# Supplementary material for: Application of 3D Printing Technology to Produce Hippocampal Customized Guide Cannulas
Source: eNeuro. 2022 Sep 27;9(5):ENEURO.0099-22.2022. doi: 10.1523/ENEURO.0099-22.2022 (PMC9522464; doi:10.1523/ENEURO.0099-22.2022)
Supplement: Figure 2-1 — *.Stl files, *.STEP files, and technical drawings. Download Figure 2-1, ZIP file. [file enu-eN-MNT-0099-22-s02.zip]

Archive with 45 entries (42 files):
- Technical drawings/
- Technical drawings/10_accessories.PDF
- Technical drawings/1_Bottom rail support.PDF
- Technical drawings/2_Top rail support.PDF
- Technical drawings/4_Base Carriage.PDF
- Technical drawings/5_Lenght regulator base.PDF
- Technical drawings/6_Cut lenght regulator.PDF
- Technical drawings/7_Multitool support rev2.PDF
- Technical drawings/8_Cannula support _hippocampus.PDF
- Technical drawings/9_Cannula support _hippocampus.PDF
- STEP/
- STEP/Base Carriage.STEP
- STEP/Bottom rail support.STEP
- STEP/Cannula support cover_hippocampus.STEP
- STEP/Cannula support _hippocampus.STEP
- STEP/Carriage handle.STEP
- STEP/Centering support.STEP
- STEP/Cut lenght regulator.STEP
- STEP/Cutter_mk1.STEP
- STEP/Cutting lenght regulator handle.STEP
- STEP/final hippo cannula body.STEP
- STEP/final hippo cannula shell.STEP
- STEP/Lenght regulator base.STEP
- STEP/Multitool positioner.STEP
- STEP/Multitool support.STEP
- STEP/Multitool thickness piece.STEP
- STEP/Multitool tightener.STEP
- STEP/Top rail support.STEP
- STL/
- STL/cannula body.STL
- STL/cannula shell.STL
- STL/MK1 - Base Carriage-1.STL
- STL/MK1 - Bottom rail support-1.STL
- STL/MK1 - Cannula support cover_hippocampus-1.STL
- STL/MK1 - Cannula support _hippocampus-1.STL
- STL/MK1 - Carriage handle-1.STL
- STL/MK1 - Centering support-1.STL
- STL/MK1 - Cut lenght regulator-1.STL
- STL/MK1 - Cutting lenght regulator handle-1.STL
- STL/MK1 - Lenght regulator base-1.STL
- STL/MK1 - Multitool positioner-1.STL
- STL/MK1 - Multitool spacer-1.STL
- STL/MK1 - Multitool support-1.STL
- STL/MK1 - Multitool tightener-1.STL
- STL/MK1 - Top rail support-1.STL
