# Supplementary material for: Application of 3D Printing Technology to Produce Hippocampal Customized Guide Cannulas
Source: eNeuro. 2022 Sep 27;9(5):ENEURO.0099-22.2022. doi: 10.1523/ENEURO.0099-22.2022 (PMC9522464; doi:10.1523/ENEURO.0099-22.2022)
Supplement: Figure 2-1 — *.Stl files, *.STEP files, and technical drawings. Download Figure 2-1, ZIP file. [file enu-eN-MNT-0099-22-s02.zip › STEP/Base Carriage.STEP]

ISO-10303-21;
HEADER;
FILE_DESCRIPTION (( 'STEP AP214' ),
    '1' );
FILE_NAME ('Base Carriage.STEP',
    '2022-07-14T14:33:15',
    ( '' ),
    ( '' ),
    'SwSTEP 2.0',
    'SolidWorks 2019',
    '' );
FILE_SCHEMA (( 'AUTOMOTIVE_DESIGN' ));
ENDSEC;

DATA;
#1 = AXIS2_PLACEMENT_3D ( 'NONE', #1876, #1647, #2510 ) ;
#2 = VERTEX_POINT ( 'NONE', #1771 ) ;
#3 = DIRECTION ( 'NONE',  ( 4.956352788505162775E-17, 1.000000000000000000, -0.000000000000000000 ) ) ;
#4 = VECTOR ( 'NONE', #933, 1000.000000000000000 ) ;
#5 = FACE_OUTER_BOUND ( 'NONE', #87, .T. ) ;
#6 = CARTESIAN_POINT ( 'NONE',  ( -35.55313751814708922, 9.318825108918808553, 46.00097501310765580 ) ) ;
#7 = ORIENTED_EDGE ( 'NONE', *, *, #1734, .F. ) ;
#8 = CARTESIAN_POINT ( 'NONE',  ( -33.50000000000000000, 12.00000000000000178, 4.000000000000012434 ) ) ;
#9 = DIRECTION ( 'NONE',  ( 0.000000000000000000, 0.000000000000000000, 1.000000000000000000 ) ) ;
#10 = CARTESIAN_POINT ( 'NONE',  ( -39.44866291961741211, 7.323157112339274910, 37.12879575545549216 ) ) ;
#11 = DIRECTION ( 'NONE',  ( 0.000000000000000000, 0.000000000000000000, -1.000000000000000000 ) ) ;
#12 = EDGE_CURVE ( 'NONE', #1624, #2594, #2631, .T. ) ;
#13 = VERTEX_POINT ( 'NONE', #2424 ) ;
#14 = CARTESIAN_POINT ( 'NONE',  ( 27.25000000000000355, 8.500000000000001776, 7.200000000000000178 ) ) ;
#15 = EDGE_CURVE ( 'NONE', #2129, #384, #2645, .T. ) ;
#16 =( BOUNDED_SURFACE ( )  B_SPLINE_SURFACE ( 3, 2, ( 
 ( #1191, #2027, #1626 ),
 ( #342, #171, #2282 ),
 ( #571, #1009, #2063 ),
 ( #777, #2049, #1379 ),
 ( #2673, #2686, #765 ),
 ( #1641, #145, #376 ),
 ( #1867, #559, #1617 ),
 ( #131, #967, #1816 ),
 ( #156, #983, #2492 ),
 ( #2468, #1418, #2236 ),
 ( #1215, #2443, #364 ),
 ( #994, #2480, #538 ),
 ( #330, #2698, #1204 ),
 ( #2259, #353, #1178 ),
 ( #1842, #583, #1852 ),
 ( #2710, #1169, #1430 ),
 ( #1592, #119, #2074 ),
 ( #956, #2660, #754 ),
 ( #2037, #1604, #2453 ),
 ( #548, #1394, #1976 ),
 ( #1090, #2581, #849 ),
 ( #442, #1944, #469 ),
 ( #2363, #1499, #2567 ),
 ( #1298, #661, #802 ),
 ( #631, #429, #1310 ),
 ( #2539, #2154, #52 ),
 ( #2551, #1654, #1285 ),
 ( #483, #2349, #1513 ),
 ( #220, #677, #2141 ),
 ( #1060, #2181, #1102 ),
 ( #233, #1527, #865 ),
 ( #1750, #1074, #2388 ) ),
 .UNSPECIFIED., .F., .F., .F. ) 
 B_SPLINE_SURFACE_WITH_KNOTS ( ( 4, 2, 2, 2, 2, 2, 2, 2, 2, 2, 2, 2, 2, 2, 2, 4 ),
 ( 3, 3 ),
 ( 0.005895688434742796941, 0.006990819512811064992, 0.008085950590879333044, 0.009181081668947599361, 0.01027621274701586741, 0.01137134382508413546, 0.01246647490315240178, 0.01356160598122066983, 0.01465673705928893789, 0.01575186813735720420, 0.01684699921542547399, 0.01903726137156201009, 0.02013239244963027641, 0.02122752352769854273, 0.02232265460576680904, 0.02341778568383507883 ),
 ( 0.000000000000000000, 1.000000000000000000 ),
 .UNSPECIFIED. ) 
 GEOMETRIC_REPRESENTATION_ITEM ( )  RATIONAL_B_SPLINE_SURFACE ( (
 ( 1.000000000000000000, 0.6721179491708135778, 1.000000000000000000),
 ( 1.000000000000000000, 0.6861232155667763566, 1.000000000000000000),
 ( 1.000000000000000000, 0.7021759138578465009, 1.000000000000000000),
 ( 1.000000000000000000, 0.7348360583370225907, 1.000000000000000000),
 ( 1.000000000000000000, 0.7515486381390896753, 1.000000000000000000),
 ( 1.000000000000000000, 0.7844314900169349070, 1.000000000000000000),
 ( 1.000000000000000000, 0.8006803210841272334, 1.000000000000000000),
 ( 1.000000000000000000, 0.8309443104323807061, 1.000000000000000000),
 ( 1.000000000000000000, 0.8450752067001187084, 1.000000000000000000),
 ( 1.000000000000000000, 0.8709414240666365492, 1.000000000000000000),
 ( 1.000000000000000000, 0.8826816943258108950, 1.000000000000000000),
 ( 1.000000000000000000, 0.9034266447730365801, 1.000000000000000000),
 ( 1.000000000000000000, 0.9124020208084741013, 1.000000000000000000),
 ( 1.000000000000000000, 0.9269261422502802494, 1.000000000000000000),
 ( 1.000000000000000000, 0.9325401519471527845, 1.000000000000000000),
 ( 1.000000000000000000, 0.9401528791181446021, 1.000000000000000000),
 ( 1.000000000000000000, 0.9421098264800698008, 1.000000000000000000),
 ( 1.000000000000000000, 0.9420334095939300045, 1.000000000000000000),
 ( 1.000000000000000000, 0.9400650621500944437, 1.000000000000000000),
 ( 1.000000000000000000, 0.9324379006558803917, 1.000000000000000000),
 ( 1.000000000000000000, 0.9267089332195999063, 1.000000000000000000),
 ( 1.000000000000000000, 0.9047426227167220114, 1.000000000000000000),
 ( 1.000000000000000000, 0.8838608812271404602, 1.000000000000000000),
 ( 1.000000000000000000, 0.8448423090240383404, 1.000000000000000000),
 ( 1.000000000000000000, 0.8304775892862898967, 1.000000000000000000),
 ( 1.000000000000000000, 0.8002298281580866313, 1.000000000000000000),
 ( 1.000000000000000000, 0.7842796009982916372, 1.000000000000000000),
 ( 1.000000000000000000, 0.7515054003615032618, 1.000000000000000000),
 ( 1.000000000000000000, 0.7345105741401177779, 1.000000000000000000),
 ( 1.000000000000000000, 0.7018612054320267912, 1.000000000000000000),
 ( 1.000000000000000000, 0.6862098684643526125, 1.000000000000000000),
 ( 1.000000000000000000, 0.6721179491708131337, 1.000000000000000000) ) ) 
 REPRESENTATION_ITEM ( '' )  SURFACE ( )  );
#17 = VERTEX_POINT ( 'NONE', #2221 ) ;
#18 = VECTOR ( 'NONE', #2277, 1000.000000000000000 ) ;
#19 = DIRECTION ( 'NONE',  ( -4.956352788505163391E-17, -1.000000000000000000, 0.000000000000000000 ) ) ;
#20 = DIRECTION ( 'NONE',  ( 1.000000000000000000, 0.000000000000000000, 0.000000000000000000 ) ) ;
#21 = DIRECTION ( 'NONE',  ( -1.000000000000000000, 6.982962677686266711E-15, 0.000000000000000000 ) ) ;
#22 = ORIENTED_EDGE ( 'NONE', *, *, #2280, .T. ) ;
#23 = CARTESIAN_POINT ( 'NONE',  ( -39.97084198273320510, 9.642500478808210929, 38.50509674361356360 ) ) ;
#24 = AXIS2_PLACEMENT_3D ( 'NONE', #2004, #1764, #2212 ) ;
#25 = VERTEX_POINT ( 'NONE', #1545 ) ;
#26 = CARTESIAN_POINT ( 'NONE',  ( -32.00000000000000000, 6.000000000000001776, 46.07626601644510345 ) ) ;
#27 = CARTESIAN_POINT ( 'NONE',  ( -38.62224236623811180, 4.544204482293109137, 37.16618799894499858 ) ) ;
#28 = CARTESIAN_POINT ( 'NONE',  ( -34.75000000000000000, 11.00000000000000000, 7.200000000000000178 ) ) ;
#29 = AXIS2_PLACEMENT_3D ( 'NONE', #1710, #669, #474 ) ;
#30 = EDGE_CURVE ( 'NONE', #113, #1929, #2299, .T. ) ;
#31 = ORIENTED_EDGE ( 'NONE', *, *, #1358, .F. ) ;
#32 = CARTESIAN_POINT ( 'NONE',  ( -23.24999999999999645, -7.495832175282473919, 0.000000000000000000 ) ) ;
#33 = VECTOR ( 'NONE', #1261, 1000.000000000000114 ) ;
#34 = ORIENTED_EDGE ( 'NONE', *, *, #1232, .F. ) ;
#35 = ADVANCED_FACE ( 'NONE', ( #940 ), #534, .F. ) ;
#36 = DIRECTION ( 'NONE',  ( 0.9863939238321437486, 0.1643989873053574025, -0.000000000000000000 ) ) ;
#37 =( BOUNDED_CURVE ( )  B_SPLINE_CURVE ( 3, ( #2725, #2527, #421, #1275 ),
 .UNSPECIFIED., .F., .F. ) 
 B_SPLINE_CURVE_WITH_KNOTS ( ( 4, 4 ),
 ( 4.712388980384689674, 7.853981633974482790 ),
 .UNSPECIFIED. ) 
 CURVE ( )  GEOMETRIC_REPRESENTATION_ITEM ( )  RATIONAL_B_SPLINE_CURVE ( ( 1.000000000000000000, 0.3333333333333333703, 0.3333333333333333703, 1.000000000000000000 ) ) 
 REPRESENTATION_ITEM ( '' )  );
#38 = DIRECTION ( 'NONE',  ( 0.000000000000000000, 0.000000000000000000, -1.000000000000000000 ) ) ;
#39 = CARTESIAN_POINT ( 'NONE',  ( -37.53850835353214421, 0.9000000000000014655, 42.07626601644511766 ) ) ;
#40 = ORIENTED_EDGE ( 'NONE', *, *, #1291, .T. ) ;
#41 = CARTESIAN_POINT ( 'NONE',  ( -37.53850835353214421, 0.9000000000000014655, 42.07626601644511766 ) ) ;
#42 = FACE_OUTER_BOUND ( 'NONE', #1705, .T. ) ;
#43 = DIRECTION ( 'NONE',  ( 0.000000000000000000, 0.000000000000000000, -1.000000000000000000 ) ) ;
#44 = DIRECTION ( 'NONE',  ( 0.000000000000000000, 0.000000000000000000, -1.000000000000000000 ) ) ;
#45 = MANIFOLD_SOLID_BREP ( 'Estrusione-Estrusione3', #783 ) ;
#46 = ORIENTED_EDGE ( 'NONE', *, *, #2622, .F. ) ;
#47 = CARTESIAN_POINT ( 'NONE',  ( -23.00000000000000000, 0.000000000000000000, 50.07626601644511766 ) ) ;
#48 = CARTESIAN_POINT ( 'NONE',  ( -37.53850835353214421, 0.9000000000000014655, 42.07626601644511766 ) ) ;
#49 = AXIS2_PLACEMENT_3D ( 'NONE', #2571, #447, #1052 ) ;
#50 = VERTEX_POINT ( 'NONE', #1964 ) ;
#51 = DIRECTION ( 'NONE',  ( -0.000000000000000000, 0.000000000000000000, -1.000000000000000000 ) ) ;
#52 = CARTESIAN_POINT ( 'NONE',  ( -36.00000000000012079, 11.99999999999973355, 36.74929404241006381 ) ) ;
#53 = ORIENTED_EDGE ( 'NONE', *, *, #378, .T. ) ;
#54 = VECTOR ( 'NONE', #525, 1000.000000000000000 ) ;
#55 = VECTOR ( 'NONE', #2401, 1000.000000000000000 ) ;
#56 = CARTESIAN_POINT ( 'NONE',  ( -40.00934104776901989, 9.332113765566555585, 38.20938373148716494 ) ) ;
#57 = ADVANCED_FACE ( 'NONE', ( #636 ), #1166, .T. ) ;
#58 = CARTESIAN_POINT ( 'NONE',  ( -35.52535329036951595, 9.152119742174322781, 37.99606347487415547 ) ) ;
#59 = AXIS2_PLACEMENT_3D ( 'NONE', #2121, #1898, #843 ) ;
#60 = ORIENTED_EDGE ( 'NONE', *, *, #120, .F. ) ;
#61 = DIRECTION ( 'NONE',  ( -1.000000000000000000, 0.000000000000000000, 0.000000000000000000 ) ) ;
#62 = DIRECTION ( 'NONE',  ( 0.000000000000000000, -1.000000000000000000, 0.000000000000000000 ) ) ;
#63 = VERTEX_POINT ( 'NONE', #1695 ) ;
#64 = DIRECTION ( 'NONE',  ( -1.000000000000000000, 6.308085367188392213E-16, 0.000000000000000000 ) ) ;
#65 = DIRECTION ( 'NONE',  ( 1.000000000000000000, 0.000000000000000000, 0.000000000000000000 ) ) ;
#66 = VERTEX_POINT ( 'NONE', #2134 ) ;
#67 = CARTESIAN_POINT ( 'NONE',  ( -39.57099292153476000, 10.37936247453753680, 39.45535680689874880 ) ) ;
#68 = CARTESIAN_POINT ( 'NONE',  ( -23.00000000000000000, 0.000000000000000000, 0.000000000000000000 ) ) ;
#69 = CARTESIAN_POINT ( 'NONE',  ( -34.98388111190593719, 5.903286671435676425, 50.07626601644517450 ) ) ;
#70 = DIRECTION ( 'NONE',  ( -0.000000000000000000, 1.000000000000000000, -0.000000000000000000 ) ) ;
#71 = ADVANCED_FACE ( 'NONE', ( #1490, #1012 ), #2284, .F. ) ;
#72 = CARTESIAN_POINT ( 'NONE',  ( 23.00000000000000000, 8.450062914116736267E-15, 50.07626601644511766 ) ) ;
#73 = ORIENTED_EDGE ( 'NONE', *, *, #2361, .T. ) ;
#74 = DIRECTION ( 'NONE',  ( -1.000000000000000000, -1.156482317317870344E-15, 0.000000000000000000 ) ) ;
#75 = VECTOR ( 'NONE', #2362, 1000.000000000000000 ) ;
#76 = DIRECTION ( 'NONE',  ( -6.308085367188391227E-16, 1.000000000000000000, -0.000000000000000000 ) ) ;
#77 = ORIENTED_EDGE ( 'NONE', *, *, #1085, .T. ) ;
#78 = CIRCLE ( 'NONE', #2076, 9.999999999999998224 ) ;
#79 = DIRECTION ( 'NONE',  ( 1.000000000000000000, -6.308085367188392213E-16, -0.000000000000000000 ) ) ;
#80 = DIRECTION ( 'NONE',  ( -0.000000000000000000, -0.000000000000000000, 1.000000000000000000 ) ) ;
#81 = ORIENTED_EDGE ( 'NONE', *, *, #2061, .T. ) ;
#82 = CARTESIAN_POINT ( 'NONE',  ( -33.61126516664148056, -2.332409000151133061, 43.70511766563485168 ) ) ;
#83 = EDGE_CURVE ( 'NONE', #1522, #2620, #462, .T. ) ;
#84 = DIRECTION ( 'NONE',  ( -6.938893903907231533E-15, -1.000000000000000000, 0.000000000000000000 ) ) ;
#85 = CARTESIAN_POINT ( 'NONE',  ( -35.98411011297498163, 8.171537495036394816, 46.75542341472970520 ) ) ;
#86 = VERTEX_POINT ( 'NONE', #380 ) ;
#87 = EDGE_LOOP ( 'NONE', ( #1772, #1572, #2558, #1108, #1153, #1736, #913 ) ) ;
#88 = LINE ( 'NONE', #929, #970 ) ;
#89 = EDGE_CURVE ( 'NONE', #532, #2529, #1934, .T. ) ;
#90 = DIRECTION ( 'NONE',  ( 4.956352788505163391E-17, 1.000000000000000000, 0.000000000000000000 ) ) ;
#91 = VECTOR ( 'NONE', #869, 1000.000000000000000 ) ;
#92 = ADVANCED_FACE ( 'NONE', ( #2159, #251 ), #854, .F. ) ;
#93 = CARTESIAN_POINT ( 'NONE',  ( 30.00000000000000000, 10.50000000000000533, 46.07626601644510345 ) ) ;
#94 = DIRECTION ( 'NONE',  ( -6.938893903907231533E-15, -1.000000000000000000, 0.000000000000000000 ) ) ;
#95 = CARTESIAN_POINT ( 'NONE',  ( 34.00000000000000000, -6.938893903907228378E-15, 50.07626601644511766 ) ) ;
#96 = ORIENTED_EDGE ( 'NONE', *, *, #1085, .F. ) ;
#97 = AXIS2_PLACEMENT_3D ( 'NONE', #68, #1556, #2405 ) ;
#98 = CARTESIAN_POINT ( 'NONE',  ( -33.68328767151985659, -1.900273970880823171, 45.27567363590016924 ) ) ;
#99 = ORIENTED_EDGE ( 'NONE', *, *, #30, .T. ) ;
#100 = LINE ( 'NONE', #1823, #143 ) ;
#101 = CARTESIAN_POINT ( 'NONE',  ( -35.97297976007181575, 6.757888766742033759, 47.15405905701152278 ) ) ;
#102 = ORIENTED_EDGE ( 'NONE', *, *, #1301, .T. ) ;
#103 = EDGE_LOOP ( 'NONE', ( #1758, #1336, #1554, #1413 ) ) ;
#104 = AXIS2_PLACEMENT_3D ( 'NONE', #2462, #1821, #2678 ) ;
#105 = EDGE_CURVE ( 'NONE', #66, #361, #1095, .T. ) ;
#106 = DIRECTION ( 'NONE',  ( 4.956352788505162775E-17, 1.000000000000000000, -0.000000000000000000 ) ) ;
#107 = DIRECTION ( 'NONE',  ( 1.000000000000000000, 0.000000000000000000, 0.000000000000000000 ) ) ;
#108 = CARTESIAN_POINT ( 'NONE',  ( -23.24999999999999645, -10.99715872396138572, 50.07626601644511766 ) ) ;
#109 = CARTESIAN_POINT ( 'NONE',  ( 30.00000000000000000, 8.500000000000000000, 4.000000000000012434 ) ) ;
#110 = EDGE_CURVE ( 'NONE', #2382, #1558, #780, .T. ) ;
#111 = CARTESIAN_POINT ( 'NONE',  ( 30.00000000000000000, 5.999999999999998224, 4.000000000000012434 ) ) ;
#112 = CARTESIAN_POINT ( 'NONE',  ( -34.16261963012885161, 0.9757177807660257773, 43.09100057234253001 ) ) ;
#113 = VERTEX_POINT ( 'NONE', #174 ) ;
#114 = CARTESIAN_POINT ( 'NONE',  ( -4.533814687380615105, -10.00000000000000000, 50.07626601644511766 ) ) ;
#115 =( BOUNDED_CURVE ( )  B_SPLINE_CURVE ( 3, ( #2428, #1563, #1759, #1777 ),
 .UNSPECIFIED., .F., .T. ) 
 B_SPLINE_CURVE_WITH_KNOTS ( ( 4, 4 ),
 ( 5.209170828433590472, 5.533060735723361212 ),
 .UNSPECIFIED. ) 
 CURVE ( )  GEOMETRIC_REPRESENTATION_ITEM ( )  RATIONAL_B_SPLINE_CURVE ( ( 1.000000000000000000, 0.9912770331874589669, 0.9912770331874589669, 1.000000000000000000 ) ) 
 REPRESENTATION_ITEM ( '' )  );
#116 = CARTESIAN_POINT ( 'NONE',  ( -23.00000000000000000, 0.000000000000000000, 0.000000000000000000 ) ) ;
#117 = VERTEX_POINT ( 'NONE', #1506 ) ;
#118 = CYLINDRICAL_SURFACE ( 'NONE', #2078, 1.500000000000004885 ) ;
#119 = CARTESIAN_POINT ( 'NONE',  ( -37.10359414811576784, 11.10039961916423934, 42.34144072722981633 ) ) ;
#120 = EDGE_CURVE ( 'NONE', #2666, #521, #2355, .T. ) ;
#121 = DIRECTION ( 'NONE',  ( -6.938893903907231533E-15, -1.000000000000000000, 0.000000000000000000 ) ) ;
#122 = CARTESIAN_POINT ( 'NONE',  ( 28.49999999999999289, 5.999999999999998224, 4.000000000000012434 ) ) ;
#123 = ADVANCED_FACE ( 'NONE', ( #1290 ), #2146, .T. ) ;
#124 = DIRECTION ( 'NONE',  ( 4.956352788505162775E-17, 1.000000000000000000, -0.000000000000000000 ) ) ;
#125 = FACE_OUTER_BOUND ( 'NONE', #500, .T. ) ;
#126 = VERTEX_POINT ( 'NONE', #1755 ) ;
#127 = DIRECTION ( 'NONE',  ( 1.000000000000000000, 0.000000000000000000, 0.000000000000000000 ) ) ;
#128 = VECTOR ( 'NONE', #2490, 1000.000000000000000 ) ;
#129 = ORIENTED_EDGE ( 'NONE', *, *, #1756, .F. ) ;
#130 = CARTESIAN_POINT ( 'NONE',  ( -39.94557569532857855, 8.994094577908869681, 37.94765878657489111 ) ) ;
#131 = CARTESIAN_POINT ( 'NONE',  ( -39.58642776509877592, 10.36252848798134707, 44.72539780615053218 ) ) ;
#132 = CARTESIAN_POINT ( 'NONE',  ( 31.50000000000000000, 5.999999999999998224, 46.07626601644510345 ) ) ;
#133 = CARTESIAN_POINT ( 'NONE',  ( -15.50000000000000000, 9.184850993605147944E-16, 50.07626601644511766 ) ) ;
#134 = CARTESIAN_POINT ( 'NONE',  ( -35.37905783249750158, 8.274346994984975723, 46.15054914008211995 ) ) ;
#135 = CARTESIAN_POINT ( 'NONE',  ( -30.49999999999999645, 12.00000000000000178, 46.07626601644510345 ) ) ;
#136 = ORIENTED_EDGE ( 'NONE', *, *, #466, .T. ) ;
#137 = CIRCLE ( 'NONE', #724, 3.999999999999998224 ) ;
#138 = LINE ( 'NONE', #784, #2534 ) ;
#139 = CYLINDRICAL_SURFACE ( 'NONE', #2286, 9.999999999999998224 ) ;
#140 = VERTEX_POINT ( 'NONE', #264 ) ;
#141 = AXIS2_PLACEMENT_3D ( 'NONE', #2442, #1999, #537 ) ;
#142 = EDGE_CURVE ( 'NONE', #1929, #1682, #2602, .T. ) ;
#143 = VECTOR ( 'NONE', #2667, 1000.000000000000000 ) ;
#144 = PLANE ( 'NONE',  #2050 ) ;
#145 = CARTESIAN_POINT ( 'NONE',  ( -36.72167237174235055, 9.648269443927791400, 45.69060472767761638 ) ) ;
#146 = AXIS2_PLACEMENT_3D ( 'NONE', #2444, #699, #732 ) ;
#147 = AXIS2_PLACEMENT_3D ( 'NONE', #482, #2359, #1322 ) ;
#148 = CARTESIAN_POINT ( 'NONE',  ( 23.00000000000000000, 8.450062914116736267E-15, 0.000000000000000000 ) ) ;
#149 = DIRECTION ( 'NONE',  ( 1.261617073437678245E-15, 1.000000000000000000, 0.000000000000000000 ) ) ;
#150 = ORIENTED_EDGE ( 'NONE', *, *, #1171, .T. ) ;
#151 = EDGE_CURVE ( 'NONE', #1441, #1115, #2475, .T. ) ;
#152 = DIRECTION ( 'NONE',  ( -0.000000000000000000, -0.000000000000000000, -1.000000000000000000 ) ) ;
#153 = DIRECTION ( 'NONE',  ( -0.000000000000000000, -0.000000000000000000, -1.000000000000000000 ) ) ;
#154 = ORIENTED_EDGE ( 'NONE', *, *, #1265, .F. ) ;
#155 = CARTESIAN_POINT ( 'NONE',  ( -34.15000000000578950, 0.9000000000018055779, 41.55737013626241350 ) ) ;
#156 = CARTESIAN_POINT ( 'NONE',  ( -39.49177084603346799, 10.46117860974755942, 44.55542140253058392 ) ) ;
#157 = EDGE_CURVE ( 'NONE', #2025, #655, #1990, .T. ) ;
#158 = VECTOR ( 'NONE', #2101, 1000.000000000000000 ) ;
#159 = DIRECTION ( 'NONE',  ( -0.000000000000000000, -0.000000000000000000, -1.000000000000000000 ) ) ;
#160 = CIRCLE ( 'NONE', #1446, 4.000000000000003553 ) ;
#161 = CARTESIAN_POINT ( 'NONE',  ( -33.90938782702161092, -1.409192434878056677, 42.61433726659834065 ) ) ;
#162 = ORIENTED_EDGE ( 'NONE', *, *, #1768, .T. ) ;
#163 = AXIS2_PLACEMENT_3D ( 'NONE', #116, #313, #2010 ) ;
#164 = PLANE ( 'NONE',  #1 ) ;
#165 = CARTESIAN_POINT ( 'NONE',  ( -38.33233340545876899, 1.662950311559713734, 50.07626601644511766 ) ) ;
#166 = ORIENTED_EDGE ( 'NONE', *, *, #574, .F. ) ;
#167 = PRODUCT_RELATED_PRODUCT_CATEGORY ( 'part', '', ( #1057 ) ) ;
#168 = CARTESIAN_POINT ( 'NONE',  ( -38.65945074062644693, 11.03759740763313424, 41.25408944016638912 ) ) ;
#169 = VECTOR ( 'NONE', #2303, 1000.000000000000000 ) ;
#170 = CARTESIAN_POINT ( 'NONE',  ( -33.98687463450082191, -0.5658854334362961591, 37.93260233952429417 ) ) ;
#171 = CARTESIAN_POINT ( 'NONE',  ( -35.75281583473095282, 9.376827064679154944, 45.89881471682344483 ) ) ;
#172 = EDGE_CURVE ( 'NONE', #252, #893, #1720, .T. ) ;
#173 = DIRECTION ( 'NONE',  ( 0.000000000000000000, 0.000000000000000000, 1.000000000000000000 ) ) ;
#174 = CARTESIAN_POINT ( 'NONE',  ( -15.50000000000000000, 9.184850993605147944E-16, 0.000000000000000000 ) ) ;
#175 = EDGE_CURVE ( 'NONE', #255, #86, #232, .T. ) ;
#176 = ORIENTED_EDGE ( 'NONE', *, *, #2576, .T. ) ;
#177 = CYLINDRICAL_SURFACE ( 'NONE', #1877, 7.500000000000000000 ) ;
#178 = VERTEX_POINT ( 'NONE', #208 ) ;
#179 = CYLINDRICAL_SURFACE ( 'NONE', #2270, 1.500000000000001332 ) ;
#180 = LINE ( 'NONE', #773, #18 ) ;
#181 = EDGE_LOOP ( 'NONE', ( #150, #2435 ) ) ;
#182 = CARTESIAN_POINT ( 'NONE',  ( -30.49999999999999645, 11.00000000000000355, 4.000000000000012434 ) ) ;
#183 = DIRECTION ( 'NONE',  ( 1.000000000000000000, 0.000000000000000000, 0.000000000000000000 ) ) ;
#184 = CARTESIAN_POINT ( 'NONE',  ( -33.59293265820415542, -2.442404050775055069, 41.24273044249031273 ) ) ;
#185 = EDGE_LOOP ( 'NONE', ( #2419, #2679, #1103, #710 ) ) ;
#186 = EDGE_LOOP ( 'NONE', ( #60, #2313, #2552, #794 ) ) ;
#187 = DIRECTION ( 'NONE',  ( -1.000000000000000000, 0.000000000000000000, 0.000000000000000000 ) ) ;
#188 = VECTOR ( 'NONE', #1229, 1000.000000000000000 ) ;
#189 = AXIS2_PLACEMENT_3D ( 'NONE', #1552, #36, #847 ) ;
#190 = AXIS2_PLACEMENT_3D ( 'NONE', #2342, #1937, #1251 ) ;
#191 = ORIENTED_EDGE ( 'NONE', *, *, #855, .T. ) ;
#192 = EDGE_CURVE ( 'NONE', #2395, #2320, #2550, .T. ) ;
#193 = DIRECTION ( 'NONE',  ( 1.981789989432819072E-15, 1.000000000000000000, -0.000000000000000000 ) ) ;
#194 = VERTEX_POINT ( 'NONE', #1046 ) ;
#195 = FACE_OUTER_BOUND ( 'NONE', #1570, .T. ) ;
#196 = FACE_OUTER_BOUND ( 'NONE', #2465, .T. ) ;
#197 = ORIENTED_EDGE ( 'NONE', *, *, #1193, .F. ) ;
#198 = CARTESIAN_POINT ( 'NONE',  ( -39.00295378766724497, 10.84598155117494578, 43.67694780210828753 ) ) ;
#199 = LINE ( 'NONE', #1667, #1593 ) ;
#200 = CARTESIAN_POINT ( 'NONE',  ( 22.74999999999999645, -10.99715872396138572, 0.000000000000000000 ) ) ;
#201 = ORIENTED_EDGE ( 'NONE', *, *, #1560, .T. ) ;
#202 = CARTESIAN_POINT ( 'NONE',  ( -39.94557569532857855, 8.994094577908867905, 46.20487324631534420 ) ) ;
#203 = EDGE_CURVE ( 'NONE', #1441, #1669, #2119, .T. ) ;
#204 = FILL_AREA_STYLE ('',( #2285 ) ) ;
#205 = EDGE_LOOP ( 'NONE', ( #230, #2450, #786, #2628 ) ) ;
#206 = DIRECTION ( 'NONE',  ( 1.000000000000000000, 0.000000000000000000, 0.000000000000000000 ) ) ;
#207 = EDGE_CURVE ( 'NONE', #2081, #480, #1089, .T. ) ;
#208 = CARTESIAN_POINT ( 'NONE',  ( 34.00000000000000000, 12.00000000000000000, 0.000000000000000000 ) ) ;
#209 = ORIENTED_EDGE ( 'NONE', *, *, #2576, .F. ) ;
#210 = CARTESIAN_POINT ( 'NONE',  ( -39.97892802966586601, 9.639290993900479165, 45.65536533525029483 ) ) ;
#211 = VECTOR ( 'NONE', #448, 1000.000000000000000 ) ;
#212 = CARTESIAN_POINT ( 'NONE',  ( -34.54832354327335509, 3.289941259640130511, 32.34189687246476552 ) ) ;
#213 = CARTESIAN_POINT ( 'NONE',  ( -34.99268194295189005, 4.314055903008793713, 46.90967590426999578 ) ) ;
#214 = ORIENTED_EDGE ( 'NONE', *, *, #89, .F. ) ;
#215 = FACE_OUTER_BOUND ( 'NONE', #260, .T. ) ;
#216 = AXIS2_PLACEMENT_3D ( 'NONE', #814, #1665, #2130 ) ;
#217 = VERTEX_POINT ( 'NONE', #1902 ) ;
#218 = CARTESIAN_POINT ( 'NONE',  ( 30.50000000000000711, 9.368548013477253033E-15, 0.000000000000000000 ) ) ;
#219 = EDGE_CURVE ( 'NONE', #50, #1624, #1512, .T. ) ;
#220 = CARTESIAN_POINT ( 'NONE',  ( -39.98321993980404443, 9.616937374528164995, 38.47492267864431170 ) ) ;
#221 = ORIENTED_EDGE ( 'NONE', *, *, #2260, .T. ) ;
#222 = AXIS2_PLACEMENT_3D ( 'NONE', #1995, #2422, #667 ) ;
#223 = CARTESIAN_POINT ( 'NONE',  ( -35.00000000000000000, 6.000000000000000000, 37.97626601644511624 ) ) ;
#224 = DIRECTION ( 'NONE',  ( -1.000000000000000000, 1.261617073437678443E-15, -0.000000000000000000 ) ) ;
#225 = DIRECTION ( 'NONE',  ( -1.000000000000000000, 0.000000000000000000, 0.000000000000000000 ) ) ;
#226 = CARTESIAN_POINT ( 'NONE',  ( -44.00000000000000711, 6.000000000000000000, 42.07626601644511766 ) ) ;
#227 = EDGE_CURVE ( 'NONE', #2083, #25, #1628, .T. ) ;
#228 = ORIENTED_EDGE ( 'NONE', *, *, #477, .T. ) ;
#229 = CARTESIAN_POINT ( 'NONE',  ( -30.49999999999999645, 6.000000000000001776, 46.07626601644510345 ) ) ;
#230 = ORIENTED_EDGE ( 'NONE', *, *, #310, .T. ) ;
#231 = CARTESIAN_POINT ( 'NONE',  ( -32.00000000000000000, 6.000000000000001776, 46.07626601644510345 ) ) ;
#232 = LINE ( 'NONE', #1703, #1854 ) ;
#233 = CARTESIAN_POINT ( 'NONE',  ( -39.99460425325436574, 9.158959862164309129, 38.06722023337547256 ) ) ;
#234 = ORIENTED_EDGE ( 'NONE', *, *, #203, .F. ) ;
#235 = CARTESIAN_POINT ( 'NONE',  ( -37.90661882923678405, 2.137822039185242051, 45.43810087529966779 ) ) ;
#236 = EDGE_CURVE ( 'NONE', #580, #439, #2127, .T. ) ;
#237 = DIRECTION ( 'NONE',  ( 1.261617073437678245E-15, -1.000000000000000000, -0.000000000000000000 ) ) ;
#238 = CARTESIAN_POINT ( 'NONE',  ( -35.50308722429109309, 9.018523345746563891, 33.24842692330658878 ) ) ;
#239 = ORIENTED_EDGE ( 'NONE', *, *, #2273, .F. ) ;
#240 = ADVANCED_FACE ( 'NONE', ( #848 ), #1140, .T. ) ;
#241 = CARTESIAN_POINT ( 'NONE',  ( 23.00000000000000000, 8.450062914116736267E-15, 0.000000000000000000 ) ) ;
#242 = ORIENTED_EDGE ( 'NONE', *, *, #1139, .T. ) ;
#243 = AXIS2_PLACEMENT_3D ( 'NONE', #165, #2308, #1425 ) ;
#244 = LINE ( 'NONE', #1088, #1386 ) ;
#245 = CARTESIAN_POINT ( 'NONE',  ( -39.77801663493885798, 8.430654220994007630, 46.55978249996159946 ) ) ;
#246 = ORIENTED_EDGE ( 'NONE', *, *, #1972, .T. ) ;
#247 = DIRECTION ( 'NONE',  ( 0.000000000000000000, 1.000000000000000000, 0.000000000000000000 ) ) ;
#248 = AXIS2_PLACEMENT_3D ( 'NONE', #1354, #919, #960 ) ;
#249 = CARTESIAN_POINT ( 'NONE',  ( -30.50000000000000000, 0.000000000000000000, 0.000000000000000000 ) ) ;
#250 = CARTESIAN_POINT ( 'NONE',  ( -38.33233340545876899, 3.569345779005995478, 46.55978249996159946 ) ) ;
#251 = FACE_BOUND ( 'NONE', #2747, .T. ) ;
#252 = VERTEX_POINT ( 'NONE', #877 ) ;
#253 = CARTESIAN_POINT ( 'NONE',  ( 30.00000000000000000, 5.999999999999998224, 4.000000000000012434 ) ) ;
#254 = CIRCLE ( 'NONE', #654, 7.500000000000007105 ) ;
#255 = VERTEX_POINT ( 'NONE', #630 ) ;
#256 = DIRECTION ( 'NONE',  ( 0.000000000000000000, 0.000000000000000000, -1.000000000000000000 ) ) ;
#257 = EDGE_CURVE ( 'NONE', #1801, #543, #864, .T. ) ;
#258 = UNCERTAINTY_MEASURE_WITH_UNIT (LENGTH_MEASURE( 1.000000000000000082E-05 ), #2241, 'distance_accuracy_value', 'NONE');
#259 = CARTESIAN_POINT ( 'NONE',  ( -35.57851330143536472, 9.471079808612135054, 45.85896025109052232 ) ) ;
#260 = EDGE_LOOP ( 'NONE', ( #1263, #2521, #1295 ) ) ;
#261 = CARTESIAN_POINT ( 'NONE',  ( -39.90422665686011072, 9.854845072865993316, 38.73553614498192843 ) ) ;
#262 = LINE ( 'NONE', #280, #91 ) ;
#263 = CARTESIAN_POINT ( 'NONE',  ( -35.88753834435718915, 11.32523006614314198, 34.22018763626029880 ) ) ;
#264 = CARTESIAN_POINT ( 'NONE',  ( -36.00000000000000711, 12.00000000000000000, 34.70953546902961762 ) ) ;
#265 = ORIENTED_EDGE ( 'NONE', *, *, #1049, .F. ) ;
#266 = CARTESIAN_POINT ( 'NONE',  ( -23.00000000000000000, 0.000000000000000000, 50.07626601644511766 ) ) ;
#267 = VECTOR ( 'NONE', #64, 1000.000000000000000 ) ;
#268 = FACE_OUTER_BOUND ( 'NONE', #1601, .T. ) ;
#269 = ORIENTED_EDGE ( 'NONE', *, *, #207, .F. ) ;
#270 = VECTOR ( 'NONE', #1603, 1000.000000000000000 ) ;
#271 = ORIENTED_EDGE ( 'NONE', *, *, #1675, .T. ) ;
#272 = CARTESIAN_POINT ( 'NONE',  ( 30.00000000000000000, 8.500000000000000000, 4.000000000000012434 ) ) ;
#273 = AXIS2_PLACEMENT_3D ( 'NONE', #1438, #386, #402 ) ;
#274 = ADVANCED_FACE ( 'NONE', ( #5 ), #2580, .T. ) ;
#275 = CARTESIAN_POINT ( 'NONE',  ( -35.49701425241340047, 8.982085514480365518, 46.26083438501019174 ) ) ;
#276 = EDGE_LOOP ( 'NONE', ( #2178, #834, #2230, #951 ) ) ;
#277 = AXIS2_PLACEMENT_3D ( 'NONE', #1740, #2543, #225 ) ;
#278 = VECTOR ( 'NONE', #306, 1000.000000000000000 ) ;
#279 = CARTESIAN_POINT ( 'NONE',  ( 0.000000000000000000, 0.000000000000000000, 42.87626601644512192 ) ) ;
#280 = CARTESIAN_POINT ( 'NONE',  ( -4.533814687380615105, 1.132597587601368442E-17, 50.07626601644511766 ) ) ;
#281 = CARTESIAN_POINT ( 'NONE',  ( -35.42111801068856636, 8.526708064131485187, 50.07626601644518161 ) ) ;
#282 = ORIENTED_EDGE ( 'NONE', *, *, #374, .F. ) ;
#283 = AXIS2_PLACEMENT_3D ( 'NONE', #1670, #396, #437 ) ;
#284 = ORIENTED_EDGE ( 'NONE', *, *, #666, .T. ) ;
#285 = CARTESIAN_POINT ( 'NONE',  ( 32.75000000000000000, 11.00000000000000000, 7.200000000000000178 ) ) ;
#286 = DIRECTION ( 'NONE',  ( -3.154042683594195614E-16, -1.000000000000000000, 0.000000000000000000 ) ) ;
#287 = ORIENTED_EDGE ( 'NONE', *, *, #1738, .F. ) ;
#288 = EDGE_CURVE ( 'NONE', #1982, #1672, #2560, .T. ) ;
#289 = VERTEX_POINT ( 'NONE', #1636 ) ;
#290 = DIRECTION ( 'NONE',  ( -6.308085367188391227E-16, -1.000000000000000000, 0.000000000000000000 ) ) ;
#291 = CARTESIAN_POINT ( 'NONE',  ( -43.00000000000000000, 6.000000000000000000, 36.97626601644511624 ) ) ;
#292 = ORIENTED_EDGE ( 'NONE', *, *, #888, .T. ) ;
#293 = CARTESIAN_POINT ( 'NONE',  ( -38.98551589058457267, 10.86044178329503751, 40.48250634378188550 ) ) ;
#294 = ADVANCED_FACE ( 'NONE', ( #196 ), #1839, .F. ) ;
#295 = CARTESIAN_POINT ( 'NONE',  ( -23.00000000000000000, 0.000000000000000000, 0.000000000000000000 ) ) ;
#296 = CARTESIAN_POINT ( 'NONE',  ( -35.17116666336876563, 7.026999980212705665, 50.07626601644519582 ) ) ;
#297 = ORIENTED_EDGE ( 'NONE', *, *, #1789, .F. ) ;
#298 = ORIENTED_EDGE ( 'NONE', *, *, #236, .F. ) ;
#299 = LINE ( 'NONE', #1591, #2185 ) ;
#300 = LINE ( 'NONE', #1142, #954 ) ;
#301 = STYLED_ITEM ( 'NONE', ( #1065 ), #45 ) ;
#302 = DIRECTION ( 'NONE',  ( 4.956352788505162775E-17, 1.000000000000000000, -0.000000000000000000 ) ) ;
#303 = VECTOR ( 'NONE', #2505, 1000.000000000000000 ) ;
#304 = DIRECTION ( 'NONE',  ( -0.000000000000000000, 1.000000000000000000, -0.000000000000000000 ) ) ;
#305 = VECTOR ( 'NONE', #1288, 1000.000000000000000 ) ;
#306 = DIRECTION ( 'NONE',  ( 0.000000000000000000, -1.000000000000000000, 0.000000000000000000 ) ) ;
#307 = ORIENTED_EDGE ( 'NONE', *, *, #627, .F. ) ;
#308 = DIRECTION ( 'NONE',  ( 0.000000000000000000, 1.000000000000000000, -1.224646799147353207E-16 ) ) ;
#309 = EDGE_LOOP ( 'NONE', ( #201, #2115, #979, #53 ) ) ;
#310 = EDGE_CURVE ( 'NONE', #1463, #404, #180, .T. ) ;
#311 = FACE_OUTER_BOUND ( 'NONE', #2301, .T. ) ;
#312 = CARTESIAN_POINT ( 'NONE',  ( -38.83943408547553844, 5.801068529514910033, 47.17671280477314610 ) ) ;
#313 = DIRECTION ( 'NONE',  ( -0.000000000000000000, -0.000000000000000000, -1.000000000000000000 ) ) ;
#314 = ORIENTED_EDGE ( 'NONE', *, *, #642, .T. ) ;
#315 = DIRECTION ( 'NONE',  ( -1.981789989432819072E-15, -1.000000000000000000, 0.000000000000000000 ) ) ;
#316 = FACE_OUTER_BOUND ( 'NONE', #2389, .T. ) ;
#317 = EDGE_CURVE ( 'NONE', #1624, #351, #403, .T. ) ;
#318 = CARTESIAN_POINT ( 'NONE',  ( -37.53850835353215132, 0.9000000000000014655, 43.99570908382613510 ) ) ;
#319 = CARTESIAN_POINT ( 'NONE',  ( 32.75000000000000000, 11.00000000000000000, 7.200000000000000178 ) ) ;
#320 = DIRECTION ( 'NONE',  ( 1.000000000000000000, 6.308085367188391227E-16, 0.000000000000000000 ) ) ;
#321 = CIRCLE ( 'NONE', #1871, 1.500000000000004885 ) ;
#322 = DIRECTION ( 'NONE',  ( -0.000000000000000000, -0.000000000000000000, -1.000000000000000000 ) ) ;
#323 = ORIENTED_EDGE ( 'NONE', *, *, #2361, .F. ) ;
#324 = CARTESIAN_POINT ( 'NONE',  ( -44.00000000000000711, 6.000000000000000888, 47.17626601644511908 ) ) ;
#325 = CARTESIAN_POINT ( 'NONE',  ( 27.25000000000000355, 11.00000000000000178, 7.200000000000000178 ) ) ;
#326 = ORIENTED_EDGE ( 'NONE', *, *, #601, .T. ) ;
#327 = EDGE_CURVE ( 'NONE', #140, #938, #1707, .T. ) ;
#328 =( BOUNDED_SURFACE ( )  B_SPLINE_SURFACE ( 3, 2, ( 
 ( #250, #1544, #2118 ),
 ( #1489, #2588, #681 ),
 ( #422, #213, #2380 ),
 ( #2339, #434, #709 ),
 ( #2220, #2406, #1344 ),
 ( #1327, #1770, #504 ),
 ( #2630, #924, #2393 ),
 ( #1557, #1124, #69 ),
 ( #312, #2203, #2423 ),
 ( #1981, #101, #296 ),
 ( #2615, #519, #909 ),
 ( #1136, #2187, #2009 ),
 ( #1786, #1996, #281 ),
 ( #487, #85, #726 ),
 ( #1574, #1360, #1151 ),
 ( #478, #1128, #1368 ),
 ( #1159, #1144, #2396 ),
 ( #2623, #944, #1594 ) ),
 .UNSPECIFIED., .F., .F., .T. ) 
 B_SPLINE_SURFACE_WITH_KNOTS ( ( 4, 2, 2, 2, 2, 2, 2, 2, 4 ),
 ( 3, 3 ),
 ( 0.009244250176176476916, 0.01039173239499707052, 0.01153921461381766239, 0.01268669683263825426, 0.01383417905145884613, 0.01498166127027943800, 0.01612914348910002987, 0.01727662570792062174, 0.01842410792674121708 ),
 ( 0.000000000000000000, 1.000000000000000000 ),
 .UNSPECIFIED. ) 
 GEOMETRIC_REPRESENTATION_ITEM ( )  RATIONAL_B_SPLINE_SURFACE ( (
 ( 1.000000000000000000, 0.7342861741388451158, 1.000000000000000000),
 ( 1.000000000000000000, 0.7457614069575988491, 1.000000000000000000),
 ( 1.000000000000000000, 0.7561115072268211890, 1.000000000000000000),
 ( 1.000000000000000000, 0.7739094065129494826, 1.000000000000000000),
 ( 1.000000000000000000, 0.7813587651631542785, 1.000000000000000000),
 ( 1.000000000000000000, 0.7927712315742391214, 1.000000000000000000),
 ( 1.000000000000000000, 0.7967015450222590944, 1.000000000000000000),
 ( 1.000000000000000000, 0.8005086042707300065, 1.000000000000000000),
 ( 1.000000000000000000, 0.8004366519869243746, 1.000000000000000000),
 ( 1.000000000000000000, 0.7962152142267344690, 1.000000000000000000),
 ( 1.000000000000000000, 0.7920667865679533737, 1.000000000000000000),
 ( 1.000000000000000000, 0.7795185141940230711, 1.000000000000000000),
 ( 1.000000000000000000, 0.7712347313683612926, 1.000000000000000000),
 ( 1.000000000000000000, 0.7509344139123036443, 1.000000000000000000),
 ( 1.000000000000000000, 0.7389094085161199699, 1.000000000000000000),
 ( 1.000000000000000000, 0.7113574273673213266, 1.000000000000000000),
 ( 1.000000000000000000, 0.6957606659077911759, 1.000000000000000000),
 ( 1.000000000000000000, 0.6788400507251606264, 1.000000000000000000) ) ) 
 REPRESENTATION_ITEM ( '' )  SURFACE ( )  );
#329 = CARTESIAN_POINT ( 'NONE',  ( 31.50000000000000000, 5.999999999999998224, 46.07626601644510345 ) ) ;
#330 = CARTESIAN_POINT ( 'NONE',  ( -38.89518692767977370, 10.91090174899268739, 43.46640282078021045 ) ) ;
#331 = CIRCLE ( 'NONE', #1118, 1.500000000000001332 ) ;
#332 = EDGE_CURVE ( 'NONE', #1115, #1982, #2476, .T. ) ;
#333 = CARTESIAN_POINT ( 'NONE',  ( -29.25000000000000355, 11.00000000000000355, 7.200000000000000178 ) ) ;
#334 = DIRECTION ( 'NONE',  ( 6.308085367188391227E-16, 1.000000000000000000, -0.000000000000000000 ) ) ;
#335 = CARTESIAN_POINT ( 'NONE',  ( -29.25000000000000355, 11.00000000000000355, 0.000000000000000000 ) ) ;
#336 = CARTESIAN_POINT ( 'NONE',  ( -33.59293265820422647, -2.442404050774677593, 42.89075924071121193 ) ) ;
#337 = ORIENTED_EDGE ( 'NONE', *, *, #1657, .F. ) ;
#338 = DIRECTION ( 'NONE',  ( -1.000000000000000000, 0.000000000000000000, 0.000000000000000000 ) ) ;
#339 = ORIENTED_EDGE ( 'NONE', *, *, #683, .F. ) ;
#340 = COLOUR_RGB ( '',0.7921568627450980005, 0.8196078431372548767, 0.9333333333333333481 ) ;
#341 = PLANE ( 'NONE',  #1240 ) ;
#342 = CARTESIAN_POINT ( 'NONE',  ( -39.99438423931610487, 9.158220029071328483, 46.08584833160147554 ) ) ;
#343 = DIRECTION ( 'NONE',  ( -1.000000000000000000, 0.000000000000000000, 0.000000000000000000 ) ) ;
#344 = DIRECTION ( 'NONE',  ( 0.000000000000000000, 0.000000000000000000, -1.000000000000000000 ) ) ;
#345 = CARTESIAN_POINT ( 'NONE',  ( 28.49999999999999289, 5.999999999999998224, 4.000000000000012434 ) ) ;
#346 = EDGE_CURVE ( 'NONE', #1801, #17, #1439, .T. ) ;
#347 = CARTESIAN_POINT ( 'NONE',  ( -33.59293265820357277, -2.442404050778572255, 42.07626601644513187 ) ) ;
#348 = EDGE_LOOP ( 'NONE', ( #269, #2214, #2525, #1129 ) ) ;
#349 = DIRECTION ( 'NONE',  ( 0.000000000000000000, 0.000000000000000000, -1.000000000000000000 ) ) ;
#350 = AXIS2_PLACEMENT_3D ( 'NONE', #1797, #748, #722 ) ;
#351 = VERTEX_POINT ( 'NONE', #387 ) ;
#352 = LINE ( 'NONE', #2207, #270 ) ;
#353 = CARTESIAN_POINT ( 'NONE',  ( -37.14110238432436262, 10.93949694846016740, 43.41297612281081086 ) ) ;
#354 = DIRECTION ( 'NONE',  ( -1.000000000000000000, 0.000000000000000000, 0.000000000000000000 ) ) ;
#355 = EDGE_CURVE ( 'NONE', #1967, #1528, #2085, .T. ) ;
#356 = CARTESIAN_POINT ( 'NONE',  ( -34.21169192894023325, 1.270151573648494514, 44.05948759594764397 ) ) ;
#357 = ORIENTED_EDGE ( 'NONE', *, *, #2651, .F. ) ;
#358 = EDGE_CURVE ( 'NONE', #684, #1879, #2266, .T. ) ;
#359 = PLANE ( 'NONE',  #975 ) ;
#360 = DIRECTION ( 'NONE',  ( -1.000000000000000000, -1.156482317317870344E-15, 0.000000000000000000 ) ) ;
#361 = VERTEX_POINT ( 'NONE', #2735 ) ;
#362 = CIRCLE ( 'NONE', #1915, 5.100000000000000533 ) ;
#363 = CARTESIAN_POINT ( 'NONE',  ( -33.59293265820357277, -2.442404050778572255, 42.07626601644511766 ) ) ;
#364 = CARTESIAN_POINT ( 'NONE',  ( -36.00000000000000711, 12.00000000000000178, 45.55669921906690689 ) ) ;
#365 = VECTOR ( 'NONE', #2609, 1000.000000000000000 ) ;
#366 = LINE ( 'NONE', #1397, #1629 ) ;
#367 = DIRECTION ( 'NONE',  ( 0.1643989873053574025, -0.9863939238321436376, -0.000000000000000000 ) ) ;
#368 = ORIENTED_EDGE ( 'NONE', *, *, #1411, .F. ) ;
#369 = ADVANCED_FACE ( 'NONE', ( #603 ), #1033, .F. ) ;
#370 = CARTESIAN_POINT ( 'NONE',  ( 32.75000000000000000, 8.499999999999998224, 7.200000000000000178 ) ) ;
#371 = CARTESIAN_POINT ( 'NONE',  ( 27.25000000000000355, 10.50000000000000888, 42.87626601644512192 ) ) ;
#372 = ORIENTED_EDGE ( 'NONE', *, *, #2031, .T. ) ;
#373 = CARTESIAN_POINT ( 'NONE',  ( -38.52939441663517783, 11.09929185694531739, 42.30470158952291371 ) ) ;
#374 = EDGE_CURVE ( 'NONE', #2081, #2358, #2426, .T. ) ;
#375 = CARTESIAN_POINT ( 'NONE',  ( -38.12727391396079213, 2.879805071332229627, 38.01515898332966259 ) ) ;
#376 = CARTESIAN_POINT ( 'NONE',  ( -36.00000000000000711, 12.00000000000000000, 47.68509221986479929 ) ) ;
#377 = AXIS2_PLACEMENT_3D ( 'NONE', #990, #1415, #1004 ) ;
#378 = EDGE_CURVE ( 'NONE', #255, #1814, #1878, .T. ) ;
#379 = PLANE ( 'NONE',  #653 ) ;
#380 = CARTESIAN_POINT ( 'NONE',  ( -34.75000000000000000, 11.00000000000000000, 7.200000000000000178 ) ) ;
#381 = AXIS2_PLACEMENT_3D ( 'NONE', #1119, #21, #456 ) ;
#382 = ORIENTED_EDGE ( 'NONE', *, *, #1301, .F. ) ;
#383 = CARTESIAN_POINT ( 'NONE',  ( -34.00000000000000000, 2.258754526011368835E-18, 48.14202551865090385 ) ) ;
#384 = VERTEX_POINT ( 'NONE', #1198 ) ;
#385 = VECTOR ( 'NONE', #2381, 1000.000000000000000 ) ;
#386 = DIRECTION ( 'NONE',  ( -0.000000000000000000, -0.000000000000000000, -1.000000000000000000 ) ) ;
#387 = CARTESIAN_POINT ( 'NONE',  ( 27.25000000000000355, 8.500000000000001776, 0.000000000000000000 ) ) ;
#388 = ORIENTED_EDGE ( 'NONE', *, *, #1034, .F. ) ;
#389 = ADVANCED_FACE ( 'NONE', ( #1893 ), #2069, .F. ) ;
#390 = DIRECTION ( 'NONE',  ( -6.308085367188391227E-16, 1.000000000000000000, -0.000000000000000000 ) ) ;
#391 = AXIS2_PLACEMENT_3D ( 'NONE', #2749, #619, #2105 ) ;
#392 = CARTESIAN_POINT ( 'NONE',  ( 23.24999999999999645, -7.495832175282473919, 50.07626601644511766 ) ) ;
#393 = CARTESIAN_POINT ( 'NONE',  ( -22.75000000000000355, -7.495832175282473919, 50.07626601644511766 ) ) ;
#394 = ORIENTED_EDGE ( 'NONE', *, *, #219, .F. ) ;
#395 = ADVANCED_FACE ( 'NONE', ( #812 ), #1663, .F. ) ;
#396 = DIRECTION ( 'NONE',  ( -1.261617073437678245E-15, 1.000000000000000000, 0.000000000000000000 ) ) ;
#397 =( BOUNDED_SURFACE ( )  B_SPLINE_SURFACE ( 3, 2, ( 
 ( #2166, #259, #1958 ),
 ( #892, #6, #1272 ),
 ( #2597, #689, #1540 ),
 ( #1324, #275, #2128 ) ),
 .UNSPECIFIED., .F., .F., .T. ) 
 B_SPLINE_SURFACE_WITH_KNOTS ( ( 4, 4 ),
 ( 3, 3 ),
 ( 4.084945164666832440, 4.215607132335788876 ),
 ( 0.000000000000000000, 1.000000000000000000 ),
 .UNSPECIFIED. ) 
 GEOMETRIC_REPRESENTATION_ITEM ( )  RATIONAL_B_SPLINE_SURFACE ( (
 ( 1.000000000000000000, 0.6721179491708135778, 1.000000000000000000),
 ( 1.000000000000000000, 0.6742739634082105527, 1.000000000000000000),
 ( 1.000000000000000000, 0.6765218498128633406, 1.000000000000000000),
 ( 1.000000000000000000, 0.6788400507251610705, 1.000000000000000000) ) ) 
 REPRESENTATION_ITEM ( '' )  SURFACE ( )  );
#398 = SURFACE_STYLE_USAGE ( .BOTH. , #1433 ) ;
#399 = VERTEX_POINT ( 'NONE', #1188 ) ;
#400 = DIRECTION ( 'NONE',  ( -1.000000000000000000, 0.000000000000000000, 0.000000000000000000 ) ) ;
#401 = VERTEX_POINT ( 'NONE', #1455 ) ;
#402 = DIRECTION ( 'NONE',  ( 1.000000000000000000, 0.000000000000000000, 0.000000000000000000 ) ) ;
#403 = LINE ( 'NONE', #1623, #640 ) ;
#404 = VERTEX_POINT ( 'NONE', #2524 ) ;
#405 = CARTESIAN_POINT ( 'NONE',  ( -40.00905141347645610, 9.331673950626861114, 45.94335013227080111 ) ) ;
#406 = CARTESIAN_POINT ( 'NONE',  ( 28.49999999999999289, 7.999999999999998224, 46.07626601644510345 ) ) ;
#407 = CYLINDRICAL_SURFACE ( 'NONE', #2451, 4.099999999999999645 ) ;
#408 = VECTOR ( 'NONE', #608, 1000.000000000000000 ) ;
#409 = ADVANCED_FACE ( 'NONE', ( #615 ), #139, .F. ) ;
#410 = VERTEX_POINT ( 'NONE', #785 ) ;
#411 = CARTESIAN_POINT ( 'NONE',  ( 30.00000000000000000, 5.999999999999998224, 4.000000000000012434 ) ) ;
#412 = VECTOR ( 'NONE', #2243, 1000.000000000000000 ) ;
#413 = EDGE_CURVE ( 'NONE', #1250, #1547, #1487, .T. ) ;
#414 =( BOUNDED_CURVE ( )  B_SPLINE_CURVE ( 3, ( #48, #318, #917, #1747 ),
 .UNSPECIFIED., .F., .T. ) 
 B_SPLINE_CURVE_WITH_KNOTS ( ( 4, 4 ),
 ( 0.000000000000000000, 1.074014478745996426 ),
 .UNSPECIFIED. ) 
 CURVE ( )  GEOMETRIC_REPRESENTATION_ITEM ( )  RATIONAL_B_SPLINE_CURVE ( ( 1.000000000000000000, 0.9061623492925401369, 0.9061623492925401369, 1.000000000000000000 ) ) 
 REPRESENTATION_ITEM ( '' )  );
#415 = AXIS2_PLACEMENT_3D ( 'NONE', #1714, #873, #187 ) ;
#416 = ORIENTED_EDGE ( 'NONE', *, *, #1447, .F. ) ;
#417 = DIRECTION ( 'NONE',  ( -0.000000000000000000, -0.000000000000000000, -1.000000000000000000 ) ) ;
#418 = CARTESIAN_POINT ( 'NONE',  ( -23.00000000000000000, 0.000000000000000000, 50.07626601644511766 ) ) ;
#419 = ORIENTED_EDGE ( 'NONE', *, *, #1352, .F. ) ;
#420 = CARTESIAN_POINT ( 'NONE',  ( -39.81836783398469493, 10.04412975542306263, 45.19027361921953201 ) ) ;
#421 = CARTESIAN_POINT ( 'NONE',  ( -33.63333333333333286, -2.200000000000000178, 37.97626601644511624 ) ) ;
#422 = CARTESIAN_POINT ( 'NONE',  ( -38.43285198881231679, 3.948474191133689359, 46.75024407053974329 ) ) ;
#423 = ORIENTED_EDGE ( 'NONE', *, *, #1014, .T. ) ;
#424 = LINE ( 'NONE', #229, #1613 ) ;
#425 = ORIENTED_EDGE ( 'NONE', *, *, #2494, .F. ) ;
#426 = PLANE ( 'NONE',  #189 ) ;
#427 = DIRECTION ( 'NONE',  ( 6.308085367188391227E-16, 1.000000000000000000, 0.000000000000000000 ) ) ;
#428 = ADVANCED_FACE ( 'NONE', ( #2186 ), #693, .F. ) ;
#429 = CARTESIAN_POINT ( 'NONE',  ( -36.99080185090636519, 10.00430976024568253, 38.84141549532706250 ) ) ;
#430 = ORIENTED_EDGE ( 'NONE', *, *, #288, .F. ) ;
#431 = CARTESIAN_POINT ( 'NONE',  ( -39.29271906775726109, 10.63937998377991789, 44.20265444435874258 ) ) ;
#432 = AXIS2_PLACEMENT_3D ( 'NONE', #1927, #1483, #20 ) ;
#433 = CYLINDRICAL_SURFACE ( 'NONE', #391, 7.500000000000000000 ) ;
#434 = CARTESIAN_POINT ( 'NONE',  ( -35.26010979070445472, 4.665237955536226444, 47.01363411999081876 ) ) ;
#435 = SURFACE_STYLE_USAGE ( .BOTH. , #1532 ) ;
#436 = ORIENTED_EDGE ( 'NONE', *, *, #2641, .F. ) ;
#437 = DIRECTION ( 'NONE',  ( -1.000000000000000000, -1.261617073437678245E-15, 0.000000000000000000 ) ) ;
#438 = EDGE_CURVE ( 'NONE', #1682, #2366, #1381, .T. ) ;
#439 = VERTEX_POINT ( 'NONE', #1313 ) ;
#440 = FACE_OUTER_BOUND ( 'NONE', #2324, .T. ) ;
#441 = CARTESIAN_POINT ( 'NONE',  ( -30.49999999999999645, 6.000000000000001776, 46.07626601644510345 ) ) ;
#442 = CARTESIAN_POINT ( 'NONE',  ( -38.98365004541342671, 10.86171527991553631, 40.48497240974192124 ) ) ;
#443 = EDGE_LOOP ( 'NONE', ( #2717, #2734 ) ) ;
#444 = DIRECTION ( 'NONE',  ( -0.000000000000000000, -0.000000000000000000, -1.000000000000000000 ) ) ;
#445 = EDGE_CURVE ( 'NONE', #217, #63, #2570, .T. ) ;
#446 = CARTESIAN_POINT ( 'NONE',  ( 27.25000000000000355, 11.00000000000000178, 0.000000000000000000 ) ) ;
#447 = DIRECTION ( 'NONE',  ( -1.000000000000000000, 6.982962677686266711E-15, 0.000000000000000000 ) ) ;
#448 = DIRECTION ( 'NONE',  ( 4.956352788505162775E-17, 1.000000000000000000, -0.000000000000000000 ) ) ;
#449 = ORIENTED_EDGE ( 'NONE', *, *, #2055, .T. ) ;
#450 = DIRECTION ( 'NONE',  ( -6.982962677686266711E-15, -1.000000000000000000, 0.000000000000000000 ) ) ;
#451 = VECTOR ( 'NONE', #1375, 1000.000000000000000 ) ;
#452 = ORIENTED_EDGE ( 'NONE', *, *, #2699, .T. ) ;
#453 = VECTOR ( 'NONE', #322, 1000.000000000000000 ) ;
#454 = CARTESIAN_POINT ( 'NONE',  ( -36.00000000000000711, 12.00000000000000000, 50.07626601644511766 ) ) ;
#455 = CARTESIAN_POINT ( 'NONE',  ( -43.00000000000000000, 6.000000000000000000, 42.07626601644511766 ) ) ;
#456 = DIRECTION ( 'NONE',  ( -6.938893903907231533E-15, -1.000000000000000000, 0.000000000000000000 ) ) ;
#457 = ORIENTED_EDGE ( 'NONE', *, *, #2163, .F. ) ;
#458 = CARTESIAN_POINT ( 'NONE',  ( -37.82143087171431262, 1.851365830377592836, 45.07746356839798096 ) ) ;
#459 = EDGE_LOOP ( 'NONE', ( #520, #419, #600, #1391 ) ) ;
#460 = DIRECTION ( 'NONE',  ( 1.000000000000000000, 1.156482317317867583E-15, 0.000000000000000000 ) ) ;
#461 = DIRECTION ( 'NONE',  ( 1.000000000000000000, 0.000000000000000000, 0.000000000000000000 ) ) ;
#462 = LINE ( 'NONE', #2557, #385 ) ;
#463 = ADVANCED_FACE ( 'NONE', ( #2629 ), #2170, .F. ) ;
#464 = ORIENTED_EDGE ( 'NONE', *, *, #378, .F. ) ;
#465 = DIRECTION ( 'NONE',  ( 1.000000000000000000, 0.000000000000000000, -0.000000000000000000 ) ) ;
#466 = EDGE_CURVE ( 'NONE', #974, #2188, #1573, .T. ) ;
#467 = VERTEX_POINT ( 'NONE', #1093 ) ;
#468 = DIRECTION ( 'NONE',  ( 1.000000000000000000, -4.956352788505163391E-17, 0.000000000000000000 ) ) ;
#469 = CARTESIAN_POINT ( 'NONE',  ( -35.99999999999968736, 12.00000000000031442, 39.23689899245880497 ) ) ;
#470 = ORIENTED_EDGE ( 'NONE', *, *, #358, .F. ) ;
#471 = CARTESIAN_POINT ( 'NONE',  ( -34.67344063422162037, 4.040643805329660054, 46.81528786974028833 ) ) ;
#472 = DIRECTION ( 'NONE',  ( -1.000000000000000000, 6.982962677686266711E-15, 0.000000000000000000 ) ) ;
#473 = CARTESIAN_POINT ( 'NONE',  ( -29.25000000000000355, 10.50000000000000888, 42.87626601644512192 ) ) ;
#474 = DIRECTION ( 'NONE',  ( -1.000000000000000000, 3.154042683594195614E-16, 0.000000000000000000 ) ) ;
#475 = ORIENTED_EDGE ( 'NONE', *, *, #257, .F. ) ;
#476 = FACE_OUTER_BOUND ( 'NONE', #1655, .T. ) ;
#477 = EDGE_CURVE ( 'NONE', #140, #1796, #1932, .T. ) ;
#478 = CARTESIAN_POINT ( 'NONE',  ( -39.65256092631322815, 8.050298832585983888, 46.75068757576124767 ) ) ;
#479 = AXIS2_PLACEMENT_3D ( 'NONE', #1486, #2325, #2310 ) ;
#480 = VERTEX_POINT ( 'NONE', #2368 ) ;
#481 = VERTEX_POINT ( 'NONE', #486 ) ;
#482 = CARTESIAN_POINT ( 'NONE',  ( -32.00000000000000000, 6.000000000000001776, 4.000000000000012434 ) ) ;
#483 = CARTESIAN_POINT ( 'NONE',  ( -39.94410779444251602, 9.759412602013895821, 38.62410738971004776 ) ) ;
#484 = EDGE_LOOP ( 'NONE', ( #1077, #1029, #1126, #1998, #1534, #2632 ) ) ;
#485 = CARTESIAN_POINT ( 'NONE',  ( -23.00000000000000000, 0.000000000000000000, 50.07626601644511766 ) ) ;
#486 = CARTESIAN_POINT ( 'NONE',  ( -34.97882819623284689, 5.872969177397061813, 38.07828362902657915 ) ) ;
#487 = CARTESIAN_POINT ( 'NONE',  ( -39.42347119111648368, 7.461342100446641368, 46.96686792788431575 ) ) ;
#488 = ORIENTED_EDGE ( 'NONE', *, *, #1993, .F. ) ;
#489 = EDGE_CURVE ( 'NONE', #481, #580, #1259, .T. ) ;
#490 = ORIENTED_EDGE ( 'NONE', *, *, #1808, .F. ) ;
#491 = DIRECTION ( 'NONE',  ( -0.000000000000000000, -0.000000000000000000, -1.000000000000000000 ) ) ;
#492 = LINE ( 'NONE', #510, #54 ) ;
#493 = EDGE_LOOP ( 'NONE', ( #1885, #819, #166, #645 ) ) ;
#494 = AXIS2_PLACEMENT_3D ( 'NONE', #753, #558, #547 ) ;
#495 = ORIENTED_EDGE ( 'NONE', *, *, #2481, .F. ) ;
#496 = EDGE_CURVE ( 'NONE', #2138, #1266, #2296, .T. ) ;
#497 = CARTESIAN_POINT ( 'NONE',  ( -35.83244093961029364, 10.99464563766171743, 50.07626601644511766 ) ) ;
#498 = TOROIDAL_SURFACE ( 'NONE', #2671, 4.099999999999998757, 1.000000000000000000 ) ;
#499 = DIRECTION ( 'NONE',  ( 4.956352788505162775E-17, 1.000000000000000000, -0.000000000000000000 ) ) ;
#500 = EDGE_LOOP ( 'NONE', ( #1137, #2448 ) ) ;
#501 = CIRCLE ( 'NONE', #2674, 1.500000000000004885 ) ;
#502 = VECTOR ( 'NONE', #304, 1000.000000000000000 ) ;
#503 = CARTESIAN_POINT ( 'NONE',  ( -36.00000000000000711, 12.00000000000000000, 49.44299656386061770 ) ) ;
#504 = CARTESIAN_POINT ( 'NONE',  ( -34.79708847513443715, 4.782530850806781864, 50.07626601644525977 ) ) ;
#505 = EDGE_LOOP ( 'NONE', ( #1959, #751 ) ) ;
#506 = ORIENTED_EDGE ( 'NONE', *, *, #288, .T. ) ;
#507 = DIRECTION ( 'NONE',  ( 0.000000000000000000, -1.000000000000000000, 0.000000000000000000 ) ) ;
#508 = ORIENTED_EDGE ( 'NONE', *, *, #1193, .T. ) ;
#509 = CARTESIAN_POINT ( 'NONE',  ( -32.00000000000000000, 10.50000000000000533, 46.07626601644510345 ) ) ;
#510 = CARTESIAN_POINT ( 'NONE',  ( 32.75000000000000000, 11.00000000000000000, 0.000000000000000000 ) ) ;
#511 = EDGE_CURVE ( 'NONE', #1133, #782, #262, .T. ) ;
#512 = CARTESIAN_POINT ( 'NONE',  ( 32.75000000000000000, 8.000000000000001776, 42.87626601644512192 ) ) ;
#513 = VECTOR ( 'NONE', #1211, 1000.000000000000000 ) ;
#514 = ORIENTED_EDGE ( 'NONE', *, *, #2383, .F. ) ;
#515 = CARTESIAN_POINT ( 'NONE',  ( -37.55684086197142335, 0.9616455778236460139, 42.98913891873676363 ) ) ;
#516 = ORIENTED_EDGE ( 'NONE', *, *, #767, .F. ) ;
#517 = EDGE_CURVE ( 'NONE', #2395, #66, #1643, .T. ) ;
#518 = DIRECTION ( 'NONE',  ( -1.000000000000000000, 0.000000000000000000, 0.000000000000000000 ) ) ;
#519 = CARTESIAN_POINT ( 'NONE',  ( -36.00628220936906132, 7.008664583531137637, 47.11476170557379106 ) ) ;
#520 = ORIENTED_EDGE ( 'NONE', *, *, #963, .F. ) ;
#521 = VERTEX_POINT ( 'NONE', #1123 ) ;
#522 = AXIS2_PLACEMENT_3D ( 'NONE', #1952, #61, #1548 ) ;
#523 = LINE ( 'NONE', #1177, #871 ) ;
#524 = CARTESIAN_POINT ( 'NONE',  ( -22.74999999999999645, -10.99715872396138394, 0.000000000000000000 ) ) ;
#525 = DIRECTION ( 'NONE',  ( 1.000000000000000000, -3.154042683594196107E-16, -0.000000000000000000 ) ) ;
#526 = AXIS2_PLACEMENT_3D ( 'NONE', #791, #1011, #354 ) ;
#527 = DIRECTION ( 'NONE',  ( -0.000000000000000000, -0.000000000000000000, -1.000000000000000000 ) ) ;
#528 = VECTOR ( 'NONE', #1023, 1000.000000000000000 ) ;
#529 = EDGE_CURVE ( 'NONE', #1748, #1299, #1518, .T. ) ;
#530 = CARTESIAN_POINT ( 'NONE',  ( -34.75000000000000000, 8.500000000000000000, 7.200000000000000178 ) ) ;
#531 = DIRECTION ( 'NONE',  ( -0.000000000000000000, -0.000000000000000000, 1.000000000000000000 ) ) ;
#532 = VERTEX_POINT ( 'NONE', #2614 ) ;
#533 = CARTESIAN_POINT ( 'NONE',  ( -34.75000000000000000, 10.50000000000000178, 42.87626601644512192 ) ) ;
#534 = CYLINDRICAL_SURFACE ( 'NONE', #1715, 1.500000000000004885 ) ;
#535 = ORIENTED_EDGE ( 'NONE', *, *, #517, .T. ) ;
#536 = EDGE_CURVE ( 'NONE', #2035, #1305, #321, .T. ) ;
#537 = DIRECTION ( 'NONE',  ( -1.000000000000000000, 0.000000000000000000, 0.000000000000000000 ) ) ;
#538 = CARTESIAN_POINT ( 'NONE',  ( -36.00000000000000711, 12.00000000000000178, 44.89664699721632246 ) ) ;
#539 = DIRECTION ( 'NONE',  ( -1.000000000000000000, 0.000000000000000000, 0.000000000000000000 ) ) ;
#540 = CARTESIAN_POINT ( 'NONE',  ( -29.25000000000000355, 7.999999999999998224, 42.87626601644512192 ) ) ;
#541 = CARTESIAN_POINT ( 'NONE',  ( -34.38675771013019755, 2.320546260781144898, 50.07626601644511766 ) ) ;
#542 = CARTESIAN_POINT ( 'NONE',  ( -38.51394378181610278, 4.338501771037108767, 46.91684327792911091 ) ) ;
#543 = VERTEX_POINT ( 'NONE', #249 ) ;
#544 = CARTESIAN_POINT ( 'NONE',  ( 0.000000000000000000, 0.000000000000000000, 42.87626601644512192 ) ) ;
#545 = ORIENTED_EDGE ( 'NONE', *, *, #1058, .T. ) ;
#546 = AXIS2_PLACEMENT_3D ( 'NONE', #2082, #2305, #2690 ) ;
#547 = DIRECTION ( 'NONE',  ( -1.000000000000000000, 0.000000000000000000, -0.000000000000000000 ) ) ;
#548 = CARTESIAN_POINT ( 'NONE',  ( -38.65637021946977825, 11.03909822223540438, 41.26505656574753544 ) ) ;
#549 = AXIS2_PLACEMENT_3D ( 'NONE', #2559, #1683, #450 ) ;
#550 = ADVANCED_FACE ( 'NONE', ( #1948, #2379, #42 ), #882, .T. ) ;
#551 = CYLINDRICAL_SURFACE ( 'NONE', #2123, 3.999999999999998224 ) ;
#552 = CARTESIAN_POINT ( 'NONE',  ( -29.25000000000000355, 10.50000000000000888, 50.07626601644511766 ) ) ;
#553 = LINE ( 'NONE', #720, #2191 ) ;
#554 = CYLINDRICAL_SURFACE ( 'NONE', #1316, 11.00000000000000888 ) ;
#555 = VERTEX_POINT ( 'NONE', #503 ) ;
#556 = DIRECTION ( 'NONE',  ( -0.000000000000000000, 0.000000000000000000, 1.000000000000000000 ) ) ;
#557 = VERTEX_POINT ( 'NONE', #2202 ) ;
#558 = DIRECTION ( 'NONE',  ( 0.000000000000000000, 0.000000000000000000, -1.000000000000000000 ) ) ;
#559 = CARTESIAN_POINT ( 'NONE',  ( -36.83040126433736816, 9.765691775645445105, 45.57966631769286892 ) ) ;
#560 = DIRECTION ( 'NONE',  ( 6.308085367188391227E-16, 1.000000000000000000, 0.000000000000000000 ) ) ;
#561 = EDGE_CURVE ( 'NONE', #2366, #782, #926, .T. ) ;
#562 = VECTOR ( 'NONE', #1219, 1000.000000000000000 ) ;
#563 = AXIS2_PLACEMENT_3D ( 'NONE', #2250, #560, #1642 ) ;
#564 = CARTESIAN_POINT ( 'NONE',  ( -38.68325124927061154, 5.169429006318794428, 47.11256122606083352 ) ) ;
#565 = VERTEX_POINT ( 'NONE', #2449 ) ;
#566 = VECTOR ( 'NONE', #70, 1000.000000000000000 ) ;
#567 = FACE_BOUND ( 'NONE', #1510, .T. ) ;
#568 = DIRECTION ( 'NONE',  ( 6.308085367188391227E-16, -1.000000000000000000, -0.000000000000000000 ) ) ;
#569 = ORIENTED_EDGE ( 'NONE', *, *, #192, .T. ) ;
#570 = CARTESIAN_POINT ( 'NONE',  ( -33.99819746626192796, -0.2121024184547283531, 36.92237958291402578 ) ) ;
#571 = CARTESIAN_POINT ( 'NONE',  ( -40.00823519224380220, 9.319715688605123560, 45.95329912574243991 ) ) ;
#572 = EDGE_CURVE ( 'NONE', #2336, #1402, #939, .T. ) ;
#573 = DIRECTION ( 'NONE',  ( -1.000000000000000000, 0.000000000000000000, 0.000000000000000000 ) ) ;
#574 = EDGE_CURVE ( 'NONE', #1133, #1091, #1614, .T. ) ;
#575 = CARTESIAN_POINT ( 'NONE',  ( -33.99632665090646810, -0.2977592665495508717, 46.98152345529410923 ) ) ;
#576 = ORIENTED_EDGE ( 'NONE', *, *, #2016, .T. ) ;
#577 = CARTESIAN_POINT ( 'NONE',  ( -29.25000000000000355, 11.00000000000000355, 7.200000000000000178 ) ) ;
#578 = DIRECTION ( 'NONE',  ( -0.000000000000000000, -0.000000000000000000, -1.000000000000000000 ) ) ;
#579 = ADVANCED_FACE ( 'NONE', ( #2034 ), #1600, .T. ) ;
#580 = VERTEX_POINT ( 'NONE', #988 ) ;
#581 = CARTESIAN_POINT ( 'NONE',  ( -38.74204890865345874, 10.99610959184106918, 43.11852063697767790 ) ) ;
#582 = CARTESIAN_POINT ( 'NONE',  ( -34.40959231107240157, 2.457553866423651812, 38.35182619887270761 ) ) ;
#583 = CARTESIAN_POINT ( 'NONE',  ( -37.12886379079483135, 10.99903032370194289, 43.15477694040250611 ) ) ;
#584 = DIRECTION ( 'NONE',  ( -0.000000000000000000, 0.000000000000000000, -1.000000000000000000 ) ) ;
#585 = PRODUCT_CONTEXT ( 'NONE', #1236, 'mechanical' ) ;
#586 = EDGE_CURVE ( 'NONE', #2741, #521, #2360, .T. ) ;
#587 = EDGE_LOOP ( 'NONE', ( #337, #1712, #1355, #1308 ) ) ;
#588 = CARTESIAN_POINT ( 'NONE',  ( -33.90778343119153959, -1.421358722569113109, 42.07626601645458919 ) ) ;
#589 = EDGE_LOOP ( 'NONE', ( #665, #1612, #162, #2595 ) ) ;
#590 = FACE_OUTER_BOUND ( 'NONE', #443, .T. ) ;
#591 = CARTESIAN_POINT ( 'NONE',  ( 23.00000000000000000, 8.450062914116736267E-15, 50.07626601644511766 ) ) ;
#592 = ORIENTED_EDGE ( 'NONE', *, *, #859, .T. ) ;
#593 = CARTESIAN_POINT ( 'NONE',  ( -39.94557569532857855, 8.994094577908867905, 46.20487324631534420 ) ) ;
#594 = CARTESIAN_POINT ( 'NONE',  ( -33.90778343119153959, -1.421358722569113109, 42.07626601645458919 ) ) ;
#595 = CARTESIAN_POINT ( 'NONE',  ( -33.99628886260041583, -0.2992346733815679505, 37.17530910028734326 ) ) ;
#596 = ORIENTED_EDGE ( 'NONE', *, *, #2077, .F. ) ;
#597 = DIRECTION ( 'NONE',  ( 1.000000000000000000, 0.000000000000000000, 0.000000000000000000 ) ) ;
#598 = ORIENTED_EDGE ( 'NONE', *, *, #2378, .T. ) ;
#599 = CARTESIAN_POINT ( 'NONE',  ( -33.99821732746550396, -0.2109525029295747922, 47.23376937409081222 ) ) ;
#600 = ORIENTED_EDGE ( 'NONE', *, *, #2656, .F. ) ;
#601 = EDGE_CURVE ( 'NONE', #974, #1801, #2711, .T. ) ;
#602 = PLANE ( 'NONE',  #840 ) ;
#603 = FACE_OUTER_BOUND ( 'NONE', #850, .T. ) ;
#604 = ORIENTED_EDGE ( 'NONE', *, *, #1171, .F. ) ;
#605 = LINE ( 'NONE', #2737, #188 ) ;
#606 = CARTESIAN_POINT ( 'NONE',  ( 23.24999999999998934, -10.99715872396138217, 0.000000000000000000 ) ) ;
#607 = VECTOR ( 'NONE', #1076, 1000.000000000000000 ) ;
#608 = DIRECTION ( 'NONE',  ( -1.000000000000000000, -0.000000000000000000, -0.000000000000000000 ) ) ;
#609 = ADVANCED_FACE ( 'NONE', ( #2219 ), #739, .F. ) ;
#610 = ORIENTED_EDGE ( 'NONE', *, *, #1825, .T. ) ;
#611 = DIRECTION ( 'NONE',  ( -0.000000000000000000, -0.000000000000000000, -1.000000000000000000 ) ) ;
#612 = ORIENTED_EDGE ( 'NONE', *, *, #2273, .T. ) ;
#613 = CARTESIAN_POINT ( 'NONE',  ( -39.18249643367971657, 6.849097465509571769, 47.12228137201373102 ) ) ;
#614 = ORIENTED_EDGE ( 'NONE', *, *, #1917, .T. ) ;
#615 = FACE_OUTER_BOUND ( 'NONE', #927, .T. ) ;
#616 = ORIENTED_EDGE ( 'NONE', *, *, #466, .F. ) ;
#617 = CYLINDRICAL_SURFACE ( 'NONE', #216, 1.500000000000004885 ) ;
#618 = AXIS2_PLACEMENT_3D ( 'NONE', #1926, #2139, #256 ) ;
#619 = DIRECTION ( 'NONE',  ( -0.000000000000000000, -0.000000000000000000, -1.000000000000000000 ) ) ;
#620 = CARTESIAN_POINT ( 'NONE',  ( -37.92331666679029212, 2.193970811614561534, 38.64955497749508595 ) ) ;
#621 = CIRCLE ( 'NONE', #1961, 11.00000000000000355 ) ;
#622 = VECTOR ( 'NONE', #2692, 1000.000000000000000 ) ;
#623 = ORIENTED_EDGE ( 'NONE', *, *, #2378, .F. ) ;
#624 = DIRECTION ( 'NONE',  ( -0.000000000000000000, 1.000000000000000000, -0.000000000000000000 ) ) ;
#625 = AXIS2_PLACEMENT_3D ( 'NONE', #2158, #1531, #635 ) ;
#626 = VECTOR ( 'NONE', #934, 1000.000000000000000 ) ;
#627 = EDGE_CURVE ( 'NONE', #2594, #2658, #1799, .T. ) ;
#628 = ORIENTED_EDGE ( 'NONE', *, *, #2044, .F. ) ;
#629 = CARTESIAN_POINT ( 'NONE',  ( 23.00000000000000000, 8.450062914116736267E-15, 50.07626601644511766 ) ) ;
#630 = CARTESIAN_POINT ( 'NONE',  ( -34.75000000000000000, 8.500000000000000000, 7.200000000000000178 ) ) ;
#631 = CARTESIAN_POINT ( 'NONE',  ( -39.58935038696462527, 10.35922190166665224, 39.42172025405321278 ) ) ;
#632 = ORIENTED_EDGE ( 'NONE', *, *, #219, .T. ) ;
#633 = LINE ( 'NONE', #1006, #1114 ) ;
#634 = CARTESIAN_POINT ( 'NONE',  ( 30.00000000000000000, 10.50000000000000533, 46.07626601644510345 ) ) ;
#635 = DIRECTION ( 'NONE',  ( 1.000000000000000000, 0.000000000000000000, 0.000000000000000000 ) ) ;
#636 = FACE_OUTER_BOUND ( 'NONE', #2732, .T. ) ;
#637 = EDGE_CURVE ( 'NONE', #1954, #1133, #2317, .T. ) ;
#638 = ORIENTED_EDGE ( 'NONE', *, *, #2150, .F. ) ;
#639 = CARTESIAN_POINT ( 'NONE',  ( 23.00000000000000000, 8.450062914116736267E-15, 50.07626601644511766 ) ) ;
#640 = VECTOR ( 'NONE', #1849, 1000.000000000000000 ) ;
#641 = ORIENTED_EDGE ( 'NONE', *, *, #931, .T. ) ;
#642 = EDGE_CURVE ( 'NONE', #2188, #543, #1333, .T. ) ;
#643 = DIRECTION ( 'NONE',  ( 4.956352788505162775E-17, 1.000000000000000000, -0.000000000000000000 ) ) ;
#644 = CYLINDRICAL_SURFACE ( 'NONE', #248, 11.00000000000000711 ) ;
#645 = ORIENTED_EDGE ( 'NONE', *, *, #511, .T. ) ;
#646 = CARTESIAN_POINT ( 'NONE',  ( -39.47699668925385197, 10.47546718464189297, 39.62344566094232334 ) ) ;
#647 = VECTOR ( 'NONE', #2616, 1000.000000000000000 ) ;
#648 = VERTEX_POINT ( 'NONE', #1165 ) ;
#649 = AXIS2_PLACEMENT_3D ( 'NONE', #418, #2113, #1227 ) ;
#650 = CARTESIAN_POINT ( 'NONE',  ( -23.24999999999999645, -10.99715872396138572, 50.07626601644511766 ) ) ;
#651 = CARTESIAN_POINT ( 'NONE',  ( -38.89470733607358710, 5.460405369857515900, 36.98342355251254787 ) ) ;
#652 = DIRECTION ( 'NONE',  ( -6.308085367188391227E-16, 1.000000000000000000, 0.000000000000000000 ) ) ;
#653 = AXIS2_PLACEMENT_3D ( 'NONE', #2688, #805, #1170 ) ;
#654 = AXIS2_PLACEMENT_3D ( 'NONE', #1230, #2088, #183 ) ;
#655 = VERTEX_POINT ( 'NONE', #2438 ) ;
#656 = CARTESIAN_POINT ( 'NONE',  ( -39.05517502019880993, 6.000000000000000000, 36.97626601644511624 ) ) ;
#657 = EDGE_LOOP ( 'NONE', ( #1501, #382 ) ) ;
#658 = CARTESIAN_POINT ( 'NONE',  ( -23.00000000000000000, 0.000000000000000000, 50.07626601644511766 ) ) ;
#659 = EDGE_CURVE ( 'NONE', #2356, #2540, #1175, .T. ) ;
#660 = CARTESIAN_POINT ( 'NONE',  ( -34.97882819623281847, 9.999999999999936051, 42.07626601644511766 ) ) ;
#661 = CARTESIAN_POINT ( 'NONE',  ( -37.04934628410156705, 10.13201347667267171, 39.00454293969308139 ) ) ;
#662 = B_SPLINE_CURVE_WITH_KNOTS ( 'NONE', 3,
 ( #1474, #2328, #2106, #982, #1214, #1851, #170, #595, #570, #1025, #1640, #776, #1417, #2709 ),
 .UNSPECIFIED., .F., .F.,
 ( 4, 2, 2, 2, 2, 2, 4 ),
 ( 0.006389056975523809030, 0.007994702592692182891, 0.009600348209860555884, 0.01120599382702892888, 0.01200881663561311624, 0.01241022803990520992, 0.01281163944419730361 ),
 .UNSPECIFIED. ) ;
#663 = ORIENTED_EDGE ( 'NONE', *, *, #1789, .T. ) ;
#664 = CARTESIAN_POINT ( 'NONE',  ( -33.87585517638758148, -0.7448689416745228886, 47.43134400130107764 ) ) ;
#665 = ORIENTED_EDGE ( 'NONE', *, *, #327, .T. ) ;
#666 = EDGE_CURVE ( 'NONE', #2504, #557, #100, .T. ) ;
#667 = DIRECTION ( 'NONE',  ( 0.000000000000000000, 0.000000000000000000, 1.000000000000000000 ) ) ;
#668 = DIRECTION ( 'NONE',  ( -0.000000000000000000, -0.000000000000000000, -1.000000000000000000 ) ) ;
#669 = DIRECTION ( 'NONE',  ( 3.154042683594195614E-16, 1.000000000000000000, -0.000000000000000000 ) ) ;
#670 = EDGE_LOOP ( 'NONE', ( #1481, #1689, #129, #813 ) ) ;
#671 = LINE ( 'NONE', #1068, #1837 ) ;
#672 = VECTOR ( 'NONE', #1543, 1000.000000000000000 ) ;
#673 = ORIENTED_EDGE ( 'NONE', *, *, #12, .T. ) ;
#674 = AXIS2_PLACEMENT_3D ( 'NONE', #629, #2744, #1889 ) ;
#675 = LINE ( 'NONE', #1911, #890 ) ;
#676 = CIRCLE ( 'NONE', #415, 1.500000000000004885 ) ;
#677 = CARTESIAN_POINT ( 'NONE',  ( -36.29412749052190890, 9.391452877989594938, 38.25886742248017924 ) ) ;
#678 = VERTEX_POINT ( 'NONE', #577 ) ;
#679 = CARTESIAN_POINT ( 'NONE',  ( -34.39849629714662171, 2.390977782869426527, 45.73386039617170695 ) ) ;
#680 = CARTESIAN_POINT ( 'NONE',  ( -35.00000000000000000, 6.000000000000000000, 37.97626601644511624 ) ) ;
#681 = CARTESIAN_POINT ( 'NONE',  ( -34.44231967757313839, 2.653918065438769069, 50.07626601644511766 ) ) ;
#682 = SURFACE_STYLE_FILL_AREA ( #1521 ) ;
#683 = EDGE_CURVE ( 'NONE', #1120, #2500, #138, .T. ) ;
#684 = VERTEX_POINT ( 'NONE', #1848 ) ;
#685 = CARTESIAN_POINT ( 'NONE',  ( -30.49999999999999645, 6.000000000000001776, 4.000000000000012434 ) ) ;
#686 = CYLINDRICAL_SURFACE ( 'NONE', #1199, 3.999999999999998224 ) ;
#687 = ORIENTED_EDGE ( 'NONE', *, *, #15, .T. ) ;
#688 = CARTESIAN_POINT ( 'NONE',  ( -29.25000000000000355, 8.500000000000003553, 0.000000000000000000 ) ) ;
#689 = CARTESIAN_POINT ( 'NONE',  ( -35.52594739056282691, 9.155684343401661707, 46.13553776711852805 ) ) ;
#690 = ORIENTED_EDGE ( 'NONE', *, *, #1306, .F. ) ;
#691 = LINE ( 'NONE', #2553, #2390 ) ;
#692 = ADVANCED_FACE ( 'NONE', ( #760 ), #498, .T. ) ;
#693 = CYLINDRICAL_SURFACE ( 'NONE', #2486, 1.500000000000001332 ) ;
#694 = CARTESIAN_POINT ( 'NONE',  ( -35.01796851530194488, 6.107811091799852932, 36.91305368651674002 ) ) ;
#695 = EDGE_LOOP ( 'NONE', ( #1147, #759, #598, #2582 ) ) ;
#696 = ORIENTED_EDGE ( 'NONE', *, *, #574, .T. ) ;
#697 = ADVANCED_FACE ( 'NONE', ( #1622, #567 ), #359, .F. ) ;
#698 = DIRECTION ( 'NONE',  ( 0.000000000000000000, -0.5870773682174252883, -0.8095308293863190396 ) ) ;
#699 = DIRECTION ( 'NONE',  ( 4.956352788505163391E-17, 1.000000000000000000, 0.000000000000000000 ) ) ;
#700 = VECTOR ( 'NONE', #2447, 1000.000000000000000 ) ;
#701 = ORIENTED_EDGE ( 'NONE', *, *, #2530, .F. ) ;
#702 = EDGE_LOOP ( 'NONE', ( #1798, #1448, #1311, #821 ) ) ;
#703 = CARTESIAN_POINT ( 'NONE',  ( -43.00000000000000000, 6.000000000000000000, 37.97626601644511624 ) ) ;
#704 = UNCERTAINTY_MEASURE_WITH_UNIT (LENGTH_MEASURE( 1.000000000000000082E-05 ), #1277, 'distance_accuracy_value', 'NONE');
#705 = CYLINDRICAL_SURFACE ( 'NONE', #980, 1.500000000000004885 ) ;
#706 = ORIENTED_EDGE ( 'NONE', *, *, #157, .F. ) ;
#707 = PLANE ( 'NONE',  #2168 ) ;
#708 = DIRECTION ( 'NONE',  ( -1.000000000000000000, 0.000000000000000000, 0.000000000000000000 ) ) ;
#709 = CARTESIAN_POINT ( 'NONE',  ( -34.61558158683315156, 3.693489520998958664, 50.07626601644521003 ) ) ;
#710 = ORIENTED_EDGE ( 'NONE', *, *, #572, .T. ) ;
#711 = ORIENTED_EDGE ( 'NONE', *, *, #2055, .F. ) ;
#712 = ADVANCED_FACE ( 'NONE', ( #311 ), #2008, .F. ) ;
#713 = LINE ( 'NONE', #1561, #408 ) ;
#714 = ORIENTED_EDGE ( 'NONE', *, *, #2641, .T. ) ;
#715 = CARTESIAN_POINT ( 'NONE',  ( -33.50000000000000000, 8.500000000000000000, 4.000000000000012434 ) ) ;
#716 = CARTESIAN_POINT ( 'NONE',  ( -32.00000000000000000, 12.00000000000000178, 46.07626601644510345 ) ) ;
#717 = CARTESIAN_POINT ( 'NONE',  ( 32.75000000000000000, 10.50000000000000178, 42.87626601644512192 ) ) ;
#718 = EDGE_CURVE ( 'NONE', #13, #1357, #1469, .T. ) ;
#719 = VECTOR ( 'NONE', #1003, 1000.000000000000000 ) ;
#720 = CARTESIAN_POINT ( 'NONE',  ( 27.25000000000000355, 7.999999999999998224, 42.87626601644512192 ) ) ;
#721 = ORIENTED_EDGE ( 'NONE', *, *, #642, .F. ) ;
#722 = DIRECTION ( 'NONE',  ( -0.1643989873053573747, 0.9863939238321436376, 0.000000000000000000 ) ) ;
#723 = ORIENTED_EDGE ( 'NONE', *, *, #792, .F. ) ;
#724 = AXIS2_PLACEMENT_3D ( 'NONE', #1370, #2662, #94 ) ;
#725 = DIRECTION ( 'NONE',  ( -0.000000000000000000, -0.000000000000000000, -1.000000000000000000 ) ) ;
#726 = CARTESIAN_POINT ( 'NONE',  ( -35.54238994043359412, 9.254339642601435045, 50.07626601644505371 ) ) ;
#727 = ORIENTED_EDGE ( 'NONE', *, *, #236, .T. ) ;
#728 = ORIENTED_EDGE ( 'NONE', *, *, #1081, .F. ) ;
#729 = DIRECTION ( 'NONE',  ( 1.000000000000000000, 0.000000000000000000, 0.000000000000000000 ) ) ;
#730 = CARTESIAN_POINT ( 'NONE',  ( -32.00000000000000000, 6.000000000000001776, 46.07626601644510345 ) ) ;
#731 = ADVANCED_FACE ( 'NONE', ( #1209 ), #602, .F. ) ;
#732 = DIRECTION ( 'NONE',  ( -1.000000000000000000, 0.000000000000000000, 0.000000000000000000 ) ) ;
#733 = LINE ( 'NONE', #122, #2054 ) ;
#734 = ADVANCED_FACE ( 'NONE', ( #590 ), #2276, .T. ) ;
#735 = CARTESIAN_POINT ( 'NONE',  ( 30.00000000000000000, 8.000000000000000000, 46.07626601644510345 ) ) ;
#736 = AXIS2_PLACEMENT_3D ( 'NONE', #1785, #472, #84 ) ;
#737 = DIRECTION ( 'NONE',  ( 1.000000000000000000, 0.000000000000000000, 0.000000000000000000 ) ) ;
#738 = EDGE_LOOP ( 'NONE', ( #2706, #616, #488, #641 ) ) ;
#739 = CYLINDRICAL_SURFACE ( 'NONE', #1831, 4.099999999999999645 ) ;
#740 = DIRECTION ( 'NONE',  ( 4.956352788505162775E-17, 1.000000000000000000, -0.000000000000000000 ) ) ;
#741 = ORIENTED_EDGE ( 'NONE', *, *, #489, .T. ) ;
#742 = VECTOR ( 'NONE', #1968, 1000.000000000000000 ) ;
#743 = FACE_OUTER_BOUND ( 'NONE', #1200, .T. ) ;
#744 = DIRECTION ( 'NONE',  ( 4.956352788505163391E-17, 1.000000000000000000, -0.000000000000000000 ) ) ;
#745 = FACE_OUTER_BOUND ( 'NONE', #2195, .T. ) ;
#746 = LINE ( 'NONE', #133, #1533 ) ;
#747 = DIRECTION ( 'NONE',  ( 1.000000000000000000, 1.156482317317870344E-15, 0.000000000000000000 ) ) ;
#748 = DIRECTION ( 'NONE',  ( 0.9863939238321437486, 0.1643989873053574025, -0.000000000000000000 ) ) ;
#749 = ORIENTED_EDGE ( 'NONE', *, *, #2031, .F. ) ;
#750 = CARTESIAN_POINT ( 'NONE',  ( -44.00000000000000711, 6.000000000000000000, 42.07626601644511766 ) ) ;
#751 = ORIENTED_EDGE ( 'NONE', *, *, #1066, .T. ) ;
#752 = ADVANCED_FACE ( 'NONE', ( #2068 ), #164, .F. ) ;
#753 = CARTESIAN_POINT ( 'NONE',  ( 0.000000000000000000, 0.000000000000000000, 7.200000000000000178 ) ) ;
#754 = CARTESIAN_POINT ( 'NONE',  ( -36.00000000000015632, 11.99999999999987566, 41.70226945531913287 ) ) ;
#755 = FACE_OUTER_BOUND ( 'NONE', #762, .T. ) ;
#756 = LINE ( 'NONE', #2459, #2531 ) ;
#757 = LINE ( 'NONE', #1810, #1024 ) ;
#758 = CARTESIAN_POINT ( 'NONE',  ( -38.33233340545876899, 3.569345779005995034, 46.55978249996159946 ) ) ;
#759 = ORIENTED_EDGE ( 'NONE', *, *, #227, .F. ) ;
#760 = FACE_OUTER_BOUND ( 'NONE', #2409, .T. ) ;
#761 = AXIS2_PLACEMENT_3D ( 'NONE', #1382, #76, #2416 ) ;
#762 = EDGE_LOOP ( 'NONE', ( #749, #727, #604, #2057, #1493 ) ) ;
#763 = VECTOR ( 'NONE', #2295, 1000.000000000000000 ) ;
#764 = CARTESIAN_POINT ( 'NONE',  ( 27.25000000000000355, 10.50000000000000888, 42.87626601644512192 ) ) ;
#765 = CARTESIAN_POINT ( 'NONE',  ( -36.00000000000000711, 12.00000000000000000, 48.23534598936956286 ) ) ;
#766 = AXIS2_PLACEMENT_3D ( 'NONE', #241, #1886, #2314 ) ;
#767 = EDGE_CURVE ( 'NONE', #2129, #1522, #1564, .T. ) ;
#768 = DIRECTION ( 'NONE',  ( -1.000000000000000000, 0.000000000000000000, 0.000000000000000000 ) ) ;
#769 = CARTESIAN_POINT ( 'NONE',  ( -35.94648684114188342, 11.67892104685127919, 49.67584524603798712 ) ) ;
#770 = CARTESIAN_POINT ( 'NONE',  ( 31.50000000000000000, 11.99999999999999822, 46.07626601644510345 ) ) ;
#771 = LINE ( 'NONE', #1584, #803 ) ;
#772 = VERTEX_POINT ( 'NONE', #2720 ) ;
#773 = CARTESIAN_POINT ( 'NONE',  ( -34.75000000000000000, 11.00000000000000000, 0.000000000000000000 ) ) ;
#774 = EDGE_LOOP ( 'NONE', ( #2247, #1317 ) ) ;
#775 = EDGE_CURVE ( 'NONE', #1903, #2356, #362, .T. ) ;
#776 = CARTESIAN_POINT ( 'NONE',  ( -34.00001329684057083, -0.01879453836208067052, 36.14454933952600868 ) ) ;
#777 = CARTESIAN_POINT ( 'NONE',  ( -39.98263064674453204, 9.619748994337859571, 45.67478171069305404 ) ) ;
#778 = ADVANCED_FACE ( 'NONE', ( #195 ), #179, .F. ) ;
#779 = LINE ( 'NONE', #984, #303 ) ;
#780 = CIRCLE ( 'NONE', #998, 4.099999999999999645 ) ;
#781 = CARTESIAN_POINT ( 'NONE',  ( -39.42066512566704972, 7.454301983818532484, 46.96894576362903706 ) ) ;
#782 = VERTEX_POINT ( 'NONE', #1892 ) ;
#783 = CLOSED_SHELL ( 'NONE', ( #1480, #1182, #2332, #389, #2670, #692, #1158, #1155, #2094, #294, #1632, #2201, #836, #945, #1283, #1700, #1423, #1380, #1975, #778, #2090, #2131, #395, #2417, #1097, #1794, #810, #731, #409, #2252, #1461, #369, #2211, #1873, #463, #949, #2497, #274, #752, #2566, #550, #57, #609, #2300, #1216, #2239, #1868, #1843, #240, #2399, #1010, #2470, #2701, #579, #1776, #2124, #1627, #2745, #1179, #712, #2223, #2483, #428, #71, #697, #1681, #1711, #1396, #1887, #35, #92, #1979, #1498, #1549, #1069, #734, #2544, #1323, #1586, #123 ) ) ;
#784 = CARTESIAN_POINT ( 'NONE',  ( 22.75000000000000355, -7.495832175282473919, 0.000000000000000000 ) ) ;
#785 = CARTESIAN_POINT ( 'NONE',  ( -33.50000000000000000, 6.000000000000001776, 4.000000000000012434 ) ) ;
#786 = ORIENTED_EDGE ( 'NONE', *, *, #1058, .F. ) ;
#787 = CARTESIAN_POINT ( 'NONE',  ( -39.99601170262125294, 9.163692580453426828, 46.08187959940969591 ) ) ;
#788 = CARTESIAN_POINT ( 'NONE',  ( -37.55771328459672276, 0.9645792187367450143, 41.14205817933678588 ) ) ;
#789 = FACE_OUTER_BOUND ( 'NONE', #589, .T. ) ;
#790 = EDGE_CURVE ( 'NONE', #50, #565, #1424, .T. ) ;
#791 = CARTESIAN_POINT ( 'NONE',  ( -23.00000000000000000, 0.000000000000000000, 0.000000000000000000 ) ) ;
#792 = EDGE_CURVE ( 'NONE', #410, #1751, #1500, .T. ) ;
#793 = CARTESIAN_POINT ( 'NONE',  ( -33.91975543295647100, -1.327025622988828868, 43.41067202040842687 ) ) ;
#794 = ORIENTED_EDGE ( 'NONE', *, *, #586, .T. ) ;
#795 = DIRECTION ( 'NONE',  ( 1.000000000000000000, 0.000000000000000000, 0.000000000000000000 ) ) ;
#796 = DIRECTION ( 'NONE',  ( 0.1337102699416038987, -0.8022616196496227259, -0.5818056869344846449 ) ) ;
#797 = AXIS2_PLACEMENT_3D ( 'NONE', #544, #556, #1197 ) ;
#798 = VERTEX_POINT ( 'NONE', #446 ) ;
#799 = DIRECTION ( 'NONE',  ( 1.000000000000000000, 0.000000000000000000, 0.000000000000000000 ) ) ;
#800 = DIRECTION ( 'NONE',  ( 4.956352788505162775E-17, 1.000000000000000000, -0.000000000000000000 ) ) ;
#801 = CARTESIAN_POINT ( 'NONE',  ( -44.00000000000000711, 6.000000000000000000, 42.07626601644511766 ) ) ;
#802 = CARTESIAN_POINT ( 'NONE',  ( -36.00000000000000711, 12.00000000000000000, 37.64737257756527811 ) ) ;
#803 = VECTOR ( 'NONE', #531, 1000.000000000000000 ) ;
#804 = VERTEX_POINT ( 'NONE', #406 ) ;
#805 = DIRECTION ( 'NONE',  ( -1.000000000000000000, 1.981789989432819072E-15, 0.000000000000000000 ) ) ;
#806 = EDGE_CURVE ( 'NONE', #920, #2504, #1444, .T. ) ;
#807 = ORIENTED_EDGE ( 'NONE', *, *, #895, .F. ) ;
#808 = CARTESIAN_POINT ( 'NONE',  ( -23.00000000000000000, 0.000000000000000000, 50.07626601644511766 ) ) ;
#809 = EDGE_LOOP ( 'NONE', ( #176, #464, #728, #1186 ) ) ;
#810 = ADVANCED_FACE ( 'NONE', ( #1708 ), #825, .F. ) ;
#811 = DIRECTION ( 'NONE',  ( 4.956352788505162775E-17, 1.000000000000000000, -0.000000000000000000 ) ) ;
#812 = FACE_OUTER_BOUND ( 'NONE', #2655, .T. ) ;
#813 = ORIENTED_EDGE ( 'NONE', *, *, #916, .T. ) ;
#814 = CARTESIAN_POINT ( 'NONE',  ( 30.00000000000000000, 5.999999999999998224, 46.07626601644510345 ) ) ;
#815 = LINE ( 'NONE', #2514, #33 ) ;
#816 = CARTESIAN_POINT ( 'NONE',  ( -32.00000000000000000, 11.00000000000000178, 4.000000000000012434 ) ) ;
#817 = ORIENTED_EDGE ( 'NONE', *, *, #1014, .F. ) ;
#818 = CARTESIAN_POINT ( 'NONE',  ( -39.94557569532857855, 8.994094577908869681, 37.94765878657489111 ) ) ;
#819 = ORIENTED_EDGE ( 'NONE', *, *, #981, .F. ) ;
#820 = CARTESIAN_POINT ( 'NONE',  ( -44.00000000000000711, 6.000000000000000888, 46.17626601644511908 ) ) ;
#821 = ORIENTED_EDGE ( 'NONE', *, *, #1049, .T. ) ;
#822 = DIRECTION ( 'NONE',  ( -1.000000000000000000, 0.000000000000000000, 0.000000000000000000 ) ) ;
#823 = ORIENTED_EDGE ( 'NONE', *, *, #2687, .T. ) ;
#824 = DIRECTION ( 'NONE',  ( -1.000000000000000000, 0.000000000000000000, 0.000000000000000000 ) ) ;
#825 = CYLINDRICAL_SURFACE ( 'NONE', #2218, 9.999999999999998224 ) ;
#826 = VECTOR ( 'NONE', #2169, 1000.000000000000000 ) ;
#827 = CARTESIAN_POINT ( 'NONE',  ( -37.63309919598443543, 1.218074701001274018, 40.24285467086866674 ) ) ;
#828 = EDGE_CURVE ( 'NONE', #1761, #804, #1882, .T. ) ;
#829 = EDGE_LOOP ( 'NONE', ( #2047, #922, #449, #2617 ) ) ;
#830 = FACE_OUTER_BOUND ( 'NONE', #1971, .T. ) ;
#831 = VERTEX_POINT ( 'NONE', #2144 ) ;
#832 = FACE_OUTER_BOUND ( 'NONE', #2120, .T. ) ;
#833 = DIRECTION ( 'NONE',  ( 4.956352788505162775E-17, 1.000000000000000000, -0.000000000000000000 ) ) ;
#834 = ORIENTED_EDGE ( 'NONE', *, *, #1825, .F. ) ;
#835 = DIRECTION ( 'NONE',  ( 1.000000000000000000, 1.156482317317870344E-15, 0.000000000000000000 ) ) ;
#836 = ADVANCED_FACE ( 'NONE', ( #2297 ), #433, .F. ) ;
#837 = LINE ( 'NONE', #1037, #1945 ) ;
#838 = CARTESIAN_POINT ( 'NONE',  ( -38.48977977126888561, 4.098780811296629523, 37.32089302120962770 ) ) ;
#839 = VECTOR ( 'NONE', #1841, 1000.000000000000000 ) ;
#840 = AXIS2_PLACEMENT_3D ( 'NONE', #1862, #1226, #2704 ) ;
#841 = EDGE_LOOP ( 'NONE', ( #1599, #2371, #209, #1416 ) ) ;
#842 = EDGE_CURVE ( 'NONE', #1761, #1373, #2437, .T. ) ;
#843 = DIRECTION ( 'NONE',  ( -1.000000000000000000, 0.000000000000000000, 0.000000000000000000 ) ) ;
#844 = AXIS2_PLACEMENT_3D ( 'NONE', #1933, #870, #1303 ) ;
#845 = AXIS2_PLACEMENT_3D ( 'NONE', #2003, #1145, #344 ) ;
#846 = VERTEX_POINT ( 'NONE', #392 ) ;
#847 = DIRECTION ( 'NONE',  ( -0.1643989873053573747, 0.9863939238321436376, 0.000000000000000000 ) ) ;
#848 = FACE_OUTER_BOUND ( 'NONE', #1991, .T. ) ;
#849 = CARTESIAN_POINT ( 'NONE',  ( -36.00000000000016342, 11.99999999999984368, 40.27228529546766822 ) ) ;
#850 = EDGE_LOOP ( 'NONE', ( #2167, #1341, #1027, #22 ) ) ;
#851 = CARTESIAN_POINT ( 'NONE',  ( -34.26741763579352096, 1.604505814761127969, 49.68807814227884023 ) ) ;
#852 = DIRECTION ( 'NONE',  ( 1.000000000000000000, 0.000000000000000000, 0.000000000000000000 ) ) ;
#853 = CARTESIAN_POINT ( 'NONE',  ( -35.46413140119041429, 8.784788407139542343, 37.73108881506701806 ) ) ;
#854 = PLANE ( 'NONE',  #1407 ) ;
#855 = EDGE_CURVE ( 'NONE', #1266, #2138, #37, .T. ) ;
#856 = ORIENTED_EDGE ( 'NONE', *, *, #1420, .F. ) ;
#857 = CARTESIAN_POINT ( 'NONE',  ( 34.00000000000000000, 12.00000000000000000, 50.07626601644511766 ) ) ;
#858 = VECTOR ( 'NONE', #2499, 1000.000000000000114 ) ;
#859 = EDGE_CURVE ( 'NONE', #401, #2, #1857, .T. ) ;
#860 = EDGE_LOOP ( 'NONE', ( #1884, #1460 ) ) ;
#861 = CIRCLE ( 'NONE', #2291, 11.00000000000000355 ) ;
#862 = CARTESIAN_POINT ( 'NONE',  ( -22.74999999999999645, -10.99715872396138394, 50.07626601644511766 ) ) ;
#863 = EDGE_CURVE ( 'NONE', #2598, #1115, #815, .T. ) ;
#864 = LINE ( 'NONE', #1735, #1494 ) ;
#865 = CARTESIAN_POINT ( 'NONE',  ( -36.00000000000000711, 12.00000000000000000, 34.92292940680009394 ) ) ;
#866 = EDGE_LOOP ( 'NONE', ( #326, #1658, #1951, #2255, #663, #2278, #696, #1376, #1621, #1468, #1055, #1164, #292, #1910, #423, #1035, #1664, #2070, #2425, #2523, #2577, #1875 ) ) ;
#867 = CARTESIAN_POINT ( 'NONE',  ( -39.98591469242408891, 9.566200820439659580, 38.42884886229406050 ) ) ;
#868 = MECHANICAL_DESIGN_GEOMETRIC_PRESENTATION_REPRESENTATION (  '', ( #301 ), #2432 ) ;
#869 = DIRECTION ( 'NONE',  ( -0.000000000000000000, -0.000000000000000000, -1.000000000000000000 ) ) ;
#870 = DIRECTION ( 'NONE',  ( 4.956352788505162775E-17, 1.000000000000000000, -0.000000000000000000 ) ) ;
#871 = VECTOR ( 'NONE', #2258, 1000.000000000000000 ) ;
#872 = ORIENTED_EDGE ( 'NONE', *, *, #1536, .F. ) ;
#873 = DIRECTION ( 'NONE',  ( 4.956352788505163391E-17, 1.000000000000000000, 0.000000000000000000 ) ) ;
#874 = EDGE_CURVE ( 'NONE', #410, #1748, #199, .T. ) ;
#875 = ORIENTED_EDGE ( 'NONE', *, *, #928, .F. ) ;
#876 = PLANE ( 'NONE',  #1294 ) ;
#877 = CARTESIAN_POINT ( 'NONE',  ( 23.24999999999998934, -10.99715872396138217, 50.07626601644511766 ) ) ;
#878 = EDGE_CURVE ( 'NONE', #2102, #140, #1369, .T. ) ;
#879 = FACE_OUTER_BOUND ( 'NONE', #991, .T. ) ;
#880 = VERTEX_POINT ( 'NONE', #594 ) ;
#881 = FACE_OUTER_BOUND ( 'NONE', #2306, .T. ) ;
#882 = PLANE ( 'NONE',  #97 ) ;
#883 = CARTESIAN_POINT ( 'NONE',  ( -34.85487454795964624, 5.129247287769545416, 36.99154301100320197 ) ) ;
#884 = CARTESIAN_POINT ( 'NONE',  ( 31.50000000000000000, 5.999999999999998224, 4.000000000000012434 ) ) ;
#885 = ORIENTED_EDGE ( 'NONE', *, *, #828, .T. ) ;
#886 = DIRECTION ( 'NONE',  ( -0.000000000000000000, -0.000000000000000000, 1.000000000000000000 ) ) ;
#887 = DIRECTION ( 'NONE',  ( -0.000000000000000000, -0.000000000000000000, 1.000000000000000000 ) ) ;
#888 = EDGE_CURVE ( 'NONE', #1522, #846, #254, .T. ) ;
#889 = ORIENTED_EDGE ( 'NONE', *, *, #110, .F. ) ;
#890 = VECTOR ( 'NONE', #3, 1000.000000000000000 ) ;
#891 = FACE_OUTER_BOUND ( 'NONE', #1478, .T. ) ;
#892 = CARTESIAN_POINT ( 'NONE',  ( -35.94652446797377365, 11.67914680784259396, 49.67568152260223258 ) ) ;
#893 = VERTEX_POINT ( 'NONE', #606 ) ;
#894 = CARTESIAN_POINT ( 'NONE',  ( -29.25000000000000355, 10.50000000000000888, 42.87626601644512192 ) ) ;
#895 = EDGE_CURVE ( 'NONE', #920, #1967, #837, .T. ) ;
#896 = CARTESIAN_POINT ( 'NONE',  ( -34.97882819623284689, 5.872969177397061813, 38.07828362902657915 ) ) ;
#897 = PLANE ( 'NONE',  #2669 ) ;
#898 = DIRECTION ( 'NONE',  ( 1.000000000000000000, 0.000000000000000000, 0.000000000000000000 ) ) ;
#899 = ORIENTED_EDGE ( 'NONE', *, *, #2656, .T. ) ;
#900 = DIRECTION ( 'NONE',  ( -1.000000000000000000, 0.000000000000000000, 0.000000000000000000 ) ) ;
#901 = CARTESIAN_POINT ( 'NONE',  ( 31.50000000000000000, 5.999999999999998224, 4.000000000000012434 ) ) ;
#902 =( GEOMETRIC_REPRESENTATION_CONTEXT ( 3 ) GLOBAL_UNCERTAINTY_ASSIGNED_CONTEXT ( ( #1117 ) ) GLOBAL_UNIT_ASSIGNED_CONTEXT ( ( #2093, #1409, #1013 ) ) REPRESENTATION_CONTEXT ( 'NONE', 'WORKASPACE' ) );
#903 = ORIENTED_EDGE ( 'NONE', *, *, #2071, .F. ) ;
#904 = LINE ( 'NONE', #1763, #365 ) ;
#905 = LINE ( 'NONE', #95, #2098 ) ;
#906 = VERTEX_POINT ( 'NONE', #1896 ) ;
#907 = DIRECTION ( 'NONE',  ( 1.000000000000000000, 0.000000000000000000, 0.000000000000000000 ) ) ;
#908 = DIRECTION ( 'NONE',  ( 4.956352788505162775E-17, 1.000000000000000000, -0.000000000000000000 ) ) ;
#909 = CARTESIAN_POINT ( 'NONE',  ( -35.23379826239445833, 7.402789574366573255, 50.07626601644503239 ) ) ;
#910 = CARTESIAN_POINT ( 'NONE',  ( 15.49999999999999112, 8.450062914116736267E-15, 50.07626601644511766 ) ) ;
#911 = VECTOR ( 'NONE', #1950, 1000.000000000000000 ) ;
#912 = DIRECTION ( 'NONE',  ( 0.000000000000000000, 0.000000000000000000, 1.000000000000000000 ) ) ;
#913 = ORIENTED_EDGE ( 'NONE', *, *, #718, .F. ) ;
#914 = FACE_OUTER_BOUND ( 'NONE', #670, .T. ) ;
#915 = VECTOR ( 'NONE', #2283, 1000.000000000000114 ) ;
#916 = EDGE_CURVE ( 'NONE', #2658, #399, #1679, .T. ) ;
#917 = CARTESIAN_POINT ( 'NONE',  ( -37.83051822444412693, 1.881923302187520797, 45.64497810904251196 ) ) ;
#918 = ORIENTED_EDGE ( 'NONE', *, *, #1942, .T. ) ;
#919 = DIRECTION ( 'NONE',  ( -0.000000000000000000, -0.000000000000000000, -1.000000000000000000 ) ) ;
#920 = VERTEX_POINT ( 'NONE', #1918 ) ;
#921 = CARTESIAN_POINT ( 'NONE',  ( 28.49999999999999289, 5.999999999999998224, 4.000000000000012434 ) ) ;
#922 = ORIENTED_EDGE ( 'NONE', *, *, #2722, .T. ) ;
#923 = CARTESIAN_POINT ( 'NONE',  ( -35.66666666666665719, 9.999999999999941380, 42.07626601644511766 ) ) ;
#924 = CARTESIAN_POINT ( 'NONE',  ( -35.67114979250516171, 5.533211038803840687, 47.17379112495323312 ) ) ;
#925 = ORIENTED_EDGE ( 'NONE', *, *, #151, .F. ) ;
#926 = CIRCLE ( 'NONE', #2135, 9.999999999999998224 ) ;
#927 = EDGE_LOOP ( 'NONE', ( #1973, #1207, #1698, #2376 ) ) ;
#928 = EDGE_CURVE ( 'NONE', #893, #63, #2562, .T. ) ;
#929 = CARTESIAN_POINT ( 'NONE',  ( 23.24999999999999645, -7.495832175282473919, 0.000000000000000000 ) ) ;
#930 = DIRECTION ( 'NONE',  ( 0.000000000000000000, -1.000000000000000000, 0.000000000000000000 ) ) ;
#931 = EDGE_CURVE ( 'NONE', #1357, #1005, #2555, .T. ) ;
#932 = DIRECTION ( 'NONE',  ( -0.000000000000000000, -0.000000000000000000, -1.000000000000000000 ) ) ;
#933 = DIRECTION ( 'NONE',  ( 1.000000000000000000, 0.000000000000000000, 0.000000000000000000 ) ) ;
#934 = DIRECTION ( 'NONE',  ( 1.000000000000000000, 0.000000000000000000, 0.000000000000000000 ) ) ;
#935 = VECTOR ( 'NONE', #193, 1000.000000000000000 ) ;
#936 = ORIENTED_EDGE ( 'NONE', *, *, #963, .T. ) ;
#937 = DIRECTION ( 'NONE',  ( -0.000000000000000000, -0.000000000000000000, -1.000000000000000000 ) ) ;
#938 = VERTEX_POINT ( 'NONE', #130 ) ;
#939 = LINE ( 'NONE', #1838, #451 ) ;
#940 = FACE_OUTER_BOUND ( 'NONE', #1538, .T. ) ;
#941 = EDGE_LOOP ( 'NONE', ( #1677, #2728, #885, #1888 ) ) ;
#942 = LINE ( 'NONE', #764, #2315 ) ;
#943 = CARTESIAN_POINT ( 'NONE',  ( 27.25000000000000355, 10.50000000000000888, 50.07626601644511766 ) ) ;
#944 = CARTESIAN_POINT ( 'NONE',  ( -35.49701425241340758, 8.982085514480372623, 46.26083438501019174 ) ) ;
#945 = ADVANCED_FACE ( 'NONE', ( #743 ), #118, .F. ) ;
#946 = LINE ( 'NONE', #969, #2731 ) ;
#947 = PRESENTATION_LAYER_ASSIGNMENT (  '', '', ( #1661 ) ) ;
#948 = DIRECTION ( 'NONE',  ( -0.000000000000000000, 1.000000000000000000, -0.000000000000000000 ) ) ;
#949 = ADVANCED_FACE ( 'NONE', ( #1577, #1154, #1347, #1815, #2412 ), #1803, .F. ) ;
#950 = LINE ( 'NONE', #1387, #700 ) ;
#951 = ORIENTED_EDGE ( 'NONE', *, *, #317, .T. ) ;
#952 = DIRECTION ( 'NONE',  ( -1.000000000000000000, 0.000000000000000000, -0.000000000000000000 ) ) ;
#953 = ORIENTED_EDGE ( 'NONE', *, *, #2622, .T. ) ;
#954 = VECTOR ( 'NONE', #930, 1000.000000000000000 ) ;
#955 = DIRECTION ( 'NONE',  ( 1.000000000000000000, 6.308085367188392213E-16, 0.000000000000000000 ) ) ;
#956 = CARTESIAN_POINT ( 'NONE',  ( -38.52837954665132969, 11.09975567889399528, 41.86666354812204105 ) ) ;
#957 = FACE_OUTER_BOUND ( 'NONE', #309, .T. ) ;
#958 = DIRECTION ( 'NONE',  ( 1.000000000000000000, 0.000000000000000000, 0.000000000000000000 ) ) ;
#959 = AXIS2_PLACEMENT_3D ( 'NONE', #2526, #799, #1652 ) ;
#960 = DIRECTION ( 'NONE',  ( -1.000000000000000000, 0.000000000000000000, 0.000000000000000000 ) ) ;
#961 = CYLINDRICAL_SURFACE ( 'NONE', #104, 1.500000000000004885 ) ;
#962 = ORIENTED_EDGE ( 'NONE', *, *, #806, .F. ) ;
#963 = EDGE_CURVE ( 'NONE', #1228, #906, #523, .T. ) ;
#964 = DIRECTION ( 'NONE',  ( 1.000000000000000000, 0.000000000000000000, 0.000000000000000000 ) ) ;
#965 = ORIENTED_EDGE ( 'NONE', *, *, #2163, .T. ) ;
#966 = DIRECTION ( 'NONE',  ( -0.000000000000000000, -0.000000000000000000, -1.000000000000000000 ) ) ;
#967 = CARTESIAN_POINT ( 'NONE',  ( -36.99292623343358599, 10.00829722269074828, 45.30623940211543044 ) ) ;
#968 = CARTESIAN_POINT ( 'NONE',  ( -29.25000000000000355, 10.50000000000000888, 42.87626601644512192 ) ) ;
#969 = CARTESIAN_POINT ( 'NONE',  ( 31.50000000000000000, 5.999999999999998224, 46.07626601644510345 ) ) ;
#970 = VECTOR ( 'NONE', #315, 1000.000000000000000 ) ;
#971 = EDGE_CURVE ( 'NONE', #2060, #893, #88, .T. ) ;
#972 = CARTESIAN_POINT ( 'NONE',  ( -35.66666666666665719, 9.999999999999941380, 42.07626601644511766 ) ) ;
#973 = FACE_OUTER_BOUND ( 'NONE', #587, .T. ) ;
#974 = VERTEX_POINT ( 'NONE', #2648 ) ;
#975 = AXIS2_PLACEMENT_3D ( 'NONE', #2023, #2058, #2487 ) ;
#976 = DIRECTION ( 'NONE',  ( 1.981789989432819072E-15, 1.000000000000000000, -0.000000000000000000 ) ) ;
#977 = CARTESIAN_POINT ( 'NONE',  ( 4.533814687380613329, -10.00000000000000000, 50.07626601644511766 ) ) ;
#978 = VECTOR ( 'NONE', #668, 1000.000000000000000 ) ;
#979 = ORIENTED_EDGE ( 'NONE', *, *, #175, .F. ) ;
#980 = AXIS2_PLACEMENT_3D ( 'NONE', #2228, #124, #1583 ) ;
#981 = EDGE_CURVE ( 'NONE', #1091, #117, #352, .T. ) ;
#982 = CARTESIAN_POINT ( 'NONE',  ( -33.93538003029842542, -1.193967855070374728, 39.96694634302738081 ) ) ;
#983 = CARTESIAN_POINT ( 'NONE',  ( -37.05016127832351458, 10.13414411707725904, 45.14499956632151623 ) ) ;
#984 = CARTESIAN_POINT ( 'NONE',  ( -29.25000000000000355, 8.500000000000003553, 7.200000000000000178 ) ) ;
#985 =( BOUNDED_CURVE ( )  B_SPLINE_CURVE ( 3, ( #1913, #1484, #2335, #39 ),
 .UNSPECIFIED., .F., .T. ) 
 B_SPLINE_CURVE_WITH_KNOTS ( ( 4, 4 ),
 ( 4.712388980384689674, 6.283185307179586232 ),
 .UNSPECIFIED. ) 
 CURVE ( )  GEOMETRIC_REPRESENTATION_ITEM ( )  RATIONAL_B_SPLINE_CURVE ( ( 1.000000000000000000, 0.8047378541243649375, 0.8047378541243649375, 1.000000000000000000 ) ) 
 REPRESENTATION_ITEM ( '' )  );
#986 = DIRECTION ( 'NONE',  ( 1.000000000000000000, -6.308085367188392213E-16, -0.000000000000000000 ) ) ;
#987 = ORIENTED_EDGE ( 'NONE', *, *, #992, .F. ) ;
#988 = CARTESIAN_POINT ( 'NONE',  ( -35.66666666666665719, 9.999999999999941380, 42.07626601644511766 ) ) ;
#989 = AXIS2_PLACEMENT_3D ( 'NONE', #1019, #568, #360 ) ;
#990 = CARTESIAN_POINT ( 'NONE',  ( -23.00000000000000000, 0.000000000000000000, 50.07626601644511766 ) ) ;
#991 = EDGE_LOOP ( 'NONE', ( #1984, #1426, #1914, #234 ) ) ;
#992 = EDGE_CURVE ( 'NONE', #2529, #1682, #2014, .T. ) ;
#993 = CARTESIAN_POINT ( 'NONE',  ( -34.16322354026043229, 0.9793412415388698111, 41.03778273166900448 ) ) ;
#994 = CARTESIAN_POINT ( 'NONE',  ( -38.99236593221780822, 10.85287589734960534, 43.65691909364344525 ) ) ;
#995 = AXIS2_PLACEMENT_3D ( 'NONE', #266, #1127, #1791 ) ;
#996 = EDGE_CURVE ( 'NONE', #2, #2035, #2036, .T. ) ;
#997 = FACE_OUTER_BOUND ( 'NONE', #1331, .T. ) ;
#998 = AXIS2_PLACEMENT_3D ( 'NONE', #226, #898, #44 ) ;
#999 = CIRCLE ( 'NONE', #563, 1.500000000000004885 ) ;
#1000 = AXIS2_PLACEMENT_3D ( 'NONE', #634, #2132, #2708 ) ;
#1001 = CARTESIAN_POINT ( 'NONE',  ( -33.93560789393419697, -1.191932409463066556, 44.19502821473542298 ) ) ;
#1002 = ORIENTED_EDGE ( 'NONE', *, *, #1580, .T. ) ;
#1003 = DIRECTION ( 'NONE',  ( -0.000000000000000000, -0.000000000000000000, -1.000000000000000000 ) ) ;
#1004 = DIRECTION ( 'NONE',  ( -1.000000000000000000, 0.000000000000000000, 0.000000000000000000 ) ) ;
#1005 = VERTEX_POINT ( 'NONE', #1790 ) ;
#1006 = CARTESIAN_POINT ( 'NONE',  ( -34.75000000000000000, 10.50000000000000178, 42.87626601644512192 ) ) ;
#1007 = DIRECTION ( 'NONE',  ( -1.000000000000000000, 0.000000000000000000, 0.000000000000000000 ) ) ;
#1008 = CARTESIAN_POINT ( 'NONE',  ( -33.50000000000000000, 6.000000000000001776, 4.000000000000012434 ) ) ;
#1009 = CARTESIAN_POINT ( 'NONE',  ( -35.94619429127427424, 9.347103830459381868, 45.92027422249226731 ) ) ;
#1010 = ADVANCED_FACE ( 'NONE', ( #2634, #1364 ), #341, .F. ) ;
#1011 = DIRECTION ( 'NONE',  ( -0.000000000000000000, -0.000000000000000000, -1.000000000000000000 ) ) ;
#1012 = FACE_BOUND ( 'NONE', #1850, .T. ) ;
#1013 =( NAMED_UNIT ( * ) SI_UNIT ( $, .STERADIAN. ) SOLID_ANGLE_UNIT ( ) );
#1014 = EDGE_CURVE ( 'NONE', #252, #217, #621, .T. ) ;
#1015 = EDGE_LOOP ( 'NONE', ( #1589, #31, #425, #1997 ) ) ;
#1016 = FACE_BOUND ( 'NONE', #657, .T. ) ;
#1017 = ORIENTED_EDGE ( 'NONE', *, *, #2280, .F. ) ;
#1018 = CARTESIAN_POINT ( 'NONE',  ( -23.00000000000000000, 0.000000000000000000, 50.07626601644511766 ) ) ;
#1019 = CARTESIAN_POINT ( 'NONE',  ( -32.00000000000000000, 11.00000000000000178, 4.000000000000012434 ) ) ;
#1020 = VECTOR ( 'NONE', #725, 1000.000000000000000 ) ;
#1021 = EDGE_LOOP ( 'NONE', ( #2095, #1237 ) ) ;
#1022 = FACE_OUTER_BOUND ( 'NONE', #1053, .T. ) ;
#1023 = DIRECTION ( 'NONE',  ( -0.000000000000000000, -0.000000000000000000, -1.000000000000000000 ) ) ;
#1024 = VECTOR ( 'NONE', #1183, 1000.000000000000000 ) ;
#1025 = CARTESIAN_POINT ( 'NONE',  ( -33.99958259232791846, -0.1025501353377802627, 36.53706958162756280 ) ) ;
#1026 = CIRCLE ( 'NONE', #2457, 1.500000000000001332 ) ;
#1027 = ORIENTED_EDGE ( 'NONE', *, *, #1644, .T. ) ;
#1028 = CARTESIAN_POINT ( 'NONE',  ( -34.97882819623284689, 5.872969177397061813, 46.07424840386365616 ) ) ;
#1029 = ORIENTED_EDGE ( 'NONE', *, *, #1738, .T. ) ;
#1030 = LINE ( 'NONE', #2484, #2017 ) ;
#1031 = EDGE_LOOP ( 'NONE', ( #242, #2397, #1152, #1922 ) ) ;
#1032 = DIRECTION ( 'NONE',  ( -1.000000000000000000, 0.000000000000000000, 0.000000000000000000 ) ) ;
#1033 = CYLINDRICAL_SURFACE ( 'NONE', #1210, 7.500000000000007994 ) ;
#1034 = EDGE_CURVE ( 'NONE', #1967, #557, #942, .T. ) ;
#1035 = ORIENTED_EDGE ( 'NONE', *, *, #1957, .T. ) ;
#1036 = CARTESIAN_POINT ( 'NONE',  ( 32.75000000000000000, 10.50000000000000178, 50.07626601644511766 ) ) ;
#1037 = CARTESIAN_POINT ( 'NONE',  ( 27.25000000000000355, 10.50000000000000888, 42.87626601644512192 ) ) ;
#1038 = FACE_OUTER_BOUND ( 'NONE', #2304, .T. ) ;
#1039 = PRODUCT_DEFINITION_SHAPE ( 'NONE', 'NONE',  #2680 ) ;
#1040 =( GEOMETRIC_REPRESENTATION_CONTEXT ( 3 ) GLOBAL_UNCERTAINTY_ASSIGNED_CONTEXT ( ( #258 ) ) GLOBAL_UNIT_ASSIGNED_CONTEXT ( ( #2241, #1351, #2689 ) ) REPRESENTATION_CONTEXT ( 'NONE', 'WORKASPACE' ) );
#1041 = ORIENTED_EDGE ( 'NONE', *, *, #790, .T. ) ;
#1042 = CARTESIAN_POINT ( 'NONE',  ( -38.33233340545876899, 3.569345779005995034, 46.55978249996159946 ) ) ;
#1043 = ORIENTED_EDGE ( 'NONE', *, *, #438, .T. ) ;
#1044 = VECTOR ( 'NONE', #1297, 1000.000000000000000 ) ;
#1045 = CARTESIAN_POINT ( 'NONE',  ( -33.50000000000000000, 6.000000000000001776, 46.07626601644510345 ) ) ;
#1046 = CARTESIAN_POINT ( 'NONE',  ( 22.74999999999999645, -10.99715872396138572, 50.07626601644511766 ) ) ;
#1047 = ORIENTED_EDGE ( 'NONE', *, *, #172, .T. ) ;
#1048 = CARTESIAN_POINT ( 'NONE',  ( 23.24999999999999645, -7.495832175282473919, 50.07626601644511766 ) ) ;
#1049 = EDGE_CURVE ( 'NONE', #1954, #2366, #299, .T. ) ;
#1050 = DIRECTION ( 'NONE',  ( -1.000000000000000000, 0.000000000000000000, 0.000000000000000000 ) ) ;
#1051 = VECTOR ( 'NONE', #737, 1000.000000000000000 ) ;
#1052 = DIRECTION ( 'NONE',  ( -6.938893903907231533E-15, -1.000000000000000000, 0.000000000000000000 ) ) ;
#1053 = EDGE_LOOP ( 'NONE', ( #1514, #1286, #73, #2440, #2608, #1002, #1138 ) ) ;
#1054 = DIRECTION ( 'NONE',  ( 4.956352788505163391E-17, 1.000000000000000000, -0.000000000000000000 ) ) ;
#1055 = ORIENTED_EDGE ( 'NONE', *, *, #2454, .T. ) ;
#1056 = FACE_OUTER_BOUND ( 'NONE', #1872, .T. ) ;
#1057 = PRODUCT ( 'Base Carriage', 'Base Carriage', '', ( #585 ) ) ;
#1058 = EDGE_CURVE ( 'NONE', #86, #678, #1141, .T. ) ;
#1059 = DIRECTION ( 'NONE',  ( 1.000000000000000000, 0.000000000000000000, 0.000000000000000000 ) ) ;
#1060 = CARTESIAN_POINT ( 'NONE',  ( -40.00814117786417512, 9.316642630785667123, 38.19660218208574065 ) ) ;
#1061 = ORIENTED_EDGE ( 'NONE', *, *, #110, .T. ) ;
#1062 = DIRECTION ( 'NONE',  ( 4.956352788505162775E-17, 1.000000000000000000, -0.000000000000000000 ) ) ;
#1063 = CARTESIAN_POINT ( 'NONE',  ( 23.00000000000000000, 8.450062914116736267E-15, 0.000000000000000000 ) ) ;
#1064 = CARTESIAN_POINT ( 'NONE',  ( -29.25000000000000355, 7.999999999999998224, 50.07626601644511766 ) ) ;
#1065 = PRESENTATION_STYLE_ASSIGNMENT (( #435 ) ) ;
#1066 = EDGE_CURVE ( 'NONE', #1373, #1761, #1107, .T. ) ;
#1067 = ORIENTED_EDGE ( 'NONE', *, *, #2061, .F. ) ;
#1068 = CARTESIAN_POINT ( 'NONE',  ( -34.75000000000000000, 11.00000000000000000, 0.000000000000000000 ) ) ;
#1069 = ADVANCED_FACE ( 'NONE', ( #1378 ), #2235, .T. ) ;
#1070 = CIRCLE ( 'NONE', #2182, 1.500000000000001332 ) ;
#1071 = ORIENTED_EDGE ( 'NONE', *, *, #1476, .F. ) ;
#1072 = FACE_BOUND ( 'NONE', #459, .T. ) ;
#1073 = DIRECTION ( 'NONE',  ( -0.000000000000000000, 1.000000000000000000, -0.000000000000000000 ) ) ;
#1074 = CARTESIAN_POINT ( 'NONE',  ( -35.57851330143535762, 9.471079808612131501, 38.29357178179970589 ) ) ;
#1075 = VERTEX_POINT ( 'NONE', #1393 ) ;
#1076 = DIRECTION ( 'NONE',  ( -0.000000000000000000, 1.000000000000000000, -0.000000000000000000 ) ) ;
#1077 = ORIENTED_EDGE ( 'NONE', *, *, #1122, .F. ) ;
#1078 = CARTESIAN_POINT ( 'NONE',  ( -35.66666666666665719, 9.999999999999943157, 39.67367632505984432 ) ) ;
#1079 = FACE_OUTER_BOUND ( 'NONE', #2204, .T. ) ;
#1080 = CARTESIAN_POINT ( 'NONE',  ( -44.00000000000000711, 6.000000000000000000, 42.07626601644511766 ) ) ;
#1081 = EDGE_CURVE ( 'NONE', #289, #255, #1405, .T. ) ;
#1082 = ORIENTED_EDGE ( 'NONE', *, *, #2001, .F. ) ;
#1083 = DIRECTION ( 'NONE',  ( -0.000000000000000000, 1.000000000000000000, -0.000000000000000000 ) ) ;
#1084 = VECTOR ( 'NONE', #578, 1000.000000000000000 ) ;
#1085 = EDGE_CURVE ( 'NONE', #178, #1796, #713, .T. ) ;
#1086 = EDGE_LOOP ( 'NONE', ( #287, #1525, #2257, #506, #690 ) ) ;
#1087 = AXIS2_PLACEMENT_3D ( 'NONE', #509, #1985, #74 ) ;
#1088 = CARTESIAN_POINT ( 'NONE',  ( 27.25000000000000355, 11.00000000000000178, 0.000000000000000000 ) ) ;
#1089 = LINE ( 'NONE', #1271, #2606 ) ;
#1090 = CARTESIAN_POINT ( 'NONE',  ( -38.72947039192843022, 11.00274493539324894, 41.06524385406594746 ) ) ;
#1091 = VERTEX_POINT ( 'NONE', #1429 ) ;
#1092 = CARTESIAN_POINT ( 'NONE',  ( -39.18905319756141381, 10.73072866175183826, 40.13339618097469952 ) ) ;
#1093 = CARTESIAN_POINT ( 'NONE',  ( 34.00000000000000000, 12.00000000000000000, 50.07626601644511766 ) ) ;
#1094 = CARTESIAN_POINT ( 'NONE',  ( -39.70939707798249430, 8.199911534956299874, 37.45148537670910827 ) ) ;
#1095 = LINE ( 'NONE', #2340, #911 ) ;
#1096 = AXIS2_PLACEMENT_3D ( 'NONE', #1063, #9, #852 ) ;
#1097 = ADVANCED_FACE ( 'NONE', ( #1038 ), #144, .F. ) ;
#1098 = EDGE_LOOP ( 'NONE', ( #889, #965, #191, #1278 ) ) ;
#1099 = PLANE ( 'NONE',  #522 ) ;
#1100 = ORIENTED_EDGE ( 'NONE', *, *, #355, .F. ) ;
#1101 = FACE_BOUND ( 'NONE', #1637, .T. ) ;
#1102 = CARTESIAN_POINT ( 'NONE',  ( -36.00000000000000711, 12.00000000000000000, 35.15372858635641506 ) ) ;
#1103 = ORIENTED_EDGE ( 'NONE', *, *, #1208, .F. ) ;
#1104 = DIRECTION ( 'NONE',  ( 1.981789989432819072E-15, 1.000000000000000000, 0.000000000000000000 ) ) ;
#1105 = DIRECTION ( 'NONE',  ( -1.000000000000000000, -1.156482317317870344E-15, 0.000000000000000000 ) ) ;
#1106 = CARTESIAN_POINT ( 'NONE',  ( -35.25479587257757430, 7.528775235456608428, 37.14154621512410870 ) ) ;
#1107 = CIRCLE ( 'NONE', #141, 1.500000000000004885 ) ;
#1108 = ORIENTED_EDGE ( 'NONE', *, *, #2547, .T. ) ;
#1109 = CARTESIAN_POINT ( 'NONE',  ( -30.50000000000000000, 0.000000000000000000, 50.07626601644511766 ) ) ;
#1110 = AXIS2_PLACEMENT_3D ( 'NONE', #2246, #1403, #338 ) ;
#1111 = CARTESIAN_POINT ( 'NONE',  ( -34.75000000000000000, 10.50000000000000178, 50.07626601644511766 ) ) ;
#1112 = CIRCLE ( 'NONE', #277, 1.500000000000004885 ) ;
#1113 = ORIENTED_EDGE ( 'NONE', *, *, #172, .F. ) ;
#1114 = VECTOR ( 'NONE', #2748, 1000.000000000000000 ) ;
#1115 = VERTEX_POINT ( 'NONE', #1231 ) ;
#1116 = LINE ( 'NONE', #1974, #267 ) ;
#1117 = UNCERTAINTY_MEASURE_WITH_UNIT (LENGTH_MEASURE( 1.000000000000000082E-05 ), #2093, 'distance_accuracy_value', 'NONE');
#1118 = AXIS2_PLACEMENT_3D ( 'NONE', #411, #1293, #2137 ) ;
#1119 = CARTESIAN_POINT ( 'NONE',  ( -34.97882819623284689, 5.999999999999937828, 42.07626601644511766 ) ) ;
#1120 = VERTEX_POINT ( 'NONE', #200 ) ;
#1121 = LINE ( 'NONE', #894, #607 ) ;
#1122 = EDGE_CURVE ( 'NONE', #880, #2102, #662, .T. ) ;
#1123 = CARTESIAN_POINT ( 'NONE',  ( 31.50000000000000000, 11.99999999999999822, 4.000000000000012434 ) ) ;
#1124 = CARTESIAN_POINT ( 'NONE',  ( -35.81876350094810135, 6.013288152285385380, 47.19938720288605083 ) ) ;
#1125 = EDGE_LOOP ( 'NONE', ( #284, #388, #807, #2160 ) ) ;
#1126 = ORIENTED_EDGE ( 'NONE', *, *, #1859, .F. ) ;
#1127 = DIRECTION ( 'NONE',  ( -0.000000000000000000, -0.000000000000000000, -1.000000000000000000 ) ) ;
#1128 = CARTESIAN_POINT ( 'NONE',  ( -35.76900846793198951, 8.727099856594474403, 46.45298268536637920 ) ) ;
#1129 = ORIENTED_EDGE ( 'NONE', *, *, #1265, .T. ) ;
#1130 = DIRECTION ( 'NONE',  ( 1.000000000000000000, -6.308085367188391227E-16, 0.000000000000000000 ) ) ;
#1131 = EDGE_CURVE ( 'NONE', #2358, #2148, #2089, .T. ) ;
#1132 = LINE ( 'NONE', #2610, #626 ) ;
#1133 = VERTEX_POINT ( 'NONE', #2515 ) ;
#1134 = CARTESIAN_POINT ( 'NONE',  ( -39.73970821277162457, 10.16657750950585992, 39.12879038035372048 ) ) ;
#1135 = CARTESIAN_POINT ( 'NONE',  ( -4.533814687380615105, -10.00000000000000000, 0.000000000000000000 ) ) ;
#1136 = CARTESIAN_POINT ( 'NONE',  ( -39.18491904264979553, 6.851095091104857815, 47.10920041370323474 ) ) ;
#1137 = ORIENTED_EDGE ( 'NONE', *, *, #496, .F. ) ;
#1138 = ORIENTED_EDGE ( 'NONE', *, *, #2663, .F. ) ;
#1139 = EDGE_CURVE ( 'NONE', #2358, #2081, #1606, .T. ) ;
#1140 = TOROIDAL_SURFACE ( 'NONE', #2693, 4.099999999999998757, 1.000000000000000000 ) ;
#1141 = LINE ( 'NONE', #2467, #1330 ) ;
#1142 = CARTESIAN_POINT ( 'NONE',  ( -29.25000000000000355, 11.00000000000000355, 7.200000000000000178 ) ) ;
#1143 = AXIS2_PLACEMENT_3D ( 'NONE', #1408, #1630, #1607 ) ;
#1144 = CARTESIAN_POINT ( 'NONE',  ( -35.65098476360100221, 8.876969298280842580, 46.34699578401428965 ) ) ;
#1145 = DIRECTION ( 'NONE',  ( 1.000000000000000000, 0.000000000000000000, 0.000000000000000000 ) ) ;
#1146 = CARTESIAN_POINT ( 'NONE',  ( 27.25000000000000355, 10.50000000000000888, 42.87626601644512192 ) ) ;
#1147 = ORIENTED_EDGE ( 'NONE', *, *, #1596, .F. ) ;
#1148 = CARTESIAN_POINT ( 'NONE',  ( -38.83751362003248886, 5.793833377072235891, 47.17626601644511908 ) ) ;
#1149 = ORIENTED_EDGE ( 'NONE', *, *, #1853, .F. ) ;
#1150 = DIRECTION ( 'NONE',  ( 1.000000000000000000, 0.000000000000000000, 0.000000000000000000 ) ) ;
#1151 = CARTESIAN_POINT ( 'NONE',  ( -35.60196195627975868, 9.611771737678655114, 50.07626601644524555 ) ) ;
#1152 = ORIENTED_EDGE ( 'NONE', *, *, #2415, .T. ) ;
#1153 = ORIENTED_EDGE ( 'NONE', *, *, #1536, .T. ) ;
#1154 = FACE_BOUND ( 'NONE', #860, .T. ) ;
#1155 = ADVANCED_FACE ( 'NONE', ( #2268 ), #407, .F. ) ;
#1156 = FACE_OUTER_BOUND ( 'NONE', #505, .T. ) ;
#1157 = AXIS2_PLACEMENT_3D ( 'NONE', #1753, #1726, #460 ) ;
#1158 = ADVANCED_FACE ( 'NONE', ( #2298 ), #1435, .F. ) ;
#1159 = CARTESIAN_POINT ( 'NONE',  ( -39.72224220420297769, 8.243105050770866526, 46.66145875874703819 ) ) ;
#1160 = CYLINDRICAL_SURFACE ( 'NONE', #1329, 1.500000000000004885 ) ;
#1161 = FACE_OUTER_BOUND ( 'NONE', #186, .T. ) ;
#1162 = AXIS2_PLACEMENT_3D ( 'NONE', #2733, #417, #206 ) ;
#1163 = CARTESIAN_POINT ( 'NONE',  ( -43.00000000000000000, 6.000000000000000888, 47.17626601644511908 ) ) ;
#1164 = ORIENTED_EDGE ( 'NONE', *, *, #767, .T. ) ;
#1165 = CARTESIAN_POINT ( 'NONE',  ( 28.49999999999999289, 8.500000000000001776, 4.000000000000012434 ) ) ;
#1166 = CYLINDRICAL_SURFACE ( 'NONE', #1590, 5.100000000000000533 ) ;
#1167 = VERTEX_POINT ( 'NONE', #2556 ) ;
#1168 = CARTESIAN_POINT ( 'NONE',  ( 30.00000000000000000, 5.999999999999998224, 46.07626601644510345 ) ) ;
#1169 = CARTESIAN_POINT ( 'NONE',  ( -37.10996771176974818, 11.07940325819543581, 42.62102480644188773 ) ) ;
#1170 = DIRECTION ( 'NONE',  ( -1.981789989432819072E-15, -1.000000000000000000, 0.000000000000000000 ) ) ;
#1171 = EDGE_CURVE ( 'NONE', #2267, #439, #1466, .T. ) ;
#1172 = CARTESIAN_POINT ( 'NONE',  ( 28.49999999999999289, 5.999999999999998224, 46.07626601644510345 ) ) ;
#1173 = DIRECTION ( 'NONE',  ( 1.000000000000000000, 0.000000000000000000, 0.000000000000000000 ) ) ;
#1174 = ORIENTED_EDGE ( 'NONE', *, *, #438, .F. ) ;
#1175 = LINE ( 'NONE', #324, #2052 ) ;
#1176 = ORIENTED_EDGE ( 'NONE', *, *, #971, .T. ) ;
#1177 = CARTESIAN_POINT ( 'NONE',  ( -34.75000000000000000, 10.50000000000000178, 50.07626601644511766 ) ) ;
#1178 = CARTESIAN_POINT ( 'NONE',  ( -36.00000000000000711, 11.99999999999999822, 43.86782668452730150 ) ) ;
#1179 = ADVANCED_FACE ( 'NONE', ( #1079 ), #897, .F. ) ;
#1180 = LINE ( 'NONE', #968, #1719 ) ;
#1181 = DIRECTION ( 'NONE',  ( 0.000000000000000000, 0.000000000000000000, -1.000000000000000000 ) ) ;
#1182 = ADVANCED_FACE ( 'NONE', ( #1276 ), #1694, .F. ) ;
#1183 = DIRECTION ( 'NONE',  ( -1.000000000000000000, 6.982962677686266711E-15, 0.000000000000000000 ) ) ;
#1184 = APPLICATION_CONTEXT ( 'automotive_design' ) ;
#1185 = CARTESIAN_POINT ( 'NONE',  ( -34.14999999999999858, 0.8999999999999982458, 42.07626601644511766 ) ) ;
#1186 = ORIENTED_EDGE ( 'NONE', *, *, #1443, .T. ) ;
#1187 = CARTESIAN_POINT ( 'NONE',  ( 32.75000000000000000, 11.00000000000000000, 7.200000000000000178 ) ) ;
#1188 = CARTESIAN_POINT ( 'NONE',  ( 32.75000000000000000, 11.00000000000000000, 0.000000000000000000 ) ) ;
#1189 = VERTEX_POINT ( 'NONE', #1064 ) ;
#1190 = CARTESIAN_POINT ( 'NONE',  ( -34.14999999999999858, 0.8999999999999982458, 42.07626601644511766 ) ) ;
#1191 = CARTESIAN_POINT ( 'NONE',  ( -39.94557569532857855, 8.994094577908867905, 46.20487324631534420 ) ) ;
#1192 = CYLINDRICAL_SURFACE ( 'NONE', #1856, 1.500000000000001332 ) ;
#1193 = EDGE_CURVE ( 'NONE', #2603, #2666, #1112, .T. ) ;
#1194 = CARTESIAN_POINT ( 'NONE',  ( -39.65026506198965706, 8.044041275620852360, 46.75345139015434626 ) ) ;
#1195 = ORIENTED_EDGE ( 'NONE', *, *, #1516, .F. ) ;
#1196 = AXIS2_PLACEMENT_3D ( 'NONE', #2498, #2099, #1241 ) ;
#1197 = DIRECTION ( 'NONE',  ( 1.000000000000000000, 0.000000000000000000, 0.000000000000000000 ) ) ;
#1198 = CARTESIAN_POINT ( 'NONE',  ( 15.49999999999999112, 8.450062914116736267E-15, 0.000000000000000000 ) ) ;
#1199 = AXIS2_PLACEMENT_3D ( 'NONE', #1537, #1760, #1970 ) ;
#1200 = EDGE_LOOP ( 'NONE', ( #592, #2640, #1395, #1899 ) ) ;
#1201 = AXIS2_PLACEMENT_3D ( 'NONE', #717, #958, #1181 ) ;
#1202 = EDGE_CURVE ( 'NONE', #532, #1929, #1963, .T. ) ;
#1203 = CARTESIAN_POINT ( 'NONE',  ( -37.53850835353214421, 0.8999999999999980238, 42.07626601644511766 ) ) ;
#1204 = CARTESIAN_POINT ( 'NONE',  ( -36.00000000000000711, 11.99999999999999822, 44.55670619676526201 ) ) ;
#1205 = DIRECTION ( 'NONE',  ( -0.000000000000000000, -0.000000000000000000, -1.000000000000000000 ) ) ;
#1206 = CARTESIAN_POINT ( 'NONE',  ( 27.25000000000000355, 10.50000000000000888, 42.87626601644512192 ) ) ;
#1207 = ORIENTED_EDGE ( 'NONE', *, *, #572, .F. ) ;
#1208 = EDGE_CURVE ( 'NONE', #2336, #194, #2537, .T. ) ;
#1209 = FACE_OUTER_BOUND ( 'NONE', #493, .T. ) ;
#1210 = AXIS2_PLACEMENT_3D ( 'NONE', #591, #2323, #822 ) ;
#1211 = DIRECTION ( 'NONE',  ( 1.000000000000000000, 6.308085367188392213E-16, 0.000000000000000000 ) ) ;
#1212 = ORIENTED_EDGE ( 'NONE', *, *, #1644, .F. ) ;
#1213 = CARTESIAN_POINT ( 'NONE',  ( -38.52641082046316967, 11.10065541634390485, 41.88062712185140413 ) ) ;
#1214 = CARTESIAN_POINT ( 'NONE',  ( -33.94957804711077642, -1.063681300501676530, 39.45338322857362101 ) ) ;
#1215 = CARTESIAN_POINT ( 'NONE',  ( -39.19221941945939136, 10.71636891333043629, 44.02683847059890354 ) ) ;
#1216 = ADVANCED_FACE ( 'NONE', ( #1289 ), #328, .F. ) ;
#1217 = AXIS2_PLACEMENT_3D ( 'NONE', #1721, #1928, #2375 ) ;
#1218 = DIRECTION ( 'NONE',  ( -1.000000000000000000, 0.000000000000000000, 0.000000000000000000 ) ) ;
#1219 = DIRECTION ( 'NONE',  ( 0.000000000000000000, -1.000000000000000000, 0.000000000000000000 ) ) ;
#1220 = PRESENTATION_LAYER_ASSIGNMENT (  '', '', ( #301 ) ) ;
#1221 = EDGE_LOOP ( 'NONE', ( #154, #2753 ) ) ;
#1222 = VECTOR ( 'NONE', #2338, 1000.000000000000000 ) ;
#1223 = B_SPLINE_CURVE_WITH_KNOTS ( 'NONE', 3,
 ( #2288, #383, #2319, #2333, #1452, #599, #575, #1645, #1482, #1659, #1001, #793, #1238, #161, #2495, #588 ),
 .UNSPECIFIED., .F., .F.,
 ( 4, 2, 2, 2, 2, 2, 2, 4 ),
 ( 0.000000000000000000, 0.0003993160609702293908, 0.0007986321219404587815, 0.001597264243880937296, 0.003194528487761894540, 0.004791792731642851785, 0.005590424853583329974, 0.006389056975523809030 ),
 .UNSPECIFIED. ) ;
#1224 = DIRECTION ( 'NONE',  ( 4.956352788505162775E-17, 1.000000000000000000, -0.000000000000000000 ) ) ;
#1225 = ORIENTED_EDGE ( 'NONE', *, *, #659, .F. ) ;
#1226 = DIRECTION ( 'NONE',  ( 0.000000000000000000, 1.000000000000000000, 0.000000000000000000 ) ) ;
#1227 = DIRECTION ( 'NONE',  ( -1.000000000000000000, 0.000000000000000000, 0.000000000000000000 ) ) ;
#1228 = VERTEX_POINT ( 'NONE', #1111 ) ;
#1229 = DIRECTION ( 'NONE',  ( -0.000000000000000000, 1.000000000000000000, -0.000000000000000000 ) ) ;
#1230 = CARTESIAN_POINT ( 'NONE',  ( 23.00000000000000000, 8.450062914116736267E-15, 50.07626601644511766 ) ) ;
#1231 = CARTESIAN_POINT ( 'NONE',  ( -35.83244093961029364, 10.99464563766171743, 50.07626601644511766 ) ) ;
#1232 = EDGE_CURVE ( 'NONE', #2320, #361, #501, .T. ) ;
#1233 = EDGE_LOOP ( 'NONE', ( #714, #1437, #1507, #1660 ) ) ;
#1234 = DIRECTION ( 'NONE',  ( -0.000000000000000000, -0.000000000000000000, -1.000000000000000000 ) ) ;
#1235 = EDGE_CURVE ( 'NONE', #2245, #772, #2209, .T. ) ;
#1236 = APPLICATION_CONTEXT ( 'automotive_design' ) ;
#1237 = ORIENTED_EDGE ( 'NONE', *, *, #1602, .F. ) ;
#1238 = CARTESIAN_POINT ( 'NONE',  ( -33.91538173927958155, -1.361986624268596957, 43.14694352304439917 ) ) ;
#1239 = ORIENTED_EDGE ( 'NONE', *, *, #1516, .T. ) ;
#1240 = AXIS2_PLACEMENT_3D ( 'NONE', #1983, #2672, #2452 ) ;
#1241 = DIRECTION ( 'NONE',  ( -1.000000000000000000, 4.956352788505163391E-17, 0.000000000000000000 ) ) ;
#1242 = CARTESIAN_POINT ( 'NONE',  ( -39.94557569532857855, 11.34240405077857083, 34.70953546902961762 ) ) ;
#1243 = ORIENTED_EDGE ( 'NONE', *, *, #1306, .T. ) ;
#1244 = CARTESIAN_POINT ( 'NONE',  ( -39.93712847008518452, 9.781131943170926490, 45.50483278073126314 ) ) ;
#1245 = CARTESIAN_POINT ( 'NONE',  ( 28.49999999999999289, 5.999999999999998224, 46.07626601644510345 ) ) ;
#1246 = VECTOR ( 'NONE', #2226, 1000.000000000000000 ) ;
#1247 = AXIS2_PLACEMENT_3D ( 'NONE', #735, #2653, #747 ) ;
#1248 = CARTESIAN_POINT ( 'NONE',  ( -34.35023879526446677, 2.101432771569857749, 38.73000492623462776 ) ) ;
#1249 = VECTOR ( 'NONE', #2546, 1000.000000000000000 ) ;
#1250 = VERTEX_POINT ( 'NONE', #1319 ) ;
#1251 = DIRECTION ( 'NONE',  ( -0.000000000000000000, 0.000000000000000000, -1.000000000000000000 ) ) ;
#1252 = PRESENTATION_STYLE_ASSIGNMENT (( #398 ) ) ;
#1253 = ORIENTED_EDGE ( 'NONE', *, *, #1034, .T. ) ;
#1254 = EDGE_CURVE ( 'NONE', #772, #906, #2607, .T. ) ;
#1255 = CARTESIAN_POINT ( 'NONE',  ( -39.50035617397911381, 7.652288753603355254, 46.90577009359393656 ) ) ;
#1256 = ADVANCED_BREP_SHAPE_REPRESENTATION ( 'Base Carriage', ( #45, #2112 ), #1040 ) ;
#1257 = CARTESIAN_POINT ( 'NONE',  ( -39.83612996867753964, 8.626068288291140362, 46.45384243500060961 ) ) ;
#1258 = ORIENTED_EDGE ( 'NONE', *, *, #561, .F. ) ;
#1259 =( BOUNDED_CURVE ( )  B_SPLINE_CURVE ( 3, ( #896, #2587, #1078, #923 ),
 .UNSPECIFIED., .F., .T. ) 
 B_SPLINE_CURVE_WITH_KNOTS ( ( 4, 4 ),
 ( 4.680625934094214458, 6.283185307179586232 ),
 .UNSPECIFIED. ) 
 CURVE ( )  GEOMETRIC_REPRESENTATION_ITEM ( )  RATIONAL_B_SPLINE_CURVE ( ( 1.000000000000000000, 0.7971920987995473329, 0.7971920987995473329, 1.000000000000000000 ) ) 
 REPRESENTATION_ITEM ( '' )  );
#1260 = LINE ( 'NONE', #2501, #128 ) ;
#1261 = DIRECTION ( 'NONE',  ( 0.1643989873053574025, -0.9863939238321436376, -0.000000000000000000 ) ) ;
#1262 = CARTESIAN_POINT ( 'NONE',  ( -22.75000000000000355, -7.495832175282473919, 50.07626601644511766 ) ) ;
#1263 = ORIENTED_EDGE ( 'NONE', *, *, #1855, .F. ) ;
#1264 = CARTESIAN_POINT ( 'NONE',  ( 30.00000000000000000, 11.99999999999999822, 4.000000000000012434 ) ) ;
#1265 = EDGE_CURVE ( 'NONE', #2148, #480, #2190, .T. ) ;
#1266 = VERTEX_POINT ( 'NONE', #1565 ) ;
#1267 = AXIS2_PLACEMENT_3D ( 'NONE', #2348, #2140, #1284 ) ;
#1268 = LINE ( 'NONE', #1511, #2411 ) ;
#1269 = EDGE_CURVE ( 'NONE', #678, #404, #2650, .T. ) ;
#1270 = AXIS2_PLACEMENT_3D ( 'NONE', #2713, #2269, #1431 ) ;
#1271 = CARTESIAN_POINT ( 'NONE',  ( -30.49999999999999645, 6.000000000000001776, 4.000000000000012434 ) ) ;
#1272 = CARTESIAN_POINT ( 'NONE',  ( -39.89210020125841538, 8.814275883571767167, 46.33527900974716829 ) ) ;
#1273 = ORIENTED_EDGE ( 'NONE', *, *, #30, .F. ) ;
#1274 = CARTESIAN_POINT ( 'NONE',  ( -39.19484129335504718, 10.71421652363404853, 44.03122942827091890 ) ) ;
#1275 = CARTESIAN_POINT ( 'NONE',  ( -35.00000000000000000, 6.000000000000000000, 37.97626601644511624 ) ) ;
#1276 = FACE_OUTER_BOUND ( 'NONE', #2174, .T. ) ;
#1277 =( LENGTH_UNIT ( ) NAMED_UNIT ( * ) SI_UNIT ( .MILLI., .METRE. ) );
#1278 = ORIENTED_EDGE ( 'NONE', *, *, #1972, .F. ) ;
#1279 = CARTESIAN_POINT ( 'NONE',  ( 22.75000000000000355, -7.495832175282473919, 50.07626601644511766 ) ) ;
#1280 = VECTOR ( 'NONE', #2392, 1000.000000000000000 ) ;
#1281 = EDGE_LOOP ( 'NONE', ( #2192, #516, #687, #2341 ) ) ;
#1282 = DIRECTION ( 'NONE',  ( -0.000000000000000000, -0.000000000000000000, -1.000000000000000000 ) ) ;
#1283 = ADVANCED_FACE ( 'NONE', ( #745 ), #1350, .F. ) ;
#1284 = DIRECTION ( 'NONE',  ( 0.000000000000000000, -0.4765988668615693258, -0.8791208791208795503 ) ) ;
#1285 = CARTESIAN_POINT ( 'NONE',  ( -36.00000000000000711, 12.00000000000000000, 36.46482906754892639 ) ) ;
#1286 = ORIENTED_EDGE ( 'NONE', *, *, #659, .T. ) ;
#1287 = CARTESIAN_POINT ( 'NONE',  ( -38.21299249760270555, 3.168045583358709560, 46.34222513889871209 ) ) ;
#1288 = DIRECTION ( 'NONE',  ( 4.956352788505162775E-17, 1.000000000000000000, -0.000000000000000000 ) ) ;
#1289 = FACE_OUTER_BOUND ( 'NONE', #1987, .T. ) ;
#1290 = FACE_OUTER_BOUND ( 'NONE', #181, .T. ) ;
#1291 = EDGE_CURVE ( 'NONE', #1299, #1748, #2053, .T. ) ;
#1292 = VERTEX_POINT ( 'NONE', #2240 ) ;
#1293 = DIRECTION ( 'NONE',  ( 4.956352788505163391E-17, 1.000000000000000000, -0.000000000000000000 ) ) ;
#1294 = AXIS2_PLACEMENT_3D ( 'NONE', #231, #19, #468 ) ;
#1295 = ORIENTED_EDGE ( 'NONE', *, *, #413, .F. ) ;
#1296 = CARTESIAN_POINT ( 'NONE',  ( 28.49999999999999289, 11.00000000000000000, 4.000000000000012434 ) ) ;
#1297 = DIRECTION ( 'NONE',  ( -0.000000000000000000, -0.000000000000000000, -1.000000000000000000 ) ) ;
#1298 = CARTESIAN_POINT ( 'NONE',  ( -39.49343691542677703, 10.45956815280402630, 39.59413892424745995 ) ) ;
#1299 = VERTEX_POINT ( 'NONE', #2018 ) ;
#1300 = FACE_OUTER_BOUND ( 'NONE', #2151, .T. ) ;
#1301 = EDGE_CURVE ( 'NONE', #2, #401, #2410, .T. ) ;
#1302 = CARTESIAN_POINT ( 'NONE',  ( 30.00000000000000000, 11.99999999999999822, 46.07626601644510345 ) ) ;
#1303 = DIRECTION ( 'NONE',  ( -1.000000000000000000, 0.000000000000000000, 0.000000000000000000 ) ) ;
#1304 = CARTESIAN_POINT ( 'NONE',  ( -22.75000000000000355, -7.495832175282473919, 50.07626601644511766 ) ) ;
#1305 = VERTEX_POINT ( 'NONE', #2002 ) ;
#1306 = EDGE_CURVE ( 'NONE', #2199, #1672, #414, .T. ) ;
#1307 = DIRECTION ( 'NONE',  ( 0.1337102699416043705, -0.8022616196496233920, 0.5818056869344838677 ) ) ;
#1308 = ORIENTED_EDGE ( 'NONE', *, *, #2687, .F. ) ;
#1309 = LINE ( 'NONE', #1495, #1696 ) ;
#1310 = CARTESIAN_POINT ( 'NONE',  ( -35.99999999999988631, 12.00000000000026823, 37.33972357762515060 ) ) ;
#1311 = ORIENTED_EDGE ( 'NONE', *, *, #637, .F. ) ;
#1312 = CARTESIAN_POINT ( 'NONE',  ( -34.59844696564564970, 3.590681793922523735, 46.62560217619116543 ) ) ;
#1313 = CARTESIAN_POINT ( 'NONE',  ( -37.47882819623281847, 9.999999999999953815, 42.07626601644511766 ) ) ;
#1314 = CARTESIAN_POINT ( 'NONE',  ( -39.83311500662895099, 8.615930064243752184, 37.67341126025888087 ) ) ;
#1315 = DIRECTION ( 'NONE',  ( 0.000000000000000000, -1.000000000000000000, 0.000000000000000000 ) ) ;
#1316 = AXIS2_PLACEMENT_3D ( 'NONE', #1620, #1598, #1412 ) ;
#1317 = ORIENTED_EDGE ( 'NONE', *, *, #1291, .F. ) ;
#1318 = DIRECTION ( 'NONE',  ( -0.000000000000000000, 0.000000000000000000, -1.000000000000000000 ) ) ;
#1319 = CARTESIAN_POINT ( 'NONE',  ( -34.97882819623287531, 1.999999999999939382, 42.07626601644511766 ) ) ;
#1320 = ORIENTED_EDGE ( 'NONE', *, *, #2012, .F. ) ;
#1321 = ORIENTED_EDGE ( 'NONE', *, *, #1602, .T. ) ;
#1322 = DIRECTION ( 'NONE',  ( -1.000000000000000000, 0.000000000000000000, 0.000000000000000000 ) ) ;
#1323 = ADVANCED_FACE ( 'NONE', ( #268 ), #686, .T. ) ;
#1324 = CARTESIAN_POINT ( 'NONE',  ( -35.83244093961029364, 10.99464563766171921, 50.07626601644511766 ) ) ;
#1325 = ORIENTED_EDGE ( 'NONE', *, *, #1202, .T. ) ;
#1326 = CARTESIAN_POINT ( 'NONE',  ( 23.24999999999999645, -7.495832175282473919, 50.07626601644511766 ) ) ;
#1327 = CARTESIAN_POINT ( 'NONE',  ( -38.63885222133554720, 4.958836060938386581, 47.07341430933350779 ) ) ;
#1328 = ORIENTED_EDGE ( 'NONE', *, *, #2530, .T. ) ;
#1329 = AXIS2_PLACEMENT_3D ( 'NONE', #1398, #2638, #2624 ) ;
#1330 = VECTOR ( 'NONE', #955, 1000.000000000000000 ) ;
#1331 = EDGE_LOOP ( 'NONE', ( #1840, #632, #673, #1684 ) ) ;
#1332 = FACE_OUTER_BOUND ( 'NONE', #276, .T. ) ;
#1333 = CIRCLE ( 'NONE', #1110, 7.500000000000000000 ) ;
#1334 = LINE ( 'NONE', #901, #2455 ) ;
#1335 = VECTOR ( 'NONE', #887, 1000.000000000000000 ) ;
#1336 = ORIENTED_EDGE ( 'NONE', *, *, #1567, .F. ) ;
#1337 = ORIENTED_EDGE ( 'NONE', *, *, #2561, .F. ) ;
#1338 = CARTESIAN_POINT ( 'NONE',  ( 28.49999999999999289, 11.99999999999999822, 4.000000000000012434 ) ) ;
#1339 = EDGE_CURVE ( 'NONE', #2164, #1075, #1334, .T. ) ;
#1340 = CARTESIAN_POINT ( 'NONE',  ( -34.00000000000000000, 0.000000000000000000, 50.07626601644511766 ) ) ;
#1341 = ORIENTED_EDGE ( 'NONE', *, *, #2454, .F. ) ;
#1342 = CARTESIAN_POINT ( 'NONE',  ( -34.38675771013019755, 2.320546260781143566, 50.07626601644511766 ) ) ;
#1343 = CARTESIAN_POINT ( 'NONE',  ( -36.36666666666667425, 14.20000000000000107, 46.17626601644511908 ) ) ;
#1344 = CARTESIAN_POINT ( 'NONE',  ( -34.67513226483452371, 4.050793589006979722, 50.07626601644496844 ) ) ;
#1345 = ORIENTED_EDGE ( 'NONE', *, *, #1891, .T. ) ;
#1346 = ORIENTED_EDGE ( 'NONE', *, *, #1202, .F. ) ;
#1347 = FACE_BOUND ( 'NONE', #1021, .T. ) ;
#1348 = ORIENTED_EDGE ( 'NONE', *, *, #2179, .F. ) ;
#1349 = CYLINDRICAL_SURFACE ( 'NONE', #2067, 1.500000000000004885 ) ;
#1350 = CYLINDRICAL_SURFACE ( 'NONE', #2321, 1.500000000000001332 ) ;
#1351 =( NAMED_UNIT ( * ) PLANE_ANGLE_UNIT ( ) SI_UNIT ( $, .RADIAN. ) );
#1352 = EDGE_CURVE ( 'NONE', #2535, #1228, #1550, .T. ) ;
#1353 = CIRCLE ( 'NONE', #1217, 1.500000000000004885 ) ;
#1354 = CARTESIAN_POINT ( 'NONE',  ( 23.00000000000000000, 8.450062914116736267E-15, 50.07626601644511766 ) ) ;
#1355 = ORIENTED_EDGE ( 'NONE', *, *, #2481, .T. ) ;
#1356 = CARTESIAN_POINT ( 'NONE',  ( -37.62886336684705668, 1.203831143679477744, 43.86934061636099358 ) ) ;
#1357 = VERTEX_POINT ( 'NONE', #108 ) ;
#1358 = EDGE_CURVE ( 'NONE', #798, #399, #492, .T. ) ;
#1359 = CARTESIAN_POINT ( 'NONE',  ( -35.00000000000000000, 6.000000000000000888, 46.17626601644511908 ) ) ;
#1360 = CARTESIAN_POINT ( 'NONE',  ( -35.93352921339048578, 8.374250325565375519, 46.65637378016434411 ) ) ;
#1361 = ORIENTED_EDGE ( 'NONE', *, *, #227, .T. ) ;
#1362 = ORIENTED_EDGE ( 'NONE', *, *, #1891, .F. ) ;
#1363 = EDGE_CURVE ( 'NONE', #2666, #2603, #1965, .T. ) ;
#1364 = FACE_BOUND ( 'NONE', #2626, .T. ) ;
#1365 = DIRECTION ( 'NONE',  ( -1.000000000000000000, 0.000000000000000000, 0.000000000000000000 ) ) ;
#1366 = AXIS2_PLACEMENT_3D ( 'NONE', #2079, #159, #343 ) ;
#1367 = AXIS2_PLACEMENT_3D ( 'NONE', #2311, #2353, #1050 ) ;
#1368 = CARTESIAN_POINT ( 'NONE',  ( -35.71899510853374693, 10.31397065120237144, 50.07626601644498976 ) ) ;
#1369 =( BOUNDED_CURVE ( )  B_SPLINE_CURVE ( 3, ( #2327, #212, #2502, #1458 ),
 .UNSPECIFIED., .F., .T. ) 
 B_SPLINE_CURVE_WITH_KNOTS ( ( 4, 4 ),
 ( 0.7501245714562253530, 2.198240142512754236 ),
 .UNSPECIFIED. ) 
 CURVE ( )  GEOMETRIC_REPRESENTATION_ITEM ( )  RATIONAL_B_SPLINE_CURVE ( ( 1.000000000000000000, 0.8327492702917203005, 0.8327492702917203005, 1.000000000000000000 ) ) 
 REPRESENTATION_ITEM ( '' )  );
#1370 = CARTESIAN_POINT ( 'NONE',  ( -37.47882819623284689, 5.999999999999954703, 42.07626601644511766 ) ) ;
#1371 = DIRECTION ( 'NONE',  ( -0.000000000000000000, -0.000000000000000000, 1.000000000000000000 ) ) ;
#1372 = LINE ( 'NONE', #2229, #453 ) ;
#1373 = VERTEX_POINT ( 'NONE', #132 ) ;
#1374 = EDGE_CURVE ( 'NONE', #543, #113, #1994, .T. ) ;
#1375 = DIRECTION ( 'NONE',  ( -0.000000000000000000, -0.000000000000000000, -1.000000000000000000 ) ) ;
#1376 = ORIENTED_EDGE ( 'NONE', *, *, #1509, .T. ) ;
#1377 = ORIENTED_EDGE ( 'NONE', *, *, #2699, .F. ) ;
#1378 = FACE_OUTER_BOUND ( 'NONE', #1847, .T. ) ;
#1379 = CARTESIAN_POINT ( 'NONE',  ( -36.00000000000000711, 12.00000000000000000, 48.49714696137885994 ) ) ;
#1380 = ADVANCED_FACE ( 'NONE', ( #1869 ), #1192, .F. ) ;
#1381 = CIRCLE ( 'NONE', #1639, 11.00000000000000355 ) ;
#1382 = CARTESIAN_POINT ( 'NONE',  ( -32.00000000000000000, 8.500000000000001776, 4.000000000000012434 ) ) ;
#1383 = CARTESIAN_POINT ( 'NONE',  ( -29.25000000000000355, 7.999999999999998224, 42.87626601644512192 ) ) ;
#1384 = AXIS2_PLACEMENT_3D ( 'NONE', #2279, #390, #835 ) ;
#1385 = LINE ( 'NONE', #1340, #412 ) ;
#1386 = VECTOR ( 'NONE', #1955, 1000.000000000000000 ) ;
#1387 = CARTESIAN_POINT ( 'NONE',  ( -34.97882819623284689, 5.872969177397061813, 50.07626601644511766 ) ) ;
#1388 = ORIENTED_EDGE ( 'NONE', *, *, #477, .F. ) ;
#1389 = CIRCLE ( 'NONE', #59, 11.00000000000000355 ) ;
#1390 = CARTESIAN_POINT ( 'NONE',  ( -4.533814687380615105, 1.132597587601368442E-17, 50.07626601644511766 ) ) ;
#1391 = ORIENTED_EDGE ( 'NONE', *, *, #2441, .F. ) ;
#1392 = EDGE_CURVE ( 'NONE', #117, #1402, #78, .T. ) ;
#1393 = CARTESIAN_POINT ( 'NONE',  ( 31.50000000000000000, 8.499999999999998224, 4.000000000000012434 ) ) ;
#1394 = CARTESIAN_POINT ( 'NONE',  ( -37.12908559409862619, 10.99795408319510592, 40.99287462252517855 ) ) ;
#1395 = ORIENTED_EDGE ( 'NONE', *, *, #536, .T. ) ;
#1396 = ADVANCED_FACE ( 'NONE', ( #997 ), #2458, .T. ) ;
#1397 = CARTESIAN_POINT ( 'NONE',  ( -36.00000000000000711, 12.00000000000000000, 50.07626601644511766 ) ) ;
#1398 = CARTESIAN_POINT ( 'NONE',  ( 30.00000000000000000, 5.999999999999998224, 46.07626601644510345 ) ) ;
#1399 = MECHANICAL_DESIGN_GEOMETRIC_PRESENTATION_REPRESENTATION (  '', ( #1661 ), #902 ) ;
#1400 = CARTESIAN_POINT ( 'NONE',  ( 32.75000000000000000, 8.000000000000001776, 50.07626601644511766 ) ) ;
#1401 = CARTESIAN_POINT ( 'NONE',  ( -4.533814687380615105, 1.132597587601368442E-17, 0.000000000000000000 ) ) ;
#1402 = VERTEX_POINT ( 'NONE', #2700 ) ;
#1403 = DIRECTION ( 'NONE',  ( -0.000000000000000000, -0.000000000000000000, -1.000000000000000000 ) ) ;
#1404 = ORIENTED_EDGE ( 'NONE', *, *, #2347, .F. ) ;
#1405 = LINE ( 'NONE', #2248, #2404 ) ;
#1406 = DIRECTION ( 'NONE',  ( -0.000000000000000000, -0.000000000000000000, -1.000000000000000000 ) ) ;
#1407 = AXIS2_PLACEMENT_3D ( 'NONE', #28, #652, #1870 ) ;
#1408 = CARTESIAN_POINT ( 'NONE',  ( -34.75000000000000000, 11.00000000000000000, 7.200000000000000178 ) ) ;
#1409 =( NAMED_UNIT ( * ) PLANE_ANGLE_UNIT ( ) SI_UNIT ( $, .RADIAN. ) );
#1410 = VECTOR ( 'NONE', #247, 1000.000000000000000 ) ;
#1411 = EDGE_CURVE ( 'NONE', #1982, #13, #1858, .T. ) ;
#1412 = DIRECTION ( 'NONE',  ( -1.000000000000000000, 0.000000000000000000, 0.000000000000000000 ) ) ;
#1413 = ORIENTED_EDGE ( 'NONE', *, *, #445, .T. ) ;
#1414 = DIRECTION ( 'NONE',  ( 4.956352788505163391E-17, 1.000000000000000000, -0.000000000000000000 ) ) ;
#1415 = DIRECTION ( 'NONE',  ( -0.000000000000000000, -0.000000000000000000, -1.000000000000000000 ) ) ;
#1416 = ORIENTED_EDGE ( 'NONE', *, *, #1917, .F. ) ;
#1417 = CARTESIAN_POINT ( 'NONE',  ( -34.00000000000000711, 2.215753486722525204E-14, 36.01116046522523106 ) ) ;
#1418 = CARTESIAN_POINT ( 'NONE',  ( -37.12591834832830529, 10.37408810757054134, 44.78175705862087597 ) ) ;
#1419 = CYLINDRICAL_SURFACE ( 'NONE', #1270, 1.500000000000001332 ) ;
#1420 = EDGE_CURVE ( 'NONE', #1402, #1120, #2478, .T. ) ;
#1421 = FACE_OUTER_BOUND ( 'NONE', #1125, .T. ) ;
#1422 = ORIENTED_EDGE ( 'NONE', *, *, #1938, .F. ) ;
#1423 = ADVANCED_FACE ( 'NONE', ( #2261 ), #1419, .F. ) ;
#1424 = LINE ( 'NONE', #370, #719 ) ;
#1425 = DIRECTION ( 'NONE',  ( 0.000000000000000000, 0.4765988668615699919, -0.8791208791208793283 ) ) ;
#1426 = ORIENTED_EDGE ( 'NONE', *, *, #2738, .F. ) ;
#1427 = CIRCLE ( 'NONE', #845, 5.100000000000000533 ) ;
#1428 = CARTESIAN_POINT ( 'NONE',  ( -38.56188549152739853, 11.08472226887754708, 42.52040159128425501 ) ) ;
#1429 = CARTESIAN_POINT ( 'NONE',  ( 4.533814687380615105, -1.734723475976807094E-15, 50.07626601644511766 ) ) ;
#1430 = CARTESIAN_POINT ( 'NONE',  ( -36.00000000000000711, 11.99999999999999822, 42.79888376123349758 ) ) ;
#1431 = DIRECTION ( 'NONE',  ( -1.000000000000000000, 0.000000000000000000, 0.000000000000000000 ) ) ;
#1432 = CARTESIAN_POINT ( 'NONE',  ( -22.75000000000000355, -7.495832175282473919, 0.000000000000000000 ) ) ;
#1433 = SURFACE_SIDE_STYLE ('',( #2109 ) ) ;
#1434 = VERTEX_POINT ( 'NONE', #2471 ) ;
#1435 =( BOUNDED_SURFACE ( )  B_SPLINE_SURFACE ( 3, 2, ( 
 ( #363, #1190, #1203 ),
 ( #184, #155, #2697 ),
 ( #1883, #993, #788 ),
 ( #2740, #2281, #827 ),
 ( #1653, #1668, #1680 ),
 ( #2312, #1248, #2048 ),
 ( #2528, #582, #620 ),
 ( #2685, #2062, #375 ),
 ( #2073, #1866, #2503 ),
 ( #1906, #2133, #838 ),
 ( #1754, #883, #27 ),
 ( #2171, #694, #651 ),
 ( #1520, #1505, #2145 ),
 ( #1727, #1106, #2750 ),
 ( #238, #1919, #10 ),
 ( #2369, #853, #1094 ),
 ( #263, #58, #1314 ),
 ( #1709, #2354, #1949 ) ),
 .UNSPECIFIED., .F., .F., .F. ) 
 B_SPLINE_SURFACE_WITH_KNOTS ( ( 4, 2, 2, 2, 2, 2, 2, 2, 4 ),
 ( 3, 3 ),
 ( 0.000000000000000000, 0.2747800178140943350, 0.5495600356281886700, 0.8243400534422830050, 1.099120071256377340, 1.373900089070471786, 1.648680106884566010, 1.923460124698660234, 2.198240142512754680 ),
 ( 0.000000000000000000, 1.000000000000000000 ),
 .UNSPECIFIED. ) 
 GEOMETRIC_REPRESENTATION_ITEM ( )  RATIONAL_B_SPLINE_SURFACE ( (
 ( 1.000000000000000000, 0.7630199824727257329, 1.000000000000000000),
 ( 1.000000000000000000, 0.7630212421011197677, 1.000000000000000000),
 ( 1.000000000000000000, 0.7623387938364526439, 1.000000000000000000),
 ( 1.000000000000000000, 0.7596543365505904477, 1.000000000000000000),
 ( 1.000000000000000000, 0.7576511141216020206, 1.000000000000000000),
 ( 1.000000000000000000, 0.7524428964105946971, 1.000000000000000000),
 ( 1.000000000000000000, 0.7492380110555125761, 1.000000000000000000),
 ( 1.000000000000000000, 0.7418245282815905117, 1.000000000000000000),
 ( 1.000000000000000000, 0.7376161413788909771, 1.000000000000000000),
 ( 1.000000000000000000, 0.7284668273777895608, 1.000000000000000000),
 ( 1.000000000000000000, 0.7235262691865295137, 1.000000000000000000),
 ( 1.000000000000000000, 0.7132484494369549788, 1.000000000000000000),
 ( 1.000000000000000000, 0.7079117894843109937, 1.000000000000000000),
 ( 1.000000000000000000, 0.6972280086210398409, 1.000000000000000000),
 ( 1.000000000000000000, 0.6918817932540891613, 1.000000000000000000),
 ( 1.000000000000000000, 0.6815931957882926939, 1.000000000000000000),
 ( 1.000000000000000000, 0.6766516665815892617, 1.000000000000000000),
 ( 1.000000000000000000, 0.6721179491708135778, 1.000000000000000000) ) ) 
 REPRESENTATION_ITEM ( '' )  SURFACE ( )  );
#1436 = CARTESIAN_POINT ( 'NONE',  ( -39.02539534411361899, 6.425611482224128146, 47.17626601644509776 ) ) ;
#1437 = ORIENTED_EDGE ( 'NONE', *, *, #1235, .T. ) ;
#1438 = CARTESIAN_POINT ( 'NONE',  ( 23.00000000000000000, 8.450062914116736267E-15, 50.07626601644511766 ) ) ;
#1439 = CIRCLE ( 'NONE', #377, 7.500000000000000000 ) ;
#1440 = DIRECTION ( 'NONE',  ( -1.000000000000000000, 0.000000000000000000, 0.000000000000000000 ) ) ;
#1441 = VERTEX_POINT ( 'NONE', #1619 ) ;
#1442 = LINE ( 'NONE', #1036, #1742 ) ;
#1443 = EDGE_CURVE ( 'NONE', #289, #2477, #779, .T. ) ;
#1444 = LINE ( 'NONE', #2739, #1222 ) ;
#1445 = DIRECTION ( 'NONE',  ( 6.308085367188391227E-16, -1.000000000000000000, -0.000000000000000000 ) ) ;
#1446 = AXIS2_PLACEMENT_3D ( 'NONE', #2193, #886, #107 ) ;
#1447 = EDGE_CURVE ( 'NONE', #846, #2060, #1844, .T. ) ;
#1448 = ORIENTED_EDGE ( 'NONE', *, *, #511, .F. ) ;
#1449 = CARTESIAN_POINT ( 'NONE',  ( 23.24999999999999645, -7.495832175282473919, 50.07626601644511766 ) ) ;
#1450 = ORIENTED_EDGE ( 'NONE', *, *, #1269, .T. ) ;
#1451 = AXIS2_PLACEMENT_3D ( 'NONE', #1826, #507, #2224 ) ;
#1452 = CARTESIAN_POINT ( 'NONE',  ( -33.99958797255163745, -0.1019105944497102206, 47.61792912812337164 ) ) ;
#1453 = ORIENTED_EDGE ( 'NONE', *, *, #317, .F. ) ;
#1454 = CARTESIAN_POINT ( 'NONE',  ( -32.00000000000000000, 6.000000000000001776, 46.07626601644510345 ) ) ;
#1455 = CARTESIAN_POINT ( 'NONE',  ( 28.49999999999999289, 10.50000000000000711, 46.07626601644510345 ) ) ;
#1456 = ORIENTED_EDGE ( 'NONE', *, *, #83, .T. ) ;
#1457 = PLANE ( 'NONE',  #479 ) ;
#1458 = CARTESIAN_POINT ( 'NONE',  ( -36.00000000000000711, 12.00000000000000000, 34.70953546902961762 ) ) ;
#1459 = DIRECTION ( 'NONE',  ( 1.000000000000000000, 0.000000000000000000, 0.000000000000000000 ) ) ;
#1460 = ORIENTED_EDGE ( 'NONE', *, *, #536, .F. ) ;
#1461 = ADVANCED_FACE ( 'NONE', ( #2039 ), #379, .F. ) ;
#1462 = DIRECTION ( 'NONE',  ( -1.000000000000000000, 0.000000000000000000, 0.000000000000000000 ) ) ;
#1463 = VERTEX_POINT ( 'NONE', #2028 ) ;
#1464 = LINE ( 'NONE', #1045, #2586 ) ;
#1465 = ORIENTED_EDGE ( 'NONE', *, *, #2290, .T. ) ;
#1466 = CIRCLE ( 'NONE', #49, 3.999999999999998224 ) ;
#1467 = DIRECTION ( 'NONE',  ( 0.000000000000000000, 0.5870773682174256214, -0.8095308293863189286 ) ) ;
#1468 = ORIENTED_EDGE ( 'NONE', *, *, #2436, .T. ) ;
#1469 = CIRCLE ( 'NONE', #2408, 11.00000000000000355 ) ;
#1470 = CARTESIAN_POINT ( 'NONE',  ( 30.00000000000000000, 5.999999999999998224, 46.07626601644510345 ) ) ;
#1471 = CARTESIAN_POINT ( 'NONE',  ( 30.00000000000000000, 5.999999999999998224, 46.07626601644510345 ) ) ;
#1472 = VECTOR ( 'NONE', #62, 1000.000000000000000 ) ;
#1473 = AXIS2_PLACEMENT_3D ( 'NONE', #111, #1553, #65 ) ;
#1474 = CARTESIAN_POINT ( 'NONE',  ( -33.90778343119153959, -1.421358722569113109, 42.07626601645458919 ) ) ;
#1475 = EDGE_CURVE ( 'NONE', #2598, #555, #366, .T. ) ;
#1476 = EDGE_CURVE ( 'NONE', #655, #2025, #999, .T. ) ;
#1477 = CIRCLE ( 'NONE', #1881, 1.500000000000004885 ) ;
#1478 = EDGE_LOOP ( 'NONE', ( #1762, #2563, #228, #2496 ) ) ;
#1479 = FACE_OUTER_BOUND ( 'NONE', #1615, .T. ) ;
#1480 = ADVANCED_FACE ( 'NONE', ( #755 ), #551, .T. ) ;
#1481 = ORIENTED_EDGE ( 'NONE', *, *, #2173, .T. ) ;
#1482 = CARTESIAN_POINT ( 'NONE',  ( -33.97567757667741262, -0.7477966963592405092, 45.72456566863849758 ) ) ;
#1483 = DIRECTION ( 'NONE',  ( 4.956352788505163391E-17, 1.000000000000000000, -0.000000000000000000 ) ) ;
#1484 = CARTESIAN_POINT ( 'NONE',  ( -38.16673225646466960, 3.012489168102786330, 36.97626601644511624 ) ) ;
#1485 = EDGE_LOOP ( 'NONE', ( #1824, #2506, #817, #1047 ) ) ;
#1486 = CARTESIAN_POINT ( 'NONE',  ( -34.00000000000000000, 0.000000000000000000, 50.07626601644511766 ) ) ;
#1487 = CIRCLE ( 'NONE', #736, 3.999999999999998224 ) ;
#1488 = DIRECTION ( 'NONE',  ( -0.000000000000000000, -0.000000000000000000, -1.000000000000000000 ) ) ;
#1489 = CARTESIAN_POINT ( 'NONE',  ( -38.38789133729945036, 3.756166971452347791, 46.66106409927328968 ) ) ;
#1490 = FACE_OUTER_BOUND ( 'NONE', #2177, .T. ) ;
#1491 = EDGE_LOOP ( 'NONE', ( #1732, #741, #372 ) ) ;
#1492 = CARTESIAN_POINT ( 'NONE',  ( -44.00000000000000711, 6.000000000000000000, 37.97626601644511624 ) ) ;
#1493 = ORIENTED_EDGE ( 'NONE', *, *, #413, .T. ) ;
#1494 = VECTOR ( 'NONE', #1497, 1000.000000000000000 ) ;
#1495 = CARTESIAN_POINT ( 'NONE',  ( -34.00000000000000000, 0.000000000000000000, 50.07626601644511766 ) ) ;
#1496 = AXIS2_PLACEMENT_3D ( 'NONE', #2194, #286, #1778 ) ;
#1497 = DIRECTION ( 'NONE',  ( -0.000000000000000000, -0.000000000000000000, -1.000000000000000000 ) ) ;
#1498 = ADVANCED_FACE ( 'NONE', ( #957 ), #2661, .F. ) ;
#1499 = CARTESIAN_POINT ( 'NONE',  ( -37.16230825683508243, 10.48849153394306377, 39.54351919779549718 ) ) ;
#1500 = CIRCLE ( 'NONE', #1367, 1.500000000000001332 ) ;
#1501 = ORIENTED_EDGE ( 'NONE', *, *, #859, .F. ) ;
#1502 = CARTESIAN_POINT ( 'NONE',  ( 32.75000000000000000, 11.00000000000000000, 0.000000000000000000 ) ) ;
#1503 = ORIENTED_EDGE ( 'NONE', *, *, #2347, .T. ) ;
#1504 = DIRECTION ( 'NONE',  ( -1.000000000000000000, 0.000000000000000000, 0.000000000000000000 ) ) ;
#1505 = CARTESIAN_POINT ( 'NONE',  ( -35.09934927786198244, 6.596095667180659206, 36.94672768618548986 ) ) ;
#1506 = CARTESIAN_POINT ( 'NONE',  ( 4.533814687380615105, -1.734723475976807094E-15, 0.000000000000000000 ) ) ;
#1507 = ORIENTED_EDGE ( 'NONE', *, *, #2752, .T. ) ;
#1508 = LINE ( 'NONE', #1279, #2460 ) ;
#1509 = EDGE_CURVE ( 'NONE', #1091, #2336, #2696, .T. ) ;
#1510 = EDGE_LOOP ( 'NONE', ( #1651, #495 ) ) ;
#1511 = CARTESIAN_POINT ( 'NONE',  ( -34.75000000000000000, 8.500000000000000000, 0.000000000000000000 ) ) ;
#1512 = LINE ( 'NONE', #2153, #2122 ) ;
#1513 = CARTESIAN_POINT ( 'NONE',  ( -36.00000000000000711, 12.00000000000000000, 35.91653199648050787 ) ) ;
#1514 = ORIENTED_EDGE ( 'NONE', *, *, #775, .T. ) ;
#1515 = CARTESIAN_POINT ( 'NONE',  ( -34.34156928535750808, 2.049415712163382253, 45.35837289882285006 ) ) ;
#1516 = EDGE_CURVE ( 'NONE', #1292, #2535, #1180, .T. ) ;
#1517 = ORIENTED_EDGE ( 'NONE', *, *, #888, .F. ) ;
#1518 = CIRCLE ( 'NONE', #1157, 1.500000000000004885 ) ;
#1519 = CARTESIAN_POINT ( 'NONE',  ( -23.24999999999999645, -7.495832175282473919, 50.07626601644511766 ) ) ;
#1520 = CARTESIAN_POINT ( 'NONE',  ( -35.08910822203016977, 6.534649332181039938, 32.93900136254664801 ) ) ;
#1521 = FILL_AREA_STYLE ('',( #2394 ) ) ;
#1522 = VERTEX_POINT ( 'NONE', #2357 ) ;
#1523 = FACE_BOUND ( 'NONE', #2643, .T. ) ;
#1524 = AXIS2_PLACEMENT_3D ( 'NONE', #2096, #149, #2522 ) ;
#1525 = ORIENTED_EDGE ( 'NONE', *, *, #2370, .F. ) ;
#1526 = CARTESIAN_POINT ( 'NONE',  ( -38.89882460920387075, 6.000000000000158096, 47.17626601644511908 ) ) ;
#1527 = CARTESIAN_POINT ( 'NONE',  ( -35.75327294529449773, 9.376579889330507456, 38.25361279831886918 ) ) ;
#1528 = VERTEX_POINT ( 'NONE', #2092 ) ;
#1529 = CARTESIAN_POINT ( 'NONE',  ( -39.99638897844558727, 9.164961222236380323, 38.07157246129433759 ) ) ;
#1530 = CARTESIAN_POINT ( 'NONE',  ( 34.00000000000000000, -6.938893903907228378E-15, 50.07626601644511766 ) ) ;
#1531 = DIRECTION ( 'NONE',  ( 0.000000000000000000, 0.000000000000000000, 1.000000000000000000 ) ) ;
#1532 = SURFACE_SIDE_STYLE ('',( #682 ) ) ;
#1533 = VECTOR ( 'NONE', #527, 1000.000000000000000 ) ;
#1534 = ORIENTED_EDGE ( 'NONE', *, *, #327, .F. ) ;
#1535 = DIRECTION ( 'NONE',  ( -1.000000000000000000, 4.956352788505163391E-17, 0.000000000000000000 ) ) ;
#1536 = EDGE_CURVE ( 'NONE', #126, #1005, #1389, .T. ) ;
#1537 = CARTESIAN_POINT ( 'NONE',  ( -34.97882819623284689, 5.999999999999937828, 42.07626601644511766 ) ) ;
#1538 = EDGE_LOOP ( 'NONE', ( #1575, #1362, #823, #1890 ) ) ;
#1539 = DIRECTION ( 'NONE',  ( -1.000000000000000000, 0.000000000000000000, 0.000000000000000000 ) ) ;
#1540 = CARTESIAN_POINT ( 'NONE',  ( -39.83608915029302722, 8.625931030877195482, 46.45391684652866360 ) ) ;
#1541 = EDGE_LOOP ( 'NONE', ( #1925, #962, #1067, #1503 ) ) ;
#1542 = CARTESIAN_POINT ( 'NONE',  ( 34.00000000000000000, -6.938893903907228378E-15, 0.000000000000000000 ) ) ;
#1543 = DIRECTION ( 'NONE',  ( -0.000000000000000000, -0.000000000000000000, -1.000000000000000000 ) ) ;
#1544 = CARTESIAN_POINT ( 'NONE',  ( -34.67344063422162037, 4.040643805329662719, 46.81528786974029543 ) ) ;
#1545 = CARTESIAN_POINT ( 'NONE',  ( -30.49999999999999645, 6.000000000000001776, 46.07626601644510345 ) ) ;
#1546 = CIRCLE ( 'NONE', #1773, 7.500000000000007105 ) ;
#1547 = VERTEX_POINT ( 'NONE', #1028 ) ;
#1548 = DIRECTION ( 'NONE',  ( 0.000000000000000000, 0.000000000000000000, 1.000000000000000000 ) ) ;
#1549 = ADVANCED_FACE ( 'NONE', ( #830 ), #2729, .F. ) ;
#1550 = LINE ( 'NONE', #2430, #1246 ) ;
#1551 = ORIENTED_EDGE ( 'NONE', *, *, #1443, .F. ) ;
#1552 = CARTESIAN_POINT ( 'NONE',  ( -34.00000000000000000, 0.000000000000000000, 50.07626601644511766 ) ) ;
#1553 = DIRECTION ( 'NONE',  ( 4.956352788505163391E-17, 1.000000000000000000, -0.000000000000000000 ) ) ;
#1554 = ORIENTED_EDGE ( 'NONE', *, *, #1957, .F. ) ;
#1555 = FACE_OUTER_BOUND ( 'NONE', #1233, .T. ) ;
#1556 = DIRECTION ( 'NONE',  ( -0.000000000000000000, 0.000000000000000000, -1.000000000000000000 ) ) ;
#1557 = CARTESIAN_POINT ( 'NONE',  ( -38.78361206512431636, 5.590878100467322476, 47.16423834021899353 ) ) ;
#1558 = VERTEX_POINT ( 'NONE', #1492 ) ;
#1559 = ORIENTED_EDGE ( 'NONE', *, *, #2436, .F. ) ;
#1560 = EDGE_CURVE ( 'NONE', #1814, #1463, #671, .T. ) ;
#1561 = CARTESIAN_POINT ( 'NONE',  ( -36.00000000000000711, 12.00000000000000000, 0.000000000000000000 ) ) ;
#1562 = EDGE_LOOP ( 'NONE', ( #2407, #2033, #1729, #623 ) ) ;
#1563 = CARTESIAN_POINT ( 'NONE',  ( -34.24217382940914689, 1.453042976454849367, 49.60596541031908657 ) ) ;
#1564 = CIRCLE ( 'NONE', #273, 7.500000000000007105 ) ;
#1565 = CARTESIAN_POINT ( 'NONE',  ( -35.00000000000000000, 6.000000000000000888, 46.17626601644511908 ) ) ;
#1566 = CIRCLE ( 'NONE', #147, 1.500000000000001332 ) ;
#1567 = EDGE_CURVE ( 'NONE', #467, #178, #1699, .T. ) ;
#1568 = FACE_BOUND ( 'NONE', #1822, .T. ) ;
#1569 = CARTESIAN_POINT ( 'NONE',  ( -33.50000000000000000, 8.000000000000001776, 46.07626601644510345 ) ) ;
#1570 = EDGE_LOOP ( 'NONE', ( #2350, #535, #2232, #1940 ) ) ;
#1571 = PLANE ( 'NONE',  #350 ) ;
#1572 = ORIENTED_EDGE ( 'NONE', *, *, #2370, .T. ) ;
#1573 = LINE ( 'NONE', #1519, #1280 ) ;
#1574 = CARTESIAN_POINT ( 'NONE',  ( -39.50331339618384163, 7.659767817332928885, 46.90318149215513444 ) ) ;
#1575 = ORIENTED_EDGE ( 'NONE', *, *, #1339, .F. ) ;
#1576 = ORIENTED_EDGE ( 'NONE', *, *, #2738, .T. ) ;
#1577 = FACE_BOUND ( 'NONE', #2668, .T. ) ;
#1578 = PLANE ( 'NONE',  #2589 ) ;
#1579 = AXIS2_PLACEMENT_3D ( 'NONE', #1863, #2682, #2721 ) ;
#1580 = EDGE_CURVE ( 'NONE', #938, #1167, #2575, .T. ) ;
#1581 = PLANE ( 'NONE',  #1201 ) ;
#1582 = AXIS2_PLACEMENT_3D ( 'NONE', #47, #491, #1365 ) ;
#1583 = DIRECTION ( 'NONE',  ( -1.000000000000000000, 0.000000000000000000, 0.000000000000000000 ) ) ;
#1584 = CARTESIAN_POINT ( 'NONE',  ( 32.75000000000000000, 8.000000000000001776, 42.87626601644512192 ) ) ;
#1585 = ORIENTED_EDGE ( 'NONE', *, *, #1352, .T. ) ;
#1586 = ADVANCED_FACE ( 'NONE', ( #215 ), #2330, .F. ) ;
#1587 = CARTESIAN_POINT ( 'NONE',  ( -23.00000000000000000, 0.000000000000000000, 50.07626601644511766 ) ) ;
#1588 = ORIENTED_EDGE ( 'NONE', *, *, #2466, .F. ) ;
#1589 = ORIENTED_EDGE ( 'NONE', *, *, #2173, .F. ) ;
#1590 = AXIS2_PLACEMENT_3D ( 'NONE', #1080, #2572, #11 ) ;
#1591 = CARTESIAN_POINT ( 'NONE',  ( -13.32723626481841706, -5.238095238095236361, 50.07626601644511766 ) ) ;
#1592 = CARTESIAN_POINT ( 'NONE',  ( -38.52732592601297057, 11.10023718786338698, 42.27380539650405922 ) ) ;
#1593 = VECTOR ( 'NONE', #800, 1000.000000000000000 ) ;
#1594 = CARTESIAN_POINT ( 'NONE',  ( -35.83244093961029364, 10.99464563766172454, 50.07626601644511766 ) ) ;
#1595 = FACE_OUTER_BOUND ( 'NONE', #1634, .T. ) ;
#1596 = EDGE_CURVE ( 'NONE', #25, #655, #424, .T. ) ;
#1597 = CARTESIAN_POINT ( 'NONE',  ( -13.32723626481841706, -5.238095238095236361, 50.07626601644511766 ) ) ;
#1598 = DIRECTION ( 'NONE',  ( -0.000000000000000000, -0.000000000000000000, -1.000000000000000000 ) ) ;
#1599 = ORIENTED_EDGE ( 'NONE', *, *, #310, .F. ) ;
#1600 = PLANE ( 'NONE',  #797 ) ;
#1601 = EDGE_LOOP ( 'NONE', ( #298, #2413, #2216, #2345, #357 ) ) ;
#1602 = EDGE_CURVE ( 'NONE', #521, #2741, #1746, .T. ) ;
#1603 = DIRECTION ( 'NONE',  ( -0.000000000000000000, -0.000000000000000000, -1.000000000000000000 ) ) ;
#1604 = CARTESIAN_POINT ( 'NONE',  ( -37.11021693593541926, 11.07847170113040391, 41.52312798568908647 ) ) ;
#1605 = ORIENTED_EDGE ( 'NONE', *, *, #1475, .F. ) ;
#1606 = CIRCLE ( 'NONE', #1687, 1.500000000000001332 ) ;
#1607 = DIRECTION ( 'NONE',  ( 0.000000000000000000, 0.000000000000000000, 1.000000000000000000 ) ) ;
#1608 = LINE ( 'NONE', #552, #502 ) ;
#1609 = VECTOR ( 'NONE', #499, 1000.000000000000000 ) ;
#1610 = DIRECTION ( 'NONE',  ( 6.308085367188391227E-16, -1.000000000000000000, 0.000000000000000000 ) ) ;
#1611 = CARTESIAN_POINT ( 'NONE',  ( -34.15000000000848246, 0.9000000000014110046, 42.58330586985205457 ) ) ;
#1612 = ORIENTED_EDGE ( 'NONE', *, *, #2147, .F. ) ;
#1613 = VECTOR ( 'NONE', #2532, 1000.000000000000000 ) ;
#1614 = LINE ( 'NONE', #1390, #2234 ) ;
#1615 = EDGE_LOOP ( 'NONE', ( #1585, #596, #436, #1239 ) ) ;
#1616 = DIRECTION ( 'NONE',  ( -0.000000000000000000, -0.000000000000000000, 1.000000000000000000 ) ) ;
#1617 = CARTESIAN_POINT ( 'NONE',  ( -35.99999999999988631, 12.00000000000026823, 47.39497800047714549 ) ) ;
#1618 = EDGE_CURVE ( 'NONE', #1305, #2035, #676, .T. ) ;
#1619 = CARTESIAN_POINT ( 'NONE',  ( -39.77801663493885798, 8.430654220994007630, 46.55978249996159946 ) ) ;
#1620 = CARTESIAN_POINT ( 'NONE',  ( 23.00000000000000000, 8.450062914116736267E-15, 50.07626601644511766 ) ) ;
#1621 = ORIENTED_EDGE ( 'NONE', *, *, #1208, .T. ) ;
#1622 = FACE_OUTER_BOUND ( 'NONE', #2264, .T. ) ;
#1623 = CARTESIAN_POINT ( 'NONE',  ( 27.25000000000000355, 8.500000000000001776, 7.200000000000000178 ) ) ;
#1624 = VERTEX_POINT ( 'NONE', #14 ) ;
#1625 = DIRECTION ( 'NONE',  ( 0.000000000000000000, 0.000000000000000000, -1.000000000000000000 ) ) ;
#1626 = CARTESIAN_POINT ( 'NONE',  ( -36.00000000000000711, 12.00000000000000000, 49.44299656386061770 ) ) ;
#1627 = ADVANCED_FACE ( 'NONE', ( #1479, #1523 ), #1909, .F. ) ;
#1628 = CIRCLE ( 'NONE', #432, 1.500000000000004885 ) ;
#1629 = VECTOR ( 'NONE', #1205, 1000.000000000000000 ) ;
#1630 = DIRECTION ( 'NONE',  ( -1.000000000000000000, 0.000000000000000000, 0.000000000000000000 ) ) ;
#1631 = SHAPE_DEFINITION_REPRESENTATION ( #1039, #1256 ) ;
#1632 = ADVANCED_FACE ( 'NONE', ( #2149 ), #2754, .F. ) ;
#1633 = LINE ( 'NONE', #1900, #935 ) ;
#1634 = EDGE_LOOP ( 'NONE', ( #2155, #2066, #1946, #1787 ) ) ;
#1635 = DIRECTION ( 'NONE',  ( 0.000000000000000000, 0.000000000000000000, -1.000000000000000000 ) ) ;
#1636 = CARTESIAN_POINT ( 'NONE',  ( -29.25000000000000355, 8.500000000000003553, 7.200000000000000178 ) ) ;
#1637 = EDGE_LOOP ( 'NONE', ( #470, #2489, #1646, #903 ) ) ;
#1638 = CARTESIAN_POINT ( 'NONE',  ( -38.90885119549165694, 10.90282347247356931, 43.49391468429976726 ) ) ;
#1639 = AXIS2_PLACEMENT_3D ( 'NONE', #295, #2157, #1962 ) ;
#1640 = CARTESIAN_POINT ( 'NONE',  ( -33.99980904860277064, -0.06961795471010540082, 36.40763004142365844 ) ) ;
#1641 = CARTESIAN_POINT ( 'NONE',  ( -39.83103951987672531, 10.02117417372491026, 45.21967410844926150 ) ) ;
#1642 = DIRECTION ( 'NONE',  ( 1.000000000000000000, -1.156482317317867583E-15, 0.000000000000000000 ) ) ;
#1643 = CIRCLE ( 'NONE', #2013, 1.500000000000001332 ) ;
#1644 = EDGE_CURVE ( 'NONE', #2736, #2500, #1508, .T. ) ;
#1645 = CARTESIAN_POINT ( 'NONE',  ( -33.98698450293406381, -0.5635717428097691828, 46.22628317544001675 ) ) ;
#1646 = ORIENTED_EDGE ( 'NONE', *, *, #666, .F. ) ;
#1647 = DIRECTION ( 'NONE',  ( -1.000000000000000000, 0.000000000000000000, 0.000000000000000000 ) ) ;
#1648 = VECTOR ( 'NONE', #367, 1000.000000000000114 ) ;
#1649 = CARTESIAN_POINT ( 'NONE',  ( 23.00000000000000000, 8.450062914116736267E-15, 50.07626601644511766 ) ) ;
#1650 = EDGE_CURVE ( 'NONE', #384, #2620, #1969, .T. ) ;
#1651 = ORIENTED_EDGE ( 'NONE', *, *, #2637, .F. ) ;
#1652 = DIRECTION ( 'NONE',  ( 0.000000000000000000, 0.000000000000000000, -1.000000000000000000 ) ) ;
#1653 = CARTESIAN_POINT ( 'NONE',  ( -33.74369734440306701, -1.537815933581607286, 38.03399619650468111 ) ) ;
#1654 = CARTESIAN_POINT ( 'NONE',  ( -36.72055320550042268, 9.647319531598586906, 38.46108262790784238 ) ) ;
#1655 = EDGE_LOOP ( 'NONE', ( #1043, #265, #297, #2222 ) ) ;
#1656 = DIRECTION ( 'NONE',  ( 4.956352788505162775E-17, 1.000000000000000000, -0.000000000000000000 ) ) ;
#1657 = EDGE_CURVE ( 'NONE', #2164, #2289, #331, .T. ) ;
#1658 = ORIENTED_EDGE ( 'NONE', *, *, #346, .T. ) ;
#1659 = CARTESIAN_POINT ( 'NONE',  ( -33.94983473004848662, -1.061045498972220225, 44.70870418098048305 ) ) ;
#1660 = ORIENTED_EDGE ( 'NONE', *, *, #2150, .T. ) ;
#1661 = STYLED_ITEM ( 'NONE', ( #1252 ), #1256 ) ;
#1662 = DIRECTION ( 'NONE',  ( 0.000000000000000000, 0.000000000000000000, 1.000000000000000000 ) ) ;
#1663 = PLANE ( 'NONE',  #2206 ) ;
#1664 = ORIENTED_EDGE ( 'NONE', *, *, #2516, .T. ) ;
#1665 = DIRECTION ( 'NONE',  ( 4.956352788505162775E-17, 1.000000000000000000, -0.000000000000000000 ) ) ;
#1666 = EDGE_CURVE ( 'NONE', #1005, #2188, #2108, .T. ) ;
#1667 = CARTESIAN_POINT ( 'NONE',  ( -33.50000000000000000, 6.000000000000001776, 4.000000000000012434 ) ) ;
#1668 = CARTESIAN_POINT ( 'NONE',  ( -34.25286149706980865, 1.517168982435660007, 39.57825233847952262 ) ) ;
#1669 = VERTEX_POINT ( 'NONE', #202 ) ;
#1670 = CARTESIAN_POINT ( 'NONE',  ( -29.25000000000000355, 10.50000000000000888, 42.87626601644512192 ) ) ;
#1671 = DIRECTION ( 'NONE',  ( 1.000000000000000000, 0.000000000000000000, 0.000000000000000000 ) ) ;
#1672 = VERTEX_POINT ( 'NONE', #1042 ) ;
#1673 = PLANE ( 'NONE',  #1524 ) ;
#1674 = EDGE_LOOP ( 'NONE', ( #2512, #1212, #1559, #1465 ) ) ;
#1675 = EDGE_CURVE ( 'NONE', #25, #2083, #1477, .T. ) ;
#1676 = CARTESIAN_POINT ( 'NONE',  ( -34.00000000000000000, 0.000000000000000000, 50.07626601644511766 ) ) ;
#1677 = ORIENTED_EDGE ( 'NONE', *, *, #2722, .F. ) ;
#1678 = CYLINDRICAL_SURFACE ( 'NONE', #959, 5.100000000000000533 ) ;
#1679 = LINE ( 'NONE', #1692, #2302 ) ;
#1680 = CARTESIAN_POINT ( 'NONE',  ( -37.68927303973034526, 1.406966966782122741, 39.81081809537869276 ) ) ;
#1681 = ADVANCED_FACE ( 'NONE', ( #914 ), #1578, .F. ) ;
#1682 = VERTEX_POINT ( 'NONE', #524 ) ;
#1683 = DIRECTION ( 'NONE',  ( -1.000000000000000000, 6.982962677686266711E-15, 0.000000000000000000 ) ) ;
#1684 = ORIENTED_EDGE ( 'NONE', *, *, #627, .T. ) ;
#1685 = CIRCLE ( 'NONE', #618, 4.099999999999999645 ) ;
#1686 = PLANE ( 'NONE',  #1745 ) ;
#1687 = AXIS2_PLACEMENT_3D ( 'NONE', #816, #1445, #2479 ) ;
#1688 = DIRECTION ( 'NONE',  ( -1.000000000000000000, 6.982962677686266711E-15, 0.000000000000000000 ) ) ;
#1689 = ORIENTED_EDGE ( 'NONE', *, *, #790, .F. ) ;
#1690 = AXIS2_PLACEMENT_3D ( 'NONE', #533, #952, #1813 ) ;
#1691 = CARTESIAN_POINT ( 'NONE',  ( -33.50000000000000000, 6.000000000000001776, 46.07626601644510345 ) ) ;
#1692 = CARTESIAN_POINT ( 'NONE',  ( 32.75000000000000000, 11.00000000000000000, 7.200000000000000178 ) ) ;
#1693 = VECTOR ( 'NONE', #932, 1000.000000000000000 ) ;
#1694 = CYLINDRICAL_SURFACE ( 'NONE', #844, 1.500000000000001332 ) ;
#1695 = CARTESIAN_POINT ( 'NONE',  ( 34.00000000000000000, -6.938893903907228378E-15, 0.000000000000000000 ) ) ;
#1696 = VECTOR ( 'NONE', #1282, 1000.000000000000000 ) ;
#1697 = EDGE_CURVE ( 'NONE', #557, #684, #2000, .T. ) ;
#1698 = ORIENTED_EDGE ( 'NONE', *, *, #1509, .F. ) ;
#1699 = LINE ( 'NONE', #857, #1249 ) ;
#1700 = ADVANCED_FACE ( 'NONE', ( #316 ), #1349, .F. ) ;
#1701 = ORIENTED_EDGE ( 'NONE', *, *, #1717, .T. ) ;
#1702 = CARTESIAN_POINT ( 'NONE',  ( -29.25000000000000355, 10.50000000000000888, 50.07626601644511766 ) ) ;
#1703 = CARTESIAN_POINT ( 'NONE',  ( -34.75000000000000000, 11.00000000000000000, 7.200000000000000178 ) ) ;
#1704 = FACE_OUTER_BOUND ( 'NONE', #1485, .T. ) ;
#1705 = EDGE_LOOP ( 'NONE', ( #721, #1812, #872, #514, #96, #1348, #875, #2294, #1588, #2183, #1017, #339, #856, #2473, #2485, #1258, #1174, #2517, #1273, #2646 ) ) ;
#1706 = CARTESIAN_POINT ( 'NONE',  ( -38.10241107591170362, 2.796200363163801939, 46.07051439457849540 ) ) ;
#1707 = CIRCLE ( 'NONE', #1845, 4.000000000000001776 ) ;
#1708 = FACE_OUTER_BOUND ( 'NONE', #702, .T. ) ;
#1709 = CARTESIAN_POINT ( 'NONE',  ( -36.00000000000000711, 12.00000000000001066, 34.70953546902961762 ) ) ;
#1710 = CARTESIAN_POINT ( 'NONE',  ( 32.75000000000000000, 11.00000000000000000, 7.200000000000000178 ) ) ;
#1711 = ADVANCED_FACE ( 'NONE', ( #1332 ), #1099, .F. ) ;
#1712 = ORIENTED_EDGE ( 'NONE', *, *, #1339, .T. ) ;
#1713 = CIRCLE ( 'NONE', #381, 3.999999999999998224 ) ;
#1714 = CARTESIAN_POINT ( 'NONE',  ( 30.00000000000000000, 11.99999999999999822, 46.07626601644510345 ) ) ;
#1715 = AXIS2_PLACEMENT_3D ( 'NONE', #1800, #740, #2439 ) ;
#1716 = ORIENTED_EDGE ( 'NONE', *, *, #2585, .F. ) ;
#1717 = EDGE_CURVE ( 'NONE', #1982, #1434, #115, .T. ) ;
#1718 = FACE_OUTER_BOUND ( 'NONE', #866, .T. ) ;
#1719 = VECTOR ( 'NONE', #2574, 1000.000000000000000 ) ;
#1720 = LINE ( 'NONE', #1943, #1044 ) ;
#1721 = CARTESIAN_POINT ( 'NONE',  ( -32.00000000000000000, 12.00000000000000178, 46.07626601644510345 ) ) ;
#1722 = AXIS2_PLACEMENT_3D ( 'NONE', #1471, #2117, #1504 ) ;
#1723 = ORIENTED_EDGE ( 'NONE', *, *, #2618, .F. ) ;
#1724 = DIRECTION ( 'NONE',  ( 1.000000000000000000, 0.000000000000000000, -0.000000000000000000 ) ) ;
#1725 = ORIENTED_EDGE ( 'NONE', *, *, #358, .T. ) ;
#1726 = DIRECTION ( 'NONE',  ( -6.308085367188391227E-16, 1.000000000000000000, -0.000000000000000000 ) ) ;
#1727 = CARTESIAN_POINT ( 'NONE',  ( -35.36609912482160212, 8.196594748929626917, 33.06870231028568696 ) ) ;
#1728 =( NAMED_UNIT ( * ) PLANE_ANGLE_UNIT ( ) SI_UNIT ( $, .RADIAN. ) );
#1729 = ORIENTED_EDGE ( 'NONE', *, *, #1476, .T. ) ;
#1730 = CARTESIAN_POINT ( 'NONE',  ( -39.37769954251875504, 7.084533009119825309, 36.97626601644511624 ) ) ;
#1731 = B_SPLINE_CURVE_WITH_KNOTS ( 'NONE', 3,
 ( #758, #2042, #542, #2654, #564, #2665, #1148, #2021 ),
 .UNSPECIFIED., .F., .F.,
 ( 4, 2, 2, 4 ),
 ( 0.000000000000000000, 0.001296403016152167719, 0.001944604524228252555, 0.002592806032304337607 ),
 .UNSPECIFIED. ) ;
#1732 = ORIENTED_EDGE ( 'NONE', *, *, #2262, .F. ) ;
#1733 = CARTESIAN_POINT ( 'NONE',  ( -36.00000000000000711, 12.00000000000000000, 50.07626601644511766 ) ) ;
#1734 = EDGE_CURVE ( 'NONE', #17, #532, #2509, .T. ) ;
#1735 = CARTESIAN_POINT ( 'NONE',  ( -30.50000000000000000, 0.000000000000000000, 50.07626601644511766 ) ) ;
#1736 = ORIENTED_EDGE ( 'NONE', *, *, #931, .F. ) ;
#1737 = PLANE ( 'NONE',  #1817 ) ;
#1738 = EDGE_CURVE ( 'NONE', #880, #2199, #160, .T. ) ;
#1739 = CARTESIAN_POINT ( 'NONE',  ( -36.00000000000000711, 12.00000000000000000, 50.07626601644511766 ) ) ;
#1740 = CARTESIAN_POINT ( 'NONE',  ( 30.00000000000000000, 11.00000000000000000, 4.000000000000012434 ) ) ;
#1741 = DIRECTION ( 'NONE',  ( -1.000000000000000000, 6.982962677686266711E-15, 0.000000000000000000 ) ) ;
#1742 = VECTOR ( 'NONE', #2087, 1000.000000000000000 ) ;
#1743 = ORIENTED_EDGE ( 'NONE', *, *, #1657, .T. ) ;
#1744 = CARTESIAN_POINT ( 'NONE',  ( 30.00000000000000000, 5.999999999999998224, 46.07626601644510345 ) ) ;
#1745 = AXIS2_PLACEMENT_3D ( 'NONE', #1206, #2065, #2578 ) ;
#1746 = CIRCLE ( 'NONE', #2104, 1.500000000000001332 ) ;
#1747 = CARTESIAN_POINT ( 'NONE',  ( -38.33233340545876899, 3.569345779005995034, 46.55978249996159946 ) ) ;
#1748 = VERTEX_POINT ( 'NONE', #715 ) ;
#1749 = DIRECTION ( 'NONE',  ( -1.000000000000000000, -6.308085367188392213E-16, -0.000000000000000000 ) ) ;
#1750 = CARTESIAN_POINT ( 'NONE',  ( -39.94557569532857855, 8.994094577908862576, 37.94765878657488400 ) ) ;
#1751 = VERTEX_POINT ( 'NONE', #685 ) ;
#1752 = CARTESIAN_POINT ( 'NONE',  ( -39.92996536896331605, 9.786621004311671257, 38.65828984873417795 ) ) ;
#1753 = CARTESIAN_POINT ( 'NONE',  ( -32.00000000000000000, 8.500000000000001776, 4.000000000000012434 ) ) ;
#1754 = CARTESIAN_POINT ( 'NONE',  ( -34.67666667091155830, 4.060000025469344465, 33.31514641659435227 ) ) ;
#1755 = CARTESIAN_POINT ( 'NONE',  ( -34.00000000000000000, 0.000000000000000000, 0.000000000000000000 ) ) ;
#1756 = EDGE_CURVE ( 'NONE', #2658, #50, #2225, .T. ) ;
#1757 = AXIS2_PLACEMENT_3D ( 'NONE', #540, #290, #1130 ) ;
#1758 = ORIENTED_EDGE ( 'NONE', *, *, #2179, .T. ) ;
#1759 = CARTESIAN_POINT ( 'NONE',  ( -34.11212013867092452, 0.6727208320255193552, 49.00194392117102637 ) ) ;
#1760 = DIRECTION ( 'NONE',  ( -1.000000000000000000, 6.982962677686266711E-15, 0.000000000000000000 ) ) ;
#1761 = VERTEX_POINT ( 'NONE', #2649 ) ;
#1762 = ORIENTED_EDGE ( 'NONE', *, *, #2547, .F. ) ;
#1763 = CARTESIAN_POINT ( 'NONE',  ( 27.25000000000000355, 7.999999999999998224, 42.87626601644512192 ) ) ;
#1764 = DIRECTION ( 'NONE',  ( -4.956352788505163391E-17, -1.000000000000000000, 0.000000000000000000 ) ) ;
#1765 = AXIS2_PLACEMENT_3D ( 'NONE', #2080, #1741, #2172 ) ;
#1766 = EDGE_LOOP ( 'NONE', ( #2086, #1576, #1977 ) ) ;
#1767 = LINE ( 'NONE', #1502, #826 ) ;
#1768 = EDGE_CURVE ( 'NONE', #1669, #555, #2429, .T. ) ;
#1769 = CARTESIAN_POINT ( 'NONE',  ( -36.36666666666667425, 14.20000000000000107, 37.97626601644511624 ) ) ;
#1770 = CARTESIAN_POINT ( 'NONE',  ( -35.58246262818346395, 5.297607435439372736, 47.14430862227322194 ) ) ;
#1771 = CARTESIAN_POINT ( 'NONE',  ( 31.50000000000000000, 10.50000000000000355, 46.07626601644510345 ) ) ;
#1772 = ORIENTED_EDGE ( 'NONE', *, *, #2012, .T. ) ;
#1773 = AXIS2_PLACEMENT_3D ( 'NONE', #2244, #2420, #1173 ) ;
#1774 = DIRECTION ( 'NONE',  ( -0.000000000000000000, -0.000000000000000000, -1.000000000000000000 ) ) ;
#1775 = ORIENTED_EDGE ( 'NONE', *, *, #105, .F. ) ;
#1776 = ADVANCED_FACE ( 'NONE', ( #1156 ), #2162, .T. ) ;
#1777 = CARTESIAN_POINT ( 'NONE',  ( -34.00000000000000000, 0.000000000000000000, 48.28000812721264623 ) ) ;
#1778 = DIRECTION ( 'NONE',  ( -1.000000000000000000, 0.000000000000000000, 0.000000000000000000 ) ) ;
#1779 = ORIENTED_EDGE ( 'NONE', *, *, #916, .F. ) ;
#1780 = AXIS2_PLACEMENT_3D ( 'NONE', #2681, #1414, #964 ) ;
#1781 = LINE ( 'NONE', #1172, #55 ) ;
#1782 = ORIENTED_EDGE ( 'NONE', *, *, #1567, .T. ) ;
#1783 = CARTESIAN_POINT ( 'NONE',  ( 13.32723626481841173, -5.238095238095239026, 50.07626601644511766 ) ) ;
#1784 = EDGE_LOOP ( 'NONE', ( #2611, #2691, #2309, #2695 ) ) ;
#1785 = CARTESIAN_POINT ( 'NONE',  ( -34.97882819623284689, 5.999999999999937828, 42.07626601644511766 ) ) ;
#1786 = CARTESIAN_POINT ( 'NONE',  ( -39.26431320352597254, 7.057087386074853086, 47.06986932957602932 ) ) ;
#1787 = ORIENTED_EDGE ( 'NONE', *, *, #1254, .T. ) ;
#1788 = ORIENTED_EDGE ( 'NONE', *, *, #601, .F. ) ;
#1789 = EDGE_CURVE ( 'NONE', #2529, #1954, #861, .T. ) ;
#1790 = CARTESIAN_POINT ( 'NONE',  ( -23.24999999999999645, -10.99715872396138572, 0.000000000000000000 ) ) ;
#1791 = DIRECTION ( 'NONE',  ( -1.000000000000000000, 0.000000000000000000, 0.000000000000000000 ) ) ;
#1792 = DIRECTION ( 'NONE',  ( 4.956352788505163391E-17, 1.000000000000000000, -0.000000000000000000 ) ) ;
#1793 = LINE ( 'NONE', #2398, #4 ) ;
#1794 = ADVANCED_FACE ( 'NONE', ( #476 ), #2175, .T. ) ;
#1795 = PLANE ( 'NONE',  #24 ) ;
#1796 = VERTEX_POINT ( 'NONE', #2208 ) ;
#1797 = CARTESIAN_POINT ( 'NONE',  ( -34.00000000000000000, 0.000000000000000000, 50.07626601644511766 ) ) ;
#1798 = ORIENTED_EDGE ( 'NONE', *, *, #561, .T. ) ;
#1799 = LINE ( 'NONE', #1187, #622 ) ;
#1800 = CARTESIAN_POINT ( 'NONE',  ( 30.00000000000000000, 5.999999999999998224, 4.000000000000012434 ) ) ;
#1801 = VERTEX_POINT ( 'NONE', #1109 ) ;
#1802 = B_SPLINE_CURVE_WITH_KNOTS ( 'NONE', 3,
 ( #2702, #1436, #613, #781, #1255, #1194, #1860, #2536 ),
 .UNSPECIFIED., .F., .F.,
 ( 4, 2, 2, 4 ),
 ( 0.002592806032304337607, 0.003930956702447144929, 0.004600032037518545121, 0.005269107372589945312 ),
 .UNSPECIFIED. ) ;
#1803 = PLANE ( 'NONE',  #1451 ) ;
#1804 = DIRECTION ( 'NONE',  ( 0.000000000000000000, -1.000000000000000000, 0.000000000000000000 ) ) ;
#1805 = EDGE_CURVE ( 'NONE', #66, #2395, #2161, .T. ) ;
#1806 = CARTESIAN_POINT ( 'NONE',  ( -34.75000000000000000, 8.000000000000001776, 42.87626601644512192 ) ) ;
#1807 = DIRECTION ( 'NONE',  ( 4.956352788505162775E-17, 1.000000000000000000, -0.000000000000000000 ) ) ;
#1808 = EDGE_CURVE ( 'NONE', #678, #289, #300, .T. ) ;
#1809 = AXIS2_PLACEMENT_3D ( 'NONE', #2591, #1307, #698 ) ;
#1810 = CARTESIAN_POINT ( 'NONE',  ( -34.97882819623287531, 1.999999999999939382, 42.07626601644511766 ) ) ;
#1811 = FACE_BOUND ( 'NONE', #1491, .T. ) ;
#1812 = ORIENTED_EDGE ( 'NONE', *, *, #1666, .F. ) ;
#1813 = DIRECTION ( 'NONE',  ( -0.000000000000000000, 0.000000000000000000, 1.000000000000000000 ) ) ;
#1814 = VERTEX_POINT ( 'NONE', #2635 ) ;
#1815 = FACE_BOUND ( 'NONE', #1221, .T. ) ;
#1816 = CARTESIAN_POINT ( 'NONE',  ( -36.00000000000012079, 11.99999999999973355, 46.80314822970782984 ) ) ;
#1817 = AXIS2_PLACEMENT_3D ( 'NONE', #279, #1960, #1724 ) ;
#1818 = CARTESIAN_POINT ( 'NONE',  ( -32.00000000000000000, 6.000000000000001776, 4.000000000000012434 ) ) ;
#1819 = DIRECTION ( 'NONE',  ( 0.000000000000000000, 0.000000000000000000, -1.000000000000000000 ) ) ;
#1820 = PLANE ( 'NONE',  #2583 ) ;
#1821 = DIRECTION ( 'NONE',  ( 4.956352788505162775E-17, 1.000000000000000000, -0.000000000000000000 ) ) ;
#1822 = EDGE_LOOP ( 'NONE', ( #706, #1071 ) ) ;
#1823 = CARTESIAN_POINT ( 'NONE',  ( 27.25000000000000355, 10.50000000000000888, 50.07626601644511766 ) ) ;
#1824 = ORIENTED_EDGE ( 'NONE', *, *, #928, .T. ) ;
#1825 = EDGE_CURVE ( 'NONE', #2594, #798, #2249, .T. ) ;
#1826 = CARTESIAN_POINT ( 'NONE',  ( -36.00000000000000711, 12.00000000000000000, 50.07626601644511766 ) ) ;
#1827 = CARTESIAN_POINT ( 'NONE',  ( 27.25000000000000355, 11.00000000000000178, 7.200000000000000178 ) ) ;
#1828 = AXIS2_PLACEMENT_3D ( 'NONE', #2549, #643, #1539 ) ;
#1829 = VECTOR ( 'NONE', #966, 1000.000000000000000 ) ;
#1830 = CARTESIAN_POINT ( 'NONE',  ( 4.533814687380613329, -10.00000000000000000, 0.000000000000000000 ) ) ;
#1831 = AXIS2_PLACEMENT_3D ( 'NONE', #750, #2464, #349 ) ;
#1832 = AXIS2_PLACEMENT_3D ( 'NONE', #93, #1953, #2385 ) ;
#1833 = CIRCLE ( 'NONE', #1247, 1.500000000000001332 ) ;
#1834 = CARTESIAN_POINT ( 'NONE',  ( -34.97882819623284689, 5.872969177397061813, 46.07424840386365616 ) ) ;
#1835 = CARTESIAN_POINT ( 'NONE',  ( -37.53850835353214421, 0.8999999999999986899, 42.53274024103495066 ) ) ;
#1836 = ORIENTED_EDGE ( 'NONE', *, *, #1805, .T. ) ;
#1837 = VECTOR ( 'NONE', #624, 1000.000000000000000 ) ;
#1838 = CARTESIAN_POINT ( 'NONE',  ( 13.32723626481841173, -5.238095238095239026, 50.07626601644511766 ) ) ;
#1839 = CYLINDRICAL_SURFACE ( 'NONE', #2647, 7.500000000000007994 ) ;
#1840 = ORIENTED_EDGE ( 'NONE', *, *, #1756, .T. ) ;
#1841 = DIRECTION ( 'NONE',  ( 4.956352788505162775E-17, 1.000000000000000000, -0.000000000000000000 ) ) ;
#1842 = CARTESIAN_POINT ( 'NONE',  ( -38.65506297425315552, 11.03974731092735162, 42.88374914267996729 ) ) ;
#1843 = ADVANCED_FACE ( 'NONE', ( #789 ), #16, .F. ) ;
#1844 = LINE ( 'NONE', #1449, #169 ) ;
#1845 = AXIS2_PLACEMENT_3D ( 'NONE', #1242, #796, #1467 ) ;
#1846 = CARTESIAN_POINT ( 'NONE',  ( -33.50000000000000000, 11.00000000000000000, 4.000000000000012434 ) ) ;
#1847 = EDGE_LOOP ( 'NONE', ( #545, #2727, #2142, #2205 ) ) ;
#1848 = CARTESIAN_POINT ( 'NONE',  ( 27.25000000000000000, 7.999999999999998224, 50.07626601644511766 ) ) ;
#1849 = DIRECTION ( 'NONE',  ( -0.000000000000000000, -0.000000000000000000, -1.000000000000000000 ) ) ;
#1850 = EDGE_LOOP ( 'NONE', ( #197, #1897 ) ) ;
#1851 = CARTESIAN_POINT ( 'NONE',  ( -33.97548724753684724, -0.7505711145274948093, 38.43597348464350461 ) ) ;
#1852 = CARTESIAN_POINT ( 'NONE',  ( -36.00000000000000711, 11.99999999999999822, 43.51706924175577740 ) ) ;
#1853 = EDGE_CURVE ( 'NONE', #361, #2320, #1353, .T. ) ;
#1854 = VECTOR ( 'NONE', #1073, 1000.000000000000000 ) ;
#1855 = EDGE_CURVE ( 'NONE', #481, #1250, #1713, .T. ) ;
#1856 = AXIS2_PLACEMENT_3D ( 'NONE', #1818, #1656, #1218 ) ;
#1857 = CIRCLE ( 'NONE', #1000, 1.500000000000004885 ) ;
#1858 = LINE ( 'NONE', #2482, #915 ) ;
#1859 = EDGE_CURVE ( 'NONE', #1167, #2199, #985, .T. ) ;
#1860 = CARTESIAN_POINT ( 'NONE',  ( -39.72094897089439769, 8.238756361679444140, 46.66381631883072600 ) ) ;
#1861 = ORIENTED_EDGE ( 'NONE', *, *, #874, .F. ) ;
#1862 = CARTESIAN_POINT ( 'NONE',  ( -4.533814687380615105, 1.132597587601368442E-17, 50.07626601644511766 ) ) ;
#1863 = CARTESIAN_POINT ( 'NONE',  ( -32.00000000000000000, 6.000000000000001776, 46.07626601644510345 ) ) ;
#1864 = ORIENTED_EDGE ( 'NONE', *, *, #996, .F. ) ;
#1865 = FACE_OUTER_BOUND ( 'NONE', #1766, .T. ) ;
#1866 = CARTESIAN_POINT ( 'NONE',  ( -34.61726131588835642, 3.703567895316305147, 37.46678454301359551 ) ) ;
#1867 = CARTESIAN_POINT ( 'NONE',  ( -39.75590645676319923, 10.14298037716927858, 45.05708262302577083 ) ) ;
#1868 = ADVANCED_FACE ( 'NONE', ( #879 ), #397, .F. ) ;
#1869 = FACE_OUTER_BOUND ( 'NONE', #348, .T. ) ;
#1870 = DIRECTION ( 'NONE',  ( -1.000000000000000000, -6.308085367188391227E-16, 0.000000000000000000 ) ) ;
#1871 = AXIS2_PLACEMENT_3D ( 'NONE', #1302, #1980, #708 ) ;
#1872 = EDGE_LOOP ( 'NONE', ( #1361, #271 ) ) ;
#1873 = ADVANCED_FACE ( 'NONE', ( #1704 ), #644, .T. ) ;
#1874 = CARTESIAN_POINT ( 'NONE',  ( -30.49999999999999645, 10.50000000000000711, 46.07626601644510345 ) ) ;
#1875 = ORIENTED_EDGE ( 'NONE', *, *, #1993, .T. ) ;
#1876 = CARTESIAN_POINT ( 'NONE',  ( -23.24999999999999645, -7.495832175282473919, 50.07626601644511766 ) ) ;
#1877 = AXIS2_PLACEMENT_3D ( 'NONE', #808, #2507, #400 ) ;
#1878 = LINE ( 'NONE', #2046, #1084 ) ;
#1879 = VERTEX_POINT ( 'NONE', #1400 ) ;
#1880 = CARTESIAN_POINT ( 'NONE',  ( -34.00000000000000000, 0.000000000000000000, 35.87252390567758198 ) ) ;
#1881 = AXIS2_PLACEMENT_3D ( 'NONE', #730, #744, #2621 ) ;
#1882 = LINE ( 'NONE', #1245, #305 ) ;
#1883 = CARTESIAN_POINT ( 'NONE',  ( -33.61213758926604100, -2.327174464403797938, 40.40934615023105891 ) ) ;
#1884 = ORIENTED_EDGE ( 'NONE', *, *, #1618, .F. ) ;
#1885 = ORIENTED_EDGE ( 'NONE', *, *, #2316, .T. ) ;
#1886 = DIRECTION ( 'NONE',  ( -0.000000000000000000, -0.000000000000000000, -1.000000000000000000 ) ) ;
#1887 = ADVANCED_FACE ( 'NONE', ( #2020 ), #1795, .F. ) ;
#1888 = ORIENTED_EDGE ( 'NONE', *, *, #1923, .T. ) ;
#1889 = DIRECTION ( 'NONE',  ( 1.000000000000000000, 0.000000000000000000, 0.000000000000000000 ) ) ;
#1890 = ORIENTED_EDGE ( 'NONE', *, *, #2637, .T. ) ;
#1891 = EDGE_CURVE ( 'NONE', #2289, #2164, #2456, .T. ) ;
#1892 = CARTESIAN_POINT ( 'NONE',  ( -4.533814687380615105, 1.132597587601368442E-17, 0.000000000000000000 ) ) ;
#1893 = FACE_OUTER_BOUND ( 'NONE', #1562, .T. ) ;
#1894 = ORIENTED_EDGE ( 'NONE', *, *, #1938, .T. ) ;
#1895 = CARTESIAN_POINT ( 'NONE',  ( 23.24999999999999645, -7.495832175282473919, 0.000000000000000000 ) ) ;
#1896 = CARTESIAN_POINT ( 'NONE',  ( -34.75000000000000000, 8.000000000000001776, 50.07626601644511766 ) ) ;
#1897 = ORIENTED_EDGE ( 'NONE', *, *, #1363, .F. ) ;
#1898 = DIRECTION ( 'NONE',  ( 0.000000000000000000, 0.000000000000000000, 1.000000000000000000 ) ) ;
#1899 = ORIENTED_EDGE ( 'NONE', *, *, #1942, .F. ) ;
#1900 = CARTESIAN_POINT ( 'NONE',  ( 22.75000000000000355, -7.495832175282473919, 50.07626601644511766 ) ) ;
#1901 = VECTOR ( 'NONE', #937, 1000.000000000000000 ) ;
#1902 = CARTESIAN_POINT ( 'NONE',  ( 34.00000000000000000, -6.938893903907228378E-15, 50.07626601644511766 ) ) ;
#1903 = VERTEX_POINT ( 'NONE', #291 ) ;
#1904 = CARTESIAN_POINT ( 'NONE',  ( -39.57418659681344764, 10.37579992981441634, 44.70306836360624914 ) ) ;
#1905 = DIRECTION ( 'NONE',  ( -0.000000000000000000, -0.000000000000000000, -1.000000000000000000 ) ) ;
#1906 = CARTESIAN_POINT ( 'NONE',  ( -34.54420407594220421, 3.265224455653223945, 33.59118871122204553 ) ) ;
#1907 = EDGE_CURVE ( 'NONE', #1250, #2267, #757, .T. ) ;
#1908 = ORIENTED_EDGE ( 'NONE', *, *, #1232, .T. ) ;
#1909 = PLANE ( 'NONE',  #283 ) ;
#1910 = ORIENTED_EDGE ( 'NONE', *, *, #2044, .T. ) ;
#1911 = CARTESIAN_POINT ( 'NONE',  ( -30.49999999999999645, 6.000000000000001776, 4.000000000000012434 ) ) ;
#1912 = CARTESIAN_POINT ( 'NONE',  ( -39.94557569532857855, 8.994094577908867905, 46.20487324631534420 ) ) ;
#1913 = CARTESIAN_POINT ( 'NONE',  ( -39.05517502019880993, 6.000000000000000000, 36.97626601644511624 ) ) ;
#1914 = ORIENTED_EDGE ( 'NONE', *, *, #1768, .F. ) ;
#1915 = AXIS2_PLACEMENT_3D ( 'NONE', #2292, #795, #2084 ) ;
#1916 = CARTESIAN_POINT ( 'NONE',  ( 15.49999999999999112, 8.450062914116736267E-15, 50.07626601644511766 ) ) ;
#1917 = EDGE_CURVE ( 'NONE', #404, #2477, #2418, .T. ) ;
#1918 = CARTESIAN_POINT ( 'NONE',  ( 32.75000000000000000, 10.50000000000000178, 42.87626601644512192 ) ) ;
#1919 = CARTESIAN_POINT ( 'NONE',  ( -35.32873096861121098, 7.972385811670171130, 37.30436184850077552 ) ) ;
#1920 = CIRCLE ( 'NONE', #2633, 1.000000000000000888 ) ;
#1921 =( BOUNDED_SURFACE ( )  B_SPLINE_SURFACE ( 3, 2, ( 
 ( #1342, #471, #2200 ),
 ( #851, #1312, #1287 ),
 ( #2584, #2569, #1706 ),
 ( #2143, #679, #235 ),
 ( #664, #1515, #458 ),
 ( #2365, #2156, #2627 ),
 ( #98, #356, #1356 ),
 ( #82, #112, #515 ),
 ( #336, #1611, #1835 ),
 ( #347, #1185, #2263 ) ),
 .UNSPECIFIED., .F., .F., .F. ) 
 B_SPLINE_SURFACE_WITH_KNOTS ( ( 4, 2, 2, 2, 4 ),
 ( 3, 3 ),
 ( 5.209170828433590472, 5.477674448120088968, 5.746178067806588352, 6.014681687493087736, 6.283185307179586232 ),
 ( 0.000000000000000000, 1.000000000000000000 ),
 .UNSPECIFIED. ) 
 GEOMETRIC_REPRESENTATION_ITEM ( )  RATIONAL_B_SPLINE_SURFACE ( (
 ( 1.000000000000000000, 0.7342861741388450048, 1.000000000000000000),
 ( 1.000000000000000000, 0.7386912133521342794, 1.000000000000000000),
 ( 1.000000000000000000, 0.7427314655746765082, 1.000000000000000000),
 ( 1.000000000000000000, 0.7498409658385977172, 1.000000000000000000),
 ( 1.000000000000000000, 0.7529090350559506373, 1.000000000000000000),
 ( 1.000000000000000000, 0.7578912596118967393, 1.000000000000000000),
 ( 1.000000000000000000, 0.7598053202572427889, 1.000000000000000000),
 ( 1.000000000000000000, 0.7623697017332429215, 1.000000000000000000),
 ( 1.000000000000000000, 0.7630211310130248226, 1.000000000000000000),
 ( 1.000000000000000000, 0.7630199824727257329, 1.000000000000000000) ) ) 
 REPRESENTATION_ITEM ( '' )  SURFACE ( )  );
#1922 = ORIENTED_EDGE ( 'NONE', *, *, #1131, .F. ) ;
#1923 = EDGE_CURVE ( 'NONE', #804, #831, #1833, .T. ) ;
#1924 = DIRECTION ( 'NONE',  ( 1.000000000000000000, 0.000000000000000000, 0.000000000000000000 ) ) ;
#1925 = ORIENTED_EDGE ( 'NONE', *, *, #2071, .T. ) ;
#1926 = CARTESIAN_POINT ( 'NONE',  ( -44.00000000000000711, 6.000000000000000000, 42.07626601644511766 ) ) ;
#1927 = CARTESIAN_POINT ( 'NONE',  ( -32.00000000000000000, 6.000000000000001776, 46.07626601644510345 ) ) ;
#1928 = DIRECTION ( 'NONE',  ( 4.956352788505163391E-17, 1.000000000000000000, -0.000000000000000000 ) ) ;
#1929 = VERTEX_POINT ( 'NONE', #2639 ) ;
#1930 = CARTESIAN_POINT ( 'NONE',  ( -39.81502136824178706, 10.04968877828572182, 38.96962035937871605 ) ) ;
#1931 = VERTEX_POINT ( 'NONE', #512 ) ;
#1932 = LINE ( 'NONE', #1739, #1020 ) ;
#1933 = CARTESIAN_POINT ( 'NONE',  ( -32.00000000000000000, 6.000000000000001776, 4.000000000000012434 ) ) ;
#1934 = LINE ( 'NONE', #1304, #1939 ) ;
#1935 = EDGE_LOOP ( 'NONE', ( #1345, #1743 ) ) ;
#1936 = AXIS2_PLACEMENT_3D ( 'NONE', #1744, #90, #1535 ) ;
#1937 = DIRECTION ( 'NONE',  ( 1.000000000000000000, 0.000000000000000000, -0.000000000000000000 ) ) ;
#1938 = EDGE_CURVE ( 'NONE', #1528, #684, #553, .T. ) ;
#1939 = VECTOR ( 'NONE', #1315, 1000.000000000000000 ) ;
#1940 = ORIENTED_EDGE ( 'NONE', *, *, #1853, .T. ) ;
#1941 = CARTESIAN_POINT ( 'NONE',  ( 32.75000000000000000, 10.50000000000000178, 50.07626601644511766 ) ) ;
#1942 = EDGE_CURVE ( 'NONE', #401, #1305, #1781, .T. ) ;
#1943 = CARTESIAN_POINT ( 'NONE',  ( 23.24999999999998934, -10.99715872396138217, 50.07626601644511766 ) ) ;
#1944 = CARTESIAN_POINT ( 'NONE',  ( -37.16597657886321571, 10.70778174444020081, 39.98498793606056978 ) ) ;
#1945 = VECTOR ( 'NONE', #224, 1000.000000000000000 ) ;
#1946 = ORIENTED_EDGE ( 'NONE', *, *, #2752, .F. ) ;
#1947 = CARTESIAN_POINT ( 'NONE',  ( -39.94557569532857855, 8.994094577908869681, 37.94765878657489111 ) ) ;
#1948 = FACE_BOUND ( 'NONE', #841, .T. ) ;
#1949 = CARTESIAN_POINT ( 'NONE',  ( -39.94557569532857855, 8.994094577908875010, 37.94765878657489111 ) ) ;
#1950 = DIRECTION ( 'NONE',  ( 4.956352788505162775E-17, 1.000000000000000000, -0.000000000000000000 ) ) ;
#1951 = ORIENTED_EDGE ( 'NONE', *, *, #1734, .T. ) ;
#1952 = CARTESIAN_POINT ( 'NONE',  ( 27.25000000000000355, 11.00000000000000178, 7.200000000000000178 ) ) ;
#1953 = DIRECTION ( 'NONE',  ( -1.261617073437678245E-15, -1.000000000000000000, -0.000000000000000000 ) ) ;
#1954 = VERTEX_POINT ( 'NONE', #1597 ) ;
#1955 = DIRECTION ( 'NONE',  ( -0.000000000000000000, 1.000000000000000000, -0.000000000000000000 ) ) ;
#1956 = PRODUCT_DEFINITION_CONTEXT ( 'detailed design', #1184, 'design' ) ;
#1957 = EDGE_CURVE ( 'NONE', #217, #467, #905, .T. ) ;
#1958 = CARTESIAN_POINT ( 'NONE',  ( -39.94557569532857855, 8.994094577908871457, 46.20487324631534420 ) ) ;
#1959 = ORIENTED_EDGE ( 'NONE', *, *, #842, .T. ) ;
#1960 = DIRECTION ( 'NONE',  ( 0.000000000000000000, 0.000000000000000000, 1.000000000000000000 ) ) ;
#1961 = AXIS2_PLACEMENT_3D ( 'NONE', #72, #912, #729 ) ;
#1962 = DIRECTION ( 'NONE',  ( -1.000000000000000000, 0.000000000000000000, 0.000000000000000000 ) ) ;
#1963 = LINE ( 'NONE', #1262, #978 ) ;
#1964 = CARTESIAN_POINT ( 'NONE',  ( 32.75000000000000000, 8.499999999999998224, 7.200000000000000178 ) ) ;
#1965 = CIRCLE ( 'NONE', #1496, 1.500000000000004885 ) ;
#1966 = VECTOR ( 'NONE', #80, 1000.000000000000000 ) ;
#1967 = VERTEX_POINT ( 'NONE', #1146 ) ;
#1968 = DIRECTION ( 'NONE',  ( 0.000000000000000000, -1.000000000000000000, 0.000000000000000000 ) ) ;
#1969 = CIRCLE ( 'NONE', #766, 7.500000000000007105 ) ;
#1970 = DIRECTION ( 'NONE',  ( -6.938893903907231533E-15, -1.000000000000000000, 0.000000000000000000 ) ) ;
#1971 = EDGE_LOOP ( 'NONE', ( #614, #1551, #490, #1450 ) ) ;
#1972 = EDGE_CURVE ( 'NONE', #1558, #2138, #1132, .T. ) ;
#1973 = ORIENTED_EDGE ( 'NONE', *, *, #1392, .T. ) ;
#1974 = CARTESIAN_POINT ( 'NONE',  ( 32.75000000000000000, 8.499999999999998224, 0.000000000000000000 ) ) ;
#1975 = ADVANCED_FACE ( 'NONE', ( #1161 ), #705, .F. ) ;
#1976 = CARTESIAN_POINT ( 'NONE',  ( -36.00000000000015632, 11.99999999999986677, 40.62881385931351019 ) ) ;
#1977 = ORIENTED_EDGE ( 'NONE', *, *, #863, .F. ) ;
#1978 = CARTESIAN_POINT ( 'NONE',  ( -38.73392730066699841, 11.00038739158396872, 41.05420095499352584 ) ) ;
#1979 = ADVANCED_FACE ( 'NONE', ( #2433, #2253 ), #1820, .F. ) ;
#1980 = DIRECTION ( 'NONE',  ( 4.956352788505163391E-17, 1.000000000000000000, 0.000000000000000000 ) ) ;
#1981 = CARTESIAN_POINT ( 'NONE',  ( -38.96485480627529085, 6.221215931606040250, 47.17579488508766161 ) ) ;
#1982 = VERTEX_POINT ( 'NONE', #541 ) ;
#1983 = CARTESIAN_POINT ( 'NONE',  ( 27.25000000000000355, 7.999999999999998224, 42.87626601644512192 ) ) ;
#1984 = ORIENTED_EDGE ( 'NONE', *, *, #151, .T. ) ;
#1985 = DIRECTION ( 'NONE',  ( 1.261617073437678245E-15, -1.000000000000000000, -0.000000000000000000 ) ) ;
#1986 = DIRECTION ( 'NONE',  ( 4.956352788505162775E-17, 1.000000000000000000, -0.000000000000000000 ) ) ;
#1987 = EDGE_LOOP ( 'NONE', ( #925, #323, #239, #430, #2386 ) ) ;
#1988 = LINE ( 'NONE', #1383, #2600 ) ;
#1989 = CARTESIAN_POINT ( 'NONE',  ( -29.25000000000000355, 7.999999999999998224, 42.87626601644512192 ) ) ;
#1990 = CIRCLE ( 'NONE', #2213, 1.500000000000004885 ) ;
#1991 = EDGE_LOOP ( 'NONE', ( #2125, #1061, #953, #1377 ) ) ;
#1992 = DIRECTION ( 'NONE',  ( 0.000000000000000000, 0.000000000000000000, 1.000000000000000000 ) ) ;
#1993 = EDGE_CURVE ( 'NONE', #1357, #974, #2664, .T. ) ;
#1994 = CIRCLE ( 'NONE', #526, 7.500000000000000000 ) ;
#1995 = CARTESIAN_POINT ( 'NONE',  ( 34.00000000000000000, -6.938893903907228378E-15, 50.07626601644511766 ) ) ;
#1996 = CARTESIAN_POINT ( 'NONE',  ( -36.03550496620947285, 7.734212851670331013, 46.92703116021768039 ) ) ;
#1997 = ORIENTED_EDGE ( 'NONE', *, *, #2605, .F. ) ;
#1998 = ORIENTED_EDGE ( 'NONE', *, *, #1580, .F. ) ;
#1999 = DIRECTION ( 'NONE',  ( 4.956352788505163391E-17, 1.000000000000000000, 0.000000000000000000 ) ) ;
#2000 = LINE ( 'NONE', #943, #2242 ) ;
#2001 = EDGE_CURVE ( 'NONE', #2603, #2741, #2446, .T. ) ;
#2002 = CARTESIAN_POINT ( 'NONE',  ( 28.49999999999999289, 11.99999999999999822, 46.07626601644510345 ) ) ;
#2003 = CARTESIAN_POINT ( 'NONE',  ( -43.00000000000000000, 6.000000000000000000, 42.07626601644511766 ) ) ;
#2004 = CARTESIAN_POINT ( 'NONE',  ( 30.00000000000000000, 5.999999999999998224, 4.000000000000012434 ) ) ;
#2005 = ORIENTED_EDGE ( 'NONE', *, *, #1235, .F. ) ;
#2006 = CARTESIAN_POINT ( 'NONE',  ( 22.74999999999999645, -10.99715872396138572, 50.07626601644511766 ) ) ;
#2007 = ORIENTED_EDGE ( 'NONE', *, *, #1805, .F. ) ;
#2008 = PLANE ( 'NONE',  #1690 ) ;
#2009 = CARTESIAN_POINT ( 'NONE',  ( -35.35936872862075830, 8.156212371724652854, 50.07626601644520292 ) ) ;
#2010 = DIRECTION ( 'NONE',  ( -1.000000000000000000, 0.000000000000000000, 0.000000000000000000 ) ) ;
#2011 = ORIENTED_EDGE ( 'NONE', *, *, #1697, .T. ) ;
#2012 = EDGE_CURVE ( 'NONE', #13, #1434, #1385, .T. ) ;
#2013 = AXIS2_PLACEMENT_3D ( 'NONE', #2601, #237, #1105 ) ;
#2014 = LINE ( 'NONE', #2026, #1829 ) ;
#2015 = DIRECTION ( 'NONE',  ( -1.000000000000000000, 0.000000000000000000, 0.000000000000000000 ) ) ;
#2016 = EDGE_CURVE ( 'NONE', #2024, #1189, #2198, .T. ) ;
#2017 = VECTOR ( 'NONE', #986, 1000.000000000000000 ) ;
#2018 = CARTESIAN_POINT ( 'NONE',  ( -30.49999999999999645, 8.500000000000003553, 4.000000000000012434 ) ) ;
#2019 = FACE_OUTER_BOUND ( 'NONE', #829, .T. ) ;
#2020 = FACE_OUTER_BOUND ( 'NONE', #1935, .T. ) ;
#2021 = CARTESIAN_POINT ( 'NONE',  ( -38.89882460920387075, 6.000000000000158096, 47.17626601644511908 ) ) ;
#2022 = ORIENTED_EDGE ( 'NONE', *, *, #142, .T. ) ;
#2023 = CARTESIAN_POINT ( 'NONE',  ( 32.75000000000000000, 8.499999999999998224, 7.200000000000000178 ) ) ;
#2024 = VERTEX_POINT ( 'NONE', #2625 ) ;
#2025 = VERTEX_POINT ( 'NONE', #1569 ) ;
#2026 = CARTESIAN_POINT ( 'NONE',  ( -22.74999999999999645, -10.99715872396138394, 50.07626601644511766 ) ) ;
#2027 = CARTESIAN_POINT ( 'NONE',  ( -35.57851330143535051, 9.471079808612131501, 45.85896025109052232 ) ) ;
#2028 = CARTESIAN_POINT ( 'NONE',  ( -34.75000000000000000, 11.00000000000000000, 0.000000000000000000 ) ) ;
#2029 = DIRECTION ( 'NONE',  ( 0.000000000000000000, -1.000000000000000000, 0.000000000000000000 ) ) ;
#2030 = DIRECTION ( 'NONE',  ( 0.000000000000000000, 1.000000000000000000, 0.000000000000000000 ) ) ;
#2031 = EDGE_CURVE ( 'NONE', #580, #1547, #2400, .T. ) ;
#2032 = LINE ( 'NONE', #2006, #1901 ) ;
#2033 = ORIENTED_EDGE ( 'NONE', *, *, #1596, .T. ) ;
#2034 = FACE_OUTER_BOUND ( 'NONE', #2364, .T. ) ;
#2035 = VERTEX_POINT ( 'NONE', #770 ) ;
#2036 = LINE ( 'NONE', #329, #2533 ) ;
#2037 = CARTESIAN_POINT ( 'NONE',  ( -38.55606692232011312, 11.08737975394709707, 41.66500101019456537 ) ) ;
#2038 = CIRCLE ( 'NONE', #2742, 1.000000000000000888 ) ;
#2039 = FACE_OUTER_BOUND ( 'NONE', #1674, .T. ) ;
#2040 = CARTESIAN_POINT ( 'NONE',  ( 31.50000000000000000, 11.00000000000000000, 4.000000000000012434 ) ) ;
#2041 = CARTESIAN_POINT ( 'NONE',  ( -35.66666666666665719, 9.999999999999943157, 44.47885570783039100 ) ) ;
#2042 = CARTESIAN_POINT ( 'NONE',  ( -38.44289862258952439, 3.941136509137972865, 46.76134185874710170 ) ) ;
#2043 = ORIENTED_EDGE ( 'NONE', *, *, #895, .T. ) ;
#2044 = EDGE_CURVE ( 'NONE', #846, #252, #2513, .T. ) ;
#2045 = DIRECTION ( 'NONE',  ( -0.000000000000000000, -0.000000000000000000, -1.000000000000000000 ) ) ;
#2046 = CARTESIAN_POINT ( 'NONE',  ( -34.75000000000000000, 8.500000000000000000, 7.200000000000000178 ) ) ;
#2047 = ORIENTED_EDGE ( 'NONE', *, *, #1066, .F. ) ;
#2048 = CARTESIAN_POINT ( 'NONE',  ( -37.83438864399240487, 1.894938119563909895, 39.01413053853345758 ) ) ;
#2049 = CARTESIAN_POINT ( 'NONE',  ( -36.29736559009882768, 9.392506525080891677, 45.89299123120129309 ) ) ;
#2050 = AXIS2_PLACEMENT_3D ( 'NONE', #393, #2491, #2726 ) ;
#2051 = CARTESIAN_POINT ( 'NONE',  ( 0.000000000000000000, 0.000000000000000000, 7.200000000000000178 ) ) ;
#2052 = VECTOR ( 'NONE', #127, 1000.000000000000000 ) ;
#2053 = CIRCLE ( 'NONE', #761, 1.500000000000004885 ) ;
#2054 = VECTOR ( 'NONE', #2251, 1000.000000000000000 ) ;
#2055 = EDGE_CURVE ( 'NONE', #831, #804, #2322, .T. ) ;
#2056 = CARTESIAN_POINT ( 'NONE',  ( -34.00000000000000000, 0.000000000000000000, 0.000000000000000000 ) ) ;
#2057 = ORIENTED_EDGE ( 'NONE', *, *, #1907, .F. ) ;
#2058 = DIRECTION ( 'NONE',  ( -6.308085367188391227E-16, -1.000000000000000000, 0.000000000000000000 ) ) ;
#2059 = DIRECTION ( 'NONE',  ( 0.9863939238321437486, 0.1643989873053574025, -0.000000000000000000 ) ) ;
#2060 = VERTEX_POINT ( 'NONE', #1895 ) ;
#2061 = EDGE_CURVE ( 'NONE', #1931, #920, #605, .T. ) ;
#2062 = CARTESIAN_POINT ( 'NONE',  ( -34.54296417342501258, 3.257785040560821521, 37.71998141693067197 ) ) ;
#2063 = CARTESIAN_POINT ( 'NONE',  ( -36.00000000000000711, 12.00000000000000000, 48.99410940724899888 ) ) ;
#2064 = DIRECTION ( 'NONE',  ( -1.000000000000000000, 6.982962677686266711E-15, 0.000000000000000000 ) ) ;
#2065 = DIRECTION ( 'NONE',  ( -1.000000000000000000, 0.000000000000000000, -0.000000000000000000 ) ) ;
#2066 = ORIENTED_EDGE ( 'NONE', *, *, #2016, .F. ) ;
#2067 = AXIS2_PLACEMENT_3D ( 'NONE', #253, #2604, #2015 ) ;
#2068 = FACE_OUTER_BOUND ( 'NONE', #738, .T. ) ;
#2069 = CYLINDRICAL_SURFACE ( 'NONE', #1579, 1.500000000000001332 ) ;
#2070 = ORIENTED_EDGE ( 'NONE', *, *, #863, .T. ) ;
#2071 = EDGE_CURVE ( 'NONE', #1879, #2504, #1442, .T. ) ;
#2072 = CARTESIAN_POINT ( 'NONE',  ( -38.55511271616134650, 11.08785669255537165, 41.66751641094926129 ) ) ;
#2073 = CARTESIAN_POINT ( 'NONE',  ( -34.29670813489599368, 1.780248809375928554, 34.34863985419644905 ) ) ;
#2074 = CARTESIAN_POINT ( 'NONE',  ( -35.99999999999985079, 12.00000000000012790, 42.42873824360961521 ) ) ;
#2075 = COLOUR_RGB ( '',0.7921568627450980005, 0.8196078431372548767, 0.9333333333333333481 ) ;
#2076 = AXIS2_PLACEMENT_3D ( 'NONE', #1830, #2675, #573 ) ;
#2077 = EDGE_CURVE ( 'NONE', #2245, #1228, #633, .T. ) ;
#2078 = AXIS2_PLACEMENT_3D ( 'NONE', #1168, #2427, #2659 ) ;
#2079 = CARTESIAN_POINT ( 'NONE',  ( 4.533814687380613329, -10.00000000000000000, 50.07626601644511766 ) ) ;
#2080 = CARTESIAN_POINT ( 'NONE',  ( -37.47882819623284689, 5.999999999999954703, 42.07626601644511766 ) ) ;
#2081 = VERTEX_POINT ( 'NONE', #182 ) ;
#2082 = CARTESIAN_POINT ( 'NONE',  ( -32.00000000000000000, 12.00000000000000178, 4.000000000000012434 ) ) ;
#2083 = VERTEX_POINT ( 'NONE', #1691 ) ;
#2084 = DIRECTION ( 'NONE',  ( 0.000000000000000000, 0.000000000000000000, -1.000000000000000000 ) ) ;
#2085 = LINE ( 'NONE', #371, #158 ) ;
#2086 = ORIENTED_EDGE ( 'NONE', *, *, #1475, .T. ) ;
#2087 = DIRECTION ( 'NONE',  ( -0.000000000000000000, 1.000000000000000000, -0.000000000000000000 ) ) ;
#2088 = DIRECTION ( 'NONE',  ( -0.000000000000000000, -0.000000000000000000, -1.000000000000000000 ) ) ;
#2089 = LINE ( 'NONE', #1008, #839 ) ;
#2090 = ADVANCED_FACE ( 'NONE', ( #2337 ), #2541, .F. ) ;
#2091 = ORIENTED_EDGE ( 'NONE', *, *, #529, .T. ) ;
#2092 = CARTESIAN_POINT ( 'NONE',  ( 27.25000000000000355, 7.999999999999998224, 42.87626601644512192 ) ) ;
#2093 =( LENGTH_UNIT ( ) NAMED_UNIT ( * ) SI_UNIT ( .MILLI., .METRE. ) );
#2094 = ADVANCED_FACE ( 'NONE', ( #1022 ), #1678, .T. ) ;
#2095 = ORIENTED_EDGE ( 'NONE', *, *, #586, .F. ) ;
#2096 = CARTESIAN_POINT ( 'NONE',  ( 27.25000000000000355, 10.50000000000000888, 42.87626601644512192 ) ) ;
#2097 = ORIENTED_EDGE ( 'NONE', *, *, #496, .T. ) ;
#2098 = VECTOR ( 'NONE', #2030, 1000.000000000000000 ) ;
#2099 = DIRECTION ( 'NONE',  ( 4.956352788505163391E-17, 1.000000000000000000, 0.000000000000000000 ) ) ;
#2100 = VECTOR ( 'NONE', #2165, 1000.000000000000000 ) ;
#2101 = DIRECTION ( 'NONE',  ( 0.000000000000000000, -1.000000000000000000, 0.000000000000000000 ) ) ;
#2102 = VERTEX_POINT ( 'NONE', #1880 ) ;
#2103 = CARTESIAN_POINT ( 'NONE',  ( -39.74187558863597758, 10.16336356702757548, 45.02823475028402811 ) ) ;
#2104 = AXIS2_PLACEMENT_3D ( 'NONE', #1264, #1054, #1924 ) ;
#2105 = DIRECTION ( 'NONE',  ( -1.000000000000000000, 0.000000000000000000, 0.000000000000000000 ) ) ;
#2106 = CARTESIAN_POINT ( 'NONE',  ( -33.91438574221230340, -1.372690611967623209, 41.00940363136140121 ) ) ;
#2107 = ORIENTED_EDGE ( 'NONE', *, *, #2618, .T. ) ;
#2108 = LINE ( 'NONE', #32, #2677 ) ;
#2109 = SURFACE_STYLE_FILL_AREA ( #204 ) ;
#2110 = EDGE_LOOP ( 'NONE', ( #1725, #1404, #1723, #1894 ) ) ;
#2111 = CARTESIAN_POINT ( 'NONE',  ( -13.32723626481841706, -5.238095238095236361, 0.000000000000000000 ) ) ;
#2112 = AXIS2_PLACEMENT_3D ( 'NONE', #2714, #2730, #1671 ) ;
#2113 = DIRECTION ( 'NONE',  ( -0.000000000000000000, -0.000000000000000000, -1.000000000000000000 ) ) ;
#2114 = EDGE_CURVE ( 'NONE', #555, #140, #1260, .T. ) ;
#2115 = ORIENTED_EDGE ( 'NONE', *, *, #2352, .F. ) ;
#2116 = CARTESIAN_POINT ( 'NONE',  ( -38.66874895060831818, 11.03296970115416364, 42.92530838742615629 ) ) ;
#2117 = DIRECTION ( 'NONE',  ( 4.956352788505163391E-17, 1.000000000000000000, 0.000000000000000000 ) ) ;
#2118 = CARTESIAN_POINT ( 'NONE',  ( -34.38675771013019755, 2.320546260781144898, 50.07626601644511766 ) ) ;
#2119 =( BOUNDED_CURVE ( )  B_SPLINE_CURVE ( 3, ( #245, #1257, #2565, #1912 ),
 .UNSPECIFIED., .F., .T. ) 
 B_SPLINE_CURVE_WITH_KNOTS ( ( 4, 4 ),
 ( 2.067578174843797356, 2.198240142512753792 ),
 .UNSPECIFIED. ) 
 CURVE ( )  GEOMETRIC_REPRESENTATION_ITEM ( )  RATIONAL_B_SPLINE_CURVE ( ( 1.000000000000000000, 0.9985777934727876337, 0.9985777934727876337, 1.000000000000000000 ) ) 
 REPRESENTATION_ITEM ( '' )  );
#2120 = EDGE_LOOP ( 'NONE', ( #2011, #1422, #1100, #1253 ) ) ;
#2121 = CARTESIAN_POINT ( 'NONE',  ( -23.00000000000000000, 0.000000000000000000, 0.000000000000000000 ) ) ;
#2122 = VECTOR ( 'NONE', #2538, 1000.000000000000000 ) ;
#2123 = AXIS2_PLACEMENT_3D ( 'NONE', #2493, #2064, #121 ) ;
#2124 = ADVANCED_FACE ( 'NONE', ( #2724 ), #617, .F. ) ;
#2125 = ORIENTED_EDGE ( 'NONE', *, *, #2260, .F. ) ;
#2126 = CARTESIAN_POINT ( 'NONE',  ( 27.25000000000000355, 11.00000000000000178, 7.200000000000000178 ) ) ;
#2127 = LINE ( 'NONE', #660, #2343 ) ;
#2128 = CARTESIAN_POINT ( 'NONE',  ( -39.77801663493886508, 8.430654220994009407, 46.55978249996159946 ) ) ;
#2129 = VERTEX_POINT ( 'NONE', #1916 ) ;
#2130 = DIRECTION ( 'NONE',  ( -1.000000000000000000, 0.000000000000000000, 0.000000000000000000 ) ) ;
#2131 = ADVANCED_FACE ( 'NONE', ( #1865 ), #1457, .F. ) ;
#2132 = DIRECTION ( 'NONE',  ( -1.261617073437678245E-15, -1.000000000000000000, -0.000000000000000000 ) ) ;
#2133 = CARTESIAN_POINT ( 'NONE',  ( -34.77311738186443790, 4.638704291200585139, 37.10188758549437438 ) ) ;
#2134 = CARTESIAN_POINT ( 'NONE',  ( -33.50000000000000000, 10.50000000000000355, 46.07626601644510345 ) ) ;
#2135 = AXIS2_PLACEMENT_3D ( 'NONE', #1135, #2644, #2256 ) ;
#2136 = ORIENTED_EDGE ( 'NONE', *, *, #517, .F. ) ;
#2137 = DIRECTION ( 'NONE',  ( 1.000000000000000000, 0.000000000000000000, 0.000000000000000000 ) ) ;
#2138 = VERTEX_POINT ( 'NONE', #223 ) ;
#2139 = DIRECTION ( 'NONE',  ( 1.000000000000000000, 0.000000000000000000, 0.000000000000000000 ) ) ;
#2140 = DIRECTION ( 'NONE',  ( 0.1449722665134044186, -0.8698335990804169082, 0.4715639424858255047 ) ) ;
#2141 = CARTESIAN_POINT ( 'NONE',  ( -36.00000000000000711, 12.00000000000000000, 35.65033966875778759 ) ) ;
#2142 = ORIENTED_EDGE ( 'NONE', *, *, #1081, .T. ) ;
#2143 = CARTESIAN_POINT ( 'NONE',  ( -33.96104313390931395, -0.2337411965441537620, 48.07483409793091056 ) ) ;
#2144 = CARTESIAN_POINT ( 'NONE',  ( 31.50000000000000000, 8.000000000000001776, 46.07626601644510345 ) ) ;
#2145 = CARTESIAN_POINT ( 'NONE',  ( -39.03468391735820830, 5.931095851988423817, 36.95538143019433619 ) ) ;
#2146 = PLANE ( 'NONE',  #1765 ) ;
#2147 = EDGE_CURVE ( 'NONE', #1669, #938, #2592, .T. ) ;
#2148 = VERTEX_POINT ( 'NONE', #8 ) ;
#2149 = FACE_OUTER_BOUND ( 'NONE', #1281, .T. ) ;
#2150 = EDGE_CURVE ( 'NONE', #2024, #1292, #1121, .T. ) ;
#2151 = EDGE_LOOP ( 'NONE', ( #1176, #1113, #628, #2275 ) ) ;
#2152 = DIRECTION ( 'NONE',  ( 6.308085367188391227E-16, 1.000000000000000000, -0.000000000000000000 ) ) ;
#2153 = CARTESIAN_POINT ( 'NONE',  ( 32.75000000000000000, 8.499999999999998224, 7.200000000000000178 ) ) ;
#2154 = CARTESIAN_POINT ( 'NONE',  ( -36.82757667932875023, 9.762348722739991658, 38.56950778338641328 ) ) ;
#2155 = ORIENTED_EDGE ( 'NONE', *, *, #2441, .T. ) ;
#2156 = CARTESIAN_POINT ( 'NONE',  ( -34.24828849755179760, 1.489730985292649246, 44.52145169019715354 ) ) ;
#2157 = DIRECTION ( 'NONE',  ( 0.000000000000000000, 0.000000000000000000, 1.000000000000000000 ) ) ;
#2158 = CARTESIAN_POINT ( 'NONE',  ( 23.00000000000000000, 8.450062914116736267E-15, 50.07626601644511766 ) ) ;
#2159 = FACE_OUTER_BOUND ( 'NONE', #205, .T. ) ;
#2160 = ORIENTED_EDGE ( 'NONE', *, *, #806, .T. ) ;
#2161 = CIRCLE ( 'NONE', #1087, 1.500000000000001332 ) ;
#2162 = PLANE ( 'NONE',  #1936 ) ;
#2163 = EDGE_CURVE ( 'NONE', #2382, #1266, #691, .T. ) ;
#2164 = VERTEX_POINT ( 'NONE', #2599 ) ;
#2165 = DIRECTION ( 'NONE',  ( -1.000000000000000000, -0.000000000000000000, -0.000000000000000000 ) ) ;
#2166 = CARTESIAN_POINT ( 'NONE',  ( -36.00000000000000711, 12.00000000000000178, 49.44299656386061770 ) ) ;
#2167 = ORIENTED_EDGE ( 'NONE', *, *, #15, .F. ) ;
#2168 = AXIS2_PLACEMENT_3D ( 'NONE', #1326, #2184, #1104 ) ;
#2169 = DIRECTION ( 'NONE',  ( 0.000000000000000000, -1.000000000000000000, 0.000000000000000000 ) ) ;
#2170 = PLANE ( 'NONE',  #222 ) ;
#2171 = CARTESIAN_POINT ( 'NONE',  ( -34.94913164074299772, 5.694789844457961436, 32.98903730628853026 ) ) ;
#2172 = DIRECTION ( 'NONE',  ( -6.982962677686266711E-15, -1.000000000000000000, 0.000000000000000000 ) ) ;
#2173 = EDGE_CURVE ( 'NONE', #399, #565, #1767, .T. ) ;
#2174 = EDGE_LOOP ( 'NONE', ( #1716, #1328, #40, #1861 ) ) ;
#2175 = CYLINDRICAL_SURFACE ( 'NONE', #995, 11.00000000000000355 ) ;
#2176 = CARTESIAN_POINT ( 'NONE',  ( -32.00000000000000000, 6.000000000000001776, 46.07626601644510345 ) ) ;
#2177 = EDGE_LOOP ( 'NONE', ( #2723, #1779, #307, #610 ) ) ;
#2178 = ORIENTED_EDGE ( 'NONE', *, *, #2494, .T. ) ;
#2179 = EDGE_CURVE ( 'NONE', #63, #178, #2613, .T. ) ;
#2180 = CARTESIAN_POINT ( 'NONE',  ( 22.75000000000000355, -7.495832175282473919, 0.000000000000000000 ) ) ;
#2181 = CARTESIAN_POINT ( 'NONE',  ( -35.94253670605323947, 9.347308630619100001, 38.23242381913576082 ) ) ;
#2182 = AXIS2_PLACEMENT_3D ( 'NONE', #109, #334, #2227 ) ;
#2183 = ORIENTED_EDGE ( 'NONE', *, *, #1650, .F. ) ;
#2184 = DIRECTION ( 'NONE',  ( 1.000000000000000000, -1.981789989432819072E-15, 0.000000000000000000 ) ) ;
#2185 = VECTOR ( 'NONE', #1774, 1000.000000000000000 ) ;
#2186 = FACE_OUTER_BOUND ( 'NONE', #695, .T. ) ;
#2187 = CARTESIAN_POINT ( 'NONE',  ( -36.03797798641608097, 7.498066455762786298, 47.00127849410419145 ) ) ;
#2188 = VERTEX_POINT ( 'NONE', #2391 ) ;
#2189 = AXIS2_PLACEMENT_3D ( 'NONE', #114, #152, #1150 ) ;
#2190 = CIRCLE ( 'NONE', #146, 1.500000000000001332 ) ;
#2191 = VECTOR ( 'NONE', #1371, 1000.000000000000000 ) ;
#2192 = ORIENTED_EDGE ( 'NONE', *, *, #83, .F. ) ;
#2193 = CARTESIAN_POINT ( 'NONE',  ( -37.53850835353214421, -3.100000000000001865, 42.07626601644511766 ) ) ;
#2194 = CARTESIAN_POINT ( 'NONE',  ( 30.00000000000000000, 11.00000000000000000, 4.000000000000012434 ) ) ;
#2195 = EDGE_LOOP ( 'NONE', ( #1836, #569, #1908, #1775 ) ) ;
#2196 = ORIENTED_EDGE ( 'NONE', *, *, #874, .T. ) ;
#2197 = PLANE ( 'NONE',  #1757 ) ;
#2198 = LINE ( 'NONE', #1989, #1966 ) ;
#2199 = VERTEX_POINT ( 'NONE', #41 ) ;
#2200 = CARTESIAN_POINT ( 'NONE',  ( -38.33233340545876899, 3.569345779005994146, 46.55978249996159946 ) ) ;
#2201 = ADVANCED_FACE ( 'NONE', ( #881 ), #2351, .F. ) ;
#2202 = CARTESIAN_POINT ( 'NONE',  ( 27.25000000000000355, 10.50000000000000888, 50.07626601644511766 ) ) ;
#2203 = CARTESIAN_POINT ( 'NONE',  ( -35.87939511965269901, 6.261501004074773391, 47.19616175141567993 ) ) ;
#2204 = EDGE_LOOP ( 'NONE', ( #899, #1195, #638, #576 ) ) ;
#2205 = ORIENTED_EDGE ( 'NONE', *, *, #175, .T. ) ;
#2206 = AXIS2_PLACEMENT_3D ( 'NONE', #1676, #2059, #2511 ) ;
#2207 = CARTESIAN_POINT ( 'NONE',  ( 4.533814687380615105, -1.734723475976807094E-15, 50.07626601644511766 ) ) ;
#2208 = CARTESIAN_POINT ( 'NONE',  ( -36.00000000000000711, 12.00000000000000000, 0.000000000000000000 ) ) ;
#2209 = LINE ( 'NONE', #2593, #1472 ) ;
#2210 = FACE_OUTER_BOUND ( 'NONE', #1541, .T. ) ;
#2211 = ADVANCED_FACE ( 'NONE', ( #1300 ), #707, .F. ) ;
#2212 = DIRECTION ( 'NONE',  ( 1.000000000000000000, -4.956352788505163391E-17, 0.000000000000000000 ) ) ;
#2213 = AXIS2_PLACEMENT_3D ( 'NONE', #2334, #427, #2746 ) ;
#2214 = ORIENTED_EDGE ( 'NONE', *, *, #374, .T. ) ;
#2215 = FACE_OUTER_BOUND ( 'NONE', #185, .T. ) ;
#2216 = ORIENTED_EDGE ( 'NONE', *, *, #1855, .T. ) ;
#2217 = AXIS2_PLACEMENT_3D ( 'NONE', #148, #173, #597 ) ;
#2218 = AXIS2_PLACEMENT_3D ( 'NONE', #2542, #1905, #1007 ) ;
#2219 = FACE_OUTER_BOUND ( 'NONE', #2545, .T. ) ;
#2220 = CARTESIAN_POINT ( 'NONE',  ( -38.55554916838607937, 4.545131091892425701, 46.96900245624458137 ) ) ;
#2221 = CARTESIAN_POINT ( 'NONE',  ( -15.50000000000000000, 9.184850993605147944E-16, 50.07626601644511766 ) ) ;
#2222 = ORIENTED_EDGE ( 'NONE', *, *, #992, .T. ) ;
#2223 = ADVANCED_FACE ( 'NONE', ( #1555 ), #1737, .T. ) ;
#2224 = DIRECTION ( 'NONE',  ( 0.000000000000000000, -0.000000000000000000, -1.000000000000000000 ) ) ;
#2225 = LINE ( 'NONE', #285, #742 ) ;
#2226 = DIRECTION ( 'NONE',  ( -1.000000000000000000, -1.261617073437678443E-15, 0.000000000000000000 ) ) ;
#2227 = DIRECTION ( 'NONE',  ( 1.000000000000000000, -1.156482317317870344E-15, 0.000000000000000000 ) ) ;
#2228 = CARTESIAN_POINT ( 'NONE',  ( 30.00000000000000000, 5.999999999999998224, 4.000000000000012434 ) ) ;
#2229 = CARTESIAN_POINT ( 'NONE',  ( -34.75000000000000000, 11.00000000000000000, 7.200000000000000178 ) ) ;
#2230 = ORIENTED_EDGE ( 'NONE', *, *, #12, .F. ) ;
#2231 = DIRECTION ( 'NONE',  ( 1.000000000000000000, 0.000000000000000000, 0.000000000000000000 ) ) ;
#2232 = ORIENTED_EDGE ( 'NONE', *, *, #105, .T. ) ;
#2233 = EDGE_LOOP ( 'NONE', ( #1864, #102, #918, #2331 ) ) ;
#2234 = VECTOR ( 'NONE', #2231, 1000.000000000000000 ) ;
#2235 = PLANE ( 'NONE',  #494 ) ;
#2236 = CARTESIAN_POINT ( 'NONE',  ( -36.00000000000000711, 12.00000000000000000, 45.87661753721117464 ) ) ;
#2237 = VECTOR ( 'NONE', #948, 1000.000000000000000 ) ;
#2238 = CIRCLE ( 'NONE', #1162, 7.500000000000007105 ) ;
#2239 = ADVANCED_FACE ( 'NONE', ( #2403 ), #1921, .F. ) ;
#2240 = CARTESIAN_POINT ( 'NONE',  ( -29.25000000000000355, 10.50000000000000888, 42.87626601644512192 ) ) ;
#2242 = VECTOR ( 'NONE', #1804, 1000.000000000000000 ) ;
#2241 =( LENGTH_UNIT ( ) NAMED_UNIT ( * ) SI_UNIT ( .MILLI., .METRE. ) );
#2243 = DIRECTION ( 'NONE',  ( -0.000000000000000000, -0.000000000000000000, -1.000000000000000000 ) ) ;
#2244 = CARTESIAN_POINT ( 'NONE',  ( 23.00000000000000000, 8.450062914116736267E-15, 0.000000000000000000 ) ) ;
#2245 = VERTEX_POINT ( 'NONE', #2472 ) ;
#2246 = CARTESIAN_POINT ( 'NONE',  ( -23.00000000000000000, 0.000000000000000000, 0.000000000000000000 ) ) ;
#2247 = ORIENTED_EDGE ( 'NONE', *, *, #529, .F. ) ;
#2248 = CARTESIAN_POINT ( 'NONE',  ( -34.75000000000000000, 8.500000000000000000, 7.200000000000000178 ) ) ;
#2249 = LINE ( 'NONE', #1827, #2554 ) ;
#2250 = CARTESIAN_POINT ( 'NONE',  ( -32.00000000000000000, 8.000000000000000000, 46.07626601644510345 ) ) ;
#2251 = DIRECTION ( 'NONE',  ( 4.956352788505162775E-17, 1.000000000000000000, -0.000000000000000000 ) ) ;
#2252 = ADVANCED_FACE ( 'NONE', ( #2215 ), #554, .T. ) ;
#2253 = FACE_BOUND ( 'NONE', #774, .T. ) ;
#2254 = CARTESIAN_POINT ( 'NONE',  ( -37.47882819623287531, 1.999999999999956701, 42.07626601644511766 ) ) ;
#2255 = ORIENTED_EDGE ( 'NONE', *, *, #89, .T. ) ;
#2256 = DIRECTION ( 'NONE',  ( 1.000000000000000000, 0.000000000000000000, 0.000000000000000000 ) ) ;
#2257 = ORIENTED_EDGE ( 'NONE', *, *, #1717, .F. ) ;
#2258 = DIRECTION ( 'NONE',  ( 0.000000000000000000, -1.000000000000000000, 0.000000000000000000 ) ) ;
#2259 = CARTESIAN_POINT ( 'NONE',  ( -38.72678413595431124, 11.00412798405264780, 43.08032748978605753 ) ) ;
#2260 = EDGE_CURVE ( 'NONE', #2382, #2356, #2038, .T. ) ;
#2261 = FACE_OUTER_BOUND ( 'NONE', #1031, .T. ) ;
#2262 = EDGE_CURVE ( 'NONE', #481, #1547, #950, .T. ) ;
#2263 = CARTESIAN_POINT ( 'NONE',  ( -37.53850835353214421, 0.8999999999999980238, 42.07626601644512476 ) ) ;
#2264 = EDGE_LOOP ( 'NONE', ( #2402, #1453, #394, #1041 ) ) ;
#2265 = CARTESIAN_POINT ( 'NONE',  ( -43.00000000000000000, 6.000000000000000000, 42.07626601644511766 ) ) ;
#2266 = LINE ( 'NONE', #2705, #513 ) ;
#2267 = VERTEX_POINT ( 'NONE', #2254 ) ;
#2268 = FACE_OUTER_BOUND ( 'NONE', #1098, .T. ) ;
#2269 = DIRECTION ( 'NONE',  ( 4.956352788505162775E-17, 1.000000000000000000, -0.000000000000000000 ) ) ;
#2270 = AXIS2_PLACEMENT_3D ( 'NONE', #1454, #811, #1032 ) ;
#2271 = APPLICATION_PROTOCOL_DEFINITION ( 'draft international standard', 'automotive_design', 1998, #1236 ) ;
#2272 = AXIS2_PLACEMENT_3D ( 'NONE', #658, #51, #2387 ) ;
#2273 = EDGE_CURVE ( 'NONE', #1672, #2540, #1731, .T. ) ;
#2274 = LINE ( 'NONE', #2056, #1648 ) ;
#2275 = ORIENTED_EDGE ( 'NONE', *, *, #1447, .T. ) ;
#2276 = PLANE ( 'NONE',  #1196 ) ;
#2277 = DIRECTION ( 'NONE',  ( 1.000000000000000000, 6.308085367188392213E-16, 0.000000000000000000 ) ) ;
#2278 = ORIENTED_EDGE ( 'NONE', *, *, #637, .T. ) ;
#2279 = CARTESIAN_POINT ( 'NONE',  ( 30.00000000000000000, 8.000000000000000000, 46.07626601644510345 ) ) ;
#2280 = EDGE_CURVE ( 'NONE', #2500, #384, #1546, .T. ) ;
#2281 = CARTESIAN_POINT ( 'NONE',  ( -34.21457601362340029, 1.287456081764079663, 40.04883864258076898 ) ) ;
#2282 = CARTESIAN_POINT ( 'NONE',  ( -36.00000000000000711, 12.00000000000000000, 49.23090640535193785 ) ) ;
#2283 = DIRECTION ( 'NONE',  ( 0.1643989873053574025, -0.9863939238321436376, -0.000000000000000000 ) ) ;
#2284 = PLANE ( 'NONE',  #29 ) ;
#2285 = FILL_AREA_STYLE_COLOUR ( '', #340 ) ;
#2286 = AXIS2_PLACEMENT_3D ( 'NONE', #977, #153, #2694 ) ;
#2287 = ORIENTED_EDGE ( 'NONE', *, *, #1859, .T. ) ;
#2288 = CARTESIAN_POINT ( 'NONE',  ( -34.00000000000000000, 0.000000000000000000, 48.28000812721264623 ) ) ;
#2289 = VERTEX_POINT ( 'NONE', #921 ) ;
#2290 = EDGE_CURVE ( 'NONE', #194, #1120, #2032, .T. ) ;
#2291 = AXIS2_PLACEMENT_3D ( 'NONE', #2384, #2414, #900 ) ;
#2292 = CARTESIAN_POINT ( 'NONE',  ( -43.00000000000000000, 6.000000000000000000, 42.07626601644511766 ) ) ;
#2293 = DIRECTION ( 'NONE',  ( -0.000000000000000000, -0.000000000000000000, -1.000000000000000000 ) ) ;
#2294 = ORIENTED_EDGE ( 'NONE', *, *, #971, .F. ) ;
#2295 = DIRECTION ( 'NONE',  ( -1.981789989432819072E-15, -1.000000000000000000, 0.000000000000000000 ) ) ;
#2296 =( BOUNDED_CURVE ( )  B_SPLINE_CURVE ( 3, ( #680, #1769, #1343, #1359 ),
 .UNSPECIFIED., .F., .T. ) 
 B_SPLINE_CURVE_WITH_KNOTS ( ( 4, 4 ),
 ( 1.570796326794896558, 4.712388980384689674 ),
 .UNSPECIFIED. ) 
 CURVE ( )  GEOMETRIC_REPRESENTATION_ITEM ( )  RATIONAL_B_SPLINE_CURVE ( ( 1.000000000000000000, 0.3333333333333333703, 0.3333333333333333703, 1.000000000000000000 ) ) 
 REPRESENTATION_ITEM ( '' )  );
#2297 = FACE_OUTER_BOUND ( 'NONE', #1784, .T. ) ;
#2298 = FACE_OUTER_BOUND ( 'NONE', #484, .T. ) ;
#2299 = CIRCLE ( 'NONE', #163, 7.500000000000000000 ) ;
#2300 = ADVANCED_FACE ( 'NONE', ( #1811, #125 ), #1571, .F. ) ;
#2301 = EDGE_LOOP ( 'NONE', ( #936, #2573, #2005, #2590 ) ) ;
#2302 = VECTOR ( 'NONE', #1488, 1000.000000000000000 ) ;
#2303 = DIRECTION ( 'NONE',  ( -0.000000000000000000, -0.000000000000000000, -1.000000000000000000 ) ) ;
#2304 = EDGE_LOOP ( 'NONE', ( #2022, #987, #214, #1325 ) ) ;
#2305 = DIRECTION ( 'NONE',  ( 4.956352788505163391E-17, 1.000000000000000000, 0.000000000000000000 ) ) ;
#2306 = EDGE_LOOP ( 'NONE', ( #7, #2703, #99, #1346 ) ) ;
#2307 = DIRECTION ( 'NONE',  ( -1.000000000000000000, 0.000000000000000000, 0.000000000000000000 ) ) ;
#2308 = DIRECTION ( 'NONE',  ( -0.1449722665134029198, 0.8698335990804165752, 0.4715639424858266704 ) ) ;
#2309 = ORIENTED_EDGE ( 'NONE', *, *, #257, .T. ) ;
#2310 = DIRECTION ( 'NONE',  ( -0.1643989873053573747, 0.9863939238321436376, 0.000000000000000000 ) ) ;
#2311 = CARTESIAN_POINT ( 'NONE',  ( -32.00000000000000000, 6.000000000000001776, 4.000000000000012434 ) ) ;
#2312 = CARTESIAN_POINT ( 'NONE',  ( -33.88881294866254024, -0.6671223080247725701, 36.61245565389523904 ) ) ;
#2313 = ORIENTED_EDGE ( 'NONE', *, *, #1363, .T. ) ;
#2314 = DIRECTION ( 'NONE',  ( 1.000000000000000000, 0.000000000000000000, 0.000000000000000000 ) ) ;
#2315 = VECTOR ( 'NONE', #1616, 1000.000000000000000 ) ;
#2316 = EDGE_CURVE ( 'NONE', #782, #117, #2642, .T. ) ;
#2317 = CIRCLE ( 'NONE', #2189, 9.999999999999998224 ) ;
#2318 = ORIENTED_EDGE ( 'NONE', *, *, #775, .F. ) ;
#2319 = CARTESIAN_POINT ( 'NONE',  ( -34.00001320280715333, -0.01863977729425577920, 48.00913324585796715 ) ) ;
#2320 = VERTEX_POINT ( 'NONE', #135 ) ;
#2321 = AXIS2_PLACEMENT_3D ( 'NONE', #2176, #1986, #539 ) ;
#2322 = CIRCLE ( 'NONE', #1384, 1.500000000000001332 ) ;
#2323 = DIRECTION ( 'NONE',  ( -0.000000000000000000, -0.000000000000000000, -1.000000000000000000 ) ) ;
#2324 = EDGE_LOOP ( 'NONE', ( #701, #723, #2196, #2091 ) ) ;
#2325 = DIRECTION ( 'NONE',  ( 0.9863939238321437486, 0.1643989873053574025, -0.000000000000000000 ) ) ;
#2326 = AXIS2_PLACEMENT_3D ( 'NONE', #639, #611, #1462 ) ;
#2327 = CARTESIAN_POINT ( 'NONE',  ( -34.00000000000000000, 0.000000000000000000, 35.87252390567758198 ) ) ;
#2328 = CARTESIAN_POINT ( 'NONE',  ( -33.90778343119394833, -1.421358722555603915, 41.53825805040938235 ) ) ;
#2329 = ORIENTED_EDGE ( 'NONE', *, *, #2114, .F. ) ;
#2330 = PLANE ( 'NONE',  #549 ) ;
#2331 = ORIENTED_EDGE ( 'NONE', *, *, #1618, .T. ) ;
#2332 = ADVANCED_FACE ( 'NONE', ( #973 ), #961, .F. ) ;
#2333 = CARTESIAN_POINT ( 'NONE',  ( -33.99981162493906339, -0.06915286750866569965, 47.74696425608679817 ) ) ;
#2334 = CARTESIAN_POINT ( 'NONE',  ( -32.00000000000000000, 8.000000000000000000, 46.07626601644510345 ) ) ;
#2335 = CARTESIAN_POINT ( 'NONE',  ( -37.53850835353214421, 0.9000000000000014655, 39.08875518454789955 ) ) ;
#2336 = VERTEX_POINT ( 'NONE', #1783 ) ;
#2337 = FACE_OUTER_BOUND ( 'NONE', #2233, .T. ) ;
#2338 = DIRECTION ( 'NONE',  ( -0.000000000000000000, -0.000000000000000000, 1.000000000000000000 ) ) ;
#2339 = CARTESIAN_POINT ( 'NONE',  ( -38.51669835938601238, 4.342950252787849408, 46.90420710244305269 ) ) ;
#2340 = CARTESIAN_POINT ( 'NONE',  ( -33.50000000000000000, 6.000000000000001776, 46.07626601644510345 ) ) ;
#2341 = ORIENTED_EDGE ( 'NONE', *, *, #1650, .T. ) ;
#2342 = CARTESIAN_POINT ( 'NONE',  ( -29.25000000000000355, 11.00000000000000355, 7.200000000000000178 ) ) ;
#2343 = VECTOR ( 'NONE', #1688, 1000.000000000000000 ) ;
#2344 = AXIS2_PLACEMENT_3D ( 'NONE', #2051, #584, #768 ) ;
#2345 = ORIENTED_EDGE ( 'NONE', *, *, #1907, .T. ) ;
#2346 = LINE ( 'NONE', #1733, #2100 ) ;
#2347 = EDGE_CURVE ( 'NONE', #1931, #1879, #771, .T. ) ;
#2348 = CARTESIAN_POINT ( 'NONE',  ( -39.77801663493886508, 10.33704968844027761, 50.07626601644512476 ) ) ;
#2349 = CARTESIAN_POINT ( 'NONE',  ( -36.45612220868282805, 9.460947648515338315, 38.30433528652808661 ) ) ;
#2350 = ORIENTED_EDGE ( 'NONE', *, *, #192, .F. ) ;
#2351 = CYLINDRICAL_SURFACE ( 'NONE', #2612, 7.500000000000000000 ) ;
#2352 = EDGE_CURVE ( 'NONE', #86, #1463, #1372, .T. ) ;
#2353 = DIRECTION ( 'NONE',  ( 4.956352788505163391E-17, 1.000000000000000000, 0.000000000000000000 ) ) ;
#2354 = CARTESIAN_POINT ( 'NONE',  ( -35.57851330143536472, 9.471079808612135054, 38.29357178179970589 ) ) ;
#2355 = LINE ( 'NONE', #884, #211 ) ;
#2356 = VERTEX_POINT ( 'NONE', #1163 ) ;
#2357 = CARTESIAN_POINT ( 'NONE',  ( 30.50000000000000711, 9.368548013477253033E-15, 50.07626601644511766 ) ) ;
#2358 = VERTEX_POINT ( 'NONE', #1846 ) ;
#2359 = DIRECTION ( 'NONE',  ( 4.956352788505163391E-17, 1.000000000000000000, 0.000000000000000000 ) ) ;
#2360 = CIRCLE ( 'NONE', #1780, 1.500000000000001332 ) ;
#2361 = EDGE_CURVE ( 'NONE', #2540, #1441, #1802, .T. ) ;
#2362 = DIRECTION ( 'NONE',  ( 4.956352788505162775E-17, 1.000000000000000000, -0.000000000000000000 ) ) ;
#2363 = CARTESIAN_POINT ( 'NONE',  ( -39.19652249010037792, 10.72650505874421789, 40.12051501619801996 ) ) ;
#2364 = EDGE_LOOP ( 'NONE', ( #2683, #2107, #81, #2043 ) ) ;
#2365 = CARTESIAN_POINT ( 'NONE',  ( -33.73697145073850834, -1.578171295568960186, 46.03170335945296898 ) ) ;
#2366 = VERTEX_POINT ( 'NONE', #2111 ) ;
#2367 = CIRCLE ( 'NONE', #674, 7.500000000000007105 ) ;
#2368 = CARTESIAN_POINT ( 'NONE',  ( -30.49999999999999645, 12.00000000000000178, 4.000000000000012434 ) ) ;
#2369 = CARTESIAN_POINT ( 'NONE',  ( -35.76382138265167043, 10.58292829590997286, 33.82420644358299455 ) ) ;
#2370 = EDGE_CURVE ( 'NONE', #1434, #880, #1223, .T. ) ;
#2371 = ORIENTED_EDGE ( 'NONE', *, *, #1560, .F. ) ;
#2372 = CARTESIAN_POINT ( 'NONE',  ( 32.75000000000000000, 11.00000000000000000, 7.200000000000000178 ) ) ;
#2373 = ORIENTED_EDGE ( 'NONE', *, *, #2516, .F. ) ;
#2374 = CYLINDRICAL_SURFACE ( 'NONE', #1828, 1.500000000000001332 ) ;
#2375 = DIRECTION ( 'NONE',  ( 1.000000000000000000, 0.000000000000000000, 0.000000000000000000 ) ) ;
#2376 = ORIENTED_EDGE ( 'NONE', *, *, #981, .T. ) ;
#2377 = DIRECTION ( 'NONE',  ( -1.000000000000000000, 0.000000000000000000, 0.000000000000000000 ) ) ;
#2378 = EDGE_CURVE ( 'NONE', #2083, #2025, #1464, .T. ) ;
#2379 = FACE_BOUND ( 'NONE', #1015, .T. ) ;
#2380 = CARTESIAN_POINT ( 'NONE',  ( -34.49917454148655338, 2.995047248919244343, 50.07626601644502529 ) ) ;
#2381 = DIRECTION ( 'NONE',  ( -0.000000000000000000, -0.000000000000000000, -1.000000000000000000 ) ) ;
#2382 = VERTEX_POINT ( 'NONE', #820 ) ;
#2383 = EDGE_CURVE ( 'NONE', #1796, #126, #2274, .T. ) ;
#2384 = CARTESIAN_POINT ( 'NONE',  ( -23.00000000000000000, 0.000000000000000000, 50.07626601644511766 ) ) ;
#2385 = DIRECTION ( 'NONE',  ( -1.000000000000000000, 1.156482317317867583E-15, 0.000000000000000000 ) ) ;
#2386 = ORIENTED_EDGE ( 'NONE', *, *, #332, .F. ) ;
#2387 = DIRECTION ( 'NONE',  ( -1.000000000000000000, 0.000000000000000000, 0.000000000000000000 ) ) ;
#2388 = CARTESIAN_POINT ( 'NONE',  ( -36.00000000000000711, 12.00000000000000000, 34.70953546902960341 ) ) ;
#2389 = EDGE_LOOP ( 'NONE', ( #508, #2719, #1321, #1082 ) ) ;
#2390 = VECTOR ( 'NONE', #907, 1000.000000000000000 ) ;
#2391 = CARTESIAN_POINT ( 'NONE',  ( -23.24999999999999645, -7.495832175282473919, 0.000000000000000000 ) ) ;
#2392 = DIRECTION ( 'NONE',  ( -0.000000000000000000, -0.000000000000000000, -1.000000000000000000 ) ) ;
#2393 = CARTESIAN_POINT ( 'NONE',  ( -34.85953524448095919, 5.157211466885650353, 50.07626601644506081 ) ) ;
#2394 = FILL_AREA_STYLE_COLOUR ( '', #2075 ) ;
#2395 = VERTEX_POINT ( 'NONE', #1874 ) ;
#2396 = CARTESIAN_POINT ( 'NONE',  ( -35.77667125284320093, 10.66002751705919316, 50.07626601644511766 ) ) ;
#2397 = ORIENTED_EDGE ( 'NONE', *, *, #207, .T. ) ;
#2398 = CARTESIAN_POINT ( 'NONE',  ( -44.00000000000000711, 6.000000000000000000, 36.97626601644511624 ) ) ;
#2399 = ADVANCED_FACE ( 'NONE', ( #1421, #1016 ), #1673, .F. ) ;
#2400 =( BOUNDED_CURVE ( )  B_SPLINE_CURVE ( 3, ( #972, #2041, #134, #1834 ),
 .UNSPECIFIED., .F., .T. ) 
 B_SPLINE_CURVE_WITH_KNOTS ( ( 4, 4 ),
 ( 0.000000000000000000, 1.602559373085371774 ),
 .UNSPECIFIED. ) 
 CURVE ( )  GEOMETRIC_REPRESENTATION_ITEM ( )  RATIONAL_B_SPLINE_CURVE ( ( 1.000000000000000000, 0.7971920987995473329, 0.7971920987995473329, 1.000000000000000000 ) ) 
 REPRESENTATION_ITEM ( '' )  );
#2401 = DIRECTION ( 'NONE',  ( 4.956352788505162775E-17, 1.000000000000000000, -0.000000000000000000 ) ) ;
#2402 = ORIENTED_EDGE ( 'NONE', *, *, #2605, .T. ) ;
#2403 = FACE_OUTER_BOUND ( 'NONE', #1086, .T. ) ;
#2404 = VECTOR ( 'NONE', #2619, 1000.000000000000000 ) ;
#2405 = DIRECTION ( 'NONE',  ( -1.000000000000000000, 0.000000000000000000, 0.000000000000000000 ) ) ;
#2406 = CARTESIAN_POINT ( 'NONE',  ( -35.37757335010133630, 4.864475817693294069, 47.06441839291650098 ) ) ;
#2407 = ORIENTED_EDGE ( 'NONE', *, *, #1675, .F. ) ;
#2408 = AXIS2_PLACEMENT_3D ( 'NONE', #1018, #1662, #2307 ) ;
#2409 = EDGE_LOOP ( 'NONE', ( #2548, #221, #2318, #46 ) ) ;
#2410 = CIRCLE ( 'NONE', #1832, 1.500000000000004885 ) ;
#2411 = VECTOR ( 'NONE', #1749, 1000.000000000000000 ) ;
#2412 = FACE_OUTER_BOUND ( 'NONE', #2463, .T. ) ;
#2413 = ORIENTED_EDGE ( 'NONE', *, *, #489, .F. ) ;
#2414 = DIRECTION ( 'NONE',  ( 0.000000000000000000, 0.000000000000000000, 1.000000000000000000 ) ) ;
#2415 = EDGE_CURVE ( 'NONE', #480, #2148, #2715, .T. ) ;
#2416 = DIRECTION ( 'NONE',  ( 1.000000000000000000, 1.156482317317867583E-15, 0.000000000000000000 ) ) ;
#2417 = ADVANCED_FACE ( 'NONE', ( #2718 ), #177, .F. ) ;
#2418 = LINE ( 'NONE', #335, #278 ) ;
#2419 = ORIENTED_EDGE ( 'NONE', *, *, #1420, .T. ) ;
#2420 = DIRECTION ( 'NONE',  ( -0.000000000000000000, -0.000000000000000000, -1.000000000000000000 ) ) ;
#2421 = ORIENTED_EDGE ( 'NONE', *, *, #1139, .F. ) ;
#2422 = DIRECTION ( 'NONE',  ( -1.000000000000000000, 0.000000000000000000, 0.000000000000000000 ) ) ;
#2423 = CARTESIAN_POINT ( 'NONE',  ( -35.04620803151800601, 6.277248189107913490, 50.07626601644503950 ) ) ;
#2424 = CARTESIAN_POINT ( 'NONE',  ( -34.00000000000000000, 0.000000000000000000, 50.07626601644511766 ) ) ;
#2425 = ORIENTED_EDGE ( 'NONE', *, *, #332, .T. ) ;
#2426 = CIRCLE ( 'NONE', #989, 1.500000000000001332 ) ;
#2427 = DIRECTION ( 'NONE',  ( 4.956352788505162775E-17, 1.000000000000000000, -0.000000000000000000 ) ) ;
#2428 = CARTESIAN_POINT ( 'NONE',  ( -34.38675771013019755, 2.320546260781144898, 50.07626601644511766 ) ) ;
#2429 = CIRCLE ( 'NONE', #1809, 4.000000000000000888 ) ;
#2430 = CARTESIAN_POINT ( 'NONE',  ( -29.25000000000000355, 10.50000000000000888, 50.07626601644511766 ) ) ;
#2431 = DIRECTION ( 'NONE',  ( -1.000000000000000000, -1.261617073437678443E-15, 0.000000000000000000 ) ) ;
#2432 =( GEOMETRIC_REPRESENTATION_CONTEXT ( 3 ) GLOBAL_UNCERTAINTY_ASSIGNED_CONTEXT ( ( #704 ) ) GLOBAL_UNIT_ASSIGNED_CONTEXT ( ( #1277, #1728, #2751 ) ) REPRESENTATION_CONTEXT ( 'NONE', 'WORKASPACE' ) );
#2433 = FACE_OUTER_BOUND ( 'NONE', #809, .T. ) ;
#2434 = CARTESIAN_POINT ( 'NONE',  ( -43.00000000000000000, 6.000000000000000888, 46.17626601644511908 ) ) ;
#2435 = ORIENTED_EDGE ( 'NONE', *, *, #2651, .T. ) ;
#2436 = EDGE_CURVE ( 'NONE', #194, #2736, #1633, .T. ) ;
#2437 = CIRCLE ( 'NONE', #1722, 1.500000000000004885 ) ;
#2438 = CARTESIAN_POINT ( 'NONE',  ( -30.49999999999999645, 7.999999999999998224, 46.07626601644510345 ) ) ;
#2439 = DIRECTION ( 'NONE',  ( -1.000000000000000000, 0.000000000000000000, 0.000000000000000000 ) ) ;
#2440 = ORIENTED_EDGE ( 'NONE', *, *, #203, .T. ) ;
#2441 = EDGE_CURVE ( 'NONE', #906, #1189, #1030, .T. ) ;
#2442 = CARTESIAN_POINT ( 'NONE',  ( 30.00000000000000000, 5.999999999999998224, 46.07626601644510345 ) ) ;
#2443 = CARTESIAN_POINT ( 'NONE',  ( -37.14581877169873536, 10.48928448491215981, 44.57999969875428548 ) ) ;
#2444 = CARTESIAN_POINT ( 'NONE',  ( -32.00000000000000000, 12.00000000000000178, 4.000000000000012434 ) ) ;
#2445 = CARTESIAN_POINT ( 'NONE',  ( -35.89055427334897530, 11.34332564009385891, 49.88723570445589672 ) ) ;
#2446 = LINE ( 'NONE', #345, #1609 ) ;
#2447 = DIRECTION ( 'NONE',  ( 0.000000000000000000, 0.000000000000000000, 1.000000000000000000 ) ) ;
#2448 = ORIENTED_EDGE ( 'NONE', *, *, #855, .F. ) ;
#2449 = CARTESIAN_POINT ( 'NONE',  ( 32.75000000000000000, 8.499999999999998224, 0.000000000000000000 ) ) ;
#2450 = ORIENTED_EDGE ( 'NONE', *, *, #1269, .F. ) ;
#2451 = AXIS2_PLACEMENT_3D ( 'NONE', #801, #1459, #1625 ) ;
#2452 = DIRECTION ( 'NONE',  ( 1.000000000000000000, 6.308085367188391227E-16, 0.000000000000000000 ) ) ;
#2453 = CARTESIAN_POINT ( 'NONE',  ( -35.99999999999985079, 12.00000000000013323, 41.34244022098298643 ) ) ;
#2454 = EDGE_CURVE ( 'NONE', #2736, #2129, #2367, .T. ) ;
#2455 = VECTOR ( 'NONE', #302, 1000.000000000000000 ) ;
#2456 = CIRCLE ( 'NONE', #1473, 1.500000000000001332 ) ;
#2457 = AXIS2_PLACEMENT_3D ( 'NONE', #272, #2152, #2596 ) ;
#2458 = PLANE ( 'NONE',  #2344 ) ;
#2460 = VECTOR ( 'NONE', #1234, 1000.000000000000000 ) ;
#2459 = CARTESIAN_POINT ( 'NONE',  ( -29.25000000000000355, 10.50000000000000888, 42.87626601644512192 ) ) ;
#2461 = CARTESIAN_POINT ( 'NONE',  ( -23.24999999999999645, -7.495832175282473919, 50.07626601644511766 ) ) ;
#2462 = CARTESIAN_POINT ( 'NONE',  ( 30.00000000000000000, 5.999999999999998224, 4.000000000000012434 ) ) ;
#2463 = EDGE_LOOP ( 'NONE', ( #77, #1388, #2329, #1605, #2373, #1782 ) ) ;
#2464 = DIRECTION ( 'NONE',  ( 1.000000000000000000, 0.000000000000000000, 0.000000000000000000 ) ) ;
#2465 = EDGE_LOOP ( 'NONE', ( #1517, #1456, #2508, #416 ) ) ;
#2466 = EDGE_CURVE ( 'NONE', #2620, #2060, #2238, .T. ) ;
#2467 = CARTESIAN_POINT ( 'NONE',  ( -34.75000000000000000, 11.00000000000000000, 7.200000000000000178 ) ) ;
#2468 = CARTESIAN_POINT ( 'NONE',  ( -39.29472645919955909, 10.63810210628639297, 44.20613335224035012 ) ) ;
#2469 = PRODUCT_DEFINITION_FORMATION_WITH_SPECIFIED_SOURCE ( 'ANY', '', #1057, .NOT_KNOWN. ) ;
#2470 = ADVANCED_FACE ( 'NONE', ( #832 ), #1686, .F. ) ;
#2471 = CARTESIAN_POINT ( 'NONE',  ( -34.00000000000000000, 0.000000000000000000, 48.28000812721264623 ) ) ;
#2472 = CARTESIAN_POINT ( 'NONE',  ( -34.75000000000000000, 10.50000000000000178, 42.87626601644512192 ) ) ;
#2473 = ORIENTED_EDGE ( 'NONE', *, *, #1392, .F. ) ;
#2474 = DIRECTION ( 'NONE',  ( 1.000000000000000000, 0.000000000000000000, 0.000000000000000000 ) ) ;
#2475 = CIRCLE ( 'NONE', #1267, 3.999999999999997780 ) ;
#2476 = LINE ( 'NONE', #2488, #858 ) ;
#2477 = VERTEX_POINT ( 'NONE', #688 ) ;
#2478 = CIRCLE ( 'NONE', #2217, 11.00000000000001066 ) ;
#2479 = DIRECTION ( 'NONE',  ( -1.000000000000000000, -1.156482317317870344E-15, 0.000000000000000000 ) ) ;
#2480 = CARTESIAN_POINT ( 'NONE',  ( -37.16132591614867664, 10.69626128560771505, 44.14211279177589375 ) ) ;
#2481 = EDGE_CURVE ( 'NONE', #1075, #648, #1026, .T. ) ;
#2482 = CARTESIAN_POINT ( 'NONE',  ( -34.00000000000000000, 0.000000000000000000, 50.07626601644511766 ) ) ;
#2483 = ADVANCED_FACE ( 'NONE', ( #1056 ), #876, .F. ) ;
#2484 = CARTESIAN_POINT ( 'NONE',  ( -29.25000000000000355, 7.999999999999998224, 50.07626601644511766 ) ) ;
#2485 = ORIENTED_EDGE ( 'NONE', *, *, #2316, .F. ) ;
#2486 = AXIS2_PLACEMENT_3D ( 'NONE', #26, #908, #518 ) ;
#2487 = DIRECTION ( 'NONE',  ( 1.000000000000000000, -6.308085367188391227E-16, 0.000000000000000000 ) ) ;
#2488 = CARTESIAN_POINT ( 'NONE',  ( -34.00000000000000000, 0.000000000000000000, 50.07626601644511766 ) ) ;
#2489 = ORIENTED_EDGE ( 'NONE', *, *, #1697, .F. ) ;
#2490 = DIRECTION ( 'NONE',  ( -0.000000000000000000, -0.000000000000000000, -1.000000000000000000 ) ) ;
#2491 = DIRECTION ( 'NONE',  ( 1.000000000000000000, 0.000000000000000000, -0.000000000000000000 ) ) ;
#2492 = CARTESIAN_POINT ( 'NONE',  ( -36.00000000000000711, 12.00000000000000000, 46.49985699942697437 ) ) ;
#2493 = CARTESIAN_POINT ( 'NONE',  ( -34.97882819623284689, 5.999999999999937828, 42.07626601644511766 ) ) ;
#2494 = EDGE_CURVE ( 'NONE', #351, #798, #244, .T. ) ;
#2495 = CARTESIAN_POINT ( 'NONE',  ( -33.90778343119296778, -1.421358722563012877, 42.34386581491146728 ) ) ;
#2496 = ORIENTED_EDGE ( 'NONE', *, *, #2383, .T. ) ;
#2497 = ADVANCED_FACE ( 'NONE', ( #891 ), #426, .F. ) ;
#2498 = CARTESIAN_POINT ( 'NONE',  ( -32.00000000000000000, 6.000000000000001776, 4.000000000000012434 ) ) ;
#2499 = DIRECTION ( 'NONE',  ( 0.1643989873053574025, -0.9863939238321436376, -0.000000000000000000 ) ) ;
#2500 = VERTEX_POINT ( 'NONE', #2180 ) ;
#2501 = CARTESIAN_POINT ( 'NONE',  ( -36.00000000000000711, 12.00000000000000000, 50.07626601644511766 ) ) ;
#2502 = CARTESIAN_POINT ( 'NONE',  ( -35.34888463705026851, 8.093307822301618160, 31.87637522501836429 ) ) ;
#2503 = CARTESIAN_POINT ( 'NONE',  ( -38.24228383022646227, 3.266541712834150957, 37.74539860683381676 ) ) ;
#2504 = VERTEX_POINT ( 'NONE', #1941 ) ;
#2505 = DIRECTION ( 'NONE',  ( -0.000000000000000000, -0.000000000000000000, -1.000000000000000000 ) ) ;
#2506 = ORIENTED_EDGE ( 'NONE', *, *, #445, .F. ) ;
#2507 = DIRECTION ( 'NONE',  ( -0.000000000000000000, -0.000000000000000000, -1.000000000000000000 ) ) ;
#2508 = ORIENTED_EDGE ( 'NONE', *, *, #2466, .T. ) ;
#2509 = CIRCLE ( 'NONE', #1582, 7.500000000000000000 ) ;
#2510 = DIRECTION ( 'NONE',  ( 0.000000000000000000, 0.000000000000000000, 1.000000000000000000 ) ) ;
#2511 = DIRECTION ( 'NONE',  ( -0.1643989873053573747, 0.9863939238321436376, 0.000000000000000000 ) ) ;
#2512 = ORIENTED_EDGE ( 'NONE', *, *, #683, .T. ) ;
#2513 = LINE ( 'NONE', #1048, #763 ) ;
#2514 = CARTESIAN_POINT ( 'NONE',  ( -34.00000000000000000, 0.000000000000000000, 50.07626601644511766 ) ) ;
#2515 = CARTESIAN_POINT ( 'NONE',  ( -4.533814687380615105, 1.132597587601368442E-17, 50.07626601644511766 ) ) ;
#2516 = EDGE_CURVE ( 'NONE', #467, #2598, #2346, .T. ) ;
#2517 = ORIENTED_EDGE ( 'NONE', *, *, #142, .F. ) ;
#2518 = CARTESIAN_POINT ( 'NONE',  ( -39.68448215127748568, 8.116131671539257297, 37.31095400183589561 ) ) ;
#2519 = AXIS2_PLACEMENT_3D ( 'NONE', #1470, #1062, #824 ) ;
#2520 = APPLICATION_PROTOCOL_DEFINITION ( 'draft international standard', 'automotive_design', 1998, #1184 ) ;
#2521 = ORIENTED_EDGE ( 'NONE', *, *, #2262, .T. ) ;
#2522 = DIRECTION ( 'NONE',  ( -1.000000000000000000, 1.261617073437678245E-15, 0.000000000000000000 ) ) ;
#2523 = ORIENTED_EDGE ( 'NONE', *, *, #1411, .T. ) ;
#2524 = CARTESIAN_POINT ( 'NONE',  ( -29.25000000000000355, 11.00000000000000355, 0.000000000000000000 ) ) ;
#2525 = ORIENTED_EDGE ( 'NONE', *, *, #1131, .T. ) ;
#2526 = CARTESIAN_POINT ( 'NONE',  ( -44.00000000000000711, 6.000000000000000000, 42.07626601644511766 ) ) ;
#2527 = CARTESIAN_POINT ( 'NONE',  ( -33.63333333333333286, -2.199999999999999734, 46.17626601644511908 ) ) ;
#2528 = CARTESIAN_POINT ( 'NONE',  ( -33.97774097146160699, -0.1335541712303994766, 35.96193847635548480 ) ) ;
#2529 = VERTEX_POINT ( 'NONE', #862 ) ;
#2530 = EDGE_CURVE ( 'NONE', #1751, #1299, #675, .T. ) ;
#2531 = VECTOR ( 'NONE', #2431, 1000.000000000000000 ) ;
#2532 = DIRECTION ( 'NONE',  ( 4.956352788505162775E-17, 1.000000000000000000, -0.000000000000000000 ) ) ;
#2533 = VECTOR ( 'NONE', #106, 1000.000000000000000 ) ;
#2534 = VECTOR ( 'NONE', #976, 1000.000000000000000 ) ;
#2535 = VERTEX_POINT ( 'NONE', #1702 ) ;
#2536 = CARTESIAN_POINT ( 'NONE',  ( -39.77801663493885798, 8.430654220994007630, 46.55978249996159946 ) ) ;
#2537 = CIRCLE ( 'NONE', #625, 11.00000000000001066 ) ;
#2538 = DIRECTION ( 'NONE',  ( -1.000000000000000000, 6.308085367188392213E-16, 0.000000000000000000 ) ) ;
#2539 = CARTESIAN_POINT ( 'NONE',  ( -39.75811072989735351, 10.13963065732095181, 39.09082018481936416 ) ) ;
#2540 = VERTEX_POINT ( 'NONE', #1526 ) ;
#2541 = CYLINDRICAL_SURFACE ( 'NONE', #2519, 1.500000000000004885 ) ;
#2542 = CARTESIAN_POINT ( 'NONE',  ( -4.533814687380615105, -10.00000000000000000, 50.07626601644511766 ) ) ;
#2543 = DIRECTION ( 'NONE',  ( -3.154042683594195614E-16, -1.000000000000000000, 0.000000000000000000 ) ) ;
#2544 = ADVANCED_FACE ( 'NONE', ( #440 ), #2374, .F. ) ;
#2545 = EDGE_LOOP ( 'NONE', ( #457, #1337, #246, #2097 ) ) ;
#2546 = DIRECTION ( 'NONE',  ( -0.000000000000000000, -0.000000000000000000, -1.000000000000000000 ) ) ;
#2547 = EDGE_CURVE ( 'NONE', #2102, #126, #1309, .T. ) ;
#2548 = ORIENTED_EDGE ( 'NONE', *, *, #2561, .T. ) ;
#2549 = CARTESIAN_POINT ( 'NONE',  ( -32.00000000000000000, 6.000000000000001776, 4.000000000000012434 ) ) ;
#2550 = LINE ( 'NONE', #441, #75 ) ;
#2551 = CARTESIAN_POINT ( 'NONE',  ( -39.83163621956416023, 10.01999590469565860, 38.93139475953292816 ) ) ;
#2552 = ORIENTED_EDGE ( 'NONE', *, *, #2001, .T. ) ;
#2553 = CARTESIAN_POINT ( 'NONE',  ( -44.00000000000000711, 6.000000000000000888, 46.17626601644511908 ) ) ;
#2554 = VECTOR ( 'NONE', #1406, 1000.000000000000000 ) ;
#2555 = LINE ( 'NONE', #650, #528 ) ;
#2556 = CARTESIAN_POINT ( 'NONE',  ( -39.05517502019880993, 6.000000000000000000, 36.97626601644511624 ) ) ;
#2557 = CARTESIAN_POINT ( 'NONE',  ( 30.50000000000000711, 9.368548013477253033E-15, 50.07626601644511766 ) ) ;
#2558 = ORIENTED_EDGE ( 'NONE', *, *, #1122, .T. ) ;
#2559 = CARTESIAN_POINT ( 'NONE',  ( -34.97882819623284689, 5.999999999999937828, 42.07626601644511766 ) ) ;
#2560 = CIRCLE ( 'NONE', #243, 3.999999999999999112 ) ;
#2561 = EDGE_CURVE ( 'NONE', #1558, #2382, #1685, .T. ) ;
#2562 = CIRCLE ( 'NONE', #1096, 11.00000000000000355 ) ;
#2563 = ORIENTED_EDGE ( 'NONE', *, *, #878, .T. ) ;
#2564 = PLANE ( 'NONE',  #2272 ) ;
#2565 = CARTESIAN_POINT ( 'NONE',  ( -39.89206253647044775, 8.814149230539802815, 46.33537085940375277 ) ) ;
#2566 = ADVANCED_FACE ( 'NONE', ( #1072, #1101, #1718 ), #2564, .F. ) ;
#2567 = CARTESIAN_POINT ( 'NONE',  ( -36.00000000000000711, 12.00000000000000000, 38.58659266278399969 ) ) ;
#2568 = EDGE_LOOP ( 'NONE', ( #475, #1788, #136, #314 ) ) ;
#2569 = CARTESIAN_POINT ( 'NONE',  ( -34.52680242359290474, 3.160814541567759761, 46.36765811163837014 ) ) ;
#2570 = LINE ( 'NONE', #1530, #672 ) ;
#2571 = CARTESIAN_POINT ( 'NONE',  ( -37.47882819623284689, 5.999999999999954703, 42.07626601644511766 ) ) ;
#2572 = DIRECTION ( 'NONE',  ( 1.000000000000000000, 0.000000000000000000, 0.000000000000000000 ) ) ;
#2573 = ORIENTED_EDGE ( 'NONE', *, *, #1254, .F. ) ;
#2574 = DIRECTION ( 'NONE',  ( -0.000000000000000000, -0.000000000000000000, 1.000000000000000000 ) ) ;
#2575 =( BOUNDED_CURVE ( )  B_SPLINE_CURVE ( 3, ( #818, #2518, #1730, #656 ),
 .UNSPECIFIED., .F., .F. ) 
 B_SPLINE_CURVE_WITH_KNOTS ( ( 4, 4 ),
 ( 4.084945164666832440, 4.712388980384689674 ),
 .UNSPECIFIED. ) 
 CURVE ( )  GEOMETRIC_REPRESENTATION_ITEM ( )  RATIONAL_B_SPLINE_CURVE ( ( 1.000000000000000000, 0.9674610508207877047, 0.9674610508207877047, 1.000000000000000000 ) ) 
 REPRESENTATION_ITEM ( '' )  );
#2576 = EDGE_CURVE ( 'NONE', #2477, #1814, #1268, .T. ) ;
#2577 = ORIENTED_EDGE ( 'NONE', *, *, #718, .T. ) ;
#2578 = DIRECTION ( 'NONE',  ( -0.000000000000000000, 0.000000000000000000, 1.000000000000000000 ) ) ;
#2579 = AXIS2_PLACEMENT_3D ( 'NONE', #1587, #2045, #2657 ) ;
#2580 = CYLINDRICAL_SURFACE ( 'NONE', #649, 11.00000000000000355 ) ;
#2581 = CARTESIAN_POINT ( 'NONE',  ( -37.14149832601733436, 10.93721089383340761, 40.73049232907467143 ) ) ;
#2582 = ORIENTED_EDGE ( 'NONE', *, *, #157, .T. ) ;
#2583 = AXIS2_PLACEMENT_3D ( 'NONE', #530, #1610, #320 ) ;
#2584 = CARTESIAN_POINT ( 'NONE',  ( -34.15683538058203794, 0.9410122834921677004, 49.20325822056523180 ) ) ;
#2585 = EDGE_CURVE ( 'NONE', #1751, #410, #1566, .T. ) ;
#2586 = VECTOR ( 'NONE', #1224, 1000.000000000000000 ) ;
#2587 = CARTESIAN_POINT ( 'NONE',  ( -35.37905783249750158, 8.274346994984973946, 38.00198289280811537 ) ) ;
#2588 = CARTESIAN_POINT ( 'NONE',  ( -34.84080871587978834, 4.161985525673618902, 46.85603815196459010 ) ) ;
#2589 = AXIS2_PLACEMENT_3D ( 'NONE', #2372, #465, #1318 ) ;
#2590 = ORIENTED_EDGE ( 'NONE', *, *, #2077, .T. ) ;
#2591 = CARTESIAN_POINT ( 'NONE',  ( -39.94557569532857855, 11.34240405077856906, 49.44299656386061770 ) ) ;
#2592 = B_SPLINE_CURVE_WITH_KNOTS ( 'NONE', 3,
 ( #593, #787, #405, #210, #1244, #420, #2103, #1904, #2707, #431, #1274, #198, #1638, #581, #2116, #1428, #373, #1213, #2072, #168, #1978, #293, #1092, #646, #67, #1134, #1930, #261, #1752, #23, #867, #56, #1529, #1947 ),
 .UNSPECIFIED., .F., .F.,
 ( 4, 2, 2, 2, 2, 2, 2, 2, 2, 2, 2, 2, 2, 2, 2, 2, 4 ),
 ( 0.000000000000000000, 0.0006432096960173135005, 0.001286419392034627001, 0.001929629088051940502, 0.002572838784069254002, 0.003216048480086567286, 0.003859258176103881003, 0.004502467872121194287, 0.005145677568138508004, 0.005788887264155821721, 0.006432096960173134571, 0.007718516352207755067, 0.008361726048225055774, 0.009004935744242359083, 0.009326540592251006401, 0.009648145440259653718, 0.01029135513627695182 ),
 .UNSPECIFIED. ) ;
#2593 = CARTESIAN_POINT ( 'NONE',  ( -34.75000000000000000, 10.50000000000000178, 42.87626601644512192 ) ) ;
#2594 = VERTEX_POINT ( 'NONE', #2126 ) ;
#2595 = ORIENTED_EDGE ( 'NONE', *, *, #2114, .T. ) ;
#2596 = DIRECTION ( 'NONE',  ( 1.000000000000000000, -1.156482317317870344E-15, 0.000000000000000000 ) ) ;
#2597 = CARTESIAN_POINT ( 'NONE',  ( -35.89051343953534001, 11.34308063721200988, 49.88736852816555256 ) ) ;
#2598 = VERTEX_POINT ( 'NONE', #454 ) ;
#2599 = CARTESIAN_POINT ( 'NONE',  ( 31.50000000000000000, 5.999999999999998224, 4.000000000000012434 ) ) ;
#2600 = VECTOR ( 'NONE', #79, 1000.000000000000000 ) ;
#2601 = CARTESIAN_POINT ( 'NONE',  ( -32.00000000000000000, 10.50000000000000533, 46.07626601644510345 ) ) ;
#2602 = LINE ( 'NONE', #1432, #562 ) ;
#2603 = VERTEX_POINT ( 'NONE', #1296 ) ;
#2604 = DIRECTION ( 'NONE',  ( 4.956352788505162775E-17, 1.000000000000000000, -0.000000000000000000 ) ) ;
#2605 = EDGE_CURVE ( 'NONE', #565, #351, #1116, .T. ) ;
#2606 = VECTOR ( 'NONE', #833, 1000.000000000000000 ) ;
#2607 = LINE ( 'NONE', #1806, #1335 ) ;
#2608 = ORIENTED_EDGE ( 'NONE', *, *, #2147, .T. ) ;
#2609 = DIRECTION ( 'NONE',  ( 1.000000000000000000, 6.308085367188392213E-16, 0.000000000000000000 ) ) ;
#2610 = CARTESIAN_POINT ( 'NONE',  ( -44.00000000000000711, 6.000000000000000000, 37.97626601644511624 ) ) ;
#2611 = ORIENTED_EDGE ( 'NONE', *, *, #2716, .F. ) ;
#2612 = AXIS2_PLACEMENT_3D ( 'NONE', #485, #444, #2377 ) ;
#2613 = LINE ( 'NONE', #1542, #1410 ) ;
#2614 = CARTESIAN_POINT ( 'NONE',  ( -22.75000000000000355, -7.495832175282473919, 50.07626601644511766 ) ) ;
#2615 = CARTESIAN_POINT ( 'NONE',  ( -39.03444785955085194, 6.431173040824538667, 47.16241203382142544 ) ) ;
#2616 = DIRECTION ( 'NONE',  ( -0.000000000000000000, -0.000000000000000000, -1.000000000000000000 ) ) ;
#2617 = ORIENTED_EDGE ( 'NONE', *, *, #828, .F. ) ;
#2618 = EDGE_CURVE ( 'NONE', #1528, #1931, #904, .T. ) ;
#2619 = DIRECTION ( 'NONE',  ( -1.000000000000000000, -6.308085367188392213E-16, -0.000000000000000000 ) ) ;
#2620 = VERTEX_POINT ( 'NONE', #218 ) ;
#2621 = DIRECTION ( 'NONE',  ( 1.000000000000000000, 0.000000000000000000, 0.000000000000000000 ) ) ;
#2622 = EDGE_CURVE ( 'NONE', #1558, #1903, #1920, .T. ) ;
#2623 = CARTESIAN_POINT ( 'NONE',  ( -39.77801663493886508, 8.430654220994005854, 46.55978249996159946 ) ) ;
#2624 = DIRECTION ( 'NONE',  ( -1.000000000000000000, 0.000000000000000000, 0.000000000000000000 ) ) ;
#2625 = CARTESIAN_POINT ( 'NONE',  ( -29.25000000000000355, 7.999999999999998224, 42.87626601644512192 ) ) ;
#2626 = EDGE_LOOP ( 'NONE', ( #2743, #711 ) ) ;
#2627 = CARTESIAN_POINT ( 'NONE',  ( -37.68254714606892009, 1.384350225446544513, 44.29304958230603972 ) ) ;
#2628 = ORIENTED_EDGE ( 'NONE', *, *, #2352, .T. ) ;
#2629 = FACE_OUTER_BOUND ( 'NONE', #103, .T. ) ;
#2630 = CARTESIAN_POINT ( 'NONE',  ( -38.68345500792334946, 5.170488646376314890, 47.11280788665483499 ) ) ;
#2631 = LINE ( 'NONE', #325, #566 ) ;
#2632 = ORIENTED_EDGE ( 'NONE', *, *, #878, .F. ) ;
#2633 = AXIS2_PLACEMENT_3D ( 'NONE', #703, #2029, #1819 ) ;
#2634 = FACE_OUTER_BOUND ( 'NONE', #2110, .T. ) ;
#2635 = CARTESIAN_POINT ( 'NONE',  ( -34.75000000000000000, 8.500000000000000000, 0.000000000000000000 ) ) ;
#2636 = DIRECTION ( 'NONE',  ( 1.000000000000000000, 0.000000000000000000, 0.000000000000000000 ) ) ;
#2637 = EDGE_CURVE ( 'NONE', #648, #1075, #1070, .T. ) ;
#2638 = DIRECTION ( 'NONE',  ( 4.956352788505162775E-17, 1.000000000000000000, -0.000000000000000000 ) ) ;
#2639 = CARTESIAN_POINT ( 'NONE',  ( -22.75000000000000355, -7.495832175282473919, 0.000000000000000000 ) ) ;
#2640 = ORIENTED_EDGE ( 'NONE', *, *, #996, .T. ) ;
#2641 = EDGE_CURVE ( 'NONE', #1292, #2245, #756, .T. ) ;
#2642 = LINE ( 'NONE', #1401, #1051 ) ;
#2643 = EDGE_LOOP ( 'NONE', ( #2007, #2136 ) ) ;
#2644 = DIRECTION ( 'NONE',  ( -0.000000000000000000, -0.000000000000000000, -1.000000000000000000 ) ) ;
#2645 = LINE ( 'NONE', #910, #647 ) ;
#2646 = ORIENTED_EDGE ( 'NONE', *, *, #1374, .F. ) ;
#2647 = AXIS2_PLACEMENT_3D ( 'NONE', #1649, #2293, #1440 ) ;
#2648 = CARTESIAN_POINT ( 'NONE',  ( -23.24999999999999645, -7.495832175282473919, 50.07626601644511766 ) ) ;
#2649 = CARTESIAN_POINT ( 'NONE',  ( 28.49999999999999289, 5.999999999999998224, 46.07626601644510345 ) ) ;
#2650 = LINE ( 'NONE', #333, #1693 ) ;
#2651 = EDGE_CURVE ( 'NONE', #439, #2267, #137, .T. ) ;
#2652 = CARTESIAN_POINT ( 'NONE',  ( 22.75000000000000355, -7.495832175282473919, 50.07626601644511766 ) ) ;
#2653 = DIRECTION ( 'NONE',  ( -6.308085367188391227E-16, 1.000000000000000000, -0.000000000000000000 ) ) ;
#2654 = CARTESIAN_POINT ( 'NONE',  ( -38.63879663459495362, 4.958562990973115703, 47.07335017658688514 ) ) ;
#2655 = EDGE_LOOP ( 'NONE', ( #368, #1701, #1320 ) ) ;
#2656 = EDGE_CURVE ( 'NONE', #1189, #2535, #1608, .T. ) ;
#2657 = DIRECTION ( 'NONE',  ( -1.000000000000000000, 0.000000000000000000, 0.000000000000000000 ) ) ;
#2658 = VERTEX_POINT ( 'NONE', #319 ) ;
#2659 = DIRECTION ( 'NONE',  ( -1.000000000000000000, 0.000000000000000000, 0.000000000000000000 ) ) ;
#2660 = CARTESIAN_POINT ( 'NONE',  ( -37.10382313777884633, 11.09958832918204052, 41.79487508981783606 ) ) ;
#2661 = PLANE ( 'NONE',  #1143 ) ;
#2662 = DIRECTION ( 'NONE',  ( -1.000000000000000000, 6.982962677686266711E-15, 0.000000000000000000 ) ) ;
#2663 = EDGE_CURVE ( 'NONE', #1903, #1167, #1793, .T. ) ;
#2664 = LINE ( 'NONE', #2461, #2237 ) ;
#2665 = CARTESIAN_POINT ( 'NONE',  ( -38.78249137685644854, 5.586375926863836661, 47.16380301779116024 ) ) ;
#2666 = VERTEX_POINT ( 'NONE', #2040 ) ;
#2667 = DIRECTION ( 'NONE',  ( -1.000000000000000000, 1.261617073437678443E-15, -0.000000000000000000 ) ) ;
#2668 = EDGE_LOOP ( 'NONE', ( #1149, #34 ) ) ;
#2669 = AXIS2_PLACEMENT_3D ( 'NONE', #473, #461, #43 ) ;
#2670 = ADVANCED_FACE ( 'NONE', ( #2019 ), #1160, .F. ) ;
#2671 = AXIS2_PLACEMENT_3D ( 'NONE', #2265, #2474, #1635 ) ;
#2672 = DIRECTION ( 'NONE',  ( 6.308085367188391227E-16, -1.000000000000000000, 0.000000000000000000 ) ) ;
#2673 = CARTESIAN_POINT ( 'NONE',  ( -39.94403442891816525, 9.759785586272114344, 45.52805808920526687 ) ) ;
#2674 = AXIS2_PLACEMENT_3D ( 'NONE', #716, #1792, #2636 ) ;
#2675 = DIRECTION ( 'NONE',  ( -0.000000000000000000, -0.000000000000000000, -1.000000000000000000 ) ) ;
#2677 = VECTOR ( 'NONE', #1083, 1000.000000000000000 ) ;
#2676 = CARTESIAN_POINT ( 'NONE',  ( -36.00000000000000711, 12.00000000000000000, 49.44299656386061770 ) ) ;
#2678 = DIRECTION ( 'NONE',  ( -1.000000000000000000, 0.000000000000000000, 0.000000000000000000 ) ) ;
#2679 = ORIENTED_EDGE ( 'NONE', *, *, #2290, .F. ) ;
#2680 = PRODUCT_DEFINITION ( 'UNKNOWN', '', #2469, #1956 ) ;
#2681 = CARTESIAN_POINT ( 'NONE',  ( 30.00000000000000000, 11.99999999999999822, 4.000000000000012434 ) ) ;
#2682 = DIRECTION ( 'NONE',  ( 4.956352788505162775E-17, 1.000000000000000000, -0.000000000000000000 ) ) ;
#2683 = ORIENTED_EDGE ( 'NONE', *, *, #355, .T. ) ;
#2684 =( BOUNDED_CURVE ( )  B_SPLINE_CURVE ( 3, ( #2676, #769, #2445, #497 ),
 .UNSPECIFIED., .F., .T. ) 
 B_SPLINE_CURVE_WITH_KNOTS ( ( 4, 4 ),
 ( 4.084945164666832440, 4.215607132335788876 ),
 .UNSPECIFIED. ) 
 CURVE ( )  GEOMETRIC_REPRESENTATION_ITEM ( )  RATIONAL_B_SPLINE_CURVE ( ( 1.000000000000000000, 0.9985777934727876337, 0.9985777934727876337, 1.000000000000000000 ) ) 
 REPRESENTATION_ITEM ( '' )  );
#2685 = CARTESIAN_POINT ( 'NONE',  ( -34.18169821863233437, 1.090189311794003357, 34.82997699657476431 ) ) ;
#2686 = CARTESIAN_POINT ( 'NONE',  ( -36.45654319382325070, 9.461077185740311535, 45.84813527651530762 ) ) ;
#2687 = EDGE_CURVE ( 'NONE', #2289, #648, #733, .T. ) ;
#2688 = CARTESIAN_POINT ( 'NONE',  ( 22.75000000000000355, -7.495832175282473919, 50.07626601644511766 ) ) ;
#2689 =( NAMED_UNIT ( * ) SI_UNIT ( $, .STERADIAN. ) SOLID_ANGLE_UNIT ( ) );
#2690 = DIRECTION ( 'NONE',  ( -1.000000000000000000, 0.000000000000000000, 0.000000000000000000 ) ) ;
#2691 = ORIENTED_EDGE ( 'NONE', *, *, #346, .F. ) ;
#2692 = DIRECTION ( 'NONE',  ( 1.000000000000000000, -3.154042683594196107E-16, -0.000000000000000000 ) ) ;
#2693 = AXIS2_PLACEMENT_3D ( 'NONE', #455, #1059, #38 ) ;
#2694 = DIRECTION ( 'NONE',  ( -1.000000000000000000, 0.000000000000000000, 0.000000000000000000 ) ) ;
#2695 = ORIENTED_EDGE ( 'NONE', *, *, #1374, .T. ) ;
#2696 = CIRCLE ( 'NONE', #1366, 9.999999999999998224 ) ;
#2697 = CARTESIAN_POINT ( 'NONE',  ( -37.53850835353214421, 0.8999999999999980238, 41.60911970576665908 ) ) ;
#2698 = CARTESIAN_POINT ( 'NONE',  ( -37.15746361175882129, 10.78896535841847815, 43.90534630613952771 ) ) ;
#2699 = EDGE_CURVE ( 'NONE', #2356, #1903, #1427, .T. ) ;
#2700 = CARTESIAN_POINT ( 'NONE',  ( 13.32723626481841173, -5.238095238095239026, 0.000000000000000000 ) ) ;
#2701 = ADVANCED_FACE ( 'NONE', ( #2210 ), #1581, .F. ) ;
#2702 = CARTESIAN_POINT ( 'NONE',  ( -38.89882460920387075, 6.000000000000158096, 47.17626601644511908 ) ) ;
#2703 = ORIENTED_EDGE ( 'NONE', *, *, #2716, .T. ) ;
#2704 = DIRECTION ( 'NONE',  ( 0.000000000000000000, -0.000000000000000000, 1.000000000000000000 ) ) ;
#2705 = CARTESIAN_POINT ( 'NONE',  ( 27.25000000000000355, 7.999999999999998224, 50.07626601644511766 ) ) ;
#2706 = ORIENTED_EDGE ( 'NONE', *, *, #1666, .T. ) ;
#2707 = CARTESIAN_POINT ( 'NONE',  ( -39.48232418064321791, 10.47015435294989416, 44.53860117662659945 ) ) ;
#2708 = DIRECTION ( 'NONE',  ( -1.000000000000000000, 1.156482317317867583E-15, 0.000000000000000000 ) ) ;
#2709 = CARTESIAN_POINT ( 'NONE',  ( -34.00000000000000000, 0.000000000000000000, 35.87252390567758198 ) ) ;
#2710 = CARTESIAN_POINT ( 'NONE',  ( -38.55487367084134576, 11.08793379124926481, 42.48124958773829718 ) ) ;
#2711 = CIRCLE ( 'NONE', #2579, 7.500000000000000000 ) ;
#2712 = ORIENTED_EDGE ( 'NONE', *, *, #2663, .T. ) ;
#2713 = CARTESIAN_POINT ( 'NONE',  ( -32.00000000000000000, 6.000000000000001776, 4.000000000000012434 ) ) ;
#2714 = CARTESIAN_POINT ( 'NONE',  ( 0.000000000000000000, 0.000000000000000000, 0.000000000000000000 ) ) ;
#2715 = CIRCLE ( 'NONE', #546, 1.500000000000001332 ) ;
#2716 = EDGE_CURVE ( 'NONE', #17, #113, #746, .T. ) ;
#2717 = ORIENTED_EDGE ( 'NONE', *, *, #792, .T. ) ;
#2718 = FACE_OUTER_BOUND ( 'NONE', #2568, .T. ) ;
#2719 = ORIENTED_EDGE ( 'NONE', *, *, #120, .T. ) ;
#2720 = CARTESIAN_POINT ( 'NONE',  ( -34.75000000000000000, 8.000000000000001776, 42.87626601644512192 ) ) ;
#2721 = DIRECTION ( 'NONE',  ( -1.000000000000000000, 0.000000000000000000, 0.000000000000000000 ) ) ;
#2722 = EDGE_CURVE ( 'NONE', #1373, #831, #946, .T. ) ;
#2723 = ORIENTED_EDGE ( 'NONE', *, *, #1358, .T. ) ;
#2724 = FACE_OUTER_BOUND ( 'NONE', #941, .T. ) ;
#2725 = CARTESIAN_POINT ( 'NONE',  ( -35.00000000000000000, 6.000000000000000888, 46.17626601644511908 ) ) ;
#2726 = DIRECTION ( 'NONE',  ( -0.000000000000000000, 0.000000000000000000, -1.000000000000000000 ) ) ;
#2727 = ORIENTED_EDGE ( 'NONE', *, *, #1808, .T. ) ;
#2728 = ORIENTED_EDGE ( 'NONE', *, *, #842, .F. ) ;
#2729 = PLANE ( 'NONE',  #190 ) ;
#2730 = DIRECTION ( 'NONE',  ( 0.000000000000000000, 0.000000000000000000, 1.000000000000000000 ) ) ;
#2731 = VECTOR ( 'NONE', #1807, 1000.000000000000000 ) ;
#2732 = EDGE_LOOP ( 'NONE', ( #1225, #452, #2712, #2287, #1243, #612 ) ) ;
#2733 = CARTESIAN_POINT ( 'NONE',  ( 23.00000000000000000, 8.450062914116736267E-15, 0.000000000000000000 ) ) ;
#2734 = ORIENTED_EDGE ( 'NONE', *, *, #2585, .T. ) ;
#2735 = CARTESIAN_POINT ( 'NONE',  ( -33.50000000000000000, 12.00000000000000178, 46.07626601644510345 ) ) ;
#2736 = VERTEX_POINT ( 'NONE', #2652 ) ;
#2737 = CARTESIAN_POINT ( 'NONE',  ( 32.75000000000000000, 10.50000000000000178, 42.87626601644512192 ) ) ;
#2738 = EDGE_CURVE ( 'NONE', #555, #1115, #2684, .T. ) ;
#2739 = CARTESIAN_POINT ( 'NONE',  ( 32.75000000000000000, 10.50000000000000178, 42.87626601644512192 ) ) ;
#2740 = CARTESIAN_POINT ( 'NONE',  ( -33.68752350065796719, -1.874858996052170212, 38.80488498806477082 ) ) ;
#2741 = VERTEX_POINT ( 'NONE', #1338 ) ;
#2742 = AXIS2_PLACEMENT_3D ( 'NONE', #2434, #308, #1992 ) ;
#2743 = ORIENTED_EDGE ( 'NONE', *, *, #1923, .F. ) ;
#2744 = DIRECTION ( 'NONE',  ( -0.000000000000000000, -0.000000000000000000, -1.000000000000000000 ) ) ;
#2745 = ADVANCED_FACE ( 'NONE', ( #1595, #1568 ), #2197, .F. ) ;
#2746 = DIRECTION ( 'NONE',  ( 1.000000000000000000, -1.156482317317867583E-15, 0.000000000000000000 ) ) ;
#2747 = EDGE_LOOP ( 'NONE', ( #2421, #282 ) ) ;
#2748 = DIRECTION ( 'NONE',  ( -0.000000000000000000, -0.000000000000000000, 1.000000000000000000 ) ) ;
#2749 = CARTESIAN_POINT ( 'NONE',  ( -23.00000000000000000, 0.000000000000000000, 50.07626601644511766 ) ) ;
#2750 = CARTESIAN_POINT ( 'NONE',  ( -39.31167482015070647, 6.862515810825401630, 37.02807097233377931 ) ) ;
#2751 =( NAMED_UNIT ( * ) SI_UNIT ( $, .STERADIAN. ) SOLID_ANGLE_UNIT ( ) );
#2752 = EDGE_CURVE ( 'NONE', #772, #2024, #1988, .T. ) ;
#2753 = ORIENTED_EDGE ( 'NONE', *, *, #2415, .F. ) ;
#2754 = CYLINDRICAL_SURFACE ( 'NONE', #2326, 7.500000000000007994 ) ;
ENDSEC;
END-ISO-10303-21;
