# Supplementary material for: Application of 3D Printing Technology to Produce Hippocampal Customized Guide Cannulas
Source: eNeuro. 2022 Sep 27;9(5):ENEURO.0099-22.2022. doi: 10.1523/ENEURO.0099-22.2022 (PMC9522464; doi:10.1523/ENEURO.0099-22.2022)
Supplement: Figure 2-1 — *.Stl files, *.STEP files, and technical drawings. Download Figure 2-1, ZIP file. [file enu-eN-MNT-0099-22-s02.zip › STEP/Bottom rail support.STEP]

ISO-10303-21;
HEADER;
FILE_DESCRIPTION (( 'STEP AP214' ),
    '1' );
FILE_NAME ('Bottom rail support.STEP',
    '2022-07-14T14:30:07',
    ( '' ),
    ( '' ),
    'SwSTEP 2.0',
    'SolidWorks 2019',
    '' );
FILE_SCHEMA (( 'AUTOMOTIVE_DESIGN' ));
ENDSEC;

DATA;
#1 = ORIENTED_EDGE ( 'NONE', *, *, #1015, .T. ) ;
#2 = CARTESIAN_POINT ( 'NONE',  ( 139.6600474611550169, 4.399511475217165568, 99.80870725009384614 ) ) ;
#3 = LINE ( 'NONE', #331, #961 ) ;
#4 = DIRECTION ( 'NONE',  ( 0.000000000000000000, 0.000000000000000000, -1.000000000000000000 ) ) ;
#5 = VECTOR ( 'NONE', #1264, 1000.000000000000000 ) ;
#6 = CIRCLE ( 'NONE', #1271, 4.099999999999992539 ) ;
#7 = AXIS2_PLACEMENT_3D ( 'NONE', #745, #1129, #197 ) ;
#8 = CARTESIAN_POINT ( 'NONE',  ( 123.5000000000000000, 4.000000000000000000, 18.00000000000000000 ) ) ;
#9 = DIRECTION ( 'NONE',  ( -1.000000000000000000, 0.000000000000000000, 0.000000000000000000 ) ) ;
#10 = EDGE_LOOP ( 'NONE', ( #191, #337, #518, #456 ) ) ;
#11 = DIRECTION ( 'NONE',  ( -0.000000000000000000, -1.000000000000000000, -0.000000000000000000 ) ) ;
#12 = ADVANCED_FACE ( 'NONE', ( #879 ), #170, .T. ) ;
#13 = CARTESIAN_POINT ( 'NONE',  ( 101.7407312895746969, 28.97217963862595980, 60.32426337819639883 ) ) ;
#14 = CARTESIAN_POINT ( 'NONE',  ( 130.4999999999999716, 4.000000000000000000, 100.0000000000000000 ) ) ;
#15 = AXIS2_PLACEMENT_3D ( 'NONE', #386, #284, #407 ) ;
#16 = CARTESIAN_POINT ( 'NONE',  ( 137.9999999999999716, 0.000000000000000000, 7.000000000000006217 ) ) ;
#17 = LINE ( 'NONE', #1223, #540 ) ;
#18 = VERTEX_POINT ( 'NONE', #578 ) ;
#19 = CARTESIAN_POINT ( 'NONE',  ( 38.50000000000000000, 4.000000000000000000, 18.00000000000000355 ) ) ;
#20 = LINE ( 'NONE', #1319, #1029 ) ;
#21 = DIRECTION ( 'NONE',  ( -1.000000000000000000, 0.000000000000000000, 0.000000000000000000 ) ) ;
#22 = AXIS2_PLACEMENT_3D ( 'NONE', #1037, #1252, #315 ) ;
#23 = CIRCLE ( 'NONE', #1168, 7.000000000000006217 ) ;
#24 = DIRECTION ( 'NONE',  ( 1.000000000000000000, 0.000000000000000000, -0.000000000000000000 ) ) ;
#25 = DIRECTION ( 'NONE',  ( 1.000000000000000000, 0.000000000000000000, 0.000000000000000000 ) ) ;
#26 = LINE ( 'NONE', #19, #532 ) ;
#27 = CARTESIAN_POINT ( 'NONE',  ( 104.0147398058941519, 26.28439756338211097, 60.91477328420736370 ) ) ;
#28 = CARTESIAN_POINT ( 'NONE',  ( 106.4999999999999858, 3.000000000000000000, 95.00000000000000000 ) ) ;
#29 = EDGE_CURVE ( 'NONE', #1214, #489, #1007, .T. ) ;
#30 = EDGE_CURVE ( 'NONE', #1002, #698, #1257, .T. ) ;
#31 = ORIENTED_EDGE ( 'NONE', *, *, #940, .T. ) ;
#32 =( NAMED_UNIT ( * ) PLANE_ANGLE_UNIT ( ) SI_UNIT ( $, .RADIAN. ) );
#33 = AXIS2_PLACEMENT_3D ( 'NONE', #645, #42, #1046 ) ;
#34 = CARTESIAN_POINT ( 'NONE',  ( 138.6689585355175609, 3.565154507544842755, 99.96997759160298358 ) ) ;
#35 = CARTESIAN_POINT ( 'NONE',  ( 31.50000000000000000, 4.000000000000000000, 11.00000000000000000 ) ) ;
#36 = CARTESIAN_POINT ( 'NONE',  ( 0.2917960675006313620, 8.000000000000000000, 95.00000000000000000 ) ) ;
#37 = EDGE_CURVE ( 'NONE', #783, #1281, #55, .T. ) ;
#38 = EDGE_CURVE ( 'NONE', #868, #970, #785, .T. ) ;
#39 = VECTOR ( 'NONE', #840, 1000.000000000000000 ) ;
#40 = VECTOR ( 'NONE', #147, 1000.000000000000000 ) ;
#41 = ADVANCED_FACE ( 'NONE', ( #176 ), #399, .T. ) ;
#42 = DIRECTION ( 'NONE',  ( 0.000000000000000000, 0.000000000000000000, 1.000000000000000000 ) ) ;
#43 = CARTESIAN_POINT ( 'NONE',  ( 106.4999999999999858, 4.000000000000000000, 100.0000000000000000 ) ) ;
#44 = VERTEX_POINT ( 'NONE', #809 ) ;
#45 = CARTESIAN_POINT ( 'NONE',  ( 38.50000000000000000, 33.00000000000000000, 84.99999999999998579 ) ) ;
#46 = CARTESIAN_POINT ( 'NONE',  ( 7.000000000000000000, 8.000000000000000000, 0.000000000000000000 ) ) ;
#47 = DIRECTION ( 'NONE',  ( 0.000000000000000000, 0.000000000000000000, -1.000000000000000000 ) ) ;
#48 = DIRECTION ( 'NONE',  ( 0.000000000000000000, -1.000000000000000000, -0.000000000000000000 ) ) ;
#49 = CARTESIAN_POINT ( 'NONE',  ( 7.500000000000011546, 0.000000000000000000, 93.00000000000000000 ) ) ;
#50 = DIRECTION ( 'NONE',  ( 0.000000000000000000, 0.000000000000000000, -1.000000000000000000 ) ) ;
#51 = VECTOR ( 'NONE', #907, 1000.000000000000000 ) ;
#52 = ORIENTED_EDGE ( 'NONE', *, *, #228, .T. ) ;
#53 = PLANE ( 'NONE',  #122 ) ;
#54 = ORIENTED_EDGE ( 'NONE', *, *, #724, .F. ) ;
#55 = CIRCLE ( 'NONE', #412, 6.999999999999999112 ) ;
#56 = DIRECTION ( 'NONE',  ( 1.000000000000000000, 0.000000000000000000, 0.000000000000000000 ) ) ;
#57 = DIRECTION ( 'NONE',  ( 0.000000000000000000, -1.000000000000000000, 0.000000000000000000 ) ) ;
#58 = EDGE_CURVE ( 'NONE', #932, #892, #998, .T. ) ;
#59 = VERTEX_POINT ( 'NONE', #1320 ) ;
#60 = VERTEX_POINT ( 'NONE', #97 ) ;
#61 = DIRECTION ( 'NONE',  ( 0.000000000000000000, -1.000000000000000000, -0.000000000000000000 ) ) ;
#62 = EDGE_LOOP ( 'NONE', ( #1306, #31, #137, #1279, #1088, #480, #462, #764, #341, #413, #678 ) ) ;
#63 = LINE ( 'NONE', #953, #1053 ) ;
#64 = CIRCLE ( 'NONE', #874, 7.000000000000006217 ) ;
#65 = ORIENTED_EDGE ( 'NONE', *, *, #259, .F. ) ;
#66 = EDGE_CURVE ( 'NONE', #261, #1281, #481, .T. ) ;
#67 = DIRECTION ( 'NONE',  ( 0.000000000000000000, -0.000000000000000000, -1.000000000000000000 ) ) ;
#68 = ORIENTED_EDGE ( 'NONE', *, *, #445, .F. ) ;
#69 = CARTESIAN_POINT ( 'NONE',  ( 137.9999999999999716, 0.000000000000000000, 93.00000000000000000 ) ) ;
#70 = AXIS2_PLACEMENT_3D ( 'NONE', #16, #825, #219 ) ;
#71 = VECTOR ( 'NONE', #808, 1000.000000000000000 ) ;
#72 = DIRECTION ( 'NONE',  ( 1.000000000000000000, 0.000000000000000000, 0.000000000000000000 ) ) ;
#73 = EDGE_CURVE ( 'NONE', #1310, #59, #891, .T. ) ;
#74 = ADVANCED_FACE ( 'NONE', ( #606 ), #707, .F. ) ;
#75 = CIRCLE ( 'NONE', #824, 15.00000000000000000 ) ;
#76 = CARTESIAN_POINT ( 'NONE',  ( 43.25926871042527466, 28.97217963862596335, 60.32426337819642725 ) ) ;
#77 = ORIENTED_EDGE ( 'NONE', *, *, #1248, .T. ) ;
#78 = FACE_OUTER_BOUND ( 'NONE', #617, .T. ) ;
#79 = CARTESIAN_POINT ( 'NONE',  ( 137.9999999999999716, 3.000000000000000000, 100.0000000000000000 ) ) ;
#80 = ADVANCED_FACE ( 'NONE', ( #700 ), #585, .F. ) ;
#81 = CARTESIAN_POINT ( 'NONE',  ( 52.46571182208526096, 33.00000000000000711, 60.00000000000000711 ) ) ;
#82 = EDGE_LOOP ( 'NONE', ( #1082, #912, #573, #440 ) ) ;
#83 = CARTESIAN_POINT ( 'NONE',  ( 13.07093623460679410, 7.474704811253549686, 97.25296480176498903 ) ) ;
#84 =( NAMED_UNIT ( * ) SI_UNIT ( $, .STERADIAN. ) SOLID_ANGLE_UNIT ( ) );
#85 = CARTESIAN_POINT ( 'NONE',  ( 38.50000000000002132, 18.41244096939889729, 64.69066927295082792 ) ) ;
#86 = EDGE_CURVE ( 'NONE', #805, #1061, #987, .T. ) ;
#87 = ORIENTED_EDGE ( 'NONE', *, *, #660, .F. ) ;
#88 = CARTESIAN_POINT ( 'NONE',  ( 0.000000000000000000, 0.000000000000000000, 93.00000000000000000 ) ) ;
#89 = VERTEX_POINT ( 'NONE', #79 ) ;
#90 = CARTESIAN_POINT ( 'NONE',  ( 21.50000000000000000, 4.000000000000000000, 11.00000000000000000 ) ) ;
#91 = CARTESIAN_POINT ( 'NONE',  ( 91.40000000000000568, 20.99999999999998224, 40.00000000000000000 ) ) ;
#92 = VERTEX_POINT ( 'NONE', #816 ) ;
#93 = LINE ( 'NONE', #710, #290 ) ;
#94 = ORIENTED_EDGE ( 'NONE', *, *, #831, .F. ) ;
#95 = LINE ( 'NONE', #896, #451 ) ;
#96 = CARTESIAN_POINT ( 'NONE',  ( 102.1055016443390002, 28.61968609681611042, 60.38387727124147375 ) ) ;
#97 = CARTESIAN_POINT ( 'NONE',  ( 99.59999999999999432, 20.99999999999998224, 40.00000000000000000 ) ) ;
#98 = EDGE_CURVE ( 'NONE', #1310, #44, #1218, .T. ) ;
#99 = CARTESIAN_POINT ( 'NONE',  ( 130.5000000000000000, 4.000000000000000000, 18.00000000000000355 ) ) ;
#100 = CYLINDRICAL_SURFACE ( 'NONE', #483, 4.099999999999992539 ) ;
#101 = ORIENTED_EDGE ( 'NONE', *, *, #613, .T. ) ;
#102 = PLANE ( 'NONE',  #246 ) ;
#103 = DIRECTION ( 'NONE',  ( -1.000000000000000000, 0.000000000000000000, 0.000000000000000000 ) ) ;
#104 = DIRECTION ( 'NONE',  ( -1.364389250768275093E-16, 0.000000000000000000, -1.000000000000000000 ) ) ;
#105 = EDGE_CURVE ( 'NONE', #1080, #668, #75, .T. ) ;
#106 = CARTESIAN_POINT ( 'NONE',  ( 95.50000000000000000, 20.99999999999998224, 40.00000000000000000 ) ) ;
#107 = VERTEX_POINT ( 'NONE', #200 ) ;
#108 = FACE_OUTER_BOUND ( 'NONE', #870, .T. ) ;
#109 = ORIENTED_EDGE ( 'NONE', *, *, #228, .F. ) ;
#110 = DIRECTION ( 'NONE',  ( -1.000000000000000000, 0.000000000000000000, 0.000000000000000000 ) ) ;
#111 = DIRECTION ( 'NONE',  ( 0.000000000000000000, 0.000000000000000000, 1.000000000000000000 ) ) ;
#112 = LINE ( 'NONE', #1238, #554 ) ;
#113 = VECTOR ( 'NONE', #702, 1000.000000000000000 ) ;
#114 = EDGE_CURVE ( 'NONE', #1093, #1284, #1314, .T. ) ;
#115 = PLANE ( 'NONE',  #548 ) ;
#116 = ORIENTED_EDGE ( 'NONE', *, *, #903, .F. ) ;
#117 = DIRECTION ( 'NONE',  ( 1.000000000000000000, -0.000000000000000000, -0.000000000000000000 ) ) ;
#118 = ORIENTED_EDGE ( 'NONE', *, *, #649, .F. ) ;
#119 = CARTESIAN_POINT ( 'NONE',  ( 134.3896209636808976, 5.600478764480809168, 99.27791849760724574 ) ) ;
#120 = CARTESIAN_POINT ( 'NONE',  ( 100.5624944661603735, 29.96382845089063451, 60.18327721913096440 ) ) ;
#121 = DIRECTION ( 'NONE',  ( -0.000000000000000000, 1.000000000000000000, 0.000000000000000000 ) ) ;
#122 = AXIS2_PLACEMENT_3D ( 'NONE', #1074, #960, #1282 ) ;
#123 = CARTESIAN_POINT ( 'NONE',  ( 131.3549768259855739, 7.819894990834127313, 96.37270036031519282 ) ) ;
#124 = CARTESIAN_POINT ( 'NONE',  ( 14.50000000000000000, 4.000000000000000000, 11.00000000000000000 ) ) ;
#125 = CARTESIAN_POINT ( 'NONE',  ( 144.0198902217396437, 7.748084589912920706, 96.57835902113384918 ) ) ;
#126 = CARTESIAN_POINT ( 'NONE',  ( 93.55061379443205283, 32.89416517748524882, 59.99936313851155489 ) ) ;
#127 = CARTESIAN_POINT ( 'NONE',  ( 0.8735019390990644839, 7.806049752547840725, 96.39286295749360534 ) ) ;
#128 = MANIFOLD_SOLID_BREP ( 'Raccordo6', #744 ) ;
#129 = CIRCLE ( 'NONE', #208, 25.00000000000000000 ) ;
#130 = ORIENTED_EDGE ( 'NONE', *, *, #73, .F. ) ;
#131 = SURFACE_STYLE_USAGE ( .BOTH. , #948 ) ;
#132 = CARTESIAN_POINT ( 'NONE',  ( 91.49999999999998579, 33.00000000000000000, 0.000000000000000000 ) ) ;
#133 = ADVANCED_FACE ( 'NONE', ( #803 ), #1208, .F. ) ;
#134 = CARTESIAN_POINT ( 'NONE',  ( 0.000000000000000000, 0.000000000000000000, 93.00000000000000000 ) ) ;
#135 = CARTESIAN_POINT ( 'NONE',  ( 7.000000000000000000, 8.000000000000000000, 7.000000000000006217 ) ) ;
#136 = ADVANCED_FACE ( 'NONE', ( #325 ), #628, .F. ) ;
#137 = ORIENTED_EDGE ( 'NONE', *, *, #1196, .T. ) ;
#138 = AXIS2_PLACEMENT_3D ( 'NONE', #457, #551, #235 ) ;
#139 = CYLINDRICAL_SURFACE ( 'NONE', #319, 7.000000000000006217 ) ;
#140 = DIRECTION ( 'NONE',  ( 0.000000000000000000, 1.000000000000000000, -0.000000000000000000 ) ) ;
#141 = ORIENTED_EDGE ( 'NONE', *, *, #362, .T. ) ;
#142 = DIRECTION ( 'NONE',  ( 0.000000000000000000, 0.000000000000000000, -1.000000000000000000 ) ) ;
#143 = EDGE_CURVE ( 'NONE', #868, #202, #431, .T. ) ;
#144 = STYLED_ITEM ( 'NONE', ( #1016 ), #128 ) ;
#145 = CARTESIAN_POINT ( 'NONE',  ( 137.9999999999999716, 0.000000000000000000, 7.000000000000006217 ) ) ;
#146 = EDGE_LOOP ( 'NONE', ( #899, #322, #1012, #1204, #295, #1140, #1107, #855 ) ) ;
#147 = DIRECTION ( 'NONE',  ( -0.000000000000000000, -0.000000000000000000, -1.000000000000000000 ) ) ;
#148 = EDGE_CURVE ( 'NONE', #107, #681, #416, .T. ) ;
#149 = ORIENTED_EDGE ( 'NONE', *, *, #1079, .F. ) ;
#150 = CARTESIAN_POINT ( 'NONE',  ( 21.50000000000000000, 4.000000000000000000, 18.00000000000000355 ) ) ;
#151 = ORIENTED_EDGE ( 'NONE', *, *, #633, .T. ) ;
#152 = CYLINDRICAL_SURFACE ( 'NONE', #601, 24.99999999999999289 ) ;
#153 = B_SPLINE_CURVE_WITH_KNOTS ( 'NONE', 3,
 ( #723, #939, #126, #397, #627, #1032, #1121, #1038, #843, #120, #830, #13, #96, #1023, #538, #934, #27, #1253, #916, #715, #224, #206, #423, #1111, #838, #619, #1245, #815 ),
 .UNSPECIFIED., .F., .F.,
 ( 4, 2, 2, 2, 2, 2, 2, 2, 2, 2, 2, 2, 2, 4 ),
 ( 0.000000000000000000, 0.003059096475190364785, 0.004588644712785567778, 0.006118192950380770337, 0.009177289425571222292, 0.01070683766316644740, 0.01223638590076167425, 0.01376593413835689936, 0.01529548237595212447, 0.01835457885114259377, 0.01988412708873782062, 0.02141367532633303705, 0.02294322356392825696, 0.02447277180152347340 ),
 .UNSPECIFIED. ) ;
#154 = EDGE_CURVE ( 'NONE', #501, #1093, #694, .T. ) ;
#155 = FACE_OUTER_BOUND ( 'NONE', #160, .T. ) ;
#156 = AXIS2_PLACEMENT_3D ( 'NONE', #43, #1060, #1259 ) ;
#157 = LINE ( 'NONE', #347, #475 ) ;
#158 = DIRECTION ( 'NONE',  ( 0.000000000000000000, 0.000000000000000000, -1.000000000000000000 ) ) ;
#159 = DIRECTION ( 'NONE',  ( -0.000000000000000000, 0.000000000000000000, 1.000000000000000000 ) ) ;
#160 = EDGE_LOOP ( 'NONE', ( #266, #583, #1217, #791, #992 ) ) ;
#161 = ORIENTED_EDGE ( 'NONE', *, *, #605, .F. ) ;
#162 = DIRECTION ( 'NONE',  ( 0.000000000000000000, 0.000000000000000000, -1.000000000000000000 ) ) ;
#163 = ADVANCED_FACE ( 'NONE', ( #1256 ), #747, .F. ) ;
#164 = ORIENTED_EDGE ( 'NONE', *, *, #1079, .T. ) ;
#165 = CARTESIAN_POINT ( 'NONE',  ( 38.79628645046580004, 20.99986137590570934, 63.06252947828662769 ) ) ;
#166 = ORIENTED_EDGE ( 'NONE', *, *, #1015, .F. ) ;
#167 = ORIENTED_EDGE ( 'NONE', *, *, #243, .F. ) ;
#168 = CARTESIAN_POINT ( 'NONE',  ( 10.61884086195995458, 5.607388636033935114, 99.27383533601964416 ) ) ;
#169 = EDGE_CURVE ( 'NONE', #1317, #929, #531, .T. ) ;
#170 = CYLINDRICAL_SURFACE ( 'NONE', #304, 6.999999999999999112 ) ;
#171 = CARTESIAN_POINT ( 'NONE',  ( 8.684939685272841103, 4.000000000000000000, 99.89897948556635754 ) ) ;
#172 = ORIENTED_EDGE ( 'NONE', *, *, #184, .F. ) ;
#173 = CYLINDRICAL_SURFACE ( 'NONE', #1254, 15.00000000000000000 ) ;
#174 = AXIS2_PLACEMENT_3D ( 'NONE', #145, #557, #1076 ) ;
#175 = AXIS2_PLACEMENT_3D ( 'NONE', #1266, #255, #1164 ) ;
#176 = FACE_OUTER_BOUND ( 'NONE', #82, .T. ) ;
#177 = ORIENTED_EDGE ( 'NONE', *, *, #379, .T. ) ;
#178 = CARTESIAN_POINT ( 'NONE',  ( 48.47417665790002417, 32.14235214006274077, 60.01423034768956910 ) ) ;
#179 = CIRCLE ( 'NONE', #930, 7.000000000000006217 ) ;
#180 = VECTOR ( 'NONE', #182, 1000.000000000000000 ) ;
#181 = ORIENTED_EDGE ( 'NONE', *, *, #1184, .T. ) ;
#182 = DIRECTION ( 'NONE',  ( -1.000000000000000000, -0.000000000000000000, -0.000000000000000000 ) ) ;
#183 = DIRECTION ( 'NONE',  ( -0.000000000000000000, -1.000000000000000000, -0.000000000000000000 ) ) ;
#184 = EDGE_CURVE ( 'NONE', #594, #1317, #1261, .T. ) ;
#185 = CARTESIAN_POINT ( 'NONE',  ( 39.13512069458901266, 22.34361901212508883, 62.37935837357530744 ) ) ;
#186 = ORIENTED_EDGE ( 'NONE', *, *, #114, .T. ) ;
#187 = CARTESIAN_POINT ( 'NONE',  ( 9.251190632139264736, 4.476459459108810712, 99.80172260573813503 ) ) ;
#188 = DIRECTION ( 'NONE',  ( 0.000000000000000000, 1.000000000000000000, 0.000000000000000000 ) ) ;
#189 = CARTESIAN_POINT ( 'NONE',  ( 131.0341720475415741, 7.961392675637937622, 95.70730242471208271 ) ) ;
#190 = CARTESIAN_POINT ( 'NONE',  ( 137.9999999999999716, 8.000000000000000000, 93.00000000000000000 ) ) ;
#191 = ORIENTED_EDGE ( 'NONE', *, *, #1066, .F. ) ;
#192 = CARTESIAN_POINT ( 'NONE',  ( 38.50000000000000000, 33.00000000000000000, 0.000000000000000000 ) ) ;
#193 = DIRECTION ( 'NONE',  ( 0.000000000000000000, 0.000000000000000000, -1.000000000000000000 ) ) ;
#194 = DIRECTION ( 'NONE',  ( -1.000000000000000000, 0.000000000000000000, 0.000000000000000000 ) ) ;
#195 = DIRECTION ( 'NONE',  ( -7.930164461608253340E-15, 0.000000000000000000, -1.000000000000000000 ) ) ;
#196 = ORIENTED_EDGE ( 'NONE', *, *, #586, .F. ) ;
#197 = DIRECTION ( 'NONE',  ( 0.000000000000000000, 0.000000000000000000, -1.000000000000000000 ) ) ;
#198 = FACE_OUTER_BOUND ( 'NONE', #778, .T. ) ;
#199 = VECTOR ( 'NONE', #716, 1000.000000000000000 ) ;
#200 = CARTESIAN_POINT ( 'NONE',  ( 106.4999999999999858, 8.000000000000000000, 95.00000000000000000 ) ) ;
#201 = CARTESIAN_POINT ( 'NONE',  ( 130.8993574355874330, 7.999999999999998224, 95.36077179619246635 ) ) ;
#202 = VERTEX_POINT ( 'NONE', #310 ) ;
#203 = DIRECTION ( 'NONE',  ( 0.000000000000000000, -1.000000000000000000, -0.000000000000000000 ) ) ;
#204 = VERTEX_POINT ( 'NONE', #207 ) ;
#205 = CARTESIAN_POINT ( 'NONE',  ( 141.2642206640969675, 5.725931729465885134, 99.20221064059280991 ) ) ;
#206 = CARTESIAN_POINT ( 'NONE',  ( 106.1066177785668714, 21.44434328317795746, 62.82526930957567401 ) ) ;
#207 = CARTESIAN_POINT ( 'NONE',  ( 8.684939685272841103, 4.000000000000000000, 99.89897948556635754 ) ) ;
#208 = AXIS2_PLACEMENT_3D ( 'NONE', #875, #1285, #364 ) ;
#209 = EDGE_CURVE ( 'NONE', #533, #868, #237, .T. ) ;
#210 = CARTESIAN_POINT ( 'NONE',  ( 49.49999999999998579, 20.99999999999998224, 40.00000000000000000 ) ) ;
#211 = ORIENTED_EDGE ( 'NONE', *, *, #326, .T. ) ;
#212 = CARTESIAN_POINT ( 'NONE',  ( 137.9999999999999716, 0.000000000000000000, 100.0000000000000000 ) ) ;
#213 = EDGE_LOOP ( 'NONE', ( #878, #1286 ) ) ;
#214 = CARTESIAN_POINT ( 'NONE',  ( 135.1970148955741422, 4.937826863494414908, 99.63650007590467794 ) ) ;
#215 = LINE ( 'NONE', #316, #522 ) ;
#216 = DIRECTION ( 'NONE',  ( 0.000000000000000000, 0.000000000000000000, -1.000000000000000000 ) ) ;
#217 = AXIS2_PLACEMENT_3D ( 'NONE', #8, #936, #515 ) ;
#218 = EDGE_CURVE ( 'NONE', #670, #687, #832, .T. ) ;
#219 = DIRECTION ( 'NONE',  ( 0.000000000000000000, 0.000000000000000000, -1.000000000000000000 ) ) ;
#220 = VERTEX_POINT ( 'NONE', #513 ) ;
#221 = DIRECTION ( 'NONE',  ( 0.000000000000000000, 1.000000000000000000, 0.000000000000000000 ) ) ;
#222 = ORIENTED_EDGE ( 'NONE', *, *, #73, .T. ) ;
#223 = CARTESIAN_POINT ( 'NONE',  ( 139.3325342786540659, 4.124446892501709705, 99.88014098564224241 ) ) ;
#224 = CARTESIAN_POINT ( 'NONE',  ( 105.8648793054109518, 22.34361901212508172, 62.37935837357530744 ) ) ;
#225 = CARTESIAN_POINT ( 'NONE',  ( 1.692344768761989915, 7.296996946250481564, 97.58181235907423456 ) ) ;
#226 = ORIENTED_EDGE ( 'NONE', *, *, #400, .F. ) ;
#227 = ORIENTED_EDGE ( 'NONE', *, *, #30, .F. ) ;
#228 = EDGE_CURVE ( 'NONE', #1178, #968, #1274, .T. ) ;
#229 = CARTESIAN_POINT ( 'NONE',  ( 138.3346006722767925, 3.282789326105873151, 99.99400711608168990 ) ) ;
#230 = CARTESIAN_POINT ( 'NONE',  ( 113.4999999999999858, 8.000000000000000000, 11.00000000000000000 ) ) ;
#231 = CARTESIAN_POINT ( 'NONE',  ( 5.339874035905606497, 4.399577246671004360, 99.80868792511884635 ) ) ;
#232 = VECTOR ( 'NONE', #159, 1000.000000000000000 ) ;
#233 = CARTESIAN_POINT ( 'NONE',  ( 7.000000000000000000, 0.000000000000000000, 7.000000000000006217 ) ) ;
#234 = CARTESIAN_POINT ( 'NONE',  ( 133.3407066927653091, 6.439736392529245457, 98.63931210546023465 ) ) ;
#235 = DIRECTION ( 'NONE',  ( 3.965082230804126670E-15, 0.000000000000000000, -1.000000000000000000 ) ) ;
#236 = ORIENTED_EDGE ( 'NONE', *, *, #910, .F. ) ;
#237 = LINE ( 'NONE', #651, #1115 ) ;
#238 = CIRCLE ( 'NONE', #1134, 6.999999999999999112 ) ;
#239 = AXIS2_PLACEMENT_3D ( 'NONE', #595, #1094, #396 ) ;
#240 = DIRECTION ( 'NONE',  ( 0.000000000000000000, 0.000000000000000000, -1.000000000000000000 ) ) ;
#241 = EDGE_LOOP ( 'NONE', ( #87, #116, #1191, #359 ) ) ;
#242 = PLANE ( 'NONE',  #581 ) ;
#243 = EDGE_CURVE ( 'NONE', #1284, #670, #179, .T. ) ;
#244 = EDGE_CURVE ( 'NONE', #929, #705, #112, .T. ) ;
#245 = AXIS2_PLACEMENT_3D ( 'NONE', #28, #1131, #839 ) ;
#246 = AXIS2_PLACEMENT_3D ( 'NONE', #943, #323, #849 ) ;
#247 = PRESENTATION_STYLE_ASSIGNMENT (( #131 ) ) ;
#248 = CARTESIAN_POINT ( 'NONE',  ( 106.4999999999999858, 8.000000000000000000, 100.0000000000000000 ) ) ;
#249 = ORIENTED_EDGE ( 'NONE', *, *, #1262, .T. ) ;
#250 = CARTESIAN_POINT ( 'NONE',  ( 7.000000000000000000, 8.000000000000000000, 93.00000000000000000 ) ) ;
#251 = CIRCLE ( 'NONE', #22, 6.999999999999999112 ) ;
#252 =( LENGTH_UNIT ( ) NAMED_UNIT ( * ) SI_UNIT ( .MILLI., .METRE. ) );
#253 = STYLED_ITEM ( 'NONE', ( #247 ), #568 ) ;
#254 = DIRECTION ( 'NONE',  ( -1.000000000000000000, 0.000000000000000000, 0.000000000000000000 ) ) ;
#255 = DIRECTION ( 'NONE',  ( 0.000000000000000000, -1.000000000000000000, 0.000000000000000000 ) ) ;
#256 = ORIENTED_EDGE ( 'NONE', *, *, #910, .T. ) ;
#257 = DIRECTION ( 'NONE',  ( -0.000000000000000000, 1.000000000000000000, 0.000000000000000000 ) ) ;
#258 = FACE_OUTER_BOUND ( 'NONE', #492, .T. ) ;
#259 = EDGE_CURVE ( 'NONE', #220, #1181, #696, .T. ) ;
#260 = ORIENTED_EDGE ( 'NONE', *, *, #485, .T. ) ;
#261 = VERTEX_POINT ( 'NONE', #676 ) ;
#262 = CARTESIAN_POINT ( 'NONE',  ( 38.50000000000000000, 33.00000000000000000, 0.000000000000000000 ) ) ;
#263 = ORIENTED_EDGE ( 'NONE', *, *, #148, .F. ) ;
#264 = ORIENTED_EDGE ( 'NONE', *, *, #1073, .T. ) ;
#265 = PLANE ( 'NONE',  #1064 ) ;
#266 = ORIENTED_EDGE ( 'NONE', *, *, #1196, .F. ) ;
#267 = DIRECTION ( 'NONE',  ( -1.000000000000000000, -0.000000000000000000, -0.000000000000000000 ) ) ;
#268 = ORIENTED_EDGE ( 'NONE', *, *, #244, .T. ) ;
#269 = ORIENTED_EDGE ( 'NONE', *, *, #847, .F. ) ;
#270 = CARTESIAN_POINT ( 'NONE',  ( 45.69245504719447837, 30.84874431281253493, 60.08565939060709837 ) ) ;
#271 = ORIENTED_EDGE ( 'NONE', *, *, #1066, .T. ) ;
#272 = DIRECTION ( 'NONE',  ( 0.000000000000000000, 0.000000000000000000, -1.000000000000000000 ) ) ;
#273 = CARTESIAN_POINT ( 'NONE',  ( 40.98526019410584098, 26.28439756338211453, 60.91477328420737081 ) ) ;
#274 = ORIENTED_EDGE ( 'NONE', *, *, #1058, .T. ) ;
#275 = CARTESIAN_POINT ( 'NONE',  ( 8.684939685272841103, 4.000000000000000000, 99.89897948556635754 ) ) ;
#276 = AXIS2_PLACEMENT_3D ( 'NONE', #877, #784, #1287 ) ;
#277 = ORIENTED_EDGE ( 'NONE', *, *, #647, .F. ) ;
#278 = DIRECTION ( 'NONE',  ( 0.000000000000000000, 0.000000000000000000, 1.000000000000000000 ) ) ;
#279 = EDGE_CURVE ( 'NONE', #1080, #594, #444, .T. ) ;
#280 = CARTESIAN_POINT ( 'NONE',  ( 0.000000000000000000, 0.000000000000000000, 100.0000000000000000 ) ) ;
#281 = VECTOR ( 'NONE', #915, 1000.000000000000000 ) ;
#282 = ORIENTED_EDGE ( 'NONE', *, *, #1073, .F. ) ;
#283 = LINE ( 'NONE', #1215, #51 ) ;
#284 = DIRECTION ( 'NONE',  ( 0.000000000000000000, -1.000000000000000000, 0.000000000000000000 ) ) ;
#285 = ADVANCED_FACE ( 'NONE', ( #1057 ), #53, .F. ) ;
#286 = CARTESIAN_POINT ( 'NONE',  ( 14.50000000000000178, 8.000000000000000000, 18.00000000000000355 ) ) ;
#287 = LINE ( 'NONE', #321, #1124 ) ;
#288 = ORIENTED_EDGE ( 'NONE', *, *, #789, .F. ) ;
#289 = CARTESIAN_POINT ( 'NONE',  ( 9.805037841271696308, 4.939580389929000503, 99.63622732681631078 ) ) ;
#290 = VECTOR ( 'NONE', #1106, 1000.000000000000000 ) ;
#291 = FILL_AREA_STYLE_COLOUR ( '', #950 ) ;
#292 = DIRECTION ( 'NONE',  ( 0.000000000000000000, 0.000000000000000000, -1.000000000000000000 ) ) ;
#293 = ORIENTED_EDGE ( 'NONE', *, *, #184, .T. ) ;
#294 = DIRECTION ( 'NONE',  ( -1.000000000000000000, 0.000000000000000000, 0.000000000000000000 ) ) ;
#295 = ORIENTED_EDGE ( 'NONE', *, *, #143, .T. ) ;
#296 = CARTESIAN_POINT ( 'NONE',  ( 137.9999999999999716, 0.000000000000000000, 0.000000000000000000 ) ) ;
#297 = CARTESIAN_POINT ( 'NONE',  ( 0.000000000000000000, 0.000000000000000000, 100.0000000000000000 ) ) ;
#298 = CARTESIAN_POINT ( 'NONE',  ( 53.50000000000000000, 18.00000000000000355, 0.000000000000000000 ) ) ;
#299 = VECTOR ( 'NONE', #1047, 1000.000000000000000 ) ;
#300 = VECTOR ( 'NONE', #48, 1000.000000000000000 ) ;
#301 = FACE_OUTER_BOUND ( 'NONE', #1100, .T. ) ;
#302 = LINE ( 'NONE', #729, #1152 ) ;
#303 = EDGE_CURVE ( 'NONE', #776, #786, #1008, .T. ) ;
#304 = AXIS2_PLACEMENT_3D ( 'NONE', #233, #257, #1290 ) ;
#305 = ORIENTED_EDGE ( 'NONE', *, *, #1025, .F. ) ;
#306 = DIRECTION ( 'NONE',  ( 0.000000000000000000, 0.000000000000000000, -1.000000000000000000 ) ) ;
#307 = LINE ( 'NONE', #297, #343 ) ;
#308 = VECTOR ( 'NONE', #104, 1000.000000000000000 ) ;
#309 = EDGE_CURVE ( 'NONE', #1185, #92, #157, .T. ) ;
#310 = CARTESIAN_POINT ( 'NONE',  ( 106.4999999999999858, 8.000000000000000000, 0.000000000000000000 ) ) ;
#311 = CARTESIAN_POINT ( 'NONE',  ( 53.50000000000000000, 33.00000000000000000, 0.000000000000000000 ) ) ;
#312 = VECTOR ( 'NONE', #543, 1000.000000000000000 ) ;
#313 = DIRECTION ( 'NONE',  ( 0.000000000000000000, -1.000000000000000000, 0.000000000000000000 ) ) ;
#314 = EDGE_LOOP ( 'NONE', ( #77, #264, #590, #52, #1222, #1072, #1136 ) ) ;
#315 = DIRECTION ( 'NONE',  ( 0.000000000000000000, 0.000000000000000000, 1.000000000000000000 ) ) ;
#316 = CARTESIAN_POINT ( 'NONE',  ( 0.000000000000000000, 8.000000000000000000, 100.0000000000000000 ) ) ;
#317 = DIRECTION ( 'NONE',  ( 0.000000000000000000, -1.000000000000000000, 0.000000000000000000 ) ) ;
#318 = EDGE_CURVE ( 'NONE', #623, #966, #63, .T. ) ;
#319 = AXIS2_PLACEMENT_3D ( 'NONE', #49, #1051, #1263 ) ;
#320 = CARTESIAN_POINT ( 'NONE',  ( 106.4999999999999858, 4.000000000000000000, 99.89897948556635754 ) ) ;
#321 = CARTESIAN_POINT ( 'NONE',  ( 14.50000000000000000, 4.000000000000000000, 11.00000000000000000 ) ) ;
#322 = ORIENTED_EDGE ( 'NONE', *, *, #148, .T. ) ;
#323 = DIRECTION ( 'NONE',  ( 0.000000000000000000, -1.000000000000000000, 0.000000000000000000 ) ) ;
#324 = CARTESIAN_POINT ( 'NONE',  ( 106.4999999999999858, 8.000000000000000000, 18.00000000000000355 ) ) ;
#325 = FACE_OUTER_BOUND ( 'NONE', #1179, .T. ) ;
#326 = EDGE_CURVE ( 'NONE', #1061, #932, #1180, .T. ) ;
#327 = VECTOR ( 'NONE', #1014, 1000.000000000000000 ) ;
#328 = EDGE_CURVE ( 'NONE', #18, #1093, #719, .T. ) ;
#329 = ORIENTED_EDGE ( 'NONE', *, *, #1025, .T. ) ;
#330 = CARTESIAN_POINT ( 'NONE',  ( 140.6291247143005876, 5.206080197654582520, 99.49694209692947311 ) ) ;
#331 = CARTESIAN_POINT ( 'NONE',  ( 0.000000000000000000, 0.000000000000000000, 0.000000000000000000 ) ) ;
#332 = CARTESIAN_POINT ( 'NONE',  ( 3.735723451622598112, 5.725977062658068384, 99.20218103970637458 ) ) ;
#333 = DIRECTION ( 'NONE',  ( 0.000000000000000000, -1.000000000000000000, 0.000000000000000000 ) ) ;
#334 = EDGE_CURVE ( 'NONE', #44, #942, #799, .T. ) ;
#335 = CARTESIAN_POINT ( 'NONE',  ( 132.6071600591469632, 6.997892029650924606, 98.01716972169843700 ) ) ;
#336 = DIRECTION ( 'NONE',  ( 0.000000000000000000, 0.000000000000000000, -1.000000000000000000 ) ) ;
#337 = ORIENTED_EDGE ( 'NONE', *, *, #579, .F. ) ;
#338 = DIRECTION ( 'NONE',  ( -1.000000000000000000, -0.000000000000000000, -0.000000000000000000 ) ) ;
#339 = EDGE_CURVE ( 'NONE', #807, #1049, #1085, .T. ) ;
#340 = CARTESIAN_POINT ( 'NONE',  ( 38.50000000000000000, 8.000000000000000000, 95.00000000000000000 ) ) ;
#341 = ORIENTED_EDGE ( 'NONE', *, *, #1193, .F. ) ;
#342 = LINE ( 'NONE', #455, #1289 ) ;
#343 = VECTOR ( 'NONE', #604, 1000.000000000000000 ) ;
#344 = CARTESIAN_POINT ( 'NONE',  ( 137.9999999999999716, 0.000000000000000000, 93.00000000000000000 ) ) ;
#345 = VECTOR ( 'NONE', #1186, 1000.000000000000000 ) ;
#346 = ORIENTED_EDGE ( 'NONE', *, *, #758, .F. ) ;
#347 = CARTESIAN_POINT ( 'NONE',  ( 38.50000000000000000, 8.000000000000000000, 84.99999999999998579 ) ) ;
#348 = ADVANCED_FACE ( 'NONE', ( #1160 ), #242, .F. ) ;
#349 = AXIS2_PLACEMENT_3D ( 'NONE', #502, #473, #688 ) ;
#350 = CARTESIAN_POINT ( 'NONE',  ( 137.4999999999999716, 4.000000000000000000, 93.00000000000000000 ) ) ;
#351 = DIRECTION ( 'NONE',  ( 1.000000000000000000, 0.000000000000000000, -1.364389250768275093E-16 ) ) ;
#352 = ORIENTED_EDGE ( 'NONE', *, *, #506, .T. ) ;
#353 = DIRECTION ( 'NONE',  ( -0.000000000000000000, -0.000000000000000000, -1.000000000000000000 ) ) ;
#354 = VERTEX_POINT ( 'NONE', #856 ) ;
#355 = EDGE_CURVE ( 'NONE', #1181, #220, #6, .T. ) ;
#356 = VECTOR ( 'NONE', #67, 1000.000000000000000 ) ;
#357 = CARTESIAN_POINT ( 'NONE',  ( 0.000000000000000000, 3.000000000000000000, 100.0000000000000000 ) ) ;
#358 = UNCERTAINTY_MEASURE_WITH_UNIT (LENGTH_MEASURE( 1.000000000000000082E-05 ), #374, 'distance_accuracy_value', 'NONE');
#359 = ORIENTED_EDGE ( 'NONE', *, *, #259, .T. ) ;
#360 = DIRECTION ( 'NONE',  ( 0.000000000000000000, 0.000000000000000000, 1.000000000000000000 ) ) ;
#361 = ORIENTED_EDGE ( 'NONE', *, *, #1193, .T. ) ;
#362 = EDGE_CURVE ( 'NONE', #980, #1317, #342, .T. ) ;
#363 = AXIS2_PLACEMENT_3D ( 'NONE', #544, #351, #944 ) ;
#364 = DIRECTION ( 'NONE',  ( 0.000000000000000000, 0.000000000000000000, -1.000000000000000000 ) ) ;
#365 = ORIENTED_EDGE ( 'NONE', *, *, #845, .T. ) ;
#366 = DIRECTION ( 'NONE',  ( -1.000000000000000000, -0.000000000000000000, 0.000000000000000000 ) ) ;
#367 = ORIENTED_EDGE ( 'NONE', *, *, #309, .T. ) ;
#368 = ORIENTED_EDGE ( 'NONE', *, *, #477, .F. ) ;
#369 = AXIS2_PLACEMENT_3D ( 'NONE', #135, #546, #4 ) ;
#370 = EDGE_CURVE ( 'NONE', #489, #786, #669, .T. ) ;
#371 = CARTESIAN_POINT ( 'NONE',  ( 41.27125600107854098, 26.70114266350472931, 60.80303576631148132 ) ) ;
#372 = EDGE_LOOP ( 'NONE', ( #1250, #1265, #562, #1296 ) ) ;
#373 = CYLINDRICAL_SURFACE ( 'NONE', #239, 7.000000000000006217 ) ;
#374 =( LENGTH_UNIT ( ) NAMED_UNIT ( * ) SI_UNIT ( .MILLI., .METRE. ) );
#375 = CARTESIAN_POINT ( 'NONE',  ( 40.19947563719678385, 25.00684474382669009, 61.29558443660629052 ) ) ;
#376 = ADVANCED_FACE ( 'NONE', ( #1068 ), #152, .F. ) ;
#377 = ORIENTED_EDGE ( 'NONE', *, *, #621, .F. ) ;
#378 = CARTESIAN_POINT ( 'NONE',  ( 12.85620965573744456, 7.329041934235624112, 97.51934441500696948 ) ) ;
#379 = EDGE_CURVE ( 'NONE', #501, #659, #777, .T. ) ;
#380 = CARTESIAN_POINT ( 'NONE',  ( 145.0000000000000000, 8.000000000000000000, 7.000000000000006217 ) ) ;
#381 = FACE_OUTER_BOUND ( 'NONE', #728, .T. ) ;
#382 = EDGE_LOOP ( 'NONE', ( #1045, #1075, #1128, #677 ) ) ;
#383 = DIRECTION ( 'NONE',  ( -1.000000000000000000, 0.000000000000000000, 0.000000000000000000 ) ) ;
#384 = VECTOR ( 'NONE', #1315, 1000.000000000000000 ) ;
#385 = VECTOR ( 'NONE', #657, 1000.000000000000000 ) ;
#386 = CARTESIAN_POINT ( 'NONE',  ( 21.50000000000000000, 4.000000000000000000, 18.00000000000000355 ) ) ;
#387 = LINE ( 'NONE', #898, #232 ) ;
#388 = ORIENTED_EDGE ( 'NONE', *, *, #66, .T. ) ;
#389 = DIRECTION ( 'NONE',  ( -0.000000000000000000, 0.000000000000000000, 1.000000000000000000 ) ) ;
#390 = DIRECTION ( 'NONE',  ( -0.000000000000000000, 1.000000000000000000, 0.000000000000000000 ) ) ;
#391 = EDGE_CURVE ( 'NONE', #659, #526, #712, .T. ) ;
#392 = FACE_OUTER_BOUND ( 'NONE', #801, .T. ) ;
#393 = EDGE_LOOP ( 'NONE', ( #361, #395, #1056, #1260 ) ) ;
#394 = FACE_OUTER_BOUND ( 'NONE', #393, .T. ) ;
#395 = ORIENTED_EDGE ( 'NONE', *, *, #758, .T. ) ;
#396 = DIRECTION ( 'NONE',  ( 0.000000000000000000, 0.000000000000000000, -1.000000000000000000 ) ) ;
#397 = CARTESIAN_POINT ( 'NONE',  ( 95.04921479569536302, 32.58298212475931876, 60.00326306866939774 ) ) ;
#398 = AXIS2_PLACEMENT_3D ( 'NONE', #1234, #1325, #1242 ) ;
#399 = CYLINDRICAL_SURFACE ( 'NONE', #1114, 7.000000000000006217 ) ;
#400 = EDGE_CURVE ( 'NONE', #670, #623, #1050, .T. ) ;
#401 = APPLICATION_CONTEXT ( 'automotive_design' ) ;
#402 = LINE ( 'NONE', #708, #798 ) ;
#403 = CYLINDRICAL_SURFACE ( 'NONE', #733, 4.099999999999999645 ) ;
#404 = VERTEX_POINT ( 'NONE', #448 ) ;
#405 = CARTESIAN_POINT ( 'NONE',  ( 143.7955423767244270, 7.615783485946574949, 96.93133821052300902 ) ) ;
#406 = DIRECTION ( 'NONE',  ( -1.000000000000000000, 0.000000000000000000, 0.000000000000000000 ) ) ;
#407 = DIRECTION ( 'NONE',  ( 0.000000000000000000, 0.000000000000000000, -1.000000000000000000 ) ) ;
#408 = AXIS2_PLACEMENT_3D ( 'NONE', #763, #50, #1163 ) ;
#409 = CYLINDRICAL_SURFACE ( 'NONE', #70, 7.000000000000000000 ) ;
#410 = ORIENTED_EDGE ( 'NONE', *, *, #498, .T. ) ;
#411 = PLANE ( 'NONE',  #398 ) ;
#412 = AXIS2_PLACEMENT_3D ( 'NONE', #1249, #333, #158 ) ;
#413 = ORIENTED_EDGE ( 'NONE', *, *, #37, .T. ) ;
#414 = CARTESIAN_POINT ( 'NONE',  ( 38.50000000000000000, 8.000000000000000000, 100.0000000000000000 ) ) ;
#415 = DIRECTION ( 'NONE',  ( -1.000000000000000000, 0.000000000000000000, -0.000000000000000000 ) ) ;
#416 = CIRCLE ( 'NONE', #245, 5.000000000000004441 ) ;
#417 = EDGE_LOOP ( 'NONE', ( #109, #731, #889, #472 ) ) ;
#418 = CARTESIAN_POINT ( 'NONE',  ( 1.204442977262781378, 7.615792490111978452, 96.93131649436816133 ) ) ;
#419 = LINE ( 'NONE', #1203, #1270 ) ;
#420 = LINE ( 'NONE', #212, #1321 ) ;
#421 = VERTEX_POINT ( 'NONE', #1272 ) ;
#422 = LINE ( 'NONE', #842, #1054 ) ;
#423 = CARTESIAN_POINT ( 'NONE',  ( 106.2037135495341715, 20.99986137590570934, 63.06252947828661348 ) ) ;
#424 = EDGE_CURVE ( 'NONE', #805, #892, #563, .T. ) ;
#425 = DIRECTION ( 'NONE',  ( 3.118604001756057426E-16, 0.000000000000000000, -1.000000000000000000 ) ) ;
#426 = MECHANICAL_DESIGN_GEOMETRIC_PRESENTATION_REPRESENTATION (  '', ( #253 ), #704 ) ;
#427 = CARTESIAN_POINT ( 'NONE',  ( 0.000000000000000000, 0.000000000000000000, 7.000000000000006217 ) ) ;
#428 = FACE_OUTER_BOUND ( 'NONE', #572, .T. ) ;
#429 = CARTESIAN_POINT ( 'NONE',  ( 95.50000000000000000, 20.99999999999998224, 40.00000000000000000 ) ) ;
#430 = CARTESIAN_POINT ( 'NONE',  ( 145.0000000000000000, 8.000000000000000000, 93.00000000000000000 ) ) ;
#431 = LINE ( 'NONE', #852, #1091 ) ;
#432 = EDGE_CURVE ( 'NONE', #1041, #202, #802, .T. ) ;
#433 = CARTESIAN_POINT ( 'NONE',  ( 49.49999999999998579, 20.99999999999998224, 40.00000000000000000 ) ) ;
#434 = DIRECTION ( 'NONE',  ( -1.000000000000000000, 0.000000000000000000, 0.000000000000000000 ) ) ;
#435 = CARTESIAN_POINT ( 'NONE',  ( 137.9999999999999716, 8.000000000000000000, 0.000000000000000000 ) ) ;
#436 = DIRECTION ( 'NONE',  ( 0.000000000000000000, 0.000000000000000000, 1.000000000000000000 ) ) ;
#437 = AXIS2_PLACEMENT_3D ( 'NONE', #433, #947, #72 ) ;
#438 = CARTESIAN_POINT ( 'NONE',  ( 0.5806812248349186856, 7.947113938690328894, 95.82388679253152475 ) ) ;
#439 = VECTOR ( 'NONE', #1167, 1000.000000000000000 ) ;
#440 = ORIENTED_EDGE ( 'NONE', *, *, #788, .F. ) ;
#441 = APPLICATION_PROTOCOL_DEFINITION ( 'draft international standard', 'automotive_design', 1998, #401 ) ;
#442 = DIRECTION ( 'NONE',  ( -0.000000000000000000, -0.000000000000000000, 1.000000000000000000 ) ) ;
#443 = ORIENTED_EDGE ( 'NONE', *, *, #621, .T. ) ;
#444 = LINE ( 'NONE', #262, #439 ) ;
#445 = EDGE_CURVE ( 'NONE', #966, #687, #1318, .T. ) ;
#446 = DIRECTION ( 'NONE',  ( 0.000000000000000000, 1.000000000000000000, 0.000000000000000000 ) ) ;
#447 = CARTESIAN_POINT ( 'NONE',  ( 31.50000000000000000, 4.000000000000000000, 11.00000000000000000 ) ) ;
#448 = CARTESIAN_POINT ( 'NONE',  ( 106.4999999999999858, 18.00000000000001066, 64.99999999999998579 ) ) ;
#449 = EDGE_LOOP ( 'NONE', ( #828, #516, #588, #609 ) ) ;
#450 = AXIS2_PLACEMENT_3D ( 'NONE', #1237, #103, #908 ) ;
#451 = VECTOR ( 'NONE', #389, 1000.000000000000000 ) ;
#452 = FILL_AREA_STYLE_COLOUR ( '', #643 ) ;
#453 = CARTESIAN_POINT ( 'NONE',  ( 137.7499999999999716, 8.000000000000000000, 95.00000000000000000 ) ) ;
#454 = EDGE_CURVE ( 'NONE', #1030, #576, #1003, .T. ) ;
#455 = CARTESIAN_POINT ( 'NONE',  ( 7.000000000000000000, 8.000000000000000000, 0.000000000000000000 ) ) ;
#456 = ORIENTED_EDGE ( 'NONE', *, *, #58, .F. ) ;
#457 = CARTESIAN_POINT ( 'NONE',  ( 137.4999999999999716, 8.000000000000000000, 93.00000000000000000 ) ) ;
#458 = ORIENTED_EDGE ( 'NONE', *, *, #866, .T. ) ;
#459 = DIRECTION ( 'NONE',  ( 0.000000000000000000, -0.000000000000000000, -1.000000000000000000 ) ) ;
#460 = EDGE_CURVE ( 'NONE', #681, #533, #283, .T. ) ;
#461 = EDGE_CURVE ( 'NONE', #668, #490, #95, .T. ) ;
#462 = ORIENTED_EDGE ( 'NONE', *, *, #143, .F. ) ;
#463 =( GEOMETRIC_REPRESENTATION_CONTEXT ( 3 ) GLOBAL_UNCERTAINTY_ASSIGNED_CONTEXT ( ( #1276 ) ) GLOBAL_UNIT_ASSIGNED_CONTEXT ( ( #252, #666, #1150 ) ) REPRESENTATION_CONTEXT ( 'NONE', 'WORKASPACE' ) );
#464 = DIRECTION ( 'NONE',  ( 0.000000000000000000, 0.000000000000000000, -1.000000000000000000 ) ) ;
#465 = ORIENTED_EDGE ( 'NONE', *, *, #498, .F. ) ;
#466 = DIRECTION ( 'NONE',  ( 0.000000000000000000, -1.000000000000000000, 0.000000000000000000 ) ) ;
#467 = ORIENTED_EDGE ( 'NONE', *, *, #58, .T. ) ;
#468 = ADVANCED_FACE ( 'NONE', ( #78 ), #373, .T. ) ;
#469 = VECTOR ( 'NONE', #442, 1000.000000000000000 ) ;
#470 = VECTOR ( 'NONE', #991, 1000.000000000000000 ) ;
#471 = FACE_OUTER_BOUND ( 'NONE', #709, .T. ) ;
#472 = ORIENTED_EDGE ( 'NONE', *, *, #1017, .F. ) ;
#473 = DIRECTION ( 'NONE',  ( 0.000000000000000000, -0.000000000000000000, 1.000000000000000000 ) ) ;
#474 = VECTOR ( 'NONE', #183, 1000.000000000000000 ) ;
#475 = VECTOR ( 'NONE', #366, 1000.000000000000000 ) ;
#476 = LINE ( 'NONE', #171, #773 ) ;
#477 = EDGE_CURVE ( 'NONE', #489, #1214, #654, .T. ) ;
#478 = ORIENTED_EDGE ( 'NONE', *, *, #328, .F. ) ;
#479 = CARTESIAN_POINT ( 'NONE',  ( 106.4999999999999858, 4.000000000000000000, 18.00000000000000355 ) ) ;
#480 = ORIENTED_EDGE ( 'NONE', *, *, #547, .T. ) ;
#481 = LINE ( 'NONE', #695, #949 ) ;
#482 = DIRECTION ( 'NONE',  ( -0.000000000000000000, 0.000000000000000000, 1.000000000000000000 ) ) ;
#483 = AXIS2_PLACEMENT_3D ( 'NONE', #509, #913, #434 ) ;
#484 = ORIENTED_EDGE ( 'NONE', *, *, #105, .F. ) ;
#485 = EDGE_CURVE ( 'NONE', #1284, #204, #717, .T. ) ;
#486 = CARTESIAN_POINT ( 'NONE',  ( 53.59999999999998721, 20.99999999999998224, 40.00000000000000000 ) ) ;
#487 = B_SPLINE_CURVE_WITH_KNOTS ( 'NONE', 3,
 ( #519, #925, #214, #119, #836, #1258, #234, #646, #335, #1151, #751, #1034, #123, #189, #201, #833 ),
 .UNSPECIFIED., .F., .F.,
 ( 4, 2, 2, 2, 2, 2, 2, 4 ),
 ( 0.000000000000000000, 0.002207602071682993657, 0.003311403107524490269, 0.004415204143365987315, 0.005519005179207484360, 0.006622806215048980538, 0.007726607250890478451, 0.008830408286731976364 ),
 .UNSPECIFIED. ) ;
#488 = DIRECTION ( 'NONE',  ( 0.000000000000000000, 0.000000000000000000, -1.000000000000000000 ) ) ;
#489 = VERTEX_POINT ( 'NONE', #486 ) ;
#490 = VERTEX_POINT ( 'NONE', #1295 ) ;
#491 = CARTESIAN_POINT ( 'NONE',  ( 49.45560106448620274, 32.45364526927201609, 60.00548577231027281 ) ) ;
#492 = EDGE_LOOP ( 'NONE', ( #1267, #181, #1146, #818, #541, #686, #352 ) ) ;
#493 = DIRECTION ( 'NONE',  ( 0.000000000000000000, 0.000000000000000000, 1.000000000000000000 ) ) ;
#494 = CIRCLE ( 'NONE', #408, 4.099999999999992539 ) ;
#495 = ADVANCED_FACE ( 'NONE', ( #997 ), #173, .T. ) ;
#496 = ORIENTED_EDGE ( 'NONE', *, *, #29, .F. ) ;
#497 = DIRECTION ( 'NONE',  ( -1.000000000000000000, 0.000000000000000000, -0.000000000000000000 ) ) ;
#498 = EDGE_CURVE ( 'NONE', #561, #668, #1101, .T. ) ;
#499 = DIRECTION ( 'NONE',  ( 0.000000000000000000, 1.000000000000000000, 0.000000000000000000 ) ) ;
#500 = PLANE ( 'NONE',  #793 ) ;
#501 = VERTEX_POINT ( 'NONE', #979 ) ;
#502 = CARTESIAN_POINT ( 'NONE',  ( 49.49999999999998579, 20.99999999999998224, 0.000000000000000000 ) ) ;
#503 = CARTESIAN_POINT ( 'NONE',  ( 0.000000000000000000, 0.000000000000000000, 0.000000000000000000 ) ) ;
#504 = EDGE_CURVE ( 'NONE', #1061, #883, #1086, .T. ) ;
#505 = DIRECTION ( 'NONE',  ( -0.000000000000000000, -1.000000000000000000, 0.000000000000000000 ) ) ;
#506 = EDGE_CURVE ( 'NONE', #576, #533, #762, .T. ) ;
#507 = CYLINDRICAL_SURFACE ( 'NONE', #1288, 4.099999999999999645 ) ;
#508 = ORIENTED_EDGE ( 'NONE', *, *, #580, .T. ) ;
#509 = CARTESIAN_POINT ( 'NONE',  ( 95.50000000000000000, 20.99999999999998224, 40.00000000000000000 ) ) ;
#510 = ORIENTED_EDGE ( 'NONE', *, *, #1017, .T. ) ;
#511 = CARTESIAN_POINT ( 'NONE',  ( 142.4759023711734187, 6.685265607277364630, 98.39561067604780931 ) ) ;
#512 = CARTESIAN_POINT ( 'NONE',  ( 38.50000000000000000, 4.000000000000000000, 99.89897948556635754 ) ) ;
#513 = CARTESIAN_POINT ( 'NONE',  ( 91.40000000000000568, 20.99999999999998224, 0.000000000000000000 ) ) ;
#514 = EDGE_CURVE ( 'NONE', #786, #776, #780, .T. ) ;
#515 = DIRECTION ( 'NONE',  ( 0.000000000000000000, 0.000000000000000000, -1.000000000000000000 ) ) ;
#516 = ORIENTED_EDGE ( 'NONE', *, *, #847, .T. ) ;
#517 = FACE_OUTER_BOUND ( 'NONE', #382, .T. ) ;
#518 = ORIENTED_EDGE ( 'NONE', *, *, #1165, .F. ) ;
#519 = CARTESIAN_POINT ( 'NONE',  ( 136.3150603147271624, 4.000000000000000000, 99.89897948556635754 ) ) ;
#520 = CARTESIAN_POINT ( 'NONE',  ( 130.4999999999999716, 4.000000000000000000, 93.00000000000000000 ) ) ;
#521 = DIRECTION ( 'NONE',  ( 1.000000000000000000, 0.000000000000000000, 3.118604001756057426E-16 ) ) ;
#522 = VECTOR ( 'NONE', #530, 1000.000000000000000 ) ;
#523 = AXIS2_PLACEMENT_3D ( 'NONE', #69, #1307, #493 ) ;
#524 = B_SPLINE_CURVE_WITH_KNOTS ( 'NONE', 3,
 ( #1022, #732, #537, #829, #125, #405, #938, #1236, #1244, #511, #626, #1120, #205, #330, #821, #2, #223, #739, #34, #229, #1226, #529 ),
 .UNSPECIFIED., .F., .F.,
 ( 4, 2, 2, 2, 2, 2, 2, 2, 2, 2, 4 ),
 ( 0.000000000000000000, 0.001304201487948263667, 0.001956302231922377177, 0.002608402975896490471, 0.003912604463844794253, 0.005216805951793098903, 0.006521007439741402685, 0.007825208927689706467, 0.009129410415638012852, 0.009781511159612166911, 0.01043361190358632097 ),
 .UNSPECIFIED. ) ;
#525 = FACE_OUTER_BOUND ( 'NONE', #638, .T. ) ;
#526 = VERTEX_POINT ( 'NONE', #88 ) ;
#527 = CARTESIAN_POINT ( 'NONE',  ( 106.4999999999999858, 8.000000000000000000, 84.99999999999998579 ) ) ;
#528 = ORIENTED_EDGE ( 'NONE', *, *, #243, .T. ) ;
#529 = CARTESIAN_POINT ( 'NONE',  ( 137.9999999999999716, 3.000000000000000000, 100.0000000000000000 ) ) ;
#530 = DIRECTION ( 'NONE',  ( -0.000000000000000000, -0.000000000000000000, -1.000000000000000000 ) ) ;
#531 = CIRCLE ( 'NONE', #369, 7.000000000000000000 ) ;
#532 = VECTOR ( 'NONE', #11, 1000.000000000000000 ) ;
#533 = VERTEX_POINT ( 'NONE', #479 ) ;
#534 = DIRECTION ( 'NONE',  ( -0.000000000000000000, 1.000000000000000000, -0.000000000000000000 ) ) ;
#535 = LINE ( 'NONE', #1132, #113 ) ;
#536 = FACE_OUTER_BOUND ( 'NONE', #417, .T. ) ;
#537 = CARTESIAN_POINT ( 'NONE',  ( 144.4193146689788136, 7.947112620968399099, 95.82389692956678573 ) ) ;
#538 = CARTESIAN_POINT ( 'NONE',  ( 103.1195620067928331, 27.49936009487566224, 60.60918938398982903 ) ) ;
#539 = CARTESIAN_POINT ( 'NONE',  ( 3.420763692142419377, 5.980534973161415024, 99.02669578972017916 ) ) ;
#540 = VECTOR ( 'NONE', #117, 1000.000000000000000 ) ;
#541 = ORIENTED_EDGE ( 'NONE', *, *, #672, .T. ) ;
#542 = DIRECTION ( 'NONE',  ( -0.000000000000000000, -1.000000000000000000, -0.000000000000000000 ) ) ;
#543 = DIRECTION ( 'NONE',  ( 0.000000000000000000, 0.000000000000000000, -1.000000000000000000 ) ) ;
#544 = CARTESIAN_POINT ( 'NONE',  ( 14.50000000000001243, 4.000000000000000000, 100.0000000000000000 ) ) ;
#545 = ORIENTED_EDGE ( 'NONE', *, *, #726, .F. ) ;
#546 = DIRECTION ( 'NONE',  ( -0.000000000000000000, 1.000000000000000000, -0.000000000000000000 ) ) ;
#547 = EDGE_CURVE ( 'NONE', #550, #202, #1313, .T. ) ;
#548 = AXIS2_PLACEMENT_3D ( 'NONE', #210, #622, #24 ) ;
#549 = ADVANCED_FACE ( 'NONE', ( #933 ), #102, .F. ) ;
#550 = VERTEX_POINT ( 'NONE', #435 ) ;
#551 = DIRECTION ( 'NONE',  ( -0.000000000000000000, 1.000000000000000000, -0.000000000000000000 ) ) ;
#552 = VECTOR ( 'NONE', #505, 1000.000000000000000 ) ;
#553 = CARTESIAN_POINT ( 'NONE',  ( 53.59999999999998721, 20.99999999999998224, 40.00000000000000000 ) ) ;
#554 = VECTOR ( 'NONE', #317, 1000.000000000000000 ) ;
#555 = EDGE_CURVE ( 'NONE', #1141, #89, #524, .T. ) ;
#556 = DIRECTION ( 'NONE',  ( 0.000000000000000000, 0.000000000000000000, -1.000000000000000000 ) ) ;
#557 = DIRECTION ( 'NONE',  ( -0.000000000000000000, -1.000000000000000000, -0.000000000000000000 ) ) ;
#558 = DIRECTION ( 'NONE',  ( -1.000000000000000000, 0.000000000000000000, 0.000000000000000000 ) ) ;
#559 = AXIS2_PLACEMENT_3D ( 'NONE', #350, #542, #556 ) ;
#560 = PLANE ( 'NONE',  #156 ) ;
#561 = VERTEX_POINT ( 'NONE', #132 ) ;
#562 = ORIENTED_EDGE ( 'NONE', *, *, #318, .T. ) ;
#563 = LINE ( 'NONE', #865, #1135 ) ;
#564 = AXIS2_PLACEMENT_3D ( 'NONE', #1013, #306, #110 ) ;
#565 = CYLINDRICAL_SURFACE ( 'NONE', #1084, 7.000000000000006217 ) ;
#566 = DIRECTION ( 'NONE',  ( 1.000000000000000000, 0.000000000000000000, 0.000000000000000000 ) ) ;
#567 = ORIENTED_EDGE ( 'NONE', *, *, #370, .T. ) ;
#568 = ADVANCED_BREP_SHAPE_REPRESENTATION ( 'Bottom rail support', ( #128, #33 ), #463 ) ;
#569 = CARTESIAN_POINT ( 'NONE',  ( 39.77719671891389197, 24.13095270496592804, 61.60606277815363541 ) ) ;
#570 = ORIENTED_EDGE ( 'NONE', *, *, #514, .T. ) ;
#571 = DIRECTION ( 'NONE',  ( 0.000000000000000000, -3.556183125752451388E-15, -1.000000000000000000 ) ) ;
#572 = EDGE_LOOP ( 'NONE', ( #867, #346, #1206, #689 ) ) ;
#573 = ORIENTED_EDGE ( 'NONE', *, *, #974, .F. ) ;
#574 = AXIS2_PLACEMENT_3D ( 'NONE', #1133, #1099, #931 ) ;
#575 = CARTESIAN_POINT ( 'NONE',  ( 38.58923203217798914, 19.68899143560495091, 63.83213873480421086 ) ) ;
#576 = VERTEX_POINT ( 'NONE', #635 ) ;
#577 = CARTESIAN_POINT ( 'NONE',  ( 130.5000000000000000, 4.000000000000000000, 11.00000000000000000 ) ) ;
#578 = CARTESIAN_POINT ( 'NONE',  ( 0.000000000000000000, 8.000000000000000000, 93.00000000000000000 ) ) ;
#579 = EDGE_CURVE ( 'NONE', #550, #421, #1031, .T. ) ;
#580 = EDGE_CURVE ( 'NONE', #942, #1178, #26, .T. ) ;
#581 = AXIS2_PLACEMENT_3D ( 'NONE', #760, #57, #459 ) ;
#582 = CARTESIAN_POINT ( 'NONE',  ( 44.02999192401037476, 29.64389326678339742, 60.22396596936111735 ) ) ;
#583 = ORIENTED_EDGE ( 'NONE', *, *, #555, .T. ) ;
#584 = CARTESIAN_POINT ( 'NONE',  ( 14.10070076408079309, 8.000000000000001776, 95.36057658857085073 ) ) ;
#585 = PLANE ( 'NONE',  #885 ) ;
#586 = EDGE_CURVE ( 'NONE', #807, #1178, #422, .T. ) ;
#587 = DIRECTION ( 'NONE',  ( 1.000000000000000000, -0.000000000000000000, -0.000000000000000000 ) ) ;
#588 = ORIENTED_EDGE ( 'NONE', *, *, #1098, .F. ) ;
#589 = DIRECTION ( 'NONE',  ( 0.000000000000000000, -0.000000000000000000, 1.000000000000000000 ) ) ;
#590 = ORIENTED_EDGE ( 'NONE', *, *, #586, .T. ) ;
#591 = SURFACE_SIDE_STYLE ('',( #612 ) ) ;
#592 = DIRECTION ( 'NONE',  ( 0.000000000000000000, 0.000000000000000000, -1.000000000000000000 ) ) ;
#593 = VERTEX_POINT ( 'NONE', #1042 ) ;
#594 = VERTEX_POINT ( 'NONE', #1144 ) ;
#595 = CARTESIAN_POINT ( 'NONE',  ( 7.000000000000000000, 0.000000000000000000, 93.00000000000000000 ) ) ;
#596 = CARTESIAN_POINT ( 'NONE',  ( 14.50000000000000000, 8.000000000000000000, 11.00000000000000000 ) ) ;
#597 = LINE ( 'NONE', #904, #384 ) ;
#598 = DIRECTION ( 'NONE',  ( -0.000000000000000000, 0.000000000000000000, -1.000000000000000000 ) ) ;
#599 = ADVANCED_FACE ( 'NONE', ( #1137 ), #714, .T. ) ;
#600 = PRODUCT_RELATED_PRODUCT_CATEGORY ( 'part', '', ( #981 ) ) ;
#601 = AXIS2_PLACEMENT_3D ( 'NONE', #45, #558, #360 ) ;
#602 = ORIENTED_EDGE ( 'NONE', *, *, #1184, .F. ) ;
#603 = DIRECTION ( 'NONE',  ( 1.000000000000000000, 0.000000000000000000, 0.000000000000000000 ) ) ;
#604 = DIRECTION ( 'NONE',  ( 1.000000000000000000, 0.000000000000000000, 0.000000000000000000 ) ) ;
#605 = EDGE_CURVE ( 'NONE', #1049, #92, #618, .T. ) ;
#606 = FACE_OUTER_BOUND ( 'NONE', #985, .T. ) ;
#607 = CARTESIAN_POINT ( 'NONE',  ( 45.39999999999999147, 20.99999999999998224, 0.000000000000000000 ) ) ;
#608 = CARTESIAN_POINT ( 'NONE',  ( 130.5000000000000000, 8.000000000000000000, 18.00000000000000355 ) ) ;
#609 = ORIENTED_EDGE ( 'NONE', *, *, #633, .F. ) ;
#610 = CARTESIAN_POINT ( 'NONE',  ( 14.50000000000001066, 4.000000000000000000, 93.00000000000000000 ) ) ;
#611 = PLANE ( 'NONE',  #711 ) ;
#612 = SURFACE_STYLE_FILL_AREA ( #1194 ) ;
#613 = EDGE_CURVE ( 'NONE', #705, #980, #251, .T. ) ;
#614 = DIRECTION ( 'NONE',  ( -1.000000000000000000, 0.000000000000000000, 0.000000000000000000 ) ) ;
#615 = EDGE_LOOP ( 'NONE', ( #1027, #510, #692, #222 ) ) ;
#616 = CARTESIAN_POINT ( 'NONE',  ( 14.20820393249938007, 8.000000000000000000, 95.00000000000000000 ) ) ;
#617 = EDGE_LOOP ( 'NONE', ( #713, #1122, #478, #166, #671 ) ) ;
#618 = LINE ( 'NONE', #414, #312 ) ;
#619 = CARTESIAN_POINT ( 'NONE',  ( 106.4828813811171955, 18.83484069087715440, 64.39394357740562214 ) ) ;
#620 = CARTESIAN_POINT ( 'NONE',  ( 31.50000000000000000, 4.000000000000000000, 18.00000000000000000 ) ) ;
#621 = EDGE_CURVE ( 'NONE', #687, #1310, #750, .T. ) ;
#622 = DIRECTION ( 'NONE',  ( 0.000000000000000000, -0.000000000000000000, 1.000000000000000000 ) ) ;
#623 = VERTEX_POINT ( 'NONE', #610 ) ;
#624 = CARTESIAN_POINT ( 'NONE',  ( 45.39999999999999147, 20.99999999999998224, 40.00000000000000000 ) ) ;
#625 = EDGE_LOOP ( 'NONE', ( #1324, #141, #172, #1200, #906, #465, #151, #996, #1224, #641 ) ) ;
#626 = CARTESIAN_POINT ( 'NONE',  ( 142.1838726192401623, 6.459174913426629416, 98.62380720430746806 ) ) ;
#627 = CARTESIAN_POINT ( 'NONE',  ( 95.54439893551379726, 32.45364526927200899, 60.00548577231026570 ) ) ;
#628 = PLANE ( 'NONE',  #826 ) ;
#629 = VECTOR ( 'NONE', #1018, 1000.000000000000000 ) ;
#630 = DIRECTION ( 'NONE',  ( -0.000000000000000000, -0.000000000000000000, -1.000000000000000000 ) ) ;
#631 = EDGE_LOOP ( 'NONE', ( #684, #570 ) ) ;
#632 = FACE_OUTER_BOUND ( 'NONE', #615, .T. ) ;
#633 = EDGE_CURVE ( 'NONE', #561, #1041, #653, .T. ) ;
#634 = ORIENTED_EDGE ( 'NONE', *, *, #605, .T. ) ;
#635 = CARTESIAN_POINT ( 'NONE',  ( 113.4999999999999858, 4.000000000000000000, 11.00000000000000000 ) ) ;
#636 = DIRECTION ( 'NONE',  ( -0.000000000000000000, -1.000000000000000000, 0.000000000000000000 ) ) ;
#637 = CARTESIAN_POINT ( 'NONE',  ( 5.667382498381005718, 4.124516852184087590, 99.88012465811242180 ) ) ;
#638 = EDGE_LOOP ( 'NONE', ( #496, #368 ) ) ;
#639 = DIRECTION ( 'NONE',  ( 0.000000000000000000, 0.000000000000000000, -1.000000000000000000 ) ) ;
#640 = LINE ( 'NONE', #134, #299 ) ;
#641 = ORIENTED_EDGE ( 'NONE', *, *, #579, .T. ) ;
#642 = DIRECTION ( 'NONE',  ( 1.000000000000000000, 0.000000000000000000, 0.000000000000000000 ) ) ;
#643 = COLOUR_RGB ( '',0.7921568627450980005, 0.8196078431372548767, 0.9333333333333333481 ) ;
#644 = DIRECTION ( 'NONE',  ( 0.000000000000000000, 0.000000000000000000, -1.000000000000000000 ) ) ;
#645 = CARTESIAN_POINT ( 'NONE',  ( 0.000000000000000000, 0.000000000000000000, 0.000000000000000000 ) ) ;
#646 = CARTESIAN_POINT ( 'NONE',  ( 132.8454951689502082, 6.819872294396255974, 98.23804797764694285 ) ) ;
#647 = EDGE_CURVE ( 'NONE', #954, #593, #487, .T. ) ;
#648 = CARTESIAN_POINT ( 'NONE',  ( 38.50000000000000000, 33.00000000000000000, 60.00000000000000000 ) ) ;
#649 = EDGE_CURVE ( 'NONE', #1214, #776, #419, .T. ) ;
#650 = ORIENTED_EDGE ( 'NONE', *, *, #391, .T. ) ;
#651 = CARTESIAN_POINT ( 'NONE',  ( 106.4999999999999858, 4.000000000000000000, 18.00000000000000355 ) ) ;
#652 = EDGE_CURVE ( 'NONE', #60, #354, #1158, .T. ) ;
#653 = CIRCLE ( 'NONE', #564, 15.00000000000000000 ) ;
#654 = CIRCLE ( 'NONE', #982, 4.099999999999999645 ) ;
#655 = CARTESIAN_POINT ( 'NONE',  ( 145.0000000000000000, 0.000000000000000000, 93.00000000000000000 ) ) ;
#656 = VERTEX_POINT ( 'NONE', #1241 ) ;
#657 = DIRECTION ( 'NONE',  ( -0.000000000000000000, -0.000000000000000000, -1.000000000000000000 ) ) ;
#658 = MECHANICAL_DESIGN_GEOMETRIC_PRESENTATION_REPRESENTATION (  '', ( #144 ), #787 ) ;
#659 = VERTEX_POINT ( 'NONE', #1232 ) ;
#660 = EDGE_CURVE ( 'NONE', #60, #1181, #535, .T. ) ;
#661 = FILL_AREA_STYLE ('',( #452 ) ) ;
#662 = LINE ( 'NONE', #357, #1308 ) ;
#663 = EDGE_LOOP ( 'NONE', ( #1213, #130, #377, #68 ) ) ;
#664 = DIRECTION ( 'NONE',  ( -0.000000000000000000, 1.000000000000000000, -0.000000000000000000 ) ) ;
#665 = AXIS2_PLACEMENT_3D ( 'NONE', #969, #61, #464 ) ;
#666 =( NAMED_UNIT ( * ) PLANE_ANGLE_UNIT ( ) SI_UNIT ( $, .RADIAN. ) );
#667 = CARTESIAN_POINT ( 'NONE',  ( 123.5000000000000000, 4.000000000000000000, 11.00000000000000000 ) ) ;
#668 = VERTEX_POINT ( 'NONE', #311 ) ;
#669 = LINE ( 'NONE', #553, #385 ) ;
#670 = VERTEX_POINT ( 'NONE', #919 ) ;
#671 = ORIENTED_EDGE ( 'NONE', *, *, #391, .F. ) ;
#672 = EDGE_CURVE ( 'NONE', #698, #1030, #861, .T. ) ;
#673 = CARTESIAN_POINT ( 'NONE',  ( 44.43750553383961233, 29.96382845089063096, 60.18327721913095019 ) ) ;
#674 = PRODUCT_DEFINITION_CONTEXT ( 'detailed design', #730, 'design' ) ;
#675 = VERTEX_POINT ( 'NONE', #736 ) ;
#676 = CARTESIAN_POINT ( 'NONE',  ( 130.4999999999999716, 8.000000000000000000, 93.00000000000000000 ) ) ;
#677 = ORIENTED_EDGE ( 'NONE', *, *, #514, .F. ) ;
#678 = ORIENTED_EDGE ( 'NONE', *, *, #66, .F. ) ;
#679 = CARTESIAN_POINT ( 'NONE',  ( 38.51711861888275479, 18.83484069087715085, 64.39394357740562214 ) ) ;
#680 = ADVANCED_FACE ( 'NONE', ( #999 ), #409, .T. ) ;
#681 = VERTEX_POINT ( 'NONE', #320 ) ;
#682 = CARTESIAN_POINT ( 'NONE',  ( 12.15875995330662107, 6.823063485103659787, 98.23418176336025454 ) ) ;
#683 = EDGE_CURVE ( 'NONE', #526, #705, #727, .T. ) ;
#684 = ORIENTED_EDGE ( 'NONE', *, *, #303, .T. ) ;
#685 = CARTESIAN_POINT ( 'NONE',  ( 51.44938620556793296, 32.89416517748525592, 59.99936313851157621 ) ) ;
#686 = ORIENTED_EDGE ( 'NONE', *, *, #454, .T. ) ;
#687 = VERTEX_POINT ( 'NONE', #286 ) ;
#688 = DIRECTION ( 'NONE',  ( 1.000000000000000000, 0.000000000000000000, 0.000000000000000000 ) ) ;
#689 = ORIENTED_EDGE ( 'NONE', *, *, #209, .F. ) ;
#690 = AXIS2_PLACEMENT_3D ( 'NONE', #1105, #292, #614 ) ;
#691 = CARTESIAN_POINT ( 'NONE',  ( 38.50000000000000000, 18.00000000000000355, 0.000000000000000000 ) ) ;
#692 = ORIENTED_EDGE ( 'NONE', *, *, #98, .F. ) ;
#693 = CARTESIAN_POINT ( 'NONE',  ( 113.4999999999999858, 4.000000000000000000, 18.00000000000000355 ) ) ;
#694 = B_SPLINE_CURVE_WITH_KNOTS ( 'NONE', 3,
 ( #754, #927, #1247, #637, #231, #1139, #946, #332, #539, #1147, #1155, #741, #225, #823, #418, #1039, #127, #438, #844, #36 ),
 .UNSPECIFIED., .F., .F.,
 ( 4, 2, 2, 2, 2, 2, 2, 2, 2, 4 ),
 ( -1.673320459778684341E-05, 0.001297831202394411068, 0.002612395609386608010, 0.003926960016378804735, 0.005241524423371000593, 0.006556088830363197319, 0.007870653237355394044, 0.008527935440851491106, 0.009185217644347589902, 0.01049978205133982219 ),
 .UNSPECIFIED. ) ;
#695 = CARTESIAN_POINT ( 'NONE',  ( 130.4999999999999716, 8.000000000000000000, 100.0000000000000000 ) ) ;
#696 = CIRCLE ( 'NONE', #1293, 4.099999999999992539 ) ;
#697 = CARTESIAN_POINT ( 'NONE',  ( 39.27899717148038405, 22.79469042709914461, 62.17269768048426926 ) ) ;
#698 = VERTEX_POINT ( 'NONE', #99 ) ;
#699 = CARTESIAN_POINT ( 'NONE',  ( 49.49999999999998579, 20.99999999999998224, 40.00000000000000000 ) ) ;
#700 = FACE_OUTER_BOUND ( 'NONE', #1059, .T. ) ;
#701 = ADVANCED_FACE ( 'NONE', ( #525 ), #115, .F. ) ;
#702 = DIRECTION ( 'NONE',  ( -0.000000000000000000, -0.000000000000000000, -1.000000000000000000 ) ) ;
#703 = DIRECTION ( 'NONE',  ( -1.000000000000000000, 0.000000000000000000, 0.000000000000000000 ) ) ;
#704 =( GEOMETRIC_REPRESENTATION_CONTEXT ( 3 ) GLOBAL_UNCERTAINTY_ASSIGNED_CONTEXT ( ( #769 ) ) GLOBAL_UNIT_ASSIGNED_CONTEXT ( ( #756, #32, #958 ) ) REPRESENTATION_CONTEXT ( 'NONE', 'WORKASPACE' ) );
#705 = VERTEX_POINT ( 'NONE', #427 ) ;
#706 = DIRECTION ( 'NONE',  ( -0.000000000000000000, 0.000000000000000000, 1.000000000000000000 ) ) ;
#707 = CYLINDRICAL_SURFACE ( 'NONE', #1052, 6.999999999999999112 ) ;
#708 = CARTESIAN_POINT ( 'NONE',  ( 123.5000000000000000, 8.000000000000000000, 11.00000000000000000 ) ) ;
#709 = EDGE_LOOP ( 'NONE', ( #410, #738, #753, #274 ) ) ;
#710 = CARTESIAN_POINT ( 'NONE',  ( 0.000000000000000000, 8.000000000000000000, 95.00000000000000000 ) ) ;
#711 = AXIS2_PLACEMENT_3D ( 'NONE', #503, #1227, #415 ) ;
#712 = CIRCLE ( 'NONE', #276, 7.000000000000006217 ) ;
#713 = ORIENTED_EDGE ( 'NONE', *, *, #379, .F. ) ;
#714 = PLANE ( 'NONE',  #952 ) ;
#715 = CARTESIAN_POINT ( 'NONE',  ( 105.7210028285196017, 22.79469042709914461, 62.17269768048426215 ) ) ;
#716 = DIRECTION ( 'NONE',  ( 1.000000000000000000, -0.000000000000000000, -0.000000000000000000 ) ) ;
#717 = B_SPLINE_CURVE_WITH_KNOTS ( 'NONE', 3,
 ( #792, #584, #1192, #986, #1083, #83, #378, #796, #682, #884, #1089, #1207, #168, #289, #187, #275 ),
 .UNSPECIFIED., .F., .F.,
 ( 4, 2, 2, 2, 2, 2, 2, 4 ),
 ( 0.000000000000000000, 0.001109304325461840180, 0.002218608650923680359, 0.003327912976385520756, 0.004437217301847360719, 0.005546521627309200682, 0.006655825952771041512, 0.008874434603694719703 ),
 .UNSPECIFIED. ) ;
#718 = CARTESIAN_POINT ( 'NONE',  ( 123.5000000000000000, 8.000000000000000000, 11.00000000000000000 ) ) ;
#719 = CIRCLE ( 'NONE', #1231, 7.000000000000006217 ) ;
#720 = DIRECTION ( 'NONE',  ( -0.000000000000000000, 1.000000000000000000, -0.000000000000000000 ) ) ;
#721 = ORIENTED_EDGE ( 'NONE', *, *, #555, .F. ) ;
#722 = DIRECTION ( 'NONE',  ( 0.000000000000000000, 0.000000000000000000, -1.000000000000000000 ) ) ;
#723 = CARTESIAN_POINT ( 'NONE',  ( 91.49999999999998579, 33.00000000000000000, 60.00000000000000000 ) ) ;
#724 = EDGE_CURVE ( 'NONE', #354, #220, #1026, .T. ) ;
#725 = CARTESIAN_POINT ( 'NONE',  ( 7.500000000000011546, 8.000000000000000000, 93.00000000000000000 ) ) ;
#726 = EDGE_CURVE ( 'NONE', #1030, #783, #402, .T. ) ;
#727 = LINE ( 'NONE', #1125, #742 ) ;
#728 = EDGE_LOOP ( 'NONE', ( #1300, #1, #365, #268 ) ) ;
#729 = CARTESIAN_POINT ( 'NONE',  ( 130.5000000000000000, 8.000000000000000000, 11.00000000000000000 ) ) ;
#730 = APPLICATION_CONTEXT ( 'automotive_design' ) ;
#731 = ORIENTED_EDGE ( 'NONE', *, *, #580, .F. ) ;
#732 = CARTESIAN_POINT ( 'NONE',  ( 144.5818131946356004, 8.000000000000000000, 95.42392742238489234 ) ) ;
#733 = AXIS2_PLACEMENT_3D ( 'NONE', #1020, #819, #9 ) ;
#734 = CARTESIAN_POINT ( 'NONE',  ( 137.9999999999999716, 0.000000000000000000, 100.0000000000000000 ) ) ;
#735 = CARTESIAN_POINT ( 'NONE',  ( 95.50000000000000000, 20.99999999999998224, 0.000000000000000000 ) ) ;
#736 = CARTESIAN_POINT ( 'NONE',  ( 91.49999999999998579, 33.00000000000000000, 60.00000000000000000 ) ) ;
#737 = CYLINDRICAL_SURFACE ( 'NONE', #574, 6.999999999999999112 ) ;
#738 = ORIENTED_EDGE ( 'NONE', *, *, #461, .T. ) ;
#739 = CARTESIAN_POINT ( 'NONE',  ( 138.8357283906109387, 3.705881553852487187, 99.95194612706772830 ) ) ;
#740 = FACE_OUTER_BOUND ( 'NONE', #1243, .T. ) ;
#741 = CARTESIAN_POINT ( 'NONE',  ( 1.962792610276334004, 7.103835165276962016, 97.87574152190971688 ) ) ;
#742 = VECTOR ( 'NONE', #630, 1000.000000000000000 ) ;
#743 = ORIENTED_EDGE ( 'NONE', *, *, #461, .F. ) ;
#744 = CLOSED_SHELL ( 'NONE', ( #774, #779, #376, #549, #348, #1187, #80, #1154, #1175, #859, #881, #918, #1239, #136, #1156, #965, #1225, #163, #285, #1108, #1170, #701, #1292, #599, #1143, #495, #468, #12, #894, #680, #1298, #41, #1322, #74, #1161, #133, #873 ) ) ;
#745 = CARTESIAN_POINT ( 'NONE',  ( 21.50000000000000000, 8.000000000000000000, 18.00000000000000355 ) ) ;
#746 = PLANE ( 'NONE',  #450 ) ;
#747 = PLANE ( 'NONE',  #886 ) ;
#748 = CARTESIAN_POINT ( 'NONE',  ( 113.4999999999999858, 8.000000000000000000, 18.00000000000000355 ) ) ;
#749 = EDGE_CURVE ( 'NONE', #1185, #404, #945, .T. ) ;
#750 = CIRCLE ( 'NONE', #7, 6.999999999999999112 ) ;
#751 = CARTESIAN_POINT ( 'NONE',  ( 131.9327448111108936, 7.472257239676282303, 97.25772230064882251 ) ) ;
#752 = CARTESIAN_POINT ( 'NONE',  ( 145.0000000000000000, 0.000000000000000000, 7.000000000000006217 ) ) ;
#753 = ORIENTED_EDGE ( 'NONE', *, *, #1005, .T. ) ;
#754 = CARTESIAN_POINT ( 'NONE',  ( 7.000000000000000000, 3.000000000000000000, 100.0000000000000000 ) ) ;
#755 = AXIS2_PLACEMENT_3D ( 'NONE', #1205, #598, #703 ) ;
#756 =( LENGTH_UNIT ( ) NAMED_UNIT ( * ) SI_UNIT ( .MILLI., .METRE. ) );
#757 = LINE ( 'NONE', #1157, #1219 ) ;
#758 = EDGE_CURVE ( 'NONE', #970, #576, #597, .T. ) ;
#759 = ORIENTED_EDGE ( 'NONE', *, *, #1262, .F. ) ;
#760 = CARTESIAN_POINT ( 'NONE',  ( 0.000000000000000000, 8.000000000000000000, 100.0000000000000000 ) ) ;
#761 = CIRCLE ( 'NONE', #174, 6.999999999999999112 ) ;
#762 = CIRCLE ( 'NONE', #1309, 6.999999999999999112 ) ;
#763 = CARTESIAN_POINT ( 'NONE',  ( 95.50000000000000000, 20.99999999999998224, 40.00000000000000000 ) ) ;
#764 = ORIENTED_EDGE ( 'NONE', *, *, #38, .T. ) ;
#765 = CARTESIAN_POINT ( 'NONE',  ( 145.0000000000000000, 0.000000000000000000, 100.0000000000000000 ) ) ;
#766 = AXIS2_PLACEMENT_3D ( 'NONE', #620, #1024, #1229 ) ;
#767 = CARTESIAN_POINT ( 'NONE',  ( 21.50000000000000000, 8.000000000000000000, 11.00000000000000000 ) ) ;
#768 = LINE ( 'NONE', #1166, #469 ) ;
#769 = UNCERTAINTY_MEASURE_WITH_UNIT (LENGTH_MEASURE( 1.000000000000000082E-05 ), #756, 'distance_accuracy_value', 'NONE');
#770 = EDGE_LOOP ( 'NONE', ( #65, #876 ) ) ;
#771 = DIRECTION ( 'NONE',  ( -1.364389250768275093E-16, 0.000000000000000000, -1.000000000000000000 ) ) ;
#772 = ORIENTED_EDGE ( 'NONE', *, *, #98, .T. ) ;
#773 = VECTOR ( 'NONE', #587, 1000.000000000000000 ) ;
#774 = ADVANCED_FACE ( 'NONE', ( #392 ), #810, .F. ) ;
#775 = CARTESIAN_POINT ( 'NONE',  ( 14.50000000000000178, 4.000000000000000000, 18.00000000000000355 ) ) ;
#776 = VERTEX_POINT ( 'NONE', #607 ) ;
#777 = LINE ( 'NONE', #1173, #862 ) ;
#778 = EDGE_LOOP ( 'NONE', ( #1169, #864, #211, #467 ) ) ;
#779 = ADVANCED_FACE ( 'NONE', ( #301 ), #507, .F. ) ;
#780 = CIRCLE ( 'NONE', #349, 4.099999999999999645 ) ;
#781 = CARTESIAN_POINT ( 'NONE',  ( 38.64420371428052903, 20.12218687645797033, 63.56596470461868620 ) ) ;
#782 = ORIENTED_EDGE ( 'NONE', *, *, #613, .F. ) ;
#783 = VERTEX_POINT ( 'NONE', #718 ) ;
#784 = DIRECTION ( 'NONE',  ( -0.000000000000000000, -1.000000000000000000, -0.000000000000000000 ) ) ;
#785 = CIRCLE ( 'NONE', #804, 6.999999999999999112 ) ;
#786 = VERTEX_POINT ( 'NONE', #1221 ) ;
#787 =( GEOMETRIC_REPRESENTATION_CONTEXT ( 3 ) GLOBAL_UNCERTAINTY_ASSIGNED_CONTEXT ( ( #358 ) ) GLOBAL_UNIT_ASSIGNED_CONTEXT ( ( #374, #1189, #84 ) ) REPRESENTATION_CONTEXT ( 'NONE', 'WORKASPACE' ) );
#788 = EDGE_CURVE ( 'NONE', #1002, #261, #1130, .T. ) ;
#789 = EDGE_CURVE ( 'NONE', #1281, #698, #20, .T. ) ;
#790 = CARTESIAN_POINT ( 'NONE',  ( 53.50000000000000000, 33.00000000000000000, 60.00000000000000000 ) ) ;
#791 = ORIENTED_EDGE ( 'NONE', *, *, #504, .F. ) ;
#792 = CARTESIAN_POINT ( 'NONE',  ( 14.20820393249938007, 8.000000000000000000, 95.00000000000000000 ) ) ;
#793 = AXIS2_PLACEMENT_3D ( 'NONE', #937, #313, #1212 ) ;
#794 = CARTESIAN_POINT ( 'NONE',  ( 42.89449835566099267, 28.61968609681611397, 60.38387727124148796 ) ) ;
#795 = ORIENTED_EDGE ( 'NONE', *, *, #1005, .F. ) ;
#796 = CARTESIAN_POINT ( 'NONE',  ( 12.39753645949707561, 7.001384751404847506, 98.01274300613610535 ) ) ;
#797 = CARTESIAN_POINT ( 'NONE',  ( 7.250000000000006217, 8.000000000000000000, 95.00000000000000000 ) ) ;
#798 = VECTOR ( 'NONE', #499, 1000.000000000000000 ) ;
#799 = CIRCLE ( 'NONE', #175, 6.999999999999999112 ) ;
#800 = PLANE ( 'NONE',  #1188 ) ;
#801 = EDGE_LOOP ( 'NONE', ( #1109, #900, #914, #54 ) ) ;
#802 = LINE ( 'NONE', #1201, #71 ) ;
#803 = FACE_OUTER_BOUND ( 'NONE', #663, .T. ) ;
#804 = AXIS2_PLACEMENT_3D ( 'NONE', #748, #1148, #644 ) ;
#805 = VERTEX_POINT ( 'NONE', #430 ) ;
#806 = PLANE ( 'NONE',  #755 ) ;
#807 = VERTEX_POINT ( 'NONE', #512 ) ;
#808 = DIRECTION ( 'NONE',  ( -0.000000000000000000, -1.000000000000000000, -0.000000000000000000 ) ) ;
#809 = CARTESIAN_POINT ( 'NONE',  ( 31.50000000000000000, 8.000000000000000000, 11.00000000000000000 ) ) ;
#810 = CYLINDRICAL_SURFACE ( 'NONE', #922, 4.099999999999992539 ) ;
#811 = ORIENTED_EDGE ( 'NONE', *, *, #362, .F. ) ;
#812 = DIRECTION ( 'NONE',  ( 0.000000000000000000, 0.000000000000000000, -1.000000000000000000 ) ) ;
#813 = EDGE_LOOP ( 'NONE', ( #94, #650, #972, #101, #458, #271, #1000, #1182 ) ) ;
#814 = CARTESIAN_POINT ( 'NONE',  ( 14.50000000000000178, 8.000000000000000000, 18.00000000000000355 ) ) ;
#815 = CARTESIAN_POINT ( 'NONE',  ( 106.4999999999999858, 18.00000000000001066, 64.99999999999998579 ) ) ;
#816 = CARTESIAN_POINT ( 'NONE',  ( 38.50000000000000000, 8.000000000000000000, 84.99999999999998579 ) ) ;
#817 = DIRECTION ( 'NONE',  ( -1.000000000000000000, 0.000000000000000000, 0.000000000000000000 ) ) ;
#818 = ORIENTED_EDGE ( 'NONE', *, *, #30, .T. ) ;
#819 = DIRECTION ( 'NONE',  ( -0.000000000000000000, -0.000000000000000000, -1.000000000000000000 ) ) ;
#820 = ORIENTED_EDGE ( 'NONE', *, *, #29, .T. ) ;
#821 = CARTESIAN_POINT ( 'NONE',  ( 140.3083440494315823, 4.940317955187569332, 99.61708393026881936 ) ) ;
#822 = FACE_OUTER_BOUND ( 'NONE', #625, .T. ) ;
#823 = CARTESIAN_POINT ( 'NONE',  ( 1.322406705995301301, 7.541424888619044253, 97.09951052257903825 ) ) ;
#824 = AXIS2_PLACEMENT_3D ( 'NONE', #298, #488, #902 ) ;
#825 = DIRECTION ( 'NONE',  ( 0.000000000000000000, -1.000000000000000000, 0.000000000000000000 ) ) ;
#826 = AXIS2_PLACEMENT_3D ( 'NONE', #14, #521, #425 ) ;
#827 = CARTESIAN_POINT ( 'NONE',  ( 38.50000000000000000, 4.000000000000000000, 18.00000000000000355 ) ) ;
#828 = ORIENTED_EDGE ( 'NONE', *, *, #1058, .F. ) ;
#829 = CARTESIAN_POINT ( 'NONE',  ( 144.1264889898723425, 7.806045052427657005, 96.39287950405235961 ) ) ;
#830 = CARTESIAN_POINT ( 'NONE',  ( 100.9700080759896395, 29.64389326678339742, 60.22396596936112445 ) ) ;
#831 = EDGE_CURVE ( 'NONE', #659, #883, #307, .T. ) ;
#832 = LINE ( 'NONE', #917, #308 ) ;
#833 = CARTESIAN_POINT ( 'NONE',  ( 130.7917960675005986, 8.000000000000000000, 95.00000000000000000 ) ) ;
#834 = CARTESIAN_POINT ( 'NONE',  ( 137.9999999999999716, 8.000000000000000000, 7.000000000000006217 ) ) ;
#835 = ORIENTED_EDGE ( 'NONE', *, *, #1159, .F. ) ;
#836 = CARTESIAN_POINT ( 'NONE',  ( 134.1238905570122313, 5.816423283583022297, 99.13971528008279677 ) ) ;
#837 = AXIS2_PLACEMENT_3D ( 'NONE', #882, #482, #1171 ) ;
#838 = CARTESIAN_POINT ( 'NONE',  ( 106.4107679678220393, 19.68899143560495801, 63.83213873480428191 ) ) ;
#839 = DIRECTION ( 'NONE',  ( 0.000000000000000000, 0.000000000000000000, -1.000000000000000000 ) ) ;
#840 = DIRECTION ( 'NONE',  ( 3.118604001756057426E-16, 0.000000000000000000, -1.000000000000000000 ) ) ;
#841 = DIRECTION ( 'NONE',  ( 0.000000000000000000, 0.000000000000000000, 1.000000000000000000 ) ) ;
#842 = CARTESIAN_POINT ( 'NONE',  ( 38.50000000000000000, 4.000000000000000000, 100.0000000000000000 ) ) ;
#843 = CARTESIAN_POINT ( 'NONE',  ( 99.30754495280552874, 30.84874431281252427, 60.08565939060709837 ) ) ;
#844 = CARTESIAN_POINT ( 'NONE',  ( 0.4181852048798754828, 8.000000000000000000, 95.42392205419631068 ) ) ;
#845 = EDGE_CURVE ( 'NONE', #18, #929, #215, .T. ) ;
#846 = PRODUCT_DEFINITION ( 'UNKNOWN', '', #983, #674 ) ;
#847 = EDGE_CURVE ( 'NONE', #675, #404, #153, .T. ) ;
#848 = CARTESIAN_POINT ( 'NONE',  ( 130.4999999999999716, 4.000000000000000000, 100.0000000000000000 ) ) ;
#849 = DIRECTION ( 'NONE',  ( 0.000000000000000000, -0.000000000000000000, -1.000000000000000000 ) ) ;
#850 = FACE_OUTER_BOUND ( 'NONE', #372, .T. ) ;
#851 = EDGE_LOOP ( 'NONE', ( #484, #1312, #164, #743 ) ) ;
#852 = CARTESIAN_POINT ( 'NONE',  ( 106.4999999999999858, 8.000000000000000000, 60.00000000000000000 ) ) ;
#853 = PRODUCT_CONTEXT ( 'NONE', #401, 'mechanical' ) ;
#854 = CARTESIAN_POINT ( 'NONE',  ( 106.4999999999999858, 18.00000000000000355, 0.000000000000000000 ) ) ;
#855 = ORIENTED_EDGE ( 'NONE', *, *, #749, .F. ) ;
#856 = CARTESIAN_POINT ( 'NONE',  ( 91.40000000000000568, 20.99999999999998224, 40.00000000000000000 ) ) ;
#857 = B_SPLINE_CURVE_WITH_KNOTS ( 'NONE', 3,
 ( #1176, #85, #679, #575, #781, #165, #1291, #185, #697, #569, #375, #273, #371, #1198, #995, #794, #76, #582, #673, #270, #1092, #1081, #178, #491, #976, #685, #81, #790 ),
 .UNSPECIFIED., .F., .F.,
 ( 4, 2, 2, 2, 2, 2, 2, 2, 2, 2, 2, 2, 2, 4 ),
 ( 0.006196472592137899221, 0.007723930179402390024, 0.009251387766666880827, 0.01077884535393137250, 0.01230630294119587111, 0.01536121811572486659, 0.01688867570298937040, 0.01841613329025387769, 0.01994359087751838150, 0.02147104846478288531, 0.02452596363931191029, 0.02605342122657642798, 0.02758087881384094567, 0.03063579398837000534 ),
 .UNSPECIFIED. ) ;
#858 = LINE ( 'NONE', #248, #897 ) ;
#859 = ADVANCED_FACE ( 'NONE', ( #198 ), #746, .F. ) ;
#860 = DIRECTION ( 'NONE',  ( 0.000000000000000000, -0.000000000000000000, 1.000000000000000000 ) ) ;
#861 = CIRCLE ( 'NONE', #217, 6.999999999999999112 ) ;
#862 = VECTOR ( 'NONE', #466, 1000.000000000000000 ) ;
#863 = CARTESIAN_POINT ( 'NONE',  ( 7.000000000000000000, 0.000000000000000000, 0.000000000000000000 ) ) ;
#864 = ORIENTED_EDGE ( 'NONE', *, *, #86, .T. ) ;
#865 = CARTESIAN_POINT ( 'NONE',  ( 145.0000000000000000, 8.000000000000000000, 100.0000000000000000 ) ) ;
#866 = EDGE_CURVE ( 'NONE', #980, #421, #3, .T. ) ;
#867 = ORIENTED_EDGE ( 'NONE', *, *, #506, .F. ) ;
#868 = VERTEX_POINT ( 'NONE', #324 ) ;
#869 = CARTESIAN_POINT ( 'NONE',  ( 130.4999999999999716, 4.000000000000000000, 93.00000000000000000 ) ) ;
#870 = EDGE_LOOP ( 'NONE', ( #161, #249, #895, #367 ) ) ;
#871 = CARTESIAN_POINT ( 'NONE',  ( 38.50000000000000000, 3.000000000000000000, 95.00000000000000000 ) ) ;
#872 = ORIENTED_EDGE ( 'NONE', *, *, #37, .F. ) ;
#873 = ADVANCED_FACE ( 'NONE', ( #740 ), #1138, .T. ) ;
#874 = AXIS2_PLACEMENT_3D ( 'NONE', #1001, #203, #812 ) ;
#875 = CARTESIAN_POINT ( 'NONE',  ( 38.50000000000000000, 33.00000000000000000, 84.99999999999998579 ) ) ;
#876 = ORIENTED_EDGE ( 'NONE', *, *, #355, .F. ) ;
#877 = CARTESIAN_POINT ( 'NONE',  ( 7.000000000000000000, 0.000000000000000000, 93.00000000000000000 ) ) ;
#878 = ORIENTED_EDGE ( 'NONE', *, *, #903, .T. ) ;
#879 = FACE_OUTER_BOUND ( 'NONE', #1277, .T. ) ;
#880 = VECTOR ( 'NONE', #56, 1000.000000000000000 ) ;
#881 = ADVANCED_FACE ( 'NONE', ( #1216, #1004, #822 ), #611, .T. ) ;
#882 = CARTESIAN_POINT ( 'NONE',  ( 53.50000000000000000, 18.00000000000000355, 0.000000000000000000 ) ) ;
#883 = VERTEX_POINT ( 'NONE', #734 ) ;
#884 = CARTESIAN_POINT ( 'NONE',  ( 11.66605160256446538, 6.444997697805371573, 98.63424503187395942 ) ) ;
#885 = AXIS2_PLACEMENT_3D ( 'NONE', #1103, #993, #497 ) ;
#886 = AXIS2_PLACEMENT_3D ( 'NONE', #1123, #642, #1044 ) ;
#887 = EDGE_CURVE ( 'NONE', #59, #966, #238, .T. ) ;
#888 = CARTESIAN_POINT ( 'NONE',  ( 38.50000000000000000, 18.00000000000000355, 100.0000000000000000 ) ) ;
#889 = ORIENTED_EDGE ( 'NONE', *, *, #334, .F. ) ;
#890 = CARTESIAN_POINT ( 'NONE',  ( 0.000000000000000000, 8.000000000000000000, 0.000000000000000000 ) ) ;
#891 = LINE ( 'NONE', #90, #552 ) ;
#892 = VERTEX_POINT ( 'NONE', #951 ) ;
#893 = CARTESIAN_POINT ( 'NONE',  ( 0.2917960675006313620, 8.000000000000000000, 95.00000000000000000 ) ) ;
#894 = ADVANCED_FACE ( 'NONE', ( #155 ), #565, .T. ) ;
#895 = ORIENTED_EDGE ( 'NONE', *, *, #921, .T. ) ;
#896 = CARTESIAN_POINT ( 'NONE',  ( 53.50000000000000000, 33.00000000000000000, 0.000000000000000000 ) ) ;
#897 = VECTOR ( 'NONE', #336, 1000.000000000000000 ) ;
#898 = CARTESIAN_POINT ( 'NONE',  ( 106.4999999999999858, 18.00000000000000355, 60.00000000000000000 ) ) ;
#899 = ORIENTED_EDGE ( 'NONE', *, *, #921, .F. ) ;
#900 = ORIENTED_EDGE ( 'NONE', *, *, #660, .T. ) ;
#901 = DIRECTION ( 'NONE',  ( 0.000000000000000000, 1.000000000000000000, 0.000000000000000000 ) ) ;
#902 = DIRECTION ( 'NONE',  ( -1.000000000000000000, 0.000000000000000000, 0.000000000000000000 ) ) ;
#903 = EDGE_CURVE ( 'NONE', #354, #60, #494, .T. ) ;
#904 = CARTESIAN_POINT ( 'NONE',  ( 113.4999999999999858, 4.000000000000000000, 11.00000000000000000 ) ) ;
#905 = DIRECTION ( 'NONE',  ( -0.000000000000000000, 1.000000000000000000, -0.000000000000000000 ) ) ;
#906 = ORIENTED_EDGE ( 'NONE', *, *, #105, .T. ) ;
#907 = DIRECTION ( 'NONE',  ( 0.000000000000000000, 0.000000000000000000, -1.000000000000000000 ) ) ;
#908 = DIRECTION ( 'NONE',  ( 0.000000000000000000, 0.000000000000000000, 1.000000000000000000 ) ) ;
#909 = CARTESIAN_POINT ( 'NONE',  ( 145.0000000000000000, 0.000000000000000000, 93.00000000000000000 ) ) ;
#910 = EDGE_CURVE ( 'NONE', #89, #501, #662, .T. ) ;
#911 = CARTESIAN_POINT ( 'NONE',  ( 49.49999999999998579, 20.99999999999998224, 40.00000000000000000 ) ) ;
#912 = ORIENTED_EDGE ( 'NONE', *, *, #647, .T. ) ;
#913 = DIRECTION ( 'NONE',  ( -0.000000000000000000, -0.000000000000000000, -1.000000000000000000 ) ) ;
#914 = ORIENTED_EDGE ( 'NONE', *, *, #355, .T. ) ;
#915 = DIRECTION ( 'NONE',  ( 0.000000000000000000, -1.000000000000000000, -0.000000000000000000 ) ) ;
#916 = CARTESIAN_POINT ( 'NONE',  ( 105.2228032810860725, 24.13095270496592093, 61.60606277815362120 ) ) ;
#917 = CARTESIAN_POINT ( 'NONE',  ( 14.50000000000001243, 8.000000000000000000, 100.0000000000000000 ) ) ;
#918 = ADVANCED_FACE ( 'NONE', ( #1153 ), #560, .T. ) ;
#919 = CARTESIAN_POINT ( 'NONE',  ( 14.50000000000001066, 8.000000000000000000, 93.00000000000000000 ) ) ;
#920 = DIRECTION ( 'NONE',  ( 0.000000000000000000, 0.000000000000000000, -1.000000000000000000 ) ) ;
#921 = EDGE_CURVE ( 'NONE', #107, #1185, #858, .T. ) ;
#922 = AXIS2_PLACEMENT_3D ( 'NONE', #106, #1210, #194 ) ;
#923 = AXIS2_PLACEMENT_3D ( 'NONE', #871, #267, #571 ) ;
#924 = EDGE_LOOP ( 'NONE', ( #196, #1062, #634, #835, #1233, #1126, #329, #508 ) ) ;
#925 = CARTESIAN_POINT ( 'NONE',  ( 135.7487261093033624, 4.476529515198685694, 99.80170830559865180 ) ) ;
#926 = DIRECTION ( 'NONE',  ( 1.000000000000000000, 0.000000000000000000, 0.000000000000000000 ) ) ;
#927 = CARTESIAN_POINT ( 'NONE',  ( 6.665328178707058626, 3.282849266583864889, 100.0000000000000000 ) ) ;
#928 = CARTESIAN_POINT ( 'NONE',  ( 106.4999999999999858, 33.00000000000000000, 84.99999999999998579 ) ) ;
#929 = VERTEX_POINT ( 'NONE', #1043 ) ;
#930 = AXIS2_PLACEMENT_3D ( 'NONE', #725, #534, #935 ) ;
#931 = DIRECTION ( 'NONE',  ( 0.000000000000000000, 0.000000000000000000, 1.000000000000000000 ) ) ;
#932 = VERTEX_POINT ( 'NONE', #752 ) ;
#933 = FACE_OUTER_BOUND ( 'NONE', #1174, .T. ) ;
#934 = CARTESIAN_POINT ( 'NONE',  ( 103.7287439989214306, 26.70114266350472931, 60.80303576631148132 ) ) ;
#935 = DIRECTION ( 'NONE',  ( 0.000000000000000000, 0.000000000000000000, -1.000000000000000000 ) ) ;
#936 = DIRECTION ( 'NONE',  ( 0.000000000000000000, 1.000000000000000000, 0.000000000000000000 ) ) ;
#937 = CARTESIAN_POINT ( 'NONE',  ( 0.000000000000000000, 8.000000000000000000, 100.0000000000000000 ) ) ;
#938 = CARTESIAN_POINT ( 'NONE',  ( 143.6775766608058120, 7.541414263311490451, 97.09953367206450991 ) ) ;
#939 = CARTESIAN_POINT ( 'NONE',  ( 92.53428817791470351, 32.99999999999999289, 59.99999999999999289 ) ) ;
#940 = EDGE_CURVE ( 'NONE', #593, #1141, #959, .T. ) ;
#941 = DIRECTION ( 'NONE',  ( 0.000000000000000000, 0.000000000000000000, -1.000000000000000000 ) ) ;
#942 = VERTEX_POINT ( 'NONE', #1280 ) ;
#943 = CARTESIAN_POINT ( 'NONE',  ( 0.000000000000000000, 8.000000000000000000, 100.0000000000000000 ) ) ;
#944 = DIRECTION ( 'NONE',  ( -1.364389250768275093E-16, 0.000000000000000000, -1.000000000000000000 ) ) ;
#945 = CIRCLE ( 'NONE', #1197, 25.00000000000000000 ) ;
#946 = CARTESIAN_POINT ( 'NONE',  ( 4.370810536856581940, 5.206133607438835575, 99.49691571443523230 ) ) ;
#947 = DIRECTION ( 'NONE',  ( 0.000000000000000000, -0.000000000000000000, 1.000000000000000000 ) ) ;
#948 = SURFACE_SIDE_STYLE ('',( #1142 ) ) ;
#949 = VECTOR ( 'NONE', #1113, 1000.000000000000000 ) ;
#950 = COLOUR_RGB ( '',0.7921568627450980005, 0.8196078431372548767, 0.9333333333333333481 ) ;
#951 = CARTESIAN_POINT ( 'NONE',  ( 145.0000000000000000, 8.000000000000000000, 7.000000000000006217 ) ) ;
#952 = AXIS2_PLACEMENT_3D ( 'NONE', #429, #722, #1110 ) ;
#953 = CARTESIAN_POINT ( 'NONE',  ( 14.50000000000001243, 4.000000000000000000, 100.0000000000000000 ) ) ;
#954 = VERTEX_POINT ( 'NONE', #955 ) ;
#955 = CARTESIAN_POINT ( 'NONE',  ( 136.3150603147271624, 4.000000000000000000, 99.89897948556635754 ) ) ;
#956 = CARTESIAN_POINT ( 'NONE',  ( 14.50000000000001066, 4.000000000000000000, 93.00000000000000000 ) ) ;
#957 = AXIS2_PLACEMENT_3D ( 'NONE', #1273, #446, #841 ) ;
#958 =( NAMED_UNIT ( * ) SI_UNIT ( $, .STERADIAN. ) SOLID_ANGLE_UNIT ( ) );
#959 = LINE ( 'NONE', #453, #5 ) ;
#960 = DIRECTION ( 'NONE',  ( 0.000000000000000000, -1.000000000000000000, 0.000000000000000000 ) ) ;
#961 = VECTOR ( 'NONE', #926, 1000.000000000000000 ) ;
#962 = APPLICATION_PROTOCOL_DEFINITION ( 'draft international standard', 'automotive_design', 1998, #730 ) ;
#963 = PLANE ( 'NONE',  #363 ) ;
#964 = VECTOR ( 'NONE', #188, 1000.000000000000000 ) ;
#965 = ADVANCED_FACE ( 'NONE', ( #850 ), #963, .T. ) ;
#966 = VERTEX_POINT ( 'NONE', #775 ) ;
#967 = CARTESIAN_POINT ( 'NONE',  ( 49.49999999999998579, 20.99999999999998224, 0.000000000000000000 ) ) ;
#968 = VERTEX_POINT ( 'NONE', #35 ) ;
#969 = CARTESIAN_POINT ( 'NONE',  ( 0.000000000000000000, 4.000000000000000000, 0.000000000000000000 ) ) ;
#970 = VERTEX_POINT ( 'NONE', #230 ) ;
#971 = DIRECTION ( 'NONE',  ( -0.000000000000000000, 1.000000000000000000, -0.000000000000000000 ) ) ;
#972 = ORIENTED_EDGE ( 'NONE', *, *, #683, .T. ) ;
#973 = ORIENTED_EDGE ( 'NONE', *, *, #154, .F. ) ;
#974 = EDGE_CURVE ( 'NONE', #261, #593, #1104, .T. ) ;
#975 = AXIS2_PLACEMENT_3D ( 'NONE', #834, #905, #920 ) ;
#976 = CARTESIAN_POINT ( 'NONE',  ( 49.95078520430467250, 32.58298212475931876, 60.00326306866941195 ) ) ;
#977 = ORIENTED_EDGE ( 'NONE', *, *, #831, .T. ) ;
#978 = EDGE_LOOP ( 'NONE', ( #167, #260, #1172, #226 ) ) ;
#979 = CARTESIAN_POINT ( 'NONE',  ( 7.000000000000000000, 3.000000000000000000, 100.0000000000000000 ) ) ;
#980 = VERTEX_POINT ( 'NONE', #863 ) ;
#981 = PRODUCT ( 'Bottom rail support', 'Bottom rail support', '', ( #853 ) ) ;
#982 = AXIS2_PLACEMENT_3D ( 'NONE', #699, #589, #1302 ) ;
#983 = PRODUCT_DEFINITION_FORMATION_WITH_SPECIFIED_SOURCE ( 'ANY', '', #981, .NOT_KNOWN. ) ;
#984 = LINE ( 'NONE', #888, #356 ) ;
#985 = EDGE_LOOP ( 'NONE', ( #1010, #288, #872, #545 ) ) ;
#986 = CARTESIAN_POINT ( 'NONE',  ( 13.65178895595314401, 7.823219647288460088, 96.35974886392932603 ) ) ;
#987 = LINE ( 'NONE', #909, #474 ) ;
#988 = PRESENTATION_LAYER_ASSIGNMENT (  '', '', ( #144 ) ) ;
#989 = FACE_OUTER_BOUND ( 'NONE', #851, .T. ) ;
#990 = ORIENTED_EDGE ( 'NONE', *, *, #940, .F. ) ;
#991 = DIRECTION ( 'NONE',  ( -0.000000000000000000, 1.000000000000000000, 0.000000000000000000 ) ) ;
#992 = ORIENTED_EDGE ( 'NONE', *, *, #86, .F. ) ;
#993 = DIRECTION ( 'NONE',  ( 0.000000000000000000, 0.000000000000000000, -1.000000000000000000 ) ) ;
#994 = CIRCLE ( 'NONE', #975, 7.000000000000000000 ) ;
#995 = CARTESIAN_POINT ( 'NONE',  ( 42.20508102986769217, 27.88327897922202325, 60.52634448875165418 ) ) ;
#996 = ORIENTED_EDGE ( 'NONE', *, *, #432, .T. ) ;
#997 = FACE_OUTER_BOUND ( 'NONE', #449, .T. ) ;
#998 = LINE ( 'NONE', #380, #964 ) ;
#999 = FACE_OUTER_BOUND ( 'NONE', #10, .T. ) ;
#1000 = ORIENTED_EDGE ( 'NONE', *, *, #326, .F. ) ;
#1001 = CARTESIAN_POINT ( 'NONE',  ( 7.500000000000011546, 4.000000000000000000, 93.00000000000000000 ) ) ;
#1002 = VERTEX_POINT ( 'NONE', #869 ) ;
#1003 = LINE ( 'NONE', #577, #1220 ) ;
#1004 = FACE_BOUND ( 'NONE', #631, .T. ) ;
#1005 = EDGE_CURVE ( 'NONE', #490, #675, #1275, .T. ) ;
#1006 = CARTESIAN_POINT ( 'NONE',  ( 137.4999999999999716, 4.000000000000000000, 93.00000000000000000 ) ) ;
#1007 = CIRCLE ( 'NONE', #437, 4.099999999999999645 ) ;
#1008 = CIRCLE ( 'NONE', #1177, 4.099999999999999645 ) ;
#1009 = DIRECTION ( 'NONE',  ( -0.000000000000000000, -0.000000000000000000, -1.000000000000000000 ) ) ;
#1010 = ORIENTED_EDGE ( 'NONE', *, *, #672, .F. ) ;
#1011 = FACE_OUTER_BOUND ( 'NONE', #241, .T. ) ;
#1012 = ORIENTED_EDGE ( 'NONE', *, *, #460, .T. ) ;
#1013 = CARTESIAN_POINT ( 'NONE',  ( 91.49999999999998579, 18.00000000000000355, 0.000000000000000000 ) ) ;
#1014 = DIRECTION ( 'NONE',  ( -0.000000000000000000, 1.000000000000000000, 0.000000000000000000 ) ) ;
#1015 = EDGE_CURVE ( 'NONE', #526, #18, #640, .T. ) ;
#1016 = PRESENTATION_STYLE_ASSIGNMENT (( #1297 ) ) ;
#1017 = EDGE_CURVE ( 'NONE', #968, #44, #1055, .T. ) ;
#1018 = DIRECTION ( 'NONE',  ( -0.000000000000000000, -0.000000000000000000, -1.000000000000000000 ) ) ;
#1019 = ORIENTED_EDGE ( 'NONE', *, *, #114, .F. ) ;
#1020 = CARTESIAN_POINT ( 'NONE',  ( 49.49999999999998579, 20.99999999999998224, 40.00000000000000000 ) ) ;
#1021 = EDGE_LOOP ( 'NONE', ( #149, #1255, #1235, #1294, #269, #795 ) ) ;
#1022 = CARTESIAN_POINT ( 'NONE',  ( 144.7082039324993730, 8.000000000000000000, 95.00000000000000000 ) ) ;
#1023 = CARTESIAN_POINT ( 'NONE',  ( 102.7949189701323292, 27.88327897922202681, 60.52634448875166839 ) ) ;
#1024 = DIRECTION ( 'NONE',  ( -0.000000000000000000, 1.000000000000000000, 0.000000000000000000 ) ) ;
#1025 = EDGE_CURVE ( 'NONE', #594, #942, #768, .T. ) ;
#1026 = LINE ( 'NONE', #91, #629 ) ;
#1027 = ORIENTED_EDGE ( 'NONE', *, *, #1202, .T. ) ;
#1028 = FACE_OUTER_BOUND ( 'NONE', #813, .T. ) ;
#1029 = VECTOR ( 'NONE', #636, 1000.000000000000000 ) ;
#1030 = VERTEX_POINT ( 'NONE', #667 ) ;
#1031 = LINE ( 'NONE', #296, #281 ) ;
#1032 = CARTESIAN_POINT ( 'NONE',  ( 96.52582334209998294, 32.14235214006273367, 60.01423034768955489 ) ) ;
#1033 = CARTESIAN_POINT ( 'NONE',  ( 0.000000000000000000, 8.000000000000000000, 0.000000000000000000 ) ) ;
#1034 = CARTESIAN_POINT ( 'NONE',  ( 131.5357569641282964, 7.719361385264944531, 96.68107790418937952 ) ) ;
#1035 = CARTESIAN_POINT ( 'NONE',  ( 99.59999999999999432, 20.99999999999998224, 0.000000000000000000 ) ) ;
#1036 = ORIENTED_EDGE ( 'NONE', *, *, #218, .T. ) ;
#1037 = CARTESIAN_POINT ( 'NONE',  ( 7.000000000000000000, 0.000000000000000000, 7.000000000000006217 ) ) ;
#1038 = CARTESIAN_POINT ( 'NONE',  ( 98.41946283993659961, 31.34800921157096454, 60.05129299346562988 ) ) ;
#1039 = CARTESIAN_POINT ( 'NONE',  ( 0.9800988560936209071, 7.748090663623552032, 96.57834050927027647 ) ) ;
#1040 = ORIENTED_EDGE ( 'NONE', *, *, #169, .T. ) ;
#1041 = VERTEX_POINT ( 'NONE', #854 ) ;
#1042 = CARTESIAN_POINT ( 'NONE',  ( 130.7917960675005986, 8.000000000000000000, 95.00000000000000000 ) ) ;
#1043 = CARTESIAN_POINT ( 'NONE',  ( 0.000000000000000000, 8.000000000000000000, 7.000000000000006217 ) ) ;
#1044 = DIRECTION ( 'NONE',  ( 0.000000000000000000, 0.000000000000000000, -1.000000000000000000 ) ) ;
#1045 = ORIENTED_EDGE ( 'NONE', *, *, #370, .F. ) ;
#1046 = DIRECTION ( 'NONE',  ( 1.000000000000000000, 0.000000000000000000, 0.000000000000000000 ) ) ;
#1047 = DIRECTION ( 'NONE',  ( -0.000000000000000000, 1.000000000000000000, -0.000000000000000000 ) ) ;
#1048 = VECTOR ( 'NONE', #140, 1000.000000000000000 ) ;
#1049 = VERTEX_POINT ( 'NONE', #340 ) ;
#1050 = LINE ( 'NONE', #956, #300 ) ;
#1051 = DIRECTION ( 'NONE',  ( 0.000000000000000000, -1.000000000000000000, 0.000000000000000000 ) ) ;
#1052 = AXIS2_PLACEMENT_3D ( 'NONE', #1096, #1090, #193 ) ;
#1053 = VECTOR ( 'NONE', #771, 1000.000000000000000 ) ;
#1054 = VECTOR ( 'NONE', #639, 1000.000000000000000 ) ;
#1055 = LINE ( 'NONE', #447, #1048 ) ;
#1056 = ORIENTED_EDGE ( 'NONE', *, *, #454, .F. ) ;
#1057 = FACE_OUTER_BOUND ( 'NONE', #314, .T. ) ;
#1058 = EDGE_CURVE ( 'NONE', #675, #561, #757, .T. ) ;
#1059 = EDGE_LOOP ( 'NONE', ( #1246, #256, #177, #977 ) ) ;
#1060 = DIRECTION ( 'NONE',  ( 1.000000000000000000, 0.000000000000000000, 0.000000000000000000 ) ) ;
#1061 = VERTEX_POINT ( 'NONE', #655 ) ;
#1062 = ORIENTED_EDGE ( 'NONE', *, *, #339, .T. ) ;
#1063 = CARTESIAN_POINT ( 'NONE',  ( 95.50000000000000000, 20.99999999999998224, 0.000000000000000000 ) ) ;
#1064 = AXIS2_PLACEMENT_3D ( 'NONE', #1299, #1311, #1190 ) ;
#1065 = FACE_OUTER_BOUND ( 'NONE', #978, .T. ) ;
#1066 = EDGE_CURVE ( 'NONE', #421, #932, #761, .T. ) ;
#1067 = DIRECTION ( 'NONE',  ( 0.000000000000000000, 1.000000000000000000, 0.000000000000000000 ) ) ;
#1068 = FACE_OUTER_BOUND ( 'NONE', #1021, .T. ) ;
#1069 = AXIS2_PLACEMENT_3D ( 'NONE', #1145, #406, #111 ) ;
#1070 = ORIENTED_EDGE ( 'NONE', *, *, #303, .F. ) ;
#1071 = PLANE ( 'NONE',  #665 ) ;
#1072 = ORIENTED_EDGE ( 'NONE', *, *, #887, .T. ) ;
#1073 = EDGE_CURVE ( 'NONE', #204, #807, #476, .T. ) ;
#1074 = CARTESIAN_POINT ( 'NONE',  ( 0.000000000000000000, 4.000000000000000000, 0.000000000000000000 ) ) ;
#1075 = ORIENTED_EDGE ( 'NONE', *, *, #477, .T. ) ;
#1076 = DIRECTION ( 'NONE',  ( 0.000000000000000000, 0.000000000000000000, 1.000000000000000000 ) ) ;
#1077 = ORIENTED_EDGE ( 'NONE', *, *, #339, .F. ) ;
#1078 = CARTESIAN_POINT ( 'NONE',  ( 91.49999999999998579, 18.00000000000000355, 0.000000000000000000 ) ) ;
#1079 = EDGE_CURVE ( 'NONE', #656, #490, #857, .T. ) ;
#1080 = VERTEX_POINT ( 'NONE', #691 ) ;
#1081 = CARTESIAN_POINT ( 'NONE',  ( 47.98900004242548789, 31.96033518379753957, 60.02079142995741279 ) ) ;
#1082 = ORIENTED_EDGE ( 'NONE', *, *, #1301, .F. ) ;
#1083 = CARTESIAN_POINT ( 'NONE',  ( 13.46819428215411207, 7.721661486209613123, 96.67473769751930490 ) ) ;
#1084 = AXIS2_PLACEMENT_3D ( 'NONE', #344, #1067, #436 ) ;
#1085 = CIRCLE ( 'NONE', #923, 5.000000000000004441 ) ;
#1086 = CIRCLE ( 'NONE', #523, 7.000000000000006217 ) ;
#1087 = CARTESIAN_POINT ( 'NONE',  ( 144.7082039324993730, 8.000000000000000000, 95.00000000000000000 ) ) ;
#1088 = ORIENTED_EDGE ( 'NONE', *, *, #1165, .T. ) ;
#1089 = CARTESIAN_POINT ( 'NONE',  ( 11.41184568820925627, 6.245003164516306882, 98.81304259705613902 ) ) ;
#1090 = DIRECTION ( 'NONE',  ( 0.000000000000000000, -1.000000000000000000, 0.000000000000000000 ) ) ;
#1091 = VECTOR ( 'NONE', #941, 1000.000000000000000 ) ;
#1092 = CARTESIAN_POINT ( 'NONE',  ( 46.58053716006342881, 31.34800921157096454, 60.05129299346562988 ) ) ;
#1093 = VERTEX_POINT ( 'NONE', #893 ) ;
#1094 = DIRECTION ( 'NONE',  ( 0.000000000000000000, -1.000000000000000000, 0.000000000000000000 ) ) ;
#1095 = ORIENTED_EDGE ( 'NONE', *, *, #244, .F. ) ;
#1096 = CARTESIAN_POINT ( 'NONE',  ( 123.5000000000000000, 4.000000000000000000, 18.00000000000000000 ) ) ;
#1097 = DIRECTION ( 'NONE',  ( 0.000000000000000000, 0.000000000000000000, -1.000000000000000000 ) ) ;
#1098 = EDGE_CURVE ( 'NONE', #1041, #404, #387, .T. ) ;
#1099 = DIRECTION ( 'NONE',  ( 0.000000000000000000, 1.000000000000000000, -0.000000000000000000 ) ) ;
#1100 = EDGE_LOOP ( 'NONE', ( #820, #567, #1070, #118 ) ) ;
#1101 = LINE ( 'NONE', #192, #345 ) ;
#1102 = EDGE_CURVE ( 'NONE', #656, #1080, #984, .T. ) ;
#1103 = CARTESIAN_POINT ( 'NONE',  ( 0.000000000000000000, 0.000000000000000000, 100.0000000000000000 ) ) ;
#1104 = CIRCLE ( 'NONE', #138, 7.000000000000006217 ) ;
#1105 = CARTESIAN_POINT ( 'NONE',  ( 95.50000000000000000, 20.99999999999998224, 40.00000000000000000 ) ) ;
#1106 = DIRECTION ( 'NONE',  ( 1.000000000000000000, -0.000000000000000000, -0.000000000000000000 ) ) ;
#1107 = ORIENTED_EDGE ( 'NONE', *, *, #1098, .T. ) ;
#1108 = ADVANCED_FACE ( 'NONE', ( #471 ), #265, .F. ) ;
#1109 = ORIENTED_EDGE ( 'NONE', *, *, #652, .F. ) ;
#1110 = DIRECTION ( 'NONE',  ( -1.000000000000000000, 0.000000000000000000, -0.000000000000000000 ) ) ;
#1111 = CARTESIAN_POINT ( 'NONE',  ( 106.3557962857194639, 20.12218687645796678, 63.56596470461867199 ) ) ;
#1112 = ORIENTED_EDGE ( 'NONE', *, *, #169, .F. ) ;
#1113 = DIRECTION ( 'NONE',  ( 3.118604001756057426E-16, 0.000000000000000000, -1.000000000000000000 ) ) ;
#1114 = AXIS2_PLACEMENT_3D ( 'NONE', #1006, #390, #278 ) ;
#1115 = VECTOR ( 'NONE', #121, 1000.000000000000000 ) ;
#1116 = DIRECTION ( 'NONE',  ( 1.000000000000000000, 0.000000000000000000, 0.000000000000000000 ) ) ;
#1117 = ORIENTED_EDGE ( 'NONE', *, *, #328, .T. ) ;
#1118 = PLANE ( 'NONE',  #1303 ) ;
#1119 = ORIENTED_EDGE ( 'NONE', *, *, #845, .F. ) ;
#1120 = CARTESIAN_POINT ( 'NONE',  ( 141.5791854824734912, 5.980494210806273969, 99.02672621306950873 ) ) ;
#1121 = CARTESIAN_POINT ( 'NONE',  ( 97.01099995757454053, 31.96033518379753247, 60.02079142995741279 ) ) ;
#1122 = ORIENTED_EDGE ( 'NONE', *, *, #154, .T. ) ;
#1123 = CARTESIAN_POINT ( 'NONE',  ( 38.50000000000000000, 4.000000000000000000, 100.0000000000000000 ) ) ;
#1124 = VECTOR ( 'NONE', #1127, 1000.000000000000000 ) ;
#1125 = CARTESIAN_POINT ( 'NONE',  ( 0.000000000000000000, 0.000000000000000000, 100.0000000000000000 ) ) ;
#1126 = ORIENTED_EDGE ( 'NONE', *, *, #279, .T. ) ;
#1127 = DIRECTION ( 'NONE',  ( 1.000000000000000000, 0.000000000000000000, 0.000000000000000000 ) ) ;
#1128 = ORIENTED_EDGE ( 'NONE', *, *, #649, .T. ) ;
#1129 = DIRECTION ( 'NONE',  ( 0.000000000000000000, -1.000000000000000000, 0.000000000000000000 ) ) ;
#1130 = LINE ( 'NONE', #520, #327 ) ;
#1131 = DIRECTION ( 'NONE',  ( 1.000000000000000000, 0.000000000000000000, 0.000000000000000000 ) ) ;
#1132 = CARTESIAN_POINT ( 'NONE',  ( 99.59999999999999432, 20.99999999999998224, 40.00000000000000000 ) ) ;
#1133 = CARTESIAN_POINT ( 'NONE',  ( 31.50000000000000000, 4.000000000000000000, 18.00000000000000000 ) ) ;
#1134 = AXIS2_PLACEMENT_3D ( 'NONE', #150, #1269, #47 ) ;
#1135 = VECTOR ( 'NONE', #353, 1000.000000000000000 ) ;
#1136 = ORIENTED_EDGE ( 'NONE', *, *, #318, .F. ) ;
#1137 = FACE_OUTER_BOUND ( 'NONE', #213, .T. ) ;
#1138 = CYLINDRICAL_SURFACE ( 'NONE', #1069, 5.000000000000004441 ) ;
#1139 = CARTESIAN_POINT ( 'NONE',  ( 4.691586684911406735, 4.940375451654325900, 99.61705957696021585 ) ) ;
#1140 = ORIENTED_EDGE ( 'NONE', *, *, #432, .F. ) ;
#1141 = VERTEX_POINT ( 'NONE', #1087 ) ;
#1142 = SURFACE_STYLE_FILL_AREA ( #661 ) ;
#1143 = ADVANCED_FACE ( 'NONE', ( #989 ), #1305, .T. ) ;
#1144 = CARTESIAN_POINT ( 'NONE',  ( 38.50000000000000000, 8.000000000000000000, 0.000000000000000000 ) ) ;
#1145 = CARTESIAN_POINT ( 'NONE',  ( 0.000000000000000000, 3.000000000000000000, 95.00000000000000000 ) ) ;
#1146 = ORIENTED_EDGE ( 'NONE', *, *, #1301, .T. ) ;
#1147 = CARTESIAN_POINT ( 'NONE',  ( 2.816086320540787558, 6.459206889209679225, 98.62377640132956458 ) ) ;
#1148 = DIRECTION ( 'NONE',  ( 0.000000000000000000, -1.000000000000000000, 0.000000000000000000 ) ) ;
#1149 = ORIENTED_EDGE ( 'NONE', *, *, #334, .T. ) ;
#1150 =( NAMED_UNIT ( * ) SI_UNIT ( $, .STERADIAN. ) SOLID_ANGLE_UNIT ( ) );
#1151 = CARTESIAN_POINT ( 'NONE',  ( 132.1510788457906074, 7.323969477140649609, 97.52779385453726491 ) ) ;
#1152 = VECTOR ( 'NONE', #294, 1000.000000000000000 ) ;
#1153 = FACE_OUTER_BOUND ( 'NONE', #146, .T. ) ;
#1154 = ADVANCED_FACE ( 'NONE', ( #381 ), #800, .F. ) ;
#1155 = CARTESIAN_POINT ( 'NONE',  ( 2.524061218463760525, 6.685293403096034481, 98.39558020045120657 ) ) ;
#1156 = ADVANCED_FACE ( 'NONE', ( #258 ), #1071, .F. ) ;
#1157 = CARTESIAN_POINT ( 'NONE',  ( 91.49999999999998579, 33.00000000000000000, 0.000000000000000000 ) ) ;
#1158 = CIRCLE ( 'NONE', #690, 4.099999999999992539 ) ;
#1159 = EDGE_CURVE ( 'NONE', #656, #92, #129, .T. ) ;
#1160 = FACE_OUTER_BOUND ( 'NONE', #62, .T. ) ;
#1161 = ADVANCED_FACE ( 'NONE', ( #536 ), #737, .F. ) ;
#1162 = VECTOR ( 'NONE', #338, 1000.000000000000000 ) ;
#1163 = DIRECTION ( 'NONE',  ( -1.000000000000000000, 0.000000000000000000, 0.000000000000000000 ) ) ;
#1164 = DIRECTION ( 'NONE',  ( 0.000000000000000000, 0.000000000000000000, -1.000000000000000000 ) ) ;
#1165 = EDGE_CURVE ( 'NONE', #892, #550, #994, .T. ) ;
#1166 = CARTESIAN_POINT ( 'NONE',  ( 38.50000000000000000, 8.000000000000000000, 60.00000000000000000 ) ) ;
#1167 = DIRECTION ( 'NONE',  ( -0.000000000000000000, -1.000000000000000000, -0.000000000000000000 ) ) ;
#1168 = AXIS2_PLACEMENT_3D ( 'NONE', #190, #720, #195 ) ;
#1169 = ORIENTED_EDGE ( 'NONE', *, *, #424, .F. ) ;
#1170 = ADVANCED_FACE ( 'NONE', ( #517 ), #403, .F. ) ;
#1171 = DIRECTION ( 'NONE',  ( 1.000000000000000000, 0.000000000000000000, 0.000000000000000000 ) ) ;
#1172 = ORIENTED_EDGE ( 'NONE', *, *, #1248, .F. ) ;
#1173 = CARTESIAN_POINT ( 'NONE',  ( 7.000000000000000000, 0.000000000000000000, 100.0000000000000000 ) ) ;
#1174 = EDGE_LOOP ( 'NONE', ( #1117, #186, #528, #1036, #443, #772, #1149, #305, #293, #1040, #1119 ) ) ;
#1175 = ADVANCED_FACE ( 'NONE', ( #1028 ), #411, .F. ) ;
#1176 = CARTESIAN_POINT ( 'NONE',  ( 38.50000000000000000, 18.00000000000001066, 64.99999999999998579 ) ) ;
#1177 = AXIS2_PLACEMENT_3D ( 'NONE', #967, #860, #566 ) ;
#1178 = VERTEX_POINT ( 'NONE', #827 ) ;
#1179 = EDGE_LOOP ( 'NONE', ( #227, #1199, #388, #1211 ) ) ;
#1180 = LINE ( 'NONE', #765, #40 ) ;
#1181 = VERTEX_POINT ( 'NONE', #1035 ) ;
#1182 = ORIENTED_EDGE ( 'NONE', *, *, #504, .T. ) ;
#1183 = DIRECTION ( 'NONE',  ( 1.000000000000000000, 0.000000000000000000, 0.000000000000000000 ) ) ;
#1184 = EDGE_CURVE ( 'NONE', #681, #954, #17, .T. ) ;
#1185 = VERTEX_POINT ( 'NONE', #527 ) ;
#1186 = DIRECTION ( 'NONE',  ( -1.000000000000000000, -0.000000000000000000, -0.000000000000000000 ) ) ;
#1187 = ADVANCED_FACE ( 'NONE', ( #108 ), #500, .F. ) ;
#1188 = AXIS2_PLACEMENT_3D ( 'NONE', #280, #1183, #592 ) ;
#1189 =( NAMED_UNIT ( * ) PLANE_ANGLE_UNIT ( ) SI_UNIT ( $, .RADIAN. ) );
#1190 = DIRECTION ( 'NONE',  ( 0.000000000000000000, -0.000000000000000000, -1.000000000000000000 ) ) ;
#1191 = ORIENTED_EDGE ( 'NONE', *, *, #724, .T. ) ;
#1192 = CARTESIAN_POINT ( 'NONE',  ( 13.96700074996488894, 7.961560826352210185, 95.70376054546534306 ) ) ;
#1193 = EDGE_CURVE ( 'NONE', #783, #970, #302, .T. ) ;
#1194 = FILL_AREA_STYLE ('',( #291 ) ) ;
#1195 = PRODUCT_DEFINITION_SHAPE ( 'NONE', 'NONE',  #846 ) ;
#1196 = EDGE_CURVE ( 'NONE', #1141, #805, #23, .T. ) ;
#1197 = AXIS2_PLACEMENT_3D ( 'NONE', #928, #1116, #1097 ) ;
#1198 = CARTESIAN_POINT ( 'NONE',  ( 41.88043799320715266, 27.49936009487565869, 60.60918938398981481 ) ) ;
#1199 = ORIENTED_EDGE ( 'NONE', *, *, #788, .T. ) ;
#1200 = ORIENTED_EDGE ( 'NONE', *, *, #279, .F. ) ;
#1201 = CARTESIAN_POINT ( 'NONE',  ( 106.4999999999999858, 33.00000000000000000, 0.000000000000000000 ) ) ;
#1202 = EDGE_CURVE ( 'NONE', #59, #968, #287, .T. ) ;
#1203 = CARTESIAN_POINT ( 'NONE',  ( 45.39999999999999147, 20.99999999999998224, 40.00000000000000000 ) ) ;
#1204 = ORIENTED_EDGE ( 'NONE', *, *, #209, .T. ) ;
#1205 = CARTESIAN_POINT ( 'NONE',  ( 130.5000000000000000, 4.000000000000000000, 11.00000000000000000 ) ) ;
#1206 = ORIENTED_EDGE ( 'NONE', *, *, #38, .F. ) ;
#1207 = CARTESIAN_POINT ( 'NONE',  ( 10.88862517513435080, 5.826537455236853624, 99.13279873679188370 ) ) ;
#1208 = CYLINDRICAL_SURFACE ( 'NONE', #15, 6.999999999999999112 ) ;
#1209 = EDGE_CURVE ( 'NONE', #883, #89, #420, .T. ) ;
#1210 = DIRECTION ( 'NONE',  ( -0.000000000000000000, -0.000000000000000000, -1.000000000000000000 ) ) ;
#1211 = ORIENTED_EDGE ( 'NONE', *, *, #789, .T. ) ;
#1212 = DIRECTION ( 'NONE',  ( 0.000000000000000000, -0.000000000000000000, -1.000000000000000000 ) ) ;
#1213 = ORIENTED_EDGE ( 'NONE', *, *, #887, .F. ) ;
#1214 = VERTEX_POINT ( 'NONE', #624 ) ;
#1215 = CARTESIAN_POINT ( 'NONE',  ( 106.4999999999999858, 4.000000000000000000, 100.0000000000000000 ) ) ;
#1216 = FACE_BOUND ( 'NONE', #770, .T. ) ;
#1217 = ORIENTED_EDGE ( 'NONE', *, *, #1209, .F. ) ;
#1218 = LINE ( 'NONE', #596, #1230 ) ;
#1219 = VECTOR ( 'NONE', #240, 1000.000000000000000 ) ;
#1220 = VECTOR ( 'NONE', #383, 1000.000000000000000 ) ;
#1221 = CARTESIAN_POINT ( 'NONE',  ( 53.59999999999998721, 20.99999999999998224, 0.000000000000000000 ) ) ;
#1222 = ORIENTED_EDGE ( 'NONE', *, *, #1202, .F. ) ;
#1223 = CARTESIAN_POINT ( 'NONE',  ( 106.4999999999999858, 4.000000000000000000, 99.89897948556635754 ) ) ;
#1224 = ORIENTED_EDGE ( 'NONE', *, *, #547, .F. ) ;
#1225 = ADVANCED_FACE ( 'NONE', ( #632 ), #1118, .T. ) ;
#1226 = CARTESIAN_POINT ( 'NONE',  ( 138.1660167752081350, 3.140309760549504503, 100.0000000000000000 ) ) ;
#1227 = DIRECTION ( 'NONE',  ( 0.000000000000000000, 0.000000000000000000, -1.000000000000000000 ) ) ;
#1228 = ORIENTED_EDGE ( 'NONE', *, *, #485, .F. ) ;
#1229 = DIRECTION ( 'NONE',  ( -9.912705577010326536E-16, 0.000000000000000000, -1.000000000000000000 ) ) ;
#1230 = VECTOR ( 'NONE', #1304, 1000.000000000000000 ) ;
#1231 = AXIS2_PLACEMENT_3D ( 'NONE', #250, #664, #162 ) ;
#1232 = CARTESIAN_POINT ( 'NONE',  ( 7.000000000000000000, 0.000000000000000000, 100.0000000000000000 ) ) ;
#1233 = ORIENTED_EDGE ( 'NONE', *, *, #1102, .T. ) ;
#1234 = CARTESIAN_POINT ( 'NONE',  ( 0.000000000000000000, 0.000000000000000000, 100.0000000000000000 ) ) ;
#1235 = ORIENTED_EDGE ( 'NONE', *, *, #309, .F. ) ;
#1236 = CARTESIAN_POINT ( 'NONE',  ( 143.3076322825378099, 7.296981053968266018, 97.58183934945697047 ) ) ;
#1237 = CARTESIAN_POINT ( 'NONE',  ( 145.0000000000000000, 0.000000000000000000, 100.0000000000000000 ) ) ;
#1238 = CARTESIAN_POINT ( 'NONE',  ( 0.000000000000000000, 0.000000000000000000, 7.000000000000006217 ) ) ;
#1239 = ADVANCED_FACE ( 'NONE', ( #394 ), #806, .F. ) ;
#1240 = CIRCLE ( 'NONE', #559, 7.000000000000006217 ) ;
#1241 = CARTESIAN_POINT ( 'NONE',  ( 38.50000000000000000, 18.00000000000001066, 64.99999999999998579 ) ) ;
#1242 = DIRECTION ( 'NONE',  ( 0.000000000000000000, -0.000000000000000000, 1.000000000000000000 ) ) ;
#1243 = EDGE_LOOP ( 'NONE', ( #263, #759, #1077, #282, #1228, #1019, #973, #236, #721, #990, #277, #602 ) ) ;
#1244 = CARTESIAN_POINT ( 'NONE',  ( 143.0371798331298692, 7.103815260434023671, 97.87577029119157146 ) ) ;
#1245 = CARTESIAN_POINT ( 'NONE',  ( 106.4999999999999858, 18.41244096939890440, 64.69066927295082792 ) ) ;
#1246 = ORIENTED_EDGE ( 'NONE', *, *, #1209, .T. ) ;
#1247 = CARTESIAN_POINT ( 'NONE',  ( 6.329780645871245781, 3.566438222510498690, 99.97587204112427628 ) ) ;
#1248 = EDGE_CURVE ( 'NONE', #623, #204, #64, .T. ) ;
#1249 = CARTESIAN_POINT ( 'NONE',  ( 123.5000000000000000, 8.000000000000000000, 18.00000000000000000 ) ) ;
#1250 = ORIENTED_EDGE ( 'NONE', *, *, #218, .F. ) ;
#1251 = CYLINDRICAL_SURFACE ( 'NONE', #957, 6.999999999999999112 ) ;
#1252 = DIRECTION ( 'NONE',  ( -0.000000000000000000, -1.000000000000000000, -0.000000000000000000 ) ) ;
#1253 = CARTESIAN_POINT ( 'NONE',  ( 104.8005243628032019, 25.00684474382667588, 61.29558443660626921 ) ) ;
#1254 = AXIS2_PLACEMENT_3D ( 'NONE', #1078, #706, #603 ) ;
#1255 = ORIENTED_EDGE ( 'NONE', *, *, #1159, .T. ) ;
#1256 = FACE_OUTER_BOUND ( 'NONE', #924, .T. ) ;
#1257 = LINE ( 'NONE', #848, #39 ) ;
#1258 = CARTESIAN_POINT ( 'NONE',  ( 133.5994282394677839, 6.236086012818132573, 98.82063215058744277 ) ) ;
#1259 = DIRECTION ( 'NONE',  ( 0.000000000000000000, 0.000000000000000000, -1.000000000000000000 ) ) ;
#1260 = ORIENTED_EDGE ( 'NONE', *, *, #726, .T. ) ;
#1261 = LINE ( 'NONE', #1033, #1162 ) ;
#1262 = EDGE_CURVE ( 'NONE', #1049, #107, #93, .T. ) ;
#1263 = DIRECTION ( 'NONE',  ( 0.000000000000000000, 0.000000000000000000, -1.000000000000000000 ) ) ;
#1264 = DIRECTION ( 'NONE',  ( 1.000000000000000000, -0.000000000000000000, -0.000000000000000000 ) ) ;
#1265 = ORIENTED_EDGE ( 'NONE', *, *, #400, .T. ) ;
#1266 = CARTESIAN_POINT ( 'NONE',  ( 31.50000000000000000, 8.000000000000000000, 18.00000000000000000 ) ) ;
#1267 = ORIENTED_EDGE ( 'NONE', *, *, #460, .F. ) ;
#1268 = SHAPE_DEFINITION_REPRESENTATION ( #1195, #568 ) ;
#1269 = DIRECTION ( 'NONE',  ( -0.000000000000000000, 1.000000000000000000, 0.000000000000000000 ) ) ;
#1270 = VECTOR ( 'NONE', #1009, 1000.000000000000000 ) ;
#1271 = AXIS2_PLACEMENT_3D ( 'NONE', #1063, #142, #1278 ) ;
#1272 = CARTESIAN_POINT ( 'NONE',  ( 137.9999999999999716, 0.000000000000000000, 0.000000000000000000 ) ) ;
#1273 = CARTESIAN_POINT ( 'NONE',  ( 113.4999999999999858, 4.000000000000000000, 18.00000000000000355 ) ) ;
#1274 = CIRCLE ( 'NONE', #766, 6.999999999999999112 ) ;
#1275 = LINE ( 'NONE', #648, #880 ) ;
#1276 = UNCERTAINTY_MEASURE_WITH_UNIT (LENGTH_MEASURE( 1.000000000000000082E-05 ), #252, 'distance_accuracy_value', 'NONE');
#1277 = EDGE_LOOP ( 'NONE', ( #1112, #811, #782, #1095 ) ) ;
#1278 = DIRECTION ( 'NONE',  ( -1.000000000000000000, 0.000000000000000000, 0.000000000000000000 ) ) ;
#1279 = ORIENTED_EDGE ( 'NONE', *, *, #424, .T. ) ;
#1280 = CARTESIAN_POINT ( 'NONE',  ( 38.50000000000000000, 8.000000000000000000, 18.00000000000000000 ) ) ;
#1281 = VERTEX_POINT ( 'NONE', #608 ) ;
#1282 = DIRECTION ( 'NONE',  ( 0.000000000000000000, 0.000000000000000000, -1.000000000000000000 ) ) ;
#1283 = PRESENTATION_LAYER_ASSIGNMENT (  '', '', ( #253 ) ) ;
#1284 = VERTEX_POINT ( 'NONE', #616 ) ;
#1285 = DIRECTION ( 'NONE',  ( -1.000000000000000000, -0.000000000000000000, -0.000000000000000000 ) ) ;
#1286 = ORIENTED_EDGE ( 'NONE', *, *, #652, .T. ) ;
#1287 = DIRECTION ( 'NONE',  ( 0.000000000000000000, 0.000000000000000000, 1.000000000000000000 ) ) ;
#1288 = AXIS2_PLACEMENT_3D ( 'NONE', #911, #1323, #817 ) ;
#1289 = VECTOR ( 'NONE', #971, 1000.000000000000000 ) ;
#1290 = DIRECTION ( 'NONE',  ( 0.000000000000000000, 0.000000000000000000, 1.000000000000000000 ) ) ;
#1291 = CARTESIAN_POINT ( 'NONE',  ( 38.89338222143312862, 21.44434328317796101, 62.82526930957570244 ) ) ;
#1292 = ADVANCED_FACE ( 'NONE', ( #1011 ), #100, .F. ) ;
#1293 = AXIS2_PLACEMENT_3D ( 'NONE', #735, #216, #21 ) ;
#1294 = ORIENTED_EDGE ( 'NONE', *, *, #749, .T. ) ;
#1295 = CARTESIAN_POINT ( 'NONE',  ( 53.50000000000000000, 33.00000000000000000, 60.00000000000000000 ) ) ;
#1296 = ORIENTED_EDGE ( 'NONE', *, *, #445, .T. ) ;
#1297 = SURFACE_STYLE_USAGE ( .BOTH. , #591 ) ;
#1298 = ADVANCED_FACE ( 'NONE', ( #1065 ), #139, .T. ) ;
#1299 = CARTESIAN_POINT ( 'NONE',  ( 0.000000000000000000, 33.00000000000000000, 0.000000000000000000 ) ) ;
#1300 = ORIENTED_EDGE ( 'NONE', *, *, #683, .F. ) ;
#1301 = EDGE_CURVE ( 'NONE', #954, #1002, #1240, .T. ) ;
#1302 = DIRECTION ( 'NONE',  ( 1.000000000000000000, 0.000000000000000000, 0.000000000000000000 ) ) ;
#1303 = AXIS2_PLACEMENT_3D ( 'NONE', #124, #1316, #25 ) ;
#1304 = DIRECTION ( 'NONE',  ( 1.000000000000000000, 0.000000000000000000, 0.000000000000000000 ) ) ;
#1305 = CYLINDRICAL_SURFACE ( 'NONE', #837, 15.00000000000000711 ) ;
#1306 = ORIENTED_EDGE ( 'NONE', *, *, #974, .T. ) ;
#1307 = DIRECTION ( 'NONE',  ( -0.000000000000000000, -1.000000000000000000, -0.000000000000000000 ) ) ;
#1308 = VECTOR ( 'NONE', #254, 1000.000000000000000 ) ;
#1309 = AXIS2_PLACEMENT_3D ( 'NONE', #693, #901, #272 ) ;
#1310 = VERTEX_POINT ( 'NONE', #767 ) ;
#1311 = DIRECTION ( 'NONE',  ( 0.000000000000000000, -1.000000000000000000, 0.000000000000000000 ) ) ;
#1312 = ORIENTED_EDGE ( 'NONE', *, *, #1102, .F. ) ;
#1313 = LINE ( 'NONE', #890, #180 ) ;
#1314 = LINE ( 'NONE', #797, #199 ) ;
#1315 = DIRECTION ( 'NONE',  ( -0.000000000000000000, -1.000000000000000000, -0.000000000000000000 ) ) ;
#1316 = DIRECTION ( 'NONE',  ( -0.000000000000000000, 0.000000000000000000, 1.000000000000000000 ) ) ;
#1317 = VERTEX_POINT ( 'NONE', #46 ) ;
#1318 = LINE ( 'NONE', #814, #470 ) ;
#1319 = CARTESIAN_POINT ( 'NONE',  ( 130.5000000000000000, 4.000000000000000000, 18.00000000000000355 ) ) ;
#1320 = CARTESIAN_POINT ( 'NONE',  ( 21.50000000000000000, 4.000000000000000000, 11.00000000000000000 ) ) ;
#1321 = VECTOR ( 'NONE', #221, 1000.000000000000000 ) ;
#1322 = ADVANCED_FACE ( 'NONE', ( #428 ), #1251, .F. ) ;
#1323 = DIRECTION ( 'NONE',  ( -0.000000000000000000, -0.000000000000000000, -1.000000000000000000 ) ) ;
#1324 = ORIENTED_EDGE ( 'NONE', *, *, #866, .F. ) ;
#1325 = DIRECTION ( 'NONE',  ( 0.000000000000000000, 1.000000000000000000, 0.000000000000000000 ) ) ;
ENDSEC;
END-ISO-10303-21;
