# Supplementary material for: Application of 3D Printing Technology to Produce Hippocampal Customized Guide Cannulas
Source: eNeuro. 2022 Sep 27;9(5):ENEURO.0099-22.2022. doi: 10.1523/ENEURO.0099-22.2022 (PMC9522464; doi:10.1523/ENEURO.0099-22.2022)
Supplement: Figure 2-1 — *.Stl files, *.STEP files, and technical drawings. Download Figure 2-1, ZIP file. [file enu-eN-MNT-0099-22-s02.zip › STEP/Cannula support cover_hippocampus.STEP]

ISO-10303-21;
HEADER;
FILE_DESCRIPTION (( 'STEP AP214' ),
    '1' );
FILE_NAME ('Cannula support cover_hippocampus.STEP',
    '2022-07-14T14:34:51',
    ( '' ),
    ( '' ),
    'SwSTEP 2.0',
    'SolidWorks 2019',
    '' );
FILE_SCHEMA (( 'AUTOMOTIVE_DESIGN' ));
ENDSEC;

DATA;
#1 = CARTESIAN_POINT ( 'NONE',  ( 5.050000000000001599, 5.000000000000000000, 6.100000000000000533 ) ) ;
#2 = EDGE_CURVE ( 'NONE', #443, #1840, #165, .T. ) ;
#3 = DIRECTION ( 'NONE',  ( 0.000000000000000000, 0.000000000000000000, 1.000000000000000000 ) ) ;
#4 = ADVANCED_BREP_SHAPE_REPRESENTATION ( 'Cannula support cover_hippocampus', ( #1004, #246 ), #1209 ) ;
#5 = AXIS2_PLACEMENT_3D ( 'NONE', #957, #91, #249 ) ;
#6 = EDGE_LOOP ( 'NONE', ( #1315, #88, #1771, #198 ) ) ;
#7 = EDGE_CURVE ( 'NONE', #27, #1609, #1626, .T. ) ;
#8 = DIRECTION ( 'NONE',  ( 0.000000000000000000, 0.000000000000000000, 1.000000000000000000 ) ) ;
#9 = ORIENTED_EDGE ( 'NONE', *, *, #1737, .T. ) ;
#10 = DIRECTION ( 'NONE',  ( 0.000000000000000000, 0.000000000000000000, 1.000000000000000000 ) ) ;
#11 = CARTESIAN_POINT ( 'NONE',  ( -0.1500000000000002165, -1.084202172485504434E-15, -2.760100110745606017 ) ) ;
#12 = DIRECTION ( 'NONE',  ( 0.000000000000000000, -1.000000000000000000, 0.000000000000000000 ) ) ;
#13 = ORIENTED_EDGE ( 'NONE', *, *, #116, .T. ) ;
#14 = EDGE_LOOP ( 'NONE', ( #79, #1641, #1534, #522 ) ) ;
#15 = CYLINDRICAL_SURFACE ( 'NONE', #270, 20.00000000000000355 ) ;
#16 = AXIS2_PLACEMENT_3D ( 'NONE', #465, #1038, #52 ) ;
#17 = ORIENTED_EDGE ( 'NONE', *, *, #335, .T. ) ;
#18 = CIRCLE ( 'NONE', #953, 3.999999999999996447 ) ;
#19 = CARTESIAN_POINT ( 'NONE',  ( -1.849999999999999201, 2.200000000000000178, 12.29999999999999893 ) ) ;
#20 = ADVANCED_FACE ( 'NONE', ( #448 ), #1022, .F. ) ;
#21 = DIRECTION ( 'NONE',  ( 0.000000000000000000, 1.000000000000000000, 0.000000000000000000 ) ) ;
#22 = VECTOR ( 'NONE', #1309, 1000.000000000000114 ) ;
#23 = DIRECTION ( 'NONE',  ( 0.000000000000000000, 0.000000000000000000, 1.000000000000000000 ) ) ;
#24 = TOROIDAL_SURFACE ( 'NONE', #983, 2.999999999999998224, 1.000000000000000000 ) ;
#25 = DIRECTION ( 'NONE',  ( 0.000000000000000000, 0.000000000000000000, -1.000000000000000000 ) ) ;
#26 = EDGE_LOOP ( 'NONE', ( #464, #656, #1430, #1106, #808, #1054, #1284, #1339, #1208, #1407, #1124, #524, #1471 ) ) ;
#27 = VERTEX_POINT ( 'NONE', #390 ) ;
#28 = DIRECTION ( 'NONE',  ( 0.000000000000000000, 1.000000000000000000, 0.000000000000000000 ) ) ;
#29 = AXIS2_PLACEMENT_3D ( 'NONE', #197, #1782, #530 ) ;
#30 = EDGE_CURVE ( 'NONE', #1592, #1513, #968, .T. ) ;
#31 = AXIS2_PLACEMENT_3D ( 'NONE', #541, #1855, #140 ) ;
#32 = DIRECTION ( 'NONE',  ( 1.000000000000000000, 0.000000000000000000, 0.000000000000000000 ) ) ;
#33 = LINE ( 'NONE', #588, #1832 ) ;
#34 = VECTOR ( 'NONE', #1266, 1000.000000000000000 ) ;
#35 = EDGE_CURVE ( 'NONE', #1677, #638, #551, .T. ) ;
#36 = PLANE ( 'NONE',  #804 ) ;
#37 = LINE ( 'NONE', #610, #874 ) ;
#38 = EDGE_LOOP ( 'NONE', ( #971, #947, #1263, #1385 ) ) ;
#39 = AXIS2_PLACEMENT_3D ( 'NONE', #916, #635, #200 ) ;
#40 = DIRECTION ( 'NONE',  ( 0.000000000000000000, 0.000000000000000000, -1.000000000000000000 ) ) ;
#41 = CIRCLE ( 'NONE', #1094, 19.00000000000000000 ) ;
#42 = CARTESIAN_POINT ( 'NONE',  ( -6.493907150305484599, 4.000000000000000000, -21.60427492519730563 ) ) ;
#43 = DIRECTION ( 'NONE',  ( -1.000000000000000000, -0.000000000000000000, -0.000000000000000000 ) ) ;
#44 = ADVANCED_FACE ( 'NONE', ( #1321 ), #323, .T. ) ;
#45 = TOROIDAL_SURFACE ( 'NONE', #1728, 2.999999999999998224, 1.000000000000000000 ) ;
#46 = DIRECTION ( 'NONE',  ( 0.9271953575152751537, 0.000000000000000000, -0.3745781213607133897 ) ) ;
#47 = ADVANCED_FACE ( 'NONE', ( #168 ), #15, .T. ) ;
#48 = EDGE_LOOP ( 'NONE', ( #245, #1352, #1814, #491 ) ) ;
#49 = CARTESIAN_POINT ( 'NONE',  ( -2.781586072545820798, 5.000000000000000000, 28.12373436408213578 ) ) ;
#50 = EDGE_LOOP ( 'NONE', ( #882, #206, #1121, #799 ) ) ;
#51 = AXIS2_PLACEMENT_3D ( 'NONE', #595, #603, #1030 ) ;
#52 = DIRECTION ( 'NONE',  ( 0.000000000000000000, 0.000000000000000000, -1.000000000000000000 ) ) ;
#53 = DIRECTION ( 'NONE',  ( -0.000000000000000000, -1.000000000000000000, -0.000000000000000000 ) ) ;
#54 = CARTESIAN_POINT ( 'NONE',  ( 5.566711792790209223, 5.000000000000000000, 21.22969680383658897 ) ) ;
#55 = CARTESIAN_POINT ( 'NONE',  ( 0.8500000000000009770, 5.000000000000000000, 7.100000000000000533 ) ) ;
#56 = ORIENTED_EDGE ( 'NONE', *, *, #1703, .T. ) ;
#57 = EDGE_CURVE ( 'NONE', #818, #1190, #416, .T. ) ;
#58 = DIRECTION ( 'NONE',  ( -0.3745781213607134452, 0.000000000000000000, -0.9271953575152749316 ) ) ;
#59 = ORIENTED_EDGE ( 'NONE', *, *, #1447, .T. ) ;
#60 = CARTESIAN_POINT ( 'NONE',  ( -6.591704930475899893, 0.9416192541318358922, -21.36219552285552936 ) ) ;
#61 = CARTESIAN_POINT ( 'NONE',  ( 7.022804642484722137, 4.000000000000000000, -17.62542187863928334 ) ) ;
#62 = DIRECTION ( 'NONE',  ( 1.026468858497599517E-16, -0.3826834323650897818, 0.9238795325112868495 ) ) ;
#63 = AXIS2_PLACEMENT_3D ( 'NONE', #1618, #749, #888 ) ;
#64 = DIRECTION ( 'NONE',  ( 0.000000000000000000, 0.000000000000000000, -1.000000000000000000 ) ) ;
#65 = VERTEX_POINT ( 'NONE', #620 ) ;
#66 = VECTOR ( 'NONE', #578, 1000.000000000000000 ) ;
#67 = CARTESIAN_POINT ( 'NONE',  ( -6.118629150101524417, 1.010333609296566353E-15, -1.500000000000000000 ) ) ;
#68 = EDGE_CURVE ( 'NONE', #793, #1812, #812, .T. ) ;
#69 = ORIENTED_EDGE ( 'NONE', *, *, #577, .T. ) ;
#70 = ADVANCED_FACE ( 'NONE', ( #1611 ), #462, .T. ) ;
#71 = DIRECTION ( 'NONE',  ( 0.000000000000000000, -1.000000000000000000, 0.000000000000000000 ) ) ;
#72 = CARTESIAN_POINT ( 'NONE',  ( -7.949999999999996625, 5.000000000000000888, 14.11271249798300964 ) ) ;
#73 = AXIS2_PLACEMENT_3D ( 'NONE', #939, #535, #387 ) ;
#74 = DIRECTION ( 'NONE',  ( -1.000000000000000000, 0.000000000000000000, 0.000000000000000000 ) ) ;
#75 = VERTEX_POINT ( 'NONE', #1465 ) ;
#76 = DIRECTION ( 'NONE',  ( -0.000000000000000000, -1.000000000000000000, -0.000000000000000000 ) ) ;
#77 = ORIENTED_EDGE ( 'NONE', *, *, #557, .T. ) ;
#78 = PLANE ( 'NONE',  #377 ) ;
#79 = ORIENTED_EDGE ( 'NONE', *, *, #1603, .T. ) ;
#80 = EDGE_CURVE ( 'NONE', #65, #587, #242, .T. ) ;
#81 = DIRECTION ( 'NONE',  ( 1.000000000000000000, -0.000000000000000000, -1.066428366379186035E-16 ) ) ;
#82 = LINE ( 'NONE', #72, #1248 ) ;
#83 = VECTOR ( 'NONE', #908, 1000.000000000000000 ) ;
#84 = FACE_OUTER_BOUND ( 'NONE', #38, .T. ) ;
#85 = VERTEX_POINT ( 'NONE', #153 ) ;
#86 = AXIS2_PLACEMENT_3D ( 'NONE', #1627, #919, #645 ) ;
#87 = CARTESIAN_POINT ( 'NONE',  ( 1.102182119232617714E-15, 4.000000000000000000, -26.99999999999999645 ) ) ;
#88 = ORIENTED_EDGE ( 'NONE', *, *, #1460, .F. ) ;
#89 = DIRECTION ( 'NONE',  ( 0.9271953575152744875, -0.000000000000000000, 0.3745781213607146110 ) ) ;
#90 = ORIENTED_EDGE ( 'NONE', *, *, #1562, .F. ) ;
#91 = DIRECTION ( 'NONE',  ( -0.3745781213607133342, 0.000000000000000000, 0.9271953575152751537 ) ) ;
#92 = EDGE_CURVE ( 'NONE', #1812, #1790, #327, .T. ) ;
#93 = CARTESIAN_POINT ( 'NONE',  ( 6.493907150305485487, 1.000000000000000888, -21.60427492519730563 ) ) ;
#94 = ORIENTED_EDGE ( 'NONE', *, *, #815, .T. ) ;
#95 = CARTESIAN_POINT ( 'NONE',  ( -12.05000000000000426, -20.53801353588023204, -14.11271249798301319 ) ) ;
#96 = VECTOR ( 'NONE', #925, 1000.000000000000000 ) ;
#97 = VERTEX_POINT ( 'NONE', #1332 ) ;
#98 = CARTESIAN_POINT ( 'NONE',  ( -7.949999999999996625, 1.010333609296566353E-15, -1.500000000000000000 ) ) ;
#99 = ORIENTED_EDGE ( 'NONE', *, *, #449, .F. ) ;
#100 = CARTESIAN_POINT ( 'NONE',  ( -12.15887764166190976, 4.000000000000000000, 4.912071127139446602 ) ) ;
#101 = EDGE_CURVE ( 'NONE', #1513, #1441, #37, .T. ) ;
#102 = TOROIDAL_SURFACE ( 'NONE', #729, 2.999999999999998224, 1.000000000000000000 ) ;
#103 = LINE ( 'NONE', #1537, #1320 ) ;
#104 = VERTEX_POINT ( 'NONE', #471 ) ;
#105 = EDGE_CURVE ( 'NONE', #778, #310, #301, .T. ) ;
#106 = DIRECTION ( 'NONE',  ( 0.000000000000000000, 0.000000000000000000, -1.000000000000000000 ) ) ;
#107 = ORIENTED_EDGE ( 'NONE', *, *, #1574, .T. ) ;
#108 = DIRECTION ( 'NONE',  ( -1.080234721460776969E-16, 0.000000000000000000, -1.000000000000000000 ) ) ;
#109 = DIRECTION ( 'NONE',  ( -9.852513405871774140E-17, 0.3826834323650900593, -0.9238795325112866275 ) ) ;
#110 = CIRCLE ( 'NONE', #228, 1.000000000000000000 ) ;
#111 = DIRECTION ( 'NONE',  ( 1.000000000000000000, 3.080716482006245435E-18, -1.080234721460776969E-16 ) ) ;
#112 = CIRCLE ( 'NONE', #1166, 1.000000000000000888 ) ;
#113 = EDGE_LOOP ( 'NONE', ( #612, #857, #1215, #703, #363 ) ) ;
#114 = CARTESIAN_POINT ( 'NONE',  ( 4.049999999999999822, 0.000000000000000000, 6.100000000000000533 ) ) ;
#115 = ORIENTED_EDGE ( 'NONE', *, *, #7, .F. ) ;
#116 = EDGE_CURVE ( 'NONE', #591, #365, #879, .T. ) ;
#117 = AXIS2_PLACEMENT_3D ( 'NONE', #700, #1427, #1702 ) ;
#118 = EDGE_LOOP ( 'NONE', ( #1176, #726, #1380, #503 ) ) ;
#119 = DIRECTION ( 'NONE',  ( -1.000000000000000000, -0.000000000000000000, -0.000000000000000000 ) ) ;
#120 = CYLINDRICAL_SURFACE ( 'NONE', #292, 20.00000000000000000 ) ;
#121 = DIRECTION ( 'NONE',  ( 0.000000000000000000, 0.000000000000000000, -1.000000000000000000 ) ) ;
#122 = ORIENTED_EDGE ( 'NONE', *, *, #1292, .T. ) ;
#123 = CIRCLE ( 'NONE', #992, 19.99999999999999645 ) ;
#124 = DIRECTION ( 'NONE',  ( -0.000000000000000000, -1.000000000000000000, -0.000000000000000000 ) ) ;
#125 = EDGE_CURVE ( 'NONE', #924, #1164, #1340, .T. ) ;
#126 = ORIENTED_EDGE ( 'NONE', *, *, #876, .F. ) ;
#127 = DIRECTION ( 'NONE',  ( 3.849258219365995725E-17, -0.9238795325112868495, 0.3826834323650897818 ) ) ;
#128 = ADVANCED_FACE ( 'NONE', ( #1773 ), #480, .T. ) ;
#129 = PRODUCT_RELATED_PRODUCT_CATEGORY ( 'part', '', ( #872 ) ) ;
#130 = CARTESIAN_POINT ( 'NONE',  ( 1.102182119232617714E-15, -20.53801353588023204, 26.99999999999999645 ) ) ;
#131 = DIRECTION ( 'NONE',  ( -4.081044676174827860E-17, 0.9238795325112866275, -0.3826834323650901148 ) ) ;
#132 = CIRCLE ( 'NONE', #221, 1.000000000000000888 ) ;
#133 = CARTESIAN_POINT ( 'NONE',  ( 6.493907150305485487, 1.000000000000000000, 21.60427492519730563 ) ) ;
#134 = ORIENTED_EDGE ( 'NONE', *, *, #1056, .F. ) ;
#135 = FACE_OUTER_BOUND ( 'NONE', #48, .T. ) ;
#136 = ADVANCED_FACE ( 'NONE', ( #1080 ), #1799, .T. ) ;
#137 = DIRECTION ( 'NONE',  ( 1.000000000000000000, 0.000000000000000000, 0.000000000000000000 ) ) ;
#138 = DIRECTION ( 'NONE',  ( 0.000000000000000000, 0.000000000000000000, 1.000000000000000000 ) ) ;
#139 = CARTESIAN_POINT ( 'NONE',  ( 0.8500000000000009770, 5.000000000000000000, 7.100000000000000533 ) ) ;
#140 = DIRECTION ( 'NONE',  ( 0.000000000000000000, 0.000000000000000000, -1.000000000000000000 ) ) ;
#141 = AXIS2_PLACEMENT_3D ( 'NONE', #1858, #1408, #1125 ) ;
#142 = ORIENTED_EDGE ( 'NONE', *, *, #654, .F. ) ;
#143 = ORIENTED_EDGE ( 'NONE', *, *, #1381, .F. ) ;
#144 = ORIENTED_EDGE ( 'NONE', *, *, #860, .T. ) ;
#145 = DIRECTION ( 'NONE',  ( -0.000000000000000000, -1.000000000000000000, -0.000000000000000000 ) ) ;
#146 = AXIS2_PLACEMENT_3D ( 'NONE', #1846, #564, #1109 ) ;
#147 = ORIENTED_EDGE ( 'NONE', *, *, #101, .T. ) ;
#148 = LINE ( 'NONE', #1455, #509 ) ;
#149 = EDGE_CURVE ( 'NONE', #152, #237, #601, .T. ) ;
#150 = DIRECTION ( 'NONE',  ( -0.000000000000000000, -0.000000000000000000, 1.000000000000000000 ) ) ;
#151 = FACE_OUTER_BOUND ( 'NONE', #1416, .T. ) ;
#152 = VERTEX_POINT ( 'NONE', #224 ) ;
#153 = CARTESIAN_POINT ( 'NONE',  ( -3.708781430061095286, 1.000000000000000888, -28.49831248544285245 ) ) ;
#154 = ORIENTED_EDGE ( 'NONE', *, *, #930, .F. ) ;
#155 = AXIS2_PLACEMENT_3D ( 'NONE', #1307, #1110, #158 ) ;
#156 = LINE ( 'NONE', #1731, #344 ) ;
#157 = VECTOR ( 'NONE', #1864, 1000.000000000000000 ) ;
#158 = DIRECTION ( 'NONE',  ( 0.000000000000000000, 0.000000000000000000, -1.000000000000000000 ) ) ;
#159 = DIRECTION ( 'NONE',  ( 0.000000000000000000, 1.000000000000000000, 0.000000000000000000 ) ) ;
#160 = CARTESIAN_POINT ( 'NONE',  ( 12.05000000000000426, 4.000000000000000000, -14.11271249798301142 ) ) ;
#161 = EDGE_LOOP ( 'NONE', ( #1276, #1268, #978, #69 ) ) ;
#162 = ADVANCED_FACE ( 'NONE', ( #234 ), #807, .F. ) ;
#163 = EDGE_LOOP ( 'NONE', ( #1333, #628 ) ) ;
#164 = CARTESIAN_POINT ( 'NONE',  ( -7.656430962364884074, 0.1639293383124698911, -17.56848815349768245 ) ) ;
#165 = LINE ( 'NONE', #304, #1082 ) ;
#166 = CARTESIAN_POINT ( 'NONE',  ( -0.1500000000000006051, 0.000000000000000000, -6.099999999999998757 ) ) ;
#167 = DIRECTION ( 'NONE',  ( -0.3745781213607136118, 0.000000000000000000, 0.9271953575152750426 ) ) ;
#168 = FACE_OUTER_BOUND ( 'NONE', #1293, .T. ) ;
#169 = EDGE_CURVE ( 'NONE', #1668, #1158, #1717, .T. ) ;
#170 = ORIENTED_EDGE ( 'NONE', *, *, #1381, .T. ) ;
#171 = DIRECTION ( 'NONE',  ( -0.3745781213607136118, 3.248947303558597161E-16, -0.9271953575152750426 ) ) ;
#172 = CIRCLE ( 'NONE', #1409, 1.000000000000000000 ) ;
#173 = UNCERTAINTY_MEASURE_WITH_UNIT (LENGTH_MEASURE( 1.000000000000000082E-05 ), #846, 'distance_accuracy_value', 'NONE');
#174 = DIRECTION ( 'NONE',  ( -0.000000000000000000, -1.000000000000000000, -0.000000000000000000 ) ) ;
#175 = AXIS2_PLACEMENT_3D ( 'NONE', #1099, #1674, #241 ) ;
#176 = LINE ( 'NONE', #1734, #1553 ) ;
#177 = DIRECTION ( 'NONE',  ( 0.9271953575152745985, 0.000000000000000000, 0.3745781213607143889 ) ) ;
#178 = EDGE_LOOP ( 'NONE', ( #454, #1096, #1714, #500 ) ) ;
#179 = EDGE_CURVE ( 'NONE', #308, #510, #990, .T. ) ;
#180 = DIRECTION ( 'NONE',  ( 0.000000000000000000, 0.000000000000000000, 1.000000000000000000 ) ) ;
#181 = AXIS2_PLACEMENT_3D ( 'NONE', #1567, #826, #1687 ) ;
#182 = VECTOR ( 'NONE', #1448, 1000.000000000000114 ) ;
#183 = CARTESIAN_POINT ( 'NONE',  ( -1.849999999999996092, 2.200000000000000178, -12.29999999999999893 ) ) ;
#184 = PLANE ( 'NONE',  #309 ) ;
#185 = DIRECTION ( 'NONE',  ( 0.000000000000000000, -0.3826834323650896152, 0.9238795325112867385 ) ) ;
#186 = ORIENTED_EDGE ( 'NONE', *, *, #1632, .F. ) ;
#187 = CARTESIAN_POINT ( 'NONE',  ( -0.1500000000000000777, 1.951685505061957704, -1.951685505061956816 ) ) ;
#188 = EDGE_LOOP ( 'NONE', ( #1857, #299, #489, #214 ) ) ;
#189 = CIRCLE ( 'NONE', #912, 1.000000000000000000 ) ;
#190 = FACE_OUTER_BOUND ( 'NONE', #161, .T. ) ;
#191 = VECTOR ( 'NONE', #1373, 1000.000000000000000 ) ;
#192 = LINE ( 'NONE', #1057, #218 ) ;
#193 = DIRECTION ( 'NONE',  ( -0.9271953575152744875, 0.000000000000000000, 0.3745781213607146110 ) ) ;
#194 = EDGE_CURVE ( 'NONE', #1362, #237, #499, .T. ) ;
#195 = CYLINDRICAL_SURFACE ( 'NONE', #1072, 3.999999999999996447 ) ;
#196 = ORIENTED_EDGE ( 'NONE', *, *, #583, .T. ) ;
#197 = CARTESIAN_POINT ( 'NONE',  ( -7.949999999999996625, 1.010333609296566353E-15, 1.500000000000000000 ) ) ;
#198 = ORIENTED_EDGE ( 'NONE', *, *, #335, .F. ) ;
#199 = DIRECTION ( 'NONE',  ( -0.9271953575152750426, 0.000000000000000000, -0.3745781213607136118 ) ) ;
#200 = DIRECTION ( 'NONE',  ( -0.9271953575152750426, 0.000000000000000000, 0.3745781213607135007 ) ) ;
#201 = SURFACE_STYLE_USAGE ( .BOTH. , #784 ) ;
#202 = EDGE_CURVE ( 'NONE', #1244, #1158, #1115, .T. ) ;
#203 = CARTESIAN_POINT ( 'NONE',  ( 0.8500000000000009770, 0.000000000000000000, 7.100000000000000533 ) ) ;
#204 = ORIENTED_EDGE ( 'NONE', *, *, #1619, .F. ) ;
#205 = DIRECTION ( 'NONE',  ( 0.000000000000000000, 0.000000000000000000, 1.000000000000000000 ) ) ;
#206 = ORIENTED_EDGE ( 'NONE', *, *, #1279, .F. ) ;
#207 = CARTESIAN_POINT ( 'NONE',  ( -7.870151594245273330, -5.421010862427523403E-17, -15.97787703600059572 ) ) ;
#208 = ORIENTED_EDGE ( 'NONE', *, *, #1128, .F. ) ;
#209 = DIRECTION ( 'NONE',  ( -0.000000000000000000, -1.000000000000000000, -0.000000000000000000 ) ) ;
#210 = AXIS2_PLACEMENT_3D ( 'NONE', #1189, #332, #177 ) ;
#211 = CARTESIAN_POINT ( 'NONE',  ( 4.049999999999998934, 5.000000000000000000, -7.099999999999998757 ) ) ;
#212 = ORIENTED_EDGE ( 'NONE', *, *, #1819, .T. ) ;
#213 = DIRECTION ( 'NONE',  ( 0.000000000000000000, 0.000000000000000000, -1.000000000000000000 ) ) ;
#214 = ORIENTED_EDGE ( 'NONE', *, *, #1105, .F. ) ;
#215 = EDGE_CURVE ( 'NONE', #1424, #1594, #341, .T. ) ;
#216 = DIRECTION ( 'NONE',  ( -1.000000000000000000, -0.000000000000000000, -0.000000000000000000 ) ) ;
#217 = VERTEX_POINT ( 'NONE', #1216 ) ;
#218 = VECTOR ( 'NONE', #614, 1000.000000000000000 ) ;
#219 = DIRECTION ( 'NONE',  ( 0.000000000000000000, -1.000000000000000000, 0.000000000000000000 ) ) ;
#220 =( NAMED_UNIT ( * ) PLANE_ANGLE_UNIT ( ) SI_UNIT ( $, .RADIAN. ) );
#221 = AXIS2_PLACEMENT_3D ( 'NONE', #605, #1185, #138 ) ;
#222 = CARTESIAN_POINT ( 'NONE',  ( -1.849999999999995426, 2.200000000000000178, -7.199999999999999289 ) ) ;
#223 = EDGE_LOOP ( 'NONE', ( #1444, #354 ) ) ;
#224 = CARTESIAN_POINT ( 'NONE',  ( -7.949999999999996625, 0.000000000000000000, 1.899999999999999467 ) ) ;
#225 = ORIENTED_EDGE ( 'NONE', *, *, #1312, .T. ) ;
#226 = ADVANCED_FACE ( 'NONE', ( #1206 ), #1386, .T. ) ;
#227 = VERTEX_POINT ( 'NONE', #798 ) ;
#228 = AXIS2_PLACEMENT_3D ( 'NONE', #899, #1467, #40 ) ;
#229 = DIRECTION ( 'NONE',  ( 0.000000000000000000, 0.000000000000000000, -1.000000000000000000 ) ) ;
#230 = AXIS2_PLACEMENT_3D ( 'NONE', #1813, #353, #532 ) ;
#231 = CARTESIAN_POINT ( 'NONE',  ( 2.781586072545823018, 1.000000000000000000, -28.12373436408213934 ) ) ;
#232 = ORIENTED_EDGE ( 'NONE', *, *, #35, .F. ) ;
#233 = VECTOR ( 'NONE', #397, 1000.000000000000000 ) ;
#234 = FACE_OUTER_BOUND ( 'NONE', #14, .T. ) ;
#235 = EDGE_LOOP ( 'NONE', ( #134, #1062 ) ) ;
#236 = DIRECTION ( 'NONE',  ( -0.3745781213607146110, -0.000000000000000000, 0.9271953575152744875 ) ) ;
#237 = VERTEX_POINT ( 'NONE', #922 ) ;
#238 = EDGE_CURVE ( 'NONE', #385, #1840, #935, .T. ) ;
#239 = CARTESIAN_POINT ( 'NONE',  ( -7.949999999999996625, 0.000000000000000000, -1.100000000000000533 ) ) ;
#240 = EDGE_CURVE ( 'NONE', #580, #778, #1789, .T. ) ;
#241 = DIRECTION ( 'NONE',  ( 0.000000000000000000, 0.000000000000000000, 1.000000000000000000 ) ) ;
#242 = CIRCLE ( 'NONE', #63, 5.099999999999998757 ) ;
#243 = VERTEX_POINT ( 'NONE', #1101 ) ;
#244 = FACE_OUTER_BOUND ( 'NONE', #1865, .T. ) ;
#245 = ORIENTED_EDGE ( 'NONE', *, *, #1300, .T. ) ;
#246 = AXIS2_PLACEMENT_3D ( 'NONE', #1598, #10, #137 ) ;
#247 = CARTESIAN_POINT ( 'NONE',  ( 6.493907150305485487, 5.000000000000000000, 21.60427492519730563 ) ) ;
#248 = VERTEX_POINT ( 'NONE', #1676 ) ;
#249 = DIRECTION ( 'NONE',  ( 0.9271953575152750426, 0.000000000000000000, 0.3745781213607135007 ) ) ;
#250 = AXIS2_PLACEMENT_3D ( 'NONE', #61, #1428, #486 ) ;
#251 = FACE_OUTER_BOUND ( 'NONE', #498, .T. ) ;
#252 = EDGE_CURVE ( 'NONE', #443, #1020, #1498, .T. ) ;
#253 = ORIENTED_EDGE ( 'NONE', *, *, #202, .T. ) ;
#254 = CYLINDRICAL_SURFACE ( 'NONE', #31, 1.000000000000000888 ) ;
#255 = ORIENTED_EDGE ( 'NONE', *, *, #1196, .F. ) ;
#256 = CARTESIAN_POINT ( 'NONE',  ( -12.15887764166190976, -0.000000000000000000, 4.912071127139446602 ) ) ;
#257 = ORIENTED_EDGE ( 'NONE', *, *, #650, .T. ) ;
#258 = DIRECTION ( 'NONE',  ( -0.000000000000000000, 1.000000000000000000, -0.000000000000000000 ) ) ;
#259 = DIRECTION ( 'NONE',  ( 1.000000000000000000, 0.000000000000000000, 0.000000000000000000 ) ) ;
#260 = EDGE_CURVE ( 'NONE', #473, #352, #1811, .T. ) ;
#261 = DIRECTION ( 'NONE',  ( 1.026468858497599517E-16, -0.3826834323650897818, 0.9238795325112868495 ) ) ;
#262 = ORIENTED_EDGE ( 'NONE', *, *, #1793, .T. ) ;
#263 = AXIS2_PLACEMENT_3D ( 'NONE', #1488, #805, #1194 ) ;
#264 = FACE_OUTER_BOUND ( 'NONE', #402, .T. ) ;
#265 = AXIS2_PLACEMENT_3D ( 'NONE', #1167, #438, #1462 ) ;
#266 = VERTEX_POINT ( 'NONE', #647 ) ;
#267 = CARTESIAN_POINT ( 'NONE',  ( -3.708781430061095286, 4.000000000000000000, -28.49831248544285245 ) ) ;
#268 = LINE ( 'NONE', #1685, #1678 ) ;
#269 = CARTESIAN_POINT ( 'NONE',  ( -7.949999999999996625, 5.000000000000000000, 18.00000000000000000 ) ) ;
#270 = AXIS2_PLACEMENT_3D ( 'NONE', #1181, #1173, #3 ) ;
#271 = AXIS2_PLACEMENT_3D ( 'NONE', #969, #692, #1120 ) ;
#272 = CARTESIAN_POINT ( 'NONE',  ( 5.049999999999998934, 5.000000000000000000, -6.099999999999998757 ) ) ;
#273 = EDGE_CURVE ( 'NONE', #27, #1154, #371, .T. ) ;
#274 = VERTEX_POINT ( 'NONE', #657 ) ;
#275 = FACE_OUTER_BOUND ( 'NONE', #715, .T. ) ;
#276 = CARTESIAN_POINT ( 'NONE',  ( 12.05000000000000426, 5.000000000000000000, -14.11271249798301142 ) ) ;
#277 = VECTOR ( 'NONE', #1050, 1000.000000000000114 ) ;
#278 = DIRECTION ( 'NONE',  ( 0.9271953575152745985, 0.000000000000000000, 0.3745781213607143889 ) ) ;
#279 = VECTOR ( 'NONE', #150, 1000.000000000000000 ) ;
#280 = ORIENTED_EDGE ( 'NONE', *, *, #776, .F. ) ;
#281 = ADVANCED_FACE ( 'NONE', ( #1351 ), #1234, .F. ) ;
#282 = CARTESIAN_POINT ( 'NONE',  ( -2.781586072545820354, 0.000000000000000000, -28.12373436408213934 ) ) ;
#283 = EDGE_LOOP ( 'NONE', ( #988, #1295, #1387, #597 ) ) ;
#284 = LINE ( 'NONE', #1869, #833 ) ;
#285 = AXIS2_PLACEMENT_3D ( 'NONE', #1342, #1621, #1183 ) ;
#286 = CARTESIAN_POINT ( 'NONE',  ( -7.201868924658748838, 0.5309240015307262750, 19.63338099949410420 ) ) ;
#287 = FACE_OUTER_BOUND ( 'NONE', #554, .T. ) ;
#288 = AXIS2_PLACEMENT_3D ( 'NONE', #1563, #849, #562 ) ;
#289 = ORIENTED_EDGE ( 'NONE', *, *, #1103, .F. ) ;
#290 = ORIENTED_EDGE ( 'NONE', *, *, #930, .T. ) ;
#291 = FACE_OUTER_BOUND ( 'NONE', #1686, .T. ) ;
#292 = AXIS2_PLACEMENT_3D ( 'NONE', #276, #823, #831 ) ;
#293 = ORIENTED_EDGE ( 'NONE', *, *, #2, .T. ) ;
#294 = DIRECTION ( 'NONE',  ( 0.9271953575152744875, -0.000000000000000000, 0.3745781213607147220 ) ) ;
#295 = ORIENTED_EDGE ( 'NONE', *, *, #1754, .F. ) ;
#296 = FACE_OUTER_BOUND ( 'NONE', #570, .T. ) ;
#297 = ADVANCED_FACE ( 'NONE', ( #629 ), #1521, .F. ) ;
#298 = CARTESIAN_POINT ( 'NONE',  ( -3.708781430061095286, 1.000000000000000888, 28.49831248544285245 ) ) ;
#299 = ORIENTED_EDGE ( 'NONE', *, *, #531, .F. ) ;
#300 = AXIS2_PLACEMENT_3D ( 'NONE', #1224, #351, #787 ) ;
#301 = LINE ( 'NONE', #905, #1205 ) ;
#302 = ORIENTED_EDGE ( 'NONE', *, *, #169, .T. ) ;
#303 = CARTESIAN_POINT ( 'NONE',  ( -7.182320816109198702, 0.5425243635941183751, -19.62561049598643592 ) ) ;
#304 = CARTESIAN_POINT ( 'NONE',  ( -3.708781430061095286, -20.53801353588023204, 28.49831248544285245 ) ) ;
#305 = LINE ( 'NONE', #1014, #540 ) ;
#306 = ADVANCED_FACE ( 'NONE', ( #854 ), #779, .T. ) ;
#307 = DIRECTION ( 'NONE',  ( 0.000000000000000000, 0.000000000000000000, -1.000000000000000000 ) ) ;
#308 = VERTEX_POINT ( 'NONE', #1530 ) ;
#309 = AXIS2_PLACEMENT_3D ( 'NONE', #1644, #1213, #496 ) ;
#310 = VERTEX_POINT ( 'NONE', #1111 ) ;
#311 = CYLINDRICAL_SURFACE ( 'NONE', #800, 5.099999999999998757 ) ;
#312 = DIRECTION ( 'NONE',  ( 1.000000000000000000, -0.000000000000000000, -1.066428366379186035E-16 ) ) ;
#313 = CYLINDRICAL_SURFACE ( 'NONE', #926, 0.9999999999999997780 ) ;
#314 = EDGE_LOOP ( 'NONE', ( #293, #262, #593, #1436 ) ) ;
#315 = ADVANCED_FACE ( 'NONE', ( #244 ), #1143, .T. ) ;
#316 = ORIENTED_EDGE ( 'NONE', *, *, #825, .F. ) ;
#317 = ADVANCED_FACE ( 'NONE', ( #817 ), #1429, .T. ) ;
#318 = CARTESIAN_POINT ( 'NONE',  ( -5.566711792790210112, 4.000000000000000000, 21.22969680383658897 ) ) ;
#319 = CARTESIAN_POINT ( 'NONE',  ( 5.566711792790212776, 0.000000000000000000, -21.22969680383658897 ) ) ;
#320 = DIRECTION ( 'NONE',  ( 0.3745781213607147220, 0.000000000000000000, -0.9271953575152744875 ) ) ;
#321 = DIRECTION ( 'NONE',  ( -0.3745781213607136118, -0.000000000000000000, -0.9271953575152750426 ) ) ;
#322 = ORIENTED_EDGE ( 'NONE', *, *, #642, .T. ) ;
#323 = CYLINDRICAL_SURFACE ( 'NONE', #210, 1.000000000000000222 ) ;
#324 = ORIENTED_EDGE ( 'NONE', *, *, #1695, .T. ) ;
#325 = LINE ( 'NONE', #1613, #1102 ) ;
#326 = EDGE_CURVE ( 'NONE', #1844, #97, #1532, .T. ) ;
#327 = CIRCLE ( 'NONE', #723, 20.00000000000000000 ) ;
#328 = FACE_OUTER_BOUND ( 'NONE', #1732, .T. ) ;
#329 = CARTESIAN_POINT ( 'NONE',  ( 0.8499999999999994227, 5.000000000000000000, -7.099999999999998757 ) ) ;
#330 = CIRCLE ( 'NONE', #1693, 1.000000000000000000 ) ;
#331 = CARTESIAN_POINT ( 'NONE',  ( 0.000000000000000000, 0.000000000000000000, 0.000000000000000000 ) ) ;
#332 = DIRECTION ( 'NONE',  ( -0.3745781213607146665, 0.000000000000000000, 0.9271953575152745985 ) ) ;
#333 = ORIENTED_EDGE ( 'NONE', *, *, #918, .T. ) ;
#334 = DIRECTION ( 'NONE',  ( 8.881784197001249365E-16, 0.000000000000000000, -1.000000000000000000 ) ) ;
#335 = EDGE_CURVE ( 'NONE', #1609, #1424, #1697, .T. ) ;
#336 = CARTESIAN_POINT ( 'NONE',  ( -1.849999999999999201, 2.200000000000000178, 7.200000000000000178 ) ) ;
#337 = CARTESIAN_POINT ( 'NONE',  ( -6.949999999999996625, 5.000000000000000000, 14.11271249798300964 ) ) ;
#338 = EDGE_CURVE ( 'NONE', #243, #1542, #632, .T. ) ;
#339 = DIRECTION ( 'NONE',  ( 0.000000000000000000, 0.000000000000000000, 1.000000000000000000 ) ) ;
#340 = ORIENTED_EDGE ( 'NONE', *, *, #1292, .F. ) ;
#341 = LINE ( 'NONE', #511, #548 ) ;
#342 = EDGE_LOOP ( 'NONE', ( #1774, #1449, #1114, #1675, #1454, #1647, #186, #827 ) ) ;
#343 = CARTESIAN_POINT ( 'NONE',  ( 0.8500000000000009770, 5.000000000000000000, 7.100000000000000533 ) ) ;
#344 = VECTOR ( 'NONE', #571, 1000.000000000000000 ) ;
#345 = FACE_OUTER_BOUND ( 'NONE', #1651, .T. ) ;
#346 =( LENGTH_UNIT ( ) NAMED_UNIT ( * ) SI_UNIT ( .MILLI., .METRE. ) );
#347 = CIRCLE ( 'NONE', #1047, 1.000000000000000222 ) ;
#348 = CARTESIAN_POINT ( 'NONE',  ( -2.781586072545820354, 5.000000000000000000, -28.12373436408213934 ) ) ;
#349 = EDGE_CURVE ( 'NONE', #365, #104, #1254, .T. ) ;
#350 = ORIENTED_EDGE ( 'NONE', *, *, #1622, .F. ) ;
#351 = DIRECTION ( 'NONE',  ( -0.000000000000000000, 1.000000000000000000, -0.000000000000000000 ) ) ;
#352 = VERTEX_POINT ( 'NONE', #1713 ) ;
#353 = DIRECTION ( 'NONE',  ( -0.3745781213607137783, -1.137131556245509524E-15, 0.9271953575152750426 ) ) ;
#354 = ORIENTED_EDGE ( 'NONE', *, *, #847, .F. ) ;
#355 = CARTESIAN_POINT ( 'NONE',  ( 1.102182119232617714E-15, 4.000000000000000000, 26.99999999999999645 ) ) ;
#356 = DIRECTION ( 'NONE',  ( 0.000000000000000000, 0.000000000000000000, -1.000000000000000000 ) ) ;
#357 = AXIS2_PLACEMENT_3D ( 'NONE', #1053, #1630, #1377 ) ;
#358 = CIRCLE ( 'NONE', #1419, 1.000000000000000222 ) ;
#359 = DIRECTION ( 'NONE',  ( -0.000000000000000000, -1.000000000000000000, -0.000000000000000000 ) ) ;
#360 = EDGE_LOOP ( 'NONE', ( #1792, #17, #1217, #1341, #1605, #1549, #1313, #1357 ) ) ;
#361 = EDGE_CURVE ( 'NONE', #1433, #1677, #455, .T. ) ;
#362 = DIRECTION ( 'NONE',  ( 0.000000000000000000, -1.000000000000000000, 0.000000000000000000 ) ) ;
#363 = ORIENTED_EDGE ( 'NONE', *, *, #565, .F. ) ;
#364 = CARTESIAN_POINT ( 'NONE',  ( 12.15887764166190799, 5.000000000000000000, -4.912071127139443938 ) ) ;
#365 = VERTEX_POINT ( 'NONE', #984 ) ;
#366 = FACE_OUTER_BOUND ( 'NONE', #1725, .T. ) ;
#367 = CARTESIAN_POINT ( 'NONE',  ( 4.049999999999999822, 5.000000000000000000, 7.100000000000000533 ) ) ;
#368 = AXIS2_PLACEMENT_3D ( 'NONE', #1778, #1193, #356 ) ;
#369 = CARTESIAN_POINT ( 'NONE',  ( -0.1500000000000006051, 5.000000000000000000, -6.099999999999998757 ) ) ;
#370 = ORIENTED_EDGE ( 'NONE', *, *, #696, .T. ) ;
#371 = LINE ( 'NONE', #768, #1298 ) ;
#372 = ADVANCED_FACE ( 'NONE', ( #1264 ), #1540, .F. ) ;
#373 = ORIENTED_EDGE ( 'NONE', *, *, #896, .T. ) ;
#374 = LINE ( 'NONE', #1226, #1517 ) ;
#375 = EDGE_CURVE ( 'NONE', #421, #1158, #552, .T. ) ;
#376 = VERTEX_POINT ( 'NONE', #844 ) ;
#377 = AXIS2_PLACEMENT_3D ( 'NONE', #1791, #1389, #801 ) ;
#378 = DIRECTION ( 'NONE',  ( 0.000000000000000000, 0.9238795325112866275, 0.3826834323650900593 ) ) ;
#379 = LINE ( 'NONE', #1826, #1464 ) ;
#380 = AXIS2_PLACEMENT_3D ( 'NONE', #130, #1127, #1411 ) ;
#381 = ORIENTED_EDGE ( 'NONE', *, *, #1312, .F. ) ;
#382 = AXIS2_PLACEMENT_3D ( 'NONE', #1724, #755, #46 ) ;
#383 = FACE_OUTER_BOUND ( 'NONE', #50, .T. ) ;
#384 = DIRECTION ( 'NONE',  ( -0.000000000000000000, 1.000000000000000000, -0.000000000000000000 ) ) ;
#385 = VERTEX_POINT ( 'NONE', #399 ) ;
#386 = ADVANCED_FACE ( 'NONE', ( #383 ), #254, .F. ) ;
#387 = DIRECTION ( 'NONE',  ( 0.000000000000000000, -0.9238795325112867385, 0.3826834323650897263 ) ) ;
#388 = CARTESIAN_POINT ( 'NONE',  ( -7.249999999999999112, -3.380147765950889503E-16, -2.760100110745603352 ) ) ;
#389 = VECTOR ( 'NONE', #1311, 1000.000000000000114 ) ;
#390 = CARTESIAN_POINT ( 'NONE',  ( -6.493907150305485487, 4.000000000000000000, 21.60427492519730563 ) ) ;
#391 = DIRECTION ( 'NONE',  ( -1.000000000000000000, 0.000000000000000000, 0.000000000000000000 ) ) ;
#392 = ORIENTED_EDGE ( 'NONE', *, *, #1772, .T. ) ;
#393 = CARTESIAN_POINT ( 'NONE',  ( 0.8500000000000009770, 0.000000000000000000, 7.100000000000000533 ) ) ;
#394 = ORIENTED_EDGE ( 'NONE', *, *, #616, .F. ) ;
#395 = DIRECTION ( 'NONE',  ( -1.000000000000000000, -0.000000000000000000, -0.000000000000000000 ) ) ;
#396 = EDGE_CURVE ( 'NONE', #510, #1247, #1547, .T. ) ;
#397 = DIRECTION ( 'NONE',  ( -1.080234721460776969E-16, 1.629936883689133400E-16, -1.000000000000000000 ) ) ;
#398 = ADVANCED_FACE ( 'NONE', ( #1281 ), #566, .T. ) ;
#399 = CARTESIAN_POINT ( 'NONE',  ( 1.102182119232617714E-15, 4.000000000000000000, 30.99999999999999289 ) ) ;
#400 = ORIENTED_EDGE ( 'NONE', *, *, #1729, .T. ) ;
#401 = LINE ( 'NONE', #272, #1145 ) ;
#402 = EDGE_LOOP ( 'NONE', ( #648, #1748, #786, #921, #529, #170, #77, #1726, #724 ) ) ;
#403 = DIRECTION ( 'NONE',  ( 0.000000000000000000, 0.000000000000000000, -1.000000000000000000 ) ) ;
#404 = CIRCLE ( 'NONE', #285, 2.999999999999999112 ) ;
#405 = CARTESIAN_POINT ( 'NONE',  ( -12.05000000000000426, 1.000000000000000888, -14.11271249798301319 ) ) ;
#406 = ADVANCED_FACE ( 'NONE', ( #1291 ), #1331, .T. ) ;
#407 = CARTESIAN_POINT ( 'NONE',  ( 6.949999999999996625, 4.000000000000000000, 0.000000000000000000 ) ) ;
#408 = ORIENTED_EDGE ( 'NONE', *, *, #1712, .F. ) ;
#409 = CIRCLE ( 'NONE', #1289, 5.099999999999998757 ) ;
#410 = DIRECTION ( 'NONE',  ( -0.000000000000000000, -1.000000000000000000, -0.000000000000000000 ) ) ;
#411 = VERTEX_POINT ( 'NONE', #1829 ) ;
#412 = CARTESIAN_POINT ( 'NONE',  ( -7.249999999999999112, 1.951685505061958148, 1.951685505061958148 ) ) ;
#413 = SURFACE_SIDE_STYLE ('',( #1741 ) ) ;
#414 = LINE ( 'NONE', #1555, #1709 ) ;
#415 = CARTESIAN_POINT ( 'NONE',  ( -12.15887764166190976, 1.000000000000000000, -4.912071127139446602 ) ) ;
#416 = CIRCLE ( 'NONE', #841, 0.9999999999999997780 ) ;
#417 = ORIENTED_EDGE ( 'NONE', *, *, #1078, .F. ) ;
#418 = EDGE_CURVE ( 'NONE', #630, #443, #1810, .T. ) ;
#419 = CARTESIAN_POINT ( 'NONE',  ( 6.493907150305485487, 4.000000000000000000, 21.60427492519730563 ) ) ;
#420 = AXIS2_PLACEMENT_3D ( 'NONE', #1275, #1848, #837 ) ;
#421 = VERTEX_POINT ( 'NONE', #427 ) ;
#422 = MECHANICAL_DESIGN_GEOMETRIC_PRESENTATION_REPRESENTATION (  '', ( #1302 ), #1473 ) ;
#423 = CARTESIAN_POINT ( 'NONE',  ( 1.102182119232617714E-15, 4.000000000000000000, -26.99999999999999645 ) ) ;
#424 = ORIENTED_EDGE ( 'NONE', *, *, #179, .F. ) ;
#425 = DIRECTION ( 'NONE',  ( 0.000000000000000000, 0.000000000000000000, 1.000000000000000000 ) ) ;
#426 = DIRECTION ( 'NONE',  ( -0.000000000000000000, 0.000000000000000000, 1.000000000000000000 ) ) ;
#427 = CARTESIAN_POINT ( 'NONE',  ( 3.708781430061097950, 1.000000000000000888, -28.49831248544285245 ) ) ;
#428 = AXIS2_PLACEMENT_3D ( 'NONE', #1230, #1506, #1087 ) ;
#429 = VERTEX_POINT ( 'NONE', #1 ) ;
#430 = ORIENTED_EDGE ( 'NONE', *, *, #1350, .T. ) ;
#431 = DIRECTION ( 'NONE',  ( -0.000000000000000000, 1.000000000000000000, -0.000000000000000000 ) ) ;
#432 = EDGE_CURVE ( 'NONE', #152, #1757, #440, .T. ) ;
#433 = ORIENTED_EDGE ( 'NONE', *, *, #1267, .F. ) ;
#434 = PLANE ( 'NONE',  #1767 ) ;
#435 = EDGE_CURVE ( 'NONE', #1677, #274, #123, .T. ) ;
#436 = ORIENTED_EDGE ( 'NONE', *, *, #642, .F. ) ;
#437 = PRODUCT_CONTEXT ( 'NONE', #1640, 'mechanical' ) ;
#438 = DIRECTION ( 'NONE',  ( 0.000000000000000000, -1.000000000000000000, 0.000000000000000000 ) ) ;
#439 = CIRCLE ( 'NONE', #230, 1.000000000000000222 ) ;
#440 = LINE ( 'NONE', #1006, #691 ) ;
#441 = VECTOR ( 'NONE', #704, 1000.000000000000000 ) ;
#442 = ORIENTED_EDGE ( 'NONE', *, *, #802, .F. ) ;
#443 = VERTEX_POINT ( 'NONE', #298 ) ;
#444 = DIRECTION ( 'NONE',  ( -0.3745781213607138893, 0.000000000000000000, 0.9271953575152748206 ) ) ;
#445 = ORIENTED_EDGE ( 'NONE', *, *, #1703, .F. ) ;
#446 = CARTESIAN_POINT ( 'NONE',  ( 0.8500000000000009770, 0.000000000000000000, 6.100000000000000533 ) ) ;
#447 = VECTOR ( 'NONE', #1420, 1000.000000000000114 ) ;
#448 = FACE_OUTER_BOUND ( 'NONE', #1017, .T. ) ;
#449 = EDGE_CURVE ( 'NONE', #1790, #1195, #875, .T. ) ;
#450 = DIRECTION ( 'NONE',  ( 0.000000000000000000, 0.000000000000000000, -1.000000000000000000 ) ) ;
#451 = FACE_OUTER_BOUND ( 'NONE', #677, .T. ) ;
#452 = AXIS2_PLACEMENT_3D ( 'NONE', #1639, #639, #1648 ) ;
#453 = DIRECTION ( 'NONE',  ( 0.000000000000000000, 0.000000000000000000, -1.000000000000000000 ) ) ;
#454 = ORIENTED_EDGE ( 'NONE', *, *, #1242, .T. ) ;
#455 = CIRCLE ( 'NONE', #271, 1.000000000000000444 ) ;
#456 = DIRECTION ( 'NONE',  ( 0.000000000000000000, 0.000000000000000000, -1.000000000000000000 ) ) ;
#457 = DIRECTION ( 'NONE',  ( 0.000000000000000000, -1.000000000000000000, 0.000000000000000000 ) ) ;
#458 = EDGE_CURVE ( 'NONE', #1594, #693, #1084, .T. ) ;
#459 = CARTESIAN_POINT ( 'NONE',  ( 2.781586072545820354, 0.000000000000000000, -28.12373436408213934 ) ) ;
#460 = EDGE_CURVE ( 'NONE', #638, #421, #590, .T. ) ;
#461 = VECTOR ( 'NONE', #32, 1000.000000000000000 ) ;
#462 = PLANE ( 'NONE',  #1269 ) ;
#463 = STYLED_ITEM ( 'NONE', ( #636 ), #1004 ) ;
#464 = ORIENTED_EDGE ( 'NONE', *, *, #1754, .T. ) ;
#465 = CARTESIAN_POINT ( 'NONE',  ( -1.849999999999999201, 2.200000000000000178, 12.29999999999999893 ) ) ;
#466 = DIRECTION ( 'NONE',  ( 0.000000000000000000, 0.000000000000000000, -1.000000000000000000 ) ) ;
#467 = CARTESIAN_POINT ( 'NONE',  ( -5.566711792790212776, 5.000000000000000000, 21.22969680383658897 ) ) ;
#468 = CARTESIAN_POINT ( 'NONE',  ( -2.781586072545820354, 1.000000000000000000, 28.12373436408213934 ) ) ;
#469 = VECTOR ( 'NONE', #791, 1000.000000000000000 ) ;
#470 = EDGE_CURVE ( 'NONE', #1247, #870, #1271, .T. ) ;
#471 = CARTESIAN_POINT ( 'NONE',  ( -0.1499999999999996336, 1.951685505061958148, 1.951685505061957482 ) ) ;
#472 = AXIS2_PLACEMENT_3D ( 'NONE', #1434, #1286, #1718 ) ;
#473 = VERTEX_POINT ( 'NONE', #722 ) ;
#474 = CARTESIAN_POINT ( 'NONE',  ( 5.050000000000001599, 0.000000000000000000, 6.100000000000000533 ) ) ;
#475 = VECTOR ( 'NONE', #1262, 1000.000000000000114 ) ;
#476 = CYLINDRICAL_SURFACE ( 'NONE', #1571, 5.100000000000000533 ) ;
#477 = FACE_OUTER_BOUND ( 'NONE', #1140, .T. ) ;
#478 = LINE ( 'NONE', #1051, #1016 ) ;
#479 = ORIENTED_EDGE ( 'NONE', *, *, #7, .T. ) ;
#480 = CYLINDRICAL_SURFACE ( 'NONE', #357, 0.9999999999999997780 ) ;
#481 = EDGE_CURVE ( 'NONE', #473, #797, #937, .T. ) ;
#482 = ORIENTED_EDGE ( 'NONE', *, *, #1851, .T. ) ;
#483 = LINE ( 'NONE', #1633, #501 ) ;
#484 = EDGE_CURVE ( 'NONE', #665, #1431, #358, .T. ) ;
#485 = VECTOR ( 'NONE', #824, 1000.000000000000000 ) ;
#486 = DIRECTION ( 'NONE',  ( 0.9271953575152750426, 0.000000000000000000, -0.3745781213607136118 ) ) ;
#487 = DIRECTION ( 'NONE',  ( 0.000000000000000000, 1.000000000000000000, 0.000000000000000000 ) ) ;
#488 = DIRECTION ( 'NONE',  ( 0.000000000000000000, 0.000000000000000000, -1.000000000000000000 ) ) ;
#489 = ORIENTED_EDGE ( 'NONE', *, *, #1162, .F. ) ;
#490 = DIRECTION ( 'NONE',  ( -0.000000000000000000, -0.000000000000000000, 1.000000000000000000 ) ) ;
#491 = ORIENTED_EDGE ( 'NONE', *, *, #1435, .F. ) ;
#492 = VECTOR ( 'NONE', #909, 1000.000000000000000 ) ;
#493 = FACE_OUTER_BOUND ( 'NONE', #1689, .T. ) ;
#494 = ADVANCED_FACE ( 'NONE', ( #287 ), #1238, .T. ) ;
#495 = CARTESIAN_POINT ( 'NONE',  ( -7.249999999999999112, 1.951685505061957704, -1.951685505061956150 ) ) ;
#496 = DIRECTION ( 'NONE',  ( -1.244166427442382105E-16, 0.000000000000000000, -1.000000000000000000 ) ) ;
#497 = DIRECTION ( 'NONE',  ( 0.9271953575152750426, 0.000000000000000000, -0.3745781213607135007 ) ) ;
#498 = EDGE_LOOP ( 'NONE', ( #417, #775, #1662, #1459 ) ) ;
#499 = LINE ( 'NONE', #933, #1388 ) ;
#500 = ORIENTED_EDGE ( 'NONE', *, *, #1793, .F. ) ;
#501 = VECTOR ( 'NONE', #770, 1000.000000000000114 ) ;
#502 = DIRECTION ( 'NONE',  ( -2.132856732758369605E-16, -0.000000000000000000, -1.000000000000000000 ) ) ;
#503 = ORIENTED_EDGE ( 'NONE', *, *, #1822, .T. ) ;
#504 = CARTESIAN_POINT ( 'NONE',  ( -0.1499999999999990785, 5.000000000000000000, 6.100000000000000533 ) ) ;
#505 = LINE ( 'NONE', #329, #191 ) ;
#506 = ADVANCED_FACE ( 'NONE', ( #151 ), #1589, .T. ) ;
#507 = AXIS2_PLACEMENT_3D ( 'NONE', #1272, #111, #681 ) ;
#508 = FACE_OUTER_BOUND ( 'NONE', #1520, .T. ) ;
#509 = VECTOR ( 'NONE', #320, 1000.000000000000000 ) ;
#510 = VERTEX_POINT ( 'NONE', #459 ) ;
#511 = CARTESIAN_POINT ( 'NONE',  ( -7.949999999999996625, 5.000000000000000000, -14.11271249798301142 ) ) ;
#512 = FACE_OUTER_BOUND ( 'NONE', #118, .T. ) ;
#513 = CARTESIAN_POINT ( 'NONE',  ( 6.949999999999996625, 4.000000000000000000, -14.11271249798301142 ) ) ;
#514 = FILL_AREA_STYLE ('',( #1795 ) ) ;
#515 = AXIS2_PLACEMENT_3D ( 'NONE', #1253, #1828, #683 ) ;
#516 = EDGE_CURVE ( 'NONE', #848, #591, #1034, .T. ) ;
#517 = VECTOR ( 'NONE', #569, 1000.000000000000000 ) ;
#518 = CARTESIAN_POINT ( 'NONE',  ( 5.049999999999998934, 5.000000000000000000, -6.099999999999998757 ) ) ;
#519 = ORIENTED_EDGE ( 'NONE', *, *, #1425, .T. ) ;
#520 = ADVANCED_FACE ( 'NONE', ( #451 ), #313, .T. ) ;
#521 = DIRECTION ( 'NONE',  ( -0.000000000000000000, -1.000000000000000000, -0.000000000000000000 ) ) ;
#522 = ORIENTED_EDGE ( 'NONE', *, *, #1500, .T. ) ;
#523 = CARTESIAN_POINT ( 'NONE',  ( 5.049999999999998934, 0.000000000000000000, -6.099999999999998757 ) ) ;
#524 = ORIENTED_EDGE ( 'NONE', *, *, #1514, .T. ) ;
#525 = VECTOR ( 'NONE', #1118, 1000.000000000000000 ) ;
#526 = PLANE ( 'NONE',  #1395 ) ;
#527 = AXIS2_PLACEMENT_3D ( 'NONE', #1477, #193, #762 ) ;
#528 = CYLINDRICAL_SURFACE ( 'NONE', #175, 3.999999999999996447 ) ;
#529 = ORIENTED_EDGE ( 'NONE', *, *, #998, .T. ) ;
#530 = DIRECTION ( 'NONE',  ( 0.000000000000000000, 0.000000000000000000, -1.000000000000000000 ) ) ;
#531 = EDGE_CURVE ( 'NONE', #97, #1868, #176, .T. ) ;
#532 = DIRECTION ( 'NONE',  ( 0.9271953575152750426, 0.000000000000000000, 0.3745781213607135007 ) ) ;
#533 = ORIENTED_EDGE ( 'NONE', *, *, #1136, .F. ) ;
#534 = CIRCLE ( 'NONE', #1705, 1.000000000000000000 ) ;
#535 = DIRECTION ( 'NONE',  ( 9.852513405871774140E-17, 0.3826834323650897263, 0.9238795325112867385 ) ) ;
#536 = VECTOR ( 'NONE', #127, 999.9999999999998863 ) ;
#537 = DIRECTION ( 'NONE',  ( -0.000000000000000000, 0.000000000000000000, 1.000000000000000000 ) ) ;
#538 = AXIS2_PLACEMENT_3D ( 'NONE', #1591, #1762, #25 ) ;
#539 = EDGE_LOOP ( 'NONE', ( #592, #519, #1225, #1821, #750, #1579, #542, #959, #400, #482, #1482, #1560, #1256, #961, #1515, #1584, #147, #107, #1660, #717, #985, #1223, #56, #1692, #1788, #1305, #660, #1706, #1847 ) ) ;
#540 = VECTOR ( 'NONE', #174, 1000.000000000000000 ) ;
#541 = CARTESIAN_POINT ( 'NONE',  ( 4.049999999999999822, 5.000000000000000000, 6.100000000000000533 ) ) ;
#542 = ORIENTED_EDGE ( 'NONE', *, *, #1105, .T. ) ;
#543 = DIRECTION ( 'NONE',  ( 0.000000000000000000, 0.000000000000000000, 1.000000000000000000 ) ) ;
#544 = ADVANCED_FACE ( 'NONE', ( #1301 ), #36, .F. ) ;
#545 = EDGE_LOOP ( 'NONE', ( #1720, #1557, #621, #889, #944 ) ) ;
#546 = CARTESIAN_POINT ( 'NONE',  ( -7.249999999999999112, -3.380147765950889503E-16, -2.760100110745603352 ) ) ;
#547 = EDGE_CURVE ( 'NONE', #1247, #638, #1740, .T. ) ;
#548 = VECTOR ( 'NONE', #777, 1000.000000000000000 ) ;
#549 = DIRECTION ( 'NONE',  ( 1.244166427442382105E-16, 0.000000000000000000, 1.000000000000000000 ) ) ;
#550 = VECTOR ( 'NONE', #701, 1000.000000000000114 ) ;
#551 = LINE ( 'NONE', #1046, #965 ) ;
#552 = LINE ( 'NONE', #1147, #751 ) ;
#553 = ORIENTED_EDGE ( 'NONE', *, *, #1526, .T. ) ;
#554 = EDGE_LOOP ( 'NONE', ( #394, #1739, #996, #1390 ) ) ;
#555 = CARTESIAN_POINT ( 'NONE',  ( -7.249999999999999112, 1.010333609296566353E-15, -1.500000000000000000 ) ) ;
#556 = CIRCLE ( 'NONE', #850, 3.999999999999996447 ) ;
#557 = EDGE_CURVE ( 'NONE', #1592, #1490, #617, .T. ) ;
#558 = CARTESIAN_POINT ( 'NONE',  ( 7.949999999999996625, 1.000000000000000888, 18.00000000000000000 ) ) ;
#559 = DIRECTION ( 'NONE',  ( 0.000000000000000000, -1.000000000000000000, 0.000000000000000000 ) ) ;
#560 = DIRECTION ( 'NONE',  ( 0.000000000000000000, 0.000000000000000000, 1.000000000000000000 ) ) ;
#561 = ORIENTED_EDGE ( 'NONE', *, *, #1729, .F. ) ;
#562 = DIRECTION ( 'NONE',  ( 0.000000000000000000, 0.000000000000000000, -1.000000000000000000 ) ) ;
#563 = AXIS2_PLACEMENT_3D ( 'NONE', #1324, #752, #1766 ) ;
#564 = DIRECTION ( 'NONE',  ( -0.000000000000000000, 1.000000000000000000, 0.000000000000000000 ) ) ;
#565 = EDGE_CURVE ( 'NONE', #1195, #385, #1108, .T. ) ;
#566 = CYLINDRICAL_SURFACE ( 'NONE', #1599, 1.000000000000000222 ) ;
#567 = VERTEX_POINT ( 'NONE', #1770 ) ;
#568 = AXIS2_PLACEMENT_3D ( 'NONE', #160, #1168, #600 ) ;
#569 = DIRECTION ( 'NONE',  ( -0.3745781213607147220, -0.000000000000000000, -0.9271953575152744875 ) ) ;
#570 = EDGE_LOOP ( 'NONE', ( #126, #1013, #1682, #9 ) ) ;
#571 = DIRECTION ( 'NONE',  ( -0.000000000000000000, -1.000000000000000000, -0.000000000000000000 ) ) ;
#572 = FACE_OUTER_BOUND ( 'NONE', #688, .T. ) ;
#573 = EDGE_CURVE ( 'NONE', #85, #1431, #478, .T. ) ;
#574 = CARTESIAN_POINT ( 'NONE',  ( -6.118629150101524417, 0.000000000000000000, 1.100000000000000533 ) ) ;
#575 = CARTESIAN_POINT ( 'NONE',  ( -12.05000000000000426, 1.000000000000000888, -14.11271249798301319 ) ) ;
#576 = AXIS2_PLACEMENT_3D ( 'NONE', #1246, #943, #213 ) ;
#577 = EDGE_CURVE ( 'NONE', #859, #1849, #1780, .T. ) ;
#578 = DIRECTION ( 'NONE',  ( -0.3745781213607147220, -0.000000000000000000, 0.9271953575152744875 ) ) ;
#579 = ORIENTED_EDGE ( 'NONE', *, *, #1610, .F. ) ;
#580 = VERTEX_POINT ( 'NONE', #941 ) ;
#581 = CARTESIAN_POINT ( 'NONE',  ( 5.566711792790211000, 0.000000000000000000, 21.22969680383658897 ) ) ;
#582 = CARTESIAN_POINT ( 'NONE',  ( -12.05000000000000426, 4.000000000000000000, -14.11271249798301319 ) ) ;
#583 = EDGE_CURVE ( 'NONE', #227, #1007, #1637, .T. ) ;
#584 = VERTEX_POINT ( 'NONE', #518 ) ;
#585 = PRODUCT_DEFINITION_SHAPE ( 'NONE', 'NONE',  #1623 ) ;
#586 = CYLINDRICAL_SURFACE ( 'NONE', #1519, 0.3999999999999995226 ) ;
#587 = VERTEX_POINT ( 'NONE', #785 ) ;
#588 = CARTESIAN_POINT ( 'NONE',  ( -7.249999999999999112, 1.951685505061958148, 1.951685505061958148 ) ) ;
#589 = AXIS2_PLACEMENT_3D ( 'NONE', #555, #1270, #403 ) ;
#590 = LINE ( 'NONE', #863, #1501 ) ;
#591 = VERTEX_POINT ( 'NONE', #1384 ) ;
#592 = ORIENTED_EDGE ( 'NONE', *, *, #458, .T. ) ;
#593 = ORIENTED_EDGE ( 'NONE', *, *, #273, .T. ) ;
#594 = EDGE_CURVE ( 'NONE', #1609, #1081, #1491, .T. ) ;
#595 = CARTESIAN_POINT ( 'NONE',  ( 12.05000000000000426, 4.000000000000000000, -14.11271249798301142 ) ) ;
#596 = CIRCLE ( 'NONE', #1681, 1.000000000000000888 ) ;
#597 = ORIENTED_EDGE ( 'NONE', *, *, #470, .F. ) ;
#598 = ADVANCED_FACE ( 'NONE', ( #508 ), #1067, .T. ) ;
#599 = CARTESIAN_POINT ( 'NONE',  ( -1.849999999999999201, 2.200000000000000178, 12.29999999999999893 ) ) ;
#600 = DIRECTION ( 'NONE',  ( 0.000000000000000000, 0.000000000000000000, -1.000000000000000000 ) ) ;
#601 = CIRCLE ( 'NONE', #29, 0.3999999999999995226 ) ;
#602 = ORIENTED_EDGE ( 'NONE', *, *, #792, .T. ) ;
#603 = DIRECTION ( 'NONE',  ( 0.000000000000000000, -1.000000000000000000, 0.000000000000000000 ) ) ;
#604 = LINE ( 'NONE', #574, #821 ) ;
#605 = CARTESIAN_POINT ( 'NONE',  ( 1.102182119232617714E-15, 4.000000000000000000, -29.99999999999999645 ) ) ;
#606 = EDGE_CURVE ( 'NONE', #797, #868, #796, .T. ) ;
#607 = DIRECTION ( 'NONE',  ( 0.000000000000000000, 0.000000000000000000, -1.000000000000000000 ) ) ;
#608 = ORIENTED_EDGE ( 'NONE', *, *, #675, .F. ) ;
#609 = CIRCLE ( 'NONE', #671, 1.000000000000000444 ) ;
#610 = CARTESIAN_POINT ( 'NONE',  ( -0.1500000000000006051, 0.000000000000000000, -6.099999999999998757 ) ) ;
#611 = PRESENTATION_LAYER_ASSIGNMENT (  '', '', ( #463 ) ) ;
#612 = ORIENTED_EDGE ( 'NONE', *, *, #1669, .T. ) ;
#613 = LINE ( 'NONE', #1191, #83 ) ;
#614 = DIRECTION ( 'NONE',  ( -2.132856732758369605E-16, -0.000000000000000000, -1.000000000000000000 ) ) ;
#615 = DIRECTION ( 'NONE',  ( -0.000000000000000000, 1.000000000000000000, -0.000000000000000000 ) ) ;
#616 = EDGE_CURVE ( 'NONE', #1790, #1029, #1169, .T. ) ;
#617 = LINE ( 'NONE', #911, #1135 ) ;
#618 = CIRCLE ( 'NONE', #1403, 2.999999999999999112 ) ;
#619 = ORIENTED_EDGE ( 'NONE', *, *, #460, .F. ) ;
#620 = CARTESIAN_POINT ( 'NONE',  ( -1.849999999999999201, 0.000000000000000000, 7.200000000000000178 ) ) ;
#621 = ORIENTED_EDGE ( 'NONE', *, *, #1772, .F. ) ;
#622 = CARTESIAN_POINT ( 'NONE',  ( -2.781586072545820798, 1.000000000000000000, -28.12373436408213934 ) ) ;
#623 = AXIS2_PLACEMENT_3D ( 'NONE', #331, #627, #1203 ) ;
#624 = AXIS2_PLACEMENT_3D ( 'NONE', #1287, #719, #1003 ) ;
#625 = CARTESIAN_POINT ( 'NONE',  ( -6.493907150305485487, 1.000000000000000888, 21.60427492519730563 ) ) ;
#626 = CARTESIAN_POINT ( 'NONE',  ( 1.102182119232617714E-15, -20.53801353588023204, 30.99999999999999289 ) ) ;
#627 = DIRECTION ( 'NONE',  ( 0.000000000000000000, -1.000000000000000000, 0.000000000000000000 ) ) ;
#628 = ORIENTED_EDGE ( 'NONE', *, *, #825, .T. ) ;
#629 = FACE_OUTER_BOUND ( 'NONE', #360, .T. ) ;
#630 = VERTEX_POINT ( 'NONE', #1058 ) ;
#631 = ADVANCED_FACE ( 'NONE', ( #1797, #1232, #1806 ), #1221, .T. ) ;
#632 = CIRCLE ( 'NONE', #1808, 1.000000000000000888 ) ;
#633 = LINE ( 'NONE', #343, #96 ) ;
#634 = VECTOR ( 'NONE', #76, 1000.000000000000000 ) ;
#635 = DIRECTION ( 'NONE',  ( -0.3745781213607136118, 0.000000000000000000, -0.9271953575152750426 ) ) ;
#636 = PRESENTATION_STYLE_ASSIGNMENT (( #201 ) ) ;
#637 = CARTESIAN_POINT ( 'NONE',  ( 0.8499999999999994227, 5.000000000000000000, -6.099999999999998757 ) ) ;
#638 = VERTEX_POINT ( 'NONE', #93 ) ;
#639 = DIRECTION ( 'NONE',  ( 0.000000000000000000, -1.000000000000000000, 0.000000000000000000 ) ) ;
#640 = ORIENTED_EDGE ( 'NONE', *, *, #1851, .F. ) ;
#641 = LINE ( 'NONE', #523, #1432 ) ;
#642 = EDGE_CURVE ( 'NONE', #510, #421, #347, .T. ) ;
#643 = ORIENTED_EDGE ( 'NONE', *, *, #361, .T. ) ;
#644 = DIRECTION ( 'NONE',  ( 1.000000000000000000, 0.000000000000000000, -0.000000000000000000 ) ) ;
#645 = DIRECTION ( 'NONE',  ( 0.000000000000000000, 0.000000000000000000, -1.000000000000000000 ) ) ;
#646 = ORIENTED_EDGE ( 'NONE', *, *, #1279, .T. ) ;
#647 = CARTESIAN_POINT ( 'NONE',  ( -7.905951410931708168, 0.000000000000000000, 15.43936365202941907 ) ) ;
#648 = ORIENTED_EDGE ( 'NONE', *, *, #1500, .F. ) ;
#649 = CARTESIAN_POINT ( 'NONE',  ( -12.05000000000000426, 1.000000000000000000, 14.11271249798301319 ) ) ;
#650 = EDGE_CURVE ( 'NONE', #1424, #1781, #172, .T. ) ;
#651 = CYLINDRICAL_SURFACE ( 'NONE', #1098, 1.000000000000000000 ) ;
#652 = CARTESIAN_POINT ( 'NONE',  ( -7.249999999999999112, 2.760100110745604685, 3.421457675466569031E-16 ) ) ;
#653 = CIRCLE ( 'NONE', #897, 1.000000000000000000 ) ;
#654 = EDGE_CURVE ( 'NONE', #1148, #1233, #409, .T. ) ;
#655 = DIRECTION ( 'NONE',  ( 0.9271953575152750426, 0.000000000000000000, 0.3745781213607136118 ) ) ;
#656 = ORIENTED_EDGE ( 'NONE', *, *, #1267, .T. ) ;
#657 = CARTESIAN_POINT ( 'NONE',  ( 7.949999999999996625, 4.000000000000000000, -14.11271249798301142 ) ) ;
#658 = ORIENTED_EDGE ( 'NONE', *, *, #260, .T. ) ;
#659 = CARTESIAN_POINT ( 'NONE',  ( 1.102182119232617714E-15, 4.000000000000000000, -30.99999999999999289 ) ) ;
#660 = ORIENTED_EDGE ( 'NONE', *, *, #105, .F. ) ;
#661 = DIRECTION ( 'NONE',  ( -1.000000000000000000, 0.000000000000000000, 0.000000000000000000 ) ) ;
#662 = AXIS2_PLACEMENT_3D ( 'NONE', #856, #1569, #108 ) ;
#663 = DIRECTION ( 'NONE',  ( -0.000000000000000000, 1.000000000000000000, -0.000000000000000000 ) ) ;
#664 = ADVANCED_FACE ( 'NONE', ( #84 ), #195, .T. ) ;
#665 = VERTEX_POINT ( 'NONE', #348 ) ;
#666 = PRODUCT_DEFINITION_FORMATION_WITH_SPECIFIED_SOURCE ( 'ANY', '', #872, .NOT_KNOWN. ) ;
#667 = CARTESIAN_POINT ( 'NONE',  ( -6.118629150101524417, 0.000000000000000000, -1.899999999999999467 ) ) ;
#668 = ORIENTED_EDGE ( 'NONE', *, *, #1574, .F. ) ;
#669 = DIRECTION ( 'NONE',  ( 0.000000000000000000, 0.000000000000000000, -1.000000000000000000 ) ) ;
#670 = EDGE_LOOP ( 'NONE', ( #322, #619, #1068, #880 ) ) ;
#671 = AXIS2_PLACEMENT_3D ( 'NONE', #1005, #710, #1635 ) ;
#672 = DIRECTION ( 'NONE',  ( 0.000000000000000000, -0.000000000000000000, -1.000000000000000000 ) ) ;
#673 = CARTESIAN_POINT ( 'NONE',  ( -7.249999999999999112, -9.671867311187657318E-16, 1.100000000000000533 ) ) ;
#674 = ORIENTED_EDGE ( 'NONE', *, *, #418, .F. ) ;
#675 = EDGE_CURVE ( 'NONE', #266, #1757, #832, .T. ) ;
#676 = DIRECTION ( 'NONE',  ( 0.000000000000000000, 1.000000000000000000, 0.000000000000000000 ) ) ;
#677 = EDGE_LOOP ( 'NONE', ( #712, #1551, #381, #561 ) ) ;
#678 = EDGE_CURVE ( 'NONE', #1803, #243, #764, .T. ) ;
#679 = CARTESIAN_POINT ( 'NONE',  ( 0.8500000000000009770, 5.000000000000000000, 6.100000000000000533 ) ) ;
#680 = DIRECTION ( 'NONE',  ( 0.000000000000000000, 0.000000000000000000, 1.000000000000000000 ) ) ;
#681 = DIRECTION ( 'NONE',  ( 0.000000000000000000, 0.000000000000000000, -1.000000000000000000 ) ) ;
#682 = VECTOR ( 'NONE', #359, 1000.000000000000000 ) ;
#683 = DIRECTION ( 'NONE',  ( 0.000000000000000000, 0.000000000000000000, 1.000000000000000000 ) ) ;
#684 = AXIS2_PLACEMENT_3D ( 'NONE', #405, #663, #1817 ) ;
#685 = DIRECTION ( 'NONE',  ( 0.000000000000000000, 0.000000000000000000, 1.000000000000000000 ) ) ;
#686 = ORIENTED_EDGE ( 'NONE', *, *, #57, .T. ) ;
#687 = EDGE_CURVE ( 'NONE', #376, #227, #1524, .T. ) ;
#688 = EDGE_LOOP ( 'NONE', ( #445, #1818, #1421, #1400 ) ) ;
#689 = CARTESIAN_POINT ( 'NONE',  ( -7.249999999999999112, -1.097581681813895990E-15, 1.899999999999999467 ) ) ;
#690 = PLANE ( 'NONE',  #146 ) ;
#691 = VECTOR ( 'NONE', #1015, 1000.000000000000000 ) ;
#692 = DIRECTION ( 'NONE',  ( -0.3745781213607123905, 0.000000000000000000, -0.9271953575152753757 ) ) ;
#693 = VERTEX_POINT ( 'NONE', #1853 ) ;
#694 = DIRECTION ( 'NONE',  ( 0.000000000000000000, 1.000000000000000000, 0.000000000000000000 ) ) ;
#695 = EDGE_LOOP ( 'NONE', ( #1037, #1239, #1572, #99 ) ) ;
#696 = EDGE_CURVE ( 'NONE', #816, #1490, #1439, .T. ) ;
#697 = DIRECTION ( 'NONE',  ( 1.776356839400251254E-15, 0.000000000000000000, -1.000000000000000000 ) ) ;
#698 = APPLICATION_PROTOCOL_DEFINITION ( 'draft international standard', 'automotive_design', 1998, #1640 ) ;
#699 = COLOUR_RGB ( '',1.000000000000000000, 1.000000000000000000, 1.000000000000000000 ) ;
#700 = CARTESIAN_POINT ( 'NONE',  ( 1.102182119232617714E-15, 0.000000000000000000, -26.99999999999999645 ) ) ;
#701 = DIRECTION ( 'NONE',  ( 0.3745781213607146110, 0.000000000000000000, 0.9271953575152744875 ) ) ;
#702 = CARTESIAN_POINT ( 'NONE',  ( -6.949999999999996625, 5.000000000000000000, -14.11271249798301142 ) ) ;
#703 = ORIENTED_EDGE ( 'NONE', *, *, #238, .F. ) ;
#704 = DIRECTION ( 'NONE',  ( 0.3745781213607147220, 0.000000000000000000, -0.9271953575152744875 ) ) ;
#705 = VECTOR ( 'NONE', #236, 1000.000000000000114 ) ;
#706 = EDGE_CURVE ( 'NONE', #567, #1844, #1399, .T. ) ;
#707 = APPLICATION_PROTOCOL_DEFINITION ( 'draft international standard', 'automotive_design', 1998, #1157 ) ;
#708 = CARTESIAN_POINT ( 'NONE',  ( -1.849999999999996092, 2.200000000000000178, -12.29999999999999893 ) ) ;
#709 = EDGE_CURVE ( 'NONE', #1594, #580, #379, .T. ) ;
#710 = DIRECTION ( 'NONE',  ( -0.3745781213607123905, 0.000000000000000000, 0.9271953575152753757 ) ) ;
#711 = DIRECTION ( 'NONE',  ( -5.290906601729261638E-15, 0.000000000000000000, -1.000000000000000000 ) ) ;
#712 = ORIENTED_EDGE ( 'NONE', *, *, #1128, .T. ) ;
#713 = VECTOR ( 'NONE', #1545, 1000.000000000000000 ) ;
#714 =( NAMED_UNIT ( * ) SI_UNIT ( $, .STERADIAN. ) SOLID_ANGLE_UNIT ( ) );
#715 = EDGE_LOOP ( 'NONE', ( #668, #340, #789, #734 ) ) ;
#716 = LINE ( 'NONE', #1000, #441 ) ;
#717 = ORIENTED_EDGE ( 'NONE', *, *, #338, .T. ) ;
#718 =( NAMED_UNIT ( * ) PLANE_ANGLE_UNIT ( ) SI_UNIT ( $, .RADIAN. ) );
#719 = DIRECTION ( 'NONE',  ( 0.000000000000000000, 1.000000000000000000, 0.000000000000000000 ) ) ;
#720 = CARTESIAN_POINT ( 'NONE',  ( -2.781586072545819466, 5.000000000000000000, 28.12373436408213934 ) ) ;
#721 = EDGE_CURVE ( 'NONE', #870, #1868, #653, .T. ) ;
#722 = CARTESIAN_POINT ( 'NONE',  ( -1.849999999999996092, 2.200000000000000178, -17.39999999999999858 ) ) ;
#723 = AXIS2_PLACEMENT_3D ( 'NONE', #1747, #1159, #1304 ) ;
#724 = ORIENTED_EDGE ( 'NONE', *, *, #744, .T. ) ;
#725 = CARTESIAN_POINT ( 'NONE',  ( -1.849999999999998535, 2.200000000000000178, 17.39999999999999858 ) ) ;
#726 = ORIENTED_EDGE ( 'NONE', *, *, #1457, .F. ) ;
#727 = SURFACE_STYLE_USAGE ( .BOTH. , #413 ) ;
#728 = LINE ( 'NONE', #1155, #866 ) ;
#729 = AXIS2_PLACEMENT_3D ( 'NONE', #355, #219, #1535 ) ;
#730 = DIRECTION ( 'NONE',  ( -0.3745781213607146110, 0.000000000000000000, -0.9271953575152744875 ) ) ;
#731 = ORIENTED_EDGE ( 'NONE', *, *, #116, .F. ) ;
#732 = EDGE_CURVE ( 'NONE', #567, #1195, #414, .T. ) ;
#733 = ORIENTED_EDGE ( 'NONE', *, *, #1603, .F. ) ;
#734 = ORIENTED_EDGE ( 'NONE', *, *, #1761, .T. ) ;
#735 = ADVANCED_FACE ( 'NONE', ( #814 ), #690, .F. ) ;
#736 = CARTESIAN_POINT ( 'NONE',  ( -7.812906847732039139, 0.04067767839569480515, -16.51078218296319378 ) ) ;
#737 = ORIENTED_EDGE ( 'NONE', *, *, #907, .F. ) ;
#738 =( LENGTH_UNIT ( ) NAMED_UNIT ( * ) SI_UNIT ( .MILLI., .METRE. ) );
#739 = PLANE ( 'NONE',  #1554 ) ;
#740 = CIRCLE ( 'NONE', #1446, 3.999999999999996447 ) ;
#741 = ORIENTED_EDGE ( 'NONE', *, *, #1610, .T. ) ;
#742 = ORIENTED_EDGE ( 'NONE', *, *, #1219, .F. ) ;
#743 = DIRECTION ( 'NONE',  ( -0.000000000000000000, 1.000000000000000000, -0.000000000000000000 ) ) ;
#744 = EDGE_CURVE ( 'NONE', #816, #1048, #1566, .T. ) ;
#745 = FACE_OUTER_BOUND ( 'NONE', #1568, .T. ) ;
#746 = DIRECTION ( 'NONE',  ( 0.9271953575152750426, 0.000000000000000000, 0.3745781213607135007 ) ) ;
#747 = ORIENTED_EDGE ( 'NONE', *, *, #1761, .F. ) ;
#748 = AXIS2_PLACEMENT_3D ( 'NONE', #407, #106, #391 ) ;
#749 = DIRECTION ( 'NONE',  ( 0.000000000000000000, -1.000000000000000000, 0.000000000000000000 ) ) ;
#750 = ORIENTED_EDGE ( 'NONE', *, *, #396, .T. ) ;
#751 = VECTOR ( 'NONE', #676, 1000.000000000000000 ) ;
#752 = DIRECTION ( 'NONE',  ( -0.000000000000000000, -1.000000000000000000, -0.000000000000000000 ) ) ;
#753 = EDGE_CURVE ( 'NONE', #1089, #365, #991, .T. ) ;
#754 = LINE ( 'NONE', #495, #1032 ) ;
#755 = DIRECTION ( 'NONE',  ( 0.3745781213607130566, 0.000000000000000000, 0.9271953575152751537 ) ) ;
#756 = ORIENTED_EDGE ( 'NONE', *, *, #169, .F. ) ;
#757 = AXIS2_PLACEMENT_3D ( 'NONE', #546, #109, #378 ) ;
#758 =( GEOMETRIC_REPRESENTATION_CONTEXT ( 3 ) GLOBAL_UNCERTAINTY_ASSIGNED_CONTEXT ( ( #1835 ) ) GLOBAL_UNIT_ASSIGNED_CONTEXT ( ( #346, #220, #1805 ) ) REPRESENTATION_CONTEXT ( 'NONE', 'WORKASPACE' ) );
#759 = ORIENTED_EDGE ( 'NONE', *, *, #753, .T. ) ;
#760 = DIRECTION ( 'NONE',  ( -0.000000000000000000, 1.000000000000000000, -0.000000000000000000 ) ) ;
#761 = DIRECTION ( 'NONE',  ( 0.000000000000000000, 0.000000000000000000, -1.000000000000000000 ) ) ;
#762 = DIRECTION ( 'NONE',  ( 0.3745781213607146110, 0.000000000000000000, 0.9271953575152744875 ) ) ;
#763 = ADVANCED_FACE ( 'NONE', ( #251 ), #1711, .T. ) ;
#764 = LINE ( 'NONE', #203, #1318 ) ;
#765 = ADVANCED_FACE ( 'NONE', ( #1243 ), #120, .T. ) ;
#766 = AXIS2_PLACEMENT_3D ( 'NONE', #622, #1200, #199 ) ;
#767 = EDGE_LOOP ( 'NONE', ( #1142, #1838, #442, #94 ) ) ;
#768 = CARTESIAN_POINT ( 'NONE',  ( -6.493907150305485487, 0.000000000000000000, 21.60427492519730563 ) ) ;
#769 = ORIENTED_EDGE ( 'NONE', *, *, #1231, .T. ) ;
#770 = DIRECTION ( 'NONE',  ( 0.3745781213607146110, 0.000000000000000000, 0.9271953575152744875 ) ) ;
#771 = AXIS2_PLACEMENT_3D ( 'NONE', #871, #1860, #883 ) ;
#772 = CARTESIAN_POINT ( 'NONE',  ( 2.781586072545822574, 5.000000000000000000, -28.12373436408213934 ) ) ;
#773 = CARTESIAN_POINT ( 'NONE',  ( -0.1499999999999990785, 5.000000000000000000, 6.100000000000000533 ) ) ;
#774 = CARTESIAN_POINT ( 'NONE',  ( -6.949999999999996625, 4.000000000000000000, 14.11271249798300964 ) ) ;
#775 = ORIENTED_EDGE ( 'NONE', *, *, #1570, .T. ) ;
#776 = EDGE_CURVE ( 'NONE', #956, #848, #268, .T. ) ;
#777 = DIRECTION ( 'NONE',  ( -0.000000000000000000, -1.000000000000000000, 0.000000000000000000 ) ) ;
#778 = VERTEX_POINT ( 'NONE', #1696 ) ;
#779 = TOROIDAL_SURFACE ( 'NONE', #904, 2.999999999999998224, 1.000000000000000000 ) ;
#780 = CARTESIAN_POINT ( 'NONE',  ( 12.15887764166190799, 1.000000000000000000, -4.912071127139443938 ) ) ;
#781 = AXIS2_PLACEMENT_3D ( 'NONE', #468, #321, #1188 ) ;
#782 = EDGE_LOOP ( 'NONE', ( #1484, #1597, #1824, #295 ) ) ;
#783 = PLANE ( 'NONE',  #757 ) ;
#784 = SURFACE_SIDE_STYLE ('',( #1625 ) ) ;
#785 = CARTESIAN_POINT ( 'NONE',  ( -1.849999999999998535, 0.000000000000000000, 17.39999999999999858 ) ) ;
#786 = ORIENTED_EDGE ( 'NONE', *, *, #802, .T. ) ;
#787 = DIRECTION ( 'NONE',  ( 8.881784197001256268E-16, 0.000000000000000000, -1.000000000000000000 ) ) ;
#788 = EDGE_CURVE ( 'NONE', #1466, #308, #1349, .T. ) ;
#789 = ORIENTED_EDGE ( 'NONE', *, *, #1862, .T. ) ;
#790 = AXIS2_PLACEMENT_3D ( 'NONE', #1722, #425, #644 ) ;
#791 = DIRECTION ( 'NONE',  ( -0.000000000000000000, 1.000000000000000000, -0.000000000000000000 ) ) ;
#792 = EDGE_CURVE ( 'NONE', #1868, #638, #1172, .T. ) ;
#793 = VERTEX_POINT ( 'NONE', #842 ) ;
#794 = FACE_OUTER_BOUND ( 'NONE', #26, .T. ) ;
#795 = LINE ( 'NONE', #1355, #1002 ) ;
#796 = LINE ( 'NONE', #222, #864 ) ;
#797 = VERTEX_POINT ( 'NONE', #1528 ) ;
#798 = CARTESIAN_POINT ( 'NONE',  ( -0.1500000000000006051, 5.000000000000000000, -6.099999999999998757 ) ) ;
#799 = ORIENTED_EDGE ( 'NONE', *, *, #1457, .T. ) ;
#800 = AXIS2_PLACEMENT_3D ( 'NONE', #19, #1334, #456 ) ;
#801 = DIRECTION ( 'NONE',  ( 2.132856732758369851E-16, 0.000000000000000000, 1.000000000000000000 ) ) ;
#802 = EDGE_CURVE ( 'NONE', #310, #75, #1392, .T. ) ;
#803 = PLANE ( 'NONE',  #73 ) ;
#804 = AXIS2_PLACEMENT_3D ( 'NONE', #1470, #1043, #185 ) ;
#805 = DIRECTION ( 'NONE',  ( 0.000000000000000000, -1.000000000000000000, 0.000000000000000000 ) ) ;
#806 = ORIENTED_EDGE ( 'NONE', *, *, #1489, .F. ) ;
#807 = CYLINDRICAL_SURFACE ( 'NONE', #1329, 0.3999999999999995226 ) ;
#808 = ORIENTED_EDGE ( 'NONE', *, *, #125, .T. ) ;
#809 = DIRECTION ( 'NONE',  ( -0.000000000000000000, -1.000000000000000000, -0.000000000000000000 ) ) ;
#810 = EDGE_LOOP ( 'NONE', ( #350, #845, #579, #1543 ) ) ;
#811 = FACE_OUTER_BOUND ( 'NONE', #1259, .T. ) ;
#812 = CIRCLE ( 'NONE', #1779, 1.000000000000000000 ) ;
#813 = ADVANCED_FACE ( 'NONE', ( #1280 ), #528, .T. ) ;
#814 = FACE_OUTER_BOUND ( 'NONE', #163, .T. ) ;
#815 = EDGE_CURVE ( 'NONE', #310, #848, #103, .T. ) ;
#816 = VERTEX_POINT ( 'NONE', #673 ) ;
#817 = FACE_OUTER_BOUND ( 'NONE', #1282, .T. ) ;
#818 = VERTEX_POINT ( 'NONE', #1252 ) ;
#819 = CARTESIAN_POINT ( 'NONE',  ( 1.102182119232617714E-15, 1.000000000000000888, -26.99999999999999645 ) ) ;
#820 = ORIENTED_EDGE ( 'NONE', *, *, #1231, .F. ) ;
#821 = VECTOR ( 'NONE', #1146, 1000.000000000000000 ) ;
#822 = FACE_OUTER_BOUND ( 'NONE', #178, .T. ) ;
#823 = DIRECTION ( 'NONE',  ( 0.000000000000000000, -1.000000000000000000, 0.000000000000000000 ) ) ;
#824 = DIRECTION ( 'NONE',  ( 1.000000000000000000, -0.000000000000000000, -1.066428366379186035E-16 ) ) ;
#825 = EDGE_CURVE ( 'NONE', #797, #473, #1800, .T. ) ;
#826 = DIRECTION ( 'NONE',  ( 0.000000000000000000, -1.000000000000000000, 0.000000000000000000 ) ) ;
#827 = ORIENTED_EDGE ( 'NONE', *, *, #1211, .F. ) ;
#828 = LINE ( 'NONE', #1559, #34 ) ;
#829 = ORIENTED_EDGE ( 'NONE', *, *, #460, .T. ) ;
#830 = FACE_OUTER_BOUND ( 'NONE', #1451, .T. ) ;
#831 = DIRECTION ( 'NONE',  ( 0.000000000000000000, 0.000000000000000000, -1.000000000000000000 ) ) ;
#832 = CIRCLE ( 'NONE', #263, 20.00000000000000000 ) ;
#833 = VECTOR ( 'NONE', #891, 999.9999999999998863 ) ;
#834 = CARTESIAN_POINT ( 'NONE',  ( 5.566711792790210112, 0.000000000000000000, -21.22969680383658542 ) ) ;
#835 = VERTEX_POINT ( 'NONE', #581 ) ;
#836 = EDGE_CURVE ( 'NONE', #1044, #429, #596, .T. ) ;
#837 = DIRECTION ( 'NONE',  ( 0.000000000000000000, 0.000000000000000000, -1.000000000000000000 ) ) ;
#838 = ORIENTED_EDGE ( 'NONE', *, *, #788, .F. ) ;
#839 = CARTESIAN_POINT ( 'NONE',  ( 1.102182119232617714E-15, 1.000000000000000888, -26.99999999999999645 ) ) ;
#840 = FILL_AREA_STYLE_COLOUR ( '', #1601 ) ;
#841 = AXIS2_PLACEMENT_3D ( 'NONE', #1019, #444, #1027 ) ;
#842 = CARTESIAN_POINT ( 'NONE',  ( 6.949999999999996625, 5.000000000000000000, 14.11271249798301319 ) ) ;
#843 = VECTOR ( 'NONE', #124, 1000.000000000000000 ) ;
#844 = CARTESIAN_POINT ( 'NONE',  ( 0.8499999999999995337, 5.000000000000000000, -7.099999999999998757 ) ) ;
#845 = ORIENTED_EDGE ( 'NONE', *, *, #1845, .F. ) ;
#846 =( LENGTH_UNIT ( ) NAMED_UNIT ( * ) SI_UNIT ( .MILLI., .METRE. ) );
#847 = EDGE_CURVE ( 'NONE', #587, #65, #1744, .T. ) ;
#848 = VERTEX_POINT ( 'NONE', #11 ) ;
#849 = DIRECTION ( 'NONE',  ( 0.000000000000000000, -1.000000000000000000, 0.000000000000000000 ) ) ;
#850 = AXIS2_PLACEMENT_3D ( 'NONE', #1184, #1785, #761 ) ;
#851 = CIRCLE ( 'NONE', #1480, 19.00000000000000000 ) ;
#852 = DIRECTION ( 'NONE',  ( 0.000000000000000000, 1.000000000000000000, 0.000000000000000000 ) ) ;
#853 = CARTESIAN_POINT ( 'NONE',  ( -7.905951410931708168, 0.000000000000000000, 15.43936365202941907 ) ) ;
#854 = FACE_OUTER_BOUND ( 'NONE', #1079, .T. ) ;
#855 = ORIENTED_EDGE ( 'NONE', *, *, #1090, .F. ) ;
#856 = CARTESIAN_POINT ( 'NONE',  ( -7.249999999999999112, -4.621074723009363145E-19, 7.733676609511336457E-16 ) ) ;
#857 = ORIENTED_EDGE ( 'NONE', *, *, #1546, .F. ) ;
#858 = FACE_OUTER_BOUND ( 'NONE', #1396, .T. ) ;
#859 = VERTEX_POINT ( 'NONE', #1616 ) ;
#860 = EDGE_CURVE ( 'NONE', #1612, #104, #33, .T. ) ;
#861 = DIRECTION ( 'NONE',  ( 0.3745781213607147220, 0.000000000000000000, 0.9271953575152744875 ) ) ;
#862 = CARTESIAN_POINT ( 'NONE',  ( -1.849999999999998535, 2.200000000000000178, 17.39999999999999858 ) ) ;
#863 = CARTESIAN_POINT ( 'NONE',  ( 3.708781430061095730, 1.000000000000000000, -28.49831248544285600 ) ) ;
#864 = VECTOR ( 'NONE', #1497, 1000.000000000000000 ) ;
#865 = ORIENTED_EDGE ( 'NONE', *, *, #531, .T. ) ;
#866 = VECTOR ( 'NONE', #861, 1000.000000000000000 ) ;
#867 = LINE ( 'NONE', #970, #157 ) ;
#868 = VERTEX_POINT ( 'NONE', #1177 ) ;
#869 = CARTESIAN_POINT ( 'NONE',  ( 0.8500000000000009770, 5.000000000000000000, 6.100000000000000533 ) ) ;
#870 = VERTEX_POINT ( 'NONE', #1040 ) ;
#871 = CARTESIAN_POINT ( 'NONE',  ( 0.8499999999999994227, 5.000000000000000000, -6.099999999999998757 ) ) ;
#872 = PRODUCT ( 'Cannula support cover_hippocampus', 'Cannula support cover_hippocampus', '', ( #437 ) ) ;
#873 = EDGE_CURVE ( 'NONE', #1322, #665, #1410, .T. ) ;
#874 = VECTOR ( 'NONE', #1763, 1000.000000000000000 ) ;
#875 = LINE ( 'NONE', #1026, #182 ) ;
#876 = EDGE_CURVE ( 'NONE', #217, #956, #1261, .T. ) ;
#877 = AXIS2_PLACEMENT_3D ( 'NONE', #994, #131, #1839 ) ;
#878 = ORIENTED_EDGE ( 'NONE', *, *, #1695, .F. ) ;
#879 = LINE ( 'NONE', #187, #389 ) ;
#880 = ORIENTED_EDGE ( 'NONE', *, *, #396, .F. ) ;
#881 = CARTESIAN_POINT ( 'NONE',  ( -7.320311858902635471, 0.4364058459105491505, -19.11961659953600901 ) ) ;
#882 = ORIENTED_EDGE ( 'NONE', *, *, #338, .F. ) ;
#883 = DIRECTION ( 'NONE',  ( 0.000000000000000000, 0.000000000000000000, -1.000000000000000000 ) ) ;
#884 = CIRCLE ( 'NONE', #5, 1.000000000000000222 ) ;
#885 = CARTESIAN_POINT ( 'NONE',  ( 12.05000000000000426, 0.000000000000000000, -14.11271249798301142 ) ) ;
#886 = B_SPLINE_CURVE_WITH_KNOTS ( 'NONE', 3,
 ( #1353, #60, #1161, #1021, #1595, #303, #881, #1452, #164, #736, #207, #962 ),
 .UNSPECIFIED., .F., .F.,
 ( 4, 2, 2, 2, 2, 4 ),
 ( -2.828427767469212384E-05, 0.0007743215389308965614, 0.001576927355536485121, 0.003182138988747672433, 0.004787350621958859527, 0.006392562255170047489 ),
 .UNSPECIFIED. ) ;
#887 = ADVANCED_FACE ( 'NONE', ( #1438 ), #24, .T. ) ;
#888 = DIRECTION ( 'NONE',  ( 0.000000000000000000, 0.000000000000000000, -1.000000000000000000 ) ) ;
#889 = ORIENTED_EDGE ( 'NONE', *, *, #1622, .T. ) ;
#890 = DIRECTION ( 'NONE',  ( 1.000000000000000000, 0.000000000000000000, 0.000000000000000000 ) ) ;
#891 = DIRECTION ( 'NONE',  ( 3.849258219365995725E-17, -0.9238795325112868495, 0.3826834323650897818 ) ) ;
#892 = AXIS2_PLACEMENT_3D ( 'NONE', #1850, #180, #890 ) ;
#893 = CARTESIAN_POINT ( 'NONE',  ( 7.022804642484722137, 1.000000000000000888, 17.62542187863928334 ) ) ;
#894 = EDGE_LOOP ( 'NONE', ( #643, #204, #1376, #408 ) ) ;
#895 = DIRECTION ( 'NONE',  ( 0.3745781213607147220, 0.000000000000000000, 0.9271953575152744875 ) ) ;
#896 = EDGE_CURVE ( 'NONE', #104, #1513, #284, .T. ) ;
#897 = AXIS2_PLACEMENT_3D ( 'NONE', #1119, #537, #259 ) ;
#898 = ORIENTED_EDGE ( 'NONE', *, *, #1196, .T. ) ;
#899 = CARTESIAN_POINT ( 'NONE',  ( 4.049999999999998934, 0.000000000000000000, -6.099999999999998757 ) ) ;
#900 = LINE ( 'NONE', #1476, #277 ) ;
#901 = DIRECTION ( 'NONE',  ( 0.000000000000000000, -1.000000000000000000, 0.000000000000000000 ) ) ;
#902 = DIRECTION ( 'NONE',  ( 0.000000000000000000, -1.000000000000000000, 0.000000000000000000 ) ) ;
#903 = ORIENTED_EDGE ( 'NONE', *, *, #1415, .T. ) ;
#904 = AXIS2_PLACEMENT_3D ( 'NONE', #960, #559, #121 ) ;
#905 = CARTESIAN_POINT ( 'NONE',  ( -7.249999999999999112, -1.237772571230833368E-15, 2.760100110745605573 ) ) ;
#906 = ORIENTED_EDGE ( 'NONE', *, *, #955, .T. ) ;
#907 = EDGE_CURVE ( 'NONE', #1154, #443, #728, .T. ) ;
#908 = DIRECTION ( 'NONE',  ( -1.000000000000000000, -0.000000000000000000, -0.000000000000000000 ) ) ;
#909 = DIRECTION ( 'NONE',  ( -0.000000000000000000, 1.000000000000000000, -0.000000000000000000 ) ) ;
#910 = PLANE ( 'NONE',  #527 ) ;
#911 = CARTESIAN_POINT ( 'NONE',  ( -7.249999999999999112, -1.237772571230833368E-15, 2.760100110745605573 ) ) ;
#912 = AXIS2_PLACEMENT_3D ( 'NONE', #513, #229, #661 ) ;
#913 = CARTESIAN_POINT ( 'NONE',  ( -1.849999999999996092, 2.200000000000000178, -17.39999999999999858 ) ) ;
#914 = VERTEX_POINT ( 'NONE', #1733 ) ;
#915 = CARTESIAN_POINT ( 'NONE',  ( -7.949999999999996625, 0.000000000000000000, -14.11271249798301142 ) ) ;
#916 = CARTESIAN_POINT ( 'NONE',  ( -2.781586072545820354, 4.000000000000000000, 28.12373436408213934 ) ) ;
#917 = CARTESIAN_POINT ( 'NONE',  ( -7.249999999999999112, 2.760100110745604685, 3.421457675466569031E-16 ) ) ;
#918 = EDGE_CURVE ( 'NONE', #868, #352, #1074, .T. ) ;
#919 = DIRECTION ( 'NONE',  ( 0.000000000000000000, -1.000000000000000000, 0.000000000000000000 ) ) ;
#920 = AXIS2_PLACEMENT_3D ( 'NONE', #946, #1071, #1210 ) ;
#921 = ORIENTED_EDGE ( 'NONE', *, *, #1136, .T. ) ;
#922 = CARTESIAN_POINT ( 'NONE',  ( -7.949999999999996625, 0.000000000000000000, 1.100000000000000533 ) ) ;
#923 = CIRCLE ( 'NONE', #141, 18.99999999999999645 ) ;
#924 = VERTEX_POINT ( 'NONE', #467 ) ;
#925 = DIRECTION ( 'NONE',  ( -0.000000000000000000, -1.000000000000000000, -0.000000000000000000 ) ) ;
#926 = AXIS2_PLACEMENT_3D ( 'NONE', #893, #1463, #1156 ) ;
#927 = ORIENTED_EDGE ( 'NONE', *, *, #375, .T. ) ;
#928 = AXIS2_PLACEMENT_3D ( 'NONE', #708, #457, #23 ) ;
#929 = DIRECTION ( 'NONE',  ( 1.000000000000000000, 0.000000000000000000, 0.000000000000000000 ) ) ;
#930 = EDGE_CURVE ( 'NONE', #1233, #65, #305, .T. ) ;
#931 = DIRECTION ( 'NONE',  ( 0.000000000000000000, 1.000000000000000000, 0.000000000000000000 ) ) ;
#932 = VERTEX_POINT ( 'NONE', #1743 ) ;
#933 = CARTESIAN_POINT ( 'NONE',  ( -7.949999999999996625, 0.000000000000000000, 18.00000000000000000 ) ) ;
#934 = ORIENTED_EDGE ( 'NONE', *, *, #678, .F. ) ;
#935 = CIRCLE ( 'NONE', #576, 3.999999999999996447 ) ;
#936 = CYLINDRICAL_SURFACE ( 'NONE', #1283, 1.000000000000000222 ) ;
#937 = CIRCLE ( 'NONE', #1180, 5.099999999999999645 ) ;
#938 = ORIENTED_EDGE ( 'NONE', *, *, #1737, .F. ) ;
#939 = CARTESIAN_POINT ( 'NONE',  ( -7.249999999999999112, 1.951685505061958148, 1.951685505061958148 ) ) ;
#940 = FACE_OUTER_BOUND ( 'NONE', #1035, .T. ) ;
#941 = CARTESIAN_POINT ( 'NONE',  ( -7.949999999999996625, 0.000000000000000000, -1.899999999999999467 ) ) ;
#942 = ORIENTED_EDGE ( 'NONE', *, *, #349, .F. ) ;
#943 = DIRECTION ( 'NONE',  ( 0.000000000000000000, -1.000000000000000000, 0.000000000000000000 ) ) ;
#944 = ORIENTED_EDGE ( 'NONE', *, *, #458, .F. ) ;
#945 = ADVANCED_FACE ( 'NONE', ( #296 ), #1023, .F. ) ;
#946 = CARTESIAN_POINT ( 'NONE',  ( 4.049999999999998934, 5.000000000000000000, -6.099999999999998757 ) ) ;
#947 = ORIENTED_EDGE ( 'NONE', *, *, #1078, .T. ) ;
#948 = FACE_OUTER_BOUND ( 'NONE', #1493, .T. ) ;
#949 = DIRECTION ( 'NONE',  ( -0.3745781213607136118, -1.299578921423438864E-15, 0.9271953575152750426 ) ) ;
#950 = ORIENTED_EDGE ( 'NONE', *, *, #273, .F. ) ;
#951 = DIRECTION ( 'NONE',  ( 0.000000000000000000, 0.000000000000000000, -1.000000000000000000 ) ) ;
#952 = ORIENTED_EDGE ( 'NONE', *, *, #35, .T. ) ;
#953 = AXIS2_PLACEMENT_3D ( 'NONE', #839, #258, #697 ) ;
#954 = LINE ( 'NONE', #1494, #705 ) ;
#955 = EDGE_CURVE ( 'NONE', #1190, #1431, #148, .T. ) ;
#956 = VERTEX_POINT ( 'NONE', #166 ) ;
#957 = CARTESIAN_POINT ( 'NONE',  ( 2.781586072545822130, 1.000000000000000000, 28.12373436408213934 ) ) ;
#958 = DIRECTION ( 'NONE',  ( 1.000000000000000000, -0.000000000000000000, -1.066428366379186035E-16 ) ) ;
#959 = ORIENTED_EDGE ( 'NONE', *, *, #1090, .T. ) ;
#960 = CARTESIAN_POINT ( 'NONE',  ( 1.102182119232617714E-15, 1.000000000000000888, -26.99999999999999645 ) ) ;
#961 = ORIENTED_EDGE ( 'NONE', *, *, #1010, .F. ) ;
#962 = CARTESIAN_POINT ( 'NONE',  ( -7.905951410931708168, 0.000000000000000000, -15.43936365202941197 ) ) ;
#963 = ORIENTED_EDGE ( 'NONE', *, *, #1116, .F. ) ;
#964 = PLANE ( 'NONE',  #1541 ) ;
#965 = VECTOR ( 'NONE', #1604, 1000.000000000000000 ) ;
#966 = ADVANCED_FACE ( 'NONE', ( #745 ), #739, .T. ) ;
#967 = DIRECTION ( 'NONE',  ( 0.000000000000000000, 0.000000000000000000, 1.000000000000000000 ) ) ;
#968 = LINE ( 'NONE', #1539, #485 ) ;
#969 = CARTESIAN_POINT ( 'NONE',  ( 5.566711792790211000, 4.000000000000000000, -21.22969680383658897 ) ) ;
#970 = CARTESIAN_POINT ( 'NONE',  ( 7.949999999999996625, 4.000000000000000000, 18.00000000000000000 ) ) ;
#971 = ORIENTED_EDGE ( 'NONE', *, *, #252, .T. ) ;
#972 = DIRECTION ( 'NONE',  ( 0.000000000000000000, 0.000000000000000000, 1.000000000000000000 ) ) ;
#973 = DIRECTION ( 'NONE',  ( 0.000000000000000000, 1.000000000000000000, 0.000000000000000000 ) ) ;
#974 = EDGE_CURVE ( 'NONE', #1322, #1668, #132, .T. ) ;
#975 = DIRECTION ( 'NONE',  ( 0.000000000000000000, 1.000000000000000000, 0.000000000000000000 ) ) ;
#976 = ORIENTED_EDGE ( 'NONE', *, *, #101, .F. ) ;
#977 = CARTESIAN_POINT ( 'NONE',  ( -3.708781430061095286, 4.000000000000000000, 28.49831248544285245 ) ) ;
#978 = ORIENTED_EDGE ( 'NONE', *, *, #1632, .T. ) ;
#979 = FACE_OUTER_BOUND ( 'NONE', #6, .T. ) ;
#980 = CARTESIAN_POINT ( 'NONE',  ( -7.249999999999999112, 2.760100110745604685, 3.421457675466569031E-16 ) ) ;
#981 = AXIS2_PLACEMENT_3D ( 'NONE', #774, #488, #74 ) ;
#982 = ADVANCED_FACE ( 'NONE', ( #572 ), #1144, .T. ) ;
#983 = AXIS2_PLACEMENT_3D ( 'NONE', #1299, #1308, #1753 ) ;
#984 = CARTESIAN_POINT ( 'NONE',  ( -0.1499999999999998557, 2.760100110745604685, -4.150183725825651250E-16 ) ) ;
#985 = ORIENTED_EDGE ( 'NONE', *, *, #1684, .T. ) ;
#986 = ADVANCED_FACE ( 'NONE', ( #1202 ), #184, .T. ) ;
#987 = LINE ( 'NONE', #1294, #1564 ) ;
#988 = ORIENTED_EDGE ( 'NONE', *, *, #547, .T. ) ;
#989 = CYLINDRICAL_SURFACE ( 'NONE', #1585, 1.000000000000000000 ) ;
#990 = CIRCLE ( 'NONE', #452, 2.999999999999999112 ) ;
#991 = LINE ( 'NONE', #980, #713 ) ;
#992 = AXIS2_PLACEMENT_3D ( 'NONE', #582, #1578, #607 ) ;
#993 = VECTOR ( 'NONE', #1397, 1000.000000000000000 ) ;
#994 = CARTESIAN_POINT ( 'NONE',  ( -7.249999999999999112, 1.951685505061957704, -1.951685505061956150 ) ) ;
#995 = ORIENTED_EDGE ( 'NONE', *, *, #326, .T. ) ;
#996 = ORIENTED_EDGE ( 'NONE', *, *, #68, .F. ) ;
#997 = LINE ( 'NONE', #1008, #843 ) ;
#998 = EDGE_CURVE ( 'NONE', #1089, #1612, #1066, .T. ) ;
#999 = ORIENTED_EDGE ( 'NONE', *, *, #1742, .F. ) ;
#1000 = CARTESIAN_POINT ( 'NONE',  ( -2.781586072545820798, 0.000000000000000000, -28.12373436408213934 ) ) ;
#1001 = ORIENTED_EDGE ( 'NONE', *, *, #1833, .F. ) ;
#1002 = VECTOR ( 'NONE', #43, 1000.000000000000000 ) ;
#1003 = DIRECTION ( 'NONE',  ( 0.000000000000000000, 0.000000000000000000, 1.000000000000000000 ) ) ;
#1004 = MANIFOLD_SOLID_BREP ( 'Fillet6', #1236 ) ;
#1005 = CARTESIAN_POINT ( 'NONE',  ( 5.566711792790211000, 1.000000000000000000, 21.22969680383658897 ) ) ;
#1006 = CARTESIAN_POINT ( 'NONE',  ( -7.949999999999996625, 0.000000000000000000, 18.00000000000000000 ) ) ;
#1007 = VERTEX_POINT ( 'NONE', #773 ) ;
#1008 = CARTESIAN_POINT ( 'NONE',  ( 0.8499999999999995337, 5.000000000000000000, -7.099999999999998757 ) ) ;
#1009 = EDGE_LOOP ( 'NONE', ( #1204, #942, #731, #1265, #280, #938, #196, #122, #976 ) ) ;
#1010 = EDGE_CURVE ( 'NONE', #1490, #152, #795, .T. ) ;
#1011 = CARTESIAN_POINT ( 'NONE',  ( -7.949999999999996625, 4.000000000000000000, -14.11271249798301142 ) ) ;
#1012 = AXIS2_PLACEMENT_3D ( 'NONE', #98, #1095, #1379 ) ;
#1013 = ORIENTED_EDGE ( 'NONE', *, *, #1775, .F. ) ;
#1014 = CARTESIAN_POINT ( 'NONE',  ( -1.849999999999999201, 2.200000000000000178, 7.200000000000000178 ) ) ;
#1015 = DIRECTION ( 'NONE',  ( -0.000000000000000000, -0.000000000000000000, 1.000000000000000000 ) ) ;
#1016 = VECTOR ( 'NONE', #931, 1000.000000000000000 ) ;
#1017 = EDGE_LOOP ( 'NONE', ( #898, #212, #1085, #865 ) ) ;
#1018 = AXIS2_PLACEMENT_3D ( 'NONE', #1760, #1590, #450 ) ;
#1019 = CARTESIAN_POINT ( 'NONE',  ( -5.566711792790210112, 4.000000000000000000, -21.22969680383659252 ) ) ;
#1020 = VERTEX_POINT ( 'NONE', #1364 ) ;
#1021 = CARTESIAN_POINT ( 'NONE',  ( -6.862619495565784433, 0.7669287580472202714, -20.62281468305561560 ) ) ;
#1022 = PLANE ( 'NONE',  #515 ) ;
#1023 = CYLINDRICAL_SURFACE ( 'NONE', #771, 1.000000000000000000 ) ;
#1024 = EDGE_CURVE ( 'NONE', #1757, #1609, #82, .T. ) ;
#1025 = AXIS2_PLACEMENT_3D ( 'NONE', #1061, #1358, #1069 ) ;
#1026 = CARTESIAN_POINT ( 'NONE',  ( 3.708781430061094841, 4.000000000000000000, 28.49831248544285600 ) ) ;
#1027 = DIRECTION ( 'NONE',  ( 0.9271953575152750426, 0.000000000000000000, 0.3745781213607136118 ) ) ;
#1028 = CIRCLE ( 'NONE', #420, 2.999999999999999112 ) ;
#1029 = VERTEX_POINT ( 'NONE', #54 ) ;
#1030 = DIRECTION ( 'NONE',  ( 0.000000000000000000, 0.000000000000000000, -1.000000000000000000 ) ) ;
#1031 = CARTESIAN_POINT ( 'NONE',  ( -1.849999999999999201, 0.000000000000000000, 12.29999999999999893 ) ) ;
#1032 = VECTOR ( 'NONE', #1615, 1000.000000000000114 ) ;
#1033 = EDGE_CURVE ( 'NONE', #859, #376, #505, .T. ) ;
#1034 = LINE ( 'NONE', #1608, #22 ) ;
#1035 = EDGE_LOOP ( 'NONE', ( #316, #1587, #333, #1716 ) ) ;
#1036 = DIRECTION ( 'NONE',  ( -0.9271953575152744875, 0.000000000000000000, 0.3745781213607147220 ) ) ;
#1037 = ORIENTED_EDGE ( 'NONE', *, *, #616, .T. ) ;
#1038 = DIRECTION ( 'NONE',  ( 0.000000000000000000, -1.000000000000000000, 0.000000000000000000 ) ) ;
#1039 = CARTESIAN_POINT ( 'NONE',  ( -6.493907150305485487, 1.000000000000000888, 21.60427492519730563 ) ) ;
#1040 = CARTESIAN_POINT ( 'NONE',  ( 6.949999999999996625, 0.000000000000000000, -14.11271249798301142 ) ) ;
#1041 = AXIS2_PLACEMENT_3D ( 'NONE', #649, #1083, #1237 ) ;
#1042 = CIRCLE ( 'NONE', #1012, 0.3999999999999995226 ) ;
#1043 = DIRECTION ( 'NONE',  ( 4.081044676174824162E-17, 0.9238795325112868495, 0.3826834323650896708 ) ) ;
#1044 = VERTEX_POINT ( 'NONE', #367 ) ;
#1045 = ADVANCED_FACE ( 'NONE', ( #940 ), #1076, .F. ) ;
#1046 = CARTESIAN_POINT ( 'NONE',  ( 6.493907150305485487, -20.53801353588023204, -21.60427492519730563 ) ) ;
#1047 = AXIS2_PLACEMENT_3D ( 'NONE', #231, #1077, #497 ) ;
#1048 = VERTEX_POINT ( 'NONE', #1769 ) ;
#1049 = DIRECTION ( 'NONE',  ( 0.000000000000000000, -1.000000000000000000, 0.000000000000000000 ) ) ;
#1050 = DIRECTION ( 'NONE',  ( 0.3745781213607146110, 0.000000000000000000, -0.9271953575152744875 ) ) ;
#1051 = CARTESIAN_POINT ( 'NONE',  ( -3.708781430061095286, -20.53801353588023204, -28.49831248544285245 ) ) ;
#1052 = VECTOR ( 'NONE', #261, 1000.000000000000114 ) ;
#1053 = CARTESIAN_POINT ( 'NONE',  ( -7.022804642484722137, 4.000000000000000000, -17.62542187863928334 ) ) ;
#1054 = ORIENTED_EDGE ( 'NONE', *, *, #1546, .T. ) ;
#1055 = CARTESIAN_POINT ( 'NONE',  ( -7.249999999999999112, -1.237772571230833368E-15, 2.760100110745605573 ) ) ;
#1056 = EDGE_CURVE ( 'NONE', #352, #868, #1187, .T. ) ;
#1057 = CARTESIAN_POINT ( 'NONE',  ( 5.049999999999998934, 5.000000000000000000, -6.099999999999998757 ) ) ;
#1058 = CARTESIAN_POINT ( 'NONE',  ( -2.781586072545820354, 0.000000000000000000, 28.12373436408213934 ) ) ;
#1059 = ORIENTED_EDGE ( 'NONE', *, *, #1570, .F. ) ;
#1060 = CIRCLE ( 'NONE', #1453, 1.000000000000000000 ) ;
#1061 = CARTESIAN_POINT ( 'NONE',  ( -7.022804642484722137, 1.000000000000000888, 17.62542187863928334 ) ) ;
#1062 = ORIENTED_EDGE ( 'NONE', *, *, #918, .F. ) ;
#1063 = CARTESIAN_POINT ( 'NONE',  ( -0.1500000000000006051, 5.000000000000000000, -6.099999999999998757 ) ) ;
#1064 = ADVANCED_FACE ( 'NONE', ( #477 ), #910, .F. ) ;
#1065 = DIRECTION ( 'NONE',  ( 0.000000000000000000, 0.000000000000000000, -1.000000000000000000 ) ) ;
#1066 = LINE ( 'NONE', #652, #1277 ) ;
#1067 = PLANE ( 'NONE',  #1198 ) ;
#1068 = ORIENTED_EDGE ( 'NONE', *, *, #547, .F. ) ;
#1069 = DIRECTION ( 'NONE',  ( 0.9271953575152750426, 0.000000000000000000, -0.3745781213607136118 ) ) ;
#1070 = ORIENTED_EDGE ( 'NONE', *, *, #418, .T. ) ;
#1071 = DIRECTION ( 'NONE',  ( 0.000000000000000000, 1.000000000000000000, -0.000000000000000000 ) ) ;
#1072 = AXIS2_PLACEMENT_3D ( 'NONE', #1088, #1664, #339 ) ;
#1073 = ORIENTED_EDGE ( 'NONE', *, *, #1162, .T. ) ;
#1074 = CIRCLE ( 'NONE', #265, 5.099999999999999645 ) ;
#1075 = LINE ( 'NONE', #1251, #1153 ) ;
#1076 = CYLINDRICAL_SURFACE ( 'NONE', #368, 5.100000000000000533 ) ;
#1077 = DIRECTION ( 'NONE',  ( 0.3745781213607136118, 0.000000000000000000, 0.9271953575152750426 ) ) ;
#1078 = EDGE_CURVE ( 'NONE', #1020, #385, #1344, .T. ) ;
#1079 = EDGE_LOOP ( 'NONE', ( #1442, #806, #436, #424 ) ) ;
#1080 = FACE_OUTER_BOUND ( 'NONE', #1649, .T. ) ;
#1081 = VERTEX_POINT ( 'NONE', #337 ) ;
#1082 = VECTOR ( 'NONE', #21, 1000.000000000000000 ) ;
#1083 = DIRECTION ( 'NONE',  ( 0.000000000000000000, -1.000000000000000000, 0.000000000000000000 ) ) ;
#1084 = CIRCLE ( 'NONE', #1841, 20.00000000000000000 ) ;
#1085 = ORIENTED_EDGE ( 'NONE', *, *, #1562, .T. ) ;
#1086 = CARTESIAN_POINT ( 'NONE',  ( 6.949999999999996625, 0.000000000000000000, 14.11271249798301319 ) ) ;
#1087 = DIRECTION ( 'NONE',  ( 0.000000000000000000, 0.000000000000000000, 1.000000000000000000 ) ) ;
#1088 = CARTESIAN_POINT ( 'NONE',  ( 1.102182119232617714E-15, -20.53801353588023204, 26.99999999999999645 ) ) ;
#1089 = VERTEX_POINT ( 'NONE', #917 ) ;
#1090 = EDGE_CURVE ( 'NONE', #1310, #835, #851, .T. ) ;
#1091 = DIRECTION ( 'NONE',  ( -0.9271953575152750426, 0.000000000000000000, 0.3745781213607135562 ) ) ;
#1092 = CIRCLE ( 'NONE', #1336, 19.00000000000000000 ) ;
#1093 = ORIENTED_EDGE ( 'NONE', *, *, #1742, .T. ) ;
#1094 = AXIS2_PLACEMENT_3D ( 'NONE', #1699, #1123, #466 ) ;
#1095 = DIRECTION ( 'NONE',  ( -1.000000000000000000, 0.000000000000000000, 0.000000000000000000 ) ) ;
#1096 = ORIENTED_EDGE ( 'NONE', *, *, #125, .F. ) ;
#1097 = CARTESIAN_POINT ( 'NONE',  ( 0.000000000000000000, 5.000000000000000000, 0.000000000000000000 ) ) ;
#1098 = AXIS2_PLACEMENT_3D ( 'NONE', #1794, #680, #929 ) ;
#1099 = CARTESIAN_POINT ( 'NONE',  ( 1.102182119232617714E-15, -20.53801353588023204, -26.99999999999999645 ) ) ;
#1100 = ORIENTED_EDGE ( 'NONE', *, *, #594, .F. ) ;
#1101 = CARTESIAN_POINT ( 'NONE',  ( 4.049999999999999822, 0.000000000000000000, 7.100000000000000533 ) ) ;
#1102 = VECTOR ( 'NONE', #1049, 1000.000000000000000 ) ;
#1103 = EDGE_CURVE ( 'NONE', #1081, #924, #41, .T. ) ;
#1104 = LINE ( 'NONE', #1249, #993 ) ;
#1105 = EDGE_CURVE ( 'NONE', #870, #1310, #1335, .T. ) ;
#1106 = ORIENTED_EDGE ( 'NONE', *, *, #1103, .T. ) ;
#1107 = LINE ( 'NONE', #1652, #525 ) ;
#1108 = CIRCLE ( 'NONE', #86, 3.999999999999996447 ) ;
#1109 = DIRECTION ( 'NONE',  ( 0.000000000000000000, 0.000000000000000000, 1.000000000000000000 ) ) ;
#1110 = DIRECTION ( 'NONE',  ( 0.000000000000000000, -1.000000000000000000, 0.000000000000000000 ) ) ;
#1111 = CARTESIAN_POINT ( 'NONE',  ( -7.249999999999999112, -3.380147765950889503E-16, -2.760100110745603352 ) ) ;
#1112 = EDGE_LOOP ( 'NONE', ( #13, #1404, #533, #430 ) ) ;
#1113 = DIRECTION ( 'NONE',  ( 0.000000000000000000, 1.000000000000000000, 0.000000000000000000 ) ) ;
#1114 = ORIENTED_EDGE ( 'NONE', *, *, #1862, .F. ) ;
#1115 = CIRCLE ( 'NONE', #1866, 1.000000000000000000 ) ;
#1116 = EDGE_CURVE ( 'NONE', #793, #932, #1354, .T. ) ;
#1117 = PRODUCT_DEFINITION_CONTEXT ( 'detailed design', #1157, 'design' ) ;
#1118 = DIRECTION ( 'NONE',  ( -0.000000000000000000, -1.000000000000000000, -0.000000000000000000 ) ) ;
#1119 = CARTESIAN_POINT ( 'NONE',  ( 6.949999999999996625, 1.000000000000000000, -14.11271249798301142 ) ) ;
#1120 = DIRECTION ( 'NONE',  ( -0.9271953575152751537, 0.000000000000000000, 0.3745781213607133897 ) ) ;
#1121 = ORIENTED_EDGE ( 'NONE', *, *, #836, .T. ) ;
#1122 = CARTESIAN_POINT ( 'NONE',  ( 1.102182119232617714E-15, 1.000000000000000888, 26.99999999999999645 ) ) ;
#1123 = DIRECTION ( 'NONE',  ( -0.000000000000000000, 1.000000000000000000, -0.000000000000000000 ) ) ;
#1124 = ORIENTED_EDGE ( 'NONE', *, *, #1712, .T. ) ;
#1125 = DIRECTION ( 'NONE',  ( -2.647735831754074298E-15, 0.000000000000000000, -1.000000000000000000 ) ) ;
#1126 = ADVANCED_FACE ( 'NONE', ( #328 ), #476, .F. ) ;
#1127 = DIRECTION ( 'NONE',  ( 0.000000000000000000, 1.000000000000000000, 0.000000000000000000 ) ) ;
#1128 = EDGE_CURVE ( 'NONE', #835, #1844, #609, .T. ) ;
#1129 = CARTESIAN_POINT ( 'NONE',  ( -7.949999999999996625, 4.000000000000000000, 18.00000000000000000 ) ) ;
#1130 = ORIENTED_EDGE ( 'NONE', *, *, #449, .T. ) ;
#1131 = ORIENTED_EDGE ( 'NONE', *, *, #1558, .F. ) ;
#1132 = CIRCLE ( 'NONE', #766, 0.9999999999999997780 ) ;
#1133 = DIRECTION ( 'NONE',  ( 0.000000000000000000, -1.000000000000000000, 0.000000000000000000 ) ) ;
#1134 = CARTESIAN_POINT ( 'NONE',  ( -7.249999999999999112, -1.237772571230833368E-15, 2.760100110745605573 ) ) ;
#1135 = VECTOR ( 'NONE', #1481, 1000.000000000000000 ) ;
#1136 = EDGE_CURVE ( 'NONE', #75, #1089, #754, .T. ) ;
#1137 = CARTESIAN_POINT ( 'NONE',  ( -0.1499999999999998557, 2.760100110745604685, -4.150183725825651250E-16 ) ) ;
#1138 = ORIENTED_EDGE ( 'NONE', *, *, #1245, .T. ) ;
#1139 =( NAMED_UNIT ( * ) PLANE_ANGLE_UNIT ( ) SI_UNIT ( $, .RADIAN. ) );
#1140 = EDGE_LOOP ( 'NONE', ( #927, #1628, #952, #829 ) ) ;
#1141 = CARTESIAN_POINT ( 'NONE',  ( -6.949999999999996625, 5.000000000000000000, 0.000000000000000000 ) ) ;
#1142 = ORIENTED_EDGE ( 'NONE', *, *, #516, .T. ) ;
#1143 = TOROIDAL_SURFACE ( 'NONE', #181, 19.00000000000000000, 1.000000000000000000 ) ;
#1144 = PLANE ( 'NONE',  #790 ) ;
#1145 = VECTOR ( 'NONE', #410, 1000.000000000000000 ) ;
#1146 = DIRECTION ( 'NONE',  ( 1.000000000000000000, 0.000000000000000000, 0.000000000000000000 ) ) ;
#1147 = CARTESIAN_POINT ( 'NONE',  ( 3.708781430061097950, -20.53801353588023204, -28.49831248544285245 ) ) ;
#1148 = VERTEX_POINT ( 'NONE', #862 ) ;
#1149 = EDGE_CURVE ( 'NONE', #1656, #1029, #900, .T. ) ;
#1150 = CARTESIAN_POINT ( 'NONE',  ( 7.949999999999996625, 1.000000000000000000, -14.11271249798301142 ) ) ;
#1151 = ORIENTED_EDGE ( 'NONE', *, *, #252, .F. ) ;
#1152 = DIRECTION ( 'NONE',  ( 0.000000000000000000, 0.000000000000000000, -1.000000000000000000 ) ) ;
#1153 = VECTOR ( 'NONE', #81, 1000.000000000000000 ) ;
#1154 = VERTEX_POINT ( 'NONE', #625 ) ;
#1155 = CARTESIAN_POINT ( 'NONE',  ( -7.949999999999996625, 1.000000000000000888, 18.00000000000000000 ) ) ;
#1156 = DIRECTION ( 'NONE',  ( -0.9271953575152750426, 0.000000000000000000, -0.3745781213607136118 ) ) ;
#1157 = APPLICATION_CONTEXT ( 'automotive_design' ) ;
#1158 = VERTEX_POINT ( 'NONE', #1643 ) ;
#1159 = DIRECTION ( 'NONE',  ( 0.000000000000000000, -1.000000000000000000, 0.000000000000000000 ) ) ;
#1160 = ORIENTED_EDGE ( 'NONE', *, *, #847, .T. ) ;
#1161 = CARTESIAN_POINT ( 'NONE',  ( -6.685643932495192843, 0.8826812828519418064, -21.11587271883318451 ) ) ;
#1162 = EDGE_CURVE ( 'NONE', #1310, #97, #1060, .T. ) ;
#1163 = VECTOR ( 'NONE', #809, 1000.000000000000000 ) ;
#1164 = VERTEX_POINT ( 'NONE', #720 ) ;
#1165 =( NAMED_UNIT ( * ) SI_UNIT ( $, .STERADIAN. ) SOLID_ANGLE_UNIT ( ) );
#1166 = AXIS2_PLACEMENT_3D ( 'NONE', #1418, #119, #1544 ) ;
#1167 = CARTESIAN_POINT ( 'NONE',  ( -1.849999999999996092, 0.000000000000000000, -12.29999999999999893 ) ) ;
#1168 = DIRECTION ( 'NONE',  ( 0.000000000000000000, -1.000000000000000000, 0.000000000000000000 ) ) ;
#1169 = CIRCLE ( 'NONE', #1859, 0.9999999999999997780 ) ;
#1170 = ORIENTED_EDGE ( 'NONE', *, *, #1056, .T. ) ;
#1171 = EDGE_LOOP ( 'NONE', ( #1801, #1707, #290, #1297 ) ) ;
#1172 = CIRCLE ( 'NONE', #684, 19.99999999999999645 ) ;
#1173 = DIRECTION ( 'NONE',  ( 0.000000000000000000, 1.000000000000000000, 0.000000000000000000 ) ) ;
#1174 = ORIENTED_EDGE ( 'NONE', *, *, #974, .F. ) ;
#1175 = DIRECTION ( 'NONE',  ( -0.9271953575152750426, 0.000000000000000000, 0.3745781213607136118 ) ) ;
#1176 = ORIENTED_EDGE ( 'NONE', *, *, #1684, .F. ) ;
#1177 = CARTESIAN_POINT ( 'NONE',  ( -1.849999999999995426, 0.000000000000000000, -7.199999999999999289 ) ) ;
#1178 = AXIS2_PLACEMENT_3D ( 'NONE', #95, #362, #1483 ) ;
#1179 = DIRECTION ( 'NONE',  ( 0.000000000000000000, 0.000000000000000000, -1.000000000000000000 ) ) ;
#1180 = AXIS2_PLACEMENT_3D ( 'NONE', #1755, #1602, #1745 ) ;
#1181 = CARTESIAN_POINT ( 'NONE',  ( 12.05000000000000426, -20.53801353588023204, 14.11271249798300964 ) ) ;
#1182 = ORIENTED_EDGE ( 'NONE', *, *, #873, .F. ) ;
#1183 = DIRECTION ( 'NONE',  ( 0.000000000000000000, 0.000000000000000000, -1.000000000000000000 ) ) ;
#1184 = CARTESIAN_POINT ( 'NONE',  ( 1.102182119232617714E-15, 4.000000000000000000, -26.99999999999999645 ) ) ;
#1185 = DIRECTION ( 'NONE',  ( -1.000000000000000000, -0.000000000000000000, -0.000000000000000000 ) ) ;
#1186 = ADVANCED_FACE ( 'NONE', ( #1777 ), #1290, .T. ) ;
#1187 = CIRCLE ( 'NONE', #428, 5.099999999999999645 ) ;
#1188 = DIRECTION ( 'NONE',  ( -0.9271953575152750426, 0.000000000000000000, 0.3745781213607135007 ) ) ;
#1189 = CARTESIAN_POINT ( 'NONE',  ( 12.15887764166190799, 4.000000000000000000, 4.912071127139443938 ) ) ;
#1190 = VERTEX_POINT ( 'NONE', #42 ) ;
#1191 = CARTESIAN_POINT ( 'NONE',  ( -6.118629150101524417, 0.000000000000000000, -1.100000000000000533 ) ) ;
#1192 = CARTESIAN_POINT ( 'NONE',  ( 7.949999999999996625, 5.000000000000000000, -14.11271249798301142 ) ) ;
#1193 = DIRECTION ( 'NONE',  ( -0.000000000000000000, -1.000000000000000000, -0.000000000000000000 ) ) ;
#1194 = DIRECTION ( 'NONE',  ( 0.000000000000000000, 0.000000000000000000, -1.000000000000000000 ) ) ;
#1195 = VERTEX_POINT ( 'NONE', #1486 ) ;
#1196 = EDGE_CURVE ( 'NONE', #1868, #274, #1624, .T. ) ;
#1197 = DIRECTION ( 'NONE',  ( 0.3745781213607147220, 0.000000000000000000, 0.9271953575152744875 ) ) ;
#1198 = AXIS2_PLACEMENT_3D ( 'NONE', #55, #64, #1508 ) ;
#1199 = ORIENTED_EDGE ( 'NONE', *, *, #326, .F. ) ;
#1200 = DIRECTION ( 'NONE',  ( 0.3745781213607134452, 0.000000000000000000, -0.9271953575152749316 ) ) ;
#1201 = CARTESIAN_POINT ( 'NONE',  ( 6.949999999999996625, 1.000000000000000000, 14.11271249798301319 ) ) ;
#1202 = FACE_OUTER_BOUND ( 'NONE', #1009, .T. ) ;
#1203 = DIRECTION ( 'NONE',  ( 0.000000000000000000, -0.000000000000000000, -1.000000000000000000 ) ) ;
#1204 = ORIENTED_EDGE ( 'NONE', *, *, #896, .F. ) ;
#1205 = VECTOR ( 'NONE', #1472, 1000.000000000000000 ) ;
#1206 = FACE_OUTER_BOUND ( 'NONE', #1736, .T. ) ;
#1207 = EDGE_CURVE ( 'NONE', #1378, #1044, #1327, .T. ) ;
#1208 = ORIENTED_EDGE ( 'NONE', *, *, #1116, .T. ) ;
#1209 =( GEOMETRIC_REPRESENTATION_CONTEXT ( 3 ) GLOBAL_UNCERTAINTY_ASSIGNED_CONTEXT ( ( #173 ) ) GLOBAL_UNIT_ASSIGNED_CONTEXT ( ( #846, #1139, #714 ) ) REPRESENTATION_CONTEXT ( 'NONE', 'WORKASPACE' ) );
#1210 = DIRECTION ( 'NONE',  ( 0.000000000000000000, 0.000000000000000000, -1.000000000000000000 ) ) ;
#1211 = EDGE_CURVE ( 'NONE', #429, #584, #192, .T. ) ;
#1212 = CARTESIAN_POINT ( 'NONE',  ( -7.812909114130421884, 0.04067612140529791587, 16.51076105803628735 ) ) ;
#1213 = DIRECTION ( 'NONE',  ( 1.000000000000000000, 0.000000000000000000, -1.244166427442382105E-16 ) ) ;
#1214 = DIRECTION ( 'NONE',  ( 0.000000000000000000, -1.000000000000000000, 0.000000000000000000 ) ) ;
#1215 = ORIENTED_EDGE ( 'NONE', *, *, #1242, .F. ) ;
#1216 = CARTESIAN_POINT ( 'NONE',  ( 0.8499999999999995337, 0.000000000000000000, -7.099999999999998757 ) ) ;
#1217 = ORIENTED_EDGE ( 'NONE', *, *, #215, .T. ) ;
#1218 = LINE ( 'NONE', #364, #1548 ) ;
#1219 = EDGE_CURVE ( 'NONE', #237, #816, #604, .T. ) ;
#1220 = FACE_OUTER_BOUND ( 'NONE', #113, .T. ) ;
#1221 = PLANE ( 'NONE',  #623 ) ;
#1222 = CIRCLE ( 'NONE', #1375, 0.9999999999999997780 ) ;
#1223 = ORIENTED_EDGE ( 'NONE', *, *, #1600, .T. ) ;
#1224 = CARTESIAN_POINT ( 'NONE',  ( 1.102182119232617714E-15, 1.000000000000000888, 26.99999999999999645 ) ) ;
#1225 = ORIENTED_EDGE ( 'NONE', *, *, #788, .T. ) ;
#1226 = CARTESIAN_POINT ( 'NONE',  ( 0.8499999999999994227, 0.000000000000000000, -7.099999999999998757 ) ) ;
#1227 = AXIS2_PLACEMENT_3D ( 'NONE', #637, #852, #967 ) ;
#1228 = AXIS2_PLACEMENT_3D ( 'NONE', #1031, #1607, #1576 ) ;
#1229 = FACE_OUTER_BOUND ( 'NONE', #188, .T. ) ;
#1230 = CARTESIAN_POINT ( 'NONE',  ( -1.849999999999996092, 0.000000000000000000, -12.29999999999999893 ) ) ;
#1231 = EDGE_CURVE ( 'NONE', #1431, #1668, #556, .T. ) ;
#1232 = FACE_BOUND ( 'NONE', #223, .T. ) ;
#1233 = VERTEX_POINT ( 'NONE', #336 ) ;
#1234 = CYLINDRICAL_SURFACE ( 'NONE', #1596, 5.099999999999998757 ) ;
#1235 = ORIENTED_EDGE ( 'NONE', *, *, #573, .T. ) ;
#1236 = CLOSED_SHELL ( 'NONE', ( #887, #1323, #664, #1538, #1045, #1325, #1360, #631, #20, #297, #386, #1634, #1536, #982, #945, #986, #1393, #598, #1337, #544, #372, #1288, #1854, #1479, #162, #1126, #735, #281, #966, #1657, #70, #763, #813, #1064, #1468, #765, #47, #1807, #226, #398, #306, #1653, #406, #1257, #1680, #520, #1784, #136, #494, #317, #44, #1401, #1346, #1186, #1303, #1370, #315, #128, #1512, #506 ) ) ;
#1237 = DIRECTION ( 'NONE',  ( 0.000000000000000000, 0.000000000000000000, -1.000000000000000000 ) ) ;
#1238 = TOROIDAL_SURFACE ( 'NONE', #538, 19.00000000000000000, 1.000000000000000000 ) ;
#1239 = ORIENTED_EDGE ( 'NONE', *, *, #1149, .F. ) ;
#1240 = TOROIDAL_SURFACE ( 'NONE', #1719, 2.999999999999998224, 1.000000000000000000 ) ;
#1241 = CARTESIAN_POINT ( 'NONE',  ( 0.000000000000000000, 0.000000000000000000, 0.000000000000000000 ) ) ;
#1242 = EDGE_CURVE ( 'NONE', #1840, #1164, #1507, .T. ) ;
#1243 = FACE_OUTER_BOUND ( 'NONE', #545, .T. ) ;
#1244 = VERTEX_POINT ( 'NONE', #772 ) ;
#1245 = EDGE_CURVE ( 'NONE', #266, #1154, #1583, .T. ) ;
#1246 = CARTESIAN_POINT ( 'NONE',  ( 1.102182119232617714E-15, 4.000000000000000000, 26.99999999999999645 ) ) ;
#1247 = VERTEX_POINT ( 'NONE', #319 ) ;
#1248 = VECTOR ( 'NONE', #615, 1000.000000000000000 ) ;
#1249 = CARTESIAN_POINT ( 'NONE',  ( -12.15887764166191154, 5.000000000000000000, -4.912071127139446602 ) ) ;
#1250 = ORIENTED_EDGE ( 'NONE', *, *, #1588, .T. ) ;
#1251 = CARTESIAN_POINT ( 'NONE',  ( -7.249999999999999112, 1.951685505061957704, -1.951685505061956150 ) ) ;
#1252 = CARTESIAN_POINT ( 'NONE',  ( -5.566711792790210112, 5.000000000000000000, -21.22969680383659252 ) ) ;
#1253 = CARTESIAN_POINT ( 'NONE',  ( 7.949999999999996625, 5.000000000000000000, 18.00000000000000000 ) ) ;
#1254 = LINE ( 'NONE', #1137, #1052 ) ;
#1255 = AXIS2_PLACEMENT_3D ( 'NONE', #1670, #89, #1823 ) ;
#1256 = ORIENTED_EDGE ( 'NONE', *, *, #432, .F. ) ;
#1257 = ADVANCED_FACE ( 'NONE', ( #1229 ), #651, .T. ) ;
#1258 = VECTOR ( 'NONE', #145, 1000.000000000000000 ) ;
#1259 = EDGE_LOOP ( 'NONE', ( #1174, #1274, #253, #756 ) ) ;
#1260 = DIRECTION ( 'NONE',  ( -0.9271953575152745985, 0.000000000000000000, 0.3745781213607143889 ) ) ;
#1261 = CIRCLE ( 'NONE', #624, 1.000000000000000000 ) ;
#1262 = DIRECTION ( 'NONE',  ( 0.3745781213607146110, 0.000000000000000000, -0.9271953575152744875 ) ) ;
#1263 = ORIENTED_EDGE ( 'NONE', *, *, #238, .T. ) ;
#1264 = FACE_OUTER_BOUND ( 'NONE', #1112, .T. ) ;
#1265 = ORIENTED_EDGE ( 'NONE', *, *, #516, .F. ) ;
#1266 = DIRECTION ( 'NONE',  ( -0.3745781213607147220, 0.000000000000000000, -0.9271953575152744875 ) ) ;
#1267 = EDGE_CURVE ( 'NONE', #818, #1781, #1092, .T. ) ;
#1268 = ORIENTED_EDGE ( 'NONE', *, *, #1822, .F. ) ;
#1269 = AXIS2_PLACEMENT_3D ( 'NONE', #1458, #1036, #895 ) ;
#1270 = DIRECTION ( 'NONE',  ( 1.000000000000000000, 3.080716482006245435E-18, -1.080234721460776969E-16 ) ) ;
#1271 = CIRCLE ( 'NONE', #1752, 18.99999999999999645 ) ;
#1272 = CARTESIAN_POINT ( 'NONE',  ( -7.249999999999999112, 1.010333609296566353E-15, 1.500000000000000000 ) ) ;
#1273 = CARTESIAN_POINT ( 'NONE',  ( -12.05000000000000426, 1.000000000000000000, 14.11271249798301319 ) ) ;
#1274 = ORIENTED_EDGE ( 'NONE', *, *, #1514, .F. ) ;
#1275 = CARTESIAN_POINT ( 'NONE',  ( 1.102182119232617714E-15, 0.000000000000000000, 26.99999999999999645 ) ) ;
#1276 = ORIENTED_EDGE ( 'NONE', *, *, #1600, .F. ) ;
#1277 = VECTOR ( 'NONE', #62, 1000.000000000000114 ) ;
#1278 = CARTESIAN_POINT ( 'NONE',  ( 0.8500000000000009770, 5.000000000000000000, 7.100000000000000533 ) ) ;
#1279 = EDGE_CURVE ( 'NONE', #1044, #243, #1107, .T. ) ;
#1280 = FACE_OUTER_BOUND ( 'NONE', #1575, .T. ) ;
#1281 = FACE_OUTER_BOUND ( 'NONE', #810, .T. ) ;
#1282 = EDGE_LOOP ( 'NONE', ( #1638, #1830, #1509, #963 ) ) ;
#1283 = AXIS2_PLACEMENT_3D ( 'NONE', #780, #1533, #1783 ) ;
#1284 = ORIENTED_EDGE ( 'NONE', *, *, #1149, .T. ) ;
#1285 = VECTOR ( 'NONE', #8, 1000.000000000000000 ) ;
#1286 = DIRECTION ( 'NONE',  ( -0.000000000000000000, 1.000000000000000000, -0.000000000000000000 ) ) ;
#1287 = CARTESIAN_POINT ( 'NONE',  ( 0.8499999999999994227, 0.000000000000000000, -6.099999999999998757 ) ) ;
#1288 = ADVANCED_FACE ( 'NONE', ( #1391 ), #783, .F. ) ;
#1289 = AXIS2_PLACEMENT_3D ( 'NONE', #1646, #1214, #1374 ) ;
#1290 = CYLINDRICAL_SURFACE ( 'NONE', #250, 0.9999999999999997780 ) ;
#1291 = FACE_OUTER_BOUND ( 'NONE', #283, .T. ) ;
#1292 = EDGE_CURVE ( 'NONE', #1007, #1441, #1663, .T. ) ;
#1293 = EDGE_LOOP ( 'NONE', ( #950, #479, #1620, #608, #1138 ) ) ;
#1294 = CARTESIAN_POINT ( 'NONE',  ( -6.493907150305484599, -20.53801353588023204, -21.60427492519730563 ) ) ;
#1295 = ORIENTED_EDGE ( 'NONE', *, *, #792, .F. ) ;
#1296 = CARTESIAN_POINT ( 'NONE',  ( 5.566711792790211000, 5.000000000000000000, -21.22969680383658897 ) ) ;
#1297 = ORIENTED_EDGE ( 'NONE', *, *, #80, .T. ) ;
#1298 = VECTOR ( 'NONE', #1659, 1000.000000000000000 ) ;
#1299 = CARTESIAN_POINT ( 'NONE',  ( 1.102182119232617714E-15, 4.000000000000000000, -26.99999999999999645 ) ) ;
#1300 = EDGE_CURVE ( 'NONE', #932, #274, #189, .T. ) ;
#1301 = FACE_OUTER_BOUND ( 'NONE', #1665, .T. ) ;
#1302 = STYLED_ITEM ( 'NONE', ( #1710 ), #4 ) ;
#1303 = ADVANCED_FACE ( 'NONE', ( #822 ), #1398, .T. ) ;
#1304 = DIRECTION ( 'NONE',  ( 0.000000000000000000, 0.000000000000000000, -1.000000000000000000 ) ) ;
#1305 = ORIENTED_EDGE ( 'NONE', *, *, #815, .F. ) ;
#1306 = DIRECTION ( 'NONE',  ( 0.3745781213607147220, 0.000000000000000000, -0.9271953575152744875 ) ) ;
#1307 = CARTESIAN_POINT ( 'NONE',  ( 12.05000000000000426, 4.000000000000000000, 14.11271249798300964 ) ) ;
#1308 = DIRECTION ( 'NONE',  ( 0.000000000000000000, -1.000000000000000000, 0.000000000000000000 ) ) ;
#1309 = DIRECTION ( 'NONE',  ( 3.849258219365996341E-17, 0.9238795325112866275, 0.3826834323650900593 ) ) ;
#1310 = VERTEX_POINT ( 'NONE', #1086 ) ;
#1311 = DIRECTION ( 'NONE',  ( 1.026468858497600010E-16, 0.3826834323650901704, 0.9238795325112866275 ) ) ;
#1312 = EDGE_CURVE ( 'NONE', #411, #567, #884, .T. ) ;
#1313 = ORIENTED_EDGE ( 'NONE', *, *, #149, .F. ) ;
#1314 = CARTESIAN_POINT ( 'NONE',  ( 1.102182119232617714E-15, 5.000000000000000000, -26.99999999999999645 ) ) ;
#1315 = ORIENTED_EDGE ( 'NONE', *, *, #594, .T. ) ;
#1316 = DIRECTION ( 'NONE',  ( 0.000000000000000000, 0.000000000000000000, 1.000000000000000000 ) ) ;
#1317 = DIRECTION ( 'NONE',  ( 0.000000000000000000, -1.000000000000000000, 0.000000000000000000 ) ) ;
#1318 = VECTOR ( 'NONE', #1356, 1000.000000000000000 ) ;
#1319 = ORIENTED_EDGE ( 'NONE', *, *, #30, .F. ) ;
#1320 = VECTOR ( 'NONE', #958, 1000.000000000000000 ) ;
#1321 = FACE_OUTER_BOUND ( 'NONE', #695, .T. ) ;
#1322 = VERTEX_POINT ( 'NONE', #1836 ) ;
#1323 = ADVANCED_FACE ( 'NONE', ( #345 ), #45, .T. ) ;
#1324 = CARTESIAN_POINT ( 'NONE',  ( 4.049999999999998934, 5.000000000000000000, -6.099999999999998757 ) ) ;
#1325 = ADVANCED_FACE ( 'NONE', ( #366 ), #964, .T. ) ;
#1326 = UNCERTAINTY_MEASURE_WITH_UNIT (LENGTH_MEASURE( 1.000000000000000082E-05 ), #738, 'distance_accuracy_value', 'NONE');
#1327 = LINE ( 'NONE', #139, #461 ) ;
#1328 = DIRECTION ( 'NONE',  ( 0.000000000000000000, -0.000000000000000000, -1.000000000000000000 ) ) ;
#1329 = AXIS2_PLACEMENT_3D ( 'NONE', #67, #1367, #205 ) ;
#1330 = DIRECTION ( 'NONE',  ( 0.000000000000000000, 0.000000000000000000, -1.000000000000000000 ) ) ;
#1331 = TOROIDAL_SURFACE ( 'NONE', #1658, 19.00000000000000000, 1.000000000000000000 ) ;
#1332 = CARTESIAN_POINT ( 'NONE',  ( 7.949999999999996625, 1.000000000000000000, 14.11271249798301319 ) ) ;
#1333 = ORIENTED_EDGE ( 'NONE', *, *, #481, .T. ) ;
#1334 = DIRECTION ( 'NONE',  ( -0.000000000000000000, -1.000000000000000000, -0.000000000000000000 ) ) ;
#1335 = LINE ( 'NONE', #1343, #279 ) ;
#1336 = AXIS2_PLACEMENT_3D ( 'NONE', #1496, #1804, #1516 ) ;
#1337 = ADVANCED_FACE ( 'NONE', ( #948 ), #803, .F. ) ;
#1338 = DIRECTION ( 'NONE',  ( 0.000000000000000000, 0.000000000000000000, -1.000000000000000000 ) ) ;
#1339 = ORIENTED_EDGE ( 'NONE', *, *, #1405, .T. ) ;
#1340 = LINE ( 'NONE', #49, #1417 ) ;
#1341 = ORIENTED_EDGE ( 'NONE', *, *, #709, .T. ) ;
#1342 = CARTESIAN_POINT ( 'NONE',  ( 1.102182119232617714E-15, 5.000000000000000000, 26.99999999999999645 ) ) ;
#1343 = CARTESIAN_POINT ( 'NONE',  ( 6.949999999999996625, 0.000000000000000000, 14.11271249798301319 ) ) ;
#1344 = LINE ( 'NONE', #626, #1666 ) ;
#1345 = AXIS2_PLACEMENT_3D ( 'NONE', #1485, #743, #1749 ) ;
#1346 = ADVANCED_FACE ( 'NONE', ( #1220 ), #102, .T. ) ;
#1347 = DIRECTION ( 'NONE',  ( -1.000000000000000000, 0.000000000000000000, 0.000000000000000000 ) ) ;
#1348 = ORIENTED_EDGE ( 'NONE', *, *, #484, .F. ) ;
#1349 = CIRCLE ( 'NONE', #117, 2.999999999999999112 ) ;
#1350 = EDGE_CURVE ( 'NONE', #75, #591, #1075, .T. ) ;
#1351 = FACE_OUTER_BOUND ( 'NONE', #1171, .T. ) ;
#1352 = ORIENTED_EDGE ( 'NONE', *, *, #435, .F. ) ;
#1353 = CARTESIAN_POINT ( 'NONE',  ( -6.493907150305484599, 1.000000000000000888, -21.60427492519730563 ) ) ;
#1354 = LINE ( 'NONE', #1768, #1423 ) ;
#1355 = CARTESIAN_POINT ( 'NONE',  ( -6.118629150101524417, 0.000000000000000000, 1.899999999999999467 ) ) ;
#1356 = DIRECTION ( 'NONE',  ( 1.000000000000000000, 0.000000000000000000, 0.000000000000000000 ) ) ;
#1357 = ORIENTED_EDGE ( 'NONE', *, *, #432, .T. ) ;
#1358 = DIRECTION ( 'NONE',  ( 0.3745781213607147220, 0.000000000000000000, 0.9271953575152744875 ) ) ;
#1359 = VERTEX_POINT ( 'NONE', #1815 ) ;
#1360 = ADVANCED_FACE ( 'NONE', ( #794, #1372 ), #526, .F. ) ;
#1361 = CARTESIAN_POINT ( 'NONE',  ( 2.781586072545823018, 5.000000000000000000, 28.12373436408213934 ) ) ;
#1362 = VERTEX_POINT ( 'NONE', #239 ) ;
#1363 = DIRECTION ( 'NONE',  ( -0.3745781213607147220, 0.000000000000000000, -0.9271953575152744875 ) ) ;
#1364 = CARTESIAN_POINT ( 'NONE',  ( 1.102182119232617714E-15, 1.000000000000000888, 30.99999999999999289 ) ) ;
#1365 = CARTESIAN_POINT ( 'NONE',  ( -6.949999999999996625, 4.000000000000000000, -14.11271249798301142 ) ) ;
#1366 = EDGE_LOOP ( 'NONE', ( #142, #903, #1160, #154 ) ) ;
#1367 = DIRECTION ( 'NONE',  ( -1.000000000000000000, -0.000000000000000000, -0.000000000000000000 ) ) ;
#1368 = ORIENTED_EDGE ( 'NONE', *, *, #1010, .T. ) ;
#1369 = DIRECTION ( 'NONE',  ( -0.3745781213607146110, -0.000000000000000000, -0.9271953575152744875 ) ) ;
#1370 = ADVANCED_FACE ( 'NONE', ( #811 ), #1636, .T. ) ;
#1371 = ORIENTED_EDGE ( 'NONE', *, *, #349, .T. ) ;
#1372 = FACE_BOUND ( 'NONE', #342, .T. ) ;
#1373 = DIRECTION ( 'NONE',  ( -1.000000000000000000, -0.000000000000000000, -0.000000000000000000 ) ) ;
#1374 = DIRECTION ( 'NONE',  ( 0.000000000000000000, 0.000000000000000000, -1.000000000000000000 ) ) ;
#1375 = AXIS2_PLACEMENT_3D ( 'NONE', #318, #171, #1175 ) ;
#1376 = ORIENTED_EDGE ( 'NONE', *, *, #202, .F. ) ;
#1377 = DIRECTION ( 'NONE',  ( -0.9271953575152750426, 0.000000000000000000, -0.3745781213607136118 ) ) ;
#1378 = VERTEX_POINT ( 'NONE', #1278 ) ;
#1379 = DIRECTION ( 'NONE',  ( 0.000000000000000000, 0.000000000000000000, 1.000000000000000000 ) ) ;
#1380 = ORIENTED_EDGE ( 'NONE', *, *, #1211, .T. ) ;
#1381 = EDGE_CURVE ( 'NONE', #1612, #1592, #1701, .T. ) ;
#1382 = DIRECTION ( 'NONE',  ( 0.000000000000000000, 0.000000000000000000, -1.000000000000000000 ) ) ;
#1383 = DIRECTION ( 'NONE',  ( 0.000000000000000000, -1.000000000000000000, 0.000000000000000000 ) ) ;
#1384 = CARTESIAN_POINT ( 'NONE',  ( -0.1500000000000000777, 1.951685505061957704, -1.951685505061956816 ) ) ;
#1385 = ORIENTED_EDGE ( 'NONE', *, *, #2, .F. ) ;
#1386 = CYLINDRICAL_SURFACE ( 'NONE', #1178, 19.99999999999999645 ) ;
#1387 = ORIENTED_EDGE ( 'NONE', *, *, #721, .F. ) ;
#1388 = VECTOR ( 'NONE', #490, 1000.000000000000000 ) ;
#1389 = DIRECTION ( 'NONE',  ( -1.000000000000000000, 0.000000000000000000, 2.132856732758369851E-16 ) ) ;
#1390 = ORIENTED_EDGE ( 'NONE', *, *, #1405, .F. ) ;
#1391 = FACE_OUTER_BOUND ( 'NONE', #767, .T. ) ;
#1392 = LINE ( 'NONE', #388, #447 ) ;
#1393 = ADVANCED_FACE ( 'NONE', ( #275 ), #989, .F. ) ;
#1394 = DIRECTION ( 'NONE',  ( 0.000000000000000000, 0.000000000000000000, -1.000000000000000000 ) ) ;
#1395 = AXIS2_PLACEMENT_3D ( 'NONE', #1097, #1672, #1527 ) ;
#1396 = EDGE_LOOP ( 'NONE', ( #392, #906, #1593, #1746 ) ) ;
#1397 = DIRECTION ( 'NONE',  ( -0.3745781213607147220, -0.000000000000000000, 0.9271953575152744875 ) ) ;
#1398 = CYLINDRICAL_SURFACE ( 'NONE', #1478, 1.000000000000000222 ) ;
#1399 = LINE ( 'NONE', #558, #475 ) ;
#1400 = ORIENTED_EDGE ( 'NONE', *, *, #1775, .T. ) ;
#1401 = ADVANCED_FACE ( 'NONE', ( #135 ), #1406, .T. ) ;
#1402 = DIRECTION ( 'NONE',  ( -0.000000000000000000, 1.000000000000000000, -0.000000000000000000 ) ) ;
#1403 = AXIS2_PLACEMENT_3D ( 'NONE', #1314, #760, #334 ) ;
#1404 = ORIENTED_EDGE ( 'NONE', *, *, #753, .F. ) ;
#1405 = EDGE_CURVE ( 'NONE', #1029, #793, #1827, .T. ) ;
#1406 = TOROIDAL_SURFACE ( 'NONE', #288, 19.00000000000000000, 1.000000000000000000 ) ;
#1407 = ORIENTED_EDGE ( 'NONE', *, *, #1435, .T. ) ;
#1408 = DIRECTION ( 'NONE',  ( -0.000000000000000000, 1.000000000000000000, -0.000000000000000000 ) ) ;
#1409 = AXIS2_PLACEMENT_3D ( 'NONE', #1365, #1654, #1347 ) ;
#1410 = CIRCLE ( 'NONE', #1018, 2.999999999999999112 ) ;
#1411 = DIRECTION ( 'NONE',  ( 0.000000000000000000, 0.000000000000000000, 1.000000000000000000 ) ) ;
#1412 = DIRECTION ( 'NONE',  ( -0.3745781213607147220, 0.000000000000000000, 0.9271953575152744875 ) ) ;
#1413 = EDGE_LOOP ( 'NONE', ( #324, #1130, #1809, #1505 ) ) ;
#1414 = FACE_OUTER_BOUND ( 'NONE', #1525, .T. ) ;
#1415 = EDGE_CURVE ( 'NONE', #1148, #587, #1426, .T. ) ;
#1416 = EDGE_LOOP ( 'NONE', ( #686, #1131, #257, #433 ) ) ;
#1417 = VECTOR ( 'NONE', #1197, 1000.000000000000000 ) ;
#1418 = CARTESIAN_POINT ( 'NONE',  ( 1.102182119232617714E-15, 1.000000000000000888, -29.99999999999999645 ) ) ;
#1419 = AXIS2_PLACEMENT_3D ( 'NONE', #1456, #167, #746 ) ;
#1420 = DIRECTION ( 'NONE',  ( 3.849258219365996341E-17, 0.9238795325112866275, 0.3826834323650900593 ) ) ;
#1421 = ORIENTED_EDGE ( 'NONE', *, *, #1033, .T. ) ;
#1422 = CARTESIAN_POINT ( 'NONE',  ( -12.05000000000000426, 5.000000000000000000, 14.11271249798301319 ) ) ;
#1423 = VECTOR ( 'NONE', #1065, 1000.000000000000000 ) ;
#1424 = VERTEX_POINT ( 'NONE', #1011 ) ;
#1425 = EDGE_CURVE ( 'NONE', #693, #1466, #716, .T. ) ;
#1426 = LINE ( 'NONE', #725, #1258 ) ;
#1427 = DIRECTION ( 'NONE',  ( 0.000000000000000000, -1.000000000000000000, 0.000000000000000000 ) ) ;
#1428 = DIRECTION ( 'NONE',  ( 0.3745781213607146665, 0.000000000000000000, 0.9271953575152745985 ) ) ;
#1429 = CYLINDRICAL_SURFACE ( 'NONE', #748, 1.000000000000000000 ) ;
#1430 = ORIENTED_EDGE ( 'NONE', *, *, #1460, .T. ) ;
#1431 = VERTEX_POINT ( 'NONE', #267 ) ;
#1432 = VECTOR ( 'NONE', #502, 1000.000000000000000 ) ;
#1433 = VERTEX_POINT ( 'NONE', #1296 ) ;
#1434 = CARTESIAN_POINT ( 'NONE',  ( -12.05000000000000426, 5.000000000000000000, 14.11271249798301319 ) ) ;
#1435 = EDGE_CURVE ( 'NONE', #932, #1433, #923, .T. ) ;
#1436 = ORIENTED_EDGE ( 'NONE', *, *, #907, .T. ) ;
#1437 = VECTOR ( 'NONE', #1787, 1000.000000000000000 ) ;
#1438 = FACE_OUTER_BOUND ( 'NONE', #1503, .T. ) ;
#1439 = CIRCLE ( 'NONE', #507, 0.3999999999999995226 ) ;
#1440 = DIRECTION ( 'NONE',  ( 0.000000000000000000, 0.000000000000000000, -1.000000000000000000 ) ) ;
#1441 = VERTEX_POINT ( 'NONE', #1867 ) ;
#1442 = ORIENTED_EDGE ( 'NONE', *, *, #1447, .F. ) ;
#1443 = DIRECTION ( 'NONE',  ( -0.000000000000000000, -1.000000000000000000, -0.000000000000000000 ) ) ;
#1444 = ORIENTED_EDGE ( 'NONE', *, *, #80, .F. ) ;
#1445 = CARTESIAN_POINT ( 'NONE',  ( 4.049999999999999822, 5.000000000000000000, 6.100000000000000533 ) ) ;
#1446 = AXIS2_PLACEMENT_3D ( 'NONE', #819, #384, #669 ) ;
#1447 = EDGE_CURVE ( 'NONE', #1359, #308, #112, .T. ) ;
#1448 = DIRECTION ( 'NONE',  ( -0.3745781213607146110, -0.000000000000000000, 0.9271953575152744875 ) ) ;
#1449 = ORIENTED_EDGE ( 'NONE', *, *, #1207, .F. ) ;
#1450 = DIRECTION ( 'NONE',  ( -1.000000000000000000, 0.000000000000000000, 0.000000000000000000 ) ) ;
#1451 = EDGE_LOOP ( 'NONE', ( #1368, #1671, #1751, #370 ) ) ;
#1452 = CARTESIAN_POINT ( 'NONE',  ( -7.557241495712458956, 0.2473358276655136523, -18.09192738563405811 ) ) ;
#1453 = AXIS2_PLACEMENT_3D ( 'NONE', #1201, #426, #1469 ) ;
#1454 = ORIENTED_EDGE ( 'NONE', *, *, #687, .F. ) ;
#1455 = CARTESIAN_POINT ( 'NONE',  ( -7.949999999999996625, 4.000000000000000000, -18.00000000000000000 ) ) ;
#1456 = CARTESIAN_POINT ( 'NONE',  ( -2.781586072545820354, 4.000000000000000000, -28.12373436408213934 ) ) ;
#1457 = EDGE_CURVE ( 'NONE', #429, #1542, #156, .T. ) ;
#1458 = CARTESIAN_POINT ( 'NONE',  ( -7.949999999999996625, -20.53801353588023204, 18.00000000000000000 ) ) ;
#1459 = ORIENTED_EDGE ( 'NONE', *, *, #565, .T. ) ;
#1460 = EDGE_CURVE ( 'NONE', #1781, #1081, #1573, .T. ) ;
#1461 = FACE_OUTER_BOUND ( 'NONE', #1366, .T. ) ;
#1462 = DIRECTION ( 'NONE',  ( 0.000000000000000000, 0.000000000000000000, 1.000000000000000000 ) ) ;
#1463 = DIRECTION ( 'NONE',  ( 0.3745781213607146665, 0.000000000000000000, -0.9271953575152745985 ) ) ;
#1464 = VECTOR ( 'NONE', #1837, 1000.000000000000000 ) ;
#1465 = CARTESIAN_POINT ( 'NONE',  ( -7.249999999999999112, 1.951685505061957704, -1.951685505061956150 ) ) ;
#1466 = VERTEX_POINT ( 'NONE', #282 ) ;
#1467 = DIRECTION ( 'NONE',  ( 0.000000000000000000, 1.000000000000000000, -0.000000000000000000 ) ) ;
#1468 = ADVANCED_FACE ( 'NONE', ( #858 ), #434, .F. ) ;
#1469 = DIRECTION ( 'NONE',  ( 1.000000000000000000, 0.000000000000000000, 0.000000000000000000 ) ) ;
#1470 = CARTESIAN_POINT ( 'NONE',  ( -7.249999999999999112, 2.760100110745604685, 3.421457675466569031E-16 ) ) ;
#1471 = ORIENTED_EDGE ( 'NONE', *, *, #873, .T. ) ;
#1472 = DIRECTION ( 'NONE',  ( -1.080234721460776969E-16, 1.629936883689133400E-16, -1.000000000000000000 ) ) ;
#1473 =( GEOMETRIC_REPRESENTATION_CONTEXT ( 3 ) GLOBAL_UNCERTAINTY_ASSIGNED_CONTEXT ( ( #1326 ) ) GLOBAL_UNIT_ASSIGNED_CONTEXT ( ( #738, #718, #1165 ) ) REPRESENTATION_CONTEXT ( 'NONE', 'WORKASPACE' ) );
#1474 = ORIENTED_EDGE ( 'NONE', *, *, #654, .T. ) ;
#1475 = CARTESIAN_POINT ( 'NONE',  ( -7.949999999999996625, 4.000000000000000000, 14.11271249798300964 ) ) ;
#1476 = CARTESIAN_POINT ( 'NONE',  ( 5.566711792790210112, 5.000000000000000000, 21.22969680383658542 ) ) ;
#1477 = CARTESIAN_POINT ( 'NONE',  ( 7.949999999999996625, -20.53801353588023204, -18.00000000000000000 ) ) ;
#1478 = AXIS2_PLACEMENT_3D ( 'NONE', #100, #1363, #1260 ) ;
#1479 = ADVANCED_FACE ( 'NONE', ( #830 ), #586, .F. ) ;
#1480 = AXIS2_PLACEMENT_3D ( 'NONE', #1487, #1383, #1843 ) ;
#1481 = DIRECTION ( 'NONE',  ( -1.080234721460776969E-16, 1.629936883689133400E-16, -1.000000000000000000 ) ) ;
#1482 = ORIENTED_EDGE ( 'NONE', *, *, #1833, .T. ) ;
#1483 = DIRECTION ( 'NONE',  ( 0.000000000000000000, 0.000000000000000000, -1.000000000000000000 ) ) ;
#1484 = ORIENTED_EDGE ( 'NONE', *, *, #484, .T. ) ;
#1485 = CARTESIAN_POINT ( 'NONE',  ( 1.102182119232617714E-15, 1.000000000000000888, 26.99999999999999645 ) ) ;
#1486 = CARTESIAN_POINT ( 'NONE',  ( 3.708781430061097950, 4.000000000000000000, 28.49831248544285245 ) ) ;
#1487 = CARTESIAN_POINT ( 'NONE',  ( -12.05000000000000426, 0.000000000000000000, 14.11271249798301319 ) ) ;
#1488 = CARTESIAN_POINT ( 'NONE',  ( 12.05000000000000426, 0.000000000000000000, 14.11271249798300964 ) ) ;
#1489 = EDGE_CURVE ( 'NONE', #421, #1359, #18, .T. ) ;
#1490 = VERTEX_POINT ( 'NONE', #689 ) ;
#1491 = CIRCLE ( 'NONE', #981, 1.000000000000000000 ) ;
#1492 = DIRECTION ( 'NONE',  ( 0.000000000000000000, -1.000000000000000000, 0.000000000000000000 ) ) ;
#1493 = EDGE_LOOP ( 'NONE', ( #373, #1319, #143, #144 ) ) ;
#1494 = CARTESIAN_POINT ( 'NONE',  ( 12.15887764166190799, 0.000000000000000000, 4.912071127139443938 ) ) ;
#1495 = ORIENTED_EDGE ( 'NONE', *, *, #92, .T. ) ;
#1496 = CARTESIAN_POINT ( 'NONE',  ( 12.05000000000000426, 5.000000000000000000, -14.11271249798301142 ) ) ;
#1497 = DIRECTION ( 'NONE',  ( -0.000000000000000000, -1.000000000000000000, -0.000000000000000000 ) ) ;
#1498 = CIRCLE ( 'NONE', #300, 3.999999999999996447 ) ;
#1499 = ORIENTED_EDGE ( 'NONE', *, *, #1207, .T. ) ;
#1500 = EDGE_CURVE ( 'NONE', #778, #1048, #1582, .T. ) ;
#1501 = VECTOR ( 'NONE', #730, 1000.000000000000114 ) ;
#1502 = DIRECTION ( 'NONE',  ( 1.000000000000000000, 0.000000000000000000, 0.000000000000000000 ) ) ;
#1503 = EDGE_LOOP ( 'NONE', ( #1182, #1531, #820, #1348 ) ) ;
#1504 = FACE_OUTER_BOUND ( 'NONE', #670, .T. ) ;
#1505 = ORIENTED_EDGE ( 'NONE', *, *, #706, .T. ) ;
#1506 = DIRECTION ( 'NONE',  ( 0.000000000000000000, -1.000000000000000000, 0.000000000000000000 ) ) ;
#1507 = CIRCLE ( 'NONE', #39, 1.000000000000000222 ) ;
#1508 = DIRECTION ( 'NONE',  ( -1.000000000000000000, 0.000000000000000000, -0.000000000000000000 ) ) ;
#1509 = ORIENTED_EDGE ( 'NONE', *, *, #1300, .F. ) ;
#1510 = MECHANICAL_DESIGN_GEOMETRIC_PRESENTATION_REPRESENTATION (  '', ( #463 ), #758 ) ;
#1511 = DIRECTION ( 'NONE',  ( 0.000000000000000000, 0.000000000000000000, -1.000000000000000000 ) ) ;
#1512 = ADVANCED_FACE ( 'NONE', ( #979 ), #1552, .T. ) ;
#1513 = VERTEX_POINT ( 'NONE', #1738 ) ;
#1514 = EDGE_CURVE ( 'NONE', #1244, #1322, #618, .T. ) ;
#1515 = ORIENTED_EDGE ( 'NONE', *, *, #557, .F. ) ;
#1516 = DIRECTION ( 'NONE',  ( 0.000000000000000000, 0.000000000000000000, -1.000000000000000000 ) ) ;
#1517 = VECTOR ( 'NONE', #216, 1000.000000000000000 ) ;
#1518 = CARTESIAN_POINT ( 'NONE',  ( 5.566711792790213664, 4.000000000000000000, 21.22969680383658897 ) ) ;
#1519 = AXIS2_PLACEMENT_3D ( 'NONE', #1694, #395, #972 ) ;
#1520 = EDGE_LOOP ( 'NONE', ( #934, #747, #1499, #646 ) ) ;
#1521 = PLANE ( 'NONE',  #1750 ) ;
#1522 = ORIENTED_EDGE ( 'NONE', *, *, #194, .F. ) ;
#1523 = LINE ( 'NONE', #247, #469 ) ;
#1524 = CIRCLE ( 'NONE', #1227, 1.000000000000000000 ) ;
#1525 = EDGE_LOOP ( 'NONE', ( #225, #1059, #1151, #674, #640 ) ) ;
#1526 = EDGE_CURVE ( 'NONE', #27, #924, #1222, .T. ) ;
#1527 = DIRECTION ( 'NONE',  ( 0.000000000000000000, -0.000000000000000000, -1.000000000000000000 ) ) ;
#1528 = CARTESIAN_POINT ( 'NONE',  ( -1.849999999999995426, 2.200000000000000178, -7.199999999999999289 ) ) ;
#1529 = ORIENTED_EDGE ( 'NONE', *, *, #1489, .T. ) ;
#1530 = CARTESIAN_POINT ( 'NONE',  ( 1.102182119232617714E-15, 0.000000000000000000, -29.99999999999999645 ) ) ;
#1531 = ORIENTED_EDGE ( 'NONE', *, *, #974, .T. ) ;
#1532 = CIRCLE ( 'NONE', #1655, 20.00000000000000000 ) ;
#1533 = DIRECTION ( 'NONE',  ( -0.3745781213607146665, 0.000000000000000000, -0.9271953575152745985 ) ) ;
#1534 = ORIENTED_EDGE ( 'NONE', *, *, #240, .T. ) ;
#1535 = DIRECTION ( 'NONE',  ( 0.000000000000000000, 0.000000000000000000, -1.000000000000000000 ) ) ;
#1536 = ADVANCED_FACE ( 'NONE', ( #190 ), #1606, .F. ) ;
#1537 = CARTESIAN_POINT ( 'NONE',  ( -7.249999999999999112, -3.380147765950889503E-16, -2.760100110745603352 ) ) ;
#1538 = ADVANCED_FACE ( 'NONE', ( #1461 ), #311, .F. ) ;
#1539 = CARTESIAN_POINT ( 'NONE',  ( -7.249999999999999112, -1.237772571230833368E-15, 2.760100110745605573 ) ) ;
#1540 = PLANE ( 'NONE',  #877 ) ;
#1541 = AXIS2_PLACEMENT_3D ( 'NONE', #1241, #71, #672 ) ;
#1542 = VERTEX_POINT ( 'NONE', #474 ) ;
#1543 = ORIENTED_EDGE ( 'NONE', *, *, #1425, .F. ) ;
#1544 = DIRECTION ( 'NONE',  ( 0.000000000000000000, 0.000000000000000000, 1.000000000000000000 ) ) ;
#1545 = DIRECTION ( 'NONE',  ( 1.000000000000000000, -0.000000000000000000, -1.066428366379186035E-16 ) ) ;
#1546 = EDGE_CURVE ( 'NONE', #1164, #1656, #404, .T. ) ;
#1547 = LINE ( 'NONE', #834, #550 ) ;
#1548 = VECTOR ( 'NONE', #1369, 1000.000000000000114 ) ;
#1549 = ORIENTED_EDGE ( 'NONE', *, *, #194, .T. ) ;
#1550 = CARTESIAN_POINT ( 'NONE',  ( 4.049999999999998934, 0.000000000000000000, -7.099999999999998757 ) ) ;
#1551 = ORIENTED_EDGE ( 'NONE', *, *, #706, .F. ) ;
#1552 = CYLINDRICAL_SURFACE ( 'NONE', #892, 1.000000000000000000 ) ;
#1553 = VECTOR ( 'NONE', #1330, 1000.000000000000000 ) ;
#1554 = AXIS2_PLACEMENT_3D ( 'NONE', #599, #901, #1328 ) ;
#1555 = CARTESIAN_POINT ( 'NONE',  ( 3.708781430061097950, -20.53801353588023204, 28.49831248544285245 ) ) ;
#1556 = DIRECTION ( 'NONE',  ( -0.000000000000000000, -0.000000000000000000, -1.000000000000000000 ) ) ;
#1557 = ORIENTED_EDGE ( 'NONE', *, *, #1558, .T. ) ;
#1558 = EDGE_CURVE ( 'NONE', #1424, #1190, #1765, .T. ) ;
#1559 = CARTESIAN_POINT ( 'NONE',  ( -6.493907150305485487, 4.000000000000000000, 21.60427492519730563 ) ) ;
#1560 = ORIENTED_EDGE ( 'NONE', *, *, #675, .T. ) ;
#1561 = AXIS2_PLACEMENT_3D ( 'NONE', #87, #1492, #1511 ) ;
#1562 = EDGE_CURVE ( 'NONE', #1812, #97, #325, .T. ) ;
#1563 = CARTESIAN_POINT ( 'NONE',  ( -12.05000000000000426, 4.000000000000000000, -14.11271249798301319 ) ) ;
#1564 = VECTOR ( 'NONE', #431, 1000.000000000000000 ) ;
#1565 = PRESENTATION_LAYER_ASSIGNMENT (  '', '', ( #1302 ) ) ;
#1566 = LINE ( 'NONE', #1134, #233 ) ;
#1567 = CARTESIAN_POINT ( 'NONE',  ( 12.05000000000000426, 4.000000000000000000, 14.11271249798300964 ) ) ;
#1568 = EDGE_LOOP ( 'NONE', ( #1250, #1474 ) ) ;
#1569 = DIRECTION ( 'NONE',  ( 1.000000000000000000, 3.080716482006245435E-18, -1.080234721460776969E-16 ) ) ;
#1570 = EDGE_CURVE ( 'NONE', #1020, #567, #1614, .T. ) ;
#1571 = AXIS2_PLACEMENT_3D ( 'NONE', #183, #53, #1440 ) ;
#1572 = ORIENTED_EDGE ( 'NONE', *, *, #1669, .F. ) ;
#1573 = LINE ( 'NONE', #1141, #1285 ) ;
#1574 = EDGE_CURVE ( 'NONE', #1441, #1803, #534, .T. ) ;
#1575 = EDGE_LOOP ( 'NONE', ( #1235, #769, #302, #1631, #1529, #1093 ) ) ;
#1576 = DIRECTION ( 'NONE',  ( 0.000000000000000000, 0.000000000000000000, -1.000000000000000000 ) ) ;
#1577 = CARTESIAN_POINT ( 'NONE',  ( -7.557251681333111648, 0.2473273944689579062, 18.09187584645394153 ) ) ;
#1578 = DIRECTION ( 'NONE',  ( 0.000000000000000000, -1.000000000000000000, 0.000000000000000000 ) ) ;
#1579 = ORIENTED_EDGE ( 'NONE', *, *, #470, .T. ) ;
#1580 = ORIENTED_EDGE ( 'NONE', *, *, #860, .F. ) ;
#1581 = DIRECTION ( 'NONE',  ( 0.000000000000000000, -1.000000000000000000, 0.000000000000000000 ) ) ;
#1582 = CIRCLE ( 'NONE', #589, 0.3999999999999995226 ) ;
#1583 = B_SPLINE_CURVE_WITH_KNOTS ( 'NONE', 3,
 ( #853, #1723, #1212, #1861, #1577, #286, #1759, #1039 ),
 .UNSPECIFIED., .F., .F.,
 ( 4, 2, 2, 4 ),
 ( 3.033532685954039693E-20, 0.001612433399897847831, 0.003224866799795695228, 0.006449733599591391323 ),
 .UNSPECIFIED. ) ;
#1584 = ORIENTED_EDGE ( 'NONE', *, *, #30, .T. ) ;
#1585 = AXIS2_PLACEMENT_3D ( 'NONE', #869, #1443, #1152 ) ;
#1586 = CARTESIAN_POINT ( 'NONE',  ( -7.949999999999996625, -20.53801353588023204, -18.00000000000000000 ) ) ;
#1587 = ORIENTED_EDGE ( 'NONE', *, *, #606, .T. ) ;
#1588 = EDGE_CURVE ( 'NONE', #1233, #1148, #1673, .T. ) ;
#1589 = TOROIDAL_SURFACE ( 'NONE', #568, 19.00000000000000000, 1.000000000000000000 ) ;
#1590 = DIRECTION ( 'NONE',  ( -0.000000000000000000, 1.000000000000000000, -0.000000000000000000 ) ) ;
#1591 = CARTESIAN_POINT ( 'NONE',  ( -12.05000000000000426, 4.000000000000000000, 14.11271249798301319 ) ) ;
#1592 = VERTEX_POINT ( 'NONE', #1055 ) ;
#1593 = ORIENTED_EDGE ( 'NONE', *, *, #573, .F. ) ;
#1594 = VERTEX_POINT ( 'NONE', #915 ) ;
#1595 = CARTESIAN_POINT ( 'NONE',  ( -6.946194674194290819, 0.7097908319122099297, -20.37475210003335491 ) ) ;
#1596 = AXIS2_PLACEMENT_3D ( 'NONE', #1667, #521, #951 ) ;
#1597 = ORIENTED_EDGE ( 'NONE', *, *, #955, .F. ) ;
#1598 = CARTESIAN_POINT ( 'NONE',  ( 0.000000000000000000, 0.000000000000000000, 0.000000000000000000 ) ) ;
#1599 = AXIS2_PLACEMENT_3D ( 'NONE', #415, #1412, #278 ) ;
#1600 = EDGE_CURVE ( 'NONE', #914, #1849, #110, .T. ) ;
#1601 = COLOUR_RGB ( '',1.000000000000000000, 1.000000000000000000, 1.000000000000000000 ) ;
#1602 = DIRECTION ( 'NONE',  ( 0.000000000000000000, -1.000000000000000000, 0.000000000000000000 ) ) ;
#1603 = EDGE_CURVE ( 'NONE', #1048, #1362, #613, .T. ) ;
#1604 = DIRECTION ( 'NONE',  ( 0.000000000000000000, -1.000000000000000000, 0.000000000000000000 ) ) ;
#1605 = ORIENTED_EDGE ( 'NONE', *, *, #1645, .F. ) ;
#1606 = CYLINDRICAL_SURFACE ( 'NONE', #563, 1.000000000000000000 ) ;
#1607 = DIRECTION ( 'NONE',  ( 0.000000000000000000, -1.000000000000000000, 0.000000000000000000 ) ) ;
#1608 = CARTESIAN_POINT ( 'NONE',  ( -0.1500000000000001610, -3.380147765950889503E-16, -2.760100110745604240 ) ) ;
#1609 = VERTEX_POINT ( 'NONE', #1475 ) ;
#1610 = EDGE_CURVE ( 'NONE', #1466, #85, #1132, .T. ) ;
#1611 = FACE_OUTER_BOUND ( 'NONE', #314, .T. ) ;
#1612 = VERTEX_POINT ( 'NONE', #1776 ) ;
#1613 = CARTESIAN_POINT ( 'NONE',  ( 7.949999999999996625, 0.000000000000000000, 14.11271249798301319 ) ) ;
#1614 = CIRCLE ( 'NONE', #1345, 3.999999999999996447 ) ;
#1615 = DIRECTION ( 'NONE',  ( 1.026468858497600010E-16, 0.3826834323650901704, 0.9238795325112866275 ) ) ;
#1616 = CARTESIAN_POINT ( 'NONE',  ( 4.049999999999998934, 5.000000000000000000, -7.099999999999998757 ) ) ;
#1617 = CARTESIAN_POINT ( 'NONE',  ( -12.05000000000000426, 0.000000000000000000, -14.11271249798301319 ) ) ;
#1618 = CARTESIAN_POINT ( 'NONE',  ( -1.849999999999999201, 0.000000000000000000, 12.29999999999999893 ) ) ;
#1619 = EDGE_CURVE ( 'NONE', #1158, #1677, #483, .T. ) ;
#1620 = ORIENTED_EDGE ( 'NONE', *, *, #1024, .F. ) ;
#1621 = DIRECTION ( 'NONE',  ( -0.000000000000000000, 1.000000000000000000, -0.000000000000000000 ) ) ;
#1622 = EDGE_CURVE ( 'NONE', #248, #693, #886, .T. ) ;
#1623 = PRODUCT_DEFINITION ( 'UNKNOWN', '', #666, #1117 ) ;
#1624 = LINE ( 'NONE', #1192, #492 ) ;
#1625 = SURFACE_STYLE_FILL_AREA ( #514 ) ;
#1626 = CIRCLE ( 'NONE', #155, 20.00000000000000000 ) ;
#1627 = CARTESIAN_POINT ( 'NONE',  ( 1.102182119232617714E-15, 4.000000000000000000, 26.99999999999999645 ) ) ;
#1628 = ORIENTED_EDGE ( 'NONE', *, *, #1619, .T. ) ;
#1629 = AXIS2_PLACEMENT_3D ( 'NONE', #1422, #1113, #543 ) ;
#1630 = DIRECTION ( 'NONE',  ( 0.3745781213607147220, 0.000000000000000000, -0.9271953575152744875 ) ) ;
#1631 = ORIENTED_EDGE ( 'NONE', *, *, #375, .F. ) ;
#1632 = EDGE_CURVE ( 'NONE', #584, #859, #1735, .T. ) ;
#1633 = CARTESIAN_POINT ( 'NONE',  ( 7.949999999999996625, 4.000000000000000000, -18.00000000000000000 ) ) ;
#1634 = ADVANCED_FACE ( 'NONE', ( #512 ), #78, .T. ) ;
#1635 = DIRECTION ( 'NONE',  ( 0.9271953575152751537, 0.000000000000000000, 0.3745781213607133897 ) ) ;
#1636 = TOROIDAL_SURFACE ( 'NONE', #1786, 2.999999999999998224, 1.000000000000000000 ) ;
#1637 = LINE ( 'NONE', #369, #1437 ) ;
#1638 = ORIENTED_EDGE ( 'NONE', *, *, #68, .T. ) ;
#1639 = CARTESIAN_POINT ( 'NONE',  ( 1.102182119232617714E-15, 0.000000000000000000, -26.99999999999999645 ) ) ;
#1640 = APPLICATION_CONTEXT ( 'automotive_design' ) ;
#1641 = ORIENTED_EDGE ( 'NONE', *, *, #1645, .T. ) ;
#1642 = CARTESIAN_POINT ( 'NONE',  ( -7.949999999999996625, 0.000000000000000000, 14.11271249798300964 ) ) ;
#1643 = CARTESIAN_POINT ( 'NONE',  ( 3.708781430061097950, 4.000000000000000000, -28.49831248544285245 ) ) ;
#1644 = CARTESIAN_POINT ( 'NONE',  ( -0.1500000000000006051, 5.000000000000000000, -6.099999999999998757 ) ) ;
#1645 = EDGE_CURVE ( 'NONE', #1362, #580, #1042, .T. ) ;
#1646 = CARTESIAN_POINT ( 'NONE',  ( -1.849999999999999201, 2.200000000000000178, 12.29999999999999893 ) ) ;
#1647 = ORIENTED_EDGE ( 'NONE', *, *, #1033, .F. ) ;
#1648 = DIRECTION ( 'NONE',  ( 0.000000000000000000, 0.000000000000000000, -1.000000000000000000 ) ) ;
#1649 = EDGE_LOOP ( 'NONE', ( #1834, #1001, #1070, #737 ) ) ;
#1650 = FACE_OUTER_BOUND ( 'NONE', #1413, .T. ) ;
#1651 = EDGE_LOOP ( 'NONE', ( #999, #59, #838, #741 ) ) ;
#1652 = CARTESIAN_POINT ( 'NONE',  ( 4.049999999999999822, 5.000000000000000000, 7.100000000000000533 ) ) ;
#1653 = ADVANCED_FACE ( 'NONE', ( #1504 ), #936, .T. ) ;
#1654 = DIRECTION ( 'NONE',  ( 0.000000000000000000, 0.000000000000000000, -1.000000000000000000 ) ) ;
#1655 = AXIS2_PLACEMENT_3D ( 'NONE', #1273, #1402, #711 ) ;
#1656 = VERTEX_POINT ( 'NONE', #1361 ) ;
#1657 = ADVANCED_FACE ( 'NONE', ( #1650 ), #1802, .T. ) ;
#1658 = AXIS2_PLACEMENT_3D ( 'NONE', #575, #12, #307 ) ;
#1659 = DIRECTION ( 'NONE',  ( 0.000000000000000000, -1.000000000000000000, 0.000000000000000000 ) ) ;
#1660 = ORIENTED_EDGE ( 'NONE', *, *, #678, .T. ) ;
#1661 = LINE ( 'NONE', #1063, #1163 ) ;
#1662 = ORIENTED_EDGE ( 'NONE', *, *, #732, .T. ) ;
#1663 = LINE ( 'NONE', #504, #1816 ) ;
#1664 = DIRECTION ( 'NONE',  ( 0.000000000000000000, 1.000000000000000000, 0.000000000000000000 ) ) ;
#1665 = EDGE_LOOP ( 'NONE', ( #1371, #1580, #1863, #759 ) ) ;
#1666 = VECTOR ( 'NONE', #487, 1000.000000000000000 ) ;
#1667 = CARTESIAN_POINT ( 'NONE',  ( -1.849999999999999201, 2.200000000000000178, 12.29999999999999893 ) ) ;
#1668 = VERTEX_POINT ( 'NONE', #659 ) ;
#1669 = EDGE_CURVE ( 'NONE', #1195, #1656, #439, .T. ) ;
#1670 = CARTESIAN_POINT ( 'NONE',  ( 7.949999999999996625, -20.53801353588023204, 18.00000000000000000 ) ) ;
#1671 = ORIENTED_EDGE ( 'NONE', *, *, #149, .T. ) ;
#1672 = DIRECTION ( 'NONE',  ( 0.000000000000000000, -1.000000000000000000, 0.000000000000000000 ) ) ;
#1673 = CIRCLE ( 'NONE', #16, 5.099999999999998757 ) ;
#1674 = DIRECTION ( 'NONE',  ( 0.000000000000000000, 1.000000000000000000, 0.000000000000000000 ) ) ;
#1675 = ORIENTED_EDGE ( 'NONE', *, *, #583, .F. ) ;
#1676 = CARTESIAN_POINT ( 'NONE',  ( -6.493907150305484599, 1.000000000000000888, -21.60427492519730563 ) ) ;
#1677 = VERTEX_POINT ( 'NONE', #1679 ) ;
#1678 = VECTOR ( 'NONE', #549, 1000.000000000000000 ) ;
#1679 = CARTESIAN_POINT ( 'NONE',  ( 6.493907150305485487, 4.000000000000000000, -21.60427492519730563 ) ) ;
#1680 = ADVANCED_FACE ( 'NONE', ( #493 ), #1796, .T. ) ;
#1681 = AXIS2_PLACEMENT_3D ( 'NONE', #1445, #159, #1316 ) ;
#1682 = ORIENTED_EDGE ( 'NONE', *, *, #687, .T. ) ;
#1683 = CARTESIAN_POINT ( 'NONE',  ( 1.102182119232617714E-15, 1.000000000000000888, -26.99999999999999645 ) ) ;
#1684 = EDGE_CURVE ( 'NONE', #1542, #914, #641, .T. ) ;
#1685 = CARTESIAN_POINT ( 'NONE',  ( -0.1500000000000006051, 0.000000000000000000, -6.099999999999998757 ) ) ;
#1686 = EDGE_LOOP ( 'NONE', ( #90, #1495, #878, #995 ) ) ;
#1687 = DIRECTION ( 'NONE',  ( 0.000000000000000000, 0.000000000000000000, -1.000000000000000000 ) ) ;
#1688 = VECTOR ( 'NONE', #1502, 1000.000000000000000 ) ;
#1689 = EDGE_LOOP ( 'NONE', ( #1073, #1199, #208, #855 ) ) ;
#1690 = VECTOR ( 'NONE', #1556, 1000.000000000000000 ) ;
#1691 = DIRECTION ( 'NONE',  ( 0.000000000000000000, 0.000000000000000000, -1.000000000000000000 ) ) ;
#1692 = ORIENTED_EDGE ( 'NONE', *, *, #876, .T. ) ;
#1693 = AXIS2_PLACEMENT_3D ( 'NONE', #679, #694, #560 ) ;
#1694 = CARTESIAN_POINT ( 'NONE',  ( -6.118629150101524417, 1.010333609296566353E-15, 1.500000000000000000 ) ) ;
#1695 = EDGE_CURVE ( 'NONE', #1844, #1790, #1523, .T. ) ;
#1696 = CARTESIAN_POINT ( 'NONE',  ( -7.249999999999999112, -4.782056660120257365E-16, -1.899999999999999467 ) ) ;
#1697 = LINE ( 'NONE', #1129, #1690 ) ;
#1698 = CARTESIAN_POINT ( 'NONE',  ( 7.949999999999996625, 4.000000000000000000, 14.11271249798301319 ) ) ;
#1699 = CARTESIAN_POINT ( 'NONE',  ( 12.05000000000000426, 5.000000000000000000, 14.11271249798300964 ) ) ;
#1700 = ORIENTED_EDGE ( 'NONE', *, *, #481, .F. ) ;
#1701 = LINE ( 'NONE', #412, #536 ) ;
#1702 = DIRECTION ( 'NONE',  ( 0.000000000000000000, 0.000000000000000000, -1.000000000000000000 ) ) ;
#1703 = EDGE_CURVE ( 'NONE', #1849, #217, #374, .T. ) ;
#1704 = DIRECTION ( 'NONE',  ( 1.000000000000000000, -0.000000000000000000, 0.000000000000000000 ) ) ;
#1705 = AXIS2_PLACEMENT_3D ( 'NONE', #446, #28, #1758 ) ;
#1706 = ORIENTED_EDGE ( 'NONE', *, *, #240, .F. ) ;
#1707 = ORIENTED_EDGE ( 'NONE', *, *, #1588, .F. ) ;
#1708 = DIRECTION ( 'NONE',  ( 0.000000000000000000, 0.000000000000000000, -1.000000000000000000 ) ) ;
#1709 = VECTOR ( 'NONE', #973, 1000.000000000000000 ) ;
#1710 = PRESENTATION_STYLE_ASSIGNMENT (( #727 ) ) ;
#1711 = CYLINDRICAL_SURFACE ( 'NONE', #380, 3.999999999999996447 ) ;
#1712 = EDGE_CURVE ( 'NONE', #1433, #1244, #1218, .T. ) ;
#1713 = CARTESIAN_POINT ( 'NONE',  ( -1.849999999999996092, 0.000000000000000000, -17.39999999999999858 ) ) ;
#1714 = ORIENTED_EDGE ( 'NONE', *, *, #1526, .F. ) ;
#1715 = LINE ( 'NONE', #256, #517 ) ;
#1716 = ORIENTED_EDGE ( 'NONE', *, *, #260, .F. ) ;
#1717 = CIRCLE ( 'NONE', #1561, 3.999999999999996447 ) ;
#1718 = DIRECTION ( 'NONE',  ( -5.295471663508147806E-15, 0.000000000000000000, -1.000000000000000000 ) ) ;
#1719 = AXIS2_PLACEMENT_3D ( 'NONE', #1122, #1581, #1691 ) ;
#1720 = ORIENTED_EDGE ( 'NONE', *, *, #215, .F. ) ;
#1721 = FILL_AREA_STYLE ('',( #840 ) ) ;
#1722 = CARTESIAN_POINT ( 'NONE',  ( 0.8499999999999994227, 5.000000000000000000, -7.099999999999998757 ) ) ;
#1723 = CARTESIAN_POINT ( 'NONE',  ( -7.870152303666187343, -1.143494478793305150E-17, 15.97786636464260468 ) ) ;
#1724 = CARTESIAN_POINT ( 'NONE',  ( 5.566711792790209223, 1.000000000000000000, -21.22969680383658897 ) ) ;
#1725 = EDGE_LOOP ( 'NONE', ( #733, #1798, #742, #1522 ) ) ;
#1726 = ORIENTED_EDGE ( 'NONE', *, *, #696, .F. ) ;
#1727 = CARTESIAN_POINT ( 'NONE',  ( -6.493907150305484599, 1.000000000000000000, -21.60427492519730563 ) ) ;
#1728 = AXIS2_PLACEMENT_3D ( 'NONE', #1683, #1825, #1382 ) ;
#1729 = EDGE_CURVE ( 'NONE', #835, #411, #954, .T. ) ;
#1730 = ORIENTED_EDGE ( 'NONE', *, *, #606, .F. ) ;
#1731 = CARTESIAN_POINT ( 'NONE',  ( 5.050000000000001599, 5.000000000000000000, 6.100000000000000533 ) ) ;
#1732 = EDGE_LOOP ( 'NONE', ( #1730, #1700, #658, #1170 ) ) ;
#1733 = CARTESIAN_POINT ( 'NONE',  ( 5.049999999999998934, 0.000000000000000000, -6.099999999999998757 ) ) ;
#1734 = CARTESIAN_POINT ( 'NONE',  ( 7.949999999999996625, 1.000000000000000000, -14.11271249798301142 ) ) ;
#1735 = CIRCLE ( 'NONE', #920, 1.000000000000000000 ) ;
#1736 = EDGE_LOOP ( 'NONE', ( #232, #1764, #255, #602 ) ) ;
#1737 = EDGE_CURVE ( 'NONE', #227, #956, #1661, .T. ) ;
#1738 = CARTESIAN_POINT ( 'NONE',  ( -0.1499999999999995504, -1.237772571230833368E-15, 2.760100110745604685 ) ) ;
#1739 = ORIENTED_EDGE ( 'NONE', *, *, #92, .F. ) ;
#1740 = CIRCLE ( 'NONE', #382, 1.000000000000000444 ) ;
#1741 = SURFACE_STYLE_FILL_AREA ( #1721 ) ;
#1742 = EDGE_CURVE ( 'NONE', #1359, #85, #740, .T. ) ;
#1743 = CARTESIAN_POINT ( 'NONE',  ( 6.949999999999996625, 5.000000000000000000, -14.11271249798301142 ) ) ;
#1744 = CIRCLE ( 'NONE', #1228, 5.099999999999998757 ) ;
#1745 = DIRECTION ( 'NONE',  ( 0.000000000000000000, 0.000000000000000000, 1.000000000000000000 ) ) ;
#1746 = ORIENTED_EDGE ( 'NONE', *, *, #1845, .T. ) ;
#1747 = CARTESIAN_POINT ( 'NONE',  ( -12.05000000000000426, 4.000000000000000000, 14.11271249798301319 ) ) ;
#1748 = ORIENTED_EDGE ( 'NONE', *, *, #105, .T. ) ;
#1749 = DIRECTION ( 'NONE',  ( 8.881784197001256268E-16, 0.000000000000000000, -1.000000000000000000 ) ) ;
#1750 = AXIS2_PLACEMENT_3D ( 'NONE', #269, #1704, #1394 ) ;
#1751 = ORIENTED_EDGE ( 'NONE', *, *, #1219, .T. ) ;
#1752 = AXIS2_PLACEMENT_3D ( 'NONE', #1617, #902, #1179 ) ;
#1753 = DIRECTION ( 'NONE',  ( 0.000000000000000000, 0.000000000000000000, -1.000000000000000000 ) ) ;
#1754 = EDGE_CURVE ( 'NONE', #665, #818, #1104, .T. ) ;
#1755 = CARTESIAN_POINT ( 'NONE',  ( -1.849999999999996092, 2.200000000000000178, -12.29999999999999893 ) ) ;
#1756 = CARTESIAN_POINT ( 'NONE',  ( 6.949999999999996625, 4.000000000000000000, 14.11271249798301319 ) ) ;
#1757 = VERTEX_POINT ( 'NONE', #1642 ) ;
#1758 = DIRECTION ( 'NONE',  ( 0.000000000000000000, 0.000000000000000000, 1.000000000000000000 ) ) ;
#1759 = CARTESIAN_POINT ( 'NONE',  ( -6.886858220234074679, 0.7654264083396227214, 20.63160090343405173 ) ) ;
#1760 = CARTESIAN_POINT ( 'NONE',  ( 1.102182119232617714E-15, 5.000000000000000000, -26.99999999999999645 ) ) ;
#1761 = EDGE_CURVE ( 'NONE', #1378, #1803, #633, .T. ) ;
#1762 = DIRECTION ( 'NONE',  ( 0.000000000000000000, -1.000000000000000000, 0.000000000000000000 ) ) ;
#1763 = DIRECTION ( 'NONE',  ( 1.244166427442382105E-16, 0.000000000000000000, 1.000000000000000000 ) ) ;
#1764 = ORIENTED_EDGE ( 'NONE', *, *, #435, .T. ) ;
#1765 = CIRCLE ( 'NONE', #51, 20.00000000000000000 ) ;
#1766 = DIRECTION ( 'NONE',  ( 0.000000000000000000, 0.000000000000000000, -1.000000000000000000 ) ) ;
#1767 = AXIS2_PLACEMENT_3D ( 'NONE', #1586, #294, #1306 ) ;
#1768 = CARTESIAN_POINT ( 'NONE',  ( 6.949999999999996625, 5.000000000000000000, 0.000000000000000000 ) ) ;
#1769 = CARTESIAN_POINT ( 'NONE',  ( -7.249999999999999112, -6.086006167071561915E-16, -1.100000000000000533 ) ) ;
#1770 = CARTESIAN_POINT ( 'NONE',  ( 3.708781430061097950, 1.000000000000000888, 28.49831248544285245 ) ) ;
#1771 = ORIENTED_EDGE ( 'NONE', *, *, #650, .F. ) ;
#1772 = EDGE_CURVE ( 'NONE', #248, #1190, #987, .T. ) ;
#1773 = FACE_OUTER_BOUND ( 'NONE', #782, .T. ) ;
#1774 = ORIENTED_EDGE ( 'NONE', *, *, #836, .F. ) ;
#1775 = EDGE_CURVE ( 'NONE', #376, #217, #997, .T. ) ;
#1776 = CARTESIAN_POINT ( 'NONE',  ( -7.249999999999999112, 1.951685505061958148, 1.951685505061958148 ) ) ;
#1777 = FACE_OUTER_BOUND ( 'NONE', #894, .T. ) ;
#1778 = CARTESIAN_POINT ( 'NONE',  ( -1.849999999999996092, 2.200000000000000178, -12.29999999999999893 ) ) ;
#1779 = AXIS2_PLACEMENT_3D ( 'NONE', #1756, #453, #1450 ) ;
#1780 = LINE ( 'NONE', #211, #682 ) ;
#1781 = VERTEX_POINT ( 'NONE', #702 ) ;
#1782 = DIRECTION ( 'NONE',  ( -1.000000000000000000, 0.000000000000000000, 0.000000000000000000 ) ) ;
#1783 = DIRECTION ( 'NONE',  ( -0.9271953575152745985, 0.000000000000000000, 0.3745781213607143889 ) ) ;
#1784 = ADVANCED_FACE ( 'NONE', ( #1414 ), #1240, .T. ) ;
#1785 = DIRECTION ( 'NONE',  ( 0.000000000000000000, -1.000000000000000000, 0.000000000000000000 ) ) ;
#1786 = AXIS2_PLACEMENT_3D ( 'NONE', #423, #1133, #1708 ) ;
#1787 = DIRECTION ( 'NONE',  ( 1.244166427442382105E-16, 0.000000000000000000, 1.000000000000000000 ) ) ;
#1788 = ORIENTED_EDGE ( 'NONE', *, *, #776, .T. ) ;
#1789 = LINE ( 'NONE', #667, #1688 ) ;
#1790 = VERTEX_POINT ( 'NONE', #419 ) ;
#1791 = CARTESIAN_POINT ( 'NONE',  ( 5.049999999999998934, 5.000000000000000000, -6.099999999999998757 ) ) ;
#1792 = ORIENTED_EDGE ( 'NONE', *, *, #1024, .T. ) ;
#1793 = EDGE_CURVE ( 'NONE', #1840, #27, #828, .T. ) ;
#1794 = CARTESIAN_POINT ( 'NONE',  ( 6.949999999999996625, 1.000000000000000000, 18.00000000000000000 ) ) ;
#1795 = FILL_AREA_STYLE_COLOUR ( '', #699 ) ;
#1796 = TOROIDAL_SURFACE ( 'NONE', #1041, 19.00000000000000000, 1.000000000000000000 ) ;
#1797 = FACE_OUTER_BOUND ( 'NONE', #539, .T. ) ;
#1798 = ORIENTED_EDGE ( 'NONE', *, *, #744, .F. ) ;
#1799 = CYLINDRICAL_SURFACE ( 'NONE', #1025, 0.9999999999999997780 ) ;
#1800 = CIRCLE ( 'NONE', #928, 5.099999999999999645 ) ;
#1801 = ORIENTED_EDGE ( 'NONE', *, *, #1415, .F. ) ;
#1802 = PLANE ( 'NONE',  #1255 ) ;
#1803 = VERTEX_POINT ( 'NONE', #393 ) ;
#1804 = DIRECTION ( 'NONE',  ( -0.000000000000000000, 1.000000000000000000, -0.000000000000000000 ) ) ;
#1805 =( NAMED_UNIT ( * ) SI_UNIT ( $, .STERADIAN. ) SOLID_ANGLE_UNIT ( ) );
#1806 = FACE_BOUND ( 'NONE', #235, .T. ) ;
#1807 = ADVANCED_FACE ( 'NONE', ( #291 ), #1856, .T. ) ;
#1808 = AXIS2_PLACEMENT_3D ( 'NONE', #114, #975, #685 ) ;
#1809 = ORIENTED_EDGE ( 'NONE', *, *, #732, .F. ) ;
#1810 = CIRCLE ( 'NONE', #781, 1.000000000000000222 ) ;
#1811 = LINE ( 'NONE', #913, #634 ) ;
#1812 = VERTEX_POINT ( 'NONE', #1698 ) ;
#1813 = CARTESIAN_POINT ( 'NONE',  ( 2.781586072545823463, 4.000000000000000000, 28.12373436408213934 ) ) ;
#1814 = ORIENTED_EDGE ( 'NONE', *, *, #361, .F. ) ;
#1815 = CARTESIAN_POINT ( 'NONE',  ( 1.102182119232617714E-15, 1.000000000000000888, -30.99999999999999289 ) ) ;
#1816 = VECTOR ( 'NONE', #209, 1000.000000000000000 ) ;
#1817 = DIRECTION ( 'NONE',  ( 5.290906601729262427E-15, 0.000000000000000000, -1.000000000000000000 ) ) ;
#1818 = ORIENTED_EDGE ( 'NONE', *, *, #577, .F. ) ;
#1819 = EDGE_CURVE ( 'NONE', #274, #1812, #867, .T. ) ;
#1820 = CARTESIAN_POINT ( 'NONE',  ( 2.781586072545822574, 4.000000000000000000, -28.12373436408213934 ) ) ;
#1821 = ORIENTED_EDGE ( 'NONE', *, *, #179, .T. ) ;
#1822 = EDGE_CURVE ( 'NONE', #584, #914, #401, .T. ) ;
#1823 = DIRECTION ( 'NONE',  ( 0.3745781213607146110, 0.000000000000000000, -0.9271953575152744875 ) ) ;
#1824 = ORIENTED_EDGE ( 'NONE', *, *, #57, .F. ) ;
#1825 = DIRECTION ( 'NONE',  ( 0.000000000000000000, -1.000000000000000000, 0.000000000000000000 ) ) ;
#1826 = CARTESIAN_POINT ( 'NONE',  ( -7.949999999999996625, 0.000000000000000000, 18.00000000000000000 ) ) ;
#1827 = CIRCLE ( 'NONE', #472, 19.00000000000000000 ) ;
#1828 = DIRECTION ( 'NONE',  ( -1.000000000000000000, 0.000000000000000000, 0.000000000000000000 ) ) ;
#1829 = CARTESIAN_POINT ( 'NONE',  ( 2.781586072545822130, 0.000000000000000000, 28.12373436408213934 ) ) ;
#1830 = ORIENTED_EDGE ( 'NONE', *, *, #1819, .F. ) ;
#1831 = PLANE ( 'NONE',  #662 ) ;
#1832 = VECTOR ( 'NONE', #312, 1000.000000000000000 ) ;
#1833 = EDGE_CURVE ( 'NONE', #630, #266, #1715, .T. ) ;
#1834 = ORIENTED_EDGE ( 'NONE', *, *, #1245, .F. ) ;
#1835 = UNCERTAINTY_MEASURE_WITH_UNIT (LENGTH_MEASURE( 1.000000000000000082E-05 ), #346, 'distance_accuracy_value', 'NONE');
#1836 = CARTESIAN_POINT ( 'NONE',  ( 1.102182119232617714E-15, 5.000000000000000000, -29.99999999999999645 ) ) ;
#1837 = DIRECTION ( 'NONE',  ( -0.000000000000000000, -0.000000000000000000, 1.000000000000000000 ) ) ;
#1838 = ORIENTED_EDGE ( 'NONE', *, *, #1350, .F. ) ;
#1839 = DIRECTION ( 'NONE',  ( 0.000000000000000000, 0.3826834323650901148, 0.9238795325112866275 ) ) ;
#1840 = VERTEX_POINT ( 'NONE', #977 ) ;
#1841 = AXIS2_PLACEMENT_3D ( 'NONE', #885, #1317, #1338 ) ;
#1842 = LINE ( 'NONE', #1727, #66 ) ;
#1843 = DIRECTION ( 'NONE',  ( 0.000000000000000000, 0.000000000000000000, -1.000000000000000000 ) ) ;
#1844 = VERTEX_POINT ( 'NONE', #133 ) ;
#1845 = EDGE_CURVE ( 'NONE', #85, #248, #1842, .T. ) ;
#1846 = CARTESIAN_POINT ( 'NONE',  ( -1.849999999999996092, 2.200000000000000178, -12.29999999999999893 ) ) ;
#1847 = ORIENTED_EDGE ( 'NONE', *, *, #709, .F. ) ;
#1848 = DIRECTION ( 'NONE',  ( 0.000000000000000000, -1.000000000000000000, 0.000000000000000000 ) ) ;
#1849 = VERTEX_POINT ( 'NONE', #1550 ) ;
#1850 = CARTESIAN_POINT ( 'NONE',  ( -6.949999999999996625, 4.000000000000000000, 0.000000000000000000 ) ) ;
#1851 = EDGE_CURVE ( 'NONE', #411, #630, #1028, .T. ) ;
#1852 = SHAPE_DEFINITION_REPRESENTATION ( #585, #4 ) ;
#1853 = CARTESIAN_POINT ( 'NONE',  ( -7.905951410931708168, 0.000000000000000000, -15.43936365202941197 ) ) ;
#1854 = ADVANCED_FACE ( 'NONE', ( #264 ), #1831, .T. ) ;
#1855 = DIRECTION ( 'NONE',  ( -0.000000000000000000, -1.000000000000000000, -0.000000000000000000 ) ) ;
#1856 = CYLINDRICAL_SURFACE ( 'NONE', #1629, 19.99999999999999645 ) ;
#1857 = ORIENTED_EDGE ( 'NONE', *, *, #721, .T. ) ;
#1858 = CARTESIAN_POINT ( 'NONE',  ( -12.05000000000000426, 5.000000000000000000, -14.11271249798301319 ) ) ;
#1859 = AXIS2_PLACEMENT_3D ( 'NONE', #1518, #949, #655 ) ;
#1860 = DIRECTION ( 'NONE',  ( -0.000000000000000000, -1.000000000000000000, -0.000000000000000000 ) ) ;
#1861 = CARTESIAN_POINT ( 'NONE',  ( -7.656437998249429278, 0.1639235681694465596, 17.56844639886861614 ) ) ;
#1862 = EDGE_CURVE ( 'NONE', #1007, #1378, #330, .T. ) ;
#1863 = ORIENTED_EDGE ( 'NONE', *, *, #998, .F. ) ;
#1864 = DIRECTION ( 'NONE',  ( -0.000000000000000000, -0.000000000000000000, 1.000000000000000000 ) ) ;
#1865 = EDGE_LOOP ( 'NONE', ( #553, #289, #1100, #115 ) ) ;
#1866 = AXIS2_PLACEMENT_3D ( 'NONE', #1820, #58, #1091 ) ;
#1867 = CARTESIAN_POINT ( 'NONE',  ( -0.1499999999999990785, 0.000000000000000000, 6.100000000000000533 ) ) ;
#1868 = VERTEX_POINT ( 'NONE', #1150 ) ;
#1869 = CARTESIAN_POINT ( 'NONE',  ( -0.1499999999999996336, 1.951685505061958148, 1.951685505061957482 ) ) ;
ENDSEC;
END-ISO-10303-21;
