# Supplementary material for: Application of 3D Printing Technology to Produce Hippocampal Customized Guide Cannulas
Source: eNeuro. 2022 Sep 27;9(5):ENEURO.0099-22.2022. doi: 10.1523/ENEURO.0099-22.2022 (PMC9522464; doi:10.1523/ENEURO.0099-22.2022)
Supplement: Figure 2-1 — *.Stl files, *.STEP files, and technical drawings. Download Figure 2-1, ZIP file. [file enu-eN-MNT-0099-22-s02.zip › STEP/Cannula support _hippocampus.STEP]

ISO-10303-21;
HEADER;
FILE_DESCRIPTION (( 'STEP AP214' ),
    '1' );
FILE_NAME ('Cannula support _hippocampus.STEP',
    '2022-07-14T14:34:26',
    ( '' ),
    ( '' ),
    'SwSTEP 2.0',
    'SolidWorks 2019',
    '' );
FILE_SCHEMA (( 'AUTOMOTIVE_DESIGN' ));
ENDSEC;

DATA;
#1 = VERTEX_POINT ( 'NONE', #263 ) ;
#2 = VERTEX_POINT ( 'NONE', #245 ) ;
#3 = DIRECTION ( 'NONE',  ( 1.000000000000000000, -1.558672581398271901E-16, 0.000000000000000000 ) ) ;
#4 = CIRCLE ( 'NONE', #573, 2.000000000000000000 ) ;
#5 = DIRECTION ( 'NONE',  ( 8.673617379884036705E-17, -1.000000000000000000, 0.000000000000000000 ) ) ;
#6 = ORIENTED_EDGE ( 'NONE', *, *, #1547, .F. ) ;
#7 = LINE ( 'NONE', #29, #400 ) ;
#8 = ORIENTED_EDGE ( 'NONE', *, *, #904, .F. ) ;
#9 = CARTESIAN_POINT ( 'NONE',  ( 17.00000000000000000, -2.999999999999999556, 9.899999999999998579 ) ) ;
#10 = DIRECTION ( 'NONE',  ( 0.2195121951219512202, 0.000000000000000000, -0.9756097560975609539 ) ) ;
#11 = CARTESIAN_POINT ( 'NONE',  ( 22.00000000000000355, -2.000000000000001776, -4.230747773977820536 ) ) ;
#12 = LINE ( 'NONE', #1238, #2027 ) ;
#13 = EDGE_CURVE ( 'NONE', #2028, #749, #1229, .T. ) ;
#14 = DIRECTION ( 'NONE',  ( -0.000000000000000000, -0.000000000000000000, -1.000000000000000000 ) ) ;
#15 = LINE ( 'NONE', #2154, #2588 ) ;
#16 = ORIENTED_EDGE ( 'NONE', *, *, #1518, .T. ) ;
#17 = LINE ( 'NONE', #2484, #1067 ) ;
#18 = CIRCLE ( 'NONE', #3094, 1.000000000000000000 ) ;
#19 = EDGE_CURVE ( 'NONE', #2803, #2382, #2098, .T. ) ;
#20 = VECTOR ( 'NONE', #3274, 1000.000000000000000 ) ;
#21 = DIRECTION ( 'NONE',  ( -8.585144269803463469E-17, 1.000000000000000000, -6.162975822039154730E-33 ) ) ;
#22 = ORIENTED_EDGE ( 'NONE', *, *, #1882, .F. ) ;
#23 = EDGE_CURVE ( 'NONE', #868, #224, #1820, .T. ) ;
#24 = FACE_OUTER_BOUND ( 'NONE', #211, .T. ) ;
#25 = CARTESIAN_POINT ( 'NONE',  ( -9.424999999999988276, -0.4250000000000008216, 10.90000000000000036 ) ) ;
#26 = PLANE ( 'NONE',  #1706 ) ;
#27 = VERTEX_POINT ( 'NONE', #3895 ) ;
#28 = VECTOR ( 'NONE', #3210, 1000.000000000000114 ) ;
#29 = CARTESIAN_POINT ( 'NONE',  ( 6.842355740630563510, -2.424999999999999822, 30.41046995835812083 ) ) ;
#30 = EDGE_LOOP ( 'NONE', ( #3882, #447, #1215, #2879 ) ) ;
#31 = AXIS2_PLACEMENT_3D ( 'NONE', #1296, #3727, #3745 ) ;
#32 = CARTESIAN_POINT ( 'NONE',  ( -20.00000000000000000, -5.000000000000002665, -4.230747773977808990 ) ) ;
#33 = AXIS2_PLACEMENT_3D ( 'NONE', #1558, #2453, #3670 ) ;
#34 = DIRECTION ( 'NONE',  ( 1.000000000000000000, 0.000000000000000000, 0.000000000000000000 ) ) ;
#35 = CIRCLE ( 'NONE', #3357, 5.049999999999999822 ) ;
#36 = LINE ( 'NONE', #608, #1950 ) ;
#37 = CARTESIAN_POINT ( 'NONE',  ( 14.99999999999999822, 1.239822024051726999E-15, -10.00000000000000533 ) ) ;
#38 = FACE_OUTER_BOUND ( 'NONE', #1544, .T. ) ;
#39 = AXIS2_PLACEMENT_3D ( 'NONE', #3488, #3175, #2551 ) ;
#40 = CARTESIAN_POINT ( 'NONE',  ( 17.40000000000000213, -2.199999999999994404, 1.700000000000000622 ) ) ;
#41 = EDGE_LOOP ( 'NONE', ( #800, #3878, #603, #2146 ) ) ;
#42 = CARTESIAN_POINT ( 'NONE',  ( 22.00000000000000000, 45.76285410179868052, -4.230747773977820536 ) ) ;
#43 = VECTOR ( 'NONE', #2004, 1000.000000000000000 ) ;
#44 = FACE_OUTER_BOUND ( 'NONE', #1632, .T. ) ;
#45 = VECTOR ( 'NONE', #1138, 1000.000000000000000 ) ;
#46 = EDGE_CURVE ( 'NONE', #853, #1657, #1457, .T. ) ;
#47 = EDGE_LOOP ( 'NONE', ( #2990, #387, #388, #3938 ) ) ;
#48 = LINE ( 'NONE', #1862, #3872 ) ;
#49 = VECTOR ( 'NONE', #1212, 1000.000000000000000 ) ;
#50 = DIRECTION ( 'NONE',  ( 1.000000000000000000, -0.000000000000000000, 0.000000000000000000 ) ) ;
#51 = DIRECTION ( 'NONE',  ( -1.000000000000000000, 0.000000000000000000, 0.000000000000000000 ) ) ;
#52 = EDGE_CURVE ( 'NONE', #2492, #1135, #1707, .T. ) ;
#53 = EDGE_CURVE ( 'NONE', #1223, #710, #580, .T. ) ;
#54 = ORIENTED_EDGE ( 'NONE', *, *, #3834, .F. ) ;
#55 = AXIS2_PLACEMENT_3D ( 'NONE', #3093, #1583, #2194 ) ;
#56 = FACE_BOUND ( 'NONE', #2672, .T. ) ;
#57 = VERTEX_POINT ( 'NONE', #3347 ) ;
#58 = PLANE ( 'NONE',  #855 ) ;
#59 = ADVANCED_FACE ( 'NONE', ( #24 ), #949, .F. ) ;
#60 = CARTESIAN_POINT ( 'NONE',  ( 18.09756097560975974, -4.999999999999998224, 27.87804878048780921 ) ) ;
#61 = CARTESIAN_POINT ( 'NONE',  ( -15.00000000000000533, 45.76285410179867341, -10.00000000000000000 ) ) ;
#62 = TOROIDAL_SURFACE ( 'NONE', #2295, 5.071067811865473729, 2.000000000000000000 ) ;
#63 = CARTESIAN_POINT ( 'NONE',  ( -14.25000000000000355, -0.4250000000000012657, 23.00000000000000000 ) ) ;
#64 = DIRECTION ( 'NONE',  ( -0.000000000000000000, -0.000000000000000000, 1.000000000000000000 ) ) ;
#65 = CARTESIAN_POINT ( 'NONE',  ( -16.11167308960012079, -0.2785905533558066804, -12.52530225663084273 ) ) ;
#66 = ORIENTED_EDGE ( 'NONE', *, *, #2280, .F. ) ;
#67 = DIRECTION ( 'NONE',  ( 8.585144269803463469E-17, -1.000000000000000000, 6.162975822039154730E-33 ) ) ;
#68 = CARTESIAN_POINT ( 'NONE',  ( -8.888888888888894613, -2.425000000000001155, 29.69999999999999929 ) ) ;
#69 = AXIS2_PLACEMENT_3D ( 'NONE', #1102, #2655, #2318 ) ;
#70 = ORIENTED_EDGE ( 'NONE', *, *, #2988, .T. ) ;
#71 = DIRECTION ( 'NONE',  ( 0.7071067811865441310, 0.7071067811865510144, -0.000000000000000000 ) ) ;
#72 = CARTESIAN_POINT ( 'NONE',  ( -1.925000000000000044, 5.204748896376251315E-17, 10.90000000000000036 ) ) ;
#73 = EDGE_LOOP ( 'NONE', ( #1103, #1191, #1097, #3258, #8, #3178, #2575, #369, #1004, #3876, #110, #591, #2523, #3696, #932, #1861, #1671, #2314, #1357, #485, #2111, #2633, #1298, #3463, #1338, #1393, #2011, #2265, #3271, #2709, #2556, #3532 ) ) ;
#74 = CARTESIAN_POINT ( 'NONE',  ( -1.925000000000000044, 5.204748896376251315E-17, 14.89999999999999325 ) ) ;
#75 = ORIENTED_EDGE ( 'NONE', *, *, #1330, .F. ) ;
#76 = EDGE_CURVE ( 'NONE', #3167, #2793, #1800, .T. ) ;
#77 = DIRECTION ( 'NONE',  ( 1.000000000000000000, -0.000000000000000000, -0.000000000000000000 ) ) ;
#78 = DIRECTION ( 'NONE',  ( -1.000000000000000000, 0.000000000000000000, 0.000000000000000000 ) ) ;
#79 = DIRECTION ( 'NONE',  ( 1.000000000000000000, -0.000000000000000000, -0.000000000000000000 ) ) ;
#80 = EDGE_LOOP ( 'NONE', ( #1345, #2860 ) ) ;
#81 = EDGE_CURVE ( 'NONE', #1135, #853, #618, .T. ) ;
#82 = CARTESIAN_POINT ( 'NONE',  ( 17.30488611432322443, 1.430331928549656704E-15, -11.49999999999999645 ) ) ;
#83 = CARTESIAN_POINT ( 'NONE',  ( -17.30488611432322799, -1.518489912531336084E-15, -11.49999999999999645 ) ) ;
#84 = EDGE_LOOP ( 'NONE', ( #3754, #2885 ) ) ;
#85 = DIRECTION ( 'NONE',  ( -9.020423150189582877E-17, 1.000000000000000000, -1.232595164407830946E-32 ) ) ;
#86 = DIRECTION ( 'NONE',  ( -1.000000000000000000, -1.226634733346699310E-16, 0.000000000000000000 ) ) ;
#87 = EDGE_LOOP ( 'NONE', ( #791, #2942 ) ) ;
#88 = CARTESIAN_POINT ( 'NONE',  ( -19.75000000000000000, -3.425000000000002043, 23.00000000000000000 ) ) ;
#89 = FACE_OUTER_BOUND ( 'NONE', #2335, .T. ) ;
#90 = DIRECTION ( 'NONE',  ( 1.000000000000000000, 1.209031052544794878E-16, 0.000000000000000000 ) ) ;
#91 = VERTEX_POINT ( 'NONE', #3051 ) ;
#92 = CARTESIAN_POINT ( 'NONE',  ( -20.00000000000000000, -2.000000000000001776, 8.400000000000000355 ) ) ;
#93 = CARTESIAN_POINT ( 'NONE',  ( -8.102942524581171924, 45.76285410179867341, -11.55903758157691463 ) ) ;
#94 = EDGE_CURVE ( 'NONE', #902, #2587, #2733, .T. ) ;
#95 = CARTESIAN_POINT ( 'NONE',  ( -12.25000000000000000, -3.000000000000000888, -10.00000000000000000 ) ) ;
#96 = AXIS2_PLACEMENT_3D ( 'NONE', #1947, #2820, #3183 ) ;
#97 = ORIENTED_EDGE ( 'NONE', *, *, #3901, .T. ) ;
#98 = CARTESIAN_POINT ( 'NONE',  ( 16.11338050227924157, -0.2781354821973482938, -12.52455912695635831 ) ) ;
#99 = AXIS2_PLACEMENT_3D ( 'NONE', #1589, #3131, #3447 ) ;
#100 = CARTESIAN_POINT ( 'NONE',  ( 17.00000000000000000, -4.999999999999998224, 23.00000000000000000 ) ) ;
#101 = EDGE_CURVE ( 'NONE', #3009, #2315, #3308, .T. ) ;
#102 = ORIENTED_EDGE ( 'NONE', *, *, #1112, .F. ) ;
#103 = CYLINDRICAL_SURFACE ( 'NONE', #1816, 2.000000000000000000 ) ;
#104 = AXIS2_PLACEMENT_3D ( 'NONE', #3111, #1879, #1185 ) ;
#105 = DIRECTION ( 'NONE',  ( 1.209031052544794878E-16, -1.000000000000000000, 0.000000000000000000 ) ) ;
#106 = ORIENTED_EDGE ( 'NONE', *, *, #2739, .F. ) ;
#107 = EDGE_LOOP ( 'NONE', ( #3831, #2368, #2341, #1500 ) ) ;
#108 = DIRECTION ( 'NONE',  ( 1.000000000000000000, 2.168404344971010594E-16, 0.000000000000000000 ) ) ;
#109 = CARTESIAN_POINT ( 'NONE',  ( -15.00000000000000178, -1.301042606982605321E-15, -10.00000000000000000 ) ) ;
#110 = ORIENTED_EDGE ( 'NONE', *, *, #3373, .T. ) ;
#111 = EDGE_LOOP ( 'NONE', ( #3737, #1367, #2292, #436 ) ) ;
#112 = CARTESIAN_POINT ( 'NONE',  ( 7.000000000000000000, 4.999999999999996447, 0.000000000000000000 ) ) ;
#113 = CIRCLE ( 'NONE', #680, 2.750000000000000888 ) ;
#114 = ORIENTED_EDGE ( 'NONE', *, *, #3739, .F. ) ;
#115 = LINE ( 'NONE', #2537, #3726 ) ;
#116 = AXIS2_PLACEMENT_3D ( 'NONE', #660, #926, #1230 ) ;
#117 = CYLINDRICAL_SURFACE ( 'NONE', #3073, 1.499999999999997780 ) ;
#118 = DIRECTION ( 'NONE',  ( 1.093919984946260022E-16, 9.488243393632363460E-33, -1.000000000000000000 ) ) ;
#119 = EDGE_LOOP ( 'NONE', ( #1596, #3434, #3318, #1484, #3092, #448 ) ) ;
#120 = AXIS2_PLACEMENT_3D ( 'NONE', #3527, #3742, #3216 ) ;
#121 = CARTESIAN_POINT ( 'NONE',  ( 14.09652746782582433, -0.3331454164443163335, -12.60746628642294098 ) ) ;
#122 = EDGE_CURVE ( 'NONE', #1037, #449, #885, .T. ) ;
#123 = CARTESIAN_POINT ( 'NONE',  ( 14.99999999999999822, 45.76285410179868052, -9.999999999999996447 ) ) ;
#124 = ORIENTED_EDGE ( 'NONE', *, *, #3188, .T. ) ;
#125 = EDGE_CURVE ( 'NONE', #3429, #3371, #3561, .T. ) ;
#126 = EDGE_CURVE ( 'NONE', #1927, #1450, #2728, .T. ) ;
#127 = DIRECTION ( 'NONE',  ( 1.000000000000000000, 1.209031052544794878E-16, 0.000000000000000000 ) ) ;
#128 = EDGE_CURVE ( 'NONE', #3219, #1761, #1211, .T. ) ;
#129 = FACE_OUTER_BOUND ( 'NONE', #1608, .T. ) ;
#130 = CYLINDRICAL_SURFACE ( 'NONE', #2538, 7.071067811865472841 ) ;
#131 =( GEOMETRIC_REPRESENTATION_CONTEXT ( 3 ) GLOBAL_UNCERTAINTY_ASSIGNED_CONTEXT ( ( #1375 ) ) GLOBAL_UNIT_ASSIGNED_CONTEXT ( ( #772, #1930, #2886 ) ) REPRESENTATION_CONTEXT ( 'NONE', 'WORKASPACE' ) );
#132 = ORIENTED_EDGE ( 'NONE', *, *, #2179, .T. ) ;
#133 = ORIENTED_EDGE ( 'NONE', *, *, #805, .F. ) ;
#134 = CARTESIAN_POINT ( 'NONE',  ( -21.14410286372226011, -2.000000000000001776, -13.49999999999999645 ) ) ;
#135 = ORIENTED_EDGE ( 'NONE', *, *, #2871, .F. ) ;
#136 = DIRECTION ( 'NONE',  ( 8.673617379884036705E-17, -1.000000000000000000, 0.000000000000000000 ) ) ;
#137 = LINE ( 'NONE', #174, #1028 ) ;
#138 = DIRECTION ( 'NONE',  ( -8.673617379884037937E-17, -1.000000000000000000, 0.000000000000000000 ) ) ;
#139 = AXIS2_PLACEMENT_3D ( 'NONE', #1541, #3045, #3593 ) ;
#140 = EDGE_LOOP ( 'NONE', ( #3467, #2332, #2273, #2439, #428, #1249, #878, #2239, #2903, #3190, #1117, #3706, #2838, #16, #1782, #565, #3034, #3224, #521, #467, #1738 ) ) ;
#141 = DIRECTION ( 'NONE',  ( 8.673617379884037937E-17, 1.000000000000000000, 0.000000000000000000 ) ) ;
#142 = AXIS2_PLACEMENT_3D ( 'NONE', #3520, #2035, #513 ) ;
#143 = CARTESIAN_POINT ( 'NONE',  ( -0.9255974447314182507, -0.4446170466830576262, 28.86445056076769333 ) ) ;
#144 = ORIENTED_EDGE ( 'NONE', *, *, #2597, .F. ) ;
#145 = LINE ( 'NONE', #988, #1257 ) ;
#146 = EDGE_CURVE ( 'NONE', #1945, #778, #3640, .T. ) ;
#147 = ORIENTED_EDGE ( 'NONE', *, *, #1639, .F. ) ;
#148 = CARTESIAN_POINT ( 'NONE',  ( -1.074999999999999956, 0.000000000000000000, 14.89999999999999325 ) ) ;
#149 = CARTESIAN_POINT ( 'NONE',  ( -10.00000000000000000, -8.391865807711360480E-16, 8.400000000000000355 ) ) ;
#150 = ORIENTED_EDGE ( 'NONE', *, *, #2576, .F. ) ;
#151 = EDGE_CURVE ( 'NONE', #2351, #1080, #48, .T. ) ;
#152 = ORIENTED_EDGE ( 'NONE', *, *, #956, .T. ) ;
#153 = ORIENTED_EDGE ( 'NONE', *, *, #1203, .F. ) ;
#154 =( LENGTH_UNIT ( ) NAMED_UNIT ( * ) SI_UNIT ( .MILLI., .METRE. ) );
#155 = DIRECTION ( 'NONE',  ( 1.000000000000000000, 1.577021341797097807E-16, 0.000000000000000000 ) ) ;
#156 = CARTESIAN_POINT ( 'NONE',  ( 15.71392992180490467, -0.5460090292430614944, 19.50265899321186680 ) ) ;
#157 = ORIENTED_EDGE ( 'NONE', *, *, #2113, .F. ) ;
#158 = SURFACE_SIDE_STYLE ('',( #2908 ) ) ;
#159 = VECTOR ( 'NONE', #1305, 1000.000000000000000 ) ;
#160 = ORIENTED_EDGE ( 'NONE', *, *, #629, .T. ) ;
#161 = CIRCLE ( 'NONE', #3856, 2.000000000000000000 ) ;
#162 = DIRECTION ( 'NONE',  ( -1.000000000000000000, -1.577021341797097807E-16, 0.000000000000000000 ) ) ;
#163 = CIRCLE ( 'NONE', #3489, 1.499999999999999556 ) ;
#164 = CARTESIAN_POINT ( 'NONE',  ( -17.00000000000000000, -5.000000000000001776, 23.00000000000000000 ) ) ;
#165 = EDGE_CURVE ( 'NONE', #984, #1356, #238, .T. ) ;
#166 = CARTESIAN_POINT ( 'NONE',  ( -2.760100110745604240, 3.613979757128255585E-17, 7.099999999999999645 ) ) ;
#167 = VERTEX_POINT ( 'NONE', #980 ) ;
#168 =( NAMED_UNIT ( * ) PLANE_ANGLE_UNIT ( ) SI_UNIT ( $, .RADIAN. ) );
#169 = UNCERTAINTY_MEASURE_WITH_UNIT (LENGTH_MEASURE( 1.000000000000000082E-05 ), #514, 'distance_accuracy_value', 'NONE');
#170 = VERTEX_POINT ( 'NONE', #1496 ) ;
#171 = ORIENTED_EDGE ( 'NONE', *, *, #1481, .T. ) ;
#172 = EDGE_CURVE ( 'NONE', #1914, #3125, #2611, .T. ) ;
#173 = CIRCLE ( 'NONE', #2800, 5.071067811865474617 ) ;
#174 = CARTESIAN_POINT ( 'NONE',  ( -3.410584786298414883, -5.000000000000000000, 30.31630921154143010 ) ) ;
#175 = AXIS2_PLACEMENT_3D ( 'NONE', #2100, #208, #2371 ) ;
#176 = VERTEX_POINT ( 'NONE', #1870 ) ;
#177 = CARTESIAN_POINT ( 'NONE',  ( 15.00000000000000178, -0.4249999999999987121, 20.76393202250021375 ) ) ;
#178 = EDGE_LOOP ( 'NONE', ( #1483, #135, #1295, #2835, #3054, #520, #3531, #522 ) ) ;
#179 = CIRCLE ( 'NONE', #2407, 1.500000000000001332 ) ;
#180 = DIRECTION ( 'NONE',  ( -0.9753912222204051963, 0.000000000000000000, -0.2204812092115428501 ) ) ;
#181 = ADVANCED_FACE ( 'NONE', ( #3401 ), #3628, .F. ) ;
#182 = DIRECTION ( 'NONE',  ( -6.162975822039221784E-33, 6.162975822039153361E-33, 1.000000000000000000 ) ) ;
#183 = ORIENTED_EDGE ( 'NONE', *, *, #1403, .F. ) ;
#184 = VECTOR ( 'NONE', #560, 1000.000000000000000 ) ;
#185 = VECTOR ( 'NONE', #1645, 1000.000000000000000 ) ;
#186 = CARTESIAN_POINT ( 'NONE',  ( -16.64417616495346763, -1.274659247299642750, 18.36865337259825637 ) ) ;
#187 = DIRECTION ( 'NONE',  ( 1.000000000000000000, 0.000000000000000000, 0.000000000000000000 ) ) ;
#188 = EDGE_LOOP ( 'NONE', ( #771, #2868, #183, #1054 ) ) ;
#189 = VERTEX_POINT ( 'NONE', #2415 ) ;
#190 = EDGE_CURVE ( 'NONE', #1940, #1620, #2220, .T. ) ;
#191 = ORIENTED_EDGE ( 'NONE', *, *, #1280, .F. ) ;
#192 = DIRECTION ( 'NONE',  ( 0.7716842322403985044, 0.000000000000000000, 0.6360058535198764851 ) ) ;
#193 = CYLINDRICAL_SURFACE ( 'NONE', #3518, 2.000000000000001776 ) ;
#194 = DIRECTION ( 'NONE',  ( -1.558672581398271901E-16, -1.000000000000000000, 0.000000000000000000 ) ) ;
#195 = PRESENTATION_LAYER_ASSIGNMENT (  '', '', ( #3141 ) ) ;
#196 = ADVANCED_FACE ( 'NONE', ( #2107 ), #3419, .T. ) ;
#197 = ORIENTED_EDGE ( 'NONE', *, *, #936, .T. ) ;
#198 = DIRECTION ( 'NONE',  ( 1.000000000000000000, 1.209031052544794878E-16, 0.000000000000000000 ) ) ;
#199 = DIRECTION ( 'NONE',  ( -1.000000000000000000, 0.000000000000000000, 0.000000000000000000 ) ) ;
#200 = EDGE_CURVE ( 'NONE', #1827, #1055, #2875, .T. ) ;
#201 = AXIS2_PLACEMENT_3D ( 'NONE', #2480, #3104, #2783 ) ;
#202 = DIRECTION ( 'NONE',  ( 1.000000000000000000, -1.558672581398271901E-16, -0.000000000000000000 ) ) ;
#203 = LINE ( 'NONE', #1424, #477 ) ;
#204 = DIRECTION ( 'NONE',  ( -8.673617379884035472E-16, 0.000000000000000000, -1.000000000000000000 ) ) ;
#205 = VERTEX_POINT ( 'NONE', #2174 ) ;
#206 = ORIENTED_EDGE ( 'NONE', *, *, #364, .T. ) ;
#207 = ORIENTED_EDGE ( 'NONE', *, *, #652, .F. ) ;
#208 = DIRECTION ( 'NONE',  ( 8.673617379884036705E-17, -1.000000000000000000, 0.000000000000000000 ) ) ;
#209 = CARTESIAN_POINT ( 'NONE',  ( 15.00000000000000178, -0.4249999999999987121, 3.081487911019577365E-32 ) ) ;
#210 = CARTESIAN_POINT ( 'NONE',  ( -15.00000000000000178, -3.000000000000001332, -10.00000000000000000 ) ) ;
#211 = EDGE_LOOP ( 'NONE', ( #321, #1033, #2058, #399 ) ) ;
#212 = FACE_OUTER_BOUND ( 'NONE', #2017, .T. ) ;
#213 = CIRCLE ( 'NONE', #2844, 2.000000000000001776 ) ;
#214 = EDGE_CURVE ( 'NONE', #2596, #2803, #3021, .T. ) ;
#215 = CARTESIAN_POINT ( 'NONE',  ( -21.14410286372225656, -47.43871898353686589, -13.49999999999999645 ) ) ;
#216 = ADVANCED_FACE ( 'NONE', ( #2716 ), #1521, .T. ) ;
#217 = CARTESIAN_POINT ( 'NONE',  ( -16.87762800678657271, -1.713259951967305739, 18.12366094303276043 ) ) ;
#218 = DIRECTION ( 'NONE',  ( 1.000000000000000000, 7.228014483236689653E-17, 0.000000000000000000 ) ) ;
#219 = VECTOR ( 'NONE', #3435, 1000.000000000000000 ) ;
#220 = EDGE_CURVE ( 'NONE', #546, #1917, #1811, .T. ) ;
#221 = CIRCLE ( 'NONE', #668, 1.499999999999997780 ) ;
#222 = CARTESIAN_POINT ( 'NONE',  ( -1.951685505061957926, -1.951685505061957704, 7.099999999999999645 ) ) ;
#223 = AXIS2_PLACEMENT_3D ( 'NONE', #2128, #3358, #3124 ) ;
#224 = VERTEX_POINT ( 'NONE', #63 ) ;
#225 = ORIENTED_EDGE ( 'NONE', *, *, #1598, .F. ) ;
#226 = AXIS2_PLACEMENT_3D ( 'NONE', #721, #3795, #1071 ) ;
#227 = PLANE ( 'NONE',  #2404 ) ;
#228 = ORIENTED_EDGE ( 'NONE', *, *, #2202, .F. ) ;
#229 = CARTESIAN_POINT ( 'NONE',  ( 1.500000000000000000, -1.999999999999999112, 9.899999999999998579 ) ) ;
#230 = VERTEX_POINT ( 'NONE', #1263 ) ;
#231 = CARTESIAN_POINT ( 'NONE',  ( 10.15585624154917532, -2.000000000000001776, -11.49999999999999645 ) ) ;
#232 = FACE_OUTER_BOUND ( 'NONE', #305, .T. ) ;
#233 = VECTOR ( 'NONE', #3913, 1000.000000000000000 ) ;
#234 = EDGE_CURVE ( 'NONE', #3632, #2271, #3922, .T. ) ;
#235 = LINE ( 'NONE', #3198, #822 ) ;
#236 = CIRCLE ( 'NONE', #2872, 1.500000000000001332 ) ;
#237 = FACE_OUTER_BOUND ( 'NONE', #689, .T. ) ;
#238 = CIRCLE ( 'NONE', #55, 5.049999999999999822 ) ;
#239 = CARTESIAN_POINT ( 'NONE',  ( 0.000000000000000000, 0.000000000000000000, -5.000000000000000000 ) ) ;
#240 = EDGE_CURVE ( 'NONE', #2486, #2, #1082, .T. ) ;
#241 = DIRECTION ( 'NONE',  ( 8.673617379884036705E-17, -1.000000000000000000, 0.000000000000000000 ) ) ;
#242 = ORIENTED_EDGE ( 'NONE', *, *, #1421, .T. ) ;
#243 = ORIENTED_EDGE ( 'NONE', *, *, #629, .F. ) ;
#244 = ADVANCED_FACE ( 'NONE', ( #1219 ), #3714, .T. ) ;
#245 = CARTESIAN_POINT ( 'NONE',  ( 19.84414375845082645, 2.769063073286661870E-15, -11.49999999999999645 ) ) ;
#246 = CIRCLE ( 'NONE', #2299, 7.999999999999998224 ) ;
#247 = LINE ( 'NONE', #2995, #45 ) ;
#248 = VERTEX_POINT ( 'NONE', #609 ) ;
#249 = DIRECTION ( 'NONE',  ( -0.9238795325112867385, 0.3826834323650898928, -0.000000000000000000 ) ) ;
#250 = VERTEX_POINT ( 'NONE', #650 ) ;
#251 = CARTESIAN_POINT ( 'NONE',  ( -2.760100110745604240, 3.613979757128255585E-17, 0.000000000000000000 ) ) ;
#252 = CARTESIAN_POINT ( 'NONE',  ( 17.65853658536585513, -2.424999999999998934, 25.92682926829268553 ) ) ;
#253 = VECTOR ( 'NONE', #648, 1000.000000000000000 ) ;
#254 = DIRECTION ( 'NONE',  ( -1.000000000000000000, 0.000000000000000000, 0.000000000000000000 ) ) ;
#255 = CARTESIAN_POINT ( 'NONE',  ( 1.748959235991434324, -0.4249999999999997113, 15.32499999999998863 ) ) ;
#256 = ORIENTED_EDGE ( 'NONE', *, *, #3299, .F. ) ;
#257 = CARTESIAN_POINT ( 'NONE',  ( 20.00000000000000000, 0.000000000000000000, -4.230747773977820536 ) ) ;
#258 = AXIS2_PLACEMENT_3D ( 'NONE', #3298, #3904, #1855 ) ;
#259 = DIRECTION ( 'NONE',  ( -1.209031052544794878E-16, 1.000000000000000000, -0.000000000000000000 ) ) ;
#260 = VECTOR ( 'NONE', #141, 1000.000000000000000 ) ;
#261 = EDGE_CURVE ( 'NONE', #3255, #3243, #1833, .T. ) ;
#262 = ORIENTED_EDGE ( 'NONE', *, *, #1686, .F. ) ;
#263 = CARTESIAN_POINT ( 'NONE',  ( -16.95432213311930880, -1.999999999999999112, 10.90000000000000036 ) ) ;
#264 = DIRECTION ( 'NONE',  ( 1.000000000000000000, 8.809142651444727224E-17, 8.673617379884038628E-15 ) ) ;
#265 = EDGE_CURVE ( 'NONE', #1450, #3450, #2289, .T. ) ;
#266 = ORIENTED_EDGE ( 'NONE', *, *, #731, .T. ) ;
#267 = DIRECTION ( 'NONE',  ( 0.000000000000000000, 0.000000000000000000, 1.000000000000000000 ) ) ;
#268 = ORIENTED_EDGE ( 'NONE', *, *, #1659, .F. ) ;
#269 =( BOUNDED_CURVE ( )  B_SPLINE_CURVE ( 3, ( #2696, #891, #3335, #310 ),
 .UNSPECIFIED., .F., .T. ) 
 B_SPLINE_CURVE_WITH_KNOTS ( ( 4, 4 ),
 ( 1.570796326794896558, 3.141581983095425468 ),
 .UNSPECIFIED. ) 
 CURVE ( )  GEOMETRIC_REPRESENTATION_ITEM ( )  RATIONAL_B_SPLINE_CURVE ( ( 1.000000000000000000, 0.8047403691772976320, 0.8047403691772976320, 1.000000000000000000 ) ) 
 REPRESENTATION_ITEM ( '' )  );
#270 = DIRECTION ( 'NONE',  ( -8.673617379884037937E-17, -1.000000000000000000, 0.000000000000000000 ) ) ;
#271 = DIRECTION ( 'NONE',  ( -0.000000000000000000, 0.000000000000000000, 1.000000000000000000 ) ) ;
#272 = AXIS2_PLACEMENT_3D ( 'NONE', #2429, #1554, #2450 ) ;
#273 = FACE_OUTER_BOUND ( 'NONE', #140, .T. ) ;
#274 = CARTESIAN_POINT ( 'NONE',  ( 12.29999999999999893, -2.199999999999996181, 1.699999999999999956 ) ) ;
#275 = VECTOR ( 'NONE', #3900, 1000.000000000000000 ) ;
#276 = ORIENTED_EDGE ( 'NONE', *, *, #23, .T. ) ;
#277 = LINE ( 'NONE', #555, #350 ) ;
#278 = DIRECTION ( 'NONE',  ( -1.000000000000000000, -1.577021341797097807E-16, 0.000000000000000000 ) ) ;
#279 = ORIENTED_EDGE ( 'NONE', *, *, #657, .T. ) ;
#281 = ORIENTED_EDGE ( 'NONE', *, *, #3430, .F. ) ;
#280 = VECTOR ( 'NONE', #2743, 1000.000000000000000 ) ;
#282 = DIRECTION ( 'NONE',  ( 1.000000000000000000, -0.000000000000000000, -0.000000000000000000 ) ) ;
#283 = EDGE_CURVE ( 'NONE', #3009, #1337, #12, .T. ) ;
#284 = AXIS2_PLACEMENT_3D ( 'NONE', #2839, #3250, #90 ) ;
#285 = DIRECTION ( 'NONE',  ( -1.000000000000000000, -1.226634733346699310E-16, 0.000000000000000000 ) ) ;
#286 = ORIENTED_EDGE ( 'NONE', *, *, #3014, .F. ) ;
#287 = CARTESIAN_POINT ( 'NONE',  ( -6.935145336247431611E-18, -2.760100110745604685, 7.099999999999999645 ) ) ;
#288 = ORIENTED_EDGE ( 'NONE', *, *, #3086, .T. ) ;
#289 = EDGE_CURVE ( 'NONE', #1351, #3276, #2809, .T. ) ;
#290 = DIRECTION ( 'NONE',  ( 8.673617379884036705E-17, -1.000000000000000000, 0.000000000000000000 ) ) ;
#291 = CARTESIAN_POINT ( 'NONE',  ( 10.15585624154917532, -2.000000000000001776, -11.49999999999999645 ) ) ;
#292 = CARTESIAN_POINT ( 'NONE',  ( -10.15585624154917177, -2.000000000000001776, -11.49999999999999645 ) ) ;
#293 = DIRECTION ( 'NONE',  ( 1.000000000000000000, 1.209031052544794878E-16, 0.000000000000000000 ) ) ;
#294 = ADVANCED_FACE ( 'NONE', ( #2750 ), #3052, .T. ) ;
#295 = DIRECTION ( 'NONE',  ( -1.000000000000000000, -8.673617379884036705E-17, 0.000000000000000000 ) ) ;
#296 = DIRECTION ( 'NONE',  ( 1.000000000000000000, 1.224646799147353454E-16, 0.000000000000000000 ) ) ;
#297 = ORIENTED_EDGE ( 'NONE', *, *, #3827, .T. ) ;
#298 = CARTESIAN_POINT ( 'NONE',  ( -7.000000000000000000, -8.673617379884035472E-16, -4.000000000000000000 ) ) ;
#299 = DIRECTION ( 'NONE',  ( -1.000000000000000000, -3.401418580346677861E-16, 0.000000000000000000 ) ) ;
#300 = VERTEX_POINT ( 'NONE', #25 ) ;
#301 = VECTOR ( 'NONE', #71, 1000.000000000000000 ) ;
#302 = DIRECTION ( 'NONE',  ( 8.673617379884036705E-17, -1.000000000000000000, 0.000000000000000000 ) ) ;
#303 = DIRECTION ( 'NONE',  ( -0.000000000000000000, 0.000000000000000000, -1.000000000000000000 ) ) ;
#304 = CARTESIAN_POINT ( 'NONE',  ( 15.00000000000000178, -2.000000000000001776, -9.999999999999996447 ) ) ;
#305 = EDGE_LOOP ( 'NONE', ( #3824, #266, #2451 ) ) ;
#306 = EDGE_CURVE ( 'NONE', #2518, #1531, #2352, .T. ) ;
#307 = FACE_BOUND ( 'NONE', #1564, .T. ) ;
#308 = VERTEX_POINT ( 'NONE', #3135 ) ;
#309 = LINE ( 'NONE', #1235, #2896 ) ;
#310 = CARTESIAN_POINT ( 'NONE',  ( -1.500004534960106772, -0.4250000000000001554, 15.32499999999999218 ) ) ;
#311 = EDGE_CURVE ( 'NONE', #2077, #1488, #2446, .T. ) ;
#312 = CARTESIAN_POINT ( 'NONE',  ( -6.152160080140355980, -3.739707859379575364E-16, -8.000000000000000000 ) ) ;
#313 = DIRECTION ( 'NONE',  ( 1.000000000000000000, 1.209031052544794878E-16, 1.093919984946260022E-16 ) ) ;
#314 = DIRECTION ( 'NONE',  ( -1.000000000000000000, 0.000000000000000000, 0.000000000000000000 ) ) ;
#315 = LINE ( 'NONE', #1771, #280 ) ;
#316 = ADVANCED_FACE ( 'NONE', ( #1592 ), #3348, .F. ) ;
#317 = ORIENTED_EDGE ( 'NONE', *, *, #1280, .T. ) ;
#318 = CARTESIAN_POINT ( 'NONE',  ( 6.000000000000000000, 4.999999999999996447, 0.000000000000000000 ) ) ;
#319 = TOROIDAL_SURFACE ( 'NONE', #2168, 7.999999999999998224, 2.000000000000000000 ) ;
#320 = DIRECTION ( 'NONE',  ( 8.673617379884036705E-17, -1.000000000000000000, 0.000000000000000000 ) ) ;
#321 = ORIENTED_EDGE ( 'NONE', *, *, #1591, .T. ) ;
#322 = CARTESIAN_POINT ( 'NONE',  ( -17.00000000000000000, -0.4250000000000013212, 23.00000000000000000 ) ) ;
#323 = DIRECTION ( 'NONE',  ( -1.000000000000000000, 0.000000000000000000, 0.000000000000000000 ) ) ;
#324 = VECTOR ( 'NONE', #3058, 1000.000000000000000 ) ;
#325 = DIRECTION ( 'NONE',  ( 8.585144269803463469E-17, -1.000000000000000000, 6.162975822039154730E-33 ) ) ;
#326 = VERTEX_POINT ( 'NONE', #640 ) ;
#327 = CARTESIAN_POINT ( 'NONE',  ( 11.08401084010840520, -4.999999999999999112, 29.45609756097560705 ) ) ;
#328 = ORIENTED_EDGE ( 'NONE', *, *, #1469, .T. ) ;
#329 = DIRECTION ( 'NONE',  ( -8.265480160344848304E-17, 1.000000000000000000, 0.000000000000000000 ) ) ;
#330 = CYLINDRICAL_SURFACE ( 'NONE', #739, 1.999999999999999778 ) ;
#331 = DIRECTION ( 'NONE',  ( -1.209031052544794878E-16, 1.000000000000000000, -0.000000000000000000 ) ) ;
#332 = DIRECTION ( 'NONE',  ( -0.1117947730678651302, 0.000000000000000000, 0.9937313161588018362 ) ) ;
#333 = CARTESIAN_POINT ( 'NONE',  ( -20.45663153551919677, -5.000000000000002665, -5.502759481017564624 ) ) ;
#334 = ADVANCED_FACE ( 'NONE', ( #3661 ), #1904, .T. ) ;
#335 = CARTESIAN_POINT ( 'NONE',  ( 6.152160080140360421, -1.999999999999999112, -9.999999999999998224 ) ) ;
#336 = ORIENTED_EDGE ( 'NONE', *, *, #2894, .F. ) ;
#337 = LINE ( 'NONE', #397, #3544 ) ;
#338 = EDGE_CURVE ( 'NONE', #2587, #1510, #1144, .T. ) ;
#339 = VECTOR ( 'NONE', #1341, 1000.000000000000000 ) ;
#340 = LINE ( 'NONE', #3950, #3000 ) ;
#341 = EDGE_LOOP ( 'NONE', ( #3772, #3017, #1465, #2006 ) ) ;
#342 = DIRECTION ( 'NONE',  ( 4.248847104521535677E-32, 4.898587196589412829E-16, 1.000000000000000000 ) ) ;
#343 = EDGE_CURVE ( 'NONE', #2890, #827, #2931, .T. ) ;
#344 = DIRECTION ( 'NONE',  ( -0.9937313161588017252, -8.531326714644990039E-17, 0.1117947730678653107 ) ) ;
#345 = DIRECTION ( 'NONE',  ( 1.000000000000000000, 8.585144269803463469E-17, 5.452576383271799186E-51 ) ) ;
#346 = ORIENTED_EDGE ( 'NONE', *, *, #3630, .T. ) ;
#347 = AXIS2_PLACEMENT_3D ( 'NONE', #1563, #3003, #3774 ) ;
#348 = CARTESIAN_POINT ( 'NONE',  ( -15.00000000000000178, -3.000000000000002665, -10.00000000000000000 ) ) ;
#349 = ORIENTED_EDGE ( 'NONE', *, *, #3137, .T. ) ;
#350 = VECTOR ( 'NONE', #3005, 1000.000000000000000 ) ;
#351 = DIRECTION ( 'NONE',  ( 0.1117947730678653523, 0.000000000000000000, 0.9937313161588018362 ) ) ;
#352 = AXIS2_PLACEMENT_3D ( 'NONE', #3187, #998, #3730 ) ;
#353 = FACE_OUTER_BOUND ( 'NONE', #703, .T. ) ;
#354 = CIRCLE ( 'NONE', #2855, 5.049999999999999822 ) ;
#355 = DIRECTION ( 'NONE',  ( -0.000000000000000000, 0.000000000000000000, 1.000000000000000000 ) ) ;
#356 = CARTESIAN_POINT ( 'NONE',  ( 6.152160080140359533, -1.999999999999999112, -9.999999999999998224 ) ) ;
#357 = CARTESIAN_POINT ( 'NONE',  ( -19.84414375845082645, 0.000000000000000000, -13.49999999999999645 ) ) ;
#358 = DIRECTION ( 'NONE',  ( 8.673617379884036705E-17, -1.000000000000000000, 0.000000000000000000 ) ) ;
#359 = ORIENTED_EDGE ( 'NONE', *, *, #460, .F. ) ;
#360 = CARTESIAN_POINT ( 'NONE',  ( 3.648686314666472129E-17, -0.4250000000000000444, 23.89999999999999858 ) ) ;
#361 = VECTOR ( 'NONE', #3511, 1000.000000000000000 ) ;
#362 = CIRCLE ( 'NONE', #3613, 5.100000000000004974 ) ;
#363 = DIRECTION ( 'NONE',  ( 1.000000000000000000, 1.209031052544794878E-16, 0.000000000000000000 ) ) ;
#364 = EDGE_CURVE ( 'NONE', #3911, #1078, #3369, .T. ) ;
#365 = ORIENTED_EDGE ( 'NONE', *, *, #1242, .F. ) ;
#366 = AXIS2_PLACEMENT_3D ( 'NONE', #1844, #325, #345 ) ;
#367 = DIRECTION ( 'NONE',  ( -1.000000000000000000, -1.577021341797096821E-16, 0.000000000000000000 ) ) ;
#368 = DIRECTION ( 'NONE',  ( -8.673617379884037937E-17, -1.000000000000000000, 0.000000000000000000 ) ) ;
#369 = ORIENTED_EDGE ( 'NONE', *, *, #922, .T. ) ;
#370 = EDGE_CURVE ( 'NONE', #1577, #476, #2530, .T. ) ;
#371 = AXIS2_PLACEMENT_3D ( 'NONE', #3010, #925, #2466 ) ;
#372 = DIRECTION ( 'NONE',  ( -1.000000000000000000, -3.049861237673404541E-16, 0.000000000000000000 ) ) ;
#373 = VERTEX_POINT ( 'NONE', #990 ) ;
#374 = CYLINDRICAL_SURFACE ( 'NONE', #2775, 2.000000000000000000 ) ;
#375 = DIRECTION ( 'NONE',  ( -0.000000000000000000, -0.000000000000000000, -1.000000000000000000 ) ) ;
#376 = VERTEX_POINT ( 'NONE', #3431 ) ;
#377 = PLANE ( 'NONE',  #3465 ) ;
#378 = DIRECTION ( 'NONE',  ( -9.020423150189582877E-17, 1.000000000000000000, -1.232595164407830946E-32 ) ) ;
#379 = ORIENTED_EDGE ( 'NONE', *, *, #3896, .T. ) ;
#380 = CARTESIAN_POINT ( 'NONE',  ( 12.24999999999999822, -2.999999999999999112, -10.00000000000000533 ) ) ;
#381 = B_SPLINE_CURVE_WITH_KNOTS ( 'NONE', 3,
 ( #82, #3127, #3443, #1915, #2849, #98, #3752, #3464, #718, #1934, #3169, #416, #2870, #121, #2322, #2281, #2583, #3502, #1418, #3244 ),
 .UNSPECIFIED., .F., .F.,
 ( 4, 2, 2, 2, 2, 2, 2, 2, 2, 4 ),
 ( 1.142298545692101331E-21, 0.0006902083962848179922, 0.001380416792569635984, 0.002070625188854454193, 0.002415729386996863081, 0.002760833585139271969, 0.003451041981424089744, 0.004141250377708908387, 0.004831458773993726162, 0.005521667170278543937 ),
 .UNSPECIFIED. ) ;
#382 = CARTESIAN_POINT ( 'NONE',  ( 15.00000000000000355, -4.999999999999998224, -9.999999999999996447 ) ) ;
#383 = AXIS2_PLACEMENT_3D ( 'NONE', #1973, #2843, #1040 ) ;
#384 = CARTESIAN_POINT ( 'NONE',  ( 1.500000000000000000, 3.673940397442059868E-16, 7.099999999999999645 ) ) ;
#385 = ADVANCED_FACE ( 'NONE', ( #3072 ), #1610, .T. ) ;
#386 = CARTESIAN_POINT ( 'NONE',  ( -1.374813649918400049, -0.4399594292816976226, 28.78069640377419347 ) ) ;
#387 = ORIENTED_EDGE ( 'NONE', *, *, #2087, .F. ) ;
#388 = ORIENTED_EDGE ( 'NONE', *, *, #978, .F. ) ;
#389 = CARTESIAN_POINT ( 'NONE',  ( 22.07106781186547906, -2.000000000000000888, -9.999999999999996447 ) ) ;
#390 = EDGE_CURVE ( 'NONE', #2483, #2803, #1273, .T. ) ;
#391 = CARTESIAN_POINT ( 'NONE',  ( 2.238877486182567149E-16, -2.425000000000000266, 20.63691771871062741 ) ) ;
#392 = CARTESIAN_POINT ( 'NONE',  ( 21.75464621598701243, 45.76285410179868052, -12.09159137903470160 ) ) ;
#393 = EDGE_LOOP ( 'NONE', ( #1655, #751, #2774, #484 ) ) ;
#394 = LINE ( 'NONE', #3773, #1038 ) ;
#395 = CARTESIAN_POINT ( 'NONE',  ( -14.88437873844992509, -0.4387428761962481327, -12.74999047737194502 ) ) ;
#396 = ORIENTED_EDGE ( 'NONE', *, *, #1007, .F. ) ;
#397 = CARTESIAN_POINT ( 'NONE',  ( -6.152160080140355980, -1.897648678726471323E-32, -10.00000000000000000 ) ) ;
#398 = DIRECTION ( 'NONE',  ( 0.000000000000000000, 0.000000000000000000, -1.000000000000000000 ) ) ;
#399 = ORIENTED_EDGE ( 'NONE', *, *, #1155, .T. ) ;
#400 = VECTOR ( 'NONE', #2710, 1000.000000000000000 ) ;
#401 = SPHERICAL_SURFACE ( 'NONE', #1145, 2.000000000000000000 ) ;
#402 = CARTESIAN_POINT ( 'NONE',  ( -17.00000000000000000, -3.425000000000002043, 23.00000000000000000 ) ) ;
#403 = VERTEX_POINT ( 'NONE', #2467 ) ;
#404 = CARTESIAN_POINT ( 'NONE',  ( 6.152160080140360421, -4.999999999999997335, -11.99999999999999822 ) ) ;
#405 = EDGE_CURVE ( 'NONE', #300, #3167, #1863, .T. ) ;
#406 = ORIENTED_EDGE ( 'NONE', *, *, #81, .T. ) ;
#407 = CYLINDRICAL_SURFACE ( 'NONE', #3786, 2.000000000000000000 ) ;
#408 = VECTOR ( 'NONE', #202, 1000.000000000000000 ) ;
#409 = CARTESIAN_POINT ( 'NONE',  ( -21.99999999999999645, -2.168404344971008868E-15, -4.230747773977808990 ) ) ;
#410 = ADVANCED_FACE ( 'NONE', ( #1292 ), #1573, .T. ) ;
#411 = DIRECTION ( 'NONE',  ( 1.000000000000000000, -0.000000000000000000, -0.000000000000000000 ) ) ;
#412 = CARTESIAN_POINT ( 'NONE',  ( 16.55094264019394856, -1.153890827919295203, 18.46984972730977503 ) ) ;
#413 = EDGE_CURVE ( 'NONE', #486, #176, #2836, .T. ) ;
#414 = CIRCLE ( 'NONE', #3234, 0.4250000000000000444 ) ;
#415 = ORIENTED_EDGE ( 'NONE', *, *, #3404, .F. ) ;
#416 = CARTESIAN_POINT ( 'NONE',  ( 14.76943761806775868, -0.4387657263620504677, -12.75001901722024122 ) ) ;
#417 = CIRCLE ( 'NONE', #928, 2.749999999999999112 ) ;
#418 = CARTESIAN_POINT ( 'NONE',  ( -15.23056238193224488, -0.4387657263620502457, -12.75001901722023412 ) ) ;
#419 = EDGE_CURVE ( 'NONE', #3256, #2028, #2120, .T. ) ;
#420 = EDGE_LOOP ( 'NONE', ( #2224, #1838, #1734, #2116 ) ) ;
#421 = CARTESIAN_POINT ( 'NONE',  ( -8.888888888888896389, -2.292833579149048173, 29.70000000000000284 ) ) ;
#422 = CIRCLE ( 'NONE', #2075, 1.500000000000001332 ) ;
#423 = ORIENTED_EDGE ( 'NONE', *, *, #1659, .T. ) ;
#424 = DIRECTION ( 'NONE',  ( -9.020423150189582877E-17, 1.000000000000000000, -1.232595164407830946E-32 ) ) ;
#425 = VECTOR ( 'NONE', #3875, 1000.000000000000000 ) ;
#426 = FACE_OUTER_BOUND ( 'NONE', #3746, .T. ) ;
#427 = ORIENTED_EDGE ( 'NONE', *, *, #125, .F. ) ;
#428 = ORIENTED_EDGE ( 'NONE', *, *, #3873, .T. ) ;
#429 = DIRECTION ( 'NONE',  ( 0.000000000000000000, -1.000000000000000000, 6.162975822039153361E-33 ) ) ;
#430 = EDGE_LOOP ( 'NONE', ( #3861, #3700, #953, #1374 ) ) ;
#431 = VECTOR ( 'NONE', #2399, 1000.000000000000000 ) ;
#432 = CARTESIAN_POINT ( 'NONE',  ( 10.64498644986450415, -2.424999999999999378, 27.50487804878048692 ) ) ;
#433 = VECTOR ( 'NONE', #313, 1000.000000000000000 ) ;
#434 = CARTESIAN_POINT ( 'NONE',  ( -10.15585624154917177, -2.000000000000001776, -11.49999999999999645 ) ) ;
#435 = CARTESIAN_POINT ( 'NONE',  ( 16.87763244482084701, -1.713272411940794715, 18.12365640993683158 ) ) ;
#436 = ORIENTED_EDGE ( 'NONE', *, *, #3427, .F. ) ;
#437 = CARTESIAN_POINT ( 'NONE',  ( -6.152160080140355980, -2.000000000000001776, -11.99999999999999822 ) ) ;
#438 = ADVANCED_FACE ( 'NONE', ( #597 ), #3251, .T. ) ;
#439 = CARTESIAN_POINT ( 'NONE',  ( 17.00000000000000000, -2.424999999999998934, 23.00000000000000000 ) ) ;
#440 = ORIENTED_EDGE ( 'NONE', *, *, #2685, .T. ) ;
#441 = EDGE_CURVE ( 'NONE', #3519, #3758, #3115, .T. ) ;
#442 = CARTESIAN_POINT ( 'NONE',  ( -8.795967021983221557, -0.4250000000000010991, 27.96184716719667307 ) ) ;
#443 = ORIENTED_EDGE ( 'NONE', *, *, #1397, .T. ) ;
#444 = DIRECTION ( 'NONE',  ( -1.000000000000000000, 8.673617379884033007E-17, 0.000000000000000000 ) ) ;
#445 = LINE ( 'NONE', #166, #1132 ) ;
#446 = CIRCLE ( 'NONE', #1723, 7.071067811865472841 ) ;
#447 = ORIENTED_EDGE ( 'NONE', *, *, #1857, .T. ) ;
#448 = ORIENTED_EDGE ( 'NONE', *, *, #1923, .F. ) ;
#449 = VERTEX_POINT ( 'NONE', #766 ) ;
#450 = CARTESIAN_POINT ( 'NONE',  ( -6.935145336247431611E-18, -2.760100110745604685, 0.000000000000000000 ) ) ;
#451 = CARTESIAN_POINT ( 'NONE',  ( 6.152160080140356868, 45.76285410179868052, -11.99999999999999822 ) ) ;
#452 = ORIENTED_EDGE ( 'NONE', *, *, #3735, .F. ) ;
#453 = CARTESIAN_POINT ( 'NONE',  ( -1.951685505061957926, -1.951685505061957704, 7.099999999999999645 ) ) ;
#454 = AXIS2_PLACEMENT_3D ( 'NONE', #3883, #1175, #3038 ) ;
#455 = CARTESIAN_POINT ( 'NONE',  ( -17.65853658536585513, -0.4250000000000015432, 25.92682926829268197 ) ) ;
#456 = ORIENTED_EDGE ( 'NONE', *, *, #3565, .T. ) ;
#457 = EDGE_CURVE ( 'NONE', #1182, #3554, #1524, .T. ) ;
#458 = CARTESIAN_POINT ( 'NONE',  ( -8.874170803519936257, -1.423130130449007380, 29.43588555259646355 ) ) ;
#459 = EDGE_CURVE ( 'NONE', #828, #3614, #235, .T. ) ;
#460 = EDGE_CURVE ( 'NONE', #2699, #1628, #3059, .T. ) ;
#461 = CYLINDRICAL_SURFACE ( 'NONE', #2482, 2.000000000000001332 ) ;
#462 = CARTESIAN_POINT ( 'NONE',  ( 11.08401084010840520, -0.4249999999999991562, 29.45609756097560705 ) ) ;
#463 = ORIENTED_EDGE ( 'NONE', *, *, #261, .F. ) ;
#464 = EDGE_LOOP ( 'NONE', ( #3194, #1166, #1806, #3202 ) ) ;
#465 = EDGE_CURVE ( 'NONE', #1909, #3659, #1711, .T. ) ;
#466 = AXIS2_PLACEMENT_3D ( 'NONE', #2997, #194, #1416 ) ;
#467 = ORIENTED_EDGE ( 'NONE', *, *, #1802, .T. ) ;
#468 = SURFACE_SIDE_STYLE ('',( #1673 ) ) ;
#469 = AXIS2_PLACEMENT_3D ( 'NONE', #716, #118, #2300 ) ;
#470 = CARTESIAN_POINT ( 'NONE',  ( -13.50000000000000000, -3.000000000000002665, -10.00000000000000000 ) ) ;
#471 = CARTESIAN_POINT ( 'NONE',  ( -1.117947730678652052, -2.425000000000000266, 30.57423088029865355 ) ) ;
#472 = ORIENTED_EDGE ( 'NONE', *, *, #3014, .T. ) ;
#473 = DIRECTION ( 'NONE',  ( 0.000000000000000000, 1.000000000000000000, 0.000000000000000000 ) ) ;
#474 = LINE ( 'NONE', #1696, #927 ) ;
#475 = VECTOR ( 'NONE', #1181, 1000.000000000000000 ) ;
#476 = VERTEX_POINT ( 'NONE', #1094 ) ;
#477 = VECTOR ( 'NONE', #3139, 1000.000000000000000 ) ;
#478 = CARTESIAN_POINT ( 'NONE',  ( -15.71389841233103013, -0.5459969751770613611, 19.50270339070862136 ) ) ;
#479 = EDGE_CURVE ( 'NONE', #3801, #1549, #1971, .T. ) ;
#480 = AXIS2_PLACEMENT_3D ( 'NONE', #1020, #1954, #2170 ) ;
#481 = DIRECTION ( 'NONE',  ( -8.265480160344848304E-17, 1.000000000000000000, -0.000000000000000000 ) ) ;
#482 = CARTESIAN_POINT ( 'NONE',  ( 12.29999999999999893, 3.751329322338287343E-15, 1.699999999999999956 ) ) ;
#483 = EDGE_CURVE ( 'NONE', #3247, #1188, #617, .T. ) ;
#484 = ORIENTED_EDGE ( 'NONE', *, *, #479, .F. ) ;
#485 = ORIENTED_EDGE ( 'NONE', *, *, #1007, .T. ) ;
#486 = VERTEX_POINT ( 'NONE', #3232 ) ;
#487 = ORIENTED_EDGE ( 'NONE', *, *, #3421, .F. ) ;
#488 = DIRECTION ( 'NONE',  ( 1.000000000000000000, 9.856383386231861292E-17, 0.000000000000000000 ) ) ;
#489 = ADVANCED_FACE ( 'NONE', ( #1031 ), #461, .T. ) ;
#490 = FACE_OUTER_BOUND ( 'NONE', #2270, .T. ) ;
#491 = AXIS2_PLACEMENT_3D ( 'NONE', #1762, #2385, #812 ) ;
#492 = DIRECTION ( 'NONE',  ( 1.000000000000000000, 1.209031052544794878E-16, 0.000000000000000000 ) ) ;
#493 = ORIENTED_EDGE ( 'NONE', *, *, #3735, .T. ) ;
#494 = VECTOR ( 'NONE', #1014, 1000.000000000000000 ) ;
#495 = DIRECTION ( 'NONE',  ( 1.209031052544794878E-16, -1.000000000000000000, 0.000000000000000000 ) ) ;
#496 = AXIS2_PLACEMENT_3D ( 'NONE', #384, #303, #323 ) ;
#497 = DIRECTION ( 'NONE',  ( 8.265480160344848304E-17, -1.000000000000000000, -0.000000000000000000 ) ) ;
#498 = EDGE_LOOP ( 'NONE', ( #3936, #3411, #638, #2924, #698 ) ) ;
#499 = CARTESIAN_POINT ( 'NONE',  ( -15.33067286707312249, -0.4505781637789815219, 20.11344769714693470 ) ) ;
#500 = CARTESIAN_POINT ( 'NONE',  ( -20.00000000000000000, 0.000000000000000000, 0.000000000000000000 ) ) ;
#501 = CARTESIAN_POINT ( 'NONE',  ( 1.117947730678652274, -0.4250000000000000444, 30.57423088029865355 ) ) ;
#502 = ORIENTED_EDGE ( 'NONE', *, *, #3539, .F. ) ;
#503 = ORIENTED_EDGE ( 'NONE', *, *, #343, .T. ) ;
#504 = ORIENTED_EDGE ( 'NONE', *, *, #2964, .F. ) ;
#505 = EDGE_LOOP ( 'NONE', ( #2564, #1152, #2653, #317 ) ) ;
#506 = ADVANCED_FACE ( 'NONE', ( #1984 ), #3179, .F. ) ;
#507 = DIRECTION ( 'NONE',  ( -0.6360058535198764851, 0.000000000000000000, 0.7716842322403986154 ) ) ;
#508 = FACE_OUTER_BOUND ( 'NONE', #1624, .T. ) ;
#509 = EDGE_LOOP ( 'NONE', ( #2711, #1258, #1106, #1633, #2294, #493, #794 ) ) ;
#510 = FACE_BOUND ( 'NONE', #1137, .T. ) ;
#511 = ORIENTED_EDGE ( 'NONE', *, *, #552, .F. ) ;
#512 = ADVANCED_FACE ( 'NONE', ( #2899 ), #3442, .T. ) ;
#513 = DIRECTION ( 'NONE',  ( 1.000000000000000000, 8.673617379884029309E-17, 0.000000000000000000 ) ) ;
#514 =( LENGTH_UNIT ( ) NAMED_UNIT ( * ) SI_UNIT ( .MILLI., .METRE. ) );
#515 = AXIS2_PLACEMENT_3D ( 'NONE', #1602, #2828, #2216 ) ;
#516 = LINE ( 'NONE', #1422, #3793 ) ;
#517 = CIRCLE ( 'NONE', #3313, 1.499999999999999556 ) ;
#518 = LINE ( 'NONE', #298, #2336 ) ;
#519 = DIRECTION ( 'NONE',  ( 8.585144269803463469E-17, -1.000000000000000000, 6.162975822039154730E-33 ) ) ;
#520 = ORIENTED_EDGE ( 'NONE', *, *, #2110, .T. ) ;
#521 = ORIENTED_EDGE ( 'NONE', *, *, #125, .T. ) ;
#522 = ORIENTED_EDGE ( 'NONE', *, *, #2019, .T. ) ;
#523 = FACE_OUTER_BOUND ( 'NONE', #2798, .T. ) ;
#524 =( BOUNDED_CURVE ( )  B_SPLINE_CURVE ( 3, ( #2133, #255, #2698, #3631 ),
 .UNSPECIFIED., .F., .T. ) 
 B_SPLINE_CURVE_WITH_KNOTS ( ( 4, 4 ),
 ( 3.141592653589793116, 4.712388980384689674 ),
 .UNSPECIFIED. ) 
 CURVE ( )  GEOMETRIC_REPRESENTATION_ITEM ( )  RATIONAL_B_SPLINE_CURVE ( ( 1.000000000000000000, 0.8047378541243649375, 0.8047378541243649375, 1.000000000000000000 ) ) 
 REPRESENTATION_ITEM ( '' )  );
#525 = ADVANCED_FACE ( 'NONE', ( #129 ), #401, .T. ) ;
#526 = CARTESIAN_POINT ( 'NONE',  ( 17.30488611432322443, 1.430331928549656704E-15, -11.49999999999999645 ) ) ;
#527 = VERTEX_POINT ( 'NONE', #1391 ) ;
#528 = ORIENTED_EDGE ( 'NONE', *, *, #2898, .F. ) ;
#529 = LINE ( 'NONE', #3939, #1161 ) ;
#530 = CIRCLE ( 'NONE', #3030, 2.750000000000000888 ) ;
#531 = DIRECTION ( 'NONE',  ( -0.000000000000000000, -0.000000000000000000, -1.000000000000000000 ) ) ;
#532 = EDGE_CURVE ( 'NONE', #2606, #2699, #3451, .T. ) ;
#533 = CIRCLE ( 'NONE', #1498, 5.071067811865474617 ) ;
#534 = DIRECTION ( 'NONE',  ( -1.000000000000000000, 0.000000000000000000, 0.000000000000000000 ) ) ;
#535 = EDGE_CURVE ( 'NONE', #1604, #3566, #1651, .T. ) ;
#536 = DIRECTION ( 'NONE',  ( -0.000000000000000000, -0.000000000000000000, -1.000000000000000000 ) ) ;
#537 = TOROIDAL_SURFACE ( 'NONE', #3667, 2.999999999999999112, 2.000000000000000000 ) ;
#538 = CIRCLE ( 'NONE', #3426, 2.749999999999999112 ) ;
#539 = CYLINDRICAL_SURFACE ( 'NONE', #3364, 1.000000000000000000 ) ;
#540 = CIRCLE ( 'NONE', #1752, 1.999999999999999112 ) ;
#541 = ORIENTED_EDGE ( 'NONE', *, *, #761, .T. ) ;
#542 = ORIENTED_EDGE ( 'NONE', *, *, #1737, .F. ) ;
#543 = CARTESIAN_POINT ( 'NONE',  ( -12.29999999999999893, -3.751329322338287343E-15, 1.699999999999999956 ) ) ;
#544 = B_SPLINE_CURVE_WITH_KNOTS ( 'NONE', 3,
 ( #1587, #1366, #1326, #2584, #982, #2830, #3792, #3403, #2873, #3149, #395, #418, #653, #3716, #65, #3753, #3192, #2521, #2502, #83 ),
 .UNSPECIFIED., .F., .F.,
 ( 4, 2, 2, 2, 2, 2, 2, 2, 2, 4 ),
 ( 1.142298545692293924E-21, 0.0006902083962848156069, 0.001380416792569631214, 0.002070625188854446821, 0.002415729386996857010, 0.002760833585139267198, 0.003451041981424087576, 0.004141250377708903183, 0.004831458773993719223, 0.005521667170278534396 ),
 .UNSPECIFIED. ) ;
#545 = DIRECTION ( 'NONE',  ( -1.000000000000000000, -8.585144269803463469E-17, -1.807259207238451897E-17 ) ) ;
#546 = VERTEX_POINT ( 'NONE', #148 ) ;
#547 = CIRCLE ( 'NONE', #2607, 4.999999999999999112 ) ;
#548 = AXIS2_PLACEMENT_3D ( 'NONE', #1869, #3417, #670 ) ;
#549 = DIRECTION ( 'NONE',  ( 0.9756097560975611760, -0.000000000000000000, 0.2195121951219512479 ) ) ;
#550 = CIRCLE ( 'NONE', #683, 5.071067811865474617 ) ;
#551 = DIRECTION ( 'NONE',  ( -1.000000000000000000, 0.000000000000000000, 0.000000000000000000 ) ) ;
#552 = EDGE_CURVE ( 'NONE', #2674, #2512, #1353, .T. ) ;
#553 = CARTESIAN_POINT ( 'NONE',  ( -17.00000000000000000, -2.999999999999999556, 9.399999999999998579 ) ) ;
#554 = AXIS2_PLACEMENT_3D ( 'NONE', #2782, #630, #293 ) ;
#555 = CARTESIAN_POINT ( 'NONE',  ( 10.00000000000000000, -8.391865807711360480E-16, 8.400000000000000355 ) ) ;
#556 = ADVANCED_FACE ( 'NONE', ( #1051 ), #3491, .T. ) ;
#557 = CARTESIAN_POINT ( 'NONE',  ( -1.074999999999999956, 0.000000000000000000, 15.90000000000000036 ) ) ;
#558 = EDGE_LOOP ( 'NONE', ( #722, #2585, #228, #504 ) ) ;
#559 = CIRCLE ( 'NONE', #2088, 2.000000000000000000 ) ;
#560 = DIRECTION ( 'NONE',  ( -9.020423150189582877E-17, 1.000000000000000000, -1.232595164407830946E-32 ) ) ;
#561 = AXIS2_PLACEMENT_3D ( 'NONE', #1227, #1548, #921 ) ;
#562 = CARTESIAN_POINT ( 'NONE',  ( -3.410584786298415327, -2.425000000000000711, 30.31630921154143010 ) ) ;
#563 = ORIENTED_EDGE ( 'NONE', *, *, #2766, .F. ) ;
#564 = DIRECTION ( 'NONE',  ( 0.000000000000000000, 1.000000000000000000, 0.000000000000000000 ) ) ;
#565 = ORIENTED_EDGE ( 'NONE', *, *, #3299, .T. ) ;
#566 = CARTESIAN_POINT ( 'NONE',  ( 12.24999999999999822, -2.999999999999999112, -10.00000000000000533 ) ) ;
#567 = DIRECTION ( 'NONE',  ( -0.000000000000000000, 0.000000000000000000, 1.000000000000000000 ) ) ;
#568 = CARTESIAN_POINT ( 'NONE',  ( -1.074999999999999956, 0.000000000000000000, 8.400000000000000355 ) ) ;
#569 = CARTESIAN_POINT ( 'NONE',  ( 7.000000000000000000, 4.999999999999996447, -5.000000000000000000 ) ) ;
#570 = ADVANCED_FACE ( 'NONE', ( #3799 ), #1162, .F. ) ;
#571 = VERTEX_POINT ( 'NONE', #631 ) ;
#572 = CARTESIAN_POINT ( 'NONE',  ( -19.84414375845082645, -2.000000000000001776, -11.49999999999999645 ) ) ;
#573 = AXIS2_PLACEMENT_3D ( 'NONE', #1522, #941, #2153 ) ;
#574 = CARTESIAN_POINT ( 'NONE',  ( 6.403331350386658904, -0.4249999999999994893, 28.45925044616299004 ) ) ;
#575 = AXIS2_PLACEMENT_3D ( 'NONE', #437, #495, #198 ) ;
#576 = CARTESIAN_POINT ( 'NONE',  ( -17.00000000000000000, -0.4250000000000017653, 8.400000000000000355 ) ) ;
#577 = ORIENTED_EDGE ( 'NONE', *, *, #2988, .F. ) ;
#578 = EDGE_CURVE ( 'NONE', #853, #248, #1105, .T. ) ;
#579 = ORIENTED_EDGE ( 'NONE', *, *, #81, .F. ) ;
#580 = LINE ( 'NONE', #905, #3372 ) ;
#581 = CARTESIAN_POINT ( 'NONE',  ( -12.25000000000000000, -1.012521319642244176E-15, -10.00000000000000000 ) ) ;
#582 = VERTEX_POINT ( 'NONE', #333 ) ;
#583 = ADVANCED_FACE ( 'NONE', ( #2395 ), #610, .F. ) ;
#584 = CARTESIAN_POINT ( 'NONE',  ( -20.45663153551920388, 45.76285410179867341, -5.502759481017564624 ) ) ;
#585 = EDGE_LOOP ( 'NONE', ( #2618, #3146, #206, #1933 ) ) ;
#586 = DIRECTION ( 'NONE',  ( 1.000000000000000000, 1.209031052544794878E-16, 0.000000000000000000 ) ) ;
#587 = LINE ( 'NONE', #1495, #1751 ) ;
#588 = CARTESIAN_POINT ( 'NONE',  ( 0.3056841015857147958, -0.4496696350804104680, 28.95020113066146195 ) ) ;
#589 = DIRECTION ( 'NONE',  ( 0.000000000000000000, 0.000000000000000000, -1.000000000000000000 ) ) ;
#590 = CYLINDRICAL_SURFACE ( 'NONE', #1245, 2.750000000000000888 ) ;
#591 = ORIENTED_EDGE ( 'NONE', *, *, #479, .T. ) ;
#592 = DIRECTION ( 'NONE',  ( 0.9756097560975610650, 8.375750507125330394E-17, 0.2195121951219507483 ) ) ;
#593 = DIRECTION ( 'NONE',  ( -3.049861237673404541E-16, 1.000000000000000000, -0.000000000000000000 ) ) ;
#594 = CIRCLE ( 'NONE', #1944, 1.000000000000000888 ) ;
#595 = ORIENTED_EDGE ( 'NONE', *, *, #3133, .F. ) ;
#596 = CARTESIAN_POINT ( 'NONE',  ( -8.999999999999992895, -7.352625460007159853E-16, 15.90000000000000036 ) ) ;
#597 = FACE_OUTER_BOUND ( 'NONE', #2205, .T. ) ;
#598 = ADVANCED_FACE ( 'NONE', ( #3886, #1179, #273 ), #3382, .F. ) ;
#599 = AXIS2_PLACEMENT_3D ( 'NONE', #655, #67, #3363 ) ;
#600 = CARTESIAN_POINT ( 'NONE',  ( 6.000000000000000000, 4.999999999999996447, -1.000000000000000000 ) ) ;
#601 = ORIENTED_EDGE ( 'NONE', *, *, #3652, .T. ) ;
#602 = CARTESIAN_POINT ( 'NONE',  ( 13.50000000000000000, -2.999999999999995559, -9.999999999999996447 ) ) ;
#603 = ORIENTED_EDGE ( 'NONE', *, *, #3837, .T. ) ;
#604 = CARTESIAN_POINT ( 'NONE',  ( 20.00000000000000000, -5.000000000000004441, 8.400000000000000355 ) ) ;
#605 = EDGE_CURVE ( 'NONE', #3424, #748, #3360, .T. ) ;
#606 = CIRCLE ( 'NONE', #104, 1.500000000000001332 ) ;
#607 = DIRECTION ( 'NONE',  ( 0.9937313161588018362, 8.531326714644991272E-17, 0.1117947730678653245 ) ) ;
#608 = CARTESIAN_POINT ( 'NONE',  ( 1.951685505061957926, -1.951685505061957704, 7.099999999999999645 ) ) ;
#609 = CARTESIAN_POINT ( 'NONE',  ( -20.45663153551920033, -2.000000000000001776, -5.502759481017564624 ) ) ;
#610 = PLANE ( 'NONE',  #1787 ) ;
#611 = CARTESIAN_POINT ( 'NONE',  ( -2.760100110745604240, 3.613979757128255585E-17, -11.49999999999999645 ) ) ;
#612 = ORIENTED_EDGE ( 'NONE', *, *, #240, .F. ) ;
#613 = DIRECTION ( 'NONE',  ( -1.000000000000000000, -8.587739980083203670E-17, 0.000000000000000000 ) ) ;
#614 = CLOSED_SHELL ( 'NONE', ( #3321, #3343, #3591, #2346, #3712, #196, #3004, #3230, #506, #3877, #3350, #570, #852, #3548, #1774, #1136, #2308, #2549, #2142, #2920, #1852, #3503, #1034, #2123, #1566, #899, #2248, #3852, #1535, #2436, #2173, #3780, #3161, #1247, #334, #2417, #2939, #59, #1437, #1907, #2665, #3945, #1466, #2707, #682, #1757, #2851, #2274, #3215, #1665, #1306, #556, #2663, #2326, #1255, #2487, #385, #871, #1226, #3542, #1380, #316, #3454, #181, #2191, #2007, #3943, #2553, #2030, #3756, #3689, #2543, #3813, #216, #512, #525, #1174, #2137, #1029, #875, #1131, #1109, #3588, #3472, #1352, #3376, #1682, #438, #3785, #780, #3570, #583, #2516, #2770, #856, #3154, #3713, #1493, #3080, #1302, #1011, #598, #3032, #1902, #2225, #3039, #2412, #1796, #1727, #2072, #2387, #3485, #489, #244, #3857, #3608, #3524, #1168, #3658, #1825, #294, #410, #1873, #1325 ) ) ;
#615 = DIRECTION ( 'NONE',  ( 1.000000000000000000, -0.000000000000000000, 0.000000000000000000 ) ) ;
#616 = EDGE_LOOP ( 'NONE', ( #2650, #1653, #1063, #2042 ) ) ;
#617 = CIRCLE ( 'NONE', #2155, 1.000000000000000000 ) ;
#618 = LINE ( 'NONE', #2403, #3928 ) ;
#619 = DIRECTION ( 'NONE',  ( -9.020423150189582877E-17, 1.000000000000000000, -1.232595164407830946E-32 ) ) ;
#620 = DIRECTION ( 'NONE',  ( 0.000000000000000000, -0.000000000000000000, -1.000000000000000000 ) ) ;
#621 = ORIENTED_EDGE ( 'NONE', *, *, #122, .T. ) ;
#622 = CARTESIAN_POINT ( 'NONE',  ( 21.75464621598701598, -4.999999999999997335, -12.09159137903470160 ) ) ;
#623 = EDGE_CURVE ( 'NONE', #1118, #582, #1160, .T. ) ;
#624 = VERTEX_POINT ( 'NONE', #2679 ) ;
#625 = DIRECTION ( 'NONE',  ( -1.000000000000000000, -8.265480160344847072E-17, 0.000000000000000000 ) ) ;
#626 = CARTESIAN_POINT ( 'NONE',  ( 7.000000000000000000, 4.999999999999996447, -5.000000000000000000 ) ) ;
#627 = DIRECTION ( 'NONE',  ( -9.020423150189582877E-17, 1.000000000000000000, -1.232595164407830946E-32 ) ) ;
#628 = B_SPLINE_CURVE_WITH_KNOTS ( 'NONE', 3,
 ( #2348, #3564, #1758, #2989 ),
 .UNSPECIFIED., .F., .F.,
 ( 4, 4 ),
 ( 0.000000000000000000, 0.0004390364362965778209 ),
 .UNSPECIFIED. ) ;
#629 = EDGE_CURVE ( 'NONE', #91, #1084, #3641, .T. ) ;
#630 = DIRECTION ( 'NONE',  ( 1.209031052544794878E-16, -1.000000000000000000, 0.000000000000000000 ) ) ;
#631 = CARTESIAN_POINT ( 'NONE',  ( 20.45663153551920743, -4.999999999999997335, -5.502759481017572618 ) ) ;
#632 = COLOUR_RGB ( '',0.8980392156862745390, 0.8980392156862745390, 0.8980392156862745390 ) ;
#633 = CARTESIAN_POINT ( 'NONE',  ( -18.00000000000000355, -1.806411422806971655E-15, 8.400000000000000355 ) ) ;
#634 = EDGE_CURVE ( 'NONE', #2518, #3554, #1475, .T. ) ;
#635 = VERTEX_POINT ( 'NONE', #3338 ) ;
#636 = LINE ( 'NONE', #1625, #1127 ) ;
#637 = DIRECTION ( 'NONE',  ( -1.000000000000000000, -8.673617379884036705E-17, -6.486043542185654914E-65 ) ) ;
#638 = ORIENTED_EDGE ( 'NONE', *, *, #3143, .T. ) ;
#639 = EDGE_LOOP ( 'NONE', ( #3721, #2954, #2529, #1708 ) ) ;
#640 = CARTESIAN_POINT ( 'NONE',  ( 8.245353784012987575, -2.000000000000001776, -12.09159137903470160 ) ) ;
#641 = AXIS2_PLACEMENT_3D ( 'NONE', #3557, #3207, #473 ) ;
#642 = DIRECTION ( 'NONE',  ( 0.000000000000000000, 0.000000000000000000, -1.000000000000000000 ) ) ;
#643 = ORIENTED_EDGE ( 'NONE', *, *, #3114, .T. ) ;
#644 = LINE ( 'NONE', #3624, #849 ) ;
#645 = ORIENTED_EDGE ( 'NONE', *, *, #2847, .F. ) ;
#646 = DIRECTION ( 'NONE',  ( 1.000000000000000000, 2.223935471695297023E-16, 0.000000000000000000 ) ) ;
#647 = EDGE_CURVE ( 'NONE', #846, #3107, #3889, .T. ) ;
#648 = DIRECTION ( 'NONE',  ( 8.673617379884036705E-17, -1.000000000000000000, 0.000000000000000000 ) ) ;
#649 = PLANE ( 'NONE',  #548 ) ;
#650 = CARTESIAN_POINT ( 'NONE',  ( -17.00000000000000000, -5.000000000000004441, 8.400000000000000355 ) ) ;
#651 = CARTESIAN_POINT ( 'NONE',  ( 3.410584786298415327, -0.4250000000000000444, 30.31630921154143010 ) ) ;
#652 = EDGE_CURVE ( 'NONE', #376, #2315, #1790, .T. ) ;
#653 = CARTESIAN_POINT ( 'NONE',  ( -15.45889158516712314, -0.4145280108733747637, -12.72113240476979534 ) ) ;
#654 = ORIENTED_EDGE ( 'NONE', *, *, #2474, .T. ) ;
#655 = CARTESIAN_POINT ( 'NONE',  ( 17.00000000000000000, -2.424999999999998934, 23.00000000000000000 ) ) ;
#656 = AXIS2_PLACEMENT_3D ( 'NONE', #1765, #492, #2961 ) ;
#657 = EDGE_CURVE ( 'NONE', #934, #1628, #3316, .T. ) ;
#658 = LINE ( 'NONE', #2485, #752 ) ;
#659 = VERTEX_POINT ( 'NONE', #3022 ) ;
#660 = CARTESIAN_POINT ( 'NONE',  ( 19.84414375845082645, -4.999999999999997335, -11.49999999999999645 ) ) ;
#661 = CARTESIAN_POINT ( 'NONE',  ( 17.00000000000000711, -3.424999999999998490, 22.99999999999999645 ) ) ;
#662 = EDGE_LOOP ( 'NONE', ( #1728, #3899, #2122, #3733, #1000, #1187 ) ) ;
#663 = VECTOR ( 'NONE', #2892, 1000.000000000000000 ) ;
#664 = PLANE ( 'NONE',  #986 ) ;
#665 = ORIENTED_EDGE ( 'NONE', *, *, #3921, .T. ) ;
#666 = VECTOR ( 'NONE', #2754, 1000.000000000000000 ) ;
#667 = DIRECTION ( 'NONE',  ( 1.000000000000000000, -0.000000000000000000, -0.000000000000000000 ) ) ;
#668 = AXIS2_PLACEMENT_3D ( 'NONE', #1750, #2983, #2644 ) ;
#669 = CARTESIAN_POINT ( 'NONE',  ( -17.00000000000000000, -3.425000000000002043, 23.00000000000000000 ) ) ;
#670 = DIRECTION ( 'NONE',  ( -1.000000000000000000, 0.000000000000000000, -0.000000000000000000 ) ) ;
#671 = ORIENTED_EDGE ( 'NONE', *, *, #3279, .T. ) ;
#672 = DIRECTION ( 'NONE',  ( 1.000000000000000000, 9.035018104045873159E-17, 1.156482317317871725E-15 ) ) ;
#673 = CYLINDRICAL_SURFACE ( 'NONE', #2201, 5.049999999999999822 ) ;
#674 = ORIENTED_EDGE ( 'NONE', *, *, #1221, .F. ) ;
#675 = DIRECTION ( 'NONE',  ( -8.673617379884036705E-17, 1.000000000000000000, -1.368455531567204171E-48 ) ) ;
#676 = AXIS2_PLACEMENT_3D ( 'NONE', #1905, #1612, #1336 ) ;
#677 = EDGE_CURVE ( 'NONE', #2536, #1134, #3328, .T. ) ;
#678 = AXIS2_PLACEMENT_3D ( 'NONE', #2971, #2076, #3839 ) ;
#679 = CARTESIAN_POINT ( 'NONE',  ( 13.50000000000000178, -4.999999999999998224, -9.999999999999996447 ) ) ;
#680 = AXIS2_PLACEMENT_3D ( 'NONE', #1487, #2957, #2654 ) ;
#681 = ORIENTED_EDGE ( 'NONE', *, *, #3090, .T. ) ;
#682 = ADVANCED_FACE ( 'NONE', ( #2719 ), #3924, .T. ) ;
#683 = AXIS2_PLACEMENT_3D ( 'NONE', #2914, #1076, #1354 ) ;
#684 = CARTESIAN_POINT ( 'NONE',  ( -15.00000000000000178, -3.000000000000001332, -10.00000000000000000 ) ) ;
#685 = DIRECTION ( 'NONE',  ( -9.020423150189582877E-17, 1.000000000000000000, -1.232595164407830946E-32 ) ) ;
#686 = ORIENTED_EDGE ( 'NONE', *, *, #2052, .F. ) ;
#687 = VECTOR ( 'NONE', #1572, 1000.000000000000000 ) ;
#688 = DIRECTION ( 'NONE',  ( 1.209031052544794878E-16, -1.000000000000000000, 0.000000000000000000 ) ) ;
#689 = EDGE_LOOP ( 'NONE', ( #133, #1025, #3254, #297 ) ) ;
#690 = VECTOR ( 'NONE', #700, 1000.000000000000000 ) ;
#691 = DIRECTION ( 'NONE',  ( -8.265480160344848304E-17, 1.000000000000000000, -0.000000000000000000 ) ) ;
#692 = B_SPLINE_CURVE_WITH_KNOTS ( 'NONE', 3,
 ( #2895, #442, #2286, #3213, #1027, #744, #1664, #458, #1919, #2815, #2527, #1939, #421, #68 ),
 .UNSPECIFIED., .F., .F.,
 ( 4, 2, 2, 2, 2, 2, 4 ),
 ( -2.530467371800996609E-05, 0.0007632883588951398313, 0.001551881391508289510, 0.001946177907814863970, 0.002340474424121438864, 0.002734770940428012890, 0.003129067456734587784 ),
 .UNSPECIFIED. ) ;
#693 = DIRECTION ( 'NONE',  ( 8.673617379884036705E-17, -1.000000000000000000, 0.000000000000000000 ) ) ;
#694 = CARTESIAN_POINT ( 'NONE',  ( 17.00000000000000000, -2.424999999999998934, 18.00000000000000355 ) ) ;
#695 = EDGE_LOOP ( 'NONE', ( #2956, #1035 ) ) ;
#696 = LINE ( 'NONE', #2542, #777 ) ;
#697 = CARTESIAN_POINT ( 'NONE',  ( 2.349361724508355520E-16, -2.625000000000000000, 23.89999999999999858 ) ) ;
#698 = ORIENTED_EDGE ( 'NONE', *, *, #2166, .T. ) ;
#699 = CYLINDRICAL_SURFACE ( 'NONE', #2275, 0.4250000000000000444 ) ;
#700 = DIRECTION ( 'NONE',  ( -8.673617379884037937E-17, -1.000000000000000000, -0.000000000000000000 ) ) ;
#701 = EDGE_CURVE ( 'NONE', #3243, #3659, #4, .T. ) ;
#702 = CIRCLE ( 'NONE', #3830, 4.000000000000000000 ) ;
#703 = EDGE_LOOP ( 'NONE', ( #2443, #276, #1406, #3638 ) ) ;
#704 = DIRECTION ( 'NONE',  ( 1.209031052544794878E-16, -1.000000000000000000, 0.000000000000000000 ) ) ;
#705 = EDGE_CURVE ( 'NONE', #3600, #1337, #2742, .T. ) ;
#706 = FACE_OUTER_BOUND ( 'NONE', #3501, .T. ) ;
#707 = EDGE_CURVE ( 'NONE', #1488, #1351, #1607, .T. ) ;
#708 = ORIENTED_EDGE ( 'NONE', *, *, #2786, .F. ) ;
#709 = DIRECTION ( 'NONE',  ( -5.345529420184392812E-49, 6.162975822039154730E-33, 1.000000000000000000 ) ) ;
#710 = VERTEX_POINT ( 'NONE', #916 ) ;
#711 = VECTOR ( 'NONE', #1562, 1000.000000000000000 ) ;
#712 = PLANE ( 'NONE',  #796 ) ;
#713 = DIRECTION ( 'NONE',  ( 0.2195121951219504153, 0.000000000000000000, 0.9756097560975611760 ) ) ;
#714 = EDGE_CURVE ( 'NONE', #1995, #176, #1240, .T. ) ;
#715 = CARTESIAN_POINT ( 'NONE',  ( 10.00000000000000000, -2.999999999999999112, 9.899999999999998579 ) ) ;
#716 = CARTESIAN_POINT ( 'NONE',  ( -7.928932188134528047, 45.76285410179867341, -10.00000000000000000 ) ) ;
#717 = EDGE_LOOP ( 'NONE', ( #3181, #2284, #2119, #1254, #3493, #452, #1069, #883, #2465, #3476, #349, #3679, #160, #2210 ) ) ;
#718 = CARTESIAN_POINT ( 'NONE',  ( 15.46162890781612020, -0.4100492390011380439, -12.71342340655721337 ) ) ;
#719 = DIRECTION ( 'NONE',  ( 1.000000000000000000, 8.585144269803463469E-17, 5.452576383271978415E-51 ) ) ;
#720 = LINE ( 'NONE', #1937, #2136 ) ;
#721 = CARTESIAN_POINT ( 'NONE',  ( -18.91326307103840776, -2.000000000000001776, -6.774771188057322924 ) ) ;
#722 = ORIENTED_EDGE ( 'NONE', *, *, #677, .F. ) ;
#723 = EDGE_CURVE ( 'NONE', #3619, #2674, #1225, .T. ) ;
#724 = AXIS2_PLACEMENT_3D ( 'NONE', #3311, #564, #1104 ) ;
#725 = CARTESIAN_POINT ( 'NONE',  ( 17.00000000000000711, -0.4249999999999984901, 22.99999999999999645 ) ) ;
#726 = CYLINDRICAL_SURFACE ( 'NONE', #3432, 7.071067811865472841 ) ;
#727 = ORIENTED_EDGE ( 'NONE', *, *, #737, .T. ) ;
#728 = EDGE_LOOP ( 'NONE', ( #762, #423, #3947, #3351 ) ) ;
#729 = DIRECTION ( 'NONE',  ( 1.000000000000000000, 1.209031052544794878E-16, 0.000000000000000000 ) ) ;
#730 = ORIENTED_EDGE ( 'NONE', *, *, #261, .T. ) ;
#731 = EDGE_CURVE ( 'NONE', #326, #2167, #2501, .T. ) ;
#732 = CARTESIAN_POINT ( 'NONE',  ( -1.500000000000000000, 0.000000000000000000, 8.400000000000000355 ) ) ;
#733 = LINE ( 'NONE', #1342, #3458 ) ;
#734 = DIRECTION ( 'NONE',  ( 1.000000000000000000, 1.209031052544794878E-16, 0.000000000000000000 ) ) ;
#735 = CARTESIAN_POINT ( 'NONE',  ( 8.866170080033842993, -1.205690855850927612, 29.29068614803420090 ) ) ;
#736 = ORIENTED_EDGE ( 'NONE', *, *, #2985, .T. ) ;
#737 = EDGE_CURVE ( 'NONE', #1917, #3519, #696, .T. ) ;
#738 = CARTESIAN_POINT ( 'NONE',  ( -10.64498644986450238, -2.425000000000001155, 27.50487804878048337 ) ) ;
#739 = AXIS2_PLACEMENT_3D ( 'NONE', #3315, #607, #1786 ) ;
#740 = CIRCLE ( 'NONE', #2979, 1.999999999999998224 ) ;
#741 = DIRECTION ( 'NONE',  ( 9.020423150189582877E-17, -1.000000000000000000, 1.232595164407830946E-32 ) ) ;
#742 = ORIENTED_EDGE ( 'NONE', *, *, #2254, .F. ) ;
#743 = AXIS2_PLACEMENT_3D ( 'NONE', #2442, #615, #398 ) ;
#744 = CARTESIAN_POINT ( 'NONE',  ( -8.861543189712534740, -1.102882654514213856, 29.20628496562924425 ) ) ;
#745 = CIRCLE ( 'NONE', #1445, 2.749999999999999112 ) ;
#746 = DIRECTION ( 'NONE',  ( 8.673617379884037937E-17, 1.000000000000000000, 0.000000000000000000 ) ) ;
#747 = CARTESIAN_POINT ( 'NONE',  ( -10.15585624154917532, 45.76285410179867341, -11.49999999999999645 ) ) ;
#748 = VERTEX_POINT ( 'NONE', #3147 ) ;
#749 = VERTEX_POINT ( 'NONE', #2520 ) ;
#750 = VECTOR ( 'NONE', #886, 1000.000000000000114 ) ;
#751 = ORIENTED_EDGE ( 'NONE', *, *, #2643, .T. ) ;
#752 = VECTOR ( 'NONE', #2791, 1000.000000000000000 ) ;
#753 = DIRECTION ( 'NONE',  ( -0.000000000000000000, -0.000000000000000000, -1.000000000000000000 ) ) ;
#754 = AXIS2_PLACEMENT_3D ( 'NONE', #3380, #3084, #332 ) ;
#755 = DIRECTION ( 'NONE',  ( -0.000000000000000000, -0.000000000000000000, -1.000000000000000000 ) ) ;
#756 = EDGE_CURVE ( 'NONE', #847, #57, #1290, .T. ) ;
#757 = CARTESIAN_POINT ( 'NONE',  ( 8.795854967423084148, -0.4249999999999993783, 27.95958272597755467 ) ) ;
#758 = ORIENTED_EDGE ( 'NONE', *, *, #578, .T. ) ;
#759 = CYLINDRICAL_SURFACE ( 'NONE', #1789, 5.100000000000004086 ) ;
#760 = DIRECTION ( 'NONE',  ( -8.673617379884037937E-17, -1.000000000000000000, 0.000000000000000000 ) ) ;
#761 = EDGE_CURVE ( 'NONE', #2401, #969, #2311, .T. ) ;
#762 = ORIENTED_EDGE ( 'NONE', *, *, #3445, .F. ) ;
#763 = DIRECTION ( 'NONE',  ( 8.673617379884036705E-17, -1.000000000000000000, 0.000000000000000000 ) ) ;
#764 = EDGE_CURVE ( 'NONE', #3566, #2764, #1304, .T. ) ;
#765 = ORIENTED_EDGE ( 'NONE', *, *, #3759, .F. ) ;
#766 = CARTESIAN_POINT ( 'NONE',  ( 6.000000000000000000, 4.999999999999996447, -5.000000000000000000 ) ) ;
#767 = CARTESIAN_POINT ( 'NONE',  ( 18.50000000000000000, -4.999999999999998224, 23.00000000000000000 ) ) ;
#768 = VECTOR ( 'NONE', #411, 1000.000000000000000 ) ;
#769 = VERTEX_POINT ( 'NONE', #1044 ) ;
#770 = ORIENTED_EDGE ( 'NONE', *, *, #2092, .T. ) ;
#771 = ORIENTED_EDGE ( 'NONE', *, *, #1598, .T. ) ;
#772 =( LENGTH_UNIT ( ) NAMED_UNIT ( * ) SI_UNIT ( .MILLI., .METRE. ) );
#773 = LINE ( 'NONE', #576, #2683 ) ;
#774 = ORIENTED_EDGE ( 'NONE', *, *, #2959, .F. ) ;
#775 = ORIENTED_EDGE ( 'NONE', *, *, #809, .F. ) ;
#776 = CARTESIAN_POINT ( 'NONE',  ( -16.50000000000000000, -3.000000000000002665, -10.00000000000000000 ) ) ;
#777 = VECTOR ( 'NONE', #2565, 1000.000000000000000 ) ;
#778 = VERTEX_POINT ( 'NONE', #2259 ) ;
#779 = DIRECTION ( 'NONE',  ( 0.000000000000000000, 0.000000000000000000, -1.000000000000000000 ) ) ;
#780 = ADVANCED_FACE ( 'NONE', ( #38 ), #377, .F. ) ;
#781 = AXIS2_PLACEMENT_3D ( 'NONE', #1767, #3334, #2410 ) ;
#782 = CARTESIAN_POINT ( 'NONE',  ( -6.935145336247431611E-18, -2.760100110745604685, 7.099999999999999645 ) ) ;
#783 = VERTEX_POINT ( 'NONE', #3484 ) ;
#784 = EDGE_CURVE ( 'NONE', #1661, #2793, #394, .T. ) ;
#785 = AXIS2_PLACEMENT_3D ( 'NONE', #2661, #1680, #1999 ) ;
#786 = CARTESIAN_POINT ( 'NONE',  ( -17.00000000000000000, -2.999999999999999556, 9.899999999999998579 ) ) ;
#787 = B_SPLINE_CURVE_WITH_KNOTS ( 'NONE', 3,
 ( #1222, #2438, #3675, #3065 ),
 .UNSPECIFIED., .F., .F.,
 ( 4, 4 ),
 ( 7.835228752642014827E-17, 0.001358477779506691479 ),
 .UNSPECIFIED. ) ;
#788 = EDGE_CURVE ( 'NONE', #635, #2616, #1894, .T. ) ;
#789 = DIRECTION ( 'NONE',  ( 1.000000000000000000, 0.000000000000000000, 0.000000000000000000 ) ) ;
#790 = CARTESIAN_POINT ( 'NONE',  ( 19.75000000000000711, -0.4249999999999982681, 22.99999999999999645 ) ) ;
#791 = ORIENTED_EDGE ( 'NONE', *, *, #2792, .F. ) ;
#792 = ORIENTED_EDGE ( 'NONE', *, *, #2964, .T. ) ;
#793 = ORIENTED_EDGE ( 'NONE', *, *, #3304, .T. ) ;
#794 = ORIENTED_EDGE ( 'NONE', *, *, #1749, .F. ) ;
#795 = CARTESIAN_POINT ( 'NONE',  ( 15.00000000000000178, -2.000000000000001776, -9.999999999999996447 ) ) ;
#796 = AXIS2_PLACEMENT_3D ( 'NONE', #3162, #1597, #2823 ) ;
#797 = DIRECTION ( 'NONE',  ( -1.000000000000000000, 0.000000000000000000, 0.000000000000000000 ) ) ;
#798 = ORIENTED_EDGE ( 'NONE', *, *, #3495, .T. ) ;
#799 = CARTESIAN_POINT ( 'NONE',  ( -18.50000000000000355, -3.425000000000002043, 23.00000000000000000 ) ) ;
#800 = ORIENTED_EDGE ( 'NONE', *, *, #3705, .T. ) ;
#801 = DIRECTION ( 'NONE',  ( -0.000000000000000000, -0.000000000000000000, -1.000000000000000000 ) ) ;
#802 = ORIENTED_EDGE ( 'NONE', *, *, #1540, .T. ) ;
#803 = DIRECTION ( 'NONE',  ( 2.223935471695297023E-16, -1.000000000000000000, 0.000000000000000000 ) ) ;
#804 = VECTOR ( 'NONE', #2825, 1000.000000000000000 ) ;
#805 = EDGE_CURVE ( 'NONE', #1351, #1892, #1642, .T. ) ;
#806 = CYLINDRICAL_SURFACE ( 'NONE', #2269, 2.000000000000000444 ) ;
#807 = DIRECTION ( 'NONE',  ( 1.000000000000000000, 8.673617379884036705E-17, 0.000000000000000000 ) ) ;
#808 = ORIENTED_EDGE ( 'NONE', *, *, #3500, .T. ) ;
#809 = EDGE_CURVE ( 'NONE', #1396, #373, #2243, .T. ) ;
#810 = ORIENTED_EDGE ( 'NONE', *, *, #2179, .F. ) ;
#811 = EDGE_LOOP ( 'NONE', ( #2955, #1232, #1764, #1100 ) ) ;
#812 = DIRECTION ( 'NONE',  ( 1.000000000000000000, 3.049861237673404541E-16, 0.000000000000000000 ) ) ;
#813 =( BOUNDED_CURVE ( )  B_SPLINE_CURVE ( 3, ( #2637, #3273, #3585, #2337 ),
 .UNSPECIFIED., .F., .T. ) 
 B_SPLINE_CURVE_WITH_KNOTS ( ( 4, 4 ),
 ( 3.141581983095425468, 4.712388980384689674 ),
 .UNSPECIFIED. ) 
 CURVE ( )  GEOMETRIC_REPRESENTATION_ITEM ( )  RATIONAL_B_SPLINE_CURVE ( ( 1.000000000000000000, 0.8047353390580137544, 0.8047353390580137544, 1.000000000000000000 ) ) 
 REPRESENTATION_ITEM ( '' )  );
#814 = LINE ( 'NONE', #209, #3885 ) ;
#815 = CIRCLE ( 'NONE', #1075, 0.4250000000000000444 ) ;
#816 = ORIENTED_EDGE ( 'NONE', *, *, #2522, .F. ) ;
#817 = DIRECTION ( 'NONE',  ( 1.000000000000000000, 0.000000000000000000, 0.000000000000000000 ) ) ;
#818 = ORIENTED_EDGE ( 'NONE', *, *, #2912, .T. ) ;
#819 = LINE ( 'NONE', #1088, #1989 ) ;
#820 = AXIS2_PLACEMENT_3D ( 'NONE', #1199, #1854, #960 ) ;
#821 = DIRECTION ( 'NONE',  ( -0.000000000000000000, -0.000000000000000000, -1.000000000000000000 ) ) ;
#822 = VECTOR ( 'NONE', #1968, 1000.000000000000000 ) ;
#823 = DIRECTION ( 'NONE',  ( -9.020423150189582877E-17, 1.000000000000000000, -1.232595164407830946E-32 ) ) ;
#824 = PLANE ( 'NONE',  #1631 ) ;
#825 = EDGE_CURVE ( 'NONE', #827, #969, #1324, .T. ) ;
#826 = CARTESIAN_POINT ( 'NONE',  ( 20.00000000000000000, -1.999999999999997335, 8.400000000000000355 ) ) ;
#827 = VERTEX_POINT ( 'NONE', #981 ) ;
#828 = VERTEX_POINT ( 'NONE', #1622 ) ;
#829 = EDGE_CURVE ( 'NONE', #1099, #1858, #3270, .T. ) ;
#830 = ORIENTED_EDGE ( 'NONE', *, *, #2865, .T. ) ;
#831 = EDGE_CURVE ( 'NONE', #1452, #1980, #381, .T. ) ;
#832 = DIRECTION ( 'NONE',  ( -1.000000000000000000, -9.020423150189582877E-17, 0.000000000000000000 ) ) ;
#833 = ORIENTED_EDGE ( 'NONE', *, *, #3196, .T. ) ;
#834 = CYLINDRICAL_SURFACE ( 'NONE', #3409, 1.000000000000000888 ) ;
#835 = AXIS2_PLACEMENT_3D ( 'NONE', #2400, #3617, #1730 ) ;
#836 = ORIENTED_EDGE ( 'NONE', *, *, #2915, .F. ) ;
#837 = DIRECTION ( 'NONE',  ( 1.000000000000000000, 1.734723475976807094E-15, 0.000000000000000000 ) ) ;
#838 = EDGE_CURVE ( 'NONE', #2271, #3009, #2925, .T. ) ;
#839 = FILL_AREA_STYLE ('',( #3869 ) ) ;
#840 = AXIS2_PLACEMENT_3D ( 'NONE', #3610, #2108, #3064 ) ;
#841 = VECTOR ( 'NONE', #3277, 1000.000000000000000 ) ;
#842 = LINE ( 'NONE', #2018, #3599 ) ;
#843 = CARTESIAN_POINT ( 'NONE',  ( 1.925000000000000044, 4.194415287079684938E-16, 8.400000000000000355 ) ) ;
#844 = LINE ( 'NONE', #2138, #3302 ) ;
#845 = ORIENTED_EDGE ( 'NONE', *, *, #3940, .F. ) ;
#846 = VERTEX_POINT ( 'NONE', #1996 ) ;
#847 = VERTEX_POINT ( 'NONE', #3225 ) ;
#848 = FACE_BOUND ( 'NONE', #3805, .T. ) ;
#849 = VECTOR ( 'NONE', #1277, 1000.000000000000000 ) ;
#850 = ORIENTED_EDGE ( 'NONE', *, *, #2441, .F. ) ;
#851 = DIRECTION ( 'NONE',  ( 0.000000000000000000, 0.000000000000000000, -1.000000000000000000 ) ) ;
#852 = ADVANCED_FACE ( 'NONE', ( #2051 ), #759, .F. ) ;
#853 = VERTEX_POINT ( 'NONE', #2642 ) ;
#854 = LINE ( 'NONE', #2695, #275 ) ;
#855 = AXIS2_PLACEMENT_3D ( 'NONE', #3142, #2513, #2804 ) ;
#856 = ADVANCED_FACE ( 'NONE', ( #1677 ), #2014, .T. ) ;
#857 = CARTESIAN_POINT ( 'NONE',  ( 1.500000000000000000, 3.673940397442059868E-16, 8.400000000000000355 ) ) ;
#858 = AXIS2_PLACEMENT_3D ( 'NONE', #100, #2566, #3423 ) ;
#859 = CARTESIAN_POINT ( 'NONE',  ( -7.000000000000000000, -8.673617379884035472E-16, -4.999999999999997335 ) ) ;
#860 = DIRECTION ( 'NONE',  ( -1.000000000000000000, -8.587739980083203670E-17, 0.000000000000000000 ) ) ;
#861 = PRESENTATION_LAYER_ASSIGNMENT (  '', '', ( #3044 ) ) ;
#862 = CARTESIAN_POINT ( 'NONE',  ( -20.00000000000000000, -5.000000000000004441, 8.400000000000000355 ) ) ;
#863 = VERTEX_POINT ( 'NONE', #1384 ) ;
#864 = DIRECTION ( 'NONE',  ( -0.3826834323650896152, -0.9238795325112867385, -0.000000000000000000 ) ) ;
#865 = VECTOR ( 'NONE', #1530, 1000.000000000000000 ) ;
#866 = FACE_OUTER_BOUND ( 'NONE', #3703, .T. ) ;
#867 = CARTESIAN_POINT ( 'NONE',  ( 17.00000000000000000, -4.999999999999998224, 23.00000000000000000 ) ) ;
#868 = VERTEX_POINT ( 'NONE', #3791 ) ;
#869 = CARTESIAN_POINT ( 'NONE',  ( 20.00000000000000000, -5.000000000000004441, 8.400000000000000355 ) ) ;
#870 = AXIS2_PLACEMENT_3D ( 'NONE', #557, #2331, #2649 ) ;
#871 = ADVANCED_FACE ( 'NONE', ( #212 ), #1064, .F. ) ;
#872 = LINE ( 'NONE', #3920, #3239 ) ;
#873 = VECTOR ( 'NONE', #972, 1000.000000000000000 ) ;
#874 = CARTESIAN_POINT ( 'NONE',  ( 3.243921836047848899E-17, -0.4250000000000000444, 10.90000000000000036 ) ) ;
#875 = ADVANCED_FACE ( 'NONE', ( #1658 ), #3710, .T. ) ;
#876 = CARTESIAN_POINT ( 'NONE',  ( 0.9255974447313408682, -0.4446170466829981738, 28.86445056076771110 ) ) ;
#877 = AXIS2_PLACEMENT_3D ( 'NONE', #951, #2141, #2206 ) ;
#878 = ORIENTED_EDGE ( 'NONE', *, *, #2744, .T. ) ;
#879 = DIRECTION ( 'NONE',  ( 1.000000000000000000, 8.673617379884036705E-17, 6.486043542185654914E-65 ) ) ;
#880 = EDGE_CURVE ( 'NONE', #1858, #1577, #2693, .T. ) ;
#881 = DIRECTION ( 'NONE',  ( 1.000000000000000000, 0.000000000000000000, 0.000000000000000000 ) ) ;
#882 = CARTESIAN_POINT ( 'NONE',  ( -18.09756097560975974, -5.000000000000001776, 27.87804878048780921 ) ) ;
#883 = ORIENTED_EDGE ( 'NONE', *, *, #53, .T. ) ;
#884 = ORIENTED_EDGE ( 'NONE', *, *, #214, .F. ) ;
#885 = LINE ( 'NONE', #2769, #3438 ) ;
#886 = DIRECTION ( 'NONE',  ( -0.9937313161588017252, -8.531326714644990039E-17, -0.1117947730678653107 ) ) ;
#887 = ORIENTED_EDGE ( 'NONE', *, *, #53, .F. ) ;
#888 = PLANE ( 'NONE',  #1428 ) ;
#889 = EDGE_LOOP ( 'NONE', ( #2972, #2244, #1992, #3414 ) ) ;
#890 = CARTESIAN_POINT ( 'NONE',  ( -17.40000000000000213, -2.200000000000005951, 1.699999999999999956 ) ) ;
#891 = CARTESIAN_POINT ( 'NONE',  ( -1.925000000000000044, -0.2489571296613425910, 15.14895712966133345 ) ) ;
#892 = AXIS2_PLACEMENT_3D ( 'NONE', #3553, #3027, #1505 ) ;
#893 = DIRECTION ( 'NONE',  ( -1.000000000000000000, -1.209031052544794878E-16, -1.093919984946260022E-16 ) ) ;
#894 = DIRECTION ( 'NONE',  ( 0.000000000000000000, 0.000000000000000000, -1.000000000000000000 ) ) ;
#895 = DIRECTION ( 'NONE',  ( 0.000000000000000000, 0.000000000000000000, -1.000000000000000000 ) ) ;
#896 = FACE_OUTER_BOUND ( 'NONE', #2059, .T. ) ;
#897 = ORIENTED_EDGE ( 'NONE', *, *, #2762, .T. ) ;
#898 = DIRECTION ( 'NONE',  ( 8.585144269803463469E-17, -1.000000000000000000, 6.162975822039154730E-33 ) ) ;
#899 = ADVANCED_FACE ( 'NONE', ( #3815 ), #1107, .F. ) ;
#900 = CARTESIAN_POINT ( 'NONE',  ( 17.00000000000000000, -4.999999999999998224, 23.00000000000000000 ) ) ;
#901 = FACE_OUTER_BOUND ( 'NONE', #1471, .T. ) ;
#902 = VERTEX_POINT ( 'NONE', #2342 ) ;
#903 = EDGE_LOOP ( 'NONE', ( #563, #1121, #3504, #1348 ) ) ;
#904 = EDGE_CURVE ( 'NONE', #1588, #3614, #819, .T. ) ;
#905 = CARTESIAN_POINT ( 'NONE',  ( 17.00000000000000000, -0.4249999999999982681, 8.400000000000000355 ) ) ;
#906 = DIRECTION ( 'NONE',  ( 8.673617379884037937E-17, 1.000000000000000000, 0.000000000000000000 ) ) ;
#907 = FACE_OUTER_BOUND ( 'NONE', #41, .T. ) ;
#908 = VERTEX_POINT ( 'NONE', #2946 ) ;
#909 = DIRECTION ( 'NONE',  ( -0.9238795325112867385, 0.3826834323650898928, -0.000000000000000000 ) ) ;
#910 = ORIENTED_EDGE ( 'NONE', *, *, #3806, .F. ) ;
#911 = ORIENTED_EDGE ( 'NONE', *, *, #405, .T. ) ;
#912 = CARTESIAN_POINT ( 'NONE',  ( -15.00000000000000178, -2.000000000000001776, -10.00000000000000000 ) ) ;
#913 = DIRECTION ( 'NONE',  ( 8.673617379884036705E-17, -1.000000000000000000, 0.000000000000000000 ) ) ;
#914 = FACE_OUTER_BOUND ( 'NONE', #1091, .T. ) ;
#915 = DIRECTION ( 'NONE',  ( 1.000000000000000000, 1.577021341797096821E-16, 0.000000000000000000 ) ) ;
#916 = CARTESIAN_POINT ( 'NONE',  ( 17.00000000000000000, -5.000000000000004441, 8.400000000000000355 ) ) ;
#917 = LINE ( 'NONE', #40, #3418 ) ;
#918 = ORIENTED_EDGE ( 'NONE', *, *, #930, .T. ) ;
#919 = DIRECTION ( 'NONE',  ( 1.000000000000000000, 8.585144269803463469E-17, 5.452576383271978415E-51 ) ) ;
#920 = AXIS2_PLACEMENT_3D ( 'NONE', #2345, #1739, #534 ) ;
#921 = DIRECTION ( 'NONE',  ( -1.000000000000000000, -8.587739980083203670E-17, 0.000000000000000000 ) ) ;
#922 = EDGE_CURVE ( 'NONE', #3153, #1892, #3082, .T. ) ;
#923 = AXIS2_PLACEMENT_3D ( 'NONE', #500, #2420, #1443 ) ;
#924 = ORIENTED_EDGE ( 'NONE', *, *, #2691, .F. ) ;
#925 = DIRECTION ( 'NONE',  ( 0.000000000000000000, 0.000000000000000000, 1.000000000000000000 ) ) ;
#926 = DIRECTION ( 'NONE',  ( 8.673617379884036705E-17, -1.000000000000000000, -0.000000000000000000 ) ) ;
#927 = VECTOR ( 'NONE', #760, 1000.000000000000000 ) ;
#928 = AXIS2_PLACEMENT_3D ( 'NONE', #3648, #627, #2172 ) ;
#929 = DIRECTION ( 'NONE',  ( -8.673617379884037937E-17, -1.000000000000000000, 0.000000000000000000 ) ) ;
#930 = EDGE_CURVE ( 'NONE', #769, #1037, #2963, .T. ) ;
#931 = ORIENTED_EDGE ( 'NONE', *, *, #1802, .F. ) ;
#932 = ORIENTED_EDGE ( 'NONE', *, *, #2945, .T. ) ;
#933 = CARTESIAN_POINT ( 'NONE',  ( 6.000000000000000000, 7.205328288454515572E-16, -4.000000000000000000 ) ) ;
#934 = VERTEX_POINT ( 'NONE', #2302 ) ;
#935 = CARTESIAN_POINT ( 'NONE',  ( -12.69511388567677734, -1.049312119553797886E-15, -11.49999999999999645 ) ) ;
#936 = EDGE_CURVE ( 'NONE', #778, #1909, #2316, .T. ) ;
#937 = DIRECTION ( 'NONE',  ( -9.020423150189582877E-17, 1.000000000000000000, -1.232595164407830946E-32 ) ) ;
#938 = DIRECTION ( 'NONE',  ( 8.673617379884036705E-17, -1.000000000000000000, 0.000000000000000000 ) ) ;
#939 = CARTESIAN_POINT ( 'NONE',  ( -21.14410286372225656, -47.43871898353686589, -13.49999999999999645 ) ) ;
#940 = CIRCLE ( 'NONE', #1074, 1.000000000000000000 ) ;
#941 = DIRECTION ( 'NONE',  ( 1.000000000000000000, -0.000000000000000000, 0.000000000000000000 ) ) ;
#942 = CARTESIAN_POINT ( 'NONE',  ( -1.925000000000000044, 0.000000000000000000, 8.400000000000000355 ) ) ;
#943 = ORIENTED_EDGE ( 'NONE', *, *, #2739, .T. ) ;
#944 = DIRECTION ( 'NONE',  ( -1.000000000000000000, -1.209031052544794878E-16, 0.000000000000000000 ) ) ;
#945 = VECTOR ( 'NONE', #3929, 1000.000000000000000 ) ;
#946 = AXIS2_PLACEMENT_3D ( 'NONE', #3681, #2796, #3 ) ;
#947 = CARTESIAN_POINT ( 'NONE',  ( -6.935145336247431611E-18, -2.760100110745604685, 7.099999999999999645 ) ) ;
#948 = ORIENTED_EDGE ( 'NONE', *, *, #3603, .F. ) ;
#949 = PLANE ( 'NONE',  #2933 ) ;
#950 = EDGE_CURVE ( 'NONE', #1818, #984, #1108, .T. ) ;
#951 = CARTESIAN_POINT ( 'NONE',  ( -15.00000000000000178, -1.301042606982605321E-15, -10.00000000000000000 ) ) ;
#952 = DIRECTION ( 'NONE',  ( 1.209031052544794878E-16, -1.000000000000000000, 0.000000000000000000 ) ) ;
#953 = ORIENTED_EDGE ( 'NONE', *, *, #983, .T. ) ;
#954 = DIRECTION ( 'NONE',  ( -1.000000000000000000, -1.039240347704193232E-16, 0.000000000000000000 ) ) ;
#955 = ORIENTED_EDGE ( 'NONE', *, *, #2323, .T. ) ;
#956 = EDGE_CURVE ( 'NONE', #376, #27, #3526, .T. ) ;
#957 = CARTESIAN_POINT ( 'NONE',  ( -17.00000000000000000, -0.4250000000000017653, 23.00000000000000000 ) ) ;
#958 = DIRECTION ( 'NONE',  ( 8.585144269803463469E-17, -1.000000000000000000, 6.162975822039154730E-33 ) ) ;
#959 = CARTESIAN_POINT ( 'NONE',  ( 10.15585624154917532, 1.597719027895041262E-15, -11.49999999999999645 ) ) ;
#960 = DIRECTION ( 'NONE',  ( 0.000000000000000000, 0.000000000000000000, -1.000000000000000000 ) ) ;
#961 = EDGE_CURVE ( 'NONE', #1847, #710, #1717, .T. ) ;
#962 = DIRECTION ( 'NONE',  ( 0.9756097560975610650, -0.000000000000000000, 0.2195121951219508316 ) ) ;
#963 = AXIS2_PLACEMENT_3D ( 'NONE', #669, #1581, #78 ) ;
#964 = LINE ( 'NONE', #569, #2781 ) ;
#965 = ORIENTED_EDGE ( 'NONE', *, *, #3445, .T. ) ;
#966 = LINE ( 'NONE', #2461, #3797 ) ;
#967 = LINE ( 'NONE', #574, #2477 ) ;
#968 = AXIS2_PLACEMENT_3D ( 'NONE', #1220, #3650, #2761 ) ;
#969 = VERTEX_POINT ( 'NONE', #935 ) ;
#970 = CARTESIAN_POINT ( 'NONE',  ( -1.925000000000000044, 0.000000000000000000, 8.400000000000000355 ) ) ;
#971 = AXIS2_PLACEMENT_3D ( 'NONE', #231, #3919, #2981 ) ;
#972 = DIRECTION ( 'NONE',  ( 8.673617379884036705E-17, -1.000000000000000000, 0.000000000000000000 ) ) ;
#973 = ORIENTED_EDGE ( 'NONE', *, *, #2799, .T. ) ;
#974 = DIRECTION ( 'NONE',  ( 1.000000000000000000, 0.000000000000000000, 0.000000000000000000 ) ) ;
#975 = ORIENTED_EDGE ( 'NONE', *, *, #3539, .T. ) ;
#976 = CARTESIAN_POINT ( 'NONE',  ( -18.50000000000000355, -0.4250000000000018763, 23.00000000000000000 ) ) ;
#977 = CARTESIAN_POINT ( 'NONE',  ( -10.00000000000000000, -1.000000000000018208, 7.099999999999999645 ) ) ;
#978 = EDGE_CURVE ( 'NONE', #2596, #2686, #2126, .T. ) ;
#979 = CARTESIAN_POINT ( 'NONE',  ( 16.98586687106665494, -2.145055481303402178, 10.90000000000000036 ) ) ;
#980 = CARTESIAN_POINT ( 'NONE',  ( -17.40000000000000213, -5.306758553551725271E-15, 1.699999999999999956 ) ) ;
#981 = CARTESIAN_POINT ( 'NONE',  ( -10.15585624154917177, -8.580300843477233059E-16, -11.49999999999999645 ) ) ;
#982 = CARTESIAN_POINT ( 'NONE',  ( -13.49147262266553504, -0.1675161862382332500, -12.31027272852937493 ) ) ;
#983 = EDGE_CURVE ( 'NONE', #3514, #2578, #309, .T. ) ;
#984 = VERTEX_POINT ( 'NONE', #3606 ) ;
#985 = CARTESIAN_POINT ( 'NONE',  ( 1.074999999999999956, 4.194415287079684938E-16, 14.89999999999999325 ) ) ;
#986 = AXIS2_PLACEMENT_3D ( 'NONE', #287, #3035, #1887 ) ;
#987 = AXIS2_PLACEMENT_3D ( 'NONE', #2213, #2563, #2540 ) ;
#988 = CARTESIAN_POINT ( 'NONE',  ( -20.00000000000000000, -5.000000000000002665, -5.000000000000000000 ) ) ;
#989 = VERTEX_POINT ( 'NONE', #2065 ) ;
#990 = CARTESIAN_POINT ( 'NONE',  ( 17.40000000000000213, -2.199999999999994404, 1.700000000000000622 ) ) ;
#991 = CARTESIAN_POINT ( 'NONE',  ( 17.00000000000000000, -1.999999999999999112, 9.399999999999998579 ) ) ;
#992 = EDGE_LOOP ( 'NONE', ( #1157, #681, #3024, #2189 ) ) ;
#993 = AXIS2_PLACEMENT_3D ( 'NONE', #3486, #741, #2016 ) ;
#994 = FACE_OUTER_BOUND ( 'NONE', #2552, .T. ) ;
#995 = VERTEX_POINT ( 'NONE', #1456 ) ;
#996 = DIRECTION ( 'NONE',  ( 0.9552512287680945402, 0.000000000000000000, -0.2957956895173518008 ) ) ;
#997 = AXIS2_PLACEMENT_3D ( 'NONE', #215, #2361, #3575 ) ;
#998 = DIRECTION ( 'NONE',  ( -1.209031052544794878E-16, 1.000000000000000000, -0.000000000000000000 ) ) ;
#999 = DIRECTION ( 'NONE',  ( -8.673617379884036705E-17, 1.000000000000000000, -0.000000000000000000 ) ) ;
#1000 = ORIENTED_EDGE ( 'NONE', *, *, #3326, .F. ) ;
#1001 = CARTESIAN_POINT ( 'NONE',  ( 20.00000000000000000, -1.999999999999997335, 8.400000000000000355 ) ) ;
#1002 = EDGE_CURVE ( 'NONE', #2077, #3513, #529, .T. ) ;
#1003 = LINE ( 'NONE', #2850, #1688 ) ;
#1004 = ORIENTED_EDGE ( 'NONE', *, *, #3827, .F. ) ;
#1005 = CARTESIAN_POINT ( 'NONE',  ( 10.00000000000000000, -8.391865807711360480E-16, 7.099999999999999645 ) ) ;
#1006 = CIRCLE ( 'NONE', #678, 5.100000000000003197 ) ;
#1007 = EDGE_CURVE ( 'NONE', #3057, #3810, #3016, .T. ) ;
#1008 = CYLINDRICAL_SURFACE ( 'NONE', #1756, 1.500000000000001332 ) ;
#1009 = AXIS2_PLACEMENT_3D ( 'NONE', #2708, #3622, #264 ) ;
#1010 = ORIENTED_EDGE ( 'NONE', *, *, #1513, .F. ) ;
#1011 = ADVANCED_FACE ( 'NONE', ( #2677 ), #1534, .T. ) ;
#1012 = VECTOR ( 'NONE', #2426, 1000.000000000000000 ) ;
#1013 = DIRECTION ( 'NONE',  ( -1.000000000000000000, -1.577021341797097807E-16, 0.000000000000000000 ) ) ;
#1014 = DIRECTION ( 'NONE',  ( 8.673617379884036705E-17, -1.000000000000000000, 0.000000000000000000 ) ) ;
#1015 = ORIENTED_EDGE ( 'NONE', *, *, #623, .F. ) ;
#1016 = VECTOR ( 'NONE', #2185, 1000.000000000000000 ) ;
#1017 = CARTESIAN_POINT ( 'NONE',  ( -17.00000000000000000, -5.000000000000001776, 3.081487911019577365E-32 ) ) ;
#1018 = ORIENTED_EDGE ( 'NONE', *, *, #1958, .F. ) ;
#1019 = CARTESIAN_POINT ( 'NONE',  ( 0.8943581845429219301, -2.424999999999999822, 28.58676824798105187 ) ) ;
#1020 = CARTESIAN_POINT ( 'NONE',  ( -17.00000000000000000, -3.425000000000002043, 23.00000000000000000 ) ) ;
#1021 = FACE_OUTER_BOUND ( 'NONE', #3643, .T. ) ;
#1022 = ORIENTED_EDGE ( 'NONE', *, *, #2670, .F. ) ;
#1023 = DIRECTION ( 'NONE',  ( -8.585144269803463469E-17, 1.000000000000000000, -6.162975822039154730E-33 ) ) ;
#1024 = FACE_OUTER_BOUND ( 'NONE', #3843, .T. ) ;
#1025 = ORIENTED_EDGE ( 'NONE', *, *, #2242, .T. ) ;
#1026 = DIRECTION ( 'NONE',  ( -8.265480160344848304E-17, 1.000000000000000000, 0.000000000000000000 ) ) ;
#1027 = CARTESIAN_POINT ( 'NONE',  ( -8.846505779812483539, -0.8262942162345214836, 28.92960411443164759 ) ) ;
#1028 = VECTOR ( 'NONE', #3826, 1000.000000000000227 ) ;
#1029 = ADVANCED_FACE ( 'NONE', ( #2431 ), #2505, .T. ) ;
#1030 = ORIENTED_EDGE ( 'NONE', *, *, #3806, .T. ) ;
#1031 = FACE_OUTER_BOUND ( 'NONE', #1098, .T. ) ;
#1032 = DIRECTION ( 'NONE',  ( 9.020423150189582877E-17, -1.000000000000000000, 1.232595164407830946E-32 ) ) ;
#1033 = ORIENTED_EDGE ( 'NONE', *, *, #76, .T. ) ;
#1034 = ADVANCED_FACE ( 'NONE', ( #1158 ), #2104, .F. ) ;
#1035 = ORIENTED_EDGE ( 'NONE', *, *, #3449, .T. ) ;
#1036 = DIRECTION ( 'NONE',  ( 5.345529420184392812E-49, -6.162975822039154730E-33, -1.000000000000000000 ) ) ;
#1037 = VERTEX_POINT ( 'NONE', #2736 ) ;
#1038 = VECTOR ( 'NONE', #1586, 1000.000000000000114 ) ;
#1039 = DIRECTION ( 'NONE',  ( -1.000000000000000000, 0.000000000000000000, 0.000000000000000000 ) ) ;
#1040 = DIRECTION ( 'NONE',  ( 1.000000000000000000, 0.000000000000000000, 0.000000000000000000 ) ) ;
#1041 = DIRECTION ( 'NONE',  ( 8.673617379884036705E-17, -1.000000000000000000, 0.000000000000000000 ) ) ;
#1042 = CARTESIAN_POINT ( 'NONE',  ( 15.92917446957824090, -0.6354807624136714628, 19.21061788808168558 ) ) ;
#1043 = VERTEX_POINT ( 'NONE', #251 ) ;
#1044 = CARTESIAN_POINT ( 'NONE',  ( -6.000000000000000000, -8.391865807711360480E-16, -5.000000000000000000 ) ) ;
#1045 = CARTESIAN_POINT ( 'NONE',  ( -17.00000000000000000, -2.425000000000001155, 10.80519334951158150 ) ) ;
#1046 = EDGE_LOOP ( 'NONE', ( #973, #70, #943, #1959 ) ) ;
#1047 = DIRECTION ( 'NONE',  ( 8.673617379884036705E-17, -1.000000000000000000, 0.000000000000000000 ) ) ;
#1048 = VECTOR ( 'NONE', #3881, 1000.000000000000000 ) ;
#1049 = ORIENTED_EDGE ( 'NONE', *, *, #3652, .F. ) ;
#1050 = VECTOR ( 'NONE', #667, 1000.000000000000000 ) ;
#1051 = FACE_OUTER_BOUND ( 'NONE', #1447, .T. ) ;
#1052 = EDGE_CURVE ( 'NONE', #2616, #1847, #2375, .T. ) ;
#1053 = CARTESIAN_POINT ( 'NONE',  ( 19.84414375845082645, -1.999999999999997113, -13.49999999999999645 ) ) ;
#1054 = ORIENTED_EDGE ( 'NONE', *, *, #3404, .T. ) ;
#1055 = VERTEX_POINT ( 'NONE', #566 ) ;
#1056 = VERTEX_POINT ( 'NONE', #1829 ) ;
#1057 = EDGE_CURVE ( 'NONE', #2874, #1194, #1748, .T. ) ;
#1058 = AXIS2_PLACEMENT_3D ( 'NONE', #2089, #2481, #2178 ) ;
#1059 = CARTESIAN_POINT ( 'NONE',  ( 17.00000000000000000, -4.999999999999998224, 23.00000000000000000 ) ) ;
#1060 = DIRECTION ( 'NONE',  ( 0.000000000000000000, 0.000000000000000000, -1.000000000000000000 ) ) ;
#1061 = CARTESIAN_POINT ( 'NONE',  ( 8.888160728356549356, -2.162862179981971167, 29.68702614165955112 ) ) ;
#1062 = AXIS2_PLACEMENT_3D ( 'NONE', #572, #1463, #1740 ) ;
#1063 = ORIENTED_EDGE ( 'NONE', *, *, #2786, .T. ) ;
#1064 = CYLINDRICAL_SURFACE ( 'NONE', #3398, 1.499999999999999556 ) ;
#1065 = EDGE_CURVE ( 'NONE', #3219, #1072, #1611, .T. ) ;
#1066 = AXIS2_PLACEMENT_3D ( 'NONE', #1217, #913, #3060 ) ;
#1067 = VECTOR ( 'NONE', #1308, 1000.000000000000000 ) ;
#1068 = DIRECTION ( 'NONE',  ( 8.673617379884036705E-17, -1.000000000000000000, 0.000000000000000000 ) ) ;
#1069 = ORIENTED_EDGE ( 'NONE', *, *, #2050, .T. ) ;
#1070 = VECTOR ( 'NONE', #3720, 1000.000000000000000 ) ;
#1071 = DIRECTION ( 'NONE',  ( -0.7716842322403967280, 0.000000000000000000, 0.6360058535198785945 ) ) ;
#1072 = VERTEX_POINT ( 'NONE', #890 ) ;
#1073 = DIRECTION ( 'NONE',  ( 0.2195121951219504153, 0.000000000000000000, -0.9756097560975611760 ) ) ;
#1074 = AXIS2_PLACEMENT_3D ( 'NONE', #3305, #1775, #204 ) ;
#1075 = AXIS2_PLACEMENT_3D ( 'NONE', #3083, #1559, #3692 ) ;
#1076 = DIRECTION ( 'NONE',  ( -1.209031052544794878E-16, 1.000000000000000000, -0.000000000000000000 ) ) ;
#1077 = EDGE_LOOP ( 'NONE', ( #2313, #2228, #1972, #3272 ) ) ;
#1078 = VERTEX_POINT ( 'NONE', #2452 ) ;
#1079 = AXIS2_PLACEMENT_3D ( 'NONE', #2186, #2468, #285 ) ;
#1080 = VERTEX_POINT ( 'NONE', #1472 ) ;
#1081 = DIRECTION ( 'NONE',  ( 1.209031052544794878E-16, -1.000000000000000000, 0.000000000000000000 ) ) ;
#1082 = CIRCLE ( 'NONE', #820, 2.000000000000000000 ) ;
#1083 = DIRECTION ( 'NONE',  ( 1.000000000000000000, -0.000000000000000000, 0.000000000000000000 ) ) ;
#1084 = VERTEX_POINT ( 'NONE', #3668 ) ;
#1085 = CARTESIAN_POINT ( 'NONE',  ( 8.782974971832480549, -0.4249999999999992673, 27.69929885941097325 ) ) ;
#1086 = EDGE_CURVE ( 'NONE', #326, #2623, #2182, .T. ) ;
#1087 = VERTEX_POINT ( 'NONE', #3589 ) ;
#1088 = CARTESIAN_POINT ( 'NONE',  ( 6.842355740630563510, -4.999999999999999112, 30.41046995835812083 ) ) ;
#1089 = LINE ( 'NONE', #2324, #3732 ) ;
#1090 = EDGE_CURVE ( 'NONE', #624, #1818, #854, .T. ) ;
#1091 = EDGE_LOOP ( 'NONE', ( #808, #1690, #2026, #3894 ) ) ;
#1092 = CIRCLE ( 'NONE', #561, 5.049999999999999822 ) ;
#1093 = DIRECTION ( 'NONE',  ( -8.265480160344848304E-17, 1.000000000000000000, -0.000000000000000000 ) ) ;
#1094 = CARTESIAN_POINT ( 'NONE',  ( 22.00000000000000355, -4.999999999999998224, 23.00000000000000000 ) ) ;
#1095 = CARTESIAN_POINT ( 'NONE',  ( 1.951685505061957926, -1.951685505061957704, 7.099999999999999645 ) ) ;
#1096 = AXIS2_PLACEMENT_3D ( 'NONE', #2619, #136, #3186 ) ;
#1097 = ORIENTED_EDGE ( 'NONE', *, *, #3917, .F. ) ;
#1098 = EDGE_LOOP ( 'NONE', ( #975, #511, #2812, #931 ) ) ;
#1099 = VERTEX_POINT ( 'NONE', #2390 ) ;
#1100 = ORIENTED_EDGE ( 'NONE', *, *, #605, .T. ) ;
#1101 = CARTESIAN_POINT ( 'NONE',  ( 17.00000000000000000, -4.999999999999998224, 3.081487911019577365E-32 ) ) ;
#1102 = CARTESIAN_POINT ( 'NONE',  ( 1.500000000000000000, 3.673940397442059868E-16, 7.099999999999999645 ) ) ;
#1103 = ORIENTED_EDGE ( 'NONE', *, *, #961, .T. ) ;
#1104 = DIRECTION ( 'NONE',  ( 0.000000000000000000, 0.000000000000000000, -1.000000000000000000 ) ) ;
#1105 = CIRCLE ( 'NONE', #258, 1.999999999999998224 ) ;
#1106 = ORIENTED_EDGE ( 'NONE', *, *, #1828, .T. ) ;
#1107 = PLANE ( 'NONE',  #2833 ) ;
#1108 = CIRCLE ( 'NONE', #3214, 5.049999999999999822 ) ;
#1109 = ADVANCED_FACE ( 'NONE', ( #3018 ), #3905, .T. ) ;
#1110 =( NAMED_UNIT ( * ) SI_UNIT ( $, .STERADIAN. ) SOLID_ANGLE_UNIT ( ) );
#1111 = ORIENTED_EDGE ( 'NONE', *, *, #3300, .T. ) ;
#1112 = EDGE_CURVE ( 'NONE', #769, #2545, #1492, .T. ) ;
#1113 = CARTESIAN_POINT ( 'NONE',  ( 15.00000000000000178, -2.999999999999995559, -9.999999999999996447 ) ) ;
#1114 = LINE ( 'NONE', #2038, #219 ) ;
#1115 = DIRECTION ( 'NONE',  ( 8.673617379884037937E-17, 1.000000000000000000, 0.000000000000000000 ) ) ;
#1116 = ORIENTED_EDGE ( 'NONE', *, *, #784, .F. ) ;
#1117 = ORIENTED_EDGE ( 'NONE', *, *, #652, .T. ) ;
#1118 = VERTEX_POINT ( 'NONE', #32 ) ;
#1119 = DIRECTION ( 'NONE',  ( 1.000000000000000000, 3.049861237673404048E-16, 0.000000000000000000 ) ) ;
#1120 = PLANE ( 'NONE',  #892 ) ;
#1121 = ORIENTED_EDGE ( 'NONE', *, *, #1593, .F. ) ;
#1122 = LINE ( 'NONE', #2012, #1239 ) ;
#1123 = ORIENTED_EDGE ( 'NONE', *, *, #2370, .T. ) ;
#1124 = DIRECTION ( 'NONE',  ( -1.000000000000000000, -8.673617379884036705E-17, -6.486043542185654914E-65 ) ) ;
#1125 = CARTESIAN_POINT ( 'NONE',  ( -6.842355740630563510, -5.000000000000000888, 30.41046995835812083 ) ) ;
#1126 = EDGE_CURVE ( 'NONE', #863, #250, #2169, .T. ) ;
#1127 = VECTOR ( 'NONE', #1565, 1000.000000000000000 ) ;
#1128 = CARTESIAN_POINT ( 'NONE',  ( -15.92914620351400856, -0.6354657178739294698, 19.21065469385501601 ) ) ;
#1129 = EDGE_CURVE ( 'NONE', #2686, #2858, #1259, .T. ) ;
#1130 = CARTESIAN_POINT ( 'NONE',  ( -9.424999999999988276, -0.4250000000000008216, 15.32499999999998863 ) ) ;
#1131 = ADVANCED_FACE ( 'NONE', ( #2495 ), #374, .T. ) ;
#1132 = VECTOR ( 'NONE', #2247, 1000.000000000000114 ) ;
#1133 = DIRECTION ( 'NONE',  ( 1.000000000000000000, 0.000000000000000000, 0.000000000000000000 ) ) ;
#1134 = VERTEX_POINT ( 'NONE', #389 ) ;
#1135 = VERTEX_POINT ( 'NONE', #92 ) ;
#1136 = ADVANCED_FACE ( 'NONE', ( #2190 ), #2863, .F. ) ;
#1137 = EDGE_LOOP ( 'NONE', ( #2639, #965 ) ) ;
#1138 = DIRECTION ( 'NONE',  ( -0.000000000000000000, 1.294569758191647155E-16, -1.000000000000000000 ) ) ;
#1139 = ORIENTED_EDGE ( 'NONE', *, *, #880, .T. ) ;
#1140 = DIRECTION ( 'NONE',  ( 1.000000000000000000, 0.000000000000000000, 0.000000000000000000 ) ) ;
#1141 = VECTOR ( 'NONE', #3069, 1000.000000000000000 ) ;
#1142 = ORIENTED_EDGE ( 'NONE', *, *, #1086, .T. ) ;
#1143 = CARTESIAN_POINT ( 'NONE',  ( 3.648686314666472129E-17, -0.4250000000000000444, 23.89999999999999858 ) ) ;
#1144 = CIRCLE ( 'NONE', #877, 5.071067811865476394 ) ;
#1145 = AXIS2_PLACEMENT_3D ( 'NONE', #3820, #1629, #108 ) ;
#1146 = CARTESIAN_POINT ( 'NONE',  ( 8.999999999999982236, -6.833193226313060476E-16, 10.90000000000000036 ) ) ;
#1147 = FACE_OUTER_BOUND ( 'NONE', #1713, .T. ) ;
#1148 = FACE_OUTER_BOUND ( 'NONE', #2704, .T. ) ;
#1149 = EDGE_CURVE ( 'NONE', #2753, #300, #1299, .T. ) ;
#1150 = ORIENTED_EDGE ( 'NONE', *, *, #707, .T. ) ;
#1151 = ORIENTED_EDGE ( 'NONE', *, *, #1979, .F. ) ;
#1152 = ORIENTED_EDGE ( 'NONE', *, *, #1686, .T. ) ;
#1153 = AXIS2_PLACEMENT_3D ( 'NONE', #977, #2515, #3439 ) ;
#1154 = PLANE ( 'NONE',  #1830 ) ;
#1155 = EDGE_CURVE ( 'NONE', #1726, #2388, #115, .T. ) ;
#1156 = PLANE ( 'NONE',  #466 ) ;
#1157 = ORIENTED_EDGE ( 'NONE', *, *, #705, .F. ) ;
#1158 = FACE_OUTER_BOUND ( 'NONE', #1287, .T. ) ;
#1159 = DIRECTION ( 'NONE',  ( -1.000000000000000000, -1.577021341797097807E-16, 0.000000000000000000 ) ) ;
#1160 = CIRCLE ( 'NONE', #1668, 1.999999999999998224 ) ;
#1161 = VECTOR ( 'NONE', #290, 1000.000000000000000 ) ;
#1162 = CYLINDRICAL_SURFACE ( 'NONE', #3395, 5.100000000000004974 ) ;
#1163 = DIRECTION ( 'NONE',  ( 1.000000000000000000, -0.000000000000000000, 0.000000000000000000 ) ) ;
#1164 = CARTESIAN_POINT ( 'NONE',  ( -17.00000000000000000, -1.999999999999999112, 9.899999999999998579 ) ) ;
#1165 = CARTESIAN_POINT ( 'NONE',  ( 2.760100110745604240, 0.000000000000000000, 7.099999999999999645 ) ) ;
#1166 = ORIENTED_EDGE ( 'NONE', *, *, #2598, .F. ) ;
#1167 = CARTESIAN_POINT ( 'NONE',  ( -18.00000000000000355, -2.000000000000001776, -4.230747773977808990 ) ) ;
#1168 = ADVANCED_FACE ( 'NONE', ( #3708 ), #58, .T. ) ;
#1169 = DIRECTION ( 'NONE',  ( -1.000000000000000000, 0.000000000000000000, 0.000000000000000000 ) ) ;
#1170 = VECTOR ( 'NONE', #545, 1000.000000000000000 ) ;
#1171 = CARTESIAN_POINT ( 'NONE',  ( -6.000000000000000000, -3.555741597532181461E-16, -4.000000000000000000 ) ) ;
#1172 = ORIENTED_EDGE ( 'NONE', *, *, #1349, .F. ) ;
#1173 = EDGE_CURVE ( 'NONE', #1402, #846, #1279, .T. ) ;
#1174 = ADVANCED_FACE ( 'NONE', ( #3688 ), #407, .T. ) ;
#1175 = DIRECTION ( 'NONE',  ( 8.673617379884036705E-17, -1.000000000000000000, -0.000000000000000000 ) ) ;
#1176 = CIRCLE ( 'NONE', #2383, 1.999999999999999556 ) ;
#1177 = DIRECTION ( 'NONE',  ( 0.9937313161588017252, 8.531326714644990039E-17, -0.1117947730678653384 ) ) ;
#1178 = EDGE_CURVE ( 'NONE', #1488, #3200, #1370, .T. ) ;
#1179 = FACE_BOUND ( 'NONE', #2922, .T. ) ;
#1180 = AXIS2_PLACEMENT_3D ( 'NONE', #123, #3170, #1347 ) ;
#1181 = DIRECTION ( 'NONE',  ( -1.000000000000000000, -1.209031052544794878E-16, -0.000000000000000000 ) ) ;
#1182 = VERTEX_POINT ( 'NONE', #1928 ) ;
#1183 = DIRECTION ( 'NONE',  ( -0.7071067811865436870, -0.7071067811865514585, -0.000000000000000000 ) ) ;
#1184 = AXIS2_PLACEMENT_3D ( 'NONE', #626, #1850, #270 ) ;
#1185 = DIRECTION ( 'NONE',  ( 1.000000000000000000, 0.000000000000000000, 0.000000000000000000 ) ) ;
#1186 = CYLINDRICAL_SURFACE ( 'NONE', #1851, 0.4250000000000000444 ) ;
#1187 = ORIENTED_EDGE ( 'NONE', *, *, #825, .F. ) ;
#1188 = VERTEX_POINT ( 'NONE', #3729 ) ;
#1189 = CARTESIAN_POINT ( 'NONE',  ( 1.951685505061957926, -1.951685505061957704, 0.000000000000000000 ) ) ;
#1190 = FACE_OUTER_BOUND ( 'NONE', #1553, .T. ) ;
#1191 = ORIENTED_EDGE ( 'NONE', *, *, #3880, .F. ) ;
#1192 = CIRCLE ( 'NONE', #2723, 9.999999999999998224 ) ;
#1193 = FACE_BOUND ( 'NONE', #87, .T. ) ;
#1194 = VERTEX_POINT ( 'NONE', #2778 ) ;
#1195 = DIRECTION ( 'NONE',  ( 1.209031052544794878E-16, -1.000000000000000000, 0.000000000000000000 ) ) ;
#1196 = VECTOR ( 'NONE', #3897, 1000.000000000000000 ) ;
#1197 = CARTESIAN_POINT ( 'NONE',  ( 18.00000000000000355, 2.546100366354290005E-15, -4.230747773977820536 ) ) ;
#1198 = EDGE_CURVE ( 'NONE', #3666, #827, #2705, .T. ) ;
#1199 = CARTESIAN_POINT ( 'NONE',  ( 19.84414375845082645, -1.999999999999997113, -11.49999999999999645 ) ) ;
#1200 = AXIS2_PLACEMENT_3D ( 'NONE', #2478, #1519, #3693 ) ;
#1201 = CARTESIAN_POINT ( 'NONE',  ( 20.00000000000000000, 0.000000000000000000, 0.000000000000000000 ) ) ;
#1202 = FACE_OUTER_BOUND ( 'NONE', #2787, .T. ) ;
#1203 = EDGE_CURVE ( 'NONE', #2793, #1726, #3079, .T. ) ;
#1204 = AXIS2_PLACEMENT_3D ( 'NONE', #2435, #2130, #3359 ) ;
#1205 = ORIENTED_EDGE ( 'NONE', *, *, #2818, .T. ) ;
#1206 = CARTESIAN_POINT ( 'NONE',  ( -17.00000000000000000, -0.4250000000000017653, 23.00000000000000000 ) ) ;
#1207 = LINE ( 'NONE', #3407, #1141 ) ;
#1208 = FACE_OUTER_BOUND ( 'NONE', #1046, .T. ) ;
#1209 = ORIENTED_EDGE ( 'NONE', *, *, #761, .F. ) ;
#1210 = ORIENTED_EDGE ( 'NONE', *, *, #2421, .T. ) ;
#1211 = LINE ( 'NONE', #3071, #1012 ) ;
#1212 = DIRECTION ( 'NONE',  ( -8.673617379884036705E-17, 1.000000000000000000, -0.000000000000000000 ) ) ;
#1213 = ORIENTED_EDGE ( 'NONE', *, *, #2712, .T. ) ;
#1214 = CARTESIAN_POINT ( 'NONE',  ( -1.925000000000000044, 0.000000000000000000, 10.90000000000000036 ) ) ;
#1215 = ORIENTED_EDGE ( 'NONE', *, *, #764, .F. ) ;
#1216 = DIRECTION ( 'NONE',  ( -0.3826834323650896152, -0.9238795325112867385, -0.000000000000000000 ) ) ;
#1217 = CARTESIAN_POINT ( 'NONE',  ( 8.888888888888894613, -0.4249999999999991562, 19.69999999999999929 ) ) ;
#1218 = DIRECTION ( 'NONE',  ( 1.000000000000000000, 2.168404344971008868E-16, 0.000000000000000000 ) ) ;
#1219 = FACE_OUTER_BOUND ( 'NONE', #2164, .T. ) ;
#1220 = CARTESIAN_POINT ( 'NONE',  ( 2.238877486182567149E-16, -2.425000000000000266, 20.63691771871062741 ) ) ;
#1221 = EDGE_CURVE ( 'NONE', #1644, #308, #3595, .T. ) ;
#1222 = CARTESIAN_POINT ( 'NONE',  ( 0.9255974447313408682, -0.4446170466829981738, 28.86445056076771110 ) ) ;
#1223 = VERTEX_POINT ( 'NONE', #1910 ) ;
#1224 = CARTESIAN_POINT ( 'NONE',  ( 17.75000000000000000, -2.999999999999998224, -10.00000000000000533 ) ) ;
#1225 = CIRCLE ( 'NONE', #3011, 2.000000000000001332 ) ;
#1226 = ADVANCED_FACE ( 'NONE', ( #3121, #1849 ), #712, .F. ) ;
#1227 = CARTESIAN_POINT ( 'NONE',  ( 2.349361724508355520E-16, -2.625000000000000000, 23.89999999999999858 ) ) ;
#1228 = ORIENTED_EDGE ( 'NONE', *, *, #1821, .T. ) ;
#1229 = LINE ( 'NONE', #2688, #3126 ) ;
#1230 = DIRECTION ( 'NONE',  ( -1.000000000000000000, 0.000000000000000000, 0.000000000000000000 ) ) ;
#1231 = DIRECTION ( 'NONE',  ( -1.000000000000000000, -1.577021341797098793E-16, 0.000000000000000000 ) ) ;
#1232 = ORIENTED_EDGE ( 'NONE', *, *, #419, .F. ) ;
#1233 = FACE_OUTER_BOUND ( 'NONE', #2430, .T. ) ;
#1234 = ORIENTED_EDGE ( 'NONE', *, *, #3603, .T. ) ;
#1235 = CARTESIAN_POINT ( 'NONE',  ( 18.50000000000000000, -0.4249999999999982125, 23.00000000000000000 ) ) ;
#1236 = FACE_OUTER_BOUND ( 'NONE', #903, .T. ) ;
#1237 = DIRECTION ( 'NONE',  ( 1.000000000000000000, 1.093919984946259898E-16, 1.093919984946259898E-16 ) ) ;
#1238 = CARTESIAN_POINT ( 'NONE',  ( 10.00000000000000000, -8.391865807711360480E-16, 10.90000000000000036 ) ) ;
#1239 = VECTOR ( 'NONE', #2081, 1000.000000000000000 ) ;
#1240 = LINE ( 'NONE', #2500, #2632 ) ;
#1241 = DIRECTION ( 'NONE',  ( 0.000000000000000000, 0.000000000000000000, 1.000000000000000000 ) ) ;
#1242 = EDGE_CURVE ( 'NONE', #1980, #1914, #530, .T. ) ;
#1243 = ORIENTED_EDGE ( 'NONE', *, *, #2087, .T. ) ;
#1244 = CARTESIAN_POINT ( 'NONE',  ( 10.05372496902197987, 1.585371039902911904E-15, -11.11807516315382749 ) ) ;
#1245 = AXIS2_PLACEMENT_3D ( 'NONE', #2763, #1265, #1813 ) ;
#1246 = CARTESIAN_POINT ( 'NONE',  ( 2.760100110745604240, 0.000000000000000000, 0.000000000000000000 ) ) ;
#1247 = ADVANCED_FACE ( 'NONE', ( #3185 ), #3477, .F. ) ;
#1248 = VECTOR ( 'NONE', #592, 1000.000000000000000 ) ;
#1249 = ORIENTED_EDGE ( 'NONE', *, *, #2304, .T. ) ;
#1250 = CARTESIAN_POINT ( 'NONE',  ( -14.25000000000000355, -3.425000000000001599, 23.00000000000000000 ) ) ;
#1251 = DIRECTION ( 'NONE',  ( 1.000000000000000000, 0.000000000000000000, 0.000000000000000000 ) ) ;
#1252 = VECTOR ( 'NONE', #1237, 1000.000000000000000 ) ;
#1253 = DIRECTION ( 'NONE',  ( 0.000000000000000000, -1.000000000000000000, -0.000000000000000000 ) ) ;
#1254 = ORIENTED_EDGE ( 'NONE', *, *, #2605, .T. ) ;
#1255 = ADVANCED_FACE ( 'NONE', ( #1021 ), #2846, .T. ) ;
#1256 = CARTESIAN_POINT ( 'NONE',  ( -1.951685505061957926, -1.951685505061957704, 0.000000000000000000 ) ) ;
#1257 = VECTOR ( 'NONE', #2203, 1000.000000000000000 ) ;
#1258 = ORIENTED_EDGE ( 'NONE', *, *, #2968, .T. ) ;
#1259 = LINE ( 'NONE', #2842, #1683 ) ;
#1260 = CIRCLE ( 'NONE', #2282, 2.000000000000000888 ) ;
#1261 = PLANE ( 'NONE',  #1153 ) ;
#1262 = CARTESIAN_POINT ( 'NONE',  ( -7.928932188134523606, -5.000000000000000888, -10.00000000000000000 ) ) ;
#1263 = CARTESIAN_POINT ( 'NONE',  ( 15.00000000000000178, -0.4249999999999987121, 20.76393202250021375 ) ) ;
#1264 = DIRECTION ( 'NONE',  ( -0.9937313161588017252, 0.000000000000000000, 0.1117947730678653107 ) ) ;
#1265 = DIRECTION ( 'NONE',  ( -8.265480160344848304E-17, 1.000000000000000000, -0.000000000000000000 ) ) ;
#1266 = AXIS2_PLACEMENT_3D ( 'NONE', #543, #3863, #1119 ) ;
#1267 = ORIENTED_EDGE ( 'NONE', *, *, #459, .F. ) ;
#1268 = FACE_OUTER_BOUND ( 'NONE', #1278, .T. ) ;
#1269 = VECTOR ( 'NONE', #619, 1000.000000000000000 ) ;
#1270 = DIRECTION ( 'NONE',  ( 8.673617379884036705E-17, -1.000000000000000000, 1.368455531567204171E-48 ) ) ;
#1271 = VECTOR ( 'NONE', #1047, 1000.000000000000000 ) ;
#1272 = VERTEX_POINT ( 'NONE', #95 ) ;
#1273 = LINE ( 'NONE', #2817, #3620 ) ;
#1274 = EDGE_CURVE ( 'NONE', #170, #783, #1176, .T. ) ;
#1275 = CARTESIAN_POINT ( 'NONE',  ( 17.00000000000000000, -0.4249999999999982681, 18.00000000000000355 ) ) ;
#1276 = ORIENTED_EDGE ( 'NONE', *, *, #3086, .F. ) ;
#1277 = DIRECTION ( 'NONE',  ( -1.000000000000000000, -8.585144269803463469E-17, -3.661323721670033473E-17 ) ) ;
#1278 = EDGE_LOOP ( 'NONE', ( #3582, #770, #1291, #1377 ) ) ;
#1279 = LINE ( 'NONE', #976, #339 ) ;
#1280 = EDGE_CURVE ( 'NONE', #1531, #2856, #1400, .T. ) ;
#1281 = CARTESIAN_POINT ( 'NONE',  ( 1.925000000000000044, 4.194415287079684938E-16, 14.89999999999998259 ) ) ;
#1282 = DIRECTION ( 'NONE',  ( 1.000000000000000000, 8.673617379884036705E-17, 4.510281037539699234E-15 ) ) ;
#1283 = DIRECTION ( 'NONE',  ( 1.000000000000000000, 8.673617379884036705E-17, 0.000000000000000000 ) ) ;
#1284 = DIRECTION ( 'NONE',  ( -1.000000000000000000, -8.265480160344847072E-17, 0.000000000000000000 ) ) ;
#1285 = CIRCLE ( 'NONE', #2364, 2.749999999999999112 ) ;
#1286 = CARTESIAN_POINT ( 'NONE',  ( 17.00000000000000000, -2.424999999999998934, 23.00000000000000000 ) ) ;
#1287 = EDGE_LOOP ( 'NONE', ( #2321, #1228, #286, #3550 ) ) ;
#1288 = FACE_BOUND ( 'NONE', #695, .T. ) ;
#1289 = LINE ( 'NONE', #2854, #2414 ) ;
#1290 = CIRCLE ( 'NONE', #201, 1.500000000000001332 ) ;
#1291 = ORIENTED_EDGE ( 'NONE', *, *, #1878, .F. ) ;
#1292 = FACE_OUTER_BOUND ( 'NONE', #1467, .T. ) ;
#1293 = AXIS2_PLACEMENT_3D ( 'NONE', #912, #1195, #3314 ) ;
#1294 = CYLINDRICAL_SURFACE ( 'NONE', #2287, 2.000000000000000000 ) ;
#1295 = ORIENTED_EDGE ( 'NONE', *, *, #3427, .T. ) ;
#1296 = CARTESIAN_POINT ( 'NONE',  ( 8.888888888888894613, -2.424999999999999378, 19.69999999999999929 ) ) ;
#1297 = EDGE_CURVE ( 'NONE', #2077, #527, #1903, .T. ) ;
#1298 = ORIENTED_EDGE ( 'NONE', *, *, #2113, .T. ) ;
#1299 = LINE ( 'NONE', #1318, #1871 ) ;
#1300 = CARTESIAN_POINT ( 'NONE',  ( 10.15585624154917177, 45.76285410179868052, -11.49999999999999645 ) ) ;
#1301 = LINE ( 'NONE', #1262, #1252 ) ;
#1302 = ADVANCED_FACE ( 'NONE', ( #3223 ), #1322, .F. ) ;
#1303 = ORIENTED_EDGE ( 'NONE', *, *, #1112, .T. ) ;
#1304 = LINE ( 'NONE', #357, #711 ) ;
#1305 = DIRECTION ( 'NONE',  ( -3.049861237673404541E-16, 1.000000000000000000, -0.000000000000000000 ) ) ;
#1306 = ADVANCED_FACE ( 'NONE', ( #1993 ), #2234, .T. ) ;
#1307 = ORIENTED_EDGE ( 'NONE', *, *, #1540, .F. ) ;
#1308 = DIRECTION ( 'NONE',  ( 8.673617379884036705E-17, -1.000000000000000000, 0.000000000000000000 ) ) ;
#1309 = AXIS2_PLACEMENT_3D ( 'NONE', #732, #2252, #1039 ) ;
#1310 = CARTESIAN_POINT ( 'NONE',  ( -17.00000000000000000, -2.425000000000001155, 10.90000000000000036 ) ) ;
#1311 = ORIENTED_EDGE ( 'NONE', *, *, #1981, .F. ) ;
#1312 = DIRECTION ( 'NONE',  ( -8.265480160344848304E-17, 1.000000000000000000, -0.000000000000000000 ) ) ;
#1313 = FACE_OUTER_BOUND ( 'NONE', #1724, .T. ) ;
#1314 = CIRCLE ( 'NONE', #284, 4.000000000000000000 ) ;
#1315 =( NAMED_UNIT ( * ) SI_UNIT ( $, .STERADIAN. ) SOLID_ANGLE_UNIT ( ) );
#1316 = LINE ( 'NONE', #1017, #3037 ) ;
#1317 = ORIENTED_EDGE ( 'NONE', *, *, #3917, .T. ) ;
#1318 = CARTESIAN_POINT ( 'NONE',  ( -20.58895876264969260, -0.4250000000000000444, 10.90000000000000036 ) ) ;
#1319 = DIRECTION ( 'NONE',  ( 1.000000000000000000, 1.209031052544794878E-16, 0.000000000000000000 ) ) ;
#1320 = EDGE_CURVE ( 'NONE', #1766, #230, #2628, .T. ) ;
#1321 = LINE ( 'NONE', #93, #253 ) ;
#1322 = CYLINDRICAL_SURFACE ( 'NONE', #987, 1.499999999999997780 ) ;
#1323 = ORIENTED_EDGE ( 'NONE', *, *, #3449, .F. ) ;
#1324 = LINE ( 'NONE', #3402, #2759 ) ;
#1325 = ADVANCED_FACE ( 'NONE', ( #1957 ), #3731, .T. ) ;
#1326 = CARTESIAN_POINT ( 'NONE',  ( -12.97084871389942329, -0.02803377043953803049, -11.87003862530600529 ) ) ;
#1327 = ORIENTED_EDGE ( 'NONE', *, *, #1198, .F. ) ;
#1328 = CARTESIAN_POINT ( 'NONE',  ( -6.152160080140359533, 45.76285410179867341, -11.99999999999999822 ) ) ;
#1329 = CIRCLE ( 'NONE', #3923, 5.071067811865476394 ) ;
#1330 = EDGE_CURVE ( 'NONE', #2856, #2, #3163, .T. ) ;
#1331 = DIRECTION ( 'NONE',  ( 8.673617379884036705E-17, -1.000000000000000000, 0.000000000000000000 ) ) ;
#1332 = CIRCLE ( 'NONE', #2285, 2.000000000000000444 ) ;
#1333 = ORIENTED_EDGE ( 'NONE', *, *, #922, .F. ) ;
#1334 = VECTOR ( 'NONE', #1560, 1000.000000000000000 ) ;
#1335 = CARTESIAN_POINT ( 'NONE',  ( -1.074999999999999956, 0.000000000000000000, 10.90000000000000036 ) ) ;
#1336 = DIRECTION ( 'NONE',  ( 1.000000000000000000, 8.673617379884040402E-17, 0.000000000000000000 ) ) ;
#1337 = VERTEX_POINT ( 'NONE', #3204 ) ;
#1338 = ORIENTED_EDGE ( 'NONE', *, *, #2330, .T. ) ;
#1339 = CARTESIAN_POINT ( 'NONE',  ( -12.25000000000000000, -3.000000000000000888, -10.00000000000000000 ) ) ;
#1340 = VERTEX_POINT ( 'NONE', #776 ) ;
#1341 = DIRECTION ( 'NONE',  ( 8.673617379884036705E-17, -1.000000000000000000, 0.000000000000000000 ) ) ;
#1342 = CARTESIAN_POINT ( 'NONE',  ( -1.951685505061957926, -1.951685505061957704, 7.099999999999999645 ) ) ;
#1343 = CARTESIAN_POINT ( 'NONE',  ( 17.00000000000000000, -0.4249999999999982681, 23.00000000000000000 ) ) ;
#1344 = CARTESIAN_POINT ( 'NONE',  ( 8.861539547882088641, -1.102805926296545502, 29.20621836440487940 ) ) ;
#1345 = ORIENTED_EDGE ( 'NONE', *, *, #2824, .T. ) ;
#1346 = CARTESIAN_POINT ( 'NONE',  ( 10.15585624154917710, -2.000000000000002220, -11.49999999999999645 ) ) ;
#1347 = DIRECTION ( 'NONE',  ( 1.000000000000000000, 0.000000000000000000, 0.000000000000000000 ) ) ;
#1348 = ORIENTED_EDGE ( 'NONE', *, *, #172, .T. ) ;
#1349 = EDGE_CURVE ( 'NONE', #1917, #995, #2054, .T. ) ;
#1350 = CARTESIAN_POINT ( 'NONE',  ( -19.84414375845082645, -2.000000000000001776, -11.49999999999999645 ) ) ;
#1351 = VERTEX_POINT ( 'NONE', #471 ) ;
#1352 = ADVANCED_FACE ( 'NONE', ( #1731 ), #2358, .T. ) ;
#1353 = LINE ( 'NONE', #2573, #2829 ) ;
#1354 = DIRECTION ( 'NONE',  ( 1.000000000000000000, 1.209031052544794878E-16, 0.000000000000000000 ) ) ;
#1355 = VECTOR ( 'NONE', #779, 1000.000000000000000 ) ;
#1356 = VERTEX_POINT ( 'NONE', #1470 ) ;
#1357 = ORIENTED_EDGE ( 'NONE', *, *, #2001, .F. ) ;
#1358 = EDGE_CURVE ( 'NONE', #1644, #2587, #1122, .T. ) ;
#1359 = EDGE_LOOP ( 'NONE', ( #3324, #2251 ) ) ;
#1360 = AXIS2_PLACEMENT_3D ( 'NONE', #3832, #1124, #1735 ) ;
#1361 = DIRECTION ( 'NONE',  ( -0.9756097560975611760, -8.462065736472531835E-17, 0.2195121951219503598 ) ) ;
#1362 = LINE ( 'NONE', #3533, #3634 ) ;
#1363 = CARTESIAN_POINT ( 'NONE',  ( 8.834544167889433197, -0.6773312381008355088, 28.70650539370801013 ) ) ;
#1364 = ORIENTED_EDGE ( 'NONE', *, *, #2590, .T. ) ;
#1365 = DIRECTION ( 'NONE',  ( 0.2204812092115428224, 0.000000000000000000, -0.9753912222204051963 ) ) ;
#1366 = CARTESIAN_POINT ( 'NONE',  ( -12.82276862527901073, -9.667469371329045047E-16, -11.69615309115782154 ) ) ;
#1367 = ORIENTED_EDGE ( 'NONE', *, *, #1090, .T. ) ;
#1368 = LINE ( 'NONE', #1606, #1070 ) ;
#1369 = ORIENTED_EDGE ( 'NONE', *, *, #2968, .F. ) ;
#1370 = CIRCLE ( 'NONE', #2002, 1.999999999999999778 ) ;
#1371 = CARTESIAN_POINT ( 'NONE',  ( 6.000000000000000000, -5.204170427930423255E-16, -4.000000000000000000 ) ) ;
#1372 = CARTESIAN_POINT ( 'NONE',  ( 6.152160080140360421, -2.000000000000001776, -11.99999999999999822 ) ) ;
#1373 = EDGE_CURVE ( 'NONE', #2428, #1661, #3292, .T. ) ;
#1374 = ORIENTED_EDGE ( 'NONE', *, *, #1462, .F. ) ;
#1375 = UNCERTAINTY_MEASURE_WITH_UNIT (LENGTH_MEASURE( 1.000000000000000082E-05 ), #772, 'distance_accuracy_value', 'NONE');
#1376 = ORIENTED_EDGE ( 'NONE', *, *, #3212, .F. ) ;
#1377 = ORIENTED_EDGE ( 'NONE', *, *, #1778, .F. ) ;
#1378 = AXIS2_PLACEMENT_3D ( 'NONE', #3466, #358, #1660 ) ;
#1379 = FACE_OUTER_BOUND ( 'NONE', #30, .T. ) ;
#1380 = ADVANCED_FACE ( 'NONE', ( #2640, #510 ), #2047, .T. ) ;
#1381 = DIRECTION ( 'NONE',  ( -1.000000000000000000, -1.209031052544794878E-16, -0.000000000000000000 ) ) ;
#1382 = DIRECTION ( 'NONE',  ( 1.000000000000000000, -8.673617379884033007E-17, 0.000000000000000000 ) ) ;
#1383 = ORIENTED_EDGE ( 'NONE', *, *, #1440, .F. ) ;
#1384 = CARTESIAN_POINT ( 'NONE',  ( -20.00000000000000000, -5.000000000000004441, 8.400000000000000355 ) ) ;
#1385 = CIRCLE ( 'NONE', #2531, 2.000000000000000000 ) ;
#1386 = SURFACE_STYLE_USAGE ( .BOTH. , #158 ) ;
#1387 = ORIENTED_EDGE ( 'NONE', *, *, #1065, .T. ) ;
#1388 = TOROIDAL_SURFACE ( 'NONE', #366, 2.999999999999999112, 2.000000000000000000 ) ;
#1389 = CARTESIAN_POINT ( 'NONE',  ( -17.00000000000000000, -2.425000000000001155, 18.00000000000000355 ) ) ;
#1390 = CIRCLE ( 'NONE', #3609, 1.500000000000001332 ) ;
#1391 = CARTESIAN_POINT ( 'NONE',  ( 8.782974971832480549, -0.4249999999999992673, 27.69929885941097325 ) ) ;
#1392 = CARTESIAN_POINT ( 'NONE',  ( 19.84414375845082290, -5.000000000000000888, -13.49999999999999645 ) ) ;
#1393 = ORIENTED_EDGE ( 'NONE', *, *, #457, .T. ) ;
#1394 = ORIENTED_EDGE ( 'NONE', *, *, #3399, .T. ) ;
#1395 = AXIS2_PLACEMENT_3D ( 'NONE', #2489, #3702, #3180 ) ;
#1396 = VERTEX_POINT ( 'NONE', #2063 ) ;
#1397 = EDGE_CURVE ( 'NONE', #635, #3556, #213, .T. ) ;
#1398 = VECTOR ( 'NONE', #3942, 1000.000000000000000 ) ;
#1399 = FACE_OUTER_BOUND ( 'NONE', #2448, .T. ) ;
#1400 = LINE ( 'NONE', #392, #3282 ) ;
#1401 = CIRCLE ( 'NONE', #2994, 7.071067811865474617 ) ;
#1402 = VERTEX_POINT ( 'NONE', #799 ) ;
#1403 = EDGE_CURVE ( 'NONE', #2858, #2608, #3846, .T. ) ;
#1404 = CARTESIAN_POINT ( 'NONE',  ( -6.000000000000000000, 4.999999999999996447, -5.000000000000000000 ) ) ;
#1405 = SPHERICAL_SURFACE ( 'NONE', #1941, 2.000000000000000000 ) ;
#1406 = ORIENTED_EDGE ( 'NONE', *, *, #2052, .T. ) ;
#1407 = CARTESIAN_POINT ( 'NONE',  ( -16.80882622429558992, -1.556238353157295418, 18.19418350573320353 ) ) ;
#1408 = DIRECTION ( 'NONE',  ( -1.000000000000000000, 0.000000000000000000, 0.000000000000000000 ) ) ;
#1409 = FACE_OUTER_BOUND ( 'NONE', #3138, .T. ) ;
#1410 = AXIS2_PLACEMENT_3D ( 'NONE', #1414, #1674, #2887 ) ;
#1411 = ORIENTED_EDGE ( 'NONE', *, *, #1981, .T. ) ;
#1412 = ORIENTED_EDGE ( 'NONE', *, *, #220, .T. ) ;
#1413 = CARTESIAN_POINT ( 'NONE',  ( -15.50000000000000000, -3.425000000000002043, 23.00000000000000000 ) ) ;
#1414 = CARTESIAN_POINT ( 'NONE',  ( -18.00000000000000355, -2.000000000000001776, 7.099999999999999645 ) ) ;
#1415 = EDGE_CURVE ( 'NONE', #1084, #659, #3572, .T. ) ;
#1416 = DIRECTION ( 'NONE',  ( 1.000000000000000000, -1.558672581398271901E-16, 0.000000000000000000 ) ) ;
#1417 = ORIENTED_EDGE ( 'NONE', *, *, #1469, .F. ) ;
#1418 = CARTESIAN_POINT ( 'NONE',  ( 12.82283872162837568, 2.118429401083005148E-15, -11.69626080055937578 ) ) ;
#1419 = EDGE_CURVE ( 'NONE', #1072, #167, #1453, .T. ) ;
#1420 = PRESENTATION_STYLE_ASSIGNMENT (( #1386 ) ) ;
#1421 = EDGE_CURVE ( 'NONE', #3751, #308, #2339, .T. ) ;
#1422 = CARTESIAN_POINT ( 'NONE',  ( -20.00000000000000000, -5.000000000000004441, -4.230747773977808990 ) ) ;
#1423 = EDGE_CURVE ( 'NONE', #1087, #571, #2263, .T. ) ;
#1424 = CARTESIAN_POINT ( 'NONE',  ( 22.07106781186547195, 45.76285410179868052, -9.999999999999996447 ) ) ;
#1425 = DIRECTION ( 'NONE',  ( -3.049861237673404541E-16, 1.000000000000000000, 0.000000000000000000 ) ) ;
#1426 = ORIENTED_EDGE ( 'NONE', *, *, #3257, .F. ) ;
#1427 = ORIENTED_EDGE ( 'NONE', *, *, #677, .T. ) ;
#1428 = AXIS2_PLACEMENT_3D ( 'NONE', #3704, #2188, #1826 ) ;
#1429 = ORIENTED_EDGE ( 'NONE', *, *, #1621, .T. ) ;
#1430 = DIRECTION ( 'NONE',  ( -0.9238795325112868495, -0.3826834323650896708, 0.000000000000000000 ) ) ;
#1431 = CARTESIAN_POINT ( 'NONE',  ( 1.925000000000000044, 4.194415287079684938E-16, 7.099999999999999645 ) ) ;
#1432 = ORIENTED_EDGE ( 'NONE', *, *, #1718, .T. ) ;
#1433 = CARTESIAN_POINT ( 'NONE',  ( 18.00000000000000355, -2.000000000000002220, -4.230747773977820536 ) ) ;
#1434 = ORIENTED_EDGE ( 'NONE', *, *, #2576, .T. ) ;
#1435 = AXIS2_PLACEMENT_3D ( 'NONE', #274, #1836, #1499 ) ;
#1436 = DIRECTION ( 'NONE',  ( 1.000000000000000000, 0.000000000000000000, 0.000000000000000000 ) ) ;
#1437 = ADVANCED_FACE ( 'NONE', ( #2621 ), #1156, .F. ) ;
#1438 = DIRECTION ( 'NONE',  ( -0.000000000000000000, 0.000000000000000000, 1.000000000000000000 ) ) ;
#1439 = AXIS2_PLACEMENT_3D ( 'NONE', #1206, #1772, #218 ) ;
#1440 = EDGE_CURVE ( 'NONE', #1669, #769, #18, .T. ) ;
#1441 = AXIS2_PLACEMENT_3D ( 'NONE', #2780, #2434, #3671 ) ;
#1442 = CARTESIAN_POINT ( 'NONE',  ( -10.15585624154916999, -5.000000000000003553, -13.49999999999999645 ) ) ;
#1443 = DIRECTION ( 'NONE',  ( 0.000000000000000000, 0.000000000000000000, -1.000000000000000000 ) ) ;
#1444 = EDGE_CURVE ( 'NONE', #3789, #57, #2033, .T. ) ;
#1445 = AXIS2_PLACEMENT_3D ( 'NONE', #2291, #685, #3136 ) ;
#1446 = CARTESIAN_POINT ( 'NONE',  ( -17.00000000000000000, -2.425000000000001155, 23.00000000000000000 ) ) ;
#1447 = EDGE_LOOP ( 'NONE', ( #2080, #2533, #2319, #487 ) ) ;
#1448 = ORIENTED_EDGE ( 'NONE', *, *, #2356, .F. ) ;
#1449 = CIRCLE ( 'NONE', #1893, 5.100000000000004974 ) ;
#1450 = VERTEX_POINT ( 'NONE', #2372 ) ;
#1451 = PLANE ( 'NONE',  #2928 ) ;
#1452 = VERTEX_POINT ( 'NONE', #526 ) ;
#1453 = LINE ( 'NONE', #2675, #1048 ) ;
#1454 = EDGE_LOOP ( 'NONE', ( #456, #2745, #643, #601, #2694 ) ) ;
#1455 = EDGE_LOOP ( 'NONE', ( #3926, #153, #1116, #2883 ) ) ;
#1456 = CARTESIAN_POINT ( 'NONE',  ( 1.500000000000000000, -0.4249999999999996558, 15.32499999999998863 ) ) ;
#1457 = CIRCLE ( 'NONE', #2411, 2.000000000000001776 ) ;
#1458 = LINE ( 'NONE', #3537, #3176 ) ;
#1459 = AXIS2_PLACEMENT_3D ( 'NONE', #2508, #3390, #3095 ) ;
#1460 = DIRECTION ( 'NONE',  ( 1.000000000000000000, 9.856383386231861292E-17, 0.000000000000000000 ) ) ;
#1461 = DIRECTION ( 'NONE',  ( 0.1117947730678653245, 9.696650866616288373E-18, -0.9937313161588018362 ) ) ;
#1462 = EDGE_CURVE ( 'NONE', #3568, #2578, #2449, .T. ) ;
#1463 = DIRECTION ( 'NONE',  ( 8.673617379884036705E-17, -1.000000000000000000, 0.000000000000000000 ) ) ;
#1464 = CARTESIAN_POINT ( 'NONE',  ( -15.00000000000000000, -5.000000000000001776, -10.00000000000000000 ) ) ;
#1465 = ORIENTED_EDGE ( 'NONE', *, *, #647, .T. ) ;
#1466 = ADVANCED_FACE ( 'NONE', ( #2978 ), #834, .F. ) ;
#1467 = EDGE_LOOP ( 'NONE', ( #1172, #2909, #3436, #2013 ) ) ;
#1468 = AXIS2_PLACEMENT_3D ( 'NONE', #1868, #1654, #34 ) ;
#1469 = EDGE_CURVE ( 'NONE', #176, #3783, #2328, .T. ) ;
#1470 = CARTESIAN_POINT ( 'NONE',  ( -2.215308477920534092, -0.4250000000000002109, 28.43816133997606954 ) ) ;
#1471 = EDGE_LOOP ( 'NONE', ( #2510, #144, #3312, #645 ) ) ;
#1472 = CARTESIAN_POINT ( 'NONE',  ( 7.000000000000000000, 1.092073140647360401E-15, -1.000000000000000000 ) ) ;
#1473 = CARTESIAN_POINT ( 'NONE',  ( -19.84414375845082645, -5.000000000000004441, -13.49999999999999645 ) ) ;
#1474 = AXIS2_PLACEMENT_3D ( 'NONE', #1346, #3420, #3191 ) ;
#1475 = LINE ( 'NONE', #2697, #1546 ) ;
#1476 = ORIENTED_EDGE ( 'NONE', *, *, #3880, .T. ) ;
#1477 = CARTESIAN_POINT ( 'NONE',  ( 1.117947730678652718, -5.000000000000000000, 30.57423088029865355 ) ) ;
#1478 = ORIENTED_EDGE ( 'NONE', *, *, #3259, .T. ) ;
#1479 = DIRECTION ( 'NONE',  ( 0.000000000000000000, 1.000000000000000000, -0.000000000000000000 ) ) ;
#1480 = VECTOR ( 'NONE', #2071, 1000.000000000000000 ) ;
#1481 = EDGE_CURVE ( 'NONE', #2545, #2351, #3782, .T. ) ;
#1482 = DIRECTION ( 'NONE',  ( -1.000000000000000000, -3.401418580346677368E-16, 0.000000000000000000 ) ) ;
#1483 = ORIENTED_EDGE ( 'NONE', *, *, #1090, .F. ) ;
#1484 = ORIENTED_EDGE ( 'NONE', *, *, #831, .T. ) ;
#1485 = DIRECTION ( 'NONE',  ( -1.000000000000000000, -1.039240347704193232E-16, -0.000000000000000000 ) ) ;
#1486 = EDGE_CURVE ( 'NONE', #828, #1056, #7, .T. ) ;
#1487 = CARTESIAN_POINT ( 'NONE',  ( -15.00000000000000178, -3.000000000000001332, -10.00000000000000000 ) ) ;
#1488 = VERTEX_POINT ( 'NONE', #1512 ) ;
#1489 = CIRCLE ( 'NONE', #3722, 2.999999999999999112 ) ;
#1490 = DIRECTION ( 'NONE',  ( 1.000000000000000000, 9.035018104045873159E-17, 0.000000000000000000 ) ) ;
#1491 = ORIENTED_EDGE ( 'NONE', *, *, #2166, .F. ) ;
#1492 = LINE ( 'NONE', #1556, #3098 ) ;
#1493 = ADVANCED_FACE ( 'NONE', ( #1578 ), #3916, .T. ) ;
#1494 = AXIS2_PLACEMENT_3D ( 'NONE', #3788, #3811, #3517 ) ;
#1495 = CARTESIAN_POINT ( 'NONE',  ( 3.410584786298415771, -5.000000000000000000, 30.31630921154143010 ) ) ;
#1496 = CARTESIAN_POINT ( 'NONE',  ( -8.102942524581168371, -2.000000000000001776, -11.55903758157691463 ) ) ;
#1497 = CARTESIAN_POINT ( 'NONE',  ( 20.07106781186547551, -2.000000000000001332, -9.999999999999996447 ) ) ;
#1498 = AXIS2_PLACEMENT_3D ( 'NONE', #1961, #2198, #2217 ) ;
#1499 = DIRECTION ( 'NONE',  ( -1.000000000000000000, -3.401418580346677368E-16, 0.000000000000000000 ) ) ;
#1500 = ORIENTED_EDGE ( 'NONE', *, *, #634, .T. ) ;
#1501 = DIRECTION ( 'NONE',  ( -1.000000000000000000, 0.000000000000000000, 0.000000000000000000 ) ) ;
#1502 = VECTOR ( 'NONE', #2020, 1000.000000000000000 ) ;
#1503 = AXIS2_PLACEMENT_3D ( 'NONE', #252, #2085, #2715 ) ;
#1504 = DIRECTION ( 'NONE',  ( -8.585144269803463469E-17, 1.000000000000000000, -6.162975822039154730E-33 ) ) ;
#1505 = DIRECTION ( 'NONE',  ( 1.000000000000000000, 1.209031052544794878E-16, 0.000000000000000000 ) ) ;
#1506 = ORIENTED_EDGE ( 'NONE', *, *, #2717, .T. ) ;
#1507 = ORIENTED_EDGE ( 'NONE', *, *, #2444, .T. ) ;
#1508 = DIRECTION ( 'NONE',  ( -8.585144269803463469E-17, 1.000000000000000000, -6.162975822039154730E-33 ) ) ;
#1509 = DIRECTION ( 'NONE',  ( 1.000000000000000000, 1.226634733346699804E-16, 0.000000000000000000 ) ) ;
#1510 = VERTEX_POINT ( 'NONE', #2408 ) ;
#1511 = APPLICATION_CONTEXT ( 'automotive_design' ) ;
#1512 = CARTESIAN_POINT ( 'NONE',  ( 1.117947730678652496, -2.424999999999999822, 30.57423088029865355 ) ) ;
#1513 = EDGE_CURVE ( 'NONE', #3789, #1340, #3903, .T. ) ;
#1514 = ORIENTED_EDGE ( 'NONE', *, *, #1320, .F. ) ;
#1515 = DIRECTION ( 'NONE',  ( 1.209031052544794878E-16, -1.000000000000000000, 0.000000000000000000 ) ) ;
#1516 = CYLINDRICAL_SURFACE ( 'NONE', #1066, 9.999999999999998224 ) ;
#1517 = CARTESIAN_POINT ( 'NONE',  ( 1.951685505061957926, -1.951685505061957704, 7.099999999999999645 ) ) ;
#1518 = EDGE_CURVE ( 'NONE', #995, #2428, #644, .T. ) ;
#1519 = DIRECTION ( 'NONE',  ( 8.673617379884036705E-17, -1.000000000000000000, 0.000000000000000000 ) ) ;
#1520 = AXIS2_PLACEMENT_3D ( 'NONE', #2143, #3410, #642 ) ;
#1521 = TOROIDAL_SURFACE ( 'NONE', #554, 4.000000000000000000, 2.000000000000000000 ) ;
#1522 = CARTESIAN_POINT ( 'NONE',  ( 6.152160080140360421, -1.999999999999999112, -7.999999999999998224 ) ) ;
#1523 = CARTESIAN_POINT ( 'NONE',  ( 17.00000000000000000, -4.999999999999998224, 18.00000000000000355 ) ) ;
#1524 = CIRCLE ( 'NONE', #3933, 2.000000000000000000 ) ;
#1525 = ORIENTED_EDGE ( 'NONE', *, *, #46, .F. ) ;
#1526 = CARTESIAN_POINT ( 'NONE',  ( 21.75464621598701598, -2.000000000000001776, -12.09159137903470160 ) ) ;
#1527 = EDGE_LOOP ( 'NONE', ( #1987, #1803, #502, #427 ) ) ;
#1528 = DIRECTION ( 'NONE',  ( 0.000000000000000000, 0.000000000000000000, 1.000000000000000000 ) ) ;
#1529 = DIRECTION ( 'NONE',  ( 0.000000000000000000, 0.000000000000000000, -1.000000000000000000 ) ) ;
#1530 = DIRECTION ( 'NONE',  ( 8.673617379884036705E-17, -1.000000000000000000, 0.000000000000000000 ) ) ;
#1531 = VERTEX_POINT ( 'NONE', #622 ) ;
#1532 = LINE ( 'NONE', #584, #2771 ) ;
#1533 = VERTEX_POINT ( 'NONE', #602 ) ;
#1534 = CYLINDRICAL_SURFACE ( 'NONE', #1672, 10.00000000000000711 ) ;
#1535 = ADVANCED_FACE ( 'NONE', ( #2145, #56, #307, #2102, #1193 ), #888, .F. ) ;
#1536 = FACE_OUTER_BOUND ( 'NONE', #2676, .T. ) ;
#1537 = MECHANICAL_DESIGN_GEOMETRIC_PRESENTATION_REPRESENTATION (  '', ( #3141 ), #2755 ) ;
#1538 = PLANE ( 'NONE',  #3809 ) ;
#1539 = CARTESIAN_POINT ( 'NONE',  ( -8.888888888888894613, -5.000000000000000888, 19.69999999999999929 ) ) ;
#1540 = EDGE_CURVE ( 'NONE', #1, #2753, #1938, .T. ) ;
#1541 = CARTESIAN_POINT ( 'NONE',  ( 3.243921836047848899E-17, -0.4250000000000000444, 3.081487911019577365E-32 ) ) ;
#1542 = EDGE_CURVE ( 'NONE', #2486, #2856, #3480, .T. ) ;
#1543 = CYLINDRICAL_SURFACE ( 'NONE', #2129, 4.999999999999999112 ) ;
#1544 = EDGE_LOOP ( 'NONE', ( #3653, #3914, #2046, #798 ) ) ;
#1545 = FACE_OUTER_BOUND ( 'NONE', #498, .T. ) ;
#1546 = VECTOR ( 'NONE', #295, 1000.000000000000000 ) ;
#1547 = EDGE_CURVE ( 'NONE', #582, #248, #1532, .T. ) ;
#1548 = DIRECTION ( 'NONE',  ( -9.020423150189582877E-17, 1.000000000000000000, -1.232595164407830946E-32 ) ) ;
#1549 = VERTEX_POINT ( 'NONE', #2165 ) ;
#1550 = ORIENTED_EDGE ( 'NONE', *, *, #2280, .T. ) ;
#1551 = CARTESIAN_POINT ( 'NONE',  ( -15.00000000000000533, 45.76285410179867341, -10.00000000000000000 ) ) ;
#1552 = CARTESIAN_POINT ( 'NONE',  ( 10.15585624154917532, 0.000000000000000000, -13.49999999999999645 ) ) ;
#1553 = EDGE_LOOP ( 'NONE', ( #2993, #1685, #2374, #379 ) ) ;
#1554 = DIRECTION ( 'NONE',  ( -8.265480160344848304E-17, 1.000000000000000000, -0.000000000000000000 ) ) ;
#1555 = EDGE_LOOP ( 'NONE', ( #3113, #1276 ) ) ;
#1556 = CARTESIAN_POINT ( 'NONE',  ( -19.99999999999999289, -6.938893903907228378E-15, -5.000000000000000000 ) ) ;
#1557 = AXIS2_PLACEMENT_3D ( 'NONE', #210, #2320, #3534 ) ;
#1558 = CARTESIAN_POINT ( 'NONE',  ( 14.99999999999999822, -2.999999999999998668, -10.00000000000000533 ) ) ;
#1559 = DIRECTION ( 'NONE',  ( -0.000000000000000000, -0.000000000000000000, -1.000000000000000000 ) ) ;
#1560 = DIRECTION ( 'NONE',  ( 1.000000000000000000, 1.224646799147353454E-16, 0.000000000000000000 ) ) ;
#1561 = AXIS2_PLACEMENT_3D ( 'NONE', #2714, #1515, #586 ) ;
#1562 = DIRECTION ( 'NONE',  ( -8.673617379884036705E-17, 1.000000000000000000, -0.000000000000000000 ) ) ;
#1563 = CARTESIAN_POINT ( 'NONE',  ( 17.00000000000000711, -3.424999999999998490, 22.99999999999999645 ) ) ;
#1564 = EDGE_LOOP ( 'NONE', ( #3294, #2367 ) ) ;
#1565 = DIRECTION ( 'NONE',  ( -1.000000000000000000, -8.673617379884036705E-17, 0.000000000000000000 ) ) ;
#1566 = ADVANCED_FACE ( 'NONE', ( #1233 ), #664, .F. ) ;
#1567 = CIRCLE ( 'NONE', #2651, 1.000000000000000000 ) ;
#1568 = CARTESIAN_POINT ( 'NONE',  ( 15.00000000000000178, -2.999999999999995559, -9.999999999999996447 ) ) ;
#1569 = CIRCLE ( 'NONE', #31, 9.999999999999998224 ) ;
#1570 = EDGE_LOOP ( 'NONE', ( #2582, #3660, #242, #3077 ) ) ;
#1571 = EDGE_CURVE ( 'NONE', #1858, #230, #1489, .T. ) ;
#1572 = DIRECTION ( 'NONE',  ( -8.673617379884036705E-17, 1.000000000000000000, -0.000000000000000000 ) ) ;
#1573 = PLANE ( 'NONE',  #1459 ) ;
#1574 = AXIS2_PLACEMENT_3D ( 'NONE', #2283, #3902, #1831 ) ;
#1575 = VECTOR ( 'NONE', #944, 1000.000000000000000 ) ;
#1576 = CARTESIAN_POINT ( 'NONE',  ( 7.000000000000000000, 4.999999999999996447, -5.000000000000000000 ) ) ;
#1577 = VERTEX_POINT ( 'NONE', #2734 ) ;
#1578 = FACE_OUTER_BOUND ( 'NONE', #616, .T. ) ;
#1579 = EDGE_LOOP ( 'NONE', ( #2235, #2460, #75 ) ) ;
#1580 = CARTESIAN_POINT ( 'NONE',  ( -20.00000000000000000, -5.000000000000004441, 8.400000000000000355 ) ) ;
#1581 = DIRECTION ( 'NONE',  ( 9.020423150189582877E-17, -1.000000000000000000, 1.232595164407830946E-32 ) ) ;
#1582 = CARTESIAN_POINT ( 'NONE',  ( 0.9255974447313408682, -0.4446170466829981738, 28.86445056076771110 ) ) ;
#1583 = DIRECTION ( 'NONE',  ( -9.020423150189582877E-17, 1.000000000000000000, -1.232595164407830946E-32 ) ) ;
#1584 = AXIS2_PLACEMENT_3D ( 'NONE', #1722, #1133, #2952 ) ;
#1585 = AXIS2_PLACEMENT_3D ( 'NONE', #2045, #2690, #488 ) ;
#1586 = DIRECTION ( 'NONE',  ( 0.5773502691896239547, 0.5773502691896296168, -0.5773502691896238437 ) ) ;
#1587 = CARTESIAN_POINT ( 'NONE',  ( -12.69511388567677734, -1.049312119553797886E-15, -11.49999999999999645 ) ) ;
#1588 = VERTEX_POINT ( 'NONE', #327 ) ;
#1589 = CARTESIAN_POINT ( 'NONE',  ( 17.00000000000000711, -3.424999999999998490, 22.99999999999999645 ) ) ;
#1590 = PLANE ( 'NONE',  #1819 ) ;
#1591 = EDGE_CURVE ( 'NONE', #2388, #3167, #3937, .T. ) ;
#1592 = FACE_OUTER_BOUND ( 'NONE', #1570, .T. ) ;
#1593 = EDGE_CURVE ( 'NONE', #1055, #1827, #2000, .T. ) ;
#1594 = ORIENTED_EDGE ( 'NONE', *, *, #2242, .F. ) ;
#1595 = FACE_OUTER_BOUND ( 'NONE', #558, .T. ) ;
#1596 = ORIENTED_EDGE ( 'NONE', *, *, #200, .F. ) ;
#1597 = DIRECTION ( 'NONE',  ( 8.265480160344848304E-17, -1.000000000000000000, 0.000000000000000000 ) ) ;
#1598 = EDGE_CURVE ( 'NONE', #3906, #3639, #3644, .T. ) ;
#1599 = CYLINDRICAL_SURFACE ( 'NONE', #2237, 2.000000000000000000 ) ;
#1600 = CYLINDRICAL_SURFACE ( 'NONE', #223, 2.000000000000001332 ) ;
#1601 = ORIENTED_EDGE ( 'NONE', *, *, #1733, .T. ) ;
#1602 = CARTESIAN_POINT ( 'NONE',  ( 12.29999999999999893, -2.199999999999996181, 1.699999999999999956 ) ) ;
#1603 = DIRECTION ( 'NONE',  ( -1.000000000000000000, -8.587739980083203670E-17, 0.000000000000000000 ) ) ;
#1604 = VERTEX_POINT ( 'NONE', #2124 ) ;
#1605 = LINE ( 'NONE', #380, #2462 ) ;
#1606 = CARTESIAN_POINT ( 'NONE',  ( -8.245353784012987575, 45.76285410179867341, -12.09159137903469983 ) ) ;
#1607 = CIRCLE ( 'NONE', #968, 10.00000000000000711 ) ;
#1608 = EDGE_LOOP ( 'NONE', ( #2882, #2730, #2906 ) ) ;
#1609 = PRODUCT_DEFINITION_SHAPE ( 'NONE', 'NONE',  #3890 ) ;
#1610 = CYLINDRICAL_SURFACE ( 'NONE', #3818, 7.071067811865476394 ) ;
#1611 = CIRCLE ( 'NONE', #3581, 5.100000000000003197 ) ;
#1612 = DIRECTION ( 'NONE',  ( 8.673617379884036705E-17, -1.000000000000000000, 0.000000000000000000 ) ) ;
#1613 = EDGE_LOOP ( 'NONE', ( #3345, #1213, #3598, #132, #1376, #1888 ) ) ;
#1614 = DIRECTION ( 'NONE',  ( 1.000000000000000000, 0.000000000000000000, 0.000000000000000000 ) ) ;
#1615 = ORIENTED_EDGE ( 'NONE', *, *, #3236, .F. ) ;
#1616 = EDGE_CURVE ( 'NONE', #2512, #3801, #3686, .T. ) ;
#1617 = DIRECTION ( 'NONE',  ( -0.9238795325112867385, -0.3826834323650898928, -0.000000000000000000 ) ) ;
#1618 = CARTESIAN_POINT ( 'NONE',  ( -10.64498644986450238, -0.4250000000000009326, 27.50487804878048337 ) ) ;
#1619 = DIRECTION ( 'NONE',  ( 0.2204812092115420175, 1.912369648155078493E-16, 0.9753912222204054183 ) ) ;
#1620 = VERTEX_POINT ( 'NONE', #3665 ) ;
#1621 = EDGE_CURVE ( 'NONE', #3783, #1940, #3838, .T. ) ;
#1622 = CARTESIAN_POINT ( 'NONE',  ( 18.09756097560975974, -2.424999999999998934, 27.87804878048780921 ) ) ;
#1623 = FACE_OUTER_BOUND ( 'NONE', #111, .T. ) ;
#1624 = EDGE_LOOP ( 'NONE', ( #2025, #2402, #1525, #579 ) ) ;
#1625 = CARTESIAN_POINT ( 'NONE',  ( -21.14410286372226011, -5.000000000000004441, -13.49999999999999645 ) ) ;
#1626 = VECTOR ( 'NONE', #249, 1000.000000000000000 ) ;
#1627 = CARTESIAN_POINT ( 'NONE',  ( -15.00000000000000533, 45.76285410179867341, -10.00000000000000000 ) ) ;
#1628 = VERTEX_POINT ( 'NONE', #3855 ) ;
#1629 = DIRECTION ( 'NONE',  ( -0.000000000000000000, 0.000000000000000000, 1.000000000000000000 ) ) ;
#1630 = CARTESIAN_POINT ( 'NONE',  ( -1.804604729162281096, -0.4250000000000003220, 28.63864682922548610 ) ) ;
#1631 = AXIS2_PLACEMENT_3D ( 'NONE', #3456, #1721, #372 ) ;
#1632 = EDGE_LOOP ( 'NONE', ( #2214, #1641, #3862, #1476, #887, #1921, #3918 ) ) ;
#1633 = ORIENTED_EDGE ( 'NONE', *, *, #3056, .T. ) ;
#1634 = DIRECTION ( 'NONE',  ( 1.000000000000000000, 1.209031052544794878E-16, 0.000000000000000000 ) ) ;
#1635 = ORIENTED_EDGE ( 'NONE', *, *, #3259, .F. ) ;
#1636 = DIRECTION ( 'NONE',  ( -2.168404344971008868E-16, 1.000000000000000000, 0.000000000000000000 ) ) ;
#1637 = DIRECTION ( 'NONE',  ( 1.209031052544794878E-16, -1.000000000000000000, 0.000000000000000000 ) ) ;
#1638 = FACE_OUTER_BOUND ( 'NONE', #2144, .T. ) ;
#1639 = EDGE_CURVE ( 'NONE', #989, #1945, #161, .T. ) ;
#1640 = CARTESIAN_POINT ( 'NONE',  ( 16.24520547196748055, -0.8546817498563773485, 18.82040997904568513 ) ) ;
#1641 = ORIENTED_EDGE ( 'NONE', *, *, #2959, .T. ) ;
#1642 = LINE ( 'NONE', #2810, #1732 ) ;
#1643 = EDGE_CURVE ( 'NONE', #2617, #1549, #1114, .T. ) ;
#1644 = VERTEX_POINT ( 'NONE', #2329 ) ;
#1645 = DIRECTION ( 'NONE',  ( 5.345529420184392812E-49, -6.162975822039154730E-33, -1.000000000000000000 ) ) ;
#1646 = ORIENTED_EDGE ( 'NONE', *, *, #532, .T. ) ;
#1647 = VECTOR ( 'NONE', #1528, 1000.000000000000000 ) ;
#1648 = DIRECTION ( 'NONE',  ( -1.000000000000000000, 0.000000000000000000, 0.000000000000000000 ) ) ;
#1649 = DIRECTION ( 'NONE',  ( 8.673617379884036705E-17, -1.000000000000000000, 0.000000000000000000 ) ) ;
#1650 = VERTEX_POINT ( 'NONE', #2347 ) ;
#1651 = CIRCLE ( 'NONE', #3579, 1.999999999999998224 ) ;
#1652 = FACE_OUTER_BOUND ( 'NONE', #3028, .T. ) ;
#1653 = ORIENTED_EDGE ( 'NONE', *, *, #2597, .T. ) ;
#1654 = DIRECTION ( 'NONE',  ( -0.000000000000000000, -0.000000000000000000, -1.000000000000000000 ) ) ;
#1655 = ORIENTED_EDGE ( 'NONE', *, *, #1616, .F. ) ;
#1656 = CARTESIAN_POINT ( 'NONE',  ( -10.05372496902197810, -2.000000000000001332, -11.11807516315383104 ) ) ;
#1657 = VERTEX_POINT ( 'NONE', #3764 ) ;
#1658 = FACE_OUTER_BOUND ( 'NONE', #3680, .T. ) ;
#1659 = EDGE_CURVE ( 'NONE', #1340, #847, #2951, .T. ) ;
#1660 = DIRECTION ( 'NONE',  ( 1.000000000000000000, 1.226634733346699064E-16, 0.000000000000000000 ) ) ;
#1661 = VERTEX_POINT ( 'NONE', #1130 ) ;
#1662 = CIRCLE ( 'NONE', #2751, 2.000000000000000000 ) ;
#1663 = EDGE_CURVE ( 'NONE', #1272, #2401, #3475, .T. ) ;
#1664 = CARTESIAN_POINT ( 'NONE',  ( -8.866173145322440163, -1.205764691491377549, 29.29074195695422134 ) ) ;
#1665 = ADVANCED_FACE ( 'NONE', ( #2630 ), #824, .T. ) ;
#1666 = DIRECTION ( 'NONE',  ( 8.673617379884036705E-17, -1.000000000000000000, -0.000000000000000000 ) ) ;
#1667 = DIRECTION ( 'NONE',  ( 1.000000000000000000, 0.000000000000000000, 0.000000000000000000 ) ) ;
#1668 = AXIS2_PLACEMENT_3D ( 'NONE', #1770, #2437, #551 ) ;
#1669 = VERTEX_POINT ( 'NONE', #2535 ) ;
#1670 = ORIENTED_EDGE ( 'NONE', *, *, #605, .F. ) ;
#1671 = ORIENTED_EDGE ( 'NONE', *, *, #3296, .T. ) ;
#1672 = AXIS2_PLACEMENT_3D ( 'NONE', #3295, #2999, #1807 ) ;
#1673 = SURFACE_STYLE_FILL_AREA ( #2599 ) ;
#1674 = DIRECTION ( 'NONE',  ( 0.000000000000000000, 0.000000000000000000, -1.000000000000000000 ) ) ;
#1675 = CARTESIAN_POINT ( 'NONE',  ( 8.885315995292502933, -1.907183477185449227, 29.63619544019319818 ) ) ;
#1676 = EDGE_LOOP ( 'NONE', ( #3306, #3684, #1946, #3184 ) ) ;
#1677 = FACE_OUTER_BOUND ( 'NONE', #509, .T. ) ;
#1678 = LINE ( 'NONE', #782, #3853 ) ;
#1679 = ORIENTED_EDGE ( 'NONE', *, *, #2945, .F. ) ;
#1680 = DIRECTION ( 'NONE',  ( -9.020423150189582877E-17, 1.000000000000000000, -1.232595164407830946E-32 ) ) ;
#1681 = AXIS2_PLACEMENT_3D ( 'NONE', #2278, #3499, #1976 ) ;
#1682 = ADVANCED_FACE ( 'NONE', ( #1595 ), #2204, .T. ) ;
#1683 = VECTOR ( 'NONE', #1617, 1000.000000000000000 ) ;
#1684 = DIRECTION ( 'NONE',  ( -1.000000000000000000, 0.000000000000000000, 0.000000000000000000 ) ) ;
#1685 = ORIENTED_EDGE ( 'NONE', *, *, #3381, .F. ) ;
#1686 = EDGE_CURVE ( 'NONE', #1134, #1087, #203, .T. ) ;
#1687 = ORIENTED_EDGE ( 'NONE', *, *, #3656, .T. ) ;
#1688 = VECTOR ( 'NONE', #1068, 1000.000000000000000 ) ;
#1689 = CARTESIAN_POINT ( 'NONE',  ( -8.245353784012982246, -5.000000000000000888, -12.09159137903469983 ) ) ;
#1690 = ORIENTED_EDGE ( 'NONE', *, *, #2744, .F. ) ;
#1691 = CARTESIAN_POINT ( 'NONE',  ( 1.074999999999999956, 4.194415287079684938E-16, 14.89999999999999325 ) ) ;
#1692 = VECTOR ( 'NONE', #3159, 1000.000000000000000 ) ;
#1693 = ORIENTED_EDGE ( 'NONE', *, *, #1358, .T. ) ;
#1694 = DIRECTION ( 'NONE',  ( 0.9238795325112867385, -0.3826834323650899483, 0.000000000000000000 ) ) ;
#1695 = CIRCLE ( 'NONE', #2394, 2.000000000000001776 ) ;
#1696 = CARTESIAN_POINT ( 'NONE',  ( 6.000000000000000000, -7.524504069722956933E-16, -5.000000000000000000 ) ) ;
#1697 = EDGE_LOOP ( 'NONE', ( #2996, #686 ) ) ;
#1698 = LINE ( 'NONE', #859, #2814 ) ;
#1699 = DIRECTION ( 'NONE',  ( 1.000000000000000000, 1.209031052544794878E-16, 0.000000000000000000 ) ) ;
#1700 = AXIS2_PLACEMENT_3D ( 'NONE', #61, #938, #2150 ) ;
#1701 = EDGE_CURVE ( 'NONE', #1761, #167, #3289, .T. ) ;
#1702 = DIRECTION ( 'NONE',  ( -3.049861237673404541E-16, 1.000000000000000000, 0.000000000000000000 ) ) ;
#1703 = ORIENTED_EDGE ( 'NONE', *, *, #3090, .F. ) ;
#1704 = ORIENTED_EDGE ( 'NONE', *, *, #13, .T. ) ;
#1705 = ORIENTED_EDGE ( 'NONE', *, *, #190, .F. ) ;
#1706 = AXIS2_PLACEMENT_3D ( 'NONE', #1576, #1253, #3096 ) ;
#1707 = CIRCLE ( 'NONE', #371, 2.000000000000001776 ) ;
#1708 = ORIENTED_EDGE ( 'NONE', *, *, #1178, .T. ) ;
#1709 = EDGE_CURVE ( 'NONE', #3424, #3256, #414, .T. ) ;
#1710 = CARTESIAN_POINT ( 'NONE',  ( -2.760100110745604240, 3.613979757128255585E-17, 7.099999999999999645 ) ) ;
#1711 = CIRCLE ( 'NONE', #120, 3.999999999999999112 ) ;
#1712 = FACE_BOUND ( 'NONE', #3840, .T. ) ;
#1713 = EDGE_LOOP ( 'NONE', ( #3067, #2657, #2852, #281 ) ) ;
#1714 = DIRECTION ( 'NONE',  ( 8.673617379884036705E-17, -1.000000000000000000, 0.000000000000000000 ) ) ;
#1715 = ORIENTED_EDGE ( 'NONE', *, *, #2044, .T. ) ;
#1716 = APPLICATION_CONTEXT ( 'automotive_design' ) ;
#1717 = LINE ( 'NONE', #604, #2570 ) ;
#1718 = EDGE_CURVE ( 'NONE', #1056, #2077, #1569, .T. ) ;
#1719 = ORIENTED_EDGE ( 'NONE', *, *, #146, .F. ) ;
#1720 = DIRECTION ( 'NONE',  ( -0.000000000000000000, -0.000000000000000000, -1.000000000000000000 ) ) ;
#1721 = DIRECTION ( 'NONE',  ( -3.049861237673404541E-16, 1.000000000000000000, 0.000000000000000000 ) ) ;
#1722 = CARTESIAN_POINT ( 'NONE',  ( -10.00000000000000000, -1.999999999999999112, 9.399999999999998579 ) ) ;
#1723 = AXIS2_PLACEMENT_3D ( 'NONE', #795, #1081, #2232 ) ;
#1724 = EDGE_LOOP ( 'NONE', ( #1448, #346, #528, #396 ) ) ;
#1725 = ORIENTED_EDGE ( 'NONE', *, *, #3949, .T. ) ;
#1726 = VERTEX_POINT ( 'NONE', #74 ) ;
#1727 = ADVANCED_FACE ( 'NONE', ( #994 ), #806, .T. ) ;
#1728 = ORIENTED_EDGE ( 'NONE', *, *, #343, .F. ) ;
#1729 = LINE ( 'NONE', #2079, #233 ) ;
#1730 = DIRECTION ( 'NONE',  ( 0.9756097560975610650, 0.000000000000000000, 0.2195121951219507483 ) ) ;
#1731 = FACE_OUTER_BOUND ( 'NONE', #2614, .T. ) ;
#1732 = VECTOR ( 'NONE', #2175, 1000.000000000000000 ) ;
#1733 = EDGE_CURVE ( 'NONE', #908, #2180, #2558, .T. ) ;
#1734 = ORIENTED_EDGE ( 'NONE', *, *, #1052, .T. ) ;
#1735 = DIRECTION ( 'NONE',  ( 8.673617379884036705E-17, -1.000000000000000000, 0.000000000000000000 ) ) ;
#1736 =( NAMED_UNIT ( * ) PLANE_ANGLE_UNIT ( ) SI_UNIT ( $, .RADIAN. ) );
#1737 = EDGE_CURVE ( 'NONE', #3812, #783, #1314, .T. ) ;
#1738 = ORIENTED_EDGE ( 'NONE', *, *, #2847, .T. ) ;
#1739 = DIRECTION ( 'NONE',  ( 0.000000000000000000, 0.000000000000000000, 1.000000000000000000 ) ) ;
#1740 = DIRECTION ( 'NONE',  ( 1.000000000000000000, 0.000000000000000000, 0.000000000000000000 ) ) ;
#1741 = CARTESIAN_POINT ( 'NONE',  ( -17.00000000000000000, -2.425000000000001155, 18.00000000000000355 ) ) ;
#1742 = ORIENTED_EDGE ( 'NONE', *, *, #2202, .T. ) ;
#1743 = ORIENTED_EDGE ( 'NONE', *, *, #128, .T. ) ;
#1744 = LINE ( 'NONE', #2673, #1196 ) ;
#1745 = CARTESIAN_POINT ( 'NONE',  ( -2.445232551488141064E-16, -0.4250000000000000444, 15.32499999999999218 ) ) ;
#1746 = ORIENTED_EDGE ( 'NONE', *, *, #2421, .F. ) ;
#1747 = AXIS2_PLACEMENT_3D ( 'NONE', #439, #2238, #719 ) ;
#1748 = LINE ( 'NONE', #9, #324 ) ;
#1749 = EDGE_CURVE ( 'NONE', #1549, #250, #1316, .T. ) ;
#1750 = CARTESIAN_POINT ( 'NONE',  ( 17.00000000000000000, -3.424999999999998490, 23.00000000000000000 ) ) ;
#1751 = VECTOR ( 'NONE', #1177, 1000.000000000000227 ) ;
#1752 = AXIS2_PLACEMENT_3D ( 'NONE', #2091, #3025, #1501 ) ;
#1753 = EDGE_CURVE ( 'NONE', #2623, #2486, #2250, .T. ) ;
#1754 = CARTESIAN_POINT ( 'NONE',  ( -15.00000000000000178, -0.4250000000000013212, 20.76393202250021375 ) ) ;
#1755 = CARTESIAN_POINT ( 'NONE',  ( 20.00000000000000000, -5.000000000000004441, 8.400000000000000355 ) ) ;
#1756 = AXIS2_PLACEMENT_3D ( 'NONE', #1627, #763, #1965 ) ;
#1757 = ADVANCED_FACE ( 'NONE', ( #1652 ), #2884, .T. ) ;
#1758 = CARTESIAN_POINT ( 'NONE',  ( -16.98587252653000235, -2.145081487414449928, 10.90000000000000213 ) ) ;
#1759 = ORIENTED_EDGE ( 'NONE', *, *, #3635, .F. ) ;
#1760 = VECTOR ( 'NONE', #2057, 1000.000000000000000 ) ;
#1761 = VERTEX_POINT ( 'NONE', #2112 ) ;
#1762 = CARTESIAN_POINT ( 'NONE',  ( -12.29999999999999893, -2.200000000000004174, 1.699999999999999956 ) ) ;
#1763 = CIRCLE ( 'NONE', #1009, 7.999999999999996447 ) ;
#1764 = ORIENTED_EDGE ( 'NONE', *, *, #1709, .F. ) ;
#1765 = CARTESIAN_POINT ( 'NONE',  ( -21.14410286372226011, -2.000000000000001776, -11.49999999999999645 ) ) ;
#1766 = VERTEX_POINT ( 'NONE', #3596 ) ;
#1767 = CARTESIAN_POINT ( 'NONE',  ( -7.000000000000000000, 4.999999999999996447, -5.000000000000000000 ) ) ;
#1768 = AXIS2_PLACEMENT_3D ( 'NONE', #939, #271, #2808 ) ;
#1769 = CYLINDRICAL_SURFACE ( 'NONE', #3291, 1.500000000000001332 ) ;
#1770 = CARTESIAN_POINT ( 'NONE',  ( -21.99999999999999645, -5.000000000000004441, -4.230747773977808990 ) ) ;
#1771 = CARTESIAN_POINT ( 'NONE',  ( -15.00000000000000178, -0.4250000000000013212, 18.00000000000000355 ) ) ;
#1772 = DIRECTION ( 'NONE',  ( 8.673617379884036705E-17, -1.000000000000000000, 0.000000000000000000 ) ) ;
#1773 = CIRCLE ( 'NONE', #743, 2.000000000000000000 ) ;
#1774 = ADVANCED_FACE ( 'NONE', ( #1815 ), #3283, .F. ) ;
#1775 = DIRECTION ( 'NONE',  ( 0.000000000000000000, 1.000000000000000000, 0.000000000000000000 ) ) ;
#1776 = ORIENTED_EDGE ( 'NONE', *, *, #1419, .F. ) ;
#1777 = ORIENTED_EDGE ( 'NONE', *, *, #1701, .F. ) ;
#1778 = EDGE_CURVE ( 'NONE', #571, #3220, #3174, .T. ) ;
#1779 = ORIENTED_EDGE ( 'NONE', *, *, #2393, .F. ) ;
#1780 = VECTOR ( 'NONE', #1381, 1000.000000000000000 ) ;
#1781 = CARTESIAN_POINT ( 'NONE',  ( 18.91326307103840776, -2.000000000000001332, -6.774771188057324700 ) ) ;
#1782 = ORIENTED_EDGE ( 'NONE', *, *, #1373, .T. ) ;
#1783 = CARTESIAN_POINT ( 'NONE',  ( 1.500000000000000000, -0.4249999999999996558, 15.32499999999998863 ) ) ;
#1784 = EDGE_LOOP ( 'NONE', ( #1759, #1234, #1311, #3676 ) ) ;
#1785 = DIRECTION ( 'NONE',  ( 1.000000000000000000, 3.401418580346678354E-16, 0.000000000000000000 ) ) ;
#1786 = DIRECTION ( 'NONE',  ( 0.1117947730678652968, 0.000000000000000000, -0.9937313161588018362 ) ) ;
#1787 = AXIS2_PLACEMENT_3D ( 'NONE', #2069, #2378, #1812 ) ;
#1788 = DIRECTION ( 'NONE',  ( -8.265480160344848304E-17, 1.000000000000000000, -0.000000000000000000 ) ) ;
#1789 = AXIS2_PLACEMENT_3D ( 'NONE', #3848, #3264, #1978 ) ;
#1790 = LINE ( 'NONE', #874, #3078 ) ;
#1791 = CARTESIAN_POINT ( 'NONE',  ( -17.00000000000000000, -0.4250000000000017653, 23.00000000000000000 ) ) ;
#1792 = ORIENTED_EDGE ( 'NONE', *, *, #880, .F. ) ;
#1793 = LINE ( 'NONE', #257, #2592 ) ;
#1794 = AXIS2_PLACEMENT_3D ( 'NONE', #3525, #823, #162 ) ;
#1795 = CARTESIAN_POINT ( 'NONE',  ( -19.84414375845082645, -2.000000000000001776, -13.49999999999999645 ) ) ;
#1796 = ADVANCED_FACE ( 'NONE', ( #2664 ), #537, .T. ) ;
#1797 = CARTESIAN_POINT ( 'NONE',  ( 3.186995240162683984, -0.4249999999999997669, 28.32884657922382488 ) ) ;
#1798 = ORIENTED_EDGE ( 'NONE', *, *, #1571, .F. ) ;
#1799 = ORIENTED_EDGE ( 'NONE', *, *, #2818, .F. ) ;
#1800 = LINE ( 'NONE', #596, #1647 ) ;
#1801 = CARTESIAN_POINT ( 'NONE',  ( 15.00000000000000178, -2.424999999999998934, 4.314083075427408311E-32 ) ) ;
#1802 = EDGE_CURVE ( 'NONE', #3371, #3619, #3341, .T. ) ;
#1803 = ORIENTED_EDGE ( 'NONE', *, *, #2643, .F. ) ;
#1804 = AXIS2_PLACEMENT_3D ( 'NONE', #2943, #1714, #3866 ) ;
#1805 = DIRECTION ( 'NONE',  ( -8.673617379884036705E-17, 1.000000000000000000, -0.000000000000000000 ) ) ;
#1806 = ORIENTED_EDGE ( 'NONE', *, *, #1419, .T. ) ;
#1807 = DIRECTION ( 'NONE',  ( 1.000000000000000000, 8.673617379884029309E-17, 0.000000000000000000 ) ) ;
#1808 = AXIS2_PLACEMENT_3D ( 'NONE', #957, #3396, #2473 ) ;
#1809 = CARTESIAN_POINT ( 'NONE',  ( 15.50000000000000533, -4.999999999999998224, 23.00000000000000000 ) ) ;
#1810 = FACE_OUTER_BOUND ( 'NONE', #2503, .T. ) ;
#1811 = LINE ( 'NONE', #2741, #1334 ) ;
#1812 = DIRECTION ( 'NONE',  ( -0.9756097560975610650, 0.000000000000000000, 0.2195121951219507483 ) ) ;
#1813 = DIRECTION ( 'NONE',  ( -1.000000000000000000, -1.577021341797096821E-16, 0.000000000000000000 ) ) ;
#1814 = EDGE_LOOP ( 'NONE', ( #3625, #1394, #3457, #3663 ) ) ;
#1815 = FACE_OUTER_BOUND ( 'NONE', #341, .T. ) ;
#1816 = AXIS2_PLACEMENT_3D ( 'NONE', #1328, #2135, #1839 ) ;
#1817 = CARTESIAN_POINT ( 'NONE',  ( -21.14410286372226011, -2.000000000000001776, -13.49999999999999645 ) ) ;
#1818 = VERTEX_POINT ( 'NONE', #2746 ) ;
#1819 = AXIS2_PLACEMENT_3D ( 'NONE', #2724, #637, #320 ) ;
#1820 = LINE ( 'NONE', #1250, #184 ) ;
#1821 = EDGE_CURVE ( 'NONE', #1995, #1669, #518, .T. ) ;
#1822 = CARTESIAN_POINT ( 'NONE',  ( 3.410584786298415327, -2.424999999999999822, 30.31630921154143010 ) ) ;
#1823 = CARTESIAN_POINT ( 'NONE',  ( 15.00000000000000355, -4.999999999999998224, -9.999999999999996447 ) ) ;
#1824 = ORIENTED_EDGE ( 'NONE', *, *, #1297, .F. ) ;
#1825 = ADVANCED_FACE ( 'NONE', ( #1147 ), #2363, .F. ) ;
#1826 = DIRECTION ( 'NONE',  ( -1.000000000000000000, -8.673617379884036705E-17, 0.000000000000000000 ) ) ;
#1827 = VERTEX_POINT ( 'NONE', #1224 ) ;
#1828 = EDGE_CURVE ( 'NONE', #3362, #2043, #594, .T. ) ;
#1829 = CARTESIAN_POINT ( 'NONE',  ( 11.08401084010840520, -2.424999999999999378, 29.45609756097560705 ) ) ;
#1830 = AXIS2_PLACEMENT_3D ( 'NONE', #1710, #1430, #2975 ) ;
#1831 = DIRECTION ( 'NONE',  ( 1.000000000000000000, 0.000000000000000000, 0.000000000000000000 ) ) ;
#1832 = CARTESIAN_POINT ( 'NONE',  ( 0.6183584831489365996, -0.4478025985783238849, 28.92173375742393304 ) ) ;
#1833 = LINE ( 'NONE', #356, #433 ) ;
#1834 = EDGE_CURVE ( 'NONE', #91, #3828, #3048, .T. ) ;
#1835 = DIRECTION ( 'NONE',  ( -0.000000000000000000, -0.000000000000000000, -1.000000000000000000 ) ) ;
#1836 = DIRECTION ( 'NONE',  ( -3.049861237673404541E-16, 1.000000000000000000, -0.000000000000000000 ) ) ;
#1837 = AXIS2_PLACEMENT_3D ( 'NONE', #725, #3509, #1460 ) ;
#1838 = ORIENTED_EDGE ( 'NONE', *, *, #788, .T. ) ;
#1839 = DIRECTION ( 'NONE',  ( 1.000000000000000000, 0.000000000000000000, 0.000000000000000000 ) ) ;
#1840 = DIRECTION ( 'NONE',  ( -8.265480160344848304E-17, 1.000000000000000000, -0.000000000000000000 ) ) ;
#1841 = ORIENTED_EDGE ( 'NONE', *, *, #3630, .F. ) ;
#1842 = CARTESIAN_POINT ( 'NONE',  ( 8.999999999999982236, -6.833193226313060476E-16, 10.90000000000000036 ) ) ;
#1843 = DIRECTION ( 'NONE',  ( 8.673617379884036705E-17, -1.000000000000000000, 0.000000000000000000 ) ) ;
#1844 = CARTESIAN_POINT ( 'NONE',  ( -17.00000000000000000, -2.425000000000001155, 23.00000000000000000 ) ) ;
#1845 = ORIENTED_EDGE ( 'NONE', *, *, #1621, .F. ) ;
#1846 = CARTESIAN_POINT ( 'NONE',  ( -15.00000000000000178, -2.425000000000001155, 10.90000000000000036 ) ) ;
#1847 = VERTEX_POINT ( 'NONE', #1755 ) ;
#1848 = CIRCLE ( 'NONE', #2099, 2.000000000000001332 ) ;
#1849 = FACE_BOUND ( 'NONE', #1555, .T. ) ;
#1850 = DIRECTION ( 'NONE',  ( -1.000000000000000000, 8.673617379884037937E-17, 0.000000000000000000 ) ) ;
#1851 = AXIS2_PLACEMENT_3D ( 'NONE', #3864, #755, #2010 ) ;
#1852 = ADVANCED_FACE ( 'NONE', ( #2987 ), #3319, .T. ) ;
#1853 = DIRECTION ( 'NONE',  ( -8.585144269803463469E-17, 1.000000000000000000, -6.162975822039154730E-33 ) ) ;
#1854 = DIRECTION ( 'NONE',  ( 1.000000000000000000, -0.000000000000000000, 0.000000000000000000 ) ) ;
#1855 = DIRECTION ( 'NONE',  ( 1.000000000000000000, 2.168404344971010840E-16, 0.000000000000000000 ) ) ;
#1856 = PLANE ( 'NONE',  #2455 ) ;
#1857 = EDGE_CURVE ( 'NONE', #902, #2764, #1880, .T. ) ;
#1858 = VERTEX_POINT ( 'NONE', #2970 ) ;
#1859 = CARTESIAN_POINT ( 'NONE',  ( 12.24999999999999822, 1.012521319642243979E-15, -10.00000000000000533 ) ) ;
#1860 = CARTESIAN_POINT ( 'NONE',  ( -17.00000000000000000, -3.425000000000002043, 23.00000000000000000 ) ) ;
#1861 = ORIENTED_EDGE ( 'NONE', *, *, #623, .T. ) ;
#1862 = CARTESIAN_POINT ( 'NONE',  ( 7.000000000000000000, -8.673617379884035472E-16, -4.999999999999997335 ) ) ;
#1863 = LINE ( 'NONE', #2162, #301 ) ;
#1864 = FACE_OUTER_BOUND ( 'NONE', #3474, .T. ) ;
#1865 = DIRECTION ( 'NONE',  ( 2.223935471695297023E-16, -1.000000000000000000, 0.000000000000000000 ) ) ;
#1866 = EDGE_LOOP ( 'NONE', ( #3728, #3157 ) ) ;
#1867 = DIRECTION ( 'NONE',  ( 1.000000000000000000, 1.209031052544794878E-16, 1.093919984946260022E-16 ) ) ;
#1868 = CARTESIAN_POINT ( 'NONE',  ( -1.500000000000000000, 0.000000000000000000, 10.90000000000000036 ) ) ;
#1869 = CARTESIAN_POINT ( 'NONE',  ( 0.000000000000000000, 0.000000000000000000, 0.000000000000000000 ) ) ;
#1870 = CARTESIAN_POINT ( 'NONE',  ( -7.000000000000000000, 4.999999999999996447, -1.000000000000000000 ) ) ;
#1871 = VECTOR ( 'NONE', #77, 1000.000000000000000 ) ;
#1872 = DIRECTION ( 'NONE',  ( -0.1117947730678653245, -9.696650866616288373E-18, -0.9937313161588018362 ) ) ;
#1873 = ADVANCED_FACE ( 'NONE', ( #3927 ), #2682, .F. ) ;
#1874 = DIRECTION ( 'NONE',  ( 1.000000000000000000, 8.673617379884040402E-17, 0.000000000000000000 ) ) ;
#1875 = EDGE_LOOP ( 'NONE', ( #3375, #1427, #3545, #1955 ) ) ;
#1876 = CARTESIAN_POINT ( 'NONE',  ( -7.000000000000000000, 4.999999999999996447, -4.000000000000000000 ) ) ;
#1877 = EDGE_CURVE ( 'NONE', #1650, #91, #277, .T. ) ;
#1878 = EDGE_CURVE ( 'NONE', #3220, #635, #1793, .T. ) ;
#1879 = DIRECTION ( 'NONE',  ( 8.585144269803463469E-17, -1.000000000000000000, 6.162975822039154730E-33 ) ) ;
#1880 = CIRCLE ( 'NONE', #1062, 1.999999999999998224 ) ;
#1881 = ORIENTED_EDGE ( 'NONE', *, *, #2117, .T. ) ;
#1882 = EDGE_CURVE ( 'NONE', #3666, #170, #2916, .T. ) ;
#1883 = CARTESIAN_POINT ( 'NONE',  ( 22.00000000000000000, -0.4249999999999978795, 23.00000000000000000 ) ) ;
#1884 = CIRCLE ( 'NONE', #352, 2.000000000000000000 ) ;
#1885 = DIRECTION ( 'NONE',  ( 1.000000000000000000, 0.000000000000000000, 0.000000000000000000 ) ) ;
#1886 = ORIENTED_EDGE ( 'NONE', *, *, #76, .F. ) ;
#1887 = DIRECTION ( 'NONE',  ( 0.9238795325112867385, 0.3826834323650899483, 0.000000000000000000 ) ) ;
#1888 = ORIENTED_EDGE ( 'NONE', *, *, #3705, .F. ) ;
#1889 = CARTESIAN_POINT ( 'NONE',  ( -1.925000000000000044, 0.000000000000000000, 14.89999999999999325 ) ) ;
#1890 = CARTESIAN_POINT ( 'NONE',  ( 15.00000000000000178, -2.000000000000001776, -9.999999999999996447 ) ) ;
#1891 = CARTESIAN_POINT ( 'NONE',  ( 17.00000000000001421, -2.290603111081618515, 10.86829442932083900 ) ) ;
#1892 = VERTEX_POINT ( 'NONE', #3615 ) ;
#1893 = AXIS2_PLACEMENT_3D ( 'NONE', #482, #1425, #2684 ) ;
#1894 = LINE ( 'NONE', #1001, #3771 ) ;
#1895 = CARTESIAN_POINT ( 'NONE',  ( 15.50000000000000533, -0.4249999999999983791, 23.00000000000000000 ) ) ;
#1896 = AXIS2_PLACEMENT_3D ( 'NONE', #661, #2509, #1231 ) ;
#1897 = EDGE_CURVE ( 'NONE', #205, #3218, #540, .T. ) ;
#1898 = ORIENTED_EDGE ( 'NONE', *, *, #3717, .F. ) ;
#1899 = DIRECTION ( 'NONE',  ( -0.000000000000000000, -0.000000000000000000, -1.000000000000000000 ) ) ;
#1900 = VECTOR ( 'NONE', #864, 1000.000000000000114 ) ;
#1901 = DIRECTION ( 'NONE',  ( 1.000000000000000000, 1.226634733346699804E-16, 0.000000000000000000 ) ) ;
#1902 = ADVANCED_FACE ( 'NONE', ( #1288, #3385 ), #3719, .F. ) ;
#1903 = B_SPLINE_CURVE_WITH_KNOTS ( 'NONE', 3,
 ( #2867, #2601, #1061, #1675, #3145, #3440, #2888, #735, #1344, #1932, #1363, #3189, #757, #1085 ),
 .UNSPECIFIED., .F., .F.,
 ( 4, 2, 2, 2, 2, 2, 4 ),
 ( 0.000000000000000000, 0.0003908957658248822325, 0.0007817915316497644649, 0.001172687297474646643, 0.001563583063299528930, 0.002345374594949292853, 0.003127166126599056559 ),
 .UNSPECIFIED. ) ;
#1904 = PLANE ( 'NONE',  #496 ) ;
#1905 = CARTESIAN_POINT ( 'NONE',  ( 17.00000000000000000, -0.4249999999999982681, 23.00000000000000000 ) ) ;
#1906 = ORIENTED_EDGE ( 'NONE', *, *, #3373, .F. ) ;
#1907 = ADVANCED_FACE ( 'NONE', ( #1545 ), #699, .F. ) ;
#1908 = CARTESIAN_POINT ( 'NONE',  ( 16.49999999999999645, 45.76285410179868052, -9.999999999999996447 ) ) ;
#1909 = VERTEX_POINT ( 'NONE', #1244 ) ;
#1910 = CARTESIAN_POINT ( 'NONE',  ( 17.00000000000000000, -1.999999999999999112, 8.400000000000000355 ) ) ;
#1911 = B_SPLINE_CURVE_WITH_KNOTS ( 'NONE', 3,
 ( #2497, #979, #1891, #2061 ),
 .UNSPECIFIED., .F., .F.,
 ( 4, 4 ),
 ( 0.000000000000000000, 0.0004390355398911866078 ),
 .UNSPECIFIED. ) ;
#1912 = DIRECTION ( 'NONE',  ( 1.000000000000000000, 0.000000000000000000, 0.000000000000000000 ) ) ;
#1913 = DIRECTION ( 'NONE',  ( 0.9753912222204054183, 0.000000000000000000, -0.2204812092115420452 ) ) ;
#1914 = VERTEX_POINT ( 'NONE', #1859 ) ;
#1915 = CARTESIAN_POINT ( 'NONE',  ( 16.69342270048498733, -0.1119006536562104220, -12.17871956880690298 ) ) ;
#1916 = CARTESIAN_POINT ( 'NONE',  ( -9.424999999999988276, -0.4250000000000008216, 8.890092623291418734E-32 ) ) ;
#1917 = VERTEX_POINT ( 'NONE', #985 ) ;
#1918 = CARTESIAN_POINT ( 'NONE',  ( 1.500000000000000000, 3.673940397442059868E-16, 15.90000000000000036 ) ) ;
#1919 = CARTESIAN_POINT ( 'NONE',  ( -8.877578984262859407, -1.537990759091399262, 29.49732499256930041 ) ) ;
#1920 = AXIS2_PLACEMENT_3D ( 'NONE', #1960, #2236, #1284 ) ;
#1921 = ORIENTED_EDGE ( 'NONE', *, *, #2376, .T. ) ;
#1922 = DIRECTION ( 'NONE',  ( 8.585144269803463469E-17, -1.000000000000000000, 6.162975822039154730E-33 ) ) ;
#1923 = EDGE_CURVE ( 'NONE', #1055, #1914, #1605, .T. ) ;
#1924 = CARTESIAN_POINT ( 'NONE',  ( 6.000000000000000000, 7.205328288454515572E-16, 0.000000000000000000 ) ) ;
#1925 = ORIENTED_EDGE ( 'NONE', *, *, #2330, .F. ) ;
#1926 = DIRECTION ( 'NONE',  ( -8.673617379884036705E-17, 1.000000000000000000, 0.000000000000000000 ) ) ;
#1927 = VERTEX_POINT ( 'NONE', #2765 ) ;
#1928 = CARTESIAN_POINT ( 'NONE',  ( 8.245353784012991127, -4.999999999999999112, -12.09159137903470160 ) ) ;
#1929 = EDGE_CURVE ( 'NONE', #2596, #3828, #3089, .T. ) ;
#1930 =( NAMED_UNIT ( * ) PLANE_ANGLE_UNIT ( ) SI_UNIT ( $, .RADIAN. ) );
#1931 = CARTESIAN_POINT ( 'NONE',  ( 3.736778308700748710E-15, -0.4250000000000000444, 15.32499999999998863 ) ) ;
#1932 = CARTESIAN_POINT ( 'NONE',  ( 8.846500366659428849, -0.8262141479892692875, 28.92950370131244497 ) ) ;
#1933 = ORIENTED_EDGE ( 'NONE', *, *, #2548, .T. ) ;
#1934 = CARTESIAN_POINT ( 'NONE',  ( 15.23310198908130886, -0.4326848166922040995, -12.74252279743858907 ) ) ;
#1935 = CYLINDRICAL_SURFACE ( 'NONE', #1180, 7.071067811865472841 ) ;
#1936 = ORIENTED_EDGE ( 'NONE', *, *, #701, .T. ) ;
#1937 = CARTESIAN_POINT ( 'NONE',  ( 10.00000000000000000, -1.999999999999999112, 8.400000000000000355 ) ) ;
#1938 = CIRCLE ( 'NONE', #2056, 2.000000000000000000 ) ;
#1939 = CARTESIAN_POINT ( 'NONE',  ( -8.888160829932219897, -2.162880470125003285, 29.68702794975904524 ) ) ;
#1940 = VERTEX_POINT ( 'NONE', #318 ) ;
#1941 = AXIS2_PLACEMENT_3D ( 'NONE', #2659, #1438, #2303 ) ;
#1942 = DIRECTION ( 'NONE',  ( 8.673617379884036705E-17, -1.000000000000000000, -0.000000000000000000 ) ) ;
#1943 = CARTESIAN_POINT ( 'NONE',  ( 6.000000000000000000, -8.391865807711360480E-16, -5.000000000000000000 ) ) ;
#1944 = AXIS2_PLACEMENT_3D ( 'NONE', #1164, #879, #2055 ) ;
#1945 = VERTEX_POINT ( 'NONE', #3151 ) ;
#1946 = ORIENTED_EDGE ( 'NONE', *, *, #2894, .T. ) ;
#1947 = CARTESIAN_POINT ( 'NONE',  ( -12.29999999999999893, -3.751329322338287343E-15, 1.699999999999999956 ) ) ;
#1948 = AXIS2_PLACEMENT_3D ( 'NONE', #2391, #3607, #2738 ) ;
#1949 = ORIENTED_EDGE ( 'NONE', *, *, #2464, .T. ) ;
#1950 = VECTOR ( 'NONE', #375, 1000.000000000000000 ) ;
#1951 = DIRECTION ( 'NONE',  ( 1.000000000000000000, 8.265480160344847072E-17, 0.000000000000000000 ) ) ;
#1952 = CARTESIAN_POINT ( 'NONE',  ( -19.75000000000000000, -3.425000000000002043, 23.00000000000000000 ) ) ;
#1953 = EDGE_CURVE ( 'NONE', #326, #1182, #17, .T. ) ;
#1954 = DIRECTION ( 'NONE',  ( -9.020423150189582877E-17, 1.000000000000000000, -1.232595164407830946E-32 ) ) ;
#1955 = ORIENTED_EDGE ( 'NONE', *, *, #1330, .T. ) ;
#1956 = AXIS2_PLACEMENT_3D ( 'NONE', #3152, #3757, #127 ) ;
#1957 = FACE_OUTER_BOUND ( 'NONE', #2726, .T. ) ;
#1958 = EDGE_CURVE ( 'NONE', #1084, #3424, #966, .T. ) ;
#1959 = ORIENTED_EDGE ( 'NONE', *, *, #1733, .F. ) ;
#1960 = CARTESIAN_POINT ( 'NONE',  ( -15.00000000000000178, -1.239822024051727196E-15, -10.00000000000000000 ) ) ;
#1961 = CARTESIAN_POINT ( 'NONE',  ( 15.00000000000000178, 2.168404344971008868E-15, -9.999999999999996447 ) ) ;
#1962 = EDGE_CURVE ( 'NONE', #1577, #828, #3293, .T. ) ;
#1963 = ORIENTED_EDGE ( 'NONE', *, *, #441, .F. ) ;
#1964 = AXIS2_PLACEMENT_3D ( 'NONE', #1464, #241, #3233 ) ;
#1965 = DIRECTION ( 'NONE',  ( 1.000000000000000000, 0.000000000000000000, 0.000000000000000000 ) ) ;
#1966 = EDGE_LOOP ( 'NONE', ( #924, #1150, #2090, #1333 ) ) ;
#1967 = VECTOR ( 'NONE', #2445, 1000.000000000000114 ) ;
#1968 = DIRECTION ( 'NONE',  ( 8.673617379884036705E-17, -1.000000000000000000, 0.000000000000000000 ) ) ;
#1969 = DIRECTION ( 'NONE',  ( 8.673617379884036705E-17, -1.000000000000000000, 0.000000000000000000 ) ) ;
#1970 = VERTEX_POINT ( 'NONE', #2546 ) ;
#1971 = CIRCLE ( 'NONE', #2355, 4.999999999999999112 ) ;
#1972 = ORIENTED_EDGE ( 'NONE', *, *, #2050, .F. ) ;
#1973 = CARTESIAN_POINT ( 'NONE',  ( -19.84414375845083001, 45.76285410179867341, -11.49999999999999645 ) ) ;
#1974 = DIRECTION ( 'NONE',  ( 8.673617379884036705E-17, -1.000000000000000000, 0.000000000000000000 ) ) ;
#1975 = VECTOR ( 'NONE', #363, 1000.000000000000000 ) ;
#1976 = DIRECTION ( 'NONE',  ( 0.9552512287680942071, 0.000000000000000000, -0.2957956895173528000 ) ) ;
#1977 = ORIENTED_EDGE ( 'NONE', *, *, #1403, .T. ) ;
#1978 = DIRECTION ( 'NONE',  ( -1.000000000000000000, -3.401418580346677861E-16, 0.000000000000000000 ) ) ;
#1979 = EDGE_CURVE ( 'NONE', #1043, #2756, #3755, .T. ) ;
#1980 = VERTEX_POINT ( 'NONE', #2157 ) ;
#1981 = EDGE_CURVE ( 'NONE', #3218, #3255, #337, .T. ) ;
#1982 = FACE_OUTER_BOUND ( 'NONE', #3353, .T. ) ;
#1983 = ORIENTED_EDGE ( 'NONE', *, *, #151, .F. ) ;
#1984 = FACE_OUTER_BOUND ( 'NONE', #119, .T. ) ;
#1985 = CARTESIAN_POINT ( 'NONE',  ( -19.84414375845082645, -2.029374129739343915E-15, -11.49999999999999645 ) ) ;
#1986 = ORIENTED_EDGE ( 'NONE', *, *, #465, .F. ) ;
#1987 = ORIENTED_EDGE ( 'NONE', *, *, #3066, .T. ) ;
#1988 = ORIENTED_EDGE ( 'NONE', *, *, #151, .T. ) ;
#1989 = VECTOR ( 'NONE', #2907, 1000.000000000000114 ) ;
#1990 = DIRECTION ( 'NONE',  ( -8.585144269803463469E-17, 1.000000000000000000, -6.162975822039154730E-33 ) ) ;
#1991 = CARTESIAN_POINT ( 'NONE',  ( 18.00000000000000355, -1.999999999999997335, 0.000000000000000000 ) ) ;
#1992 = ORIENTED_EDGE ( 'NONE', *, *, #3635, .T. ) ;
#1993 = FACE_OUTER_BOUND ( 'NONE', #3446, .T. ) ;
#1994 = AXIS2_PLACEMENT_3D ( 'NONE', #3854, #1093, #2307 ) ;
#1995 = VERTEX_POINT ( 'NONE', #1876 ) ;
#1996 = CARTESIAN_POINT ( 'NONE',  ( -18.50000000000000355, -5.000000000000001776, 23.00000000000000000 ) ) ;
#1997 = ORIENTED_EDGE ( 'NONE', *, *, #390, .T. ) ;
#1998 = EDGE_CURVE ( 'NONE', #1650, #3556, #3697, .T. ) ;
#1999 = DIRECTION ( 'NONE',  ( -1.000000000000000000, -1.577021341797098793E-16, 0.000000000000000000 ) ) ;
#2000 = CIRCLE ( 'NONE', #272, 2.750000000000000888 ) ;
#2001 = EDGE_CURVE ( 'NONE', #3057, #3566, #636, .T. ) ;
#2002 = AXIS2_PLACEMENT_3D ( 'NONE', #1019, #2147, #351 ) ;
#2003 = CARTESIAN_POINT ( 'NONE',  ( -17.00000000000000000, -1.999999999999999112, 9.399999999999998579 ) ) ;
#2004 = DIRECTION ( 'NONE',  ( 8.673617379884036705E-17, -1.000000000000000000, 0.000000000000000000 ) ) ;
#2005 = EDGE_LOOP ( 'NONE', ( #2230, #1886, #3687, #256 ) ) ;
#2006 = ORIENTED_EDGE ( 'NONE', *, *, #2717, .F. ) ;
#2007 = ADVANCED_FACE ( 'NONE', ( #1268 ), #2788, .F. ) ;
#2008 = ORIENTED_EDGE ( 'NONE', *, *, #1591, .F. ) ;
#2009 = CIRCLE ( 'NONE', #2266, 7.071067811865476394 ) ;
#2010 = DIRECTION ( 'NONE',  ( -1.000000000000000000, 0.000000000000000000, 0.000000000000000000 ) ) ;
#2011 = ORIENTED_EDGE ( 'NONE', *, *, #634, .F. ) ;
#2012 = CARTESIAN_POINT ( 'NONE',  ( -2.760100110745604240, 3.613979757128255585E-17, -11.49999999999999645 ) ) ;
#2013 = ORIENTED_EDGE ( 'NONE', *, *, #1518, .F. ) ;
#2014 = PLANE ( 'NONE',  #1360 ) ;
#2015 = AXIS2_PLACEMENT_3D ( 'NONE', #391, #958, #3397 ) ;
#2016 = DIRECTION ( 'NONE',  ( 1.000000000000000000, 0.000000000000000000, 0.000000000000000000 ) ) ;
#2017 = EDGE_LOOP ( 'NONE', ( #577, #288, #1601, #1210 ) ) ;
#2018 = CARTESIAN_POINT ( 'NONE',  ( -1.074999999999999956, 0.000000000000000000, 15.90000000000000036 ) ) ;
#2019 = EDGE_CURVE ( 'NONE', #189, #1818, #354, .T. ) ;
#2020 = DIRECTION ( 'NONE',  ( 8.673617379884036705E-17, -1.000000000000000000, 0.000000000000000000 ) ) ;
#2021 = AXIS2_PLACEMENT_3D ( 'NONE', #3379, #1853, #1282 ) ;
#2022 = LINE ( 'NONE', #862, #425 ) ;
#2023 = EDGE_CURVE ( 'NONE', #624, #403, #35, .T. ) ;
#2024 = EDGE_LOOP ( 'NONE', ( #3130, #2397, #2301, #2218 ) ) ;
#2025 = ORIENTED_EDGE ( 'NONE', *, *, #52, .F. ) ;
#2026 = ORIENTED_EDGE ( 'NONE', *, *, #3949, .F. ) ;
#2027 = VECTOR ( 'NONE', #2456, 1000.000000000000000 ) ;
#2028 = VERTEX_POINT ( 'NONE', #2219 ) ;
#2029 = CARTESIAN_POINT ( 'NONE',  ( 1.500000000000000000, 3.673940397442059868E-16, 8.400000000000000355 ) ) ;
#2030 = ADVANCED_FACE ( 'NONE', ( #2853 ), #103, .F. ) ;
#2031 = DIRECTION ( 'NONE',  ( -9.020423150189582877E-17, 1.000000000000000000, -1.232595164407830946E-32 ) ) ;
#2032 = ORIENTED_EDGE ( 'NONE', *, *, #2732, .F. ) ;
#2033 = LINE ( 'NONE', #3829, #3850 ) ;
#2034 = ORIENTED_EDGE ( 'NONE', *, *, #2645, .T. ) ;
#2035 = DIRECTION ( 'NONE',  ( 8.585144269803463469E-17, -1.000000000000000000, 6.162975822039154730E-33 ) ) ;
#2036 = LINE ( 'NONE', #2947, #3669 ) ;
#2037 = DIRECTION ( 'NONE',  ( -8.265480160344848304E-17, 1.000000000000000000, -0.000000000000000000 ) ) ;
#2038 = CARTESIAN_POINT ( 'NONE',  ( -17.00000000000000000, -0.4250000000000017653, 18.00000000000000355 ) ) ;
#2039 = CARTESIAN_POINT ( 'NONE',  ( 12.29999999999999893, -2.199999999999996181, 1.699999999999999956 ) ) ;
#2040 = ORIENTED_EDGE ( 'NONE', *, *, #2494, .T. ) ;
#2041 = ORIENTED_EDGE ( 'NONE', *, *, #306, .F. ) ;
#2042 = ORIENTED_EDGE ( 'NONE', *, *, #265, .F. ) ;
#2043 = VERTEX_POINT ( 'NONE', #2240 ) ;
#2044 = EDGE_CURVE ( 'NONE', #3751, #1272, #2340, .T. ) ;
#2045 = CARTESIAN_POINT ( 'NONE',  ( 17.00000000000000711, -0.4249999999999984901, 22.99999999999999645 ) ) ;
#2046 = ORIENTED_EDGE ( 'NONE', *, *, #2691, .T. ) ;
#2047 = PLANE ( 'NONE',  #1557 ) ;
#2048 = AXIS2_PLACEMENT_3D ( 'NONE', #1371, #746, #444 ) ;
#2049 = ORIENTED_EDGE ( 'NONE', *, *, #46, .T. ) ;
#2050 = EDGE_CURVE ( 'NONE', #1188, #1223, #720, .T. ) ;
#2051 = FACE_OUTER_BOUND ( 'NONE', #2932, .T. ) ;
#2052 = EDGE_CURVE ( 'NONE', #224, #1078, #417, .T. ) ;
#2053 = CARTESIAN_POINT ( 'NONE',  ( -16.24518357689722237, -0.8546642832095769915, 18.82043606072500808 ) ) ;
#2054 =( BOUNDED_CURVE ( )  B_SPLINE_CURVE ( 3, ( #1691, #2923, #3898, #1783 ),
 .UNSPECIFIED., .F., .T. ) 
 B_SPLINE_CURVE_WITH_KNOTS ( ( 4, 4 ),
 ( 1.570796326794896558, 3.141592653589793116 ),
 .UNSPECIFIED. ) 
 CURVE ( )  GEOMETRIC_REPRESENTATION_ITEM ( )  RATIONAL_B_SPLINE_CURVE ( ( 1.000000000000000000, 0.8047378541243649375, 0.8047378541243649375, 1.000000000000000000 ) ) 
 REPRESENTATION_ITEM ( '' )  );
#2055 = DIRECTION ( 'NONE',  ( 0.000000000000000000, -1.000000000000000000, -1.734723475976805517E-15 ) ) ;
#2056 = AXIS2_PLACEMENT_3D ( 'NONE', #1846, #2471, #974 ) ;
#2057 = DIRECTION ( 'NONE',  ( 8.673617379884037937E-17, 1.000000000000000000, -0.000000000000000000 ) ) ;
#2058 = ORIENTED_EDGE ( 'NONE', *, *, #1203, .T. ) ;
#2059 = EDGE_LOOP ( 'NONE', ( #3031, #775, #1478, #3547 ) ) ;
#2060 = ORIENTED_EDGE ( 'NONE', *, *, #1002, .T. ) ;
#2061 = CARTESIAN_POINT ( 'NONE',  ( 17.00000000000000000, -2.424999999999998934, 10.80519334951158328 ) ) ;
#2062 = ORIENTED_EDGE ( 'NONE', *, *, #1962, .F. ) ;
#2063 = CARTESIAN_POINT ( 'NONE',  ( 7.199999999999993960, -2.199999999999997957, 1.699999999999999956 ) ) ;
#2064 = ORIENTED_EDGE ( 'NONE', *, *, #936, .F. ) ;
#2065 = CARTESIAN_POINT ( 'NONE',  ( 6.152160080140361309, -4.999999999999999112, -9.999999999999998224 ) ) ;
#2066 = PLANE ( 'NONE',  #1184 ) ;
#2067 = EDGE_CURVE ( 'NONE', #308, #2401, #3177, .T. ) ;
#2068 = CIRCLE ( 'NONE', #1574, 0.4250000000000000444 ) ;
#2069 = CARTESIAN_POINT ( 'NONE',  ( 6.842355740630563510, -0.4249999999999991562, 30.41046995835812083 ) ) ;
#2070 = VECTOR ( 'NONE', #2813, 1000.000000000000000 ) ;
#2071 = DIRECTION ( 'NONE',  ( 6.486043542185654914E-65, 0.000000000000000000, -1.000000000000000000 ) ) ;
#2072 = ADVANCED_FACE ( 'NONE', ( #914 ), #1600, .T. ) ;
#2073 = CARTESIAN_POINT ( 'NONE',  ( -10.64498644986450593, -0.4250000000000009326, 27.50487804878048337 ) ) ;
#2074 = VECTOR ( 'NONE', #368, 1000.000000000000000 ) ;
#2075 = AXIS2_PLACEMENT_3D ( 'NONE', #402, #1032, #1684 ) ;
#2076 = DIRECTION ( 'NONE',  ( -3.049861237673404541E-16, 1.000000000000000000, -0.000000000000000000 ) ) ;
#2077 = VERTEX_POINT ( 'NONE', #2826 ) ;
#2078 = DIRECTION ( 'NONE',  ( 1.000000000000000000, 1.039240347704193355E-16, 0.000000000000000000 ) ) ;
#2079 = CARTESIAN_POINT ( 'NONE',  ( -21.75464621598702308, 45.76285410179867341, -12.09159137903470160 ) ) ;
#2080 = ORIENTED_EDGE ( 'NONE', *, *, #2365, .F. ) ;
#2081 = DIRECTION ( 'NONE',  ( -1.000000000000000000, -1.209031052544794878E-16, -0.000000000000000000 ) ) ;
#2082 = ORIENTED_EDGE ( 'NONE', *, *, #1415, .T. ) ;
#2083 = CARTESIAN_POINT ( 'NONE',  ( 1.951685505061957926, -1.951685505061957704, 7.099999999999999645 ) ) ;
#2084 = VECTOR ( 'NONE', #3337, 1000.000000000000000 ) ;
#2085 = DIRECTION ( 'NONE',  ( -0.9756097560975609539, 3.807929581412510088E-16, 0.2195121951219516088 ) ) ;
#2086 = DIRECTION ( 'NONE',  ( -1.000000000000000000, -8.585144269803463469E-17, 0.000000000000000000 ) ) ;
#2087 = EDGE_CURVE ( 'NONE', #2686, #2382, #36, .T. ) ;
#2088 = AXIS2_PLACEMENT_3D ( 'NONE', #1350, #1163, #3577 ) ;
#2089 = CARTESIAN_POINT ( 'NONE',  ( 17.00000000000000000, -1.999999999999999112, 9.899999999999998579 ) ) ;
#2090 = ORIENTED_EDGE ( 'NONE', *, *, #805, .T. ) ;
#2091 = CARTESIAN_POINT ( 'NONE',  ( -6.152160080140355980, -5.000000000000004441, -11.99999999999999822 ) ) ;
#2092 = EDGE_CURVE ( 'NONE', #3618, #635, #740, .T. ) ;
#2093 = B_SPLINE_CURVE_WITH_KNOTS ( 'NONE', 3,
 ( #2517, #3061, #2193, #588, #1832, #1582 ),
 .UNSPECIFIED., .F., .F.,
 ( 4, 2, 4 ),
 ( 0.0001944463649190693018, 0.001120051056100804070, 0.002045655747282538756 ),
 .UNSPECIFIED. ) ;
#2094 = CARTESIAN_POINT ( 'NONE',  ( -11.08401084010840520, -0.4250000000000008771, 29.45609756097560705 ) ) ;
#2095 = DIRECTION ( 'NONE',  ( 8.673617379884036705E-17, -1.000000000000000000, 0.000000000000000000 ) ) ;
#2096 = VERTEX_POINT ( 'NONE', #3042 ) ;
#2097 = ORIENTED_EDGE ( 'NONE', *, *, #788, .F. ) ;
#2098 = LINE ( 'NONE', #1189, #1900 ) ;
#2099 = AXIS2_PLACEMENT_3D ( 'NONE', #432, #1361, #713 ) ;
#2100 = CARTESIAN_POINT ( 'NONE',  ( -22.00000000000000000, 45.76285410179867341, -4.230747773977808990 ) ) ;
#2101 = ORIENTED_EDGE ( 'NONE', *, *, #1178, .F. ) ;
#2102 = FACE_BOUND ( 'NONE', #84, .T. ) ;
#2103 = ORIENTED_EDGE ( 'NONE', *, *, #3133, .T. ) ;
#2104 = PLANE ( 'NONE',  #781 ) ;
#2105 = DIRECTION ( 'NONE',  ( 1.000000000000000000, 0.000000000000000000, 0.000000000000000000 ) ) ;
#2106 = FACE_OUTER_BOUND ( 'NONE', #47, .T. ) ;
#2107 = FACE_OUTER_BOUND ( 'NONE', #2897, .T. ) ;
#2108 = DIRECTION ( 'NONE',  ( 8.585144269803463469E-17, -1.000000000000000000, 6.162975822039154730E-33 ) ) ;
#2109 = CARTESIAN_POINT ( 'NONE',  ( -7.199999999999995737, -2.200000000000002398, 1.700000000000000622 ) ) ;
#2110 = EDGE_CURVE ( 'NONE', #3276, #3200, #2093, .T. ) ;
#2111 = ORIENTED_EDGE ( 'NONE', *, *, #2622, .T. ) ;
#2112 = CARTESIAN_POINT ( 'NONE',  ( -7.199999999999995737, -2.195900091124849810E-15, 1.700000000000000622 ) ) ;
#2113 = EDGE_CURVE ( 'NONE', #3218, #989, #1301, .T. ) ;
#2114 = DIRECTION ( 'NONE',  ( 0.9756097560975610650, 8.375750507125330394E-17, -0.2195121951219507483 ) ) ;
#2115 = DIRECTION ( 'NONE',  ( 8.585144269803463469E-17, -1.000000000000000000, 6.162975822039154730E-33 ) ) ;
#2116 = ORIENTED_EDGE ( 'NONE', *, *, #2298, .T. ) ;
#2117 = EDGE_CURVE ( 'NONE', #3659, #3812, #2476, .T. ) ;
#2118 = ORIENTED_EDGE ( 'NONE', *, *, #172, .F. ) ;
#2119 = ORIENTED_EDGE ( 'NONE', *, *, #52, .T. ) ;
#2120 = LINE ( 'NONE', #970, #1016 ) ;
#2121 = LINE ( 'NONE', #1552, #49 ) ;
#2122 = ORIENTED_EDGE ( 'NONE', *, *, #3008, .T. ) ;
#2123 = ADVANCED_FACE ( 'NONE', ( #2106 ), #1538, .F. ) ;
#2124 = CARTESIAN_POINT ( 'NONE',  ( -21.75464621598701598, -5.000000000000002665, -12.09159137903469983 ) ) ;
#2125 = ORIENTED_EDGE ( 'NONE', *, *, #2625, .T. ) ;
#2126 = LINE ( 'NONE', #2083, #3892 ) ;
#2127 = SPHERICAL_SURFACE ( 'NONE', #2718, 2.000000000000000000 ) ;
#2128 = CARTESIAN_POINT ( 'NONE',  ( 6.403331350386659793, -2.424999999999999822, 28.45925044616299360 ) ) ;
#2129 = AXIS2_PLACEMENT_3D ( 'NONE', #1791, #3023, #3651 ) ;
#2130 = DIRECTION ( 'NONE',  ( 0.9937313161588018362, 8.531326714644991272E-17, -0.1117947730678653245 ) ) ;
#2131 = DIRECTION ( 'NONE',  ( -1.000000000000000000, -3.401418580346677368E-16, 0.000000000000000000 ) ) ;
#2132 = AXIS2_PLACEMENT_3D ( 'NONE', #3541, #688, #1634 ) ;
#2133 = CARTESIAN_POINT ( 'NONE',  ( 1.500000000000000000, -0.4249999999999996558, 15.32499999999998863 ) ) ;
#2134 = EDGE_LOOP ( 'NONE', ( #1845, #736, #1151, #2369, #225, #3182, #3718, #3441, #955 ) ) ;
#2135 = DIRECTION ( 'NONE',  ( 8.673617379884036705E-17, -1.000000000000000000, 0.000000000000000000 ) ) ;
#2136 = VECTOR ( 'NONE', #79, 1000.000000000000000 ) ;
#2137 = ADVANCED_FACE ( 'NONE', ( #1810 ), #3941, .T. ) ;
#2138 = CARTESIAN_POINT ( 'NONE',  ( -15.50000000000000000, -0.4250000000000016542, 23.00000000000000000 ) ) ;
#2139 = ORIENTED_EDGE ( 'NONE', *, *, #3682, .T. ) ;
#2140 = DIRECTION ( 'NONE',  ( 0.2957956895173520229, 0.000000000000000000, -0.9552512287680944292 ) ) ;
#2141 = DIRECTION ( 'NONE',  ( -1.209031052544794878E-16, 1.000000000000000000, -0.000000000000000000 ) ) ;
#2142 = ADVANCED_FACE ( 'NONE', ( #3711 ), #2454, .T. ) ;
#2143 = CARTESIAN_POINT ( 'NONE',  ( 6.000000000000000000, 4.999999999999996447, -4.000000000000000000 ) ) ;
#2144 = EDGE_LOOP ( 'NONE', ( #1323, #793, #2032, #2258 ) ) ;
#2145 = FACE_OUTER_BOUND ( 'NONE', #73, .T. ) ;
#2146 = ORIENTED_EDGE ( 'NONE', *, *, #3056, .F. ) ;
#2147 = DIRECTION ( 'NONE',  ( -0.9937313161588019472, 1.077405651846253004E-16, 0.1117947730678653662 ) ) ;
#2148 = EDGE_CURVE ( 'NONE', #3513, #1588, #3119, .T. ) ;
#2149 = CARTESIAN_POINT ( 'NONE',  ( 8.888888888888894613, -4.999999999999999112, 29.69999999999999929 ) ) ;
#2150 = DIRECTION ( 'NONE',  ( 1.000000000000000000, 0.000000000000000000, 0.000000000000000000 ) ) ;
#2151 = DIRECTION ( 'NONE',  ( 0.000000000000000000, 1.000000000000000000, 0.000000000000000000 ) ) ;
#2152 = AXIS2_PLACEMENT_3D ( 'NONE', #3103, #1788, #915 ) ;
#2153 = DIRECTION ( 'NONE',  ( 0.000000000000000000, 0.000000000000000000, -1.000000000000000000 ) ) ;
#2154 = CARTESIAN_POINT ( 'NONE',  ( 19.84414375845082645, -5.000000000000004441, -13.49999999999999645 ) ) ;
#2155 = AXIS2_PLACEMENT_3D ( 'NONE', #2003, #2309, #2226 ) ;
#2156 = ORIENTED_EDGE ( 'NONE', *, *, #2365, .T. ) ;
#2157 = CARTESIAN_POINT ( 'NONE',  ( 12.69511388567677024, 9.611541355721177167E-16, -11.49999999999999645 ) ) ;
#2158 = CARTESIAN_POINT ( 'NONE',  ( 17.00000000000000000, -2.999999999999999112, 9.399999999999998579 ) ) ;
#2159 = ORIENTED_EDGE ( 'NONE', *, *, #2625, .F. ) ;
#2160 = DIRECTION ( 'NONE',  ( 8.673617379884036705E-17, -1.000000000000000000, 0.000000000000000000 ) ) ;
#2161 = PRODUCT_DEFINITION_CONTEXT ( 'detailed design', #1511, 'design' ) ;
#2162 = CARTESIAN_POINT ( 'NONE',  ( -10.00000000000000000, -1.000000000000018208, 10.90000000000000036 ) ) ;
#2163 = PLANE ( 'NONE',  #2610 ) ;
#2164 = EDGE_LOOP ( 'NONE', ( #1615, #2101, #2187, #3285, #3765 ) ) ;
#2165 = CARTESIAN_POINT ( 'NONE',  ( -17.00000000000000000, -5.000000000000001776, 18.00000000000000355 ) ) ;
#2166 = EDGE_CURVE ( 'NONE', #1337, #3519, #815, .T. ) ;
#2167 = VERTEX_POINT ( 'NONE', #959 ) ;
#2168 = AXIS2_PLACEMENT_3D ( 'NONE', #3344, #2115, #2725 ) ;
#2169 = LINE ( 'NONE', #1580, #1050 ) ;
#2170 = DIRECTION ( 'NONE',  ( -1.000000000000000000, -1.577021341797097807E-16, 0.000000000000000000 ) ) ;
#2171 = AXIS2_PLACEMENT_3D ( 'NONE', #2615, #3158, #2901 ) ;
#2172 = DIRECTION ( 'NONE',  ( -1.000000000000000000, -9.856383386231861292E-17, 0.000000000000000000 ) ) ;
#2173 = ADVANCED_FACE ( 'NONE', ( #3400 ), #649, .F. ) ;
#2174 = CARTESIAN_POINT ( 'NONE',  ( -8.102942524581164818, -5.000000000000000888, -11.55903758157691463 ) ) ;
#2175 = DIRECTION ( 'NONE',  ( 8.673617379884036705E-17, -1.000000000000000000, 0.000000000000000000 ) ) ;
#2176 = AXIS2_PLACEMENT_3D ( 'NONE', #1497, #589, #314 ) ;
#2177 = ADVANCED_BREP_SHAPE_REPRESENTATION ( 'Cannula support _hippocampus', ( #3413, #2171 ), #131 ) ;
#2178 = DIRECTION ( 'NONE',  ( 0.000000000000000000, -1.000000000000000000, 0.000000000000000000 ) ) ;
#2179 = EDGE_CURVE ( 'NONE', #27, #2948, #1911, .T. ) ;
#2180 = VERTEX_POINT ( 'NONE', #3879 ) ;
#2181 = DIRECTION ( 'NONE',  ( 8.673617379884036705E-17, -1.000000000000000000, 0.000000000000000000 ) ) ;
#2182 = CIRCLE ( 'NONE', #971, 2.000000000000000000 ) ;
#2183 = DIRECTION ( 'NONE',  ( 8.673617379884036705E-17, -1.000000000000000000, 0.000000000000000000 ) ) ;
#2184 = ORIENTED_EDGE ( 'NONE', *, *, #3193, .F. ) ;
#2185 = DIRECTION ( 'NONE',  ( -0.000000000000000000, -0.000000000000000000, -1.000000000000000000 ) ) ;
#2186 = CARTESIAN_POINT ( 'NONE',  ( 15.00000000000000355, -4.999999999999998224, -9.999999999999996447 ) ) ;
#2187 = ORIENTED_EDGE ( 'NONE', *, *, #311, .F. ) ;
#2188 = DIRECTION ( 'NONE',  ( -8.673617379884036705E-17, 1.000000000000000000, 0.000000000000000000 ) ) ;
#2189 = ORIENTED_EDGE ( 'NONE', *, *, #283, .T. ) ;
#2190 = FACE_OUTER_BOUND ( 'NONE', #3100, .T. ) ;
#2191 = ADVANCED_FACE ( 'NONE', ( #3260 ), #3569, .F. ) ;
#2192 = FACE_OUTER_BOUND ( 'NONE', #3496, .T. ) ;
#2193 = CARTESIAN_POINT ( 'NONE',  ( -0.3122938566194896626, -0.4496444746288117411, 28.94979670652337944 ) ) ;
#2194 = DIRECTION ( 'NONE',  ( -1.000000000000000000, -8.587739980083203670E-17, 0.000000000000000000 ) ) ;
#2195 = AXIS2_PLACEMENT_3D ( 'NONE', #2211, #329, #625 ) ;
#2196 = CARTESIAN_POINT ( 'NONE',  ( 17.00000000000000000, -0.4249999999999987121, 23.00000000000000000 ) ) ;
#2197 = EDGE_CURVE ( 'NONE', #2428, #546, #813, .T. ) ;
#2198 = DIRECTION ( 'NONE',  ( -1.209031052544794878E-16, 1.000000000000000000, -0.000000000000000000 ) ) ;
#2199 = ORIENTED_EDGE ( 'NONE', *, *, #714, .T. ) ;
#2200 = DIRECTION ( 'NONE',  ( -8.265480160344848304E-17, 1.000000000000000000, -0.000000000000000000 ) ) ;
#2201 = AXIS2_PLACEMENT_3D ( 'NONE', #697, #378, #1603 ) ;
#2202 = EDGE_CURVE ( 'NONE', #3618, #3172, #1332, .T. ) ;
#2203 = DIRECTION ( 'NONE',  ( 0.000000000000000000, 1.294569758191647155E-16, -1.000000000000000000 ) ) ;
#2204 = TOROIDAL_SURFACE ( 'NONE', #2132, 5.071067811865473729, 2.000000000000000000 ) ;
#2205 = EDGE_LOOP ( 'NONE', ( #1742, #3835, #3201, #3310 ) ) ;
#2206 = DIRECTION ( 'NONE',  ( 1.000000000000000000, 1.209031052544794878E-16, 1.710412422328326391E-15 ) ) ;
#2207 = DIRECTION ( 'NONE',  ( -1.209031052544794878E-16, 1.000000000000000000, -0.000000000000000000 ) ) ;
#2208 = ORIENTED_EDGE ( 'NONE', *, *, #1593, .T. ) ;
#2209 = CARTESIAN_POINT ( 'NONE',  ( -15.00000000000000178, -2.425000000000001155, 4.314083075427407763E-32 ) ) ;
#2210 = ORIENTED_EDGE ( 'NONE', *, *, #1958, .T. ) ;
#2211 = CARTESIAN_POINT ( 'NONE',  ( -15.00000000000000178, -1.239822024051727196E-15, -10.00000000000000000 ) ) ;
#2212 = CARTESIAN_POINT ( 'NONE',  ( 20.45663153551920388, -2.000000000000001776, -5.502759481017572618 ) ) ;
#2213 = CARTESIAN_POINT ( 'NONE',  ( 17.00000000000000000, -0.4249999999999982681, 23.00000000000000000 ) ) ;
#2214 = ORIENTED_EDGE ( 'NONE', *, *, #3212, .T. ) ;
#2215 = CIRCLE ( 'NONE', #1585, 2.749999999999999112 ) ;
#2216 = DIRECTION ( 'NONE',  ( -1.000000000000000000, -3.401418580346677368E-16, 0.000000000000000000 ) ) ;
#2217 = DIRECTION ( 'NONE',  ( 1.000000000000000000, 1.209031052544794878E-16, 0.000000000000000000 ) ) ;
#2218 = ORIENTED_EDGE ( 'NONE', *, *, #2001, .T. ) ;
#2219 = CARTESIAN_POINT ( 'NONE',  ( -1.925000000000000044, 0.000000000000000000, 7.099999999999999645 ) ) ;
#2220 = CIRCLE ( 'NONE', #2479, 1.000000000000000000 ) ;
#2221 = EDGE_CURVE ( 'NONE', #902, #1604, #1729, .T. ) ;
#2222 = VECTOR ( 'NONE', #424, 1000.000000000000000 ) ;
#2223 = CARTESIAN_POINT ( 'NONE',  ( 15.00000000000000178, -2.000000000000001776, -9.999999999999996447 ) ) ;
#2224 = ORIENTED_EDGE ( 'NONE', *, *, #1878, .T. ) ;
#2225 = ADVANCED_FACE ( 'NONE', ( #3290, #848 ), #227, .T. ) ;
#2226 = DIRECTION ( 'NONE',  ( 0.000000000000000000, -1.000000000000000000, 0.000000000000000000 ) ) ;
#2227 = CARTESIAN_POINT ( 'NONE',  ( -18.00000000000000355, -1.670578858934490929E-15, 8.400000000000000355 ) ) ;
#2228 = ORIENTED_EDGE ( 'NONE', *, *, #2376, .F. ) ;
#2229 = DIRECTION ( 'NONE',  ( 1.000000000000000000, -0.000000000000000000, -0.000000000000000000 ) ) ;
#2230 = ORIENTED_EDGE ( 'NONE', *, *, #784, .T. ) ;
#2231 = DIRECTION ( 'NONE',  ( 1.000000000000000000, 1.039240347704193355E-16, 0.000000000000000000 ) ) ;
#2232 = DIRECTION ( 'NONE',  ( 1.000000000000000000, 1.226634733346699804E-16, 0.000000000000000000 ) ) ;
#2233 = CARTESIAN_POINT ( 'NONE',  ( 9.424999999999984723, -0.4249999999999992117, 15.32499999999998685 ) ) ;
#2234 = CYLINDRICAL_SURFACE ( 'NONE', #3228, 1.000000000000000000 ) ;
#2235 = ORIENTED_EDGE ( 'NONE', *, *, #1542, .F. ) ;
#2236 = DIRECTION ( 'NONE',  ( -8.265480160344848304E-17, 1.000000000000000000, 0.000000000000000000 ) ) ;
#2237 = AXIS2_PLACEMENT_3D ( 'NONE', #1300, #693, #1912 ) ;
#2238 = DIRECTION ( 'NONE',  ( 8.585144269803463469E-17, -1.000000000000000000, 6.162975822039154730E-33 ) ) ;
#2239 = ORIENTED_EDGE ( 'NONE', *, *, #829, .T. ) ;
#2240 = CARTESIAN_POINT ( 'NONE',  ( -17.00000000000000000, -3.000000000000000000, 9.899999999999998579 ) ) ;
#2241 = CARTESIAN_POINT ( 'NONE',  ( 13.49999999999999645, 45.76285410179868052, -9.999999999999996447 ) ) ;
#2242 = EDGE_CURVE ( 'NONE', #1351, #1927, #3844, .T. ) ;
#2243 = CIRCLE ( 'NONE', #515, 5.100000000000004974 ) ;
#2244 = ORIENTED_EDGE ( 'NONE', *, *, #1882, .T. ) ;
#2245 = CARTESIAN_POINT ( 'NONE',  ( -19.84414375845082645, -5.000000000000004441, -11.49999999999999645 ) ) ;
#2246 = EDGE_CURVE ( 'NONE', #167, #1761, #2869, .T. ) ;
#2247 = DIRECTION ( 'NONE',  ( -0.3826834323650896152, 0.9238795325112867385, -0.000000000000000000 ) ) ;
#2248 = ADVANCED_FACE ( 'NONE', ( #1190 ), #1154, .F. ) ;
#2249 = VERTEX_POINT ( 'NONE', #1413 ) ;
#2250 = LINE ( 'NONE', #134, #3601 ) ;
#2251 = ORIENTED_EDGE ( 'NONE', *, *, #2444, .F. ) ;
#2252 = DIRECTION ( 'NONE',  ( -0.000000000000000000, -0.000000000000000000, -1.000000000000000000 ) ) ;
#2253 = CYLINDRICAL_SURFACE ( 'NONE', #2949, 0.4250000000000000444 ) ;
#2254 = EDGE_CURVE ( 'NONE', #1628, #2699, #2215, .T. ) ;
#2255 = LINE ( 'NONE', #2562, #3109 ) ;
#2256 = ORIENTED_EDGE ( 'NONE', *, *, #2499, .F. ) ;
#2257 = CARTESIAN_POINT ( 'NONE',  ( 16.97419679091313682, -2.058112022278244968, 18.02562865587287888 ) ) ;
#2258 = ORIENTED_EDGE ( 'NONE', *, *, #983, .F. ) ;
#2259 = CARTESIAN_POINT ( 'NONE',  ( 8.102942524581168371, -2.000000000000001776, -11.55903758157691286 ) ) ;
#2260 = AXIS2_PLACEMENT_3D ( 'NONE', #867, #3262, #1140 ) ;
#2261 = LINE ( 'NONE', #1916, #3102 ) ;
#2262 = EDGE_LOOP ( 'NONE', ( #2634, #3583, #197, #1022 ) ) ;
#2263 = CIRCLE ( 'NONE', #1804, 7.071067811865474617 ) ;
#2264 = DIRECTION ( 'NONE',  ( 1.000000000000000000, 1.209031052544794878E-16, 0.000000000000000000 ) ) ;
#2265 = ORIENTED_EDGE ( 'NONE', *, *, #306, .T. ) ;
#2266 = AXIS2_PLACEMENT_3D ( 'NONE', #3833, #3266, #3884 ) ;
#2267 = CARTESIAN_POINT ( 'NONE',  ( -15.00000000000000178, -2.000000000000001776, -10.00000000000000000 ) ) ;
#2268 = CARTESIAN_POINT ( 'NONE',  ( 19.84414375845082290, 45.76285410179868052, -11.49999999999999645 ) ) ;
#2269 = AXIS2_PLACEMENT_3D ( 'NONE', #2209, #709, #429 ) ;
#2270 = EDGE_LOOP ( 'NONE', ( #2603, #2953, #2139, #2406, #1949, #1030, #3822, #2118, #365, #2936, #3645, #2567, #1881, #2357, #2669, #3932, #1209, #2470, #674, #1693, #2641, #2927, #124, #3571, #2293, #1704, #3007, #2721, #2827, #472, #3865, #1303, #171, #1988, #2944, #1997, #884, #3238, #3150 ) ) ;
#2271 = VERTEX_POINT ( 'NONE', #3309 ) ;
#2272 = MECHANICAL_DESIGN_GEOMETRIC_PRESENTATION_REPRESENTATION (  '', ( #3044 ), #3549 ) ;
#2273 = ORIENTED_EDGE ( 'NONE', *, *, #950, .F. ) ;
#2274 = ADVANCED_FACE ( 'NONE', ( #523 ), #3012, .F. ) ;
#2275 = AXIS2_PLACEMENT_3D ( 'NONE', #1918, #2504, #3068 ) ;
#2276 = PRESENTATION_STYLE_ASSIGNMENT (( #3784 ) ) ;
#2277 = CARTESIAN_POINT ( 'NONE',  ( -2.760100110745604240, 3.613979757128255585E-17, -11.49999999999999645 ) ) ;
#2278 = CARTESIAN_POINT ( 'NONE',  ( 19.84414375845082645, -2.000000000000001776, -11.49999999999999645 ) ) ;
#2279 = ORIENTED_EDGE ( 'NONE', *, *, #1129, .T. ) ;
#2280 = EDGE_CURVE ( 'NONE', #1272, #3751, #113, .T. ) ;
#2281 = CARTESIAN_POINT ( 'NONE',  ( 13.49320905301991935, -0.1680250023479141763, -12.31139559305299258 ) ) ;
#2282 = AXIS2_PLACEMENT_3D ( 'NONE', #1372, #2591, #3800 ) ;
#2283 = CARTESIAN_POINT ( 'NONE',  ( -1.500000000000000000, 0.000000000000000000, 7.099999999999999645 ) ) ;
#2284 = ORIENTED_EDGE ( 'NONE', *, *, #2571, .T. ) ;
#2285 = AXIS2_PLACEMENT_3D ( 'NONE', #1781, #507, #192 ) ;
#2286 = CARTESIAN_POINT ( 'NONE',  ( -8.809428423717367451, -0.4779842187750160121, 28.22578460078701568 ) ) ;
#2287 = AXIS2_PLACEMENT_3D ( 'NONE', #1801, #2427, #3642 ) ;
#2288 = ORIENTED_EDGE ( 'NONE', *, *, #3421, .T. ) ;
#2289 = CIRCLE ( 'NONE', #3505, 9.999999999999998224 ) ;
#2290 = DIRECTION ( 'NONE',  ( 1.209031052544794878E-16, -1.000000000000000000, 0.000000000000000000 ) ) ;
#2291 = CARTESIAN_POINT ( 'NONE',  ( -17.00000000000000000, -0.4250000000000015432, 23.00000000000000000 ) ) ;
#2292 = ORIENTED_EDGE ( 'NONE', *, *, #950, .T. ) ;
#2293 = ORIENTED_EDGE ( 'NONE', *, *, #419, .T. ) ;
#2294 = ORIENTED_EDGE ( 'NONE', *, *, #483, .T. ) ;
#2295 = AXIS2_PLACEMENT_3D ( 'NONE', #2586, #2569, #2264 ) ;
#2296 = CARTESIAN_POINT ( 'NONE',  ( -1.500000000000000000, 0.000000000000000000, 15.90000000000000036 ) ) ;
#2297 = FACE_OUTER_BOUND ( 'NONE', #2768, .T. ) ;
#2298 = EDGE_CURVE ( 'NONE', #1847, #3220, #247, .T. ) ;
#2299 = AXIS2_PLACEMENT_3D ( 'NONE', #3908, #1504, #3386 ) ;
#2300 = DIRECTION ( 'NONE',  ( -1.000000000000000000, 0.000000000000000000, -1.093919984946260022E-16 ) ) ;
#2301 = ORIENTED_EDGE ( 'NONE', *, *, #2356, .T. ) ;
#2302 = CARTESIAN_POINT ( 'NONE',  ( 14.25000000000001066, -3.424999999999998934, 22.99999999999999645 ) ) ;
#2303 = DIRECTION ( 'NONE',  ( 1.000000000000000000, 2.168404344971010594E-16, 0.000000000000000000 ) ) ;
#2304 = EDGE_CURVE ( 'NONE', #527, #1970, #1763, .T. ) ;
#2305 = ORIENTED_EDGE ( 'NONE', *, *, #441, .T. ) ;
#2306 = VECTOR ( 'NONE', #3930, 1000.000000000000114 ) ;
#2307 = DIRECTION ( 'NONE',  ( 1.000000000000000000, 8.265480160344847072E-17, 0.000000000000000000 ) ) ;
#2308 = ADVANCED_FACE ( 'NONE', ( #2405 ), #1451, .F. ) ;
#2309 = DIRECTION ( 'NONE',  ( 1.000000000000000000, 8.673617379884036705E-17, 6.486043542185654914E-65 ) ) ;
#2310 = CARTESIAN_POINT ( 'NONE',  ( -11.08401084010840520, -2.425000000000001155, 29.45609756097560705 ) ) ;
#2311 = CIRCLE ( 'NONE', #1920, 2.750000000000000888 ) ;
#2312 = B_SPLINE_CURVE_WITH_KNOTS ( 'NONE', 3,
 ( #2574, #1630, #386, #3473 ),
 .UNSPECIFIED., .F., .F.,
 ( 4, 4 ),
 ( 1.734723475976807094E-18, 0.001358477779506689961 ),
 .UNSPECIFIED. ) ;
#2313 = ORIENTED_EDGE ( 'NONE', *, *, #3837, .F. ) ;
#2314 = ORIENTED_EDGE ( 'NONE', *, *, #535, .T. ) ;
#2315 = VERTEX_POINT ( 'NONE', #2354 ) ;
#2316 = CIRCLE ( 'NONE', #2373, 2.000000000000000000 ) ;
#2317 = LINE ( 'NONE', #1101, #3576 ) ;
#2318 = DIRECTION ( 'NONE',  ( -1.000000000000000000, 0.000000000000000000, 0.000000000000000000 ) ) ;
#2319 = ORIENTED_EDGE ( 'NONE', *, *, #1481, .F. ) ;
#2320 = DIRECTION ( 'NONE',  ( -8.265480160344848304E-17, 1.000000000000000000, 0.000000000000000000 ) ) ;
#2321 = ORIENTED_EDGE ( 'NONE', *, *, #714, .F. ) ;
#2322 = CARTESIAN_POINT ( 'NONE',  ( 13.88832691039987921, -0.2785905533558055147, -12.52530225663084451 ) ) ;
#2323 = EDGE_CURVE ( 'NONE', #2483, #1940, #1744, .T. ) ;
#2324 = CARTESIAN_POINT ( 'NONE',  ( -2.760100110745604240, 3.613979757128255585E-17, 7.099999999999999645 ) ) ;
#2325 = ORIENTED_EDGE ( 'NONE', *, *, #2370, .F. ) ;
#2326 = ADVANCED_FACE ( 'NONE', ( #866 ), #3033, .T. ) ;
#2327 = DIRECTION ( 'NONE',  ( 1.000000000000000000, 0.000000000000000000, 0.000000000000000000 ) ) ;
#2328 = CIRCLE ( 'NONE', #724, 1.000000000000000000 ) ;
#2329 = CARTESIAN_POINT ( 'NONE',  ( -17.30488611432322799, -1.518489912531336084E-15, -11.49999999999999645 ) ) ;
#2330 = EDGE_CURVE ( 'NONE', #1945, #1182, #2802, .T. ) ;
#2331 = DIRECTION ( 'NONE',  ( 1.224646799147353454E-16, -1.000000000000000000, 0.000000000000000000 ) ) ;
#2332 = ORIENTED_EDGE ( 'NONE', *, *, #165, .F. ) ;
#2333 = ORIENTED_EDGE ( 'NONE', *, *, #3326, .T. ) ;
#2334 = ORIENTED_EDGE ( 'NONE', *, *, #2876, .T. ) ;
#2335 = EDGE_LOOP ( 'NONE', ( #2184, #3097, #191, #2041 ) ) ;
#2336 = VECTOR ( 'NONE', #3948, 1000.000000000000000 ) ;
#2337 = CARTESIAN_POINT ( 'NONE',  ( -1.074999999999999956, 0.000000000000000000, 14.89999999999999325 ) ) ;
#2338 = DIRECTION ( 'NONE',  ( 1.000000000000000000, 0.000000000000000000, 0.000000000000000000 ) ) ;
#2339 = LINE ( 'NONE', #2692, #20 ) ;
#2340 = CIRCLE ( 'NONE', #3859, 2.750000000000000888 ) ;
#2341 = ORIENTED_EDGE ( 'NONE', *, *, #3193, .T. ) ;
#2342 = CARTESIAN_POINT ( 'NONE',  ( -21.75464621598701953, -2.000000000000001776, -12.09159137903470160 ) ) ;
#2343 = CARTESIAN_POINT ( 'NONE',  ( -1.074999999999999956, 0.000000000000000000, 8.400000000000000355 ) ) ;
#2344 = CIRCLE ( 'NONE', #2859, 1.499999999999999556 ) ;
#2345 = CARTESIAN_POINT ( 'NONE',  ( 18.00000000000000355, -1.999999999999997335, 8.400000000000000355 ) ) ;
#2346 = ADVANCED_FACE ( 'NONE', ( #3053 ), #2447, .F. ) ;
#2347 = CARTESIAN_POINT ( 'NONE',  ( 18.00000000000000355, -2.137688721643326704E-15, 8.400000000000000355 ) ) ;
#2348 = CARTESIAN_POINT ( 'NONE',  ( -17.00000000000000000, -2.425000000000001155, 10.80519334951158150 ) ) ;
#2349 = ORIENTED_EDGE ( 'NONE', *, *, #2645, .F. ) ;
#2350 = EDGE_CURVE ( 'NONE', #2856, #1134, #2602, .T. ) ;
#2351 = VERTEX_POINT ( 'NONE', #3935 ) ;
#2352 = CIRCLE ( 'NONE', #116, 1.999999999999998224 ) ;
#2353 = EDGE_LOOP ( 'NONE', ( #595, #758, #6, #1015 ) ) ;
#2354 = CARTESIAN_POINT ( 'NONE',  ( 9.424999999999984723, -0.4249999999999992117, 10.90000000000000036 ) ) ;
#2355 = AXIS2_PLACEMENT_3D ( 'NONE', #164, #1922, #789 ) ;
#2356 = EDGE_CURVE ( 'NONE', #2890, #3057, #3662, .T. ) ;
#2357 = ORIENTED_EDGE ( 'NONE', *, *, #1737, .T. ) ;
#2358 = CYLINDRICAL_SURFACE ( 'NONE', #656, 2.000000000000000000 ) ;
#2359 = VERTEX_POINT ( 'NONE', #3116 ) ;
#2360 = CARTESIAN_POINT ( 'NONE',  ( 15.00000000000000178, -2.424999999999998934, 10.90000000000000036 ) ) ;
#2361 = DIRECTION ( 'NONE',  ( -0.000000000000000000, 0.000000000000000000, 1.000000000000000000 ) ) ;
#2362 = CARTESIAN_POINT ( 'NONE',  ( 6.000000000000000000, 8.673617379884035472E-16, -1.000000000000000000 ) ) ;
#2363 = PLANE ( 'NONE',  #2784 ) ;
#2364 = AXIS2_PLACEMENT_3D ( 'NONE', #3261, #2031, #155 ) ;
#2365 = EDGE_CURVE ( 'NONE', #2359, #449, #2731, .T. ) ;
#2366 = PLANE ( 'NONE',  #870 ) ;
#2367 = ORIENTED_EDGE ( 'NONE', *, *, #756, .F. ) ;
#2368 = ORIENTED_EDGE ( 'NONE', *, *, #1753, .T. ) ;
#2369 = ORIENTED_EDGE ( 'NONE', *, *, #3584, .F. ) ;
#2370 = EDGE_CURVE ( 'NONE', #1620, #1080, #3683, .T. ) ;
#2371 = DIRECTION ( 'NONE',  ( 1.000000000000000000, 0.000000000000000000, 0.000000000000000000 ) ) ;
#2372 = CARTESIAN_POINT ( 'NONE',  ( -8.888888888888894613, -5.000000000000000888, 29.69999999999999929 ) ) ;
#2373 = AXIS2_PLACEMENT_3D ( 'NONE', #3536, #1365, #180 ) ;
#2374 = ORIENTED_EDGE ( 'NONE', *, *, #2494, .F. ) ;
#2375 = LINE ( 'NONE', #869, #841 ) ;
#2376 = EDGE_CURVE ( 'NONE', #1223, #2874, #3112, .T. ) ;
#2377 = FACE_OUTER_BOUND ( 'NONE', #2419, .T. ) ;
#2378 = DIRECTION ( 'NONE',  ( -0.2195121951219507761, -1.903964790706248450E-17, -0.9756097560975611760 ) ) ;
#2379 = CARTESIAN_POINT ( 'NONE',  ( -17.00000000000000355, -2.238694263248814931, 18.00000000000000711 ) ) ;
#2380 = DIRECTION ( 'NONE',  ( -9.020423150189582877E-17, 1.000000000000000000, -1.232595164407830946E-32 ) ) ;
#2381 = CARTESIAN_POINT ( 'NONE',  ( -6.000000000000000000, 4.999999999999996447, -1.000000000000000000 ) ) ;
#2382 = VERTEX_POINT ( 'NONE', #3329 ) ;
#2383 = AXIS2_PLACEMENT_3D ( 'NONE', #1656, #1619, #1913 ) ;
#2384 = DIRECTION ( 'NONE',  ( -0.000000000000000000, 0.000000000000000000, -1.000000000000000000 ) ) ;
#2385 = DIRECTION ( 'NONE',  ( 3.049861237673404541E-16, -1.000000000000000000, 0.000000000000000000 ) ) ;
#2386 = DIRECTION ( 'NONE',  ( 1.000000000000000000, 1.209031052544794878E-16, 0.000000000000000000 ) ) ;
#2387 = ADVANCED_FACE ( 'NONE', ( #2729 ), #1388, .T. ) ;
#2388 = VERTEX_POINT ( 'NONE', #72 ) ;
#2389 = AXIS2_PLACEMENT_3D ( 'NONE', #1286, #2544, #1874 ) ;
#2390 = CARTESIAN_POINT ( 'NONE',  ( 17.65853658536585513, -0.4249999999999984901, 25.92682926829268197 ) ) ;
#2391 = CARTESIAN_POINT ( 'NONE',  ( 8.888888888888894613, -2.424999999999999378, 19.69999999999999929 ) ) ;
#2392 = AXIS2_PLACEMENT_3D ( 'NONE', #2440, #2722, #3874 ) ;
#2393 = EDGE_CURVE ( 'NONE', #3554, #2623, #2121, .T. ) ;
#2394 = AXIS2_PLACEMENT_3D ( 'NONE', #3647, #549, #10 ) ;
#2395 = FACE_OUTER_BOUND ( 'NONE', #2572, .T. ) ;
#2396 = LINE ( 'NONE', #633, #3910 ) ;
#2397 = ORIENTED_EDGE ( 'NONE', *, *, #2840, .T. ) ;
#2398 = DIRECTION ( 'NONE',  ( 1.000000000000000000, 1.226634733346699064E-16, 0.000000000000000000 ) ) ;
#2399 = DIRECTION ( 'NONE',  ( -1.000000000000000000, -1.224646799147353454E-16, -0.000000000000000000 ) ) ;
#2400 = CARTESIAN_POINT ( 'NONE',  ( -6.842355740630563510, -0.4250000000000008771, 30.41046995835812083 ) ) ;
#2401 = VERTEX_POINT ( 'NONE', #581 ) ;
#2402 = ORIENTED_EDGE ( 'NONE', *, *, #3188, .F. ) ;
#2403 = CARTESIAN_POINT ( 'NONE',  ( -20.00000000000000000, -2.000000000000001776, -4.230747773977808102 ) ) ;
#2404 = AXIS2_PLACEMENT_3D ( 'NONE', #3602, #3551, #832 ) ;
#2405 = FACE_OUTER_BOUND ( 'NONE', #717, .T. ) ;
#2406 = ORIENTED_EDGE ( 'NONE', *, *, #3275, .T. ) ;
#2407 = AXIS2_PLACEMENT_3D ( 'NONE', #1823, #5, #51 ) ;
#2408 = CARTESIAN_POINT ( 'NONE',  ( -18.91326307103840776, -1.916827764009757931E-15, -6.774771188057322924 ) ) ;
#2409 = ORIENTED_EDGE ( 'NONE', *, *, #101, .T. ) ;
#2410 = DIRECTION ( 'NONE',  ( 8.673617379884037937E-17, 1.000000000000000000, 0.000000000000000000 ) ) ;
#2411 = AXIS2_PLACEMENT_3D ( 'NONE', #1167, #3327, #3367 ) ;
#2412 = ADVANCED_FACE ( 'NONE', ( #1864 ), #1294, .T. ) ;
#2413 = CARTESIAN_POINT ( 'NONE',  ( -17.00000000000000000, -3.425000000000002043, 23.00000000000000000 ) ) ;
#2414 = VECTOR ( 'NONE', #3428, 1000.000000000000000 ) ;
#2415 = CARTESIAN_POINT ( 'NONE',  ( 2.215308477920534092, -0.4249999999999998224, 28.43816133997606954 ) ) ;
#2416 = DIRECTION ( 'NONE',  ( -9.020423150189582877E-17, 1.000000000000000000, -1.232595164407830946E-32 ) ) ;
#2417 = ADVANCED_FACE ( 'NONE', ( #907 ), #2163, .F. ) ;
#2418 = DIRECTION ( 'NONE',  ( 1.224646799147353454E-16, -1.000000000000000000, 0.000000000000000000 ) ) ;
#2419 = EDGE_LOOP ( 'NONE', ( #1983, #440, #833, #1123 ) ) ;
#2420 = DIRECTION ( 'NONE',  ( -1.000000000000000000, 0.000000000000000000, 0.000000000000000000 ) ) ;
#2421 = EDGE_CURVE ( 'NONE', #2180, #2960, #179, .T. ) ;
#2422 = CYLINDRICAL_SURFACE ( 'NONE', #3510, 5.100000000000004086 ) ;
#2423 = CARTESIAN_POINT ( 'NONE',  ( 15.50000000000000533, -3.424999999999998490, 23.00000000000000000 ) ) ;
#2424 = ORIENTED_EDGE ( 'NONE', *, *, #831, .F. ) ;
#2425 = ORIENTED_EDGE ( 'NONE', *, *, #2323, .F. ) ;
#2426 = DIRECTION ( 'NONE',  ( -3.049861237673404541E-16, 1.000000000000000000, -0.000000000000000000 ) ) ;
#2427 = DIRECTION ( 'NONE',  ( 5.345529420184392812E-49, -6.162975822039154730E-33, -1.000000000000000000 ) ) ;
#2428 = VERTEX_POINT ( 'NONE', #2773 ) ;
#2429 = CARTESIAN_POINT ( 'NONE',  ( 14.99999999999999822, -2.999999999999998668, -10.00000000000000533 ) ) ;
#2430 = EDGE_LOOP ( 'NONE', ( #897, #415, #2635, #1243 ) ) ;
#2431 = FACE_OUTER_BOUND ( 'NONE', #2902, .T. ) ;
#2432 = CARTESIAN_POINT ( 'NONE',  ( 18.50000000000000000, -3.424999999999998490, 23.00000000000000000 ) ) ;
#2433 = AXIS2_PLACEMENT_3D ( 'NONE', #857, #3002, #254 ) ;
#2434 = DIRECTION ( 'NONE',  ( -8.265480160344848304E-17, 1.000000000000000000, 0.000000000000000000 ) ) ;
#2435 = CARTESIAN_POINT ( 'NONE',  ( 3.186995240162683984, -2.424999999999999822, 28.32884657922382488 ) ) ;
#2436 = ADVANCED_FACE ( 'NONE', ( #3391 ), #26, .F. ) ;
#2437 = DIRECTION ( 'NONE',  ( -8.673617379884036705E-17, 1.000000000000000000, 0.000000000000000000 ) ) ;
#2438 = CARTESIAN_POINT ( 'NONE',  ( 1.374813649918375402, -0.4399594292816970675, 28.78069640377419702 ) ) ;
#2439 = ORIENTED_EDGE ( 'NONE', *, *, #2019, .F. ) ;
#2440 = CARTESIAN_POINT ( 'NONE',  ( 22.00000000000000355, -4.999999999999997335, -4.230747773977820536 ) ) ;
#2441 = EDGE_CURVE ( 'NONE', #1766, #3235, #2797, .T. ) ;
#2442 = CARTESIAN_POINT ( 'NONE',  ( 10.15585624154917532, -2.000000000000001776, -11.49999999999999645 ) ) ;
#2443 = ORIENTED_EDGE ( 'NONE', *, *, #3560, .F. ) ;
#2444 = EDGE_CURVE ( 'NONE', #2096, #3483, #3122, .T. ) ;
#2445 = DIRECTION ( 'NONE',  ( 0.7071067811865513475, -0.7071067811865435759, -0.000000000000000000 ) ) ;
#2446 = LINE ( 'NONE', #1822, #2992 ) ;
#2447 = CYLINDRICAL_SURFACE ( 'NONE', #1896, 2.749999999999997335 ) ;
#2448 = EDGE_LOOP ( 'NONE', ( #2735, #1434, #1719, #147 ) ) ;
#2449 = CIRCLE ( 'NONE', #2260, 1.499999999999997780 ) ;
#2450 = DIRECTION ( 'NONE',  ( 1.000000000000000000, 1.577021341797096821E-16, 0.000000000000000000 ) ) ;
#2451 = ORIENTED_EDGE ( 'NONE', *, *, #2876, .F. ) ;
#2452 = CARTESIAN_POINT ( 'NONE',  ( -19.75000000000000000, -0.4250000000000018208, 23.00000000000000000 ) ) ;
#2453 = DIRECTION ( 'NONE',  ( -8.265480160344848304E-17, 1.000000000000000000, -0.000000000000000000 ) ) ;
#2454 = CYLINDRICAL_SURFACE ( 'NONE', #1700, 7.071067811865476394 ) ;
#2455 = AXIS2_PLACEMENT_3D ( 'NONE', #3695, #2418, #296 ) ;
#2456 = DIRECTION ( 'NONE',  ( -1.000000000000000000, 1.558672581398271901E-16, 0.000000000000000000 ) ) ;
#2457 = CARTESIAN_POINT ( 'NONE',  ( 12.29999999999999893, -2.199999999999996181, 1.699999999999999956 ) ) ;
#2458 = AXIS2_PLACEMENT_3D ( 'NONE', #239, #3654, #3268 ) ;
#2459 = CARTESIAN_POINT ( 'NONE',  ( -6.152160080140355980, -2.000000000000000444, -10.00000000000000000 ) ) ;
#2460 = ORIENTED_EDGE ( 'NONE', *, *, #240, .T. ) ;
#2461 = CARTESIAN_POINT ( 'NONE',  ( -1.074999999999999956, 0.000000000000000000, 8.400000000000000355 ) ) ;
#2462 = VECTOR ( 'NONE', #2200, 1000.000000000000000 ) ;
#2463 = LINE ( 'NONE', #1817, #1975 ) ;
#2464 = EDGE_CURVE ( 'NONE', #2536, #2, #550, .T. ) ;
#2465 = ORIENTED_EDGE ( 'NONE', *, *, #961, .F. ) ;
#2466 = DIRECTION ( 'NONE',  ( -1.000000000000000000, 0.000000000000000000, 0.000000000000000000 ) ) ;
#2467 = CARTESIAN_POINT ( 'NONE',  ( -5.049999999999999822, -2.625000000000000444, 23.89999999999999858 ) ) ;
#2468 = DIRECTION ( 'NONE',  ( 8.673617379884036705E-17, -1.000000000000000000, 0.000000000000000000 ) ) ;
#2469 = EDGE_CURVE ( 'NONE', #1056, #1588, #3761, .T. ) ;
#2470 = ORIENTED_EDGE ( 'NONE', *, *, #2067, .F. ) ;
#2471 = DIRECTION ( 'NONE',  ( -0.000000000000000000, -0.000000000000000000, -1.000000000000000000 ) ) ;
#2472 = ORIENTED_EDGE ( 'NONE', *, *, #1663, .T. ) ;
#2473 = DIRECTION ( 'NONE',  ( 1.000000000000000000, 7.228014483236689653E-17, 0.000000000000000000 ) ) ;
#2474 = EDGE_CURVE ( 'NONE', #1402, #2249, #422, .T. ) ;
#2475 = CARTESIAN_POINT ( 'NONE',  ( 6.152160080140360421, 1.113659729485275837E-15, -7.999999999999998224 ) ) ;
#2476 = LINE ( 'NONE', #312, #3490 ) ;
#2477 = VECTOR ( 'NONE', #2114, 1000.000000000000000 ) ;
#2478 = CARTESIAN_POINT ( 'NONE',  ( 17.00000000000000000, -0.4249999999999982681, 23.00000000000000000 ) ) ;
#2479 = AXIS2_PLACEMENT_3D ( 'NONE', #3043, #2151, #894 ) ;
#2480 = CARTESIAN_POINT ( 'NONE',  ( -15.00000000000000000, -5.000000000000001776, -10.00000000000000000 ) ) ;
#2481 = DIRECTION ( 'NONE',  ( -1.000000000000000000, -8.673617379884036705E-17, -6.486043542185654914E-65 ) ) ;
#2482 = AXIS2_PLACEMENT_3D ( 'NONE', #2880, #2612, #1073 ) ;
#2483 = VERTEX_POINT ( 'NONE', #1924 ) ;
#2484 = CARTESIAN_POINT ( 'NONE',  ( 8.245353784012984022, 45.76285410179868052, -12.09159137903470160 ) ) ;
#2485 = CARTESIAN_POINT ( 'NONE',  ( 17.75000000000000000, -2.999999999999998224, -10.00000000000000533 ) ) ;
#2486 = VERTEX_POINT ( 'NONE', #1053 ) ;
#2487 = ADVANCED_FACE ( 'NONE', ( #706 ), #726, .T. ) ;
#2488 = DIRECTION ( 'NONE',  ( -1.000000000000000000, -2.223935471695297023E-16, -0.000000000000000000 ) ) ;
#2489 = CARTESIAN_POINT ( 'NONE',  ( 12.29999999999999893, 3.751329322338287343E-15, 1.699999999999999956 ) ) ;
#2490 = EDGE_LOOP ( 'NONE', ( #2777, #765, #279, #3211 ) ) ;
#2491 = CARTESIAN_POINT ( 'NONE',  ( -8.888888888888894613, -0.4250000000000008771, 19.69999999999999929 ) ) ;
#2492 = VERTEX_POINT ( 'NONE', #2227 ) ;
#2493 = CIRCLE ( 'NONE', #1468, 0.4250000000000000444 ) ;
#2494 = EDGE_CURVE ( 'NONE', #2608, #749, #445, .T. ) ;
#2495 = FACE_OUTER_BOUND ( 'NONE', #2626, .T. ) ;
#2496 = DIRECTION ( 'NONE',  ( 1.000000000000000000, 1.209031052544795864E-16, 0.000000000000000000 ) ) ;
#2497 = CARTESIAN_POINT ( 'NONE',  ( 16.95432213311930880, -1.999999999999999112, 10.90000000000000036 ) ) ;
#2498 = CARTESIAN_POINT ( 'NONE',  ( 2.760100110745604240, 0.000000000000000000, 7.099999999999999645 ) ) ;
#2499 = EDGE_CURVE ( 'NONE', #1356, #3276, #2312, .T. ) ;
#2500 = CARTESIAN_POINT ( 'NONE',  ( -7.000000000000000000, 4.999999999999996447, -5.000000000000000000 ) ) ;
#2501 = CIRCLE ( 'NONE', #1474, 2.000000000000000444 ) ;
#2502 = CARTESIAN_POINT ( 'NONE',  ( -17.17716127837162432, -1.152341267353517083E-15, -11.69626080055937045 ) ) ;
#2503 = EDGE_LOOP ( 'NONE', ( #1841, #503, #1327 ) ) ;
#2504 = DIRECTION ( 'NONE',  ( -0.000000000000000000, -0.000000000000000000, -1.000000000000000000 ) ) ;
#2505 = TOROIDAL_SURFACE ( 'NONE', #1293, 5.071067811865476394, 2.000000000000000000 ) ;
#2506 = CARTESIAN_POINT ( 'NONE',  ( -10.15585624154916999, -2.000000000000001776, -13.49999999999999645 ) ) ;
#2507 = ORIENTED_EDGE ( 'NONE', *, *, #3196, .F. ) ;
#2508 = CARTESIAN_POINT ( 'NONE',  ( 1.500000000000000222, -1.000000000000017319, 15.90000000000000036 ) ) ;
#2509 = DIRECTION ( 'NONE',  ( -9.020423150189582877E-17, 1.000000000000000000, -1.232595164407830946E-32 ) ) ;
#2510 = ORIENTED_EDGE ( 'NONE', *, *, #723, .T. ) ;
#2511 = DIRECTION ( 'NONE',  ( -8.265480160344848304E-17, 1.000000000000000000, -0.000000000000000000 ) ) ;
#2512 = VERTEX_POINT ( 'NONE', #3821 ) ;
#2513 = DIRECTION ( 'NONE',  ( -7.348538971442970592E-17, 0.7071067811865441310, 0.7071067811865510144 ) ) ;
#2514 = VECTOR ( 'NONE', #909, 1000.000000000000000 ) ;
#2515 = DIRECTION ( 'NONE',  ( 0.7071067811865510144, -0.7071067811865441310, 0.000000000000000000 ) ) ;
#2516 = ADVANCED_FACE ( 'NONE', ( #3452 ), #3779, .T. ) ;
#2517 = CARTESIAN_POINT ( 'NONE',  ( -0.9255974447314182507, -0.4446170466830576262, 28.86445056076769333 ) ) ;
#2518 = VERTEX_POINT ( 'NONE', #1392 ) ;
#2519 = VECTOR ( 'NONE', #2231, 1000.000000000000000 ) ;
#2520 = CARTESIAN_POINT ( 'NONE',  ( -2.760100110745604685, 7.554347309621068808E-17, 7.099999999999999645 ) ) ;
#2521 = CARTESIAN_POINT ( 'NONE',  ( -17.02541430698084568, -0.02888053414478237643, -11.87383079051001999 ) ) ;
#2522 = EDGE_CURVE ( 'NONE', #783, #827, #1329, .T. ) ;
#2523 = ORIENTED_EDGE ( 'NONE', *, *, #1749, .T. ) ;
#2524 = DIRECTION ( 'NONE',  ( -9.020423150189582877E-17, 1.000000000000000000, -1.232595164407830946E-32 ) ) ;
#2525 = AXIS2_PLACEMENT_3D ( 'NONE', #3888, #2380, #860 ) ;
#2526 = CIRCLE ( 'NONE', #347, 2.749999999999999112 ) ;
#2527 = CARTESIAN_POINT ( 'NONE',  ( -8.885316494126060505, -1.907219152509391336, 29.63620436041741968 ) ) ;
#2528 = VECTOR ( 'NONE', #536, 1000.000000000000000 ) ;
#2529 = ORIENTED_EDGE ( 'NONE', *, *, #707, .F. ) ;
#2530 = LINE ( 'NONE', #1883, #3307 ) ;
#2531 = AXIS2_PLACEMENT_3D ( 'NONE', #434, #3709, #2845 ) ;
#2532 = CYLINDRICAL_SURFACE ( 'NONE', #2984, 2.000000000000000000 ) ;
#2533 = ORIENTED_EDGE ( 'NONE', *, *, #2685, .F. ) ;
#2534 = SHAPE_DEFINITION_REPRESENTATION ( #1609, #2177 ) ;
#2535 = CARTESIAN_POINT ( 'NONE',  ( -7.000000000000000000, -3.775030183294635462E-16, -4.000000000000000000 ) ) ;
#2536 = VERTEX_POINT ( 'NONE', #2613 ) ;
#2537 = CARTESIAN_POINT ( 'NONE',  ( -1.925000000000000044, 5.204748896376251315E-17, 15.90000000000000036 ) ) ;
#2538 = AXIS2_PLACEMENT_3D ( 'NONE', #3492, #2837, #3743 ) ;
#2539 = CARTESIAN_POINT ( 'NONE',  ( 22.00000000000000355, 3.035766082959412415E-15, -4.230747773977820536 ) ) ;
#2540 = DIRECTION ( 'NONE',  ( 1.000000000000000000, 7.228014483236706909E-17, 0.000000000000000000 ) ) ;
#2541 = ORIENTED_EDGE ( 'NONE', *, *, #701, .F. ) ;
#2542 = CARTESIAN_POINT ( 'NONE',  ( 1.074999999999999956, 4.194415287079684938E-16, 15.90000000000000036 ) ) ;
#2543 = ADVANCED_FACE ( 'NONE', ( #89 ), #2555, .T. ) ;
#2544 = DIRECTION ( 'NONE',  ( 8.585144269803463469E-17, -1.000000000000000000, 6.162975822039154730E-33 ) ) ;
#2545 = VERTEX_POINT ( 'NONE', #1943 ) ;
#2546 = CARTESIAN_POINT ( 'NONE',  ( 10.64498644986450238, -0.4249999999999991007, 27.50487804878048337 ) ) ;
#2547 = AXIS2_PLACEMENT_3D ( 'NONE', #684, #1312, #367 ) ;
#2548 = EDGE_CURVE ( 'NONE', #1078, #224, #745, .T. ) ;
#2549 = ADVANCED_FACE ( 'NONE', ( #426 ), #130, .T. ) ;
#2550 = VECTOR ( 'NONE', #906, 1000.000000000000000 ) ;
#2551 = DIRECTION ( 'NONE',  ( 1.000000000000000000, 0.000000000000000000, -0.000000000000000000 ) ) ;
#2552 = EDGE_LOOP ( 'NONE', ( #3013, #1369, #3530, #3287, #1307 ) ) ;
#2553 = ADVANCED_FACE ( 'NONE', ( #1313 ), #2532, .T. ) ;
#2554 = DIRECTION ( 'NONE',  ( -1.000000000000000000, 0.000000000000000000, 0.000000000000000000 ) ) ;
#2555 = CYLINDRICAL_SURFACE ( 'NONE', #3245, 2.000000000000001776 ) ;
#2556 = ORIENTED_EDGE ( 'NONE', *, *, #1778, .T. ) ;
#2557 = EDGE_LOOP ( 'NONE', ( #1715, #1550 ) ) ;
#2558 = LINE ( 'NONE', #1908, #1502 ) ;
#2559 = EDGE_LOOP ( 'NONE', ( #2208, #3775 ) ) ;
#2560 = CARTESIAN_POINT ( 'NONE',  ( -21.14410286372226011, -2.000000000000001776, -11.49999999999999645 ) ) ;
#2561 = DIRECTION ( 'NONE',  ( -1.000000000000000000, 0.000000000000000000, 0.000000000000000000 ) ) ;
#2562 = CARTESIAN_POINT ( 'NONE',  ( -2.760100110745604240, 3.613979757128255585E-17, 0.000000000000000000 ) ) ;
#2563 = DIRECTION ( 'NONE',  ( 8.673617379884036705E-17, -1.000000000000000000, 0.000000000000000000 ) ) ;
#2564 = ORIENTED_EDGE ( 'NONE', *, *, #2350, .T. ) ;
#2565 = DIRECTION ( 'NONE',  ( -0.000000000000000000, -0.000000000000000000, -1.000000000000000000 ) ) ;
#2566 = DIRECTION ( 'NONE',  ( -8.585144269803463469E-17, 1.000000000000000000, -6.162975822039154730E-33 ) ) ;
#2567 = ORIENTED_EDGE ( 'NONE', *, *, #465, .T. ) ;
#2568 = AXIS2_PLACEMENT_3D ( 'NONE', #2196, #1023, #672 ) ;
#2569 = DIRECTION ( 'NONE',  ( 1.209031052544794878E-16, -1.000000000000000000, 0.000000000000000000 ) ) ;
#2570 = VECTOR ( 'NONE', #3355, 1000.000000000000000 ) ;
#2571 = EDGE_CURVE ( 'NONE', #3256, #2492, #2900, .T. ) ;
#2572 = EDGE_LOOP ( 'NONE', ( #1267, #3623, #3263, #3405 ) ) ;
#2573 = CARTESIAN_POINT ( 'NONE',  ( -18.09756097560976684, -2.425000000000001155, 27.87804878048780566 ) ) ;
#2574 = CARTESIAN_POINT ( 'NONE',  ( -2.215308477920534092, -0.4250000000000002109, 28.43816133997606954 ) ) ;
#2575 = ORIENTED_EDGE ( 'NONE', *, *, #3495, .F. ) ;
#2576 = EDGE_CURVE ( 'NONE', #3243, #778, #1260, .T. ) ;
#2577 = EDGE_LOOP ( 'NONE', ( #2748, #2125 ) ) ;
#2578 = VERTEX_POINT ( 'NONE', #767 ) ;
#2579 = FILL_AREA_STYLE_COLOUR ( '', #632 ) ;
#2580 = FACE_OUTER_BOUND ( 'NONE', #3909, .T. ) ;
#2581 = CARTESIAN_POINT ( 'NONE',  ( 16.35078465123638480, -0.9429330559979213211, 18.69643385044683015 ) ) ;
#2582 = ORIENTED_EDGE ( 'NONE', *, *, #1663, .F. ) ;
#2583 = CARTESIAN_POINT ( 'NONE',  ( 13.30757615378064429, -0.1122381723107299251, -12.17927659353607872 ) ) ;
#2584 = CARTESIAN_POINT ( 'NONE',  ( -13.30657729951500556, -0.1119006536562123233, -12.17871956880689766 ) ) ;
#2585 = ORIENTED_EDGE ( 'NONE', *, *, #3275, .F. ) ;
#2586 = CARTESIAN_POINT ( 'NONE',  ( 15.00000000000000178, -2.000000000000001776, -9.999999999999996447 ) ) ;
#2587 = VERTEX_POINT ( 'NONE', #1985 ) ;
#2588 = VECTOR ( 'NONE', #3383, 1000.000000000000000 ) ;
#2589 = CARTESIAN_POINT ( 'NONE',  ( 10.15585624154917710, -4.999999999999997335, -11.49999999999999645 ) ) ;
#2590 = EDGE_CURVE ( 'NONE', #57, #847, #1390, .T. ) ;
#2591 = DIRECTION ( 'NONE',  ( -1.209031052544794878E-16, 1.000000000000000000, -0.000000000000000000 ) ) ;
#2592 = VECTOR ( 'NONE', #1479, 1000.000000000000000 ) ;
#2593 = ORIENTED_EDGE ( 'NONE', *, *, #2148, .T. ) ;
#2594 = EDGE_LOOP ( 'NONE', ( #3453, #2034, #2199, #328, #1429, #3605, #2507, #2156 ) ) ;
#2595 = TOROIDAL_SURFACE ( 'NONE', #2015, 8.000000000000007105, 2.000000000000000000 ) ;
#2596 = VERTEX_POINT ( 'NONE', #1165 ) ;
#2597 = EDGE_CURVE ( 'NONE', #1927, #2674, #1192, .T. ) ;
#2598 = EDGE_CURVE ( 'NONE', #1072, #3219, #1006, .T. ) ;
#2599 = FILL_AREA_STYLE ('',( #2579 ) ) ;
#2600 = CARTESIAN_POINT ( 'NONE',  ( -1.074999999999999956, 0.000000000000000000, 10.90000000000000036 ) ) ;
#2601 = CARTESIAN_POINT ( 'NONE',  ( 8.888888888888896389, -2.292824279826672029, 29.69999999999999929 ) ) ;
#2602 = CIRCLE ( 'NONE', #2805, 7.071067811865472841 ) ;
#2603 = ORIENTED_EDGE ( 'NONE', *, *, #1877, .F. ) ;
#2604 = CARTESIAN_POINT ( 'NONE',  ( 14.99999999999999822, 45.76285410179868052, -9.999999999999996447 ) ) ;
#2605 = EDGE_CURVE ( 'NONE', #1135, #863, #2022, .T. ) ;
#2606 = VERTEX_POINT ( 'NONE', #3269 ) ;
#2607 = AXIS2_PLACEMENT_3D ( 'NONE', #1446, #2631, #3253 ) ;
#2608 = VERTEX_POINT ( 'NONE', #222 ) ;
#2609 = PLANE ( 'NONE',  #3529 ) ;
#2610 = AXIS2_PLACEMENT_3D ( 'NONE', #2752, #3349, #620 ) ;
#2611 = CIRCLE ( 'NONE', #3748, 2.750000000000000888 ) ;
#2612 = DIRECTION ( 'NONE',  ( 0.9756097560975611760, 8.375750507125331627E-17, 0.2195121951219507761 ) ) ;
#2613 = CARTESIAN_POINT ( 'NONE',  ( 20.07106781186547551, 2.781512190381583172E-15, -9.999999999999996447 ) ) ;
#2614 = EDGE_LOOP ( 'NONE', ( #612, #3763, #2334, #2831, #2424, #910 ) ) ;
#2615 = CARTESIAN_POINT ( 'NONE',  ( 0.000000000000000000, 0.000000000000000000, 0.000000000000000000 ) ) ;
#2616 = VERTEX_POINT ( 'NONE', #826 ) ;
#2617 = VERTEX_POINT ( 'NONE', #1741 ) ;
#2618 = ORIENTED_EDGE ( 'NONE', *, *, #23, .F. ) ;
#2619 = CARTESIAN_POINT ( 'NONE',  ( 14.99999999999999822, 45.76285410179868052, -9.999999999999996447 ) ) ;
#2620 = CYLINDRICAL_SURFACE ( 'NONE', #3205, 2.000000000000000000 ) ;
#2621 = FACE_OUTER_BOUND ( 'NONE', #992, .T. ) ;
#2622 = EDGE_CURVE ( 'NONE', #3810, #205, #2662, .T. ) ;
#2623 = VERTEX_POINT ( 'NONE', #3597 ) ;
#2624 = DIRECTION ( 'NONE',  ( -9.020423150189582877E-17, 1.000000000000000000, -1.232595164407830946E-32 ) ) ;
#2625 = EDGE_CURVE ( 'NONE', #373, #1396, #362, .T. ) ;
#2626 = EDGE_LOOP ( 'NONE', ( #3744, #2667, #2541, #463 ) ) ;
#2627 = CIRCLE ( 'NONE', #963, 1.500000000000001332 ) ;
#2628 = B_SPLINE_CURVE_WITH_KNOTS ( 'NONE', 3,
 ( #694, #3166, #2257, #435, #3770, #3750, #412, #2581, #1640, #1042, #156, #2905, #3482, #177 ),
 .UNSPECIFIED., .F., .F.,
 ( 4, 2, 2, 2, 2, 2, 4 ),
 ( 0.000000000000000000, 0.0005495225382718755191, 0.001099045076543750605, 0.001648567614815625798, 0.002198090153087500775, 0.003297135229631263740, 0.004396180306175024970 ),
 .UNSPECIFIED. ) ;
#2629 = DIRECTION ( 'NONE',  ( -0.9937313161588017252, 0.000000000000000000, -0.1117947730678653107 ) ) ;
#2630 = FACE_OUTER_BOUND ( 'NONE', #2577, .T. ) ;
#2631 = DIRECTION ( 'NONE',  ( 8.585144269803463469E-17, -1.000000000000000000, 6.162975822039154730E-33 ) ) ;
#2632 = VECTOR ( 'NONE', #64, 1000.000000000000000 ) ;
#2633 = ORIENTED_EDGE ( 'NONE', *, *, #1897, .T. ) ;
#2634 = ORIENTED_EDGE ( 'NONE', *, *, #731, .F. ) ;
#2635 = ORIENTED_EDGE ( 'NONE', *, *, #1129, .F. ) ;
#2636 = ORIENTED_EDGE ( 'NONE', *, *, #1320, .T. ) ;
#2637 = CARTESIAN_POINT ( 'NONE',  ( -1.500004534960106772, -0.4250000000000001554, 15.32499999999999218 ) ) ;
#2638 = LINE ( 'NONE', #2277, #1780 ) ;
#2639 = ORIENTED_EDGE ( 'NONE', *, *, #1513, .T. ) ;
#2640 = FACE_OUTER_BOUND ( 'NONE', #2557, .T. ) ;
#2641 = ORIENTED_EDGE ( 'NONE', *, *, #338, .T. ) ;
#2642 = CARTESIAN_POINT ( 'NONE',  ( -20.00000000000000000, -2.000000000000001776, -4.230747773977808990 ) ) ;
#2643 = EDGE_CURVE ( 'NONE', #2512, #2617, #547, .T. ) ;
#2644 = DIRECTION ( 'NONE',  ( 1.000000000000000000, 0.000000000000000000, 0.000000000000000000 ) ) ;
#2645 = EDGE_CURVE ( 'NONE', #1037, #1995, #940, .T. ) ;
#2646 = DIRECTION ( 'NONE',  ( -0.000000000000000000, -1.000000000000000000, -0.000000000000000000 ) ) ;
#2647 = AXIS2_PLACEMENT_3D ( 'NONE', #348, #2776, #3393 ) ;
#2648 = DIRECTION ( 'NONE',  ( -0.000000000000000000, -0.000000000000000000, -1.000000000000000000 ) ) ;
#2649 = DIRECTION ( 'NONE',  ( 1.000000000000000000, 1.224646799147353454E-16, 0.000000000000000000 ) ) ;
#2650 = ORIENTED_EDGE ( 'NONE', *, *, #126, .F. ) ;
#2652 = EDGE_LOOP ( 'NONE', ( #2159, #3535, #1507, #1635 ) ) ;
#2651 = AXIS2_PLACEMENT_3D ( 'NONE', #2362, #803, #3281 ) ;
#2653 = ORIENTED_EDGE ( 'NONE', *, *, #2966, .F. ) ;
#2654 = DIRECTION ( 'NONE',  ( -1.000000000000000000, -1.577021341797096821E-16, 0.000000000000000000 ) ) ;
#2655 = DIRECTION ( 'NONE',  ( -0.000000000000000000, -0.000000000000000000, -1.000000000000000000 ) ) ;
#2656 = DIRECTION ( 'NONE',  ( -0.000000000000000000, -0.000000000000000000, -1.000000000000000000 ) ) ;
#2657 = ORIENTED_EDGE ( 'NONE', *, *, #838, .F. ) ;
#2658 = DIRECTION ( 'NONE',  ( -1.000000000000000000, -8.587739980083203670E-17, 0.000000000000000000 ) ) ;
#2659 = CARTESIAN_POINT ( 'NONE',  ( 19.84414375845082645, -2.000000000000001776, -11.49999999999999645 ) ) ;
#2660 = EDGE_CURVE ( 'NONE', #3483, #2096, #1449, .T. ) ;
#2661 = CARTESIAN_POINT ( 'NONE',  ( 17.00000000000000711, -3.424999999999998490, 22.99999999999999645 ) ) ;
#2662 = CIRCLE ( 'NONE', #1964, 7.071067811865476394 ) ;
#2663 = ADVANCED_FACE ( 'NONE', ( #1409 ), #539, .T. ) ;
#2664 = FACE_OUTER_BOUND ( 'NONE', #2862, .T. ) ;
#2665 = ADVANCED_FACE ( 'NONE', ( #1148 ), #2366, .F. ) ;
#2666 = CARTESIAN_POINT ( 'NONE',  ( -8.888888888888894613, -2.425000000000001155, 19.69999999999999929 ) ) ;
#2667 = ORIENTED_EDGE ( 'NONE', *, *, #2117, .F. ) ;
#2668 = CIRCLE ( 'NONE', #2678, 2.749999999999999112 ) ;
#2669 = ORIENTED_EDGE ( 'NONE', *, *, #2522, .T. ) ;
#2670 = EDGE_CURVE ( 'NONE', #2167, #1909, #173, .T. ) ;
#2671 = AXIS2_PLACEMENT_3D ( 'NONE', #322, #1508, #2749 ) ;
#2672 = EDGE_LOOP ( 'NONE', ( #1746, #106 ) ) ;
#2673 = CARTESIAN_POINT ( 'NONE',  ( 6.000000000000000000, -5.204170427930423255E-16, 0.000000000000000000 ) ) ;
#2674 = VERTEX_POINT ( 'NONE', #2310 ) ;
#2675 = CARTESIAN_POINT ( 'NONE',  ( -17.40000000000000213, -2.200000000000005951, 1.699999999999999956 ) ) ;
#2676 = EDGE_LOOP ( 'NONE', ( #2256, #3408, #818, #1594, #3388 ) ) ;
#2677 = FACE_OUTER_BOUND ( 'NONE', #1966, .T. ) ;
#2678 = AXIS2_PLACEMENT_3D ( 'NONE', #1860, #3657, #278 ) ;
#2679 = CARTESIAN_POINT ( 'NONE',  ( 5.049999999999999822, -2.624999999999999556, 23.89999999999999858 ) ) ;
#2680 = ORIENTED_EDGE ( 'NONE', *, *, #3114, .F. ) ;
#2681 = CYLINDRICAL_SURFACE ( 'NONE', #1794, 2.749999999999999112 ) ;
#2682 = CYLINDRICAL_SURFACE ( 'NONE', #2525, 5.049999999999999822 ) ;
#2683 = VECTOR ( 'NONE', #1974, 1000.000000000000000 ) ;
#2684 = DIRECTION ( 'NONE',  ( -1.000000000000000000, -3.049861237673404541E-16, 0.000000000000000000 ) ) ;
#2685 = EDGE_CURVE ( 'NONE', #2351, #2359, #3580, .T. ) ;
#2686 = VERTEX_POINT ( 'NONE', #1095 ) ;
#2687 = ORIENTED_EDGE ( 'NONE', *, *, #1274, .F. ) ;
#2688 = CARTESIAN_POINT ( 'NONE',  ( -10.00000000000000000, -8.391865807711360480E-16, 7.099999999999999645 ) ) ;
#2689 = AXIS2_PLACEMENT_3D ( 'NONE', #1201, #3673, #895 ) ;
#2690 = DIRECTION ( 'NONE',  ( -9.020423150189582877E-17, 1.000000000000000000, -1.232595164407830946E-32 ) ) ;
#2691 = EDGE_CURVE ( 'NONE', #1488, #3153, #3528, .T. ) ;
#2692 = CARTESIAN_POINT ( 'NONE',  ( -17.75000000000000355, -3.000000000000001776, -10.00000000000000000 ) ) ;
#2693 = CIRCLE ( 'NONE', #641, 2.000000000000000000 ) ;
#2694 = ORIENTED_EDGE ( 'NONE', *, *, #1155, .F. ) ;
#2695 = CARTESIAN_POINT ( 'NONE',  ( 5.049999999999999822, -2.624999999999999556, 23.89999999999999858 ) ) ;
#2696 = CARTESIAN_POINT ( 'NONE',  ( -1.925000000000000044, 5.204748896376251315E-17, 14.89999999999999325 ) ) ;
#2697 = CARTESIAN_POINT ( 'NONE',  ( -21.14410286372226011, -5.000000000000004441, -13.49999999999999645 ) ) ;
#2698 = CARTESIAN_POINT ( 'NONE',  ( 1.924999999999999822, -0.2489592359914343800, 15.14895923599141980 ) ) ;
#2699 = VERTEX_POINT ( 'NONE', #790 ) ;
#2700 = CARTESIAN_POINT ( 'NONE',  ( -15.00000000000000178, -2.000000000000001776, -10.00000000000000000 ) ) ;
#2701 = AXIS2_PLACEMENT_3D ( 'NONE', #933, #1865, #3374 ) ;
#2702 = DIRECTION ( 'NONE',  ( 1.000000000000000000, 1.209031052544794878E-16, 0.000000000000000000 ) ) ;
#2703 = ORIENTED_EDGE ( 'NONE', *, *, #1953, .T. ) ;
#2704 = EDGE_LOOP ( 'NONE', ( #2680, #1412, #727, #2305 ) ) ;
#2705 = CIRCLE ( 'NONE', #2910, 2.000000000000000000 ) ;
#2706 = CARTESIAN_POINT ( 'NONE',  ( -1.925000000000000044, 0.000000000000000000, 15.90000000000000036 ) ) ;
#2707 = ADVANCED_FACE ( 'NONE', ( #3284 ), #3858, .F. ) ;
#2708 = CARTESIAN_POINT ( 'NONE',  ( 8.888888888888894613, -0.4249999999999991562, 19.69999999999999929 ) ) ;
#2709 = ORIENTED_EDGE ( 'NONE', *, *, #1423, .T. ) ;
#2710 = DIRECTION ( 'NONE',  ( -0.9756097560975610650, -8.375750507125330394E-17, 0.2195121951219507483 ) ) ;
#2711 = ORIENTED_EDGE ( 'NONE', *, *, #1643, .F. ) ;
#2712 = EDGE_CURVE ( 'NONE', #3362, #1, #628, .T. ) ;
#2713 = CIRCLE ( 'NONE', #993, 1.499999999999997780 ) ;
#2714 = CARTESIAN_POINT ( 'NONE',  ( 6.152160080140360421, -2.000000000000001776, -11.99999999999999822 ) ) ;
#2715 = DIRECTION ( 'NONE',  ( 0.2195121951219512202, 0.000000000000000000, 0.9756097560975609539 ) ) ;
#2716 = FACE_OUTER_BOUND ( 'NONE', #3384, .T. ) ;
#2717 = EDGE_CURVE ( 'NONE', #2249, #3107, #844, .T. ) ;
#2718 = AXIS2_PLACEMENT_3D ( 'NONE', #291, #567, #3297 ) ;
#2719 = FACE_OUTER_BOUND ( 'NONE', #420, .T. ) ;
#2720 = CARTESIAN_POINT ( 'NONE',  ( -6.152160080140355092, -5.000000000000000888, -10.00000000000000000 ) ) ;
#2721 = ORIENTED_EDGE ( 'NONE', *, *, #1979, .T. ) ;
#2722 = DIRECTION ( 'NONE',  ( -8.673617379884036705E-17, 1.000000000000000000, 0.000000000000000000 ) ) ;
#2723 = AXIS2_PLACEMENT_3D ( 'NONE', #2666, #519, #807 ) ;
#2724 = CARTESIAN_POINT ( 'NONE',  ( 17.00000000000000000, -0.4249999999999982681, 3.081487911019577365E-32 ) ) ;
#2725 = DIRECTION ( 'NONE',  ( 1.000000000000000000, 8.585144269803463469E-17, 5.452576383271799186E-51 ) ) ;
#2726 = EDGE_LOOP ( 'NONE', ( #3029, #3392 ) ) ;
#2727 = ORIENTED_EDGE ( 'NONE', *, *, #3143, .F. ) ;
#2728 = LINE ( 'NONE', #3934, #3685 ) ;
#2729 = FACE_OUTER_BOUND ( 'NONE', #1527, .T. ) ;
#2730 = ORIENTED_EDGE ( 'NONE', *, *, #94, .T. ) ;
#2731 = CIRCLE ( 'NONE', #1520, 1.000000000000000000 ) ;
#2732 = EDGE_CURVE ( 'NONE', #2578, #3568, #3552, .T. ) ;
#2733 = CIRCLE ( 'NONE', #3249, 1.999999999999998446 ) ;
#2734 = CARTESIAN_POINT ( 'NONE',  ( 22.00000000000000355, -2.424999999999998490, 23.00000000000000000 ) ) ;
#2735 = ORIENTED_EDGE ( 'NONE', *, *, #2865, .F. ) ;
#2736 = CARTESIAN_POINT ( 'NONE',  ( -6.000000000000000888, 4.999999999999996447, -5.000000000000000000 ) ) ;
#2737 = AXIS2_PLACEMENT_3D ( 'NONE', #2267, #704, #1699 ) ;
#2738 = DIRECTION ( 'NONE',  ( 1.000000000000000000, 8.585144269803463469E-17, 5.452576383271799186E-51 ) ) ;
#2739 = EDGE_CURVE ( 'NONE', #2960, #2180, #236, .T. ) ;
#2740 = DIRECTION ( 'NONE',  ( 1.000000000000000000, 2.168404344971010840E-16, 0.000000000000000000 ) ) ;
#2741 = CARTESIAN_POINT ( 'NONE',  ( 1.074999999999999734, 2.632990618166809728E-16, 14.89999999999999325 ) ) ;
#2742 = LINE ( 'NONE', #3944, #3523 ) ;
#2743 = DIRECTION ( 'NONE',  ( -5.345529420184392812E-49, 6.162975822039154730E-33, 1.000000000000000000 ) ) ;
#2744 = EDGE_CURVE ( 'NONE', #1970, #1099, #967, .T. ) ;
#2745 = ORIENTED_EDGE ( 'NONE', *, *, #2197, .T. ) ;
#2746 = CARTESIAN_POINT ( 'NONE',  ( 5.049999999999999822, -0.4249999999999996003, 23.89999999999999858 ) ) ;
#2747 = DIRECTION ( 'NONE',  ( 1.000000000000000000, 0.000000000000000000, 0.000000000000000000 ) ) ;
#2748 = ORIENTED_EDGE ( 'NONE', *, *, #809, .T. ) ;
#2749 = DIRECTION ( 'NONE',  ( 1.000000000000000000, 9.035018104045873159E-17, 1.156482317317871725E-15 ) ) ;
#2750 = FACE_OUTER_BOUND ( 'NONE', #3120, .T. ) ;
#2751 = AXIS2_PLACEMENT_3D ( 'NONE', #3203, #1083, #3222 ) ;
#2752 = CARTESIAN_POINT ( 'NONE',  ( -10.00000000000000000, -2.999999999999999112, 10.90000000000000036 ) ) ;
#2753 = VERTEX_POINT ( 'NONE', #3049 ) ;
#2754 = DIRECTION ( 'NONE',  ( 8.673617379884036705E-17, -1.000000000000000000, 0.000000000000000000 ) ) ;
#2755 =( GEOMETRIC_REPRESENTATION_CONTEXT ( 3 ) GLOBAL_UNCERTAINTY_ASSIGNED_CONTEXT ( ( #3803 ) ) GLOBAL_UNIT_ASSIGNED_CONTEXT ( ( #154, #168, #1315 ) ) REPRESENTATION_CONTEXT ( 'NONE', 'WORKASPACE' ) );
#2756 = VERTEX_POINT ( 'NONE', #3698 ) ;
#2757 = CARTESIAN_POINT ( 'NONE',  ( -12.29999999999999893, -2.200000000000004174, 1.699999999999999956 ) ) ;
#2758 = CARTESIAN_POINT ( 'NONE',  ( 7.199999999999993960, 2.195900091124849021E-15, 1.699999999999999956 ) ) ;
#2759 = VECTOR ( 'NONE', #3715, 1000.000000000000000 ) ;
#2760 = DIRECTION ( 'NONE',  ( 8.585144269803463469E-17, -1.000000000000000000, 6.162975822039154730E-33 ) ) ;
#2761 = DIRECTION ( 'NONE',  ( 1.000000000000000000, 8.673617379884029309E-17, 0.000000000000000000 ) ) ;
#2762 = EDGE_CURVE ( 'NONE', #2382, #3906, #1207, .T. ) ;
#2763 = CARTESIAN_POINT ( 'NONE',  ( -15.00000000000000178, -3.000000000000001332, -10.00000000000000000 ) ) ;
#2764 = VERTEX_POINT ( 'NONE', #1795 ) ;
#2765 = CARTESIAN_POINT ( 'NONE',  ( -8.888888888888894613, -2.425000000000001155, 29.69999999999999929 ) ) ;
#2766 = EDGE_CURVE ( 'NONE', #1827, #3125, #658, .T. ) ;
#2767 = LINE ( 'NONE', #2094, #945 ) ;
#2768 = EDGE_LOOP ( 'NONE', ( #3070, #3470, #243, #3075 ) ) ;
#2769 = CARTESIAN_POINT ( 'NONE',  ( 7.000000000000000000, 4.999999999999996447, -5.000000000000000000 ) ) ;
#2770 = ADVANCED_FACE ( 'NONE', ( #44 ), #1590, .F. ) ;
#2771 = VECTOR ( 'NONE', #1805, 1000.000000000000000 ) ;
#2772 = DIRECTION ( 'NONE',  ( 8.673617379884036705E-17, -1.000000000000000000, 0.000000000000000000 ) ) ;
#2773 = CARTESIAN_POINT ( 'NONE',  ( -1.500004534960106772, -0.4250000000000001554, 15.32499999999999218 ) ) ;
#2774 = ORIENTED_EDGE ( 'NONE', *, *, #1643, .T. ) ;
#2775 = AXIS2_PLACEMENT_3D ( 'NONE', #3767, #1867, #1636 ) ;
#2776 = DIRECTION ( 'NONE',  ( 8.265480160344848304E-17, -1.000000000000000000, -0.000000000000000000 ) ) ;
#2777 = ORIENTED_EDGE ( 'NONE', *, *, #532, .F. ) ;
#2778 = CARTESIAN_POINT ( 'NONE',  ( 17.00000000000000000, -2.999999999999999556, 9.899999999999998579 ) ) ;
#2779 = DIRECTION ( 'NONE',  ( 8.673617379884036705E-17, -1.000000000000000000, 0.000000000000000000 ) ) ;
#2780 = CARTESIAN_POINT ( 'NONE',  ( -15.00000000000000178, -1.239822024051727196E-15, -10.00000000000000000 ) ) ;
#2781 = VECTOR ( 'NONE', #3611, 1000.000000000000000 ) ;
#2782 = CARTESIAN_POINT ( 'NONE',  ( -21.99999999999999645, -2.000000000000001776, -4.230747773977808990 ) ) ;
#2783 = DIRECTION ( 'NONE',  ( 1.000000000000000000, 0.000000000000000000, 0.000000000000000000 ) ) ;
#2784 = AXIS2_PLACEMENT_3D ( 'NONE', #3303, #1183, #3578 ) ;
#2785 = CYLINDRICAL_SURFACE ( 'NONE', #1435, 5.100000000000004974 ) ;
#2786 = EDGE_CURVE ( 'NONE', #2674, #3450, #2767, .T. ) ;
#2787 = EDGE_LOOP ( 'NONE', ( #66, #2472, #541, #2333, #2938, #3798 ) ) ;
#2788 = CYLINDRICAL_SURFACE ( 'NONE', #3041, 2.000000000000001776 ) ;
#2789 = AXIS2_PLACEMENT_3D ( 'NONE', #1890, #3481, #734 ) ;
#2790 = VECTOR ( 'NONE', #1899, 1000.000000000000000 ) ;
#2791 = DIRECTION ( 'NONE',  ( -8.265480160344848304E-17, 1.000000000000000000, -0.000000000000000000 ) ) ;
#2792 = EDGE_CURVE ( 'NONE', #3107, #846, #606, .T. ) ;
#2793 = VERTEX_POINT ( 'NONE', #3342 ) ;
#2794 = CARTESIAN_POINT ( 'NONE',  ( 8.102942524581164818, 45.76285410179868052, -11.55903758157691286 ) ) ;
#2795 = PRODUCT ( 'Cannula support _hippocampus', 'Cannula support _hippocampus', '', ( #3494 ) ) ;
#2796 = DIRECTION ( 'NONE',  ( 1.102147951956265168E-16, 0.7071067811865514585, 0.7071067811865436870 ) ) ;
#2797 = LINE ( 'NONE', #1275, #873 ) ;
#2798 = EDGE_LOOP ( 'NONE', ( #3512, #1387 ) ) ;
#2799 = EDGE_CURVE ( 'NONE', #908, #1533, #2344, .T. ) ;
#2800 = AXIS2_PLACEMENT_3D ( 'NONE', #3006, #259, #2702 ) ;
#2801 = DIRECTION ( 'NONE',  ( 8.673617379884036705E-17, -1.000000000000000000, 0.000000000000000000 ) ) ;
#2802 = CIRCLE ( 'NONE', #1079, 7.071067811865474617 ) ;
#2803 = VERTEX_POINT ( 'NONE', #1246 ) ;
#2804 = DIRECTION ( 'NONE',  ( 1.000000000000000000, 1.039240347704193355E-16, -0.000000000000000000 ) ) ;
#2805 = AXIS2_PLACEMENT_3D ( 'NONE', #304, #952, #1509 ) ;
#2806 = DIRECTION ( 'NONE',  ( 1.209031052544794878E-16, -1.000000000000000000, 0.000000000000000000 ) ) ;
#2807 = DIRECTION ( 'NONE',  ( 0.3826834323650896152, 0.9238795325112867385, 0.000000000000000000 ) ) ;
#2808 = DIRECTION ( 'NONE',  ( 1.000000000000000000, 0.000000000000000000, 0.000000000000000000 ) ) ;
#2809 = CIRCLE ( 'NONE', #754, 1.999999999999999778 ) ;
#2810 = CARTESIAN_POINT ( 'NONE',  ( -1.117947730678652274, -0.4250000000000000444, 30.57423088029865355 ) ) ;
#2811 = DIRECTION ( 'NONE',  ( -6.162975822039095886E-33, -6.162975822039156098E-33, -1.000000000000000000 ) ) ;
#2812 = ORIENTED_EDGE ( 'NONE', *, *, #723, .F. ) ;
#2813 = DIRECTION ( 'NONE',  ( -1.000000000000000000, 1.623127676090237704E-16, 0.000000000000000000 ) ) ;
#2814 = VECTOR ( 'NONE', #3301, 1000.000000000000000 ) ;
#2815 = CARTESIAN_POINT ( 'NONE',  ( -8.883165631834602394, -1.780183293258518651, 29.59773317125300096 ) ) ;
#2816 = ORIENTED_EDGE ( 'NONE', *, *, #3612, .F. ) ;
#2817 = CARTESIAN_POINT ( 'NONE',  ( 2.760100110745604240, 0.000000000000000000, 0.000000000000000000 ) ) ;
#2818 = EDGE_CURVE ( 'NONE', #659, #748, #3322, .T. ) ;
#2819 = CARTESIAN_POINT ( 'NONE',  ( 7.000000000000000000, 4.999999999999996447, -1.000000000000000000 ) ) ;
#2820 = DIRECTION ( 'NONE',  ( -3.049861237673404541E-16, 1.000000000000000000, -0.000000000000000000 ) ) ;
#2821 = EDGE_LOOP ( 'NONE', ( #1426, #1646, #2998, #3088 ) ) ;
#2822 = CIRCLE ( 'NONE', #3320, 4.999999999999997335 ) ;
#2823 = DIRECTION ( 'NONE',  ( 1.000000000000000000, 8.265480160344848304E-17, 0.000000000000000000 ) ) ;
#2824 = EDGE_CURVE ( 'NONE', #3911, #868, #2668, .T. ) ;
#2825 = DIRECTION ( 'NONE',  ( -1.000000000000000000, -8.585144269803463469E-17, 2.417187008378644996E-16 ) ) ;
#2826 = CARTESIAN_POINT ( 'NONE',  ( 8.888888888888894613, -2.424999999999998934, 29.69999999999999929 ) ) ;
#2827 = ORIENTED_EDGE ( 'NONE', *, *, #2915, .T. ) ;
#2828 = DIRECTION ( 'NONE',  ( -3.049861237673404541E-16, 1.000000000000000000, 0.000000000000000000 ) ) ;
#2829 = VECTOR ( 'NONE', #3778, 1000.000000000000000 ) ;
#2830 = CARTESIAN_POINT ( 'NONE',  ( -13.88661949772076376, -0.2781354821973504032, -12.52455912695635121 ) ) ;
#2831 = ORIENTED_EDGE ( 'NONE', *, *, #3168, .F. ) ;
#2832 = DIRECTION ( 'NONE',  ( 1.000000000000000000, 0.000000000000000000, 0.000000000000000000 ) ) ;
#2833 = AXIS2_PLACEMENT_3D ( 'NONE', #453, #2891, #1694 ) ;
#2834 = PLANE ( 'NONE',  #39 ) ;
#2835 = ORIENTED_EDGE ( 'NONE', *, *, #165, .T. ) ;
#2836 = LINE ( 'NONE', #3701, #2550 ) ;
#2837 = DIRECTION ( 'NONE',  ( 8.673617379884036705E-17, -1.000000000000000000, 0.000000000000000000 ) ) ;
#2838 = ORIENTED_EDGE ( 'NONE', *, *, #3612, .T. ) ;
#2839 = CARTESIAN_POINT ( 'NONE',  ( -6.152160080140355980, -4.336808689942017736E-16, -11.99999999999999822 ) ) ;
#2840 = EDGE_CURVE ( 'NONE', #2764, #2890, #2463, .T. ) ;
#2841 = ORIENTED_EDGE ( 'NONE', *, *, #1929, .F. ) ;
#2842 = CARTESIAN_POINT ( 'NONE',  ( -6.935145336247431611E-18, -2.760100110745604685, 7.099999999999999645 ) ) ;
#2843 = DIRECTION ( 'NONE',  ( 8.673617379884036705E-17, -1.000000000000000000, 0.000000000000000000 ) ) ;
#2844 = AXIS2_PLACEMENT_3D ( 'NONE', #1433, #267, #817 ) ;
#2845 = DIRECTION ( 'NONE',  ( 1.000000000000000000, 0.000000000000000000, 0.000000000000000000 ) ) ;
#2846 = PLANE ( 'NONE',  #469 ) ;
#2847 = EDGE_CURVE ( 'NONE', #3619, #3781, #246, .T. ) ;
#2848 = EDGE_LOOP ( 'NONE', ( #1936, #1986, #2064, #150 ) ) ;
#2849 = CARTESIAN_POINT ( 'NONE',  ( 16.50852737733447029, -0.1675161862382300026, -12.31027272852938204 ) ) ;
#2850 = CARTESIAN_POINT ( 'NONE',  ( 20.45663153551920033, 45.76285410179868052, -5.502759481017572618 ) ) ;
#2851 = ADVANCED_FACE ( 'NONE', ( #3091 ), #2422, .F. ) ;
#2852 = ORIENTED_EDGE ( 'NONE', *, *, #234, .F. ) ;
#2853 = FACE_OUTER_BOUND ( 'NONE', #1784, .T. ) ;
#2854 = CARTESIAN_POINT ( 'NONE',  ( 17.00000000000000000, -2.424999999999998934, 4.314083075427408858E-32 ) ) ;
#2855 = AXIS2_PLACEMENT_3D ( 'NONE', #360, #85, #613 ) ;
#2856 = VERTEX_POINT ( 'NONE', #1526 ) ;
#2857 = DIRECTION ( 'NONE',  ( 1.000000000000000000, 1.209031052544794878E-16, 0.000000000000000000 ) ) ;
#2858 = VERTEX_POINT ( 'NONE', #947 ) ;
#2859 = AXIS2_PLACEMENT_3D ( 'NONE', #1568, #1840, #2747 ) ;
#2860 = ORIENTED_EDGE ( 'NONE', *, *, #3560, .T. ) ;
#2861 = CARTESIAN_POINT ( 'NONE',  ( -1.500000000000000000, 0.000000000000000000, 8.400000000000000355 ) ) ;
#2862 = EDGE_LOOP ( 'NONE', ( #1792, #3240, #3567, #2062 ) ) ;
#2863 = CYLINDRICAL_SURFACE ( 'NONE', #1808, 1.500000000000001332 ) ;
#2864 = DIRECTION ( 'NONE',  ( -0.000000000000000000, -0.000000000000000000, -1.000000000000000000 ) ) ;
#2865 = EDGE_CURVE ( 'NONE', #3243, #989, #340, .T. ) ;
#2866 = DIRECTION ( 'NONE',  ( -0.3826834323650896152, 0.9238795325112867385, -0.000000000000000000 ) ) ;
#2867 = CARTESIAN_POINT ( 'NONE',  ( 8.888888888888894613, -2.424999999999998934, 29.69999999999999929 ) ) ;
#2868 = ORIENTED_EDGE ( 'NONE', *, *, #3896, .F. ) ;
#2869 = CIRCLE ( 'NONE', #1266, 5.100000000000003197 ) ;
#2870 = CARTESIAN_POINT ( 'NONE',  ( 14.54110841483287331, -0.4145280108733737645, -12.72113240476979712 ) ) ;
#2871 = EDGE_CURVE ( 'NONE', #403, #624, #1092, .T. ) ;
#2872 = AXIS2_PLACEMENT_3D ( 'NONE', #3365, #2183, #3636 ) ;
#2873 = CARTESIAN_POINT ( 'NONE',  ( -14.53837109218387980, -0.4100492390011375998, -12.71342340655720804 ) ) ;
#2874 = VERTEX_POINT ( 'NONE', #2158 ) ;
#2875 = CIRCLE ( 'NONE', #2152, 2.750000000000000888 ) ;
#2876 = EDGE_CURVE ( 'NONE', #2623, #2167, #1773, .T. ) ;
#2877 = AXIS2_PLACEMENT_3D ( 'NONE', #3155, #481, #1013 ) ;
#2878 = LINE ( 'NONE', #2241, #1271 ) ;
#2879 = ORIENTED_EDGE ( 'NONE', *, *, #535, .F. ) ;
#2880 = CARTESIAN_POINT ( 'NONE',  ( -6.403331350386662457, -2.425000000000000711, 28.45925044616299715 ) ) ;
#2881 = CARTESIAN_POINT ( 'NONE',  ( 14.99999999999999822, 45.76285410179868052, -9.999999999999996447 ) ) ;
#2882 = ORIENTED_EDGE ( 'NONE', *, *, #1857, .F. ) ;
#2883 = ORIENTED_EDGE ( 'NONE', *, *, #1373, .F. ) ;
#2884 = PLANE ( 'NONE',  #923 ) ;
#2885 = ORIENTED_EDGE ( 'NONE', *, *, #1462, .T. ) ;
#2886 =( NAMED_UNIT ( * ) SI_UNIT ( $, .STERADIAN. ) SOLID_ANGLE_UNIT ( ) );
#2887 = DIRECTION ( 'NONE',  ( -1.000000000000000000, 0.000000000000000000, 0.000000000000000000 ) ) ;
#2888 = CARTESIAN_POINT ( 'NONE',  ( 8.874168804161465474, -1.423066321889771446, 29.43584944686198313 ) ) ;
#2889 = VECTOR ( 'NONE', #2561, 1000.000000000000000 ) ;
#2890 = VERTEX_POINT ( 'NONE', #2506 ) ;
#2891 = DIRECTION ( 'NONE',  ( -0.3826834323650899483, -0.9238795325112867385, 0.000000000000000000 ) ) ;
#2892 = DIRECTION ( 'NONE',  ( 8.673617379884036705E-17, -1.000000000000000000, 0.000000000000000000 ) ) ;
#2893 = ORIENTED_EDGE ( 'NONE', *, *, #2985, .F. ) ;
#2894 = EDGE_CURVE ( 'NONE', #248, #1510, #3674, .T. ) ;
#2895 = CARTESIAN_POINT ( 'NONE',  ( -8.782974971832484101, -0.4250000000000007661, 27.69929885941097325 ) ) ;
#2896 = VECTOR ( 'NONE', #3646, 1000.000000000000000 ) ;
#2897 = EDGE_LOOP ( 'NONE', ( #3847, #3330, #1317, #850 ) ) ;
#2898 = EDGE_CURVE ( 'NONE', #3810, #3666, #1368, .T. ) ;
#2899 = FACE_OUTER_BOUND ( 'NONE', #1676, .T. ) ;
#2900 = LINE ( 'NONE', #149, #361 ) ;
#2901 = DIRECTION ( 'NONE',  ( 1.000000000000000000, 0.000000000000000000, 0.000000000000000000 ) ) ;
#2902 = EDGE_LOOP ( 'NONE', ( #3573, #816, #2687, #22 ) ) ;
#2903 = ORIENTED_EDGE ( 'NONE', *, *, #1571, .T. ) ;
#2904 = CARTESIAN_POINT ( 'NONE',  ( -17.75000000000000355, -3.000000000000001776, -10.00000000000000000 ) ) ;
#2905 = CARTESIAN_POINT ( 'NONE',  ( 15.32623067208436751, -0.4415997504220599557, 20.10960182318137512 ) ) ;
#2906 = ORIENTED_EDGE ( 'NONE', *, *, #3008, .F. ) ;
#2907 = DIRECTION ( 'NONE',  ( 0.9756097560975610650, 8.375750507125330394E-17, -0.2195121951219508039 ) ) ;
#2908 = SURFACE_STYLE_FILL_AREA ( #839 ) ;
#2909 = ORIENTED_EDGE ( 'NONE', *, *, #220, .F. ) ;
#2910 = AXIS2_PLACEMENT_3D ( 'NONE', #3459, #3377, #996 ) ;
#2911 = CARTESIAN_POINT ( 'NONE',  ( -16.97419572465227589, -2.058104826132105547, 18.02562971048985219 ) ) ;
#2912 = EDGE_CURVE ( 'NONE', #3781, #1927, #692, .T. ) ;
#2913 = DIRECTION ( 'NONE',  ( -1.000000000000000000, -1.224646799147353454E-16, -0.000000000000000000 ) ) ;
#2914 = CARTESIAN_POINT ( 'NONE',  ( 15.00000000000000178, 2.168404344971008868E-15, -9.999999999999996447 ) ) ;
#2915 = EDGE_CURVE ( 'NONE', #2756, #486, #2982, .T. ) ;
#2916 = CIRCLE ( 'NONE', #3422, 7.071067811865476394 ) ;
#2917 = ORIENTED_EDGE ( 'NONE', *, *, #2605, .F. ) ;
#2918 = COLOUR_RGB ( '',1.000000000000000000, 1.000000000000000000, 1.000000000000000000 ) ;
#2919 = EDGE_LOOP ( 'NONE', ( #268, #1010, #3867, #1364 ) ) ;
#2920 = ADVANCED_FACE ( 'NONE', ( #3507 ), #1008, .F. ) ;
#2921 = CYLINDRICAL_SURFACE ( 'NONE', #1410, 2.000000000000001776 ) ;
#2922 = EDGE_LOOP ( 'NONE', ( #742, #359 ) ) ;
#2923 = CARTESIAN_POINT ( 'NONE',  ( 1.074999999999999956, -0.2489592359914342690, 15.14895923599142513 ) ) ;
#2924 = ORIENTED_EDGE ( 'NONE', *, *, #705, .T. ) ;
#2925 = LINE ( 'NONE', #3574, #1355 ) ;
#2926 = CARTESIAN_POINT ( 'NONE',  ( -15.00000000000000178, -0.4250000000000013212, 20.76393202250021375 ) ) ;
#2927 = ORIENTED_EDGE ( 'NONE', *, *, #3940, .T. ) ;
#2928 = AXIS2_PLACEMENT_3D ( 'NONE', #2029, #2940, #1169 ) ;
#2929 = CARTESIAN_POINT ( 'NONE',  ( -15.42312151632955519, -0.4676947069952003266, 19.95792175876290031 ) ) ;
#2930 = AXIS2_PLACEMENT_3D ( 'NONE', #600, #929, #1885 ) ;
#2931 = CIRCLE ( 'NONE', #3195, 2.000000000000000000 ) ;
#2932 = EDGE_LOOP ( 'NONE', ( #2937, #1743, #3546, #1776 ) ) ;
#2933 = AXIS2_PLACEMENT_3D ( 'NONE', #2706, #3912, #2078 ) ;
#2934 = DIRECTION ( 'NONE',  ( 1.000000000000000000, 1.209031052544794878E-16, 0.000000000000000000 ) ) ;
#2935 = DIRECTION ( 'NONE',  ( -1.000000000000000000, 0.000000000000000000, 0.000000000000000000 ) ) ;
#2936 = ORIENTED_EDGE ( 'NONE', *, *, #3168, .T. ) ;
#2937 = ORIENTED_EDGE ( 'NONE', *, *, #1065, .F. ) ;
#2938 = ORIENTED_EDGE ( 'NONE', *, *, #1221, .T. ) ;
#2939 = ADVANCED_FACE ( 'NONE', ( #1982 ), #2834, .F. ) ;
#2940 = DIRECTION ( 'NONE',  ( -0.000000000000000000, 0.000000000000000000, -1.000000000000000000 ) ) ;
#2941 = CARTESIAN_POINT ( 'NONE',  ( -8.782974971832484101, -0.4250000000000007661, 27.69929885941097325 ) ) ;
#2942 = ORIENTED_EDGE ( 'NONE', *, *, #647, .F. ) ;
#2943 = CARTESIAN_POINT ( 'NONE',  ( 15.00000000000000355, -4.999999999999998224, -9.999999999999996447 ) ) ;
#2944 = ORIENTED_EDGE ( 'NONE', *, *, #3110, .T. ) ;
#2945 = EDGE_CURVE ( 'NONE', #863, #1118, #145, .T. ) ;
#2946 = CARTESIAN_POINT ( 'NONE',  ( 16.50000000000000000, -2.999999999999995559, -9.999999999999996447 ) ) ;
#2947 = CARTESIAN_POINT ( 'NONE',  ( 9.424999999999982947, -0.4249999999999992117, 8.890092623291534779E-32 ) ) ;
#2948 = VERTEX_POINT ( 'NONE', #3776 ) ;
#2949 = AXIS2_PLACEMENT_3D ( 'NONE', #2296, #2864, #3515 ) ;
#2950 = CARTESIAN_POINT ( 'NONE',  ( 17.75000000000000000, 1.467122728461210414E-15, -10.00000000000000533 ) ) ;
#2951 = LINE ( 'NONE', #3562, #1692 ) ;
#2952 = DIRECTION ( 'NONE',  ( 0.000000000000000000, 0.000000000000000000, -1.000000000000000000 ) ) ;
#2953 = ORIENTED_EDGE ( 'NONE', *, *, #1998, .T. ) ;
#2954 = ORIENTED_EDGE ( 'NONE', *, *, #289, .F. ) ;
#2955 = ORIENTED_EDGE ( 'NONE', *, *, #3478, .T. ) ;
#2956 = ORIENTED_EDGE ( 'NONE', *, *, #3368, .T. ) ;
#2957 = DIRECTION ( 'NONE',  ( -8.265480160344848304E-17, 1.000000000000000000, 0.000000000000000000 ) ) ;
#2958 = PLANE ( 'NONE',  #835 ) ;
#2959 = EDGE_CURVE ( 'NONE', #2948, #1766, #1289, .T. ) ;
#2960 = VERTEX_POINT ( 'NONE', #679 ) ;
#2961 = DIRECTION ( 'NONE',  ( 0.000000000000000000, 1.000000000000000000, 0.000000000000000000 ) ) ;
#2962 = ORIENTED_EDGE ( 'NONE', *, *, #956, .F. ) ;
#2963 = LINE ( 'NONE', #1404, #260 ) ;
#2964 = EDGE_CURVE ( 'NONE', #1134, #3618, #3506, .T. ) ;
#2965 = PLANE ( 'NONE',  #997 ) ;
#2966 = EDGE_CURVE ( 'NONE', #1531, #1087, #1401, .T. ) ;
#2967 = CARTESIAN_POINT ( 'NONE',  ( 10.00000000000000000, -8.391865807711360480E-16, 14.89999999999998259 ) ) ;
#2968 = EDGE_CURVE ( 'NONE', #2617, #3362, #3132, .T. ) ;
#2969 = VECTOR ( 'NONE', #954, 1000.000000000000000 ) ;
#2970 = CARTESIAN_POINT ( 'NONE',  ( 20.00000000000000000, -0.4249999999999984346, 23.00000000000000000 ) ) ;
#2971 = CARTESIAN_POINT ( 'NONE',  ( -12.29999999999999893, -2.200000000000004174, 1.699999999999999956 ) ) ;
#2972 = ORIENTED_EDGE ( 'NONE', *, *, #2898, .T. ) ;
#2973 = CIRCLE ( 'NONE', #920, 2.000000000000001776 ) ;
#2974 = ORIENTED_EDGE ( 'NONE', *, *, #1821, .F. ) ;
#2975 = DIRECTION ( 'NONE',  ( 0.3826834323650896152, -0.9238795325112867385, 0.000000000000000000 ) ) ;
#2976 = ORIENTED_EDGE ( 'NONE', *, *, #3265, .F. ) ;
#2978 = FACE_OUTER_BOUND ( 'NONE', #1613, .T. ) ;
#2977 = CIRCLE ( 'NONE', #1503, 2.000000000000001776 ) ;
#2979 = AXIS2_PLACEMENT_3D ( 'NONE', #11, #331, #2740 ) ;
#2980 = ORIENTED_EDGE ( 'NONE', *, *, #1962, .T. ) ;
#2981 = DIRECTION ( 'NONE',  ( 1.000000000000000000, 0.000000000000000000, 0.000000000000000000 ) ) ;
#2982 = CIRCLE ( 'NONE', #1956, 1.000000000000000000 ) ;
#2983 = DIRECTION ( 'NONE',  ( 9.020423150189582877E-17, -1.000000000000000000, 1.232595164407830946E-32 ) ) ;
#2984 = AXIS2_PLACEMENT_3D ( 'NONE', #747, #1969, #1667 ) ;
#2985 = EDGE_CURVE ( 'NONE', #3783, #2756, #3740, .T. ) ;
#2986 = FACE_OUTER_BOUND ( 'NONE', #585, .T. ) ;
#2987 = FACE_OUTER_BOUND ( 'NONE', #3165, .T. ) ;
#2988 = EDGE_CURVE ( 'NONE', #1533, #2960, #2878, .T. ) ;
#2989 = CARTESIAN_POINT ( 'NONE',  ( -16.95432213311930880, -1.999999999999999112, 10.90000000000000036 ) ) ;
#2990 = ORIENTED_EDGE ( 'NONE', *, *, #19, .T. ) ;
#2991 = AXIS2_PLACEMENT_3D ( 'NONE', #900, #21, #881 ) ;
#2992 = VECTOR ( 'NONE', #344, 1000.000000000000114 ) ;
#2993 = ORIENTED_EDGE ( 'NONE', *, *, #3584, .T. ) ;
#2994 = AXIS2_PLACEMENT_3D ( 'NONE', #382, #1331, #86 ) ;
#2995 = CARTESIAN_POINT ( 'NONE',  ( 20.00000000000000000, -5.000000000000002665, -5.000000000000000000 ) ) ;
#2996 = ORIENTED_EDGE ( 'NONE', *, *, #2548, .F. ) ;
#2997 = CARTESIAN_POINT ( 'NONE',  ( 10.00000000000000000, -8.391865807711360480E-16, 15.90000000000000036 ) ) ;
#2998 = ORIENTED_EDGE ( 'NONE', *, *, #460, .T. ) ;
#2999 = DIRECTION ( 'NONE',  ( 8.673617379884036705E-17, -1.000000000000000000, 0.000000000000000000 ) ) ;
#3000 = VECTOR ( 'NONE', #1270, 1000.000000000000000 ) ;
#3001 = CARTESIAN_POINT ( 'NONE',  ( -15.00000000000000533, 45.76285410179867341, -10.00000000000000000 ) ) ;
#3002 = DIRECTION ( 'NONE',  ( -0.000000000000000000, -0.000000000000000000, -1.000000000000000000 ) ) ;
#3003 = DIRECTION ( 'NONE',  ( -9.020423150189582877E-17, 1.000000000000000000, -1.232595164407830946E-32 ) ) ;
#3004 = ADVANCED_FACE ( 'NONE', ( #3469 ), #62, .T. ) ;
#3005 = DIRECTION ( 'NONE',  ( -1.000000000000000000, 1.623127676090237704E-16, 0.000000000000000000 ) ) ;
#3006 = CARTESIAN_POINT ( 'NONE',  ( 15.00000000000000178, 2.168404344971008868E-15, -9.999999999999996447 ) ) ;
#3007 = ORIENTED_EDGE ( 'NONE', *, *, #3381, .T. ) ;
#3008 = EDGE_CURVE ( 'NONE', #2764, #2587, #559, .T. ) ;
#3009 = VERTEX_POINT ( 'NONE', #1146 ) ;
#3010 = CARTESIAN_POINT ( 'NONE',  ( -18.00000000000000355, -2.000000000000001776, 8.400000000000000355 ) ) ;
#3011 = AXIS2_PLACEMENT_3D ( 'NONE', #738, #962, #3734 ) ;
#3012 = PLANE ( 'NONE',  #491 ) ;
#3013 = ORIENTED_EDGE ( 'NONE', *, *, #2712, .F. ) ;
#3014 = EDGE_CURVE ( 'NONE', #486, #1669, #1698, .T. ) ;
#3015 = CARTESIAN_POINT ( 'NONE',  ( -1.951685505061957926, -1.951685505061957704, 7.099999999999999645 ) ) ;
#3016 = CIRCLE ( 'NONE', #454, 2.000000000000000000 ) ;
#3017 = ORIENTED_EDGE ( 'NONE', *, *, #1173, .T. ) ;
#3018 = FACE_OUTER_BOUND ( 'NONE', #2848, .T. ) ;
#3019 = FACE_OUTER_BOUND ( 'NONE', #728, .T. ) ;
#3020 = CIRCLE ( 'NONE', #1994, 2.750000000000000888 ) ;
#3021 = LINE ( 'NONE', #2498, #2084 ) ;
#3022 = CARTESIAN_POINT ( 'NONE',  ( 1.074999999999999956, 2.632990618166809728E-16, 7.099999999999999645 ) ) ;
#3023 = DIRECTION ( 'NONE',  ( 8.673617379884036705E-17, -1.000000000000000000, 0.000000000000000000 ) ) ;
#3024 = ORIENTED_EDGE ( 'NONE', *, *, #838, .T. ) ;
#3025 = DIRECTION ( 'NONE',  ( -8.673617379884036705E-17, 1.000000000000000000, 0.000000000000000000 ) ) ;
#3026 = CARTESIAN_POINT ( 'NONE',  ( -1.074999999999999956, 0.000000000000000000, 7.099999999999999645 ) ) ;
#3027 = DIRECTION ( 'NONE',  ( 1.209031052544794878E-16, -1.000000000000000000, 0.000000000000000000 ) ) ;
#3028 = EDGE_LOOP ( 'NONE', ( #2917, #406, #2103, #1679 ) ) ;
#3029 = ORIENTED_EDGE ( 'NONE', *, *, #2871, .T. ) ;
#3030 = AXIS2_PLACEMENT_3D ( 'NONE', #3437, #691, #1951 ) ;
#3031 = ORIENTED_EDGE ( 'NONE', *, *, #3208, .F. ) ;
#3032 = ADVANCED_FACE ( 'NONE', ( #3819 ), #3248, .F. ) ;
#3033 = CYLINDRICAL_SURFACE ( 'NONE', #2930, 1.000000000000000000 ) ;
#3034 = ORIENTED_EDGE ( 'NONE', *, *, #1149, .F. ) ;
#3035 = DIRECTION ( 'NONE',  ( 0.3826834323650899483, -0.9238795325112867385, 0.000000000000000000 ) ) ;
#3036 = EDGE_LOOP ( 'NONE', ( #3227, #2980, #3288, #671 ) ) ;
#3037 = VECTOR ( 'NONE', #1036, 1000.000000000000000 ) ;
#3038 = DIRECTION ( 'NONE',  ( -1.000000000000000000, 0.000000000000000000, 0.000000000000000000 ) ) ;
#3039 = ADVANCED_FACE ( 'NONE', ( #2986 ), #2681, .F. ) ;
#3040 = FACE_OUTER_BOUND ( 'NONE', #3794, .T. ) ;
#3041 = AXIS2_PLACEMENT_3D ( 'NONE', #42, #2181, #2832 ) ;
#3042 = CARTESIAN_POINT ( 'NONE',  ( 17.40000000000000213, 5.306758553551725271E-15, 1.700000000000000622 ) ) ;
#3043 = CARTESIAN_POINT ( 'NONE',  ( 6.000000000000000000, 4.999999999999996447, -1.000000000000000000 ) ) ;
#3044 = STYLED_ITEM ( 'NONE', ( #1420 ), #3413 ) ;
#3045 = DIRECTION ( 'NONE',  ( 8.585144269803463469E-17, -1.000000000000000000, 6.162975822039154730E-33 ) ) ;
#3046 = CARTESIAN_POINT ( 'NONE',  ( -8.999999999999992895, -7.352625460007158867E-16, 10.90000000000000036 ) ) ;
#3047 = EDGE_LOOP ( 'NONE', ( #2841, #3725, #2279, #1977, #2040, #3237, #3325, #1799, #54 ) ) ;
#3048 = LINE ( 'NONE', #843, #2528 ) ;
#3049 = CARTESIAN_POINT ( 'NONE',  ( -15.00000000000000178, -0.4250000000000000444, 10.90000000000000036 ) ) ;
#3050 = ORIENTED_EDGE ( 'NONE', *, *, #3110, .F. ) ;
#3051 = CARTESIAN_POINT ( 'NONE',  ( 1.925000000000000044, 4.194415287079684938E-16, 8.400000000000000355 ) ) ;
#3052 = PLANE ( 'NONE',  #946 ) ;
#3053 = FACE_OUTER_BOUND ( 'NONE', #2821, .T. ) ;
#3054 = ORIENTED_EDGE ( 'NONE', *, *, #2499, .T. ) ;
#3055 = CARTESIAN_POINT ( 'NONE',  ( -18.09756097560975974, -0.4250000000000017653, 27.87804878048780921 ) ) ;
#3056 = EDGE_CURVE ( 'NONE', #2043, #3247, #3267, .T. ) ;
#3057 = VERTEX_POINT ( 'NONE', #1442 ) ;
#3058 = DIRECTION ( 'NONE',  ( -6.486043542185654914E-65, 0.000000000000000000, 1.000000000000000000 ) ) ;
#3059 = CIRCLE ( 'NONE', #1837, 2.749999999999999112 ) ;
#3060 = DIRECTION ( 'NONE',  ( 1.000000000000000000, 8.673617379884036705E-17, 0.000000000000000000 ) ) ;
#3061 = CARTESIAN_POINT ( 'NONE',  ( -0.6197349499224834579, -0.4477883269291045298, 28.92147712194882558 ) ) ;
#3062 = EDGE_CURVE ( 'NONE', #3125, #1452, #3020, .T. ) ;
#3063 = DIRECTION ( 'NONE',  ( 1.000000000000000000, 8.265480160344847072E-17, 0.000000000000000000 ) ) ;
#3064 = DIRECTION ( 'NONE',  ( 1.000000000000000000, 0.000000000000000000, 0.000000000000000000 ) ) ;
#3065 = CARTESIAN_POINT ( 'NONE',  ( 2.215308477920534092, -0.4249999999999998224, 28.43816133997606954 ) ) ;
#3066 = EDGE_CURVE ( 'NONE', #3429, #2617, #3790, .T. ) ;
#3067 = ORIENTED_EDGE ( 'NONE', *, *, #101, .F. ) ;
#3068 = DIRECTION ( 'NONE',  ( -1.000000000000000000, 0.000000000000000000, 0.000000000000000000 ) ) ;
#3069 = DIRECTION ( 'NONE',  ( -0.9238795325112867385, -0.3826834323650898928, -0.000000000000000000 ) ) ;
#3070 = ORIENTED_EDGE ( 'NONE', *, *, #3834, .T. ) ;
#3071 = CARTESIAN_POINT ( 'NONE',  ( -7.199999999999995737, -2.200000000000002398, 1.700000000000000622 ) ) ;
#3072 = FACE_OUTER_BOUND ( 'NONE', #889, .T. ) ;
#3073 = AXIS2_PLACEMENT_3D ( 'NONE', #1343, #1041, #3808 ) ;
#3074 = DIRECTION ( 'NONE',  ( 0.000000000000000000, -1.000000000000000000, 0.000000000000000000 ) ) ;
#3075 = ORIENTED_EDGE ( 'NONE', *, *, #1834, .T. ) ;
#3076 = DIRECTION ( 'NONE',  ( 8.673617379884036705E-17, -1.000000000000000000, 0.000000000000000000 ) ) ;
#3077 = ORIENTED_EDGE ( 'NONE', *, *, #2067, .T. ) ;
#3078 = VECTOR ( 'NONE', #2086, 1000.000000000000000 ) ;
#3079 = LINE ( 'NONE', #1889, #2519 ) ;
#3080 = ADVANCED_FACE ( 'NONE', ( #237 ), #2609, .F. ) ;
#3081 = DIRECTION ( 'NONE',  ( 0.9937313161588017252, 8.531326714644990039E-17, 0.1117947730678653107 ) ) ;
#3082 = CIRCLE ( 'NONE', #142, 10.00000000000000711 ) ;
#3083 = CARTESIAN_POINT ( 'NONE',  ( 1.500000000000000000, 3.673940397442059868E-16, 10.90000000000000036 ) ) ;
#3084 = DIRECTION ( 'NONE',  ( -0.9937313161588019472, 1.077405651846252757E-16, -0.1117947730678651441 ) ) ;
#3085 = DIRECTION ( 'NONE',  ( -3.049861237673404541E-16, 1.000000000000000000, -0.000000000000000000 ) ) ;
#3086 = EDGE_CURVE ( 'NONE', #1533, #908, #517, .T. ) ;
#3087 = DIRECTION ( 'NONE',  ( -3.049861237673404541E-16, 1.000000000000000000, -0.000000000000000000 ) ) ;
#3088 = ORIENTED_EDGE ( 'NONE', *, *, #657, .F. ) ;
#3089 = LINE ( 'NONE', #1005, #2070 ) ;
#3090 = EDGE_CURVE ( 'NONE', #3600, #2271, #3594, .T. ) ;
#3091 = FACE_OUTER_BOUND ( 'NONE', #464, .T. ) ;
#3092 = ORIENTED_EDGE ( 'NONE', *, *, #1242, .T. ) ;
#3093 = CARTESIAN_POINT ( 'NONE',  ( 3.648686314666472129E-17, -0.4250000000000000444, 23.89999999999999858 ) ) ;
#3094 = AXIS2_PLACEMENT_3D ( 'NONE', #1171, #3555, #2386 ) ;
#3095 = DIRECTION ( 'NONE',  ( 1.000000000000000000, 1.224646799147353454E-16, -0.000000000000000000 ) ) ;
#3096 = DIRECTION ( 'NONE',  ( 0.000000000000000000, 0.000000000000000000, -1.000000000000000000 ) ) ;
#3097 = ORIENTED_EDGE ( 'NONE', *, *, #1542, .T. ) ;
#3098 = VECTOR ( 'NONE', #646, 1000.000000000000000 ) ;
#3099 = DIRECTION ( 'NONE',  ( 1.000000000000000000, 8.673617379884036705E-17, 0.000000000000000000 ) ) ;
#3100 = EDGE_LOOP ( 'NONE', ( #3817, #3587, #1506, #3777 ) ) ;
#3101 = DIRECTION ( 'NONE',  ( -0.000000000000000000, -0.000000000000000000, -1.000000000000000000 ) ) ;
#3102 = VECTOR ( 'NONE', #2811, 1000.000000000000000 ) ;
#3103 = CARTESIAN_POINT ( 'NONE',  ( 14.99999999999999822, -2.999999999999998668, -10.00000000000000533 ) ) ;
#3104 = DIRECTION ( 'NONE',  ( 8.673617379884036705E-17, -1.000000000000000000, 0.000000000000000000 ) ) ;
#3105 = VECTOR ( 'NONE', #2511, 1000.000000000000000 ) ;
#3106 = LINE ( 'NONE', #1895, #663 ) ;
#3107 = VERTEX_POINT ( 'NONE', #3540 ) ;
#3108 = CARTESIAN_POINT ( 'NONE',  ( 18.00000000000000355, 2.546100366354290005E-15, -4.230747773977820536 ) ) ;
#3109 = VECTOR ( 'NONE', #2866, 1000.000000000000114 ) ;
#3110 = EDGE_CURVE ( 'NONE', #1080, #2483, #1567, .T. ) ;
#3111 = CARTESIAN_POINT ( 'NONE',  ( -17.00000000000000000, -5.000000000000001776, 23.00000000000000000 ) ) ;
#3112 = CIRCLE ( 'NONE', #3814, 1.000000000000000000 ) ;
#3113 = ORIENTED_EDGE ( 'NONE', *, *, #2799, .F. ) ;
#3114 = EDGE_CURVE ( 'NONE', #546, #3758, #842, .T. ) ;
#3115 = LINE ( 'NONE', #1335, #3690 ) ;
#3116 = CARTESIAN_POINT ( 'NONE',  ( 7.000000000000000000, 4.999999999999996447, -4.000000000000000000 ) ) ;
#3117 = EDGE_LOOP ( 'NONE', ( #1205, #1670, #1018, #2082 ) ) ;
#3118 = CARTESIAN_POINT ( 'NONE',  ( 17.00000000000000000, -0.4249999999999987121, 23.00000000000000000 ) ) ;
#3119 = CIRCLE ( 'NONE', #2021, 9.999999999999998224 ) ;
#3120 = EDGE_LOOP ( 'NONE', ( #3333, #1703, #2727, #2816 ) ) ;
#3121 = FACE_OUTER_BOUND ( 'NONE', #2559, .T. ) ;
#3122 = CIRCLE ( 'NONE', #1395, 5.100000000000004974 ) ;
#3123 = FACE_OUTER_BOUND ( 'NONE', #2005, .T. ) ;
#3124 = DIRECTION ( 'NONE',  ( -0.2195121951219508316, 0.000000000000000000, -0.9756097560975611760 ) ) ;
#3125 = VERTEX_POINT ( 'NONE', #2950 ) ;
#3126 = VECTOR ( 'NONE', #1485, 1000.000000000000000 ) ;
#3127 = CARTESIAN_POINT ( 'NONE',  ( 17.17723137472099282, 1.517036008532451316E-15, -11.69615309115781798 ) ) ;
#3128 = AXIS2_PLACEMENT_3D ( 'NONE', #2223, #105, #1901 ) ;
#3129 = CARTESIAN_POINT ( 'NONE',  ( 7.199999999999993960, -2.199999999999997957, 1.699999999999999956 ) ) ;
#3130 = ORIENTED_EDGE ( 'NONE', *, *, #764, .T. ) ;
#3131 = DIRECTION ( 'NONE',  ( 9.020423150189582877E-17, -1.000000000000000000, 1.232595164407830946E-32 ) ) ;
#3132 = LINE ( 'NONE', #1310, #185 ) ;
#3133 = EDGE_CURVE ( 'NONE', #853, #1118, #516, .T. ) ;
#3134 = ORIENTED_EDGE ( 'NONE', *, *, #1423, .F. ) ;
#3135 = CARTESIAN_POINT ( 'NONE',  ( -17.75000000000000355, -1.467122728461210414E-15, -10.00000000000000000 ) ) ;
#3136 = DIRECTION ( 'NONE',  ( -1.000000000000000000, -9.856383386231861292E-17, 0.000000000000000000 ) ) ;
#3137 = EDGE_CURVE ( 'NONE', #2616, #1650, #2973, .T. ) ;
#3138 = EDGE_LOOP ( 'NONE', ( #836, #2893, #1417, #3197 ) ) ;
#3139 = DIRECTION ( 'NONE',  ( 8.673617379884036705E-17, -1.000000000000000000, 0.000000000000000000 ) ) ;
#3140 = ORIENTED_EDGE ( 'NONE', *, *, #2469, .F. ) ;
#3141 = STYLED_ITEM ( 'NONE', ( #2276 ), #2177 ) ;
#3142 = CARTESIAN_POINT ( 'NONE',  ( 1.500000000000000000, -1.000000000000017097, 15.90000000000000036 ) ) ;
#3143 = EDGE_CURVE ( 'NONE', #995, #3600, #524, .T. ) ;
#3144 = FACE_OUTER_BOUND ( 'NONE', #2262, .T. ) ;
#3145 = CARTESIAN_POINT ( 'NONE',  ( 8.883164823681214628, -1.780138919516032203, 29.59771870143755024 ) ) ;
#3146 = ORIENTED_EDGE ( 'NONE', *, *, #2824, .F. ) ;
#3147 = CARTESIAN_POINT ( 'NONE',  ( -1.074999999999999956, 0.000000000000000000, 7.099999999999999645 ) ) ;
#3148 = VECTOR ( 'NONE', #1835, 1000.000000000000000 ) ;
#3149 = CARTESIAN_POINT ( 'NONE',  ( -14.76689801091869469, -0.4326848166922033223, -12.74252279743858729 ) ) ;
#3150 = ORIENTED_EDGE ( 'NONE', *, *, #1834, .F. ) ;
#3151 = CARTESIAN_POINT ( 'NONE',  ( 8.102942524581171924, -4.999999999999999112, -11.55903758157691286 ) ) ;
#3152 = CARTESIAN_POINT ( 'NONE',  ( -6.000000000000000000, 0.000000000000000000, -1.000000000000000000 ) ) ;
#3153 = VERTEX_POINT ( 'NONE', #1477 ) ;
#3154 = ADVANCED_FACE ( 'NONE', ( #3317 ), #1543, .T. ) ;
#3155 = CARTESIAN_POINT ( 'NONE',  ( 14.99999999999999822, -2.999999999999998668, -10.00000000000000533 ) ) ;
#3156 = DIRECTION ( 'NONE',  ( 1.000000000000000000, 0.000000000000000000, 0.000000000000000000 ) ) ;
#3157 = ORIENTED_EDGE ( 'NONE', *, *, #3257, .T. ) ;
#3158 = DIRECTION ( 'NONE',  ( 0.000000000000000000, 0.000000000000000000, 1.000000000000000000 ) ) ;
#3159 = DIRECTION ( 'NONE',  ( 8.673617379884036705E-17, -1.000000000000000000, 0.000000000000000000 ) ) ;
#3160 = ORIENTED_EDGE ( 'NONE', *, *, #1718, .F. ) ;
#3161 = ADVANCED_FACE ( 'NONE', ( #3925 ), #1856, .F. ) ;
#3162 = CARTESIAN_POINT ( 'NONE',  ( 14.99999999999999822, -2.999999999999998668, -10.00000000000000533 ) ) ;
#3163 = CIRCLE ( 'NONE', #1681, 1.999999999999999112 ) ;
#3164 = FACE_OUTER_BOUND ( 'NONE', #639, .T. ) ;
#3165 = EDGE_LOOP ( 'NONE', ( #2288, #102, #918, #621 ) ) ;
#3166 = CARTESIAN_POINT ( 'NONE',  ( 17.00000000000000000, -2.238697803044320533, 18.00000000000001066 ) ) ;
#3167 = VERTEX_POINT ( 'NONE', #3046 ) ;
#3168 = EDGE_CURVE ( 'NONE', #1980, #2167, #3361, .T. ) ;
#3169 = CARTESIAN_POINT ( 'NONE',  ( 15.11562126155007313, -0.4387428761962481327, -12.74999047737194857 ) ) ;
#3170 = DIRECTION ( 'NONE',  ( 8.673617379884036705E-17, -1.000000000000000000, 0.000000000000000000 ) ) ;
#3171 = CIRCLE ( 'NONE', #858, 4.999999999999997335 ) ;
#3172 = VERTEX_POINT ( 'NONE', #3946 ) ;
#3173 = CARTESIAN_POINT ( 'NONE',  ( -15.00000000000000178, -3.000000000000001332, -10.00000000000000000 ) ) ;
#3174 = CIRCLE ( 'NONE', #2392, 1.999999999999998224 ) ;
#3175 = DIRECTION ( 'NONE',  ( 0.000000000000000000, 0.000000000000000000, 1.000000000000000000 ) ) ;
#3176 = VECTOR ( 'NONE', #3246, 1000.000000000000000 ) ;
#3177 = CIRCLE ( 'NONE', #1441, 2.750000000000000888 ) ;
#3178 = ORIENTED_EDGE ( 'NONE', *, *, #2148, .F. ) ;
#3179 = CYLINDRICAL_SURFACE ( 'NONE', #2877, 2.749999999999999112 ) ;
#3180 = DIRECTION ( 'NONE',  ( -1.000000000000000000, -3.049861237673404541E-16, 0.000000000000000000 ) ) ;
#3181 = ORIENTED_EDGE ( 'NONE', *, *, #1709, .T. ) ;
#3182 = ORIENTED_EDGE ( 'NONE', *, *, #2762, .F. ) ;
#3183 = DIRECTION ( 'NONE',  ( 1.000000000000000000, 3.049861237673404048E-16, 0.000000000000000000 ) ) ;
#3184 = ORIENTED_EDGE ( 'NONE', *, *, #338, .F. ) ;
#3185 = FACE_OUTER_BOUND ( 'NONE', #811, .T. ) ;
#3186 = DIRECTION ( 'NONE',  ( 1.000000000000000000, 0.000000000000000000, 0.000000000000000000 ) ) ;
#3187 = CARTESIAN_POINT ( 'NONE',  ( -6.152160080140355980, -2.000000000000001776, -11.99999999999999822 ) ) ;
#3188 = EDGE_CURVE ( 'NONE', #1657, #2492, #2396, .T. ) ;
#3189 = CARTESIAN_POINT ( 'NONE',  ( 8.809419284092021130, -0.4779338936545575178, 28.22560726702753087 ) ) ;
#3190 = ORIENTED_EDGE ( 'NONE', *, *, #3717, .T. ) ;
#3191 = DIRECTION ( 'NONE',  ( -0.9552512287680943182, 0.000000000000000000, -0.2957956895173526335 ) ) ;
#3192 = CARTESIAN_POINT ( 'NONE',  ( -16.69242384621935216, -0.1122381723107322010, -12.17927659353607872 ) ) ;
#3193 = EDGE_CURVE ( 'NONE', #2486, #2518, #15, .T. ) ;
#3194 = ORIENTED_EDGE ( 'NONE', *, *, #128, .F. ) ;
#3195 = AXIS2_PLACEMENT_3D ( 'NONE', #3723, #50, #1529 ) ;
#3196 = EDGE_CURVE ( 'NONE', #2359, #1620, #964, .T. ) ;
#3197 = ORIENTED_EDGE ( 'NONE', *, *, #413, .F. ) ;
#3198 = CARTESIAN_POINT ( 'NONE',  ( 18.09756097560975974, -0.4249999999999982681, 27.87804878048780921 ) ) ;
#3199 = DIRECTION ( 'NONE',  ( 1.000000000000000000, 0.000000000000000000, 0.000000000000000000 ) ) ;
#3200 = VERTEX_POINT ( 'NONE', #876 ) ;
#3201 = ORIENTED_EDGE ( 'NONE', *, *, #1397, .F. ) ;
#3202 = ORIENTED_EDGE ( 'NONE', *, *, #2246, .T. ) ;
#3203 = CARTESIAN_POINT ( 'NONE',  ( -6.152160080140355980, -2.000000000000001776, -7.999999999999998224 ) ) ;
#3204 = CARTESIAN_POINT ( 'NONE',  ( 1.925000000000000044, 4.194415287079684938E-16, 10.90000000000000036 ) ) ;
#3205 = AXIS2_PLACEMENT_3D ( 'NONE', #451, #2095, #2338 ) ;
#3206 = ORIENTED_EDGE ( 'NONE', *, *, #283, .F. ) ;
#3207 = DIRECTION ( 'NONE',  ( 5.291003656351673906E-49, -6.162975822039154730E-33, -1.000000000000000000 ) ) ;
#3208 = EDGE_CURVE ( 'NONE', #373, #2096, #917, .T. ) ;
#3209 = PRODUCT_DEFINITION_FORMATION_WITH_SPECIFIED_SOURCE ( 'ANY', '', #2795, .NOT_KNOWN. ) ;
#3210 = DIRECTION ( 'NONE',  ( -0.9756097560975610650, -8.375750507125330394E-17, -0.2195121951219508039 ) ) ;
#3211 = ORIENTED_EDGE ( 'NONE', *, *, #2254, .T. ) ;
#3212 = EDGE_CURVE ( 'NONE', #1194, #2948, #3286, .T. ) ;
#3213 = CARTESIAN_POINT ( 'NONE',  ( -8.834550937194430631, -0.6774071842879976213, 28.70663256032721833 ) ) ;
#3214 = AXIS2_PLACEMENT_3D ( 'NONE', #1143, #2624, #2658 ) ;
#3215 = ADVANCED_FACE ( 'NONE', ( #896 ), #2785, .F. ) ;
#3216 = DIRECTION ( 'NONE',  ( 1.000000000000000000, 1.209031052544795125E-16, 0.000000000000000000 ) ) ;
#3217 = CARTESIAN_POINT ( 'NONE',  ( -15.00000000000000000, -5.000000000000001776, -10.00000000000000000 ) ) ;
#3218 = VERTEX_POINT ( 'NONE', #2720 ) ;
#3219 = VERTEX_POINT ( 'NONE', #2109 ) ;
#3220 = VERTEX_POINT ( 'NONE', #3339 ) ;
#3221 = CYLINDRICAL_SURFACE ( 'NONE', #383, 2.000000000000001776 ) ;
#3222 = DIRECTION ( 'NONE',  ( 0.000000000000000000, 0.000000000000000000, -1.000000000000000000 ) ) ;
#3223 = FACE_OUTER_BOUND ( 'NONE', #430, .T. ) ;
#3224 = ORIENTED_EDGE ( 'NONE', *, *, #3252, .T. ) ;
#3225 = CARTESIAN_POINT ( 'NONE',  ( -16.50000000000000000, -5.000000000000001776, -10.00000000000000000 ) ) ;
#3226 = LINE ( 'NONE', #1125, #28 ) ;
#3227 = ORIENTED_EDGE ( 'NONE', *, *, #370, .F. ) ;
#3228 = AXIS2_PLACEMENT_3D ( 'NONE', #3462, #138, #1382 ) ;
#3229 = CARTESIAN_POINT ( 'NONE',  ( -15.15663775613927555, -0.4292167588346700868, 20.43254345941983985 ) ) ;
#3230 = ADVANCED_FACE ( 'NONE', ( #1202 ), #590, .F. ) ;
#3231 = CIRCLE ( 'NONE', #2389, 4.999999999999997335 ) ;
#3232 = CARTESIAN_POINT ( 'NONE',  ( -7.000000000000000000, 1.092073140647360401E-15, -1.000000000000000000 ) ) ;
#3233 = DIRECTION ( 'NONE',  ( 1.000000000000000000, 1.226634733346699064E-16, 0.000000000000000000 ) ) ;
#3234 = AXIS2_PLACEMENT_3D ( 'NONE', #2861, #2648, #1614 ) ;
#3235 = VERTEX_POINT ( 'NONE', #1523 ) ;
#3236 = EDGE_CURVE ( 'NONE', #3200, #189, #787, .T. ) ;
#3237 = ORIENTED_EDGE ( 'NONE', *, *, #13, .F. ) ;
#3238 = ORIENTED_EDGE ( 'NONE', *, *, #1929, .T. ) ;
#3239 = VECTOR ( 'NONE', #3081, 1000.000000000000114 ) ;
#3240 = ORIENTED_EDGE ( 'NONE', *, *, #829, .F. ) ;
#3241 = DIRECTION ( 'NONE',  ( -1.000000000000000000, 0.000000000000000000, 0.000000000000000000 ) ) ;
#3242 = CARTESIAN_POINT ( 'NONE',  ( 1.074999999999999956, 2.632990618166809728E-16, 8.400000000000000355 ) ) ;
#3243 = VERTEX_POINT ( 'NONE', #335 ) ;
#3244 = CARTESIAN_POINT ( 'NONE',  ( 12.69511388567677024, 9.611541355721177167E-16, -11.49999999999999645 ) ) ;
#3245 = AXIS2_PLACEMENT_3D ( 'NONE', #2268, #1649, #3199 ) ;
#3246 = DIRECTION ( 'NONE',  ( -9.020423150189582877E-17, 1.000000000000000000, -1.232595164407830946E-32 ) ) ;
#3247 = VERTEX_POINT ( 'NONE', #553 ) ;
#3248 = CYLINDRICAL_SURFACE ( 'NONE', #785, 2.749999999999997335 ) ;
#3249 = AXIS2_PLACEMENT_3D ( 'NONE', #3389, #2140, #3621 ) ;
#3250 = DIRECTION ( 'NONE',  ( 1.209031052544794878E-16, -1.000000000000000000, 0.000000000000000000 ) ) ;
#3251 = TOROIDAL_SURFACE ( 'NONE', #3563, 4.000000000000000000, 2.000000000000000000 ) ;
#3252 = EDGE_CURVE ( 'NONE', #2753, #3429, #315, .T. ) ;
#3253 = DIRECTION ( 'NONE',  ( 1.000000000000000000, 8.673617379884036705E-17, 0.000000000000000000 ) ) ;
#3254 = ORIENTED_EDGE ( 'NONE', *, *, #126, .T. ) ;
#3255 = VERTEX_POINT ( 'NONE', #2459 ) ;
#3256 = VERTEX_POINT ( 'NONE', #942 ) ;
#3257 = EDGE_CURVE ( 'NONE', #2606, #934, #2526, .T. ) ;
#3258 = ORIENTED_EDGE ( 'NONE', *, *, #3279, .F. ) ;
#3259 = EDGE_CURVE ( 'NONE', #1396, #3483, #3444, .T. ) ;
#3260 = FACE_OUTER_BOUND ( 'NONE', #2353, .T. ) ;
#3261 = CARTESIAN_POINT ( 'NONE',  ( 17.00000000000000711, -3.424999999999998490, 22.99999999999999645 ) ) ;
#3262 = DIRECTION ( 'NONE',  ( -8.585144269803463469E-17, 1.000000000000000000, -6.162975822039154730E-33 ) ) ;
#3263 = ORIENTED_EDGE ( 'NONE', *, *, #2469, .T. ) ;
#3264 = DIRECTION ( 'NONE',  ( -3.049861237673404541E-16, 1.000000000000000000, -0.000000000000000000 ) ) ;
#3265 = EDGE_CURVE ( 'NONE', #1766, #1577, #3231, .T. ) ;
#3266 = DIRECTION ( 'NONE',  ( 1.209031052544794878E-16, -1.000000000000000000, 0.000000000000000000 ) ) ;
#3267 = LINE ( 'NONE', #786, #1480 ) ;
#3268 = DIRECTION ( 'NONE',  ( -1.000000000000000000, 0.000000000000000000, -0.000000000000000000 ) ) ;
#3269 = CARTESIAN_POINT ( 'NONE',  ( 19.75000000000000711, -3.424999999999998046, 22.99999999999999645 ) ) ;
#3270 = CIRCLE ( 'NONE', #2568, 2.999999999999999112 ) ;
#3271 = ORIENTED_EDGE ( 'NONE', *, *, #2966, .T. ) ;
#3272 = ORIENTED_EDGE ( 'NONE', *, *, #483, .F. ) ;
#3273 = CARTESIAN_POINT ( 'NONE',  ( -1.251043192642522062, -0.4250026565164058967, 15.32500265651639459 ) ) ;
#3274 = DIRECTION ( 'NONE',  ( -8.265480160344848304E-17, 1.000000000000000000, -0.000000000000000000 ) ) ;
#3275 = EDGE_CURVE ( 'NONE', #3172, #2536, #533, .T. ) ;
#3276 = VERTEX_POINT ( 'NONE', #143 ) ;
#3277 = DIRECTION ( 'NONE',  ( -0.000000000000000000, -1.000000000000000000, -0.000000000000000000 ) ) ;
#3278 = CARTESIAN_POINT ( 'NONE',  ( -15.00000000000000178, -3.000000000000002665, -10.00000000000000000 ) ) ;
#3279 = EDGE_CURVE ( 'NONE', #3614, #476, #3171, .T. ) ;
#3280 = VECTOR ( 'NONE', #2656, 1000.000000000000000 ) ;
#3281 = DIRECTION ( 'NONE',  ( 1.000000000000000000, 2.223935471695297023E-16, 0.000000000000000000 ) ) ;
#3282 = VECTOR ( 'NONE', #999, 1000.000000000000000 ) ;
#3283 = CYLINDRICAL_SURFACE ( 'NONE', #1439, 1.500000000000001332 ) ;
#3284 = FACE_OUTER_BOUND ( 'NONE', #1077, .T. ) ;
#3285 = ORIENTED_EDGE ( 'NONE', *, *, #1297, .T. ) ;
#3287 = ORIENTED_EDGE ( 'NONE', *, *, #3252, .F. ) ;
#3286 = CIRCLE ( 'NONE', #1058, 1.000000000000000888 ) ;
#3288 = ORIENTED_EDGE ( 'NONE', *, *, #459, .T. ) ;
#3289 = CIRCLE ( 'NONE', #96, 5.100000000000003197 ) ;
#3290 = FACE_OUTER_BOUND ( 'NONE', #80, .T. ) ;
#3292 = LINE ( 'NONE', #1745, #1170 ) ;
#3291 = AXIS2_PLACEMENT_3D ( 'NONE', #3001, #2779, #2105 ) ;
#3293 = CIRCLE ( 'NONE', #599, 4.999999999999997335 ) ;
#3294 = ORIENTED_EDGE ( 'NONE', *, *, #2590, .F. ) ;
#3295 = CARTESIAN_POINT ( 'NONE',  ( 5.041540102057598700E-17, -0.4250000000000000444, 20.63691771871062741 ) ) ;
#3296 = EDGE_CURVE ( 'NONE', #582, #1604, #3487, .T. ) ;
#3297 = DIRECTION ( 'NONE',  ( 1.000000000000000000, 2.168404344971008868E-16, 0.000000000000000000 ) ) ;
#3298 = CARTESIAN_POINT ( 'NONE',  ( -21.99999999999999645, -2.000000000000001776, -4.230747773977808990 ) ) ;
#3299 = EDGE_CURVE ( 'NONE', #1661, #300, #2261, .T. ) ;
#3300 = EDGE_CURVE ( 'NONE', #3618, #571, #1003, .T. ) ;
#3301 = DIRECTION ( 'NONE',  ( -4.248847104521535677E-32, -4.898587196589412829E-16, -1.000000000000000000 ) ) ;
#3302 = VECTOR ( 'NONE', #3616, 1000.000000000000000 ) ;
#3303 = CARTESIAN_POINT ( 'NONE',  ( 8.999999999999982236, -6.833193226313060476E-16, 15.90000000000000036 ) ) ;
#3304 = EDGE_CURVE ( 'NONE', #3860, #3568, #3106, .T. ) ;
#3305 = CARTESIAN_POINT ( 'NONE',  ( -6.000000000000000000, 4.999999999999996447, -4.000000000000000000 ) ) ;
#3306 = ORIENTED_EDGE ( 'NONE', *, *, #94, .F. ) ;
#3307 = VECTOR ( 'NONE', #1843, 1000.000000000000000 ) ;
#3308 = LINE ( 'NONE', #1842, #1967 ) ;
#3309 = CARTESIAN_POINT ( 'NONE',  ( 8.999999999999982236, -6.833193226313060476E-16, 14.89999999999998259 ) ) ;
#3310 = ORIENTED_EDGE ( 'NONE', *, *, #2092, .F. ) ;
#3311 = CARTESIAN_POINT ( 'NONE',  ( -6.000000000000000000, 4.999999999999996447, -1.000000000000000000 ) ) ;
#3312 = ORIENTED_EDGE ( 'NONE', *, *, #2912, .F. ) ;
#3313 = AXIS2_PLACEMENT_3D ( 'NONE', #1113, #2037, #2327 ) ;
#3314 = DIRECTION ( 'NONE',  ( 1.000000000000000000, 1.209031052544794878E-16, 0.000000000000000000 ) ) ;
#3315 = CARTESIAN_POINT ( 'NONE',  ( -3.186995240162683984, -2.425000000000000711, 28.32884657922382488 ) ) ;
#3316 = LINE ( 'NONE', #3629, #3707 ) ;
#3317 = FACE_OUTER_BOUND ( 'NONE', #393, .T. ) ;
#3318 = ORIENTED_EDGE ( 'NONE', *, *, #3062, .T. ) ;
#3319 = PLANE ( 'NONE',  #2458 ) ;
#3320 = AXIS2_PLACEMENT_3D ( 'NONE', #1059, #1990, #3497 ) ;
#3321 = ADVANCED_FACE ( 'NONE', ( #1623 ), #673, .F. ) ;
#3322 = LINE ( 'NONE', #3026, #431 ) ;
#3323 = CARTESIAN_POINT ( 'NONE',  ( -6.152160080140355980, -3.739707859379575364E-16, -8.000000000000000000 ) ) ;
#3324 = ORIENTED_EDGE ( 'NONE', *, *, #2660, .F. ) ;
#3325 = ORIENTED_EDGE ( 'NONE', *, *, #3478, .F. ) ;
#3326 = EDGE_CURVE ( 'NONE', #969, #1644, #544, .T. ) ;
#3327 = DIRECTION ( 'NONE',  ( 0.000000000000000000, 0.000000000000000000, -1.000000000000000000 ) ) ;
#3328 = CIRCLE ( 'NONE', #2176, 2.000000000000001776 ) ;
#3329 = CARTESIAN_POINT ( 'NONE',  ( 1.951685505061957926, -1.951685505061957704, 0.000000000000000000 ) ) ;
#3330 = ORIENTED_EDGE ( 'NONE', *, *, #370, .T. ) ;
#3331 = DIRECTION ( 'NONE',  ( 1.000000000000000000, 0.000000000000000000, 0.000000000000000000 ) ) ;
#3332 = AXIS2_PLACEMENT_3D ( 'NONE', #2360, #801, #837 ) ;
#3333 = ORIENTED_EDGE ( 'NONE', *, *, #234, .T. ) ;
#3334 = DIRECTION ( 'NONE',  ( 1.000000000000000000, -8.673617379884037937E-17, 0.000000000000000000 ) ) ;
#3335 = CARTESIAN_POINT ( 'NONE',  ( -1.748961664607275646, -0.4249973434801549987, 15.32499734348014364 ) ) ;
#3336 = DIRECTION ( 'NONE',  ( 0.9238795325112868495, -0.3826834323650896708, 0.000000000000000000 ) ) ;
#3337 = DIRECTION ( 'NONE',  ( -0.000000000000000000, -0.000000000000000000, -1.000000000000000000 ) ) ;
#3338 = CARTESIAN_POINT ( 'NONE',  ( 20.00000000000000000, -2.000000000000002220, -4.230747773977820536 ) ) ;
#3339 = CARTESIAN_POINT ( 'NONE',  ( 20.00000000000000000, -5.000000000000002665, -4.230747773977820536 ) ) ;
#3340 = ORIENTED_EDGE ( 'NONE', *, *, #2246, .F. ) ;
#3341 = LINE ( 'NONE', #2073, #1248 ) ;
#3342 = CARTESIAN_POINT ( 'NONE',  ( -8.999999999999992895, -7.352625460007159853E-16, 14.89999999999999325 ) ) ;
#3343 = ADVANCED_FACE ( 'NONE', ( #1024 ), #3664, .T. ) ;
#3344 = CARTESIAN_POINT ( 'NONE',  ( -8.888888888888894613, -2.425000000000001155, 19.69999999999999929 ) ) ;
#3345 = ORIENTED_EDGE ( 'NONE', *, *, #1828, .F. ) ;
#3346 = ORIENTED_EDGE ( 'NONE', *, *, #1274, .T. ) ;
#3347 = CARTESIAN_POINT ( 'NONE',  ( -13.49999999999999822, -5.000000000000001776, -10.00000000000000000 ) ) ;
#3348 = CYLINDRICAL_SURFACE ( 'NONE', #2547, 2.750000000000000888 ) ;
#3349 = DIRECTION ( 'NONE',  ( 0.000000000000000000, -1.000000000000000000, 0.000000000000000000 ) ) ;
#3350 = ADVANCED_FACE ( 'NONE', ( #3736 ), #1935, .T. ) ;
#3351 = ORIENTED_EDGE ( 'NONE', *, *, #1444, .F. ) ;
#3352 = DIRECTION ( 'NONE',  ( -8.585144269803463469E-17, 1.000000000000000000, -6.162975822039154730E-33 ) ) ;
#3353 = EDGE_LOOP ( 'NONE', ( #3741, #911, #2008, #1049, #1963, #1491, #3206, #2409, #207, #152, #665, #802 ) ) ;
#3354 = VECTOR ( 'NONE', #2229, 1000.000000000000000 ) ;
#3355 = DIRECTION ( 'NONE',  ( -1.000000000000000000, -0.000000000000000000, -0.000000000000000000 ) ) ;
#3356 = CARTESIAN_POINT ( 'NONE',  ( 10.15585624154917355, -5.000000000000001776, -13.49999999999999645 ) ) ;
#3357 = AXIS2_PLACEMENT_3D ( 'NONE', #3406, #2524, #3738 ) ;
#3358 = DIRECTION ( 'NONE',  ( 0.9756097560975611760, 8.375750507125331627E-17, -0.2195121951219507761 ) ) ;
#3359 = DIRECTION ( 'NONE',  ( -0.1117947730678652968, 0.000000000000000000, -0.9937313161588018362 ) ) ;
#3360 = LINE ( 'NONE', #568, #3148 ) ;
#3361 = LINE ( 'NONE', #611, #475 ) ;
#3362 = VERTEX_POINT ( 'NONE', #1045 ) ;
#3363 = DIRECTION ( 'NONE',  ( 1.000000000000000000, 8.673617379884040402E-17, 0.000000000000000000 ) ) ;
#3364 = AXIS2_PLACEMENT_3D ( 'NONE', #2381, #1115, #2935 ) ;
#3365 = CARTESIAN_POINT ( 'NONE',  ( 15.00000000000000355, -4.999999999999998224, -9.999999999999996447 ) ) ;
#3366 = ORIENTED_EDGE ( 'NONE', *, *, #457, .F. ) ;
#3367 = DIRECTION ( 'NONE',  ( -1.000000000000000000, 0.000000000000000000, 0.000000000000000000 ) ) ;
#3368 = EDGE_CURVE ( 'NONE', #3514, #3860, #2713, .T. ) ;
#3369 = LINE ( 'NONE', #88, #1269 ) ;
#3370 = DIRECTION ( 'NONE',  ( -1.000000000000000000, -8.673617379884036705E-17, -6.486043542185654914E-65 ) ) ;
#3371 = VERTEX_POINT ( 'NONE', #455 ) ;
#3372 = VECTOR ( 'NONE', #302, 1000.000000000000000 ) ;
#3373 = EDGE_CURVE ( 'NONE', #3450, #3801, #3226, .T. ) ;
#3374 = DIRECTION ( 'NONE',  ( 1.000000000000000000, 2.223935471695296037E-16, 0.000000000000000000 ) ) ;
#3375 = ORIENTED_EDGE ( 'NONE', *, *, #2464, .F. ) ;
#3376 = ADVANCED_FACE ( 'NONE', ( #3816 ), #1405, .T. ) ;
#3377 = DIRECTION ( 'NONE',  ( 0.2957956895173517453, -0.000000000000000000, 0.9552512287680945402 ) ) ;
#3378 = FACE_OUTER_BOUND ( 'NONE', #3538, .T. ) ;
#3379 = CARTESIAN_POINT ( 'NONE',  ( 8.888888888888894613, -4.999999999999999112, 19.69999999999999929 ) ) ;
#3380 = CARTESIAN_POINT ( 'NONE',  ( -0.8943581845429219301, -2.425000000000000266, 28.58676824798105187 ) ) ;
#3381 = EDGE_CURVE ( 'NONE', #749, #1043, #1089, .T. ) ;
#3382 = PLANE ( 'NONE',  #139 ) ;
#3383 = DIRECTION ( 'NONE',  ( 8.673617379884036705E-17, -1.000000000000000000, 0.000000000000000000 ) ) ;
#3384 = EDGE_LOOP ( 'NONE', ( #2049, #845, #336, #3762 ) ) ;
#3385 = FACE_OUTER_BOUND ( 'NONE', #1866, .T. ) ;
#3386 = DIRECTION ( 'NONE',  ( 1.000000000000000000, 8.809142651444725992E-17, 0.000000000000000000 ) ) ;
#3387 = CIRCLE ( 'NONE', #69, 0.4250000000000000444 ) ;
#3388 = ORIENTED_EDGE ( 'NONE', *, *, #289, .T. ) ;
#3389 = CARTESIAN_POINT ( 'NONE',  ( -19.84414375845083001, -2.000000000000002220, -11.49999999999999822 ) ) ;
#3390 = DIRECTION ( 'NONE',  ( -8.659560562354893415E-17, 0.7071067811865441310, 0.7071067811865510144 ) ) ;
#3391 = FACE_OUTER_BOUND ( 'NONE', #2594, .T. ) ;
#3392 = ORIENTED_EDGE ( 'NONE', *, *, #2023, .T. ) ;
#3393 = DIRECTION ( 'NONE',  ( -1.000000000000000000, 0.000000000000000000, 0.000000000000000000 ) ) ;
#3394 = ORIENTED_EDGE ( 'NONE', *, *, #146, .T. ) ;
#3395 = AXIS2_PLACEMENT_3D ( 'NONE', #2457, #3085, #2131 ) ;
#3396 = DIRECTION ( 'NONE',  ( 8.673617379884036705E-17, -1.000000000000000000, 0.000000000000000000 ) ) ;
#3397 = DIRECTION ( 'NONE',  ( 1.000000000000000000, 8.585144269803463469E-17, 5.452576383271379007E-51 ) ) ;
#3398 = AXIS2_PLACEMENT_3D ( 'NONE', #2604, #3868, #1436 ) ;
#3399 = EDGE_CURVE ( 'NONE', #248, #902, #2009, .T. ) ;
#3400 = FACE_OUTER_BOUND ( 'NONE', #2134, .T. ) ;
#3401 = FACE_OUTER_BOUND ( 'NONE', #107, .T. ) ;
#3402 = CARTESIAN_POINT ( 'NONE',  ( -2.760100110745604240, 3.613979757128255585E-17, -11.49999999999999645 ) ) ;
#3403 = CARTESIAN_POINT ( 'NONE',  ( -14.42674311259243147, -0.3936275978402060671, -12.69195415229022394 ) ) ;
#3404 = EDGE_CURVE ( 'NONE', #2858, #3906, #1678, .T. ) ;
#3405 = ORIENTED_EDGE ( 'NONE', *, *, #904, .T. ) ;
#3406 = CARTESIAN_POINT ( 'NONE',  ( 2.349361724508355520E-16, -2.625000000000000000, 23.89999999999999858 ) ) ;
#3407 = CARTESIAN_POINT ( 'NONE',  ( -6.935145336247431611E-18, -2.760100110745604685, 0.000000000000000000 ) ) ;
#3408 = ORIENTED_EDGE ( 'NONE', *, *, #3521, .F. ) ;
#3409 = AXIS2_PLACEMENT_3D ( 'NONE', #229, #3586, #851 ) ;
#3410 = DIRECTION ( 'NONE',  ( 0.000000000000000000, 1.000000000000000000, 0.000000000000000000 ) ) ;
#3411 = ORIENTED_EDGE ( 'NONE', *, *, #1349, .T. ) ;
#3412 = CARTESIAN_POINT ( 'NONE',  ( 19.84414375845082645, -2.000000000000001776, -11.49999999999999645 ) ) ;
#3413 = MANIFOLD_SOLID_BREP ( 'Cut-Extrude9', #614 ) ;
#3414 = ORIENTED_EDGE ( 'NONE', *, *, #2622, .F. ) ;
#3415 = DIRECTION ( 'NONE',  ( 0.000000000000000000, 1.000000000000000000, 0.000000000000000000 ) ) ;
#3416 = LINE ( 'NONE', #1931, #804 ) ;
#3417 = DIRECTION ( 'NONE',  ( 0.000000000000000000, 0.000000000000000000, -1.000000000000000000 ) ) ;
#3418 = VECTOR ( 'NONE', #3087, 1000.000000000000000 ) ;
#3419 = CYLINDRICAL_SURFACE ( 'NONE', #1200, 4.999999999999997335 ) ;
#3420 = DIRECTION ( 'NONE',  ( 0.2957956895173525780, 2.565618633492486332E-16, -0.9552512287680944292 ) ) ;
#3421 = EDGE_CURVE ( 'NONE', #449, #2545, #474, .T. ) ;
#3422 = AXIS2_PLACEMENT_3D ( 'NONE', #2700, #3907, #2398 ) ;
#3423 = DIRECTION ( 'NONE',  ( 1.000000000000000000, 0.000000000000000000, 2.081668171172169697E-15 ) ) ;
#3424 = VERTEX_POINT ( 'NONE', #2343 ) ;
#3425 = CARTESIAN_POINT ( 'NONE',  ( -2.760100110745604240, 3.613979757128255585E-17, 0.000000000000000000 ) ) ;
#3426 = AXIS2_PLACEMENT_3D ( 'NONE', #2413, #937, #1159 ) ;
#3427 = EDGE_CURVE ( 'NONE', #403, #984, #1458, .T. ) ;
#3428 = DIRECTION ( 'NONE',  ( -5.345529420184392812E-49, 6.162975822039154730E-33, 1.000000000000000000 ) ) ;
#3429 = VERTEX_POINT ( 'NONE', #2926 ) ;
#3430 = EDGE_CURVE ( 'NONE', #2315, #3632, #2036, .T. ) ;
#3431 = CARTESIAN_POINT ( 'NONE',  ( 15.00000000000000178, -0.4249999999999987121, 10.90000000000000036 ) ) ;
#3432 = AXIS2_PLACEMENT_3D ( 'NONE', #2881, #3433, #3156 ) ;
#3433 = DIRECTION ( 'NONE',  ( 8.673617379884036705E-17, -1.000000000000000000, 0.000000000000000000 ) ) ;
#3434 = ORIENTED_EDGE ( 'NONE', *, *, #2766, .T. ) ;
#3435 = DIRECTION ( 'NONE',  ( 8.673617379884036705E-17, -1.000000000000000000, 0.000000000000000000 ) ) ;
#3436 = ORIENTED_EDGE ( 'NONE', *, *, #2197, .F. ) ;
#3437 = CARTESIAN_POINT ( 'NONE',  ( 14.99999999999999822, 1.239822024051726999E-15, -10.00000000000000533 ) ) ;
#3438 = VECTOR ( 'NONE', #282, 1000.000000000000000 ) ;
#3439 = DIRECTION ( 'NONE',  ( 0.000000000000000000, 0.000000000000000000, -1.000000000000000000 ) ) ;
#3440 = CARTESIAN_POINT ( 'NONE',  ( 8.877577433859825007, -1.537932888559119249, 29.49729707229629483 ) ) ;
#3441 = ORIENTED_EDGE ( 'NONE', *, *, #390, .F. ) ;
#3442 = TOROIDAL_SURFACE ( 'NONE', #2737, 5.071067811865476394, 2.000000000000000000 ) ;
#3443 = CARTESIAN_POINT ( 'NONE',  ( 17.02915128610057494, -0.02803377043953504677, -11.87003862530601239 ) ) ;
#3444 = LINE ( 'NONE', #3129, #159 ) ;
#3445 = EDGE_CURVE ( 'NONE', #1340, #3789, #163, .T. ) ;
#3446 = EDGE_LOOP ( 'NONE', ( #1383, #2974, #2349, #3931 ) ) ;
#3447 = DIRECTION ( 'NONE',  ( 1.000000000000000000, 9.020423150189582877E-17, 0.000000000000000000 ) ) ;
#3448 = CARTESIAN_POINT ( 'NONE',  ( -6.000000000000000000, 5.204170427930423255E-16, 0.000000000000000000 ) ) ;
#3449 = EDGE_CURVE ( 'NONE', #3860, #3514, #221, .T. ) ;
#3450 = VERTEX_POINT ( 'NONE', #3851 ) ;
#3451 = LINE ( 'NONE', #3760, #2222 ) ;
#3452 = FACE_OUTER_BOUND ( 'NONE', #3036, .T. ) ;
#3453 = ORIENTED_EDGE ( 'NONE', *, *, #122, .F. ) ;
#3454 = ADVANCED_FACE ( 'NONE', ( #3558 ), #2965, .F. ) ;
#3455 = APPLICATION_PROTOCOL_DEFINITION ( 'draft international standard', 'automotive_design', 1998, #1511 ) ;
#3456 = CARTESIAN_POINT ( 'NONE',  ( 12.29999999999999893, -2.199999999999996181, 1.699999999999999956 ) ) ;
#3457 = ORIENTED_EDGE ( 'NONE', *, *, #2221, .T. ) ;
#3458 = VECTOR ( 'NONE', #753, 1000.000000000000000 ) ;
#3459 = CARTESIAN_POINT ( 'NONE',  ( -10.15585624154917177, -2.000000000000001776, -11.49999999999999645 ) ) ;
#3460 = DIRECTION ( 'NONE',  ( 5.345529420184392812E-49, -6.162975822039154730E-33, -1.000000000000000000 ) ) ;
#3461 = CARTESIAN_POINT ( 'NONE',  ( -8.245353784012984022, -2.000000000000001776, -12.09159137903469983 ) ) ;
#3462 = CARTESIAN_POINT ( 'NONE',  ( -6.000000000000000000, 5.204170427930423255E-16, -4.000000000000000000 ) ) ;
#3463 = ORIENTED_EDGE ( 'NONE', *, *, #1639, .T. ) ;
#3464 = CARTESIAN_POINT ( 'NONE',  ( 15.57325688740757208, -0.3936275978402057896, -12.69195415229022927 ) ) ;
#3465 = AXIS2_PLACEMENT_3D ( 'NONE', #651, #1872, #1264 ) ;
#3466 = CARTESIAN_POINT ( 'NONE',  ( -15.00000000000000000, -5.000000000000001776, -10.00000000000000000 ) ) ;
#3467 = ORIENTED_EDGE ( 'NONE', *, *, #3521, .T. ) ;
#3468 = DIRECTION ( 'NONE',  ( -1.000000000000000000, -1.577021341797096821E-16, 0.000000000000000000 ) ) ;
#3469 = FACE_OUTER_BOUND ( 'NONE', #1875, .T. ) ;
#3470 = ORIENTED_EDGE ( 'NONE', *, *, #1415, .F. ) ;
#3471 = CARTESIAN_POINT ( 'NONE',  ( 22.00000000000000355, -2.000000000000001776, -4.230747773977820536 ) ) ;
#3472 = ADVANCED_FACE ( 'NONE', ( #232 ), #2127, .T. ) ;
#3473 = CARTESIAN_POINT ( 'NONE',  ( -0.9255974447314182507, -0.4446170466830576262, 28.86445056076769333 ) ) ;
#3474 = EDGE_LOOP ( 'NONE', ( #2962, #1898, #1514, #774, #810 ) ) ;
#3475 = LINE ( 'NONE', #1339, #3105 ) ;
#3476 = ORIENTED_EDGE ( 'NONE', *, *, #1052, .F. ) ;
#3477 = CYLINDRICAL_SURFACE ( 'NONE', #1309, 0.4250000000000000444 ) ;
#3478 = EDGE_CURVE ( 'NONE', #748, #2028, #2068, .T. ) ;
#3479 = CYLINDRICAL_SURFACE ( 'NONE', #1096, 1.499999999999999556 ) ;
#3480 = CIRCLE ( 'NONE', #3592, 1.999999999999998224 ) ;
#3481 = DIRECTION ( 'NONE',  ( 1.209031052544794878E-16, -1.000000000000000000, 0.000000000000000000 ) ) ;
#3482 = CARTESIAN_POINT ( 'NONE',  ( 15.14982444250672877, -0.4249999999999987121, 20.42962111683969795 ) ) ;
#3483 = VERTEX_POINT ( 'NONE', #2758 ) ;
#3484 = CARTESIAN_POINT ( 'NONE',  ( -10.05372496902197810, -8.456820963555938492E-16, -11.11807516315383104 ) ) ;
#3485 = ADVANCED_FACE ( 'NONE', ( #3378 ), #3915, .T. ) ;
#3486 = CARTESIAN_POINT ( 'NONE',  ( 17.00000000000000000, -3.424999999999998490, 23.00000000000000000 ) ) ;
#3487 = CIRCLE ( 'NONE', #1378, 7.071067811865476394 ) ;
#3488 = CARTESIAN_POINT ( 'NONE',  ( 1.500000000000000000, 3.673940397442059868E-16, 10.90000000000000036 ) ) ;
#3489 = AXIS2_PLACEMENT_3D ( 'NONE', #3278, #497, #199 ) ;
#3490 = VECTOR ( 'NONE', #893, 1000.000000000000000 ) ;
#3491 = CYLINDRICAL_SURFACE ( 'NONE', #2048, 1.000000000000000000 ) ;
#3492 = CARTESIAN_POINT ( 'NONE',  ( 14.99999999999999822, 45.76285410179868052, -9.999999999999996447 ) ) ;
#3493 = ORIENTED_EDGE ( 'NONE', *, *, #1126, .T. ) ;
#3494 = PRODUCT_CONTEXT ( 'NONE', #1716, 'mechanical' ) ;
#3495 = EDGE_CURVE ( 'NONE', #3153, #3513, #587, .T. ) ;
#3496 = EDGE_LOOP ( 'NONE', ( #3893, #1142, #1779, #3366 ) ) ;
#3497 = DIRECTION ( 'NONE',  ( 1.000000000000000000, 0.000000000000000000, 0.000000000000000000 ) ) ;
#3498 = DIRECTION ( 'NONE',  ( 5.345529420184392812E-49, -6.162975822039154730E-33, -1.000000000000000000 ) ) ;
#3499 = DIRECTION ( 'NONE',  ( 0.2957956895173528555, -0.000000000000000000, 0.9552512287680942071 ) ) ;
#3500 = EDGE_CURVE ( 'NONE', #828, #1099, #2977, .T. ) ;
#3501 = EDGE_LOOP ( 'NONE', ( #262, #792, #1111, #3134 ) ) ;
#3502 = CARTESIAN_POINT ( 'NONE',  ( 12.97458569301915077, -0.02888053414477965986, -11.87383079051001999 ) ) ;
#3503 = ADVANCED_FACE ( 'NONE', ( #2377 ), #2066, .F. ) ;
#3504 = ORIENTED_EDGE ( 'NONE', *, *, #1923, .T. ) ;
#3505 = AXIS2_PLACEMENT_3D ( 'NONE', #1539, #2760, #1283 ) ;
#3506 = CIRCLE ( 'NONE', #3128, 7.071067811865472841 ) ;
#3507 = FACE_OUTER_BOUND ( 'NONE', #2919, .T. ) ;
#3508 = ORIENTED_EDGE ( 'NONE', *, *, #552, .T. ) ;
#3509 = DIRECTION ( 'NONE',  ( -9.020423150189582877E-17, 1.000000000000000000, -1.232595164407830946E-32 ) ) ;
#3510 = AXIS2_PLACEMENT_3D ( 'NONE', #3678, #593, #299 ) ;
#3511 = DIRECTION ( 'NONE',  ( -1.000000000000000000, -1.039240347704193232E-16, -0.000000000000000000 ) ) ;
#3512 = ORIENTED_EDGE ( 'NONE', *, *, #2598, .T. ) ;
#3513 = VERTEX_POINT ( 'NONE', #2149 ) ;
#3514 = VERTEX_POINT ( 'NONE', #2432 ) ;
#3515 = DIRECTION ( 'NONE',  ( -1.000000000000000000, 0.000000000000000000, 0.000000000000000000 ) ) ;
#3516 = CARTESIAN_POINT ( 'NONE',  ( -6.000000000000000888, 4.999999999999996447, 0.000000000000000000 ) ) ;
#3517 = DIRECTION ( 'NONE',  ( -1.000000000000000000, -9.020423150189582877E-17, 0.000000000000000000 ) ) ;
#3518 = AXIS2_PLACEMENT_3D ( 'NONE', #1991, #1060, #3241 ) ;
#3519 = VERTEX_POINT ( 'NONE', #3627 ) ;
#3520 = CARTESIAN_POINT ( 'NONE',  ( 4.472333961502706776E-16, -5.000000000000000000, 20.63691771871062741 ) ) ;
#3521 = EDGE_CURVE ( 'NONE', #3781, #1356, #872, .T. ) ;
#3522 = EDGE_LOOP ( 'NONE', ( #443, #3823, #3842, #2097 ) ) ;
#3523 = VECTOR ( 'NONE', #14, 1000.000000000000000 ) ;
#3524 = ADVANCED_FACE ( 'NONE', ( #1536 ), #330, .T. ) ;
#3525 = CARTESIAN_POINT ( 'NONE',  ( -17.00000000000000000, -3.425000000000002043, 23.00000000000000000 ) ) ;
#3526 = CIRCLE ( 'NONE', #3332, 2.000000000000000000 ) ;
#3527 = CARTESIAN_POINT ( 'NONE',  ( 6.152160080140360421, 8.673617379884035472E-16, -11.99999999999999822 ) ) ;
#3528 = LINE ( 'NONE', #501, #43 ) ;
#3529 = AXIS2_PLACEMENT_3D ( 'NONE', #3836, #1461, #2629 ) ;
#3530 = ORIENTED_EDGE ( 'NONE', *, *, #3066, .F. ) ;
#3531 = ORIENTED_EDGE ( 'NONE', *, *, #3236, .T. ) ;
#3532 = ORIENTED_EDGE ( 'NONE', *, *, #2298, .F. ) ;
#3533 = CARTESIAN_POINT ( 'NONE',  ( -10.00000000000000000, -2.999999999999999112, 9.399999999999998579 ) ) ;
#3534 = DIRECTION ( 'NONE',  ( -1.000000000000000000, -8.265480160344848304E-17, 0.000000000000000000 ) ) ;
#3535 = ORIENTED_EDGE ( 'NONE', *, *, #3208, .T. ) ;
#3536 = CARTESIAN_POINT ( 'NONE',  ( 10.05372496902197987, -2.000000000000001332, -11.11807516315382749 ) ) ;
#3537 = CARTESIAN_POINT ( 'NONE',  ( -5.049999999999999822, -2.625000000000000444, 23.89999999999999858 ) ) ;
#3538 = EDGE_LOOP ( 'NONE', ( #1725, #3841, #1824, #3160 ) ) ;
#3539 = EDGE_CURVE ( 'NONE', #3371, #2512, #1695, .T. ) ;
#3540 = CARTESIAN_POINT ( 'NONE',  ( -15.50000000000000000, -5.000000000000001776, 23.00000000000000000 ) ) ;
#3541 = CARTESIAN_POINT ( 'NONE',  ( 15.00000000000000178, -2.000000000000001776, -9.999999999999996447 ) ) ;
#3542 = ADVANCED_FACE ( 'NONE', ( #1236 ), #3590, .F. ) ;
#3543 = CARTESIAN_POINT ( 'NONE',  ( 7.000000000000000000, 4.999999999999996447, -4.000000000000000000 ) ) ;
#3544 = VECTOR ( 'NONE', #675, 1000.000000000000000 ) ;
#3545 = ORIENTED_EDGE ( 'NONE', *, *, #2350, .F. ) ;
#3546 = ORIENTED_EDGE ( 'NONE', *, *, #1701, .T. ) ;
#3547 = ORIENTED_EDGE ( 'NONE', *, *, #2660, .T. ) ;
#3548 = ADVANCED_FACE ( 'NONE', ( #3019 ), #1769, .F. ) ;
#3549 =( GEOMETRIC_REPRESENTATION_CONTEXT ( 3 ) GLOBAL_UNCERTAINTY_ASSIGNED_CONTEXT ( ( #169 ) ) GLOBAL_UNIT_ASSIGNED_CONTEXT ( ( #514, #1736, #1110 ) ) REPRESENTATION_CONTEXT ( 'NONE', 'WORKASPACE' ) );
#3550 = ORIENTED_EDGE ( 'NONE', *, *, #413, .T. ) ;
#3551 = DIRECTION ( 'NONE',  ( -9.020423150189582877E-17, 1.000000000000000000, -1.232595164407830946E-32 ) ) ;
#3552 = CIRCLE ( 'NONE', #2991, 1.499999999999997780 ) ;
#3553 = CARTESIAN_POINT ( 'NONE',  ( -2.760100110745604240, 3.613979757128255585E-17, 7.099999999999999645 ) ) ;
#3554 = VERTEX_POINT ( 'NONE', #3356 ) ;
#3555 = DIRECTION ( 'NONE',  ( 1.209031052544794878E-16, -1.000000000000000000, 0.000000000000000000 ) ) ;
#3556 = VERTEX_POINT ( 'NONE', #1197 ) ;
#3557 = CARTESIAN_POINT ( 'NONE',  ( 20.00000000000000000, -2.424999999999998490, 23.00000000000000000 ) ) ;
#3558 = FACE_OUTER_BOUND ( 'NONE', #2024, .T. ) ;
#3559 = CARTESIAN_POINT ( 'NONE',  ( -16.35076483543229742, -0.9429147975139189342, 18.69645677944289730 ) ) ;
#3560 = EDGE_CURVE ( 'NONE', #868, #3911, #538, .T. ) ;
#3561 = CIRCLE ( 'NONE', #2671, 2.999999999999999112 ) ;
#3562 = CARTESIAN_POINT ( 'NONE',  ( -16.50000000000000355, 45.76285410179867341, -10.00000000000000000 ) ) ;
#3563 = AXIS2_PLACEMENT_3D ( 'NONE', #3471, #2290, #2934 ) ;
#3564 = CARTESIAN_POINT ( 'NONE',  ( -17.00000000000000000, -2.290627295735168101, 10.86828307431277452 ) ) ;
#3565 = EDGE_CURVE ( 'NONE', #1726, #2428, #269, .T. ) ;
#3566 = VERTEX_POINT ( 'NONE', #1473 ) ;
#3567 = ORIENTED_EDGE ( 'NONE', *, *, #3500, .F. ) ;
#3568 = VERTEX_POINT ( 'NONE', #1809 ) ;
#3569 = CYLINDRICAL_SURFACE ( 'NONE', #175, 2.000000000000001776 ) ;
#3570 = ADVANCED_FACE ( 'NONE', ( #3040 ), #1516, .T. ) ;
#3571 = ORIENTED_EDGE ( 'NONE', *, *, #2571, .F. ) ;
#3572 = LINE ( 'NONE', #3242, #3280 ) ;
#3573 = ORIENTED_EDGE ( 'NONE', *, *, #1198, .T. ) ;
#3574 = CARTESIAN_POINT ( 'NONE',  ( 8.999999999999982236, -6.833193226313060476E-16, 15.90000000000000036 ) ) ;
#3575 = DIRECTION ( 'NONE',  ( 1.000000000000000000, 0.000000000000000000, 0.000000000000000000 ) ) ;
#3576 = VECTOR ( 'NONE', #3460, 1000.000000000000000 ) ;
#3577 = DIRECTION ( 'NONE',  ( 0.000000000000000000, 0.000000000000000000, -1.000000000000000000 ) ) ;
#3578 = DIRECTION ( 'NONE',  ( 0.000000000000000000, 0.000000000000000000, -1.000000000000000000 ) ) ;
#3579 = AXIS2_PLACEMENT_3D ( 'NONE', #2245, #1942, #1648 ) ;
#3580 = LINE ( 'NONE', #3543, #1760 ) ;
#3581 = AXIS2_PLACEMENT_3D ( 'NONE', #2757, #3626, #1785 ) ;
#3582 = ORIENTED_EDGE ( 'NONE', *, *, #3300, .F. ) ;
#3583 = ORIENTED_EDGE ( 'NONE', *, *, #3901, .F. ) ;
#3584 = EDGE_CURVE ( 'NONE', #3639, #1043, #2255, .T. ) ;
#3585 = CARTESIAN_POINT ( 'NONE',  ( -1.074999999999999956, -0.2489613423317572349, 15.14896134233174685 ) ) ;
#3586 = DIRECTION ( 'NONE',  ( 1.000000000000000000, 0.000000000000000000, -0.000000000000000000 ) ) ;
#3587 = ORIENTED_EDGE ( 'NONE', *, *, #3656, .F. ) ;
#3588 = ADVANCED_FACE ( 'NONE', ( #3144 ), #3796, .T. ) ;
#3589 = CARTESIAN_POINT ( 'NONE',  ( 22.07106781186547906, -4.999999999999997335, -9.999999999999996447 ) ) ;
#3590 = CYLINDRICAL_SURFACE ( 'NONE', #33, 2.749999999999999112 ) ;
#3591 = ADVANCED_FACE ( 'NONE', ( #353 ), #3691, .F. ) ;
#3592 = AXIS2_PLACEMENT_3D ( 'NONE', #3412, #3076, #3331 ) ;
#3593 = DIRECTION ( 'NONE',  ( 1.000000000000000000, 8.585144269803463469E-17, 0.000000000000000000 ) ) ;
#3594 = LINE ( 'NONE', #2967, #408 ) ;
#3595 = CIRCLE ( 'NONE', #2195, 2.750000000000000888 ) ;
#3596 = CARTESIAN_POINT ( 'NONE',  ( 17.00000000000000000, -2.424999999999998934, 18.00000000000000355 ) ) ;
#3597 = CARTESIAN_POINT ( 'NONE',  ( 10.15585624154917532, -2.000000000000001776, -13.49999999999999645 ) ) ;
#3598 = ORIENTED_EDGE ( 'NONE', *, *, #3921, .F. ) ;
#3599 = VECTOR ( 'NONE', #1720, 1000.000000000000000 ) ;
#3600 = VERTEX_POINT ( 'NONE', #1281 ) ;
#3601 = VECTOR ( 'NONE', #729, 1000.000000000000000 ) ;
#3602 = CARTESIAN_POINT ( 'NONE',  ( -17.00000000000000000, -3.425000000000002043, 23.00000000000000000 ) ) ;
#3603 = EDGE_CURVE ( 'NONE', #170, #3255, #1884, .T. ) ;
#3604 = DIRECTION ( 'NONE',  ( 8.673617379884036705E-17, -1.000000000000000000, 0.000000000000000000 ) ) ;
#3605 = ORIENTED_EDGE ( 'NONE', *, *, #190, .T. ) ;
#3606 = CARTESIAN_POINT ( 'NONE',  ( -5.049999999999999822, -0.4250000000000004885, 23.89999999999999858 ) ) ;
#3607 = DIRECTION ( 'NONE',  ( 8.585144269803463469E-17, -1.000000000000000000, 6.162975822039154730E-33 ) ) ;
#3608 = ADVANCED_FACE ( 'NONE', ( #3164 ), #2595, .T. ) ;
#3609 = AXIS2_PLACEMENT_3D ( 'NONE', #3217, #3891, #187 ) ;
#3610 = CARTESIAN_POINT ( 'NONE',  ( -17.00000000000000000, -5.000000000000001776, 23.00000000000000000 ) ) ;
#3611 = DIRECTION ( 'NONE',  ( -0.000000000000000000, -0.000000000000000000, 1.000000000000000000 ) ) ;
#3612 = EDGE_CURVE ( 'NONE', #3632, #995, #3416, .T. ) ;
#3613 = AXIS2_PLACEMENT_3D ( 'NONE', #2039, #1702, #1482 ) ;
#3614 = VERTEX_POINT ( 'NONE', #60 ) ;
#3615 = CARTESIAN_POINT ( 'NONE',  ( -1.117947730678651830, -5.000000000000000000, 30.57423088029865355 ) ) ;
#3616 = DIRECTION ( 'NONE',  ( 8.673617379884036705E-17, -1.000000000000000000, 0.000000000000000000 ) ) ;
#3617 = DIRECTION ( 'NONE',  ( -0.2195121951219507761, -1.903964790706248450E-17, 0.9756097560975611760 ) ) ;
#3618 = VERTEX_POINT ( 'NONE', #2212 ) ;
#3619 = VERTEX_POINT ( 'NONE', #1618 ) ;
#3620 = VECTOR ( 'NONE', #2488, 1000.000000000000000 ) ;
#3621 = DIRECTION ( 'NONE',  ( -0.9552512287680945402, 0.000000000000000000, -0.2957956895173520229 ) ) ;
#3622 = DIRECTION ( 'NONE',  ( -8.585144269803463469E-17, 1.000000000000000000, -6.162975822039154730E-33 ) ) ;
#3623 = ORIENTED_EDGE ( 'NONE', *, *, #1486, .T. ) ;
#3624 = CARTESIAN_POINT ( 'NONE',  ( -5.286586419854537832E-16, -0.4250000000000000444, 15.32499999999999218 ) ) ;
#3625 = ORIENTED_EDGE ( 'NONE', *, *, #1547, .T. ) ;
#3626 = DIRECTION ( 'NONE',  ( -3.049861237673404541E-16, 1.000000000000000000, -0.000000000000000000 ) ) ;
#3627 = CARTESIAN_POINT ( 'NONE',  ( 1.074999999999999956, 4.194415287079684938E-16, 10.90000000000000036 ) ) ;
#3628 = PLANE ( 'NONE',  #1768 ) ;
#3629 = CARTESIAN_POINT ( 'NONE',  ( 14.25000000000001066, -3.424999999999998934, 22.99999999999999645 ) ) ;
#3630 = EDGE_CURVE ( 'NONE', #2890, #3666, #1385, .T. ) ;
#3631 = CARTESIAN_POINT ( 'NONE',  ( 1.925000000000000044, 4.194415287079684938E-16, 14.89999999999998259 ) ) ;
#3632 = VERTEX_POINT ( 'NONE', #2233 ) ;
#3633 = CARTESIAN_POINT ( 'NONE',  ( 17.00000000000000000, -2.424999999999998934, 23.00000000000000000 ) ) ;
#3634 = VECTOR ( 'NONE', #797, 1000.000000000000000 ) ;
#3635 = EDGE_CURVE ( 'NONE', #170, #205, #1321, .T. ) ;
#3636 = DIRECTION ( 'NONE',  ( -1.000000000000000000, 0.000000000000000000, 0.000000000000000000 ) ) ;
#3637 = LINE ( 'NONE', #1797, #2306 ) ;
#3638 = ORIENTED_EDGE ( 'NONE', *, *, #364, .F. ) ;
#3639 = VERTEX_POINT ( 'NONE', #3769 ) ;
#3640 = LINE ( 'NONE', #2794, #687 ) ;
#3641 = CIRCLE ( 'NONE', #2433, 0.4250000000000000444 ) ;
#3642 = DIRECTION ( 'NONE',  ( 0.000000000000000000, 1.000000000000000000, -6.162975822039154730E-33 ) ) ;
#3643 = EDGE_LOOP ( 'NONE', ( #1411, #730, #830, #157 ) ) ;
#3644 = LINE ( 'NONE', #1256, #2514 ) ;
#3645 = ORIENTED_EDGE ( 'NONE', *, *, #2670, .T. ) ;
#3646 = DIRECTION ( 'NONE',  ( 8.673617379884036705E-17, -1.000000000000000000, 0.000000000000000000 ) ) ;
#3647 = CARTESIAN_POINT ( 'NONE',  ( -17.65853658536585513, -2.425000000000001599, 25.92682926829268197 ) ) ;
#3648 = CARTESIAN_POINT ( 'NONE',  ( -17.00000000000000000, -0.4250000000000015432, 23.00000000000000000 ) ) ;
#3649 = DIRECTION ( 'NONE',  ( -8.265480160344848304E-17, 1.000000000000000000, -0.000000000000000000 ) ) ;
#3650 = DIRECTION ( 'NONE',  ( 8.585144269803463469E-17, -1.000000000000000000, 6.162975822039154730E-33 ) ) ;
#3651 = DIRECTION ( 'NONE',  ( 1.000000000000000000, 8.673617379884036705E-17, 0.000000000000000000 ) ) ;
#3652 = EDGE_CURVE ( 'NONE', #3758, #2388, #2493, .T. ) ;
#3653 = ORIENTED_EDGE ( 'NONE', *, *, #1002, .F. ) ;
#3654 = DIRECTION ( 'NONE',  ( 0.000000000000000000, 0.000000000000000000, -1.000000000000000000 ) ) ;
#3655 = AXIS2_PLACEMENT_3D ( 'NONE', #2491, #2801, #3099 ) ;
#3656 = EDGE_CURVE ( 'NONE', #2249, #1402, #2627, .T. ) ;
#3657 = DIRECTION ( 'NONE',  ( -9.020423150189582877E-17, 1.000000000000000000, -1.232595164407830946E-32 ) ) ;
#3658 = ADVANCED_FACE ( 'NONE', ( #3123 ), #1261, .F. ) ;
#3659 = VERTEX_POINT ( 'NONE', #2475 ) ;
#3660 = ORIENTED_EDGE ( 'NONE', *, *, #2044, .F. ) ;
#3661 = FACE_OUTER_BOUND ( 'NONE', #3047, .T. ) ;
#3662 = LINE ( 'NONE', #3724, #865 ) ;
#3663 = ORIENTED_EDGE ( 'NONE', *, *, #3296, .F. ) ;
#3664 = TOROIDAL_SURFACE ( 'NONE', #1747, 2.999999999999999112, 2.000000000000000000 ) ;
#3665 = CARTESIAN_POINT ( 'NONE',  ( 7.000000000000000000, 4.999999999999996447, -1.000000000000000000 ) ) ;
#3666 = VERTEX_POINT ( 'NONE', #3461 ) ;
#3667 = AXIS2_PLACEMENT_3D ( 'NONE', #3633, #898, #919 ) ;
#3668 = CARTESIAN_POINT ( 'NONE',  ( 1.074999999999999956, 2.632990618166809728E-16, 8.400000000000000355 ) ) ;
#3669 = VECTOR ( 'NONE', #182, 1000.000000000000000 ) ;
#3670 = DIRECTION ( 'NONE',  ( -1.000000000000000000, -1.577021341797097807E-16, 0.000000000000000000 ) ) ;
#3671 = DIRECTION ( 'NONE',  ( -1.000000000000000000, -8.265480160344847072E-17, 0.000000000000000000 ) ) ;
#3672 = CARTESIAN_POINT ( 'NONE',  ( 9.333333333333323267, -0.3333333333333388659, 15.23333333333332362 ) ) ;
#3673 = DIRECTION ( 'NONE',  ( 1.000000000000000000, 0.000000000000000000, 0.000000000000000000 ) ) ;
#3674 = CIRCLE ( 'NONE', #226, 2.000000000000000444 ) ;
#3675 = CARTESIAN_POINT ( 'NONE',  ( 1.804604729162304855, -0.4249999999999997113, 28.63864682922547544 ) ) ;
#3676 = ORIENTED_EDGE ( 'NONE', *, *, #1897, .F. ) ;
#3677 = DIRECTION ( 'NONE',  ( -1.000000000000000000, -1.224646799147353454E-16, -0.000000000000000000 ) ) ;
#3678 = CARTESIAN_POINT ( 'NONE',  ( -12.29999999999999893, -2.200000000000004174, 1.699999999999999956 ) ) ;
#3679 = ORIENTED_EDGE ( 'NONE', *, *, #1877, .T. ) ;
#3680 = EDGE_LOOP ( 'NONE', ( #3346, #542, #114, #948 ) ) ;
#3681 = CARTESIAN_POINT ( 'NONE',  ( 1.499999999999999778, -1.000000000000006661, 15.90000000000000036 ) ) ;
#3682 = EDGE_CURVE ( 'NONE', #3556, #3172, #3699, .T. ) ;
#3683 = LINE ( 'NONE', #2819, #2074 ) ;
#3684 = ORIENTED_EDGE ( 'NONE', *, *, #3399, .F. ) ;
#3685 = VECTOR ( 'NONE', #2160, 1000.000000000000000 ) ;
#3686 = LINE ( 'NONE', #3055, #666 ) ;
#3687 = ORIENTED_EDGE ( 'NONE', *, *, #405, .F. ) ;
#3688 = FACE_OUTER_BOUND ( 'NONE', #662, .T. ) ;
#3689 = ADVANCED_FACE ( 'NONE', ( #2192 ), #1599, .T. ) ;
#3690 = VECTOR ( 'NONE', #2913, 1000.000000000000000 ) ;
#3691 = CYLINDRICAL_SURFACE ( 'NONE', #480, 2.749999999999999112 ) ;
#3692 = DIRECTION ( 'NONE',  ( 1.000000000000000000, 0.000000000000000000, 0.000000000000000000 ) ) ;
#3693 = DIRECTION ( 'NONE',  ( 1.000000000000000000, 8.673617379884040402E-17, 0.000000000000000000 ) ) ;
#3694 = DIRECTION ( 'NONE',  ( -0.000000000000000000, 0.000000000000000000, 1.000000000000000000 ) ) ;
#3695 = CARTESIAN_POINT ( 'NONE',  ( -1.074999999999999956, 0.000000000000000000, 8.400000000000000355 ) ) ;
#3696 = ORIENTED_EDGE ( 'NONE', *, *, #1126, .F. ) ;
#3697 = LINE ( 'NONE', #3108, #2790 ) ;
#3698 = CARTESIAN_POINT ( 'NONE',  ( -6.000000000000000000, -3.555741597532180968E-16, 0.000000000000000000 ) ) ;
#3699 = CIRCLE ( 'NONE', #3766, 4.000000000000000000 ) ;
#3700 = ORIENTED_EDGE ( 'NONE', *, *, #3368, .F. ) ;
#3701 = CARTESIAN_POINT ( 'NONE',  ( -7.000000000000000000, 4.999999999999996447, -1.000000000000000000 ) ) ;
#3702 = DIRECTION ( 'NONE',  ( -3.049861237673404541E-16, 1.000000000000000000, 0.000000000000000000 ) ) ;
#3703 = EDGE_LOOP ( 'NONE', ( #1705, #2425, #3050, #2325 ) ) ;
#3704 = CARTESIAN_POINT ( 'NONE',  ( -10.00000000000000000, -5.000000000000000888, 7.099999999999999645 ) ) ;
#3705 = EDGE_CURVE ( 'NONE', #2043, #1194, #3749, .T. ) ;
#3706 = ORIENTED_EDGE ( 'NONE', *, *, #3430, .T. ) ;
#3707 = VECTOR ( 'NONE', #2416, 1000.000000000000000 ) ;
#3708 = FACE_OUTER_BOUND ( 'NONE', #1455, .T. ) ;
#3709 = DIRECTION ( 'NONE',  ( 8.673617379884036705E-17, -1.000000000000000000, 0.000000000000000000 ) ) ;
#3710 = TOROIDAL_SURFACE ( 'NONE', #575, 4.000000000000000000, 2.000000000000000000 ) ;
#3711 = FACE_OUTER_BOUND ( 'NONE', #1814, .T. ) ;
#3712 = ADVANCED_FACE ( 'NONE', ( #1638 ), #117, .F. ) ;
#3713 = ADVANCED_FACE ( 'NONE', ( #2580 ), #2958, .T. ) ;
#3714 = CYLINDRICAL_SURFACE ( 'NONE', #1204, 1.999999999999999778 ) ;
#3715 = DIRECTION ( 'NONE',  ( -1.000000000000000000, -1.209031052544794878E-16, -0.000000000000000000 ) ) ;
#3716 = CARTESIAN_POINT ( 'NONE',  ( -15.90347253217417034, -0.3331454164443180543, -12.60746628642294098 ) ) ;
#3717 = EDGE_CURVE ( 'NONE', #230, #376, #814, .T. ) ;
#3718 = ORIENTED_EDGE ( 'NONE', *, *, #19, .F. ) ;
#3719 = PLANE ( 'NONE',  #99 ) ;
#3720 = DIRECTION ( 'NONE',  ( -8.673617379884036705E-17, 1.000000000000000000, -0.000000000000000000 ) ) ;
#3721 = ORIENTED_EDGE ( 'NONE', *, *, #2110, .F. ) ;
#3722 = AXIS2_PLACEMENT_3D ( 'NONE', #3118, #3352, #1490 ) ;
#3723 = CARTESIAN_POINT ( 'NONE',  ( -10.15585624154916999, -2.000000000000000444, -11.49999999999999645 ) ) ;
#3724 = CARTESIAN_POINT ( 'NONE',  ( -10.15585624154916999, -5.000000000000004441, -13.49999999999999645 ) ) ;
#3725 = ORIENTED_EDGE ( 'NONE', *, *, #978, .T. ) ;
#3726 = VECTOR ( 'NONE', #3101, 1000.000000000000000 ) ;
#3727 = DIRECTION ( 'NONE',  ( 8.585144269803463469E-17, -1.000000000000000000, 6.162975822039154730E-33 ) ) ;
#3728 = ORIENTED_EDGE ( 'NONE', *, *, #3759, .T. ) ;
#3729 = CARTESIAN_POINT ( 'NONE',  ( -17.00000000000000000, -1.999999999999999112, 8.400000000000000355 ) ) ;
#3730 = DIRECTION ( 'NONE',  ( 1.000000000000000000, 2.168404344971008868E-16, 0.000000000000000000 ) ) ;
#3731 = PLANE ( 'NONE',  #1494 ) ;
#3732 = VECTOR ( 'NONE', #821, 1000.000000000000000 ) ;
#3733 = ORIENTED_EDGE ( 'NONE', *, *, #1358, .F. ) ;
#3734 = DIRECTION ( 'NONE',  ( 0.2195121951219504153, 0.000000000000000000, -0.9756097560975611760 ) ) ;
#3735 = EDGE_CURVE ( 'NONE', #1188, #250, #773, .T. ) ;
#3736 = FACE_OUTER_BOUND ( 'NONE', #505, .T. ) ;
#3737 = ORIENTED_EDGE ( 'NONE', *, *, #2023, .F. ) ;
#3738 = DIRECTION ( 'NONE',  ( -1.000000000000000000, -8.587739980083203670E-17, 0.000000000000000000 ) ) ;
#3739 = EDGE_CURVE ( 'NONE', #3255, #3812, #1662, .T. ) ;
#3740 = LINE ( 'NONE', #3448, #690 ) ;
#3741 = ORIENTED_EDGE ( 'NONE', *, *, #1149, .T. ) ;
#3742 = DIRECTION ( 'NONE',  ( 1.209031052544794878E-16, -1.000000000000000000, 0.000000000000000000 ) ) ;
#3743 = DIRECTION ( 'NONE',  ( 1.000000000000000000, 0.000000000000000000, 0.000000000000000000 ) ) ;
#3744 = ORIENTED_EDGE ( 'NONE', *, *, #3739, .T. ) ;
#3745 = DIRECTION ( 'NONE',  ( 1.000000000000000000, 8.673617379884036705E-17, 0.000000000000000000 ) ) ;
#3746 = EDGE_LOOP ( 'NONE', ( #3394, #97, #2703, #1925 ) ) ;
#3747 = DIRECTION ( 'NONE',  ( 1.000000000000000000, 1.209031052544794878E-16, 0.000000000000000000 ) ) ;
#3748 = AXIS2_PLACEMENT_3D ( 'NONE', #37, #3649, #3063 ) ;
#3749 = LINE ( 'NONE', #715, #768 ) ;
#3750 = CARTESIAN_POINT ( 'NONE',  ( 16.64418796288054381, -1.274676420329997395, 18.36864068720081278 ) ) ;
#3751 = VERTEX_POINT ( 'NONE', #2904 ) ;
#3752 = CARTESIAN_POINT ( 'NONE',  ( 15.90128245715818522, -0.3334762743468445700, -12.60790191540826122 ) ) ;
#3753 = CARTESIAN_POINT ( 'NONE',  ( -16.50679094698007887, -0.1680250023479162025, -12.31139559305298725 ) ) ;
#3754 = ORIENTED_EDGE ( 'NONE', *, *, #2732, .T. ) ;
#3755 = LINE ( 'NONE', #3425, #1575 ) ;
#3756 = ADVANCED_FACE ( 'NONE', ( #1399 ), #2620, .F. ) ;
#3757 = DIRECTION ( 'NONE',  ( 1.209031052544794878E-16, -1.000000000000000000, 0.000000000000000000 ) ) ;
#3758 = VERTEX_POINT ( 'NONE', #2600 ) ;
#3759 = EDGE_CURVE ( 'NONE', #934, #2606, #1285, .T. ) ;
#3760 = CARTESIAN_POINT ( 'NONE',  ( 19.75000000000000711, -3.424999999999998046, 22.99999999999999645 ) ) ;
#3761 = LINE ( 'NONE', #462, #494 ) ;
#3762 = ORIENTED_EDGE ( 'NONE', *, *, #578, .F. ) ;
#3763 = ORIENTED_EDGE ( 'NONE', *, *, #1753, .F. ) ;
#3764 = CARTESIAN_POINT ( 'NONE',  ( -17.99999999999999645, -1.806411422806970866E-15, -4.230747773977808990 ) ) ;
#3765 = ORIENTED_EDGE ( 'NONE', *, *, #3873, .F. ) ;
#3766 = AXIS2_PLACEMENT_3D ( 'NONE', #2539, #2806, #2496 ) ;
#3767 = CARTESIAN_POINT ( 'NONE',  ( -2.760100110745602020, -2.000000000000000000, -8.000000000000000000 ) ) ;
#3768 = FACE_OUTER_BOUND ( 'NONE', #1454, .T. ) ;
#3769 = CARTESIAN_POINT ( 'NONE',  ( -1.951685505061957926, -1.951685505061957704, 0.000000000000000000 ) ) ;
#3770 = CARTESIAN_POINT ( 'NONE',  ( 16.80883319630698836, -1.556253280199606071, 18.19417630176510414 ) ) ;
#3771 = VECTOR ( 'NONE', #3694, 1000.000000000000000 ) ;
#3772 = ORIENTED_EDGE ( 'NONE', *, *, #2474, .F. ) ;
#3773 = CARTESIAN_POINT ( 'NONE',  ( -6.166666666666691832, 2.833333333333329040, 12.06666666666669130 ) ) ;
#3774 = DIRECTION ( 'NONE',  ( 1.000000000000000000, 1.577021341797097807E-16, 0.000000000000000000 ) ) ;
#3775 = ORIENTED_EDGE ( 'NONE', *, *, #200, .T. ) ;
#3776 = CARTESIAN_POINT ( 'NONE',  ( 17.00000000000000000, -2.424999999999998934, 10.80519334951158328 ) ) ;
#3777 = ORIENTED_EDGE ( 'NONE', *, *, #2792, .T. ) ;
#3778 = DIRECTION ( 'NONE',  ( -0.9756097560975610650, -8.375750507125330394E-17, -0.2195121951219507483 ) ) ;
#3779 = CYLINDRICAL_SURFACE ( 'NONE', #676, 4.999999999999997335 ) ;
#3780 = ADVANCED_FACE ( 'NONE', ( #2297 ), #1186, .F. ) ;
#3781 = VERTEX_POINT ( 'NONE', #2941 ) ;
#3782 = CIRCLE ( 'NONE', #2701, 1.000000000000000000 ) ;
#3783 = VERTEX_POINT ( 'NONE', #3516 ) ;
#3784 = SURFACE_STYLE_USAGE ( .BOTH. , #468 ) ;
#3785 = ADVANCED_FACE ( 'NONE', ( #3787 ), #193, .T. ) ;
#3786 = AXIS2_PLACEMENT_3D ( 'NONE', #2560, #3747, #3415 ) ;
#3787 = FACE_OUTER_BOUND ( 'NONE', #3522, .T. ) ;
#3788 = CARTESIAN_POINT ( 'NONE',  ( 2.349361724508355520E-16, -2.625000000000000000, 23.89999999999999858 ) ) ;
#3789 = VERTEX_POINT ( 'NONE', #470 ) ;
#3790 = B_SPLINE_CURVE_WITH_KNOTS ( 'NONE', 3,
 ( #1754, #3871, #3229, #499, #2929, #478, #1128, #2053, #3559, #3887, #186, #1407, #217, #2911, #2379, #1389 ),
 .UNSPECIFIED., .F., .F.,
 ( 4, 2, 2, 2, 2, 2, 2, 4 ),
 ( -1.036008444147734364E-05, 0.0005347776945419937481, 0.001079915473525464801, 0.002170191031492403871, 0.002715328810475873406, 0.003260466589459342941, 0.003805604368442812909, 0.004350742147426282444 ),
 .UNSPECIFIED. ) ;
#3791 = CARTESIAN_POINT ( 'NONE',  ( -14.25000000000000355, -3.425000000000001599, 23.00000000000000000 ) ) ;
#3792 = CARTESIAN_POINT ( 'NONE',  ( -14.09871754284181300, -0.3334762743468458468, -12.60790191540825766 ) ) ;
#3793 = VECTOR ( 'NONE', #2646, 1000.000000000000000 ) ;
#3794 = EDGE_LOOP ( 'NONE', ( #3140, #1432, #2060, #2593 ) ) ;
#3795 = DIRECTION ( 'NONE',  ( -0.6360058535198785945, 3.346646884271386500E-16, -0.7716842322403967280 ) ) ;
#3796 = TOROIDAL_SURFACE ( 'NONE', #2789, 5.071067811865473729, 2.000000000000000000 ) ;
#3797 = VECTOR ( 'NONE', #3677, 1000.000000000000000 ) ;
#3798 = ORIENTED_EDGE ( 'NONE', *, *, #1421, .F. ) ;
#3799 = FACE_OUTER_BOUND ( 'NONE', #2652, .T. ) ;
#3800 = DIRECTION ( 'NONE',  ( 1.000000000000000000, 2.168404344971007882E-16, -8.673617379884031528E-16 ) ) ;
#3801 = VERTEX_POINT ( 'NONE', #882 ) ;
#3802 = APPLICATION_PROTOCOL_DEFINITION ( 'draft international standard', 'automotive_design', 1998, #1716 ) ;
#3803 = UNCERTAINTY_MEASURE_WITH_UNIT (LENGTH_MEASURE( 1.000000000000000082E-05 ), #154, 'distance_accuracy_value', 'NONE');
#3804 = ORIENTED_EDGE ( 'NONE', *, *, #1616, .T. ) ;
#3805 = EDGE_LOOP ( 'NONE', ( #1687, #654 ) ) ;
#3806 = EDGE_CURVE ( 'NONE', #2, #1452, #2638, .T. ) ;
#3807 = LINE ( 'NONE', #3825, #2889 ) ;
#3808 = DIRECTION ( 'NONE',  ( 1.000000000000000000, 7.228014483236706909E-17, 0.000000000000000000 ) ) ;
#3809 = AXIS2_PLACEMENT_3D ( 'NONE', #1517, #3336, #2807 ) ;
#3810 = VERTEX_POINT ( 'NONE', #1689 ) ;
#3811 = DIRECTION ( 'NONE',  ( -9.020423150189582877E-17, 1.000000000000000000, -1.232595164407830946E-32 ) ) ;
#3812 = VERTEX_POINT ( 'NONE', #3323 ) ;
#3813 = ADVANCED_FACE ( 'NONE', ( #508 ), #2921, .T. ) ;
#3814 = AXIS2_PLACEMENT_3D ( 'NONE', #991, #3370, #3074 ) ;
#3815 = FACE_OUTER_BOUND ( 'NONE', #188, .T. ) ;
#3816 = FACE_OUTER_BOUND ( 'NONE', #1579, .T. ) ;
#3817 = ORIENTED_EDGE ( 'NONE', *, *, #1173, .F. ) ;
#3818 = AXIS2_PLACEMENT_3D ( 'NONE', #1551, #2772, #1251 ) ;
#3819 = FACE_OUTER_BOUND ( 'NONE', #2490, .T. ) ;
#3820 = CARTESIAN_POINT ( 'NONE',  ( -19.84414375845082645, -2.000000000000001776, -11.49999999999999645 ) ) ;
#3821 = CARTESIAN_POINT ( 'NONE',  ( -18.09756097560975974, -2.425000000000001155, 27.87804878048780921 ) ) ;
#3822 = ORIENTED_EDGE ( 'NONE', *, *, #3062, .F. ) ;
#3823 = ORIENTED_EDGE ( 'NONE', *, *, #1998, .F. ) ;
#3824 = ORIENTED_EDGE ( 'NONE', *, *, #1086, .F. ) ;
#3825 = CARTESIAN_POINT ( 'NONE',  ( -10.00000000000000000, -1.999999999999999112, 10.90000000000000036 ) ) ;
#3826 = DIRECTION ( 'NONE',  ( 0.9937313161588017252, 8.531326714644990039E-17, 0.1117947730678653384 ) ) ;
#3827 = EDGE_CURVE ( 'NONE', #1450, #1892, #137, .T. ) ;
#3828 = VERTEX_POINT ( 'NONE', #1431 ) ;
#3829 = CARTESIAN_POINT ( 'NONE',  ( -13.50000000000000355, 45.76285410179867341, -10.00000000000000000 ) ) ;
#3830 = AXIS2_PLACEMENT_3D ( 'NONE', #409, #1637, #1319 ) ;
#3831 = ORIENTED_EDGE ( 'NONE', *, *, #2393, .T. ) ;
#3832 = CARTESIAN_POINT ( 'NONE',  ( -17.00000000000000000, -0.4250000000000017653, 3.081487911019577365E-32 ) ) ;
#3833 = CARTESIAN_POINT ( 'NONE',  ( -15.00000000000000178, -2.000000000000001776, -10.00000000000000000 ) ) ;
#3834 = EDGE_CURVE ( 'NONE', #3828, #659, #3387, .T. ) ;
#3835 = ORIENTED_EDGE ( 'NONE', *, *, #3682, .F. ) ;
#3836 = CARTESIAN_POINT ( 'NONE',  ( -3.410584786298415327, -0.4250000000000000444, 30.31630921154143010 ) ) ;
#3837 = EDGE_CURVE ( 'NONE', #2874, #3247, #1362, .T. ) ;
#3838 = LINE ( 'NONE', #112, #3354 ) ;
#3839 = DIRECTION ( 'NONE',  ( 1.000000000000000000, 3.401418580346678354E-16, 0.000000000000000000 ) ) ;
#3840 = EDGE_LOOP ( 'NONE', ( #3340, #1777 ) ) ;
#3841 = ORIENTED_EDGE ( 'NONE', *, *, #2304, .F. ) ;
#3842 = ORIENTED_EDGE ( 'NONE', *, *, #3137, .F. ) ;
#3843 = EDGE_LOOP ( 'NONE', ( #1798, #1139, #2976, #2636 ) ) ;
#3844 = LINE ( 'NONE', #562, #750 ) ;
#3845 = FACE_BOUND ( 'NONE', #1359, .T. ) ;
#3846 = LINE ( 'NONE', #3015, #1626 ) ;
#3847 = ORIENTED_EDGE ( 'NONE', *, *, #3265, .T. ) ;
#3848 = CARTESIAN_POINT ( 'NONE',  ( -12.29999999999999893, -2.200000000000004174, 1.699999999999999956 ) ) ;
#3849 = PRODUCT_RELATED_PRODUCT_CATEGORY ( 'part', '', ( #2795 ) ) ;
#3850 = VECTOR ( 'NONE', #3604, 1000.000000000000000 ) ;
#3851 = CARTESIAN_POINT ( 'NONE',  ( -11.08401084010840520, -5.000000000000000888, 29.45609756097560705 ) ) ;
#3852 = ADVANCED_FACE ( 'NONE', ( #490, #1712, #3845 ), #1120, .F. ) ;
#3853 = VECTOR ( 'NONE', #531, 1000.000000000000000 ) ;
#3854 = CARTESIAN_POINT ( 'NONE',  ( 14.99999999999999822, 1.239822024051726999E-15, -10.00000000000000533 ) ) ;
#3855 = CARTESIAN_POINT ( 'NONE',  ( 14.25000000000001066, -0.4249999999999987677, 22.99999999999999645 ) ) ;
#3856 = AXIS2_PLACEMENT_3D ( 'NONE', #404, #1926, #1408 ) ;
#3857 = ADVANCED_FACE ( 'NONE', ( #901 ), #319, .T. ) ;
#3858 = CYLINDRICAL_SURFACE ( 'NONE', #1584, 1.000000000000000888 ) ;
#3859 = AXIS2_PLACEMENT_3D ( 'NONE', #3173, #1026, #3468 ) ;
#3860 = VERTEX_POINT ( 'NONE', #2423 ) ;
#3861 = ORIENTED_EDGE ( 'NONE', *, *, #3304, .F. ) ;
#3862 = ORIENTED_EDGE ( 'NONE', *, *, #2441, .T. ) ;
#3863 = DIRECTION ( 'NONE',  ( -3.049861237673404541E-16, 1.000000000000000000, -0.000000000000000000 ) ) ;
#3864 = CARTESIAN_POINT ( 'NONE',  ( 1.500000000000000000, 3.673940397442059868E-16, 8.400000000000000355 ) ) ;
#3865 = ORIENTED_EDGE ( 'NONE', *, *, #1440, .T. ) ;
#3866 = DIRECTION ( 'NONE',  ( -1.000000000000000000, -1.226634733346699310E-16, 0.000000000000000000 ) ) ;
#3867 = ORIENTED_EDGE ( 'NONE', *, *, #1444, .T. ) ;
#3868 = DIRECTION ( 'NONE',  ( 8.673617379884036705E-17, -1.000000000000000000, 0.000000000000000000 ) ) ;
#3869 = FILL_AREA_STYLE_COLOUR ( '', #2918 ) ;
#3870 = AXIS2_PLACEMENT_3D ( 'NONE', #292, #355, #1218 ) ;
#3871 = CARTESIAN_POINT ( 'NONE',  ( -15.07431448042368238, -0.4250000000000012657, 20.59811033921235079 ) ) ;
#3872 = VECTOR ( 'NONE', #342, 1000.000000000000000 ) ;
#3873 = EDGE_CURVE ( 'NONE', #189, #527, #3637, .T. ) ;
#3874 = DIRECTION ( 'NONE',  ( -1.000000000000000000, 0.000000000000000000, 0.000000000000000000 ) ) ;
#3875 = DIRECTION ( 'NONE',  ( 0.000000000000000000, -1.000000000000000000, -0.000000000000000000 ) ) ;
#3876 = ORIENTED_EDGE ( 'NONE', *, *, #265, .T. ) ;
#3877 = ADVANCED_FACE ( 'NONE', ( #1208 ), #3479, .F. ) ;
#3878 = ORIENTED_EDGE ( 'NONE', *, *, #1057, .F. ) ;
#3879 = CARTESIAN_POINT ( 'NONE',  ( 16.50000000000000355, -4.999999999999998224, -9.999999999999996447 ) ) ;
#3880 = EDGE_CURVE ( 'NONE', #3235, #710, #2317, .T. ) ;
#3881 = DIRECTION ( 'NONE',  ( -3.049861237673404541E-16, 1.000000000000000000, -0.000000000000000000 ) ) ;
#3882 = ORIENTED_EDGE ( 'NONE', *, *, #2221, .F. ) ;
#3883 = CARTESIAN_POINT ( 'NONE',  ( -10.15585624154916999, -5.000000000000004441, -11.49999999999999645 ) ) ;
#3884 = DIRECTION ( 'NONE',  ( 1.000000000000000000, 1.226634733346699064E-16, 0.000000000000000000 ) ) ;
#3885 = VECTOR ( 'NONE', #3498, 1000.000000000000000 ) ;
#3886 = FACE_BOUND ( 'NONE', #1697, .T. ) ;
#3887 = CARTESIAN_POINT ( 'NONE',  ( -16.55092822832516219, -1.153873012381202434, 18.46986554502722200 ) ) ;
#3888 = CARTESIAN_POINT ( 'NONE',  ( 2.349361724508355520E-16, -2.625000000000000000, 23.89999999999999858 ) ) ;
#3889 = CIRCLE ( 'NONE', #840, 1.500000000000001332 ) ;
#3890 = PRODUCT_DEFINITION ( 'UNKNOWN', '', #3209, #2161 ) ;
#3891 = DIRECTION ( 'NONE',  ( 8.673617379884036705E-17, -1.000000000000000000, 0.000000000000000000 ) ) ;
#3892 = VECTOR ( 'NONE', #1216, 1000.000000000000114 ) ;
#3893 = ORIENTED_EDGE ( 'NONE', *, *, #1953, .F. ) ;
#3894 = ORIENTED_EDGE ( 'NONE', *, *, #1486, .F. ) ;
#3895 = CARTESIAN_POINT ( 'NONE',  ( 16.95432213311930880, -1.999999999999999112, 10.90000000000000036 ) ) ;
#3896 = EDGE_CURVE ( 'NONE', #2608, #3639, #733, .T. ) ;
#3897 = DIRECTION ( 'NONE',  ( 8.673617379884037937E-17, 1.000000000000000000, -0.000000000000000000 ) ) ;
#3898 = CARTESIAN_POINT ( 'NONE',  ( 1.251040764008565231, -0.4249999999999996558, 15.32499999999999041 ) ) ;
#3899 = ORIENTED_EDGE ( 'NONE', *, *, #2840, .F. ) ;
#3900 = DIRECTION ( 'NONE',  ( -9.020423150189582877E-17, 1.000000000000000000, -1.232595164407830946E-32 ) ) ;
#3901 = EDGE_CURVE ( 'NONE', #778, #326, #446, .T. ) ;
#3902 = DIRECTION ( 'NONE',  ( -0.000000000000000000, -0.000000000000000000, -1.000000000000000000 ) ) ;
#3903 = CIRCLE ( 'NONE', #2647, 1.499999999999999556 ) ;
#3904 = DIRECTION ( 'NONE',  ( -1.209031052544794878E-16, 1.000000000000000000, -0.000000000000000000 ) ) ;
#3905 = TOROIDAL_SURFACE ( 'NONE', #1561, 4.000000000000000000, 2.000000000000000000 ) ;
#3906 = VERTEX_POINT ( 'NONE', #450 ) ;
#3907 = DIRECTION ( 'NONE',  ( 1.209031052544794878E-16, -1.000000000000000000, 0.000000000000000000 ) ) ;
#3908 = CARTESIAN_POINT ( 'NONE',  ( -8.888888888888894613, -0.4250000000000008771, 19.69999999999999929 ) ) ;
#3909 = EDGE_LOOP ( 'NONE', ( #708, #3508, #3804, #1906 ) ) ;
#3911 = VERTEX_POINT ( 'NONE', #1952 ) ;
#3910 = VECTOR ( 'NONE', #1241, 1000.000000000000000 ) ;
#3912 = DIRECTION ( 'NONE',  ( 1.039240347704193355E-16, -1.000000000000000000, 0.000000000000000000 ) ) ;
#3913 = DIRECTION ( 'NONE',  ( 8.673617379884036705E-17, -1.000000000000000000, 0.000000000000000000 ) ) ;
#3914 = ORIENTED_EDGE ( 'NONE', *, *, #311, .T. ) ;
#3916 = CYLINDRICAL_SURFACE ( 'NONE', #3655, 9.999999999999998224 ) ;
#3915 = TOROIDAL_SURFACE ( 'NONE', #1948, 7.999999999999998224, 2.000000000000000000 ) ;
#3917 = EDGE_CURVE ( 'NONE', #476, #3235, #2822, .T. ) ;
#3918 = ORIENTED_EDGE ( 'NONE', *, *, #1057, .T. ) ;
#3919 = DIRECTION ( 'NONE',  ( 8.673617379884036705E-17, -1.000000000000000000, 0.000000000000000000 ) ) ;
#3920 = CARTESIAN_POINT ( 'NONE',  ( -3.186995240162683984, -0.4250000000000003220, 28.32884657922382488 ) ) ;
#3921 = EDGE_CURVE ( 'NONE', #27, #1, #3807, .T. ) ;
#3922 = LINE ( 'NONE', #3672, #1398 ) ;
#3923 = AXIS2_PLACEMENT_3D ( 'NONE', #109, #2207, #2857 ) ;
#3924 = PLANE ( 'NONE',  #2689 ) ;
#3925 = FACE_OUTER_BOUND ( 'NONE', #3117, .T. ) ;
#3926 = ORIENTED_EDGE ( 'NONE', *, *, #3565, .F. ) ;
#3927 = FACE_OUTER_BOUND ( 'NONE', #178, .T. ) ;
#3928 = VECTOR ( 'NONE', #2384, 1000.000000000000000 ) ;
#3929 = DIRECTION ( 'NONE',  ( 8.673617379884036705E-17, -1.000000000000000000, 0.000000000000000000 ) ) ;
#3930 = DIRECTION ( 'NONE',  ( 0.9937313161588017252, 8.531326714644990039E-17, -0.1117947730678653107 ) ) ;
#3931 = ORIENTED_EDGE ( 'NONE', *, *, #930, .F. ) ;
#3932 = ORIENTED_EDGE ( 'NONE', *, *, #825, .T. ) ;
#3933 = AXIS2_PLACEMENT_3D ( 'NONE', #2589, #1666, #2554 ) ;
#3934 = CARTESIAN_POINT ( 'NONE',  ( -8.888888888888894613, -0.4250000000000008771, 29.69999999999999929 ) ) ;
#3935 = CARTESIAN_POINT ( 'NONE',  ( 7.000000000000000000, -3.775030183294635462E-16, -4.000000000000000000 ) ) ;
#3936 = ORIENTED_EDGE ( 'NONE', *, *, #737, .F. ) ;
#3937 = LINE ( 'NONE', #1214, #2969 ) ;
#3938 = ORIENTED_EDGE ( 'NONE', *, *, #214, .T. ) ;
#3939 = CARTESIAN_POINT ( 'NONE',  ( 8.888888888888894613, -0.4249999999999991562, 29.69999999999999929 ) ) ;
#3940 = EDGE_CURVE ( 'NONE', #1510, #1657, #702, .T. ) ;
#3941 = SPHERICAL_SURFACE ( 'NONE', #3870, 2.000000000000000000 ) ;
#3942 = DIRECTION ( 'NONE',  ( -0.5773502691896279515, 0.5773502691896215122, -0.5773502691896278405 ) ) ;
#3943 = ADVANCED_FACE ( 'NONE', ( #1379 ), #3221, .T. ) ;
#3944 = CARTESIAN_POINT ( 'NONE',  ( 1.925000000000000044, 4.194415287079684938E-16, 15.90000000000000036 ) ) ;
#3945 = ADVANCED_FACE ( 'NONE', ( #3768 ), #2253, .F. ) ;
#3946 = CARTESIAN_POINT ( 'NONE',  ( 18.91326307103840776, 2.656516707557075887E-15, -6.774771188057324700 ) ) ;
#3947 = ORIENTED_EDGE ( 'NONE', *, *, #756, .T. ) ;
#3948 = DIRECTION ( 'NONE',  ( -8.673617379884037937E-17, -1.000000000000000000, 0.000000000000000000 ) ) ;
#3949 = EDGE_CURVE ( 'NONE', #1056, #1970, #1848, .T. ) ;
#3950 = CARTESIAN_POINT ( 'NONE',  ( 6.152160080140360421, -4.999999999999997335, -9.999999999999998224 ) ) ;
ENDSEC;
END-ISO-10303-21;
