# Supplementary material for: Application of 3D Printing Technology to Produce Hippocampal Customized Guide Cannulas
Source: eNeuro. 2022 Sep 27;9(5):ENEURO.0099-22.2022. doi: 10.1523/ENEURO.0099-22.2022 (PMC9522464; doi:10.1523/ENEURO.0099-22.2022)
Supplement: Figure 2-1 — *.Stl files, *.STEP files, and technical drawings. Download Figure 2-1, ZIP file. [file enu-eN-MNT-0099-22-s02.zip › STEP/Carriage handle.STEP]

ISO-10303-21;
HEADER;
FILE_DESCRIPTION (( 'STEP AP214' ),
    '1' );
FILE_NAME ('Carriage handle.STEP',
    '2022-07-14T14:36:05',
    ( '' ),
    ( '' ),
    'SwSTEP 2.0',
    'SolidWorks 2019',
    '' );
FILE_SCHEMA (( 'AUTOMOTIVE_DESIGN' ));
ENDSEC;

DATA;
#1 = EDGE_LOOP ( 'NONE', ( #97, #790, #828, #1235 ) ) ;
#2 = TOROIDAL_SURFACE ( 'NONE', #1364, 7.937359062480521921, 4.000000000000000000 ) ;
#3 = ORIENTED_EDGE ( 'NONE', *, *, #943, .T. ) ;
#4 = DIRECTION ( 'NONE',  ( -0.000000000000000000, -1.000000000000000000, -0.000000000000000000 ) ) ;
#5 =( GEOMETRIC_REPRESENTATION_CONTEXT ( 3 ) GLOBAL_UNCERTAINTY_ASSIGNED_CONTEXT ( ( #1190 ) ) GLOBAL_UNIT_ASSIGNED_CONTEXT ( ( #10, #353, #704 ) ) REPRESENTATION_CONTEXT ( 'NONE', 'WORKASPACE' ) );
#6 = ADVANCED_FACE ( 'NONE', ( #1192 ), #1072, .T. ) ;
#7 = CIRCLE ( 'NONE', #1220, 11.20292300198617852 ) ;
#8 = EDGE_CURVE ( 'NONE', #1528, #1007, #132, .T. ) ;
#9 = CARTESIAN_POINT ( 'NONE',  ( 1.720628752802046502E-15, -2.091980125044481831, 14.05000000000012506 ) ) ;
#10 =( LENGTH_UNIT ( ) NAMED_UNIT ( * ) SI_UNIT ( .MILLI., .METRE. ) );
#11 = ORIENTED_EDGE ( 'NONE', *, *, #302, .F. ) ;
#12 = FACE_OUTER_BOUND ( 'NONE', #551, .T. ) ;
#13 = CARTESIAN_POINT ( 'NONE',  ( 0.000000000000000000, 39.18980394132631773, 0.000000000000000000 ) ) ;
#14 = AXIS2_PLACEMENT_3D ( 'NONE', #554, #94, #443 ) ;
#15 = AXIS2_PLACEMENT_3D ( 'NONE', #1133, #319, #428 ) ;
#16 = CIRCLE ( 'NONE', #657, 7.806482742625258986 ) ;
#17 = DIRECTION ( 'NONE',  ( -0.000000000000000000, -1.000000000000000000, -0.000000000000000000 ) ) ;
#18 = DIRECTION ( 'NONE',  ( 1.000000000000000000, 0.000000000000000000, -1.224646799147353207E-16 ) ) ;
#19 = ORIENTED_EDGE ( 'NONE', *, *, #857, .F. ) ;
#20 = CARTESIAN_POINT ( 'NONE',  ( 0.000000000000000000, 39.46471383110367270, 0.000000000000000000 ) ) ;
#21 = DIRECTION ( 'NONE',  ( -0.000000000000000000, -1.000000000000000000, -0.000000000000000000 ) ) ;
#22 = CARTESIAN_POINT ( 'NONE',  ( 0.000000000000000000, 50.00000000000000000, 0.000000000000000000 ) ) ;
#23 = DIRECTION ( 'NONE',  ( 0.000000000000000000, 0.000000000000000000, 1.000000000000000000 ) ) ;
#24 = ADVANCED_FACE ( 'NONE', ( #1035 ), #1443, .F. ) ;
#25 = ORIENTED_EDGE ( 'NONE', *, *, #1496, .F. ) ;
#26 = DIRECTION ( 'NONE',  ( -0.000000000000000000, -1.000000000000000000, -0.000000000000000000 ) ) ;
#27 = ORIENTED_EDGE ( 'NONE', *, *, #1016, .F. ) ;
#28 = DIRECTION ( 'NONE',  ( -0.000000000000000000, 1.000000000000000000, -0.000000000000000000 ) ) ;
#29 = TOROIDAL_SURFACE ( 'NONE', #330, 1.400889359326641159, 10.00000000000000000 ) ;
#30 = AXIS2_PLACEMENT_3D ( 'NONE', #735, #274, #505 ) ;
#31 = CARTESIAN_POINT ( 'NONE',  ( 0.000000000000000000, 34.48398096496625698, 13.29896076063619148 ) ) ;
#32 = CARTESIAN_POINT ( 'NONE',  ( 0.000000000000000000, 18.90801987495551728, 0.000000000000000000 ) ) ;
#33 = VERTEX_POINT ( 'NONE', #1405 ) ;
#34 = FACE_OUTER_BOUND ( 'NONE', #448, .T. ) ;
#35 = EDGE_CURVE ( 'NONE', #1196, #535, #922, .T. ) ;
#36 = AXIS2_PLACEMENT_3D ( 'NONE', #777, #1006, #958 ) ;
#37 = VERTEX_POINT ( 'NONE', #9 ) ;
#38 = DIRECTION ( 'NONE',  ( 1.000000000000000000, 0.000000000000000000, 1.224646799147353207E-16 ) ) ;
#39 = AXIS2_PLACEMENT_3D ( 'NONE', #381, #600, #714 ) ;
#40 = AXIS2_PLACEMENT_3D ( 'NONE', #962, #485, #113 ) ;
#41 = CIRCLE ( 'NONE', #903, 3.000000000000002665 ) ;
#42 = CARTESIAN_POINT ( 'NONE',  ( 0.000000000000000000, 15.90801987495537873, 1.400889359326575212 ) ) ;
#43 = ORIENTED_EDGE ( 'NONE', *, *, #691, .T. ) ;
#44 = EDGE_LOOP ( 'NONE', ( #889, #746, #67, #818 ) ) ;
#45 = DIRECTION ( 'NONE',  ( 0.000000000000000000, 0.000000000000000000, 1.000000000000000000 ) ) ;
#46 = CARTESIAN_POINT ( 'NONE',  ( 0.000000000000000000, 3.908019874955384498, 1.400889359326703554 ) ) ;
#47 = EDGE_LOOP ( 'NONE', ( #287, #318, #548, #19 ) ) ;
#48 = CARTESIAN_POINT ( 'NONE',  ( 4.959819536546779614E-16, 0.000000000000000000, 4.049999999999999822 ) ) ;
#49 = VERTEX_POINT ( 'NONE', #451 ) ;
#50 = DIRECTION ( 'NONE',  ( -0.000000000000000000, 1.000000000000000000, -0.000000000000000000 ) ) ;
#51 = EDGE_CURVE ( 'NONE', #1468, #517, #876, .T. ) ;
#52 = CARTESIAN_POINT ( 'NONE',  ( 1.720628752802062082E-15, 0.9080198749555172810, 14.05000000000025118 ) ) ;
#53 = AXIS2_PLACEMENT_3D ( 'NONE', #744, #26, #1359 ) ;
#54 = AXIS2_PLACEMENT_3D ( 'NONE', #251, #717, #959 ) ;
#55 = EDGE_CURVE ( 'NONE', #527, #599, #1251, .T. ) ;
#56 = ORIENTED_EDGE ( 'NONE', *, *, #1083, .T. ) ;
#57 = AXIS2_PLACEMENT_3D ( 'NONE', #1350, #395, #526 ) ;
#58 = DIRECTION ( 'NONE',  ( -0.000000000000000000, -1.000000000000000000, -0.000000000000000000 ) ) ;
#59 = VERTEX_POINT ( 'NONE', #250 ) ;
#60 = DIRECTION ( 'NONE',  ( 8.659560562354919300E-17, -0.7071067811865487940, 0.7071067811865463515 ) ) ;
#61 = PRODUCT_DEFINITION_SHAPE ( 'NONE', 'NONE',  #907 ) ;
#62 = CARTESIAN_POINT ( 'NONE',  ( 0.000000000000000000, 39.18980394132631773, 0.000000000000000000 ) ) ;
#63 = AXIS2_PLACEMENT_3D ( 'NONE', #1215, #17, #568 ) ;
#64 = AXIS2_PLACEMENT_3D ( 'NONE', #13, #360, #369 ) ;
#65 = CIRCLE ( 'NONE', #846, 11.13097446753700481 ) ;
#66 = CIRCLE ( 'NONE', #392, 4.000000000000000000 ) ;
#67 = ORIENTED_EDGE ( 'NONE', *, *, #167, .T. ) ;
#68 = EDGE_CURVE ( 'NONE', #535, #639, #602, .T. ) ;
#69 = DIRECTION ( 'NONE',  ( 0.000000000000000000, 0.000000000000000000, -1.000000000000000000 ) ) ;
#70 = CIRCLE ( 'NONE', #1355, 9.999999999999998224 ) ;
#71 = ORIENTED_EDGE ( 'NONE', *, *, #691, .F. ) ;
#72 = DIRECTION ( 'NONE',  ( -0.000000000000000000, -1.000000000000000000, -0.000000000000000000 ) ) ;
#73 = DIRECTION ( 'NONE',  ( -1.000000000000000000, 0.000000000000000000, 0.000000000000000000 ) ) ;
#74 = VERTEX_POINT ( 'NONE', #1534 ) ;
#75 = FACE_OUTER_BOUND ( 'NONE', #1329, .T. ) ;
#76 = EDGE_CURVE ( 'NONE', #418, #915, #211, .T. ) ;
#77 = ORIENTED_EDGE ( 'NONE', *, *, #686, .T. ) ;
#78 = EDGE_CURVE ( 'NONE', #1007, #1106, #1475, .T. ) ;
#79 = CARTESIAN_POINT ( 'NONE',  ( 0.000000000000000000, 31.06003428582845771, -11.90300717731760116 ) ) ;
#80 = ORIENTED_EDGE ( 'NONE', *, *, #1408, .T. ) ;
#81 = CARTESIAN_POINT ( 'NONE',  ( 0.000000000000000000, 0.000000000000000000, 0.000000000000000000 ) ) ;
#82 = CIRCLE ( 'NONE', #1288, 2.999999999999999112 ) ;
#83 = ADVANCED_FACE ( 'NONE', ( #1184 ), #1319, .F. ) ;
#84 = VERTEX_POINT ( 'NONE', #816 ) ;
#85 = DIRECTION ( 'NONE',  ( -0.000000000000000000, 1.000000000000000000, -0.000000000000000000 ) ) ;
#86 = AXIS2_PLACEMENT_3D ( 'NONE', #1279, #341, #1036 ) ;
#87 =( NAMED_UNIT ( * ) SI_UNIT ( $, .STERADIAN. ) SOLID_ANGLE_UNIT ( ) );
#88 = ORIENTED_EDGE ( 'NONE', *, *, #266, .F. ) ;
#89 = CIRCLE ( 'NONE', #1176, 11.90300717731760471 ) ;
#90 = CARTESIAN_POINT ( 'NONE',  ( 0.000000000000000000, 34.48398096496625698, 13.29896076063619148 ) ) ;
#91 = VECTOR ( 'NONE', #60, 1000.000000000000000 ) ;
#92 = EDGE_LOOP ( 'NONE', ( #642, #698, #439, #898 ) ) ;
#93 = DIRECTION ( 'NONE',  ( 0.000000000000000000, 0.000000000000000000, -1.000000000000000000 ) ) ;
#94 = DIRECTION ( 'NONE',  ( -0.000000000000000000, -1.000000000000000000, -0.000000000000000000 ) ) ;
#95 = ORIENTED_EDGE ( 'NONE', *, *, #246, .T. ) ;
#96 = CARTESIAN_POINT ( 'NONE',  ( 0.000000000000000000, 24.90801987495551728, 0.000000000000000000 ) ) ;
#97 = ORIENTED_EDGE ( 'NONE', *, *, #472, .F. ) ;
#98 = DIRECTION ( 'NONE',  ( -0.000000000000000000, 1.000000000000000000, -0.000000000000000000 ) ) ;
#99 = EDGE_CURVE ( 'NONE', #193, #84, #65, .T. ) ;
#100 = CARTESIAN_POINT ( 'NONE',  ( 0.000000000000000000, 24.21571218264779191, 0.000000000000000000 ) ) ;
#101 = DIRECTION ( 'NONE',  ( -0.000000000000000000, -1.000000000000000000, -0.000000000000000000 ) ) ;
#102 = ADVANCED_FACE ( 'NONE', ( #693 ), #183, .T. ) ;
#103 = ORIENTED_EDGE ( 'NONE', *, *, #1527, .F. ) ;
#104 = TOROIDAL_SURFACE ( 'NONE', #1519, 11.39253173644444139, 2.429513855779543707 ) ;
#105 = FACE_OUTER_BOUND ( 'NONE', #1149, .T. ) ;
#106 = CIRCLE ( 'NONE', #1166, 2.429513855779543707 ) ;
#107 = TOROIDAL_SURFACE ( 'NONE', #620, 14.05000000000006288, 3.000000000000001776 ) ;
#108 = CARTESIAN_POINT ( 'NONE',  ( 0.000000000000000000, 6.215712182647795458, -11.13097446753707942 ) ) ;
#109 = CIRCLE ( 'NONE', #1397, 10.68917554292614369 ) ;
#110 = DIRECTION ( 'NONE',  ( 0.000000000000000000, 0.000000000000000000, -1.000000000000000000 ) ) ;
#111 = CIRCLE ( 'NONE', #1349, 11.28206845389121860 ) ;
#112 = ORIENTED_EDGE ( 'NONE', *, *, #1401, .T. ) ;
#113 = DIRECTION ( 'NONE',  ( 0.000000000000000000, 0.000000000000000000, -1.000000000000000000 ) ) ;
#114 = TOROIDAL_SURFACE ( 'NONE', #635, 14.05000000000012506, 3.000000000000000888 ) ;
#115 = CARTESIAN_POINT ( 'NONE',  ( 1.628652972749936187E-15, 34.48398096496625698, -13.29896076063619148 ) ) ;
#116 = DIRECTION ( 'NONE',  ( -1.000000000000000000, 0.000000000000000000, 0.000000000000000000 ) ) ;
#117 = CARTESIAN_POINT ( 'NONE',  ( 0.000000000000000000, 24.90801987495551728, 0.000000000000000000 ) ) ;
#118 = VERTEX_POINT ( 'NONE', #580 ) ;
#119 = CARTESIAN_POINT ( 'NONE',  ( 0.000000000000000000, 15.90801987495537873, 0.000000000000000000 ) ) ;
#120 = EDGE_CURVE ( 'NONE', #197, #134, #385, .T. ) ;
#121 = EDGE_LOOP ( 'NONE', ( #1112, #706, #1248, #737 ) ) ;
#122 = DIRECTION ( 'NONE',  ( -0.000000000000000000, -1.000000000000000000, -0.000000000000000000 ) ) ;
#123 = EDGE_CURVE ( 'NONE', #910, #887, #772, .T. ) ;
#124 = DIRECTION ( 'NONE',  ( 0.000000000000000000, 1.000000000000000000, 0.000000000000000000 ) ) ;
#125 = FILL_AREA_STYLE_COLOUR ( '', #407 ) ;
#126 = EDGE_LOOP ( 'NONE', ( #994, #1494, #584, #1427 ) ) ;
#127 = DIRECTION ( 'NONE',  ( 0.000000000000000000, 0.000000000000000000, 1.000000000000000000 ) ) ;
#128 = ADVANCED_FACE ( 'NONE', ( #244 ), #1152, .T. ) ;
#129 = EDGE_LOOP ( 'NONE', ( #1270, #3, #613, #632 ) ) ;
#130 = CARTESIAN_POINT ( 'NONE',  ( 0.000000000000000000, 36.14332787345818332, 0.000000000000000000 ) ) ;
#131 = STYLED_ITEM ( 'NONE', ( #1179 ), #1318 ) ;
#132 = LINE ( 'NONE', #345, #459 ) ;
#133 = CARTESIAN_POINT ( 'NONE',  ( 1.363151225306018324E-15, 7.600327567263176043, 11.13097446753706699 ) ) ;
#134 = VERTEX_POINT ( 'NONE', #474 ) ;
#135 = DIRECTION ( 'NONE',  ( -1.000000000000000000, 0.000000000000000000, 0.000000000000000000 ) ) ;
#136 = CARTESIAN_POINT ( 'NONE',  ( 1.363151225306003927E-15, 18.21571218264779191, 11.13097446753694797 ) ) ;
#137 = TOROIDAL_SURFACE ( 'NONE', #314, 7.433106671744703853, 4.000000000000000000 ) ;
#138 = CIRCLE ( 'NONE', #1423, 2.609785217710047789 ) ;
#139 = ADVANCED_FACE ( 'NONE', ( #1299 ), #155, .F. ) ;
#140 = DIRECTION ( 'NONE',  ( -1.000000000000000000, 0.000000000000000000, 0.000000000000000000 ) ) ;
#141 = CARTESIAN_POINT ( 'NONE',  ( 0.000000000000000000, 47.58578643762690064, -5.049999999999999822 ) ) ;
#142 = ORIENTED_EDGE ( 'NONE', *, *, #1128, .T. ) ;
#143 = FACE_OUTER_BOUND ( 'NONE', #564, .T. ) ;
#144 = VERTEX_POINT ( 'NONE', #626 ) ;
#145 = CARTESIAN_POINT ( 'NONE',  ( 1.381654901981920514E-15, 35.05452431010270686, -11.28206845389121504 ) ) ;
#146 = ADVANCED_FACE ( 'NONE', ( #1484 ), #336, .F. ) ;
#147 = DIRECTION ( 'NONE',  ( -0.000000000000000000, -1.000000000000000000, -0.000000000000000000 ) ) ;
#148 = DIRECTION ( 'NONE',  ( -0.000000000000000000, 1.000000000000000000, -0.000000000000000000 ) ) ;
#149 = ORIENTED_EDGE ( 'NONE', *, *, #1012, .F. ) ;
#150 = EDGE_CURVE ( 'NONE', #37, #649, #1526, .T. ) ;
#151 = DIRECTION ( 'NONE',  ( 0.000000000000000000, 0.000000000000000000, 1.000000000000000000 ) ) ;
#152 = ORIENTED_EDGE ( 'NONE', *, *, #1198, .T. ) ;
#153 = CARTESIAN_POINT ( 'NONE',  ( 0.000000000000000000, 18.90801987495551728, 0.000000000000000000 ) ) ;
#154 = TOROIDAL_SURFACE ( 'NONE', #1493, 14.05000000000000071, 3.000000000000000888 ) ;
#155 = CYLINDRICAL_SURFACE ( 'NONE', #1499, 4.049999999999999822 ) ;
#156 = DIRECTION ( 'NONE',  ( -1.224646799147353454E-16, 0.000000000000000000, -1.000000000000000000 ) ) ;
#157 = VERTEX_POINT ( 'NONE', #1202 ) ;
#158 = DIRECTION ( 'NONE',  ( -1.000000000000000000, 0.000000000000000000, 0.000000000000000000 ) ) ;
#159 = PRODUCT_RELATED_PRODUCT_CATEGORY ( 'part', '', ( #184 ) ) ;
#160 = EDGE_LOOP ( 'NONE', ( #165, #343, #866, #1537 ) ) ;
#161 = DIRECTION ( 'NONE',  ( 0.000000000000000000, 1.000000000000000000, 0.000000000000000000 ) ) ;
#162 = CIRCLE ( 'NONE', #978, 11.05000000000012328 ) ;
#163 = AXIS2_PLACEMENT_3D ( 'NONE', #740, #272, #539 ) ;
#164 = CARTESIAN_POINT ( 'NONE',  ( 1.363151225306012013E-15, 12.21571218264779191, 11.13097446753701369 ) ) ;
#165 = ORIENTED_EDGE ( 'NONE', *, *, #942, .F. ) ;
#166 = CARTESIAN_POINT ( 'NONE',  ( 0.000000000000000000, 46.24351725737471952, 0.000000000000000000 ) ) ;
#167 = EDGE_CURVE ( 'NONE', #1331, #887, #1147, .T. ) ;
#168 = ORIENTED_EDGE ( 'NONE', *, *, #187, .T. ) ;
#169 = FACE_OUTER_BOUND ( 'NONE', #728, .T. ) ;
#170 = EDGE_CURVE ( 'NONE', #1239, #495, #111, .T. ) ;
#171 = DIRECTION ( 'NONE',  ( -1.224646799147352961E-16, 0.000000000000000000, -1.000000000000000000 ) ) ;
#172 = ORIENTED_EDGE ( 'NONE', *, *, #68, .F. ) ;
#173 = CARTESIAN_POINT ( 'NONE',  ( 0.000000000000000000, 34.48398096496625698, 0.000000000000000000 ) ) ;
#174 = ADVANCED_BREP_SHAPE_REPRESENTATION ( 'Carriage handle', ( #1318, #697 ), #1269 ) ;
#175 = ORIENTED_EDGE ( 'NONE', *, *, #949, .F. ) ;
#176 = DIRECTION ( 'NONE',  ( 0.000000000000000000, 0.000000000000000000, 1.000000000000000000 ) ) ;
#177 = DIRECTION ( 'NONE',  ( 1.000000000000000000, 0.000000000000000000, 0.000000000000000000 ) ) ;
#178 = CIRCLE ( 'NONE', #1266, 3.000000000000000888 ) ;
#179 = ORIENTED_EDGE ( 'NONE', *, *, #1311, .F. ) ;
#180 = DIRECTION ( 'NONE',  ( 0.000000000000000000, 0.000000000000000000, -1.000000000000000000 ) ) ;
#181 = ORIENTED_EDGE ( 'NONE', *, *, #1449, .T. ) ;
#182 = CARTESIAN_POINT ( 'NONE',  ( 0.000000000000000000, 15.90801987495537873, 0.000000000000000000 ) ) ;
#183 = TOROIDAL_SURFACE ( 'NONE', #1045, 5.049999999999999822, 1.000000000000000000 ) ;
#184 = PRODUCT ( 'Carriage handle', 'Carriage handle', '', ( #557 ) ) ;
#185 = CARTESIAN_POINT ( 'NONE',  ( 0.000000000000000000, 6.908019874955515505, 0.000000000000000000 ) ) ;
#186 = AXIS2_PLACEMENT_3D ( 'NONE', #1143, #98, #1514 ) ;
#187 = EDGE_CURVE ( 'NONE', #144, #961, #109, .T. ) ;
#188 = AXIS2_PLACEMENT_3D ( 'NONE', #1523, #1134, #935 ) ;
#189 = TOROIDAL_SURFACE ( 'NONE', #1203, 7.937359062480521921, 4.000000000000000000 ) ;
#190 = ORIENTED_EDGE ( 'NONE', *, *, #1180, .T. ) ;
#191 = PLANE ( 'NONE',  #1464 ) ;
#192 = EDGE_CURVE ( 'NONE', #1069, #1412, #847, .T. ) ;
#193 = VERTEX_POINT ( 'NONE', #1312 ) ;
#194 = DIRECTION ( 'NONE',  ( 1.000000000000000000, 0.000000000000000000, 1.224646799147353207E-16 ) ) ;
#195 = DIRECTION ( 'NONE',  ( 0.000000000000000000, 0.000000000000000000, 1.000000000000000000 ) ) ;
#196 = ADVANCED_FACE ( 'NONE', ( #1088 ), #723, .T. ) ;
#197 = VERTEX_POINT ( 'NONE', #1362 ) ;
#198 = DIRECTION ( 'NONE',  ( -0.000000000000000000, -1.000000000000000000, -0.000000000000000000 ) ) ;
#199 = ORIENTED_EDGE ( 'NONE', *, *, #217, .T. ) ;
#200 = DIRECTION ( 'NONE',  ( 0.000000000000000000, 0.000000000000000000, -1.000000000000000000 ) ) ;
#201 = FACE_OUTER_BOUND ( 'NONE', #92, .T. ) ;
#202 = VECTOR ( 'NONE', #565, 1000.000000000000000 ) ;
#203 = ORIENTED_EDGE ( 'NONE', *, *, #989, .F. ) ;
#204 = FACE_OUTER_BOUND ( 'NONE', #277, .T. ) ;
#205 = AXIS2_PLACEMENT_3D ( 'NONE', #1342, #865, #724 ) ;
#206 = ORIENTED_EDGE ( 'NONE', *, *, #806, .T. ) ;
#207 = CARTESIAN_POINT ( 'NONE',  ( 0.000000000000000000, 18.21571218264779191, 0.000000000000000000 ) ) ;
#208 = AXIS2_PLACEMENT_3D ( 'NONE', #96, #198, #899 ) ;
#209 = EDGE_LOOP ( 'NONE', ( #861, #441, #683, #1384 ) ) ;
#210 = CIRCLE ( 'NONE', #902, 11.13097446753701369 ) ;
#211 = CIRCLE ( 'NONE', #1117, 11.13097446753708297 ) ;
#212 = LINE ( 'NONE', #682, #202 ) ;
#213 = TOROIDAL_SURFACE ( 'NONE', #1452, 14.05000000000025118, 2.999999999999999112 ) ;
#214 = ORIENTED_EDGE ( 'NONE', *, *, #464, .F. ) ;
#215 = CARTESIAN_POINT ( 'NONE',  ( 0.000000000000000000, 34.48398096496625698, 11.20292300198617852 ) ) ;
#216 = CIRCLE ( 'NONE', #1027, 10.69143377587972310 ) ;
#217 = EDGE_CURVE ( 'NONE', #1132, #615, #1447, .T. ) ;
#218 = CARTESIAN_POINT ( 'NONE',  ( 0.000000000000000000, 18.21571218264779191, 0.000000000000000000 ) ) ;
#219 = ADVANCED_FACE ( 'NONE', ( #1439 ), #975, .F. ) ;
#220 = DIRECTION ( 'NONE',  ( -0.000000000000000000, -1.000000000000000000, -0.000000000000000000 ) ) ;
#221 = DIRECTION ( 'NONE',  ( -0.000000000000000000, -1.000000000000000000, -0.000000000000000000 ) ) ;
#222 = ORIENTED_EDGE ( 'NONE', *, *, #943, .F. ) ;
#223 = CARTESIAN_POINT ( 'NONE',  ( 0.000000000000000000, 18.90801987495551728, 0.000000000000000000 ) ) ;
#224 = CARTESIAN_POINT ( 'NONE',  ( 0.000000000000000000, 6.908019874955515505, 0.000000000000000000 ) ) ;
#225 = EDGE_CURVE ( 'NONE', #795, #1344, #1172, .T. ) ;
#226 = CARTESIAN_POINT ( 'NONE',  ( 0.000000000000000000, 39.18980394132631773, 0.000000000000000000 ) ) ;
#227 = DIRECTION ( 'NONE',  ( -1.224646799147353454E-16, 0.000000000000000000, -1.000000000000000000 ) ) ;
#228 = AXIS2_PLACEMENT_3D ( 'NONE', #673, #1137, #69 ) ;
#229 = ORIENTED_EDGE ( 'NONE', *, *, #266, .T. ) ;
#230 = CIRCLE ( 'NONE', #30, 2.999999999999999112 ) ;
#231 = CARTESIAN_POINT ( 'NONE',  ( 1.720628752802062082E-15, 0.9080198749555172810, 14.05000000000025118 ) ) ;
#232 = ORIENTED_EDGE ( 'NONE', *, *, #1059, .F. ) ;
#233 = CARTESIAN_POINT ( 'NONE',  ( -2.889554122588179733E-14, 63.75386907406566195, -235.9499999999999886 ) ) ;
#234 = EDGE_CURVE ( 'NONE', #1085, #1091, #1373, .T. ) ;
#235 = DIRECTION ( 'NONE',  ( -1.224646799147353454E-16, 0.000000000000000000, -1.000000000000000000 ) ) ;
#236 = CARTESIAN_POINT ( 'NONE',  ( 1.720628752802038811E-15, 18.90801987495551728, 14.05000000000006288 ) ) ;
#237 = CIRCLE ( 'NONE', #875, 11.13097446753688580 ) ;
#238 = ORIENTED_EDGE ( 'NONE', *, *, #1101, .F. ) ;
#239 = EDGE_CURVE ( 'NONE', #761, #33, #337, .T. ) ;
#240 = CARTESIAN_POINT ( 'NONE',  ( 0.000000000000000000, 31.58313564244025073, 0.000000000000000000 ) ) ;
#241 = TOROIDAL_SURFACE ( 'NONE', #1051, -235.9499999999999886, 250.0000000000000000 ) ;
#242 = CIRCLE ( 'NONE', #1521, 14.05000000000000249 ) ;
#243 = DIRECTION ( 'NONE',  ( 0.000000000000000000, 0.000000000000000000, 1.000000000000000000 ) ) ;
#244 = FACE_OUTER_BOUND ( 'NONE', #160, .T. ) ;
#245 = DIRECTION ( 'NONE',  ( 0.000000000000000000, 0.000000000000000000, -1.000000000000000000 ) ) ;
#246 = EDGE_CURVE ( 'NONE', #84, #1085, #977, .T. ) ;
#247 = EDGE_LOOP ( 'NONE', ( #1414, #764, #854, #559 ) ) ;
#248 = DIRECTION ( 'NONE',  ( 0.000000000000000000, 0.000000000000000000, 1.000000000000000000 ) ) ;
#249 = CARTESIAN_POINT ( 'NONE',  ( 0.000000000000000000, 24.90801987495551728, 0.000000000000000000 ) ) ;
#250 = CARTESIAN_POINT ( 'NONE',  ( 1.353234713057848552E-15, 6.908019874955515505, 11.05000000000018900 ) ) ;
#251 = CARTESIAN_POINT ( 'NONE',  ( 0.000000000000000000, 18.90801987495551728, 0.000000000000000000 ) ) ;
#252 = EDGE_LOOP ( 'NONE', ( #80, #1378, #1482, #1374 ) ) ;
#253 = DIRECTION ( 'NONE',  ( 0.000000000000000000, -1.000000000000000000, 0.000000000000000000 ) ) ;
#254 = DIRECTION ( 'NONE',  ( 0.000000000000000000, 0.000000000000000000, -1.000000000000000000 ) ) ;
#255 = CIRCLE ( 'NONE', #574, 2.609785217710047789 ) ;
#256 = DIRECTION ( 'NONE',  ( -0.000000000000000000, -1.000000000000000000, -0.000000000000000000 ) ) ;
#257 = AXIS2_PLACEMENT_3D ( 'NONE', #1178, #571, #1162 ) ;
#258 = ORIENTED_EDGE ( 'NONE', *, *, #782, .F. ) ;
#259 = DIRECTION ( 'NONE',  ( 0.000000000000000000, 0.000000000000000000, -1.000000000000000000 ) ) ;
#260 = ORIENTED_EDGE ( 'NONE', *, *, #601, .F. ) ;
#261 = DIRECTION ( 'NONE',  ( 0.000000000000000000, -1.000000000000000000, 0.000000000000000000 ) ) ;
#262 = AXIS2_PLACEMENT_3D ( 'NONE', #233, #489, #1310 ) ;
#263 = EDGE_CURVE ( 'NONE', #615, #1132, #289, .T. ) ;
#264 = CIRCLE ( 'NONE', #416, 11.13097446753694797 ) ;
#265 = CIRCLE ( 'NONE', #855, 10.68917554292614369 ) ;
#266 = EDGE_CURVE ( 'NONE', #910, #59, #849, .T. ) ;
#267 = DIRECTION ( 'NONE',  ( 0.000000000000000000, 0.000000000000000000, -1.000000000000000000 ) ) ;
#268 = DIRECTION ( 'NONE',  ( 0.000000000000000000, 0.000000000000000000, -1.000000000000000000 ) ) ;
#269 = ORIENTED_EDGE ( 'NONE', *, *, #8, .F. ) ;
#270 = CARTESIAN_POINT ( 'NONE',  ( 0.000000000000000000, 6.908019874955515505, 0.000000000000000000 ) ) ;
#271 = ORIENTED_EDGE ( 'NONE', *, *, #217, .F. ) ;
#272 = DIRECTION ( 'NONE',  ( 0.000000000000000000, -1.000000000000000000, 0.000000000000000000 ) ) ;
#273 = FACE_OUTER_BOUND ( 'NONE', #1129, .T. ) ;
#274 = DIRECTION ( 'NONE',  ( -1.000000000000000000, 0.000000000000000000, 0.000000000000000000 ) ) ;
#275 = EDGE_LOOP ( 'NONE', ( #1075, #359, #316, #1488 ) ) ;
#276 = FACE_OUTER_BOUND ( 'NONE', #718, .T. ) ;
#277 = EDGE_LOOP ( 'NONE', ( #1406, #1108, #934, #260 ) ) ;
#278 = CARTESIAN_POINT ( 'NONE',  ( 0.000000000000000000, 34.48398096496625698, 0.000000000000000000 ) ) ;
#279 = CIRCLE ( 'NONE', #354, 3.999999999999999112 ) ;
#280 = AXIS2_PLACEMENT_3D ( 'NONE', #1043, #839, #817 ) ;
#281 = AXIS2_PLACEMENT_3D ( 'NONE', #1225, #1234, #742 ) ;
#282 = DIRECTION ( 'NONE',  ( 0.000000000000000000, 0.000000000000000000, 1.000000000000000000 ) ) ;
#283 = ADVANCED_FACE ( 'NONE', ( #273 ), #1199, .F. ) ;
#284 = ORIENTED_EDGE ( 'NONE', *, *, #648, .F. ) ;
#285 = DIRECTION ( 'NONE',  ( -1.224646799147353454E-16, 0.000000000000000000, -1.000000000000000000 ) ) ;
#286 = EDGE_CURVE ( 'NONE', #542, #878, #364, .T. ) ;
#287 = ORIENTED_EDGE ( 'NONE', *, *, #1104, .F. ) ;
#288 = DIRECTION ( 'NONE',  ( 0.000000000000000000, 0.000000000000000000, -1.000000000000000000 ) ) ;
#289 = CIRCLE ( 'NONE', #821, 8.968700175118398121 ) ;
#290 = AXIS2_PLACEMENT_3D ( 'NONE', #182, #161, #870 ) ;
#291 = AXIS2_PLACEMENT_3D ( 'NONE', #593, #352, #469 ) ;
#292 = TOROIDAL_SURFACE ( 'NONE', #853, 11.39253173644444139, 2.429513855779543707 ) ;
#293 = CARTESIAN_POINT ( 'NONE',  ( 1.371962379547663092E-15, 34.48398096496625698, -11.20292300198617852 ) ) ;
#294 = EDGE_LOOP ( 'NONE', ( #831, #1206, #507, #1252 ) ) ;
#295 = FACE_OUTER_BOUND ( 'NONE', #1506, .T. ) ;
#296 = ORIENTED_EDGE ( 'NONE', *, *, #1180, .F. ) ;
#297 = DIRECTION ( 'NONE',  ( 0.000000000000000000, 0.000000000000000000, 1.000000000000000000 ) ) ;
#298 = SURFACE_STYLE_FILL_AREA ( #1515 ) ;
#299 = ORIENTED_EDGE ( 'NONE', *, *, #1156, .F. ) ;
#300 = CARTESIAN_POINT ( 'NONE',  ( 0.000000000000000000, 0.000000000000000000, -4.049999999999999822 ) ) ;
#301 = ORIENTED_EDGE ( 'NONE', *, *, #1282, .T. ) ;
#302 = EDGE_CURVE ( 'NONE', #887, #1331, #927, .T. ) ;
#303 = DIRECTION ( 'NONE',  ( 0.000000000000000000, -1.000000000000000000, 0.000000000000000000 ) ) ;
#304 = AXIS2_PLACEMENT_3D ( 'NONE', #1487, #1249, #1390 ) ;
#305 = VERTEX_POINT ( 'NONE', #456 ) ;
#306 = MECHANICAL_DESIGN_GEOMETRIC_PRESENTATION_REPRESENTATION (  '', ( #996 ), #331 ) ;
#307 = CARTESIAN_POINT ( 'NONE',  ( 1.138072884770726497E-15, 43.68850559996005956, -8.968700175118398121 ) ) ;
#308 = ORIENTED_EDGE ( 'NONE', *, *, #234, .T. ) ;
#309 = DIRECTION ( 'NONE',  ( -0.000000000000000000, -1.000000000000000000, -0.000000000000000000 ) ) ;
#310 = AXIS2_PLACEMENT_3D ( 'NONE', #655, #383, #267 ) ;
#311 = CARTESIAN_POINT ( 'NONE',  ( 0.000000000000000000, 24.90801987495551728, -14.05000000000000071 ) ) ;
#312 = EDGE_CURVE ( 'NONE', #649, #37, #1398, .T. ) ;
#313 = FILL_AREA_STYLE_COLOUR ( '', #1289 ) ;
#314 = AXIS2_PLACEMENT_3D ( 'NONE', #708, #261, #473 ) ;
#315 = AXIS2_PLACEMENT_3D ( 'NONE', #1273, #85, #552 ) ;
#316 = ORIENTED_EDGE ( 'NONE', *, *, #834, .T. ) ;
#317 = DIRECTION ( 'NONE',  ( 0.000000000000000000, -0.000000000000000000, -1.000000000000000000 ) ) ;
#318 = ORIENTED_EDGE ( 'NONE', *, *, #1168, .F. ) ;
#319 = DIRECTION ( 'NONE',  ( 0.000000000000000000, 1.000000000000000000, 0.000000000000000000 ) ) ;
#320 = DIRECTION ( 'NONE',  ( -0.000000000000000000, 1.000000000000000000, -0.000000000000000000 ) ) ;
#321 =( NAMED_UNIT ( * ) PLANE_ANGLE_UNIT ( ) SI_UNIT ( $, .RADIAN. ) );
#322 = ORIENTED_EDGE ( 'NONE', *, *, #675, .T. ) ;
#323 = DIRECTION ( 'NONE',  ( -0.000000000000000000, -1.000000000000000000, -0.000000000000000000 ) ) ;
#324 = ORIENTED_EDGE ( 'NONE', *, *, #351, .T. ) ;
#325 = CARTESIAN_POINT ( 'NONE',  ( 0.000000000000000000, 48.29289321881343966, 0.000000000000000000 ) ) ;
#326 = DIRECTION ( 'NONE',  ( 0.000000000000000000, 1.000000000000000000, 0.000000000000000000 ) ) ;
#327 = CARTESIAN_POINT ( 'NONE',  ( 0.000000000000000000, 0.000000000000000000, 0.000000000000000000 ) ) ;
#328 = ORIENTED_EDGE ( 'NONE', *, *, #834, .F. ) ;
#329 = CARTESIAN_POINT ( 'NONE',  ( 0.000000000000000000, 12.21571218264779191, -11.13097446753701369 ) ) ;
#330 = AXIS2_PLACEMENT_3D ( 'NONE', #945, #1300, #245 ) ;
#331 =( GEOMETRIC_REPRESENTATION_CONTEXT ( 3 ) GLOBAL_UNCERTAINTY_ASSIGNED_CONTEXT ( ( #1078 ) ) GLOBAL_UNIT_ASSIGNED_CONTEXT ( ( #423, #321, #658 ) ) REPRESENTATION_CONTEXT ( 'NONE', 'WORKASPACE' ) );
#332 = EDGE_LOOP ( 'NONE', ( #1535, #1261 ) ) ;
#333 = FACE_OUTER_BOUND ( 'NONE', #672, .T. ) ;
#334 = EDGE_CURVE ( 'NONE', #932, #1344, #457, .T. ) ;
#335 = DIRECTION ( 'NONE',  ( -1.000000000000000000, 0.000000000000000000, 0.000000000000000000 ) ) ;
#336 = TOROIDAL_SURFACE ( 'NONE', #749, 14.05000000000012506, 3.000000000000000888 ) ;
#337 = CIRCLE ( 'NONE', #1295, 10.98290679122496094 ) ;
#338 = CARTESIAN_POINT ( 'NONE',  ( 0.000000000000000000, 13.60032756726317871, 0.000000000000000000 ) ) ;
#339 = AXIS2_PLACEMENT_3D ( 'NONE', #948, #28, #502 ) ;
#340 = AXIS2_PLACEMENT_3D ( 'NONE', #1425, #124, #1417 ) ;
#341 = DIRECTION ( 'NONE',  ( -0.000000000000000000, -1.000000000000000000, -0.000000000000000000 ) ) ;
#342 = AXIS2_PLACEMENT_3D ( 'NONE', #20, #1076, #357 ) ;
#343 = ORIENTED_EDGE ( 'NONE', *, *, #1201, .T. ) ;
#344 = FACE_OUTER_BOUND ( 'NONE', #939, .T. ) ;
#345 = CARTESIAN_POINT ( 'NONE',  ( 4.959819536546779614E-16, 50.00000000000000000, 4.049999999999999822 ) ) ;
#346 = DIRECTION ( 'NONE',  ( 0.000000000000000000, -1.000000000000000000, 0.000000000000000000 ) ) ;
#347 = ORIENTED_EDGE ( 'NONE', *, *, #858, .F. ) ;
#348 = CARTESIAN_POINT ( 'NONE',  ( 0.000000000000000000, 46.24351725737471952, 0.000000000000000000 ) ) ;
#349 = DIRECTION ( 'NONE',  ( -0.000000000000000000, -1.000000000000000000, -0.000000000000000000 ) ) ;
#350 = ADVANCED_FACE ( 'NONE', ( #1161 ), #1322, .T. ) ;
#351 = EDGE_CURVE ( 'NONE', #527, #1085, #388, .T. ) ;
#352 = DIRECTION ( 'NONE',  ( 1.000000000000000000, 0.000000000000000000, -1.224646799147353207E-16 ) ) ;
#353 =( NAMED_UNIT ( * ) PLANE_ANGLE_UNIT ( ) SI_UNIT ( $, .RADIAN. ) );
#354 = AXIS2_PLACEMENT_3D ( 'NONE', #781, #1366, #425 ) ;
#355 = ORIENTED_EDGE ( 'NONE', *, *, #686, .F. ) ;
#356 = TOROIDAL_SURFACE ( 'NONE', #547, 13.29896076063619148, 2.609785217710048233 ) ;
#357 = DIRECTION ( 'NONE',  ( 0.000000000000000000, 0.000000000000000000, 1.000000000000000000 ) ) ;
#358 = CIRCLE ( 'NONE', #281, 4.000000000000000000 ) ;
#359 = ORIENTED_EDGE ( 'NONE', *, *, #120, .T. ) ;
#360 = DIRECTION ( 'NONE',  ( -0.000000000000000000, 1.000000000000000000, -0.000000000000000000 ) ) ;
#361 = EDGE_CURVE ( 'NONE', #1412, #1369, #1448, .T. ) ;
#362 = DIRECTION ( 'NONE',  ( -0.000000000000000000, 1.000000000000000000, -0.000000000000000000 ) ) ;
#363 = DIRECTION ( 'NONE',  ( -1.224646799147352714E-16, 0.000000000000000000, -1.000000000000000000 ) ) ;
#364 = CIRCLE ( 'NONE', #1148, 3.000000000000000888 ) ;
#365 = CIRCLE ( 'NONE', #483, 11.13097446753712561 ) ;
#366 = ORIENTED_EDGE ( 'NONE', *, *, #1083, .F. ) ;
#367 = CARTESIAN_POINT ( 'NONE',  ( 0.000000000000000000, 6.908019874955515505, -14.05000000000018900 ) ) ;
#368 = AXIS2_PLACEMENT_3D ( 'NONE', #640, #1463, #406 ) ;
#369 = DIRECTION ( 'NONE',  ( 0.000000000000000000, 0.000000000000000000, 1.000000000000000000 ) ) ;
#370 = CARTESIAN_POINT ( 'NONE',  ( 0.000000000000000000, 24.90801987495551728, 0.000000000000000000 ) ) ;
#371 = FACE_OUTER_BOUND ( 'NONE', #209, .T. ) ;
#372 = VERTEX_POINT ( 'NONE', #436 ) ;
#373 = DIRECTION ( 'NONE',  ( 0.000000000000000000, 0.000000000000000000, -1.000000000000000000 ) ) ;
#374 = DIRECTION ( 'NONE',  ( 0.000000000000000000, 0.000000000000000000, -1.000000000000000000 ) ) ;
#375 = DIRECTION ( 'NONE',  ( 0.000000000000000000, 0.000000000000000000, 1.000000000000000000 ) ) ;
#376 = DIRECTION ( 'NONE',  ( 0.000000000000000000, 0.000000000000000000, -1.000000000000000000 ) ) ;
#377 = ORIENTED_EDGE ( 'NONE', *, *, #150, .T. ) ;
#378 = CARTESIAN_POINT ( 'NONE',  ( 1.309046461416867439E-15, 39.18980394132631773, -10.68917554292614369 ) ) ;
#379 = EDGE_CURVE ( 'NONE', #59, #910, #437, .T. ) ;
#380 = AXIS2_PLACEMENT_3D ( 'NONE', #446, #1517, #1492 ) ;
#381 = CARTESIAN_POINT ( 'NONE',  ( 1.720628752802046502E-15, 12.90801987495551728, 14.05000000000012506 ) ) ;
#382 = EDGE_CURVE ( 'NONE', #305, #517, #365, .T. ) ;
#383 = DIRECTION ( 'NONE',  ( -0.000000000000000000, -1.000000000000000000, -0.000000000000000000 ) ) ;
#384 = CARTESIAN_POINT ( 'NONE',  ( 1.720628752802046502E-15, 12.90801987495551728, 14.05000000000012506 ) ) ;
#385 = CIRCLE ( 'NONE', #578, 3.000000000000000888 ) ;
#386 = ORIENTED_EDGE ( 'NONE', *, *, #382, .F. ) ;
#387 = CARTESIAN_POINT ( 'NONE',  ( 9.560184103355080575E-16, 46.24351725737471952, 7.806482742625265203 ) ) ;
#388 = CIRCLE ( 'NONE', #579, 11.13097446753694797 ) ;
#389 = ORIENTED_EDGE ( 'NONE', *, *, #444, .F. ) ;
#390 = CARTESIAN_POINT ( 'NONE',  ( 0.000000000000000000, 24.21571218264779191, 0.000000000000000000 ) ) ;
#391 = TOROIDAL_SURFACE ( 'NONE', #1503, 7.433106671744703853, 4.000000000000000000 ) ;
#392 = AXIS2_PLACEMENT_3D ( 'NONE', #399, #856, #297 ) ;
#393 = VECTOR ( 'NONE', #1302, 1000.000000000000000 ) ;
#394 = CARTESIAN_POINT ( 'NONE',  ( 0.000000000000000000, 43.68850559996005956, 0.000000000000000000 ) ) ;
#395 = DIRECTION ( 'NONE',  ( 0.000000000000000000, -1.000000000000000000, 0.000000000000000000 ) ) ;
#396 = ORIENTED_EDGE ( 'NONE', *, *, #618, .T. ) ;
#397 = CARTESIAN_POINT ( 'NONE',  ( 1.628652972749936187E-15, 34.48398096496625698, -13.29896076063619148 ) ) ;
#398 = VERTEX_POINT ( 'NONE', #79 ) ;
#399 = CARTESIAN_POINT ( 'NONE',  ( 0.000000000000000000, 31.58313564244025073, -7.937359062480521921 ) ) ;
#400 = EDGE_CURVE ( 'NONE', #915, #418, #1025, .T. ) ;
#401 = CARTESIAN_POINT ( 'NONE',  ( 0.000000000000000000, 34.48398096496625698, 0.000000000000000000 ) ) ;
#402 = EDGE_CURVE ( 'NONE', #1196, #197, #1474, .T. ) ;
#403 = EDGE_LOOP ( 'NONE', ( #77, #538, #299, #214 ) ) ;
#404 = CARTESIAN_POINT ( 'NONE',  ( 1.715594669858957423E-16, 9.908019874955382278, 1.400889359326641159 ) ) ;
#405 = EDGE_LOOP ( 'NONE', ( #1228, #1471, #652, #328 ) ) ;
#406 = DIRECTION ( 'NONE',  ( 0.000000000000000000, 0.000000000000000000, 1.000000000000000000 ) ) ;
#407 = COLOUR_RGB ( '',0.6941176470588235059, 0.09803921568627450844, 0.09803921568627450844 ) ;
#408 = ADVANCED_FACE ( 'NONE', ( #785 ), #509, .T. ) ;
#409 = CARTESIAN_POINT ( 'NONE',  ( 0.000000000000000000, 0.9080198749555176141, -11.05000000000025295 ) ) ;
#410 = CIRCLE ( 'NONE', #86, 11.08557312252964344 ) ;
#411 = ORIENTED_EDGE ( 'NONE', *, *, #858, .T. ) ;
#412 = CARTESIAN_POINT ( 'NONE',  ( 0.000000000000000000, -5.000000000000000000, 0.000000000000000000 ) ) ;
#413 = ORIENTED_EDGE ( 'NONE', *, *, #1428, .T. ) ;
#414 = FACE_OUTER_BOUND ( 'NONE', #982, .T. ) ;
#415 = AXIS2_PLACEMENT_3D ( 'NONE', #1321, #1538, #592 ) ;
#416 = AXIS2_PLACEMENT_3D ( 'NONE', #207, #1400, #435 ) ;
#417 = DIRECTION ( 'NONE',  ( -1.000000000000000000, 0.000000000000000000, 0.000000000000000000 ) ) ;
#418 = VERTEX_POINT ( 'NONE', #108 ) ;
#419 = DIRECTION ( 'NONE',  ( -1.000000000000000000, 0.000000000000000000, 0.000000000000000000 ) ) ;
#420 = ORIENTED_EDGE ( 'NONE', *, *, #1118, .F. ) ;
#421 = FACE_OUTER_BOUND ( 'NONE', #126, .T. ) ;
#422 = CARTESIAN_POINT ( 'NONE',  ( 0.000000000000000000, 12.90801987495551728, 0.000000000000000000 ) ) ;
#423 =( LENGTH_UNIT ( ) NAMED_UNIT ( * ) SI_UNIT ( .MILLI., .METRE. ) );
#424 = ORIENTED_EDGE ( 'NONE', *, *, #668, .T. ) ;
#425 = DIRECTION ( 'NONE',  ( 1.224646799147353454E-16, 0.000000000000000000, -1.000000000000000000 ) ) ;
#426 = ADVANCED_FACE ( 'NONE', ( #344 ), #1375, .F. ) ;
#427 = ORIENTED_EDGE ( 'NONE', *, *, #537, .T. ) ;
#428 = DIRECTION ( 'NONE',  ( 0.000000000000000000, 0.000000000000000000, 1.000000000000000000 ) ) ;
#429 = DIRECTION ( 'NONE',  ( -0.000000000000000000, -1.000000000000000000, -0.000000000000000000 ) ) ;
#430 = ADVANCED_FACE ( 'NONE', ( #201 ), #654, .F. ) ;
#431 = AXIS2_PLACEMENT_3D ( 'NONE', #141, #871, #498 ) ;
#432 = ORIENTED_EDGE ( 'NONE', *, *, #472, .T. ) ;
#433 = ORIENTED_EDGE ( 'NONE', *, *, #1385, .F. ) ;
#434 = CIRCLE ( 'NONE', #1347, 5.757106781186547728 ) ;
#435 = DIRECTION ( 'NONE',  ( 0.000000000000000000, 0.000000000000000000, 1.000000000000000000 ) ) ;
#436 = CARTESIAN_POINT ( 'NONE',  ( 1.353234713057840466E-15, 12.90801987495551728, 11.05000000000012328 ) ) ;
#437 = CIRCLE ( 'NONE', #188, 11.05000000000018900 ) ;
#438 = AXIS2_PLACEMENT_3D ( 'NONE', #223, #1513, #901 ) ;
#439 = ORIENTED_EDGE ( 'NONE', *, *, #1509, .F. ) ;
#440 = FACE_OUTER_BOUND ( 'NONE', #664, .T. ) ;
#441 = ORIENTED_EDGE ( 'NONE', *, *, #468, .T. ) ;
#442 = DIRECTION ( 'NONE',  ( 1.224646799147353700E-16, 0.000000000000000000, -1.000000000000000000 ) ) ;
#443 = DIRECTION ( 'NONE',  ( 0.000000000000000000, 0.000000000000000000, -1.000000000000000000 ) ) ;
#444 = EDGE_CURVE ( 'NONE', #1106, #1007, #631, .T. ) ;
#445 = ORIENTED_EDGE ( 'NONE', *, *, #1476, .F. ) ;
#446 = CARTESIAN_POINT ( 'NONE',  ( 6.096359878413099543E-16, 43.41509013262853500, -4.978055617879067363 ) ) ;
#447 = ADVANCED_FACE ( 'NONE', ( #1532 ), #513, .F. ) ;
#448 = EDGE_LOOP ( 'NONE', ( #301, #453, #1454, #487 ) ) ;
#449 = CARTESIAN_POINT ( 'NONE',  ( 1.457697963992996151E-15, 31.06003428582845771, 11.90300717731760116 ) ) ;
#450 = DIRECTION ( 'NONE',  ( 0.000000000000000000, 0.000000000000000000, -1.000000000000000000 ) ) ;
#451 = CARTESIAN_POINT ( 'NONE',  ( 1.353234713057856046E-15, 0.9080198749555176141, 11.05000000000025295 ) ) ;
#452 = CARTESIAN_POINT ( 'NONE',  ( 1.363151225306001560E-15, 19.60032756726317515, 11.13097446753693198 ) ) ;
#453 = ORIENTED_EDGE ( 'NONE', *, *, #379, .T. ) ;
#454 = DIRECTION ( 'NONE',  ( -0.000000000000000000, -1.000000000000000000, -0.000000000000000000 ) ) ;
#455 = AXIS2_PLACEMENT_3D ( 'NONE', #874, #1354, #1479 ) ;
#456 = CARTESIAN_POINT ( 'NONE',  ( 1.363151225306025423E-15, 1.600327567263178707, 11.13097446753712561 ) ) ;
#457 = CIRCLE ( 'NONE', #1048, 11.45544862191463231 ) ;
#458 = AXIS2_PLACEMENT_3D ( 'NONE', #249, #4, #374 ) ;
#459 = VECTOR ( 'NONE', #918, 1000.000000000000000 ) ;
#460 = DIRECTION ( 'NONE',  ( 1.224646799147352961E-16, 0.000000000000000000, -1.000000000000000000 ) ) ;
#461 = CIRCLE ( 'NONE', #703, 5.757106781186547728 ) ;
#462 = EDGE_LOOP ( 'NONE', ( #1285, #424, #1491, #524 ) ) ;
#463 = DIRECTION ( 'NONE',  ( 0.000000000000000000, 0.000000000000000000, -1.000000000000000000 ) ) ;
#464 = EDGE_CURVE ( 'NONE', #398, #878, #531, .T. ) ;
#465 = AXIS2_PLACEMENT_3D ( 'NONE', #1240, #852, #643 ) ;
#466 = EDGE_LOOP ( 'NONE', ( #284, #470, #1211, #1307 ) ) ;
#467 = DIRECTION ( 'NONE',  ( 0.000000000000000000, 0.000000000000000000, 1.000000000000000000 ) ) ;
#468 = EDGE_CURVE ( 'NONE', #372, #193, #800, .T. ) ;
#469 = DIRECTION ( 'NONE',  ( -1.224646799147352714E-16, 0.000000000000000000, -1.000000000000000000 ) ) ;
#470 = ORIENTED_EDGE ( 'NONE', *, *, #857, .T. ) ;
#471 = DIRECTION ( 'NONE',  ( -0.000000000000000000, -1.000000000000000000, -0.000000000000000000 ) ) ;
#472 = EDGE_CURVE ( 'NONE', #517, #305, #726, .T. ) ;
#473 = DIRECTION ( 'NONE',  ( 0.000000000000000000, 0.000000000000000000, -1.000000000000000000 ) ) ;
#474 = CARTESIAN_POINT ( 'NONE',  ( 1.357591164121985807E-15, 25.36864259273153266, 11.08557312252964344 ) ) ;
#475 = FACE_OUTER_BOUND ( 'NONE', #478, .T. ) ;
#476 = AXIS2_PLACEMENT_3D ( 'NONE', #914, #796, #1271 ) ;
#477 = TOROIDAL_SURFACE ( 'NONE', #53, 14.05000000000025118, 2.999999999999999112 ) ;
#478 = EDGE_LOOP ( 'NONE', ( #1030, #56, #11, #1094 ) ) ;
#479 = MECHANICAL_DESIGN_GEOMETRIC_PRESENTATION_REPRESENTATION (  '', ( #131 ), #5 ) ;
#480 = CARTESIAN_POINT ( 'NONE',  ( 0.000000000000000000, 24.21571218264779191, -11.13097446753688580 ) ) ;
#481 = TOROIDAL_SURFACE ( 'NONE', #997, 14.05000000000018900, 2.999999999999999112 ) ;
#482 = AXIS2_PLACEMENT_3D ( 'NONE', #1047, #1381, #690 ) ;
#483 = AXIS2_PLACEMENT_3D ( 'NONE', #1409, #349, #450 ) ;
#484 = ORIENTED_EDGE ( 'NONE', *, *, #1428, .F. ) ;
#485 = DIRECTION ( 'NONE',  ( -0.000000000000000000, -1.000000000000000000, -0.000000000000000000 ) ) ;
#486 = AXIS2_PLACEMENT_3D ( 'NONE', #645, #1115, #1332 ) ;
#487 = ORIENTED_EDGE ( 'NONE', *, *, #76, .T. ) ;
#488 = CIRCLE ( 'NONE', #1480, 2.609785217710047789 ) ;
#489 = DIRECTION ( 'NONE',  ( 1.000000000000000000, 0.000000000000000000, -1.224646799147353207E-16 ) ) ;
#490 = EDGE_CURVE ( 'NONE', #535, #1196, #237, .T. ) ;
#491 = DIRECTION ( 'NONE',  ( 0.000000000000000000, 0.000000000000000000, 1.000000000000000000 ) ) ;
#492 = ORIENTED_EDGE ( 'NONE', *, *, #402, .T. ) ;
#493 = EDGE_CURVE ( 'NONE', #1159, #639, #555, .T. ) ;
#494 = CARTESIAN_POINT ( 'NONE',  ( 1.402887848762471099E-15, 33.48656566526766909, -11.45544862191463054 ) ) ;
#495 = VERTEX_POINT ( 'NONE', #145 ) ;
#496 = DIRECTION ( 'NONE',  ( 0.000000000000000000, 0.000000000000000000, -1.000000000000000000 ) ) ;
#497 = DIRECTION ( 'NONE',  ( -0.000000000000000000, -1.000000000000000000, -0.000000000000000000 ) ) ;
#498 = DIRECTION ( 'NONE',  ( 0.000000000000000000, 0.000000000000000000, 1.000000000000000000 ) ) ;
#499 = ORIENTED_EDGE ( 'NONE', *, *, #675, .F. ) ;
#500 = LINE ( 'NONE', #1092, #1041 ) ;
#501 = EDGE_LOOP ( 'NONE', ( #484, #575, #797, #25 ) ) ;
#502 = DIRECTION ( 'NONE',  ( 0.000000000000000000, 0.000000000000000000, 1.000000000000000000 ) ) ;
#503 = AXIS2_PLACEMENT_3D ( 'NONE', #1306, #221, #1432 ) ;
#504 = DIRECTION ( 'NONE',  ( 0.000000000000000000, 0.000000000000000000, 1.000000000000000000 ) ) ;
#505 = DIRECTION ( 'NONE',  ( 0.000000000000000000, 0.000000000000000000, 1.000000000000000000 ) ) ;
#506 = AXIS2_PLACEMENT_3D ( 'NONE', #31, #73, #1245 ) ;
#507 = ORIENTED_EDGE ( 'NONE', *, *, #1508, .T. ) ;
#508 = DIRECTION ( 'NONE',  ( 0.000000000000000000, 0.000000000000000000, -1.000000000000000000 ) ) ;
#509 = TOROIDAL_SURFACE ( 'NONE', #606, 1.400889359326703554, 10.00000000000000000 ) ;
#510 = EDGE_CURVE ( 'NONE', #372, #157, #162, .T. ) ;
#511 = ORIENTED_EDGE ( 'NONE', *, *, #666, .T. ) ;
#512 = DIRECTION ( 'NONE',  ( -1.000000000000000000, 0.000000000000000000, 0.000000000000000000 ) ) ;
#513 = TOROIDAL_SURFACE ( 'NONE', #701, 14.05000000000006288, 3.000000000000001776 ) ;
#514 = CIRCLE ( 'NONE', #1380, 3.000000000000000888 ) ;
#515 = ADVANCED_FACE ( 'NONE', ( #837 ), #391, .T. ) ;
#516 = DIRECTION ( 'NONE',  ( -1.000000000000000000, 0.000000000000000000, 0.000000000000000000 ) ) ;
#517 = VERTEX_POINT ( 'NONE', #1296 ) ;
#518 = DIRECTION ( 'NONE',  ( 1.224646799147353207E-16, 0.000000000000000000, -1.000000000000000000 ) ) ;
#519 = ORIENTED_EDGE ( 'NONE', *, *, #35, .F. ) ;
#520 = DIRECTION ( 'NONE',  ( -1.000000000000000000, 0.000000000000000000, 0.000000000000000000 ) ) ;
#521 = EDGE_CURVE ( 'NONE', #1369, #1412, #1377, .T. ) ;
#522 = CARTESIAN_POINT ( 'NONE',  ( 0.000000000000000000, 42.19578092817649662, 9.617440507453869358 ) ) ;
#523 = ORIENTED_EDGE ( 'NONE', *, *, #167, .F. ) ;
#524 = ORIENTED_EDGE ( 'NONE', *, *, #1062, .F. ) ;
#525 = FACE_OUTER_BOUND ( 'NONE', #1044, .T. ) ;
#526 = DIRECTION ( 'NONE',  ( 0.000000000000000000, 0.000000000000000000, -1.000000000000000000 ) ) ;
#527 = VERTEX_POINT ( 'NONE', #136 ) ;
#528 = CARTESIAN_POINT ( 'NONE',  ( 0.000000000000000000, 34.48398096496625698, 0.000000000000000000 ) ) ;
#529 = ORIENTED_EDGE ( 'NONE', *, *, #1385, .T. ) ;
#530 = CARTESIAN_POINT ( 'NONE',  ( 9.102930293272987578E-16, 36.14332787345818332, 7.433106671744703853 ) ) ;
#531 = CIRCLE ( 'NONE', #1422, 250.0000000000000000 ) ;
#532 = CARTESIAN_POINT ( 'NONE',  ( 0.000000000000000000, 18.90801987495551728, -14.05000000000006288 ) ) ;
#533 = TOROIDAL_SURFACE ( 'NONE', #778, -235.9499999999999886, 250.0000000000000000 ) ;
#534 = ADVANCED_FACE ( 'NONE', ( #732 ), #137, .T. ) ;
#535 = VERTEX_POINT ( 'NONE', #480 ) ;
#536 = DIRECTION ( 'NONE',  ( 0.000000000000000000, 0.000000000000000000, 1.000000000000000000 ) ) ;
#537 = EDGE_CURVE ( 'NONE', #1386, #1181, #210, .T. ) ;
#538 = ORIENTED_EDGE ( 'NONE', *, *, #586, .T. ) ;
#539 = DIRECTION ( 'NONE',  ( 0.000000000000000000, 0.000000000000000000, -1.000000000000000000 ) ) ;
#540 = DIRECTION ( 'NONE',  ( 0.000000000000000000, 0.000000000000000000, 1.000000000000000000 ) ) ;
#541 = APPLICATION_PROTOCOL_DEFINITION ( 'draft international standard', 'automotive_design', 1998, #1177 ) ;
#542 = VERTEX_POINT ( 'NONE', #963 ) ;
#543 = DIRECTION ( 'NONE',  ( 0.000000000000000000, -1.000000000000000000, 0.000000000000000000 ) ) ;
#544 = ORIENTED_EDGE ( 'NONE', *, *, #1408, .F. ) ;
#545 = DIRECTION ( 'NONE',  ( 0.000000000000000000, 0.000000000000000000, -1.000000000000000000 ) ) ;
#546 = DIRECTION ( 'NONE',  ( 0.000000000000000000, 0.000000000000000000, 1.000000000000000000 ) ) ;
#547 = AXIS2_PLACEMENT_3D ( 'NONE', #1210, #1204, #23 ) ;
#548 = ORIENTED_EDGE ( 'NONE', *, *, #1496, .T. ) ;
#549 = CARTESIAN_POINT ( 'NONE',  ( 0.000000000000000000, -5.000000000000000000, -14.05000000000000249 ) ) ;
#550 = CIRCLE ( 'NONE', #1195, 4.000000000000000000 ) ;
#551 = EDGE_LOOP ( 'NONE', ( #1237, #783, #322, #644 ) ) ;
#552 = DIRECTION ( 'NONE',  ( 0.000000000000000000, 0.000000000000000000, 1.000000000000000000 ) ) ;
#553 = ADVANCED_FACE ( 'NONE', ( #1436 ), #1002, .T. ) ;
#554 = CARTESIAN_POINT ( 'NONE',  ( 0.000000000000000000, 0.9080198749555172810, 0.000000000000000000 ) ) ;
#555 = CIRCLE ( 'NONE', #415, 11.13097446753692843 ) ;
#556 = EDGE_CURVE ( 'NONE', #845, #398, #89, .T. ) ;
#557 = PRODUCT_CONTEXT ( 'NONE', #1497, 'mechanical' ) ;
#558 = CIRCLE ( 'NONE', #609, 2.429513855779543707 ) ;
#559 = ORIENTED_EDGE ( 'NONE', *, *, #760, .F. ) ;
#560 = ORIENTED_EDGE ( 'NONE', *, *, #1062, .T. ) ;
#561 = CARTESIAN_POINT ( 'NONE',  ( 0.000000000000000000, 6.908019874955515505, 0.000000000000000000 ) ) ;
#562 = DIRECTION ( 'NONE',  ( 0.000000000000000000, 1.000000000000000000, 0.000000000000000000 ) ) ;
#563 = ADVANCED_FACE ( 'NONE', ( #1446 ), #1200, .F. ) ;
#564 = EDGE_LOOP ( 'NONE', ( #519, #112, #1399, #172 ) ) ;
#565 = DIRECTION ( 'NONE',  ( -0.000000000000000000, -1.000000000000000000, -0.000000000000000000 ) ) ;
#566 = ORIENTED_EDGE ( 'NONE', *, *, #493, .T. ) ;
#567 = FACE_OUTER_BOUND ( 'NONE', #987, .T. ) ;
#568 = DIRECTION ( 'NONE',  ( 0.000000000000000000, 0.000000000000000000, -1.000000000000000000 ) ) ;
#569 = AXIS2_PLACEMENT_3D ( 'NONE', #81, #789, #665 ) ;
#570 = ADVANCED_FACE ( 'NONE', ( #1064 ), #1274, .F. ) ;
#571 = DIRECTION ( 'NONE',  ( -1.000000000000000000, 0.000000000000000000, 0.000000000000000000 ) ) ;
#572 = AXIS2_PLACEMENT_3D ( 'NONE', #1455, #1442, #180 ) ;
#573 = CARTESIAN_POINT ( 'NONE',  ( 0.000000000000000000, 39.29834843148932322, 0.000000000000000000 ) ) ;
#574 = AXIS2_PLACEMENT_3D ( 'NONE', #1440, #417, #282 ) ;
#575 = ORIENTED_EDGE ( 'NONE', *, *, #1104, .T. ) ;
#576 = CARTESIAN_POINT ( 'NONE',  ( 0.000000000000000000, 43.85457226652665952, 0.000000000000000000 ) ) ;
#577 = DIRECTION ( 'NONE',  ( 0.000000000000000000, 0.000000000000000000, -1.000000000000000000 ) ) ;
#578 = AXIS2_PLACEMENT_3D ( 'NONE', #1053, #1291, #235 ) ;
#579 = AXIS2_PLACEMENT_3D ( 'NONE', #218, #663, #467 ) ;
#580 = CARTESIAN_POINT ( 'NONE',  ( 0.000000000000000000, 46.24351725737471952, -7.806482742625265203 ) ) ;
#581 = AXIS2_PLACEMENT_3D ( 'NONE', #1238, #72, #288 ) ;
#582 = EDGE_CURVE ( 'NONE', #639, #1159, #928, .T. ) ;
#583 = AXIS2_PLACEMENT_3D ( 'NONE', #278, #1233, #983 ) ;
#584 = ORIENTED_EDGE ( 'NONE', *, *, #234, .F. ) ;
#585 = DIRECTION ( 'NONE',  ( 0.000000000000000000, 0.000000000000000000, 1.000000000000000000 ) ) ;
#586 = EDGE_CURVE ( 'NONE', #845, #134, #950, .T. ) ;
#587 = CARTESIAN_POINT ( 'NONE',  ( 0.000000000000000000, 12.90801987495551728, 0.000000000000000000 ) ) ;
#588 = DIRECTION ( 'NONE',  ( 0.000000000000000000, 0.000000000000000000, 1.000000000000000000 ) ) ;
#589 = SURFACE_SIDE_STYLE ('',( #694 ) ) ;
#590 = ORIENTED_EDGE ( 'NONE', *, *, #1156, .T. ) ;
#591 = DIRECTION ( 'NONE',  ( -1.000000000000000000, 0.000000000000000000, 0.000000000000000000 ) ) ;
#592 = DIRECTION ( 'NONE',  ( 0.000000000000000000, 0.000000000000000000, -1.000000000000000000 ) ) ;
#593 = CARTESIAN_POINT ( 'NONE',  ( 1.720628752802038811E-15, 18.90801987495551728, 14.05000000000006288 ) ) ;
#594 = SURFACE_STYLE_USAGE ( .BOTH. , #589 ) ;
#595 = AXIS2_PLACEMENT_3D ( 'NONE', #397, #1084, #518 ) ;
#596 = EDGE_LOOP ( 'NONE', ( #1303, #181 ) ) ;
#597 = AXIS2_PLACEMENT_3D ( 'NONE', #1284, #1418, #227 ) ;
#598 = DIRECTION ( 'NONE',  ( -0.000000000000000000, -1.000000000000000000, -0.000000000000000000 ) ) ;
#599 = VERTEX_POINT ( 'NONE', #1175 ) ;
#600 = DIRECTION ( 'NONE',  ( 1.000000000000000000, 0.000000000000000000, -1.224646799147353207E-16 ) ) ;
#601 = EDGE_CURVE ( 'NONE', #1435, #932, #1323, .T. ) ;
#602 = CIRCLE ( 'NONE', #257, 10.00000000000000178 ) ;
#603 = ADVANCED_FACE ( 'NONE', ( #1489 ), #850, .T. ) ;
#604 = DIRECTION ( 'NONE',  ( 0.000000000000000000, 0.000000000000000000, 1.000000000000000000 ) ) ;
#605 = DIRECTION ( 'NONE',  ( 1.000000000000000000, 0.000000000000000000, -1.224646799147353207E-16 ) ) ;
#606 = AXIS2_PLACEMENT_3D ( 'NONE', #1260, #562, #1026 ) ;
#607 = ORIENTED_EDGE ( 'NONE', *, *, #192, .T. ) ;
#608 = LINE ( 'NONE', #1434, #393 ) ;
#609 = AXIS2_PLACEMENT_3D ( 'NONE', #884, #38, #988 ) ;
#610 = DIRECTION ( 'NONE',  ( 0.000000000000000000, 1.000000000000000000, 0.000000000000000000 ) ) ;
#611 = DIRECTION ( 'NONE',  ( 0.000000000000000000, 0.000000000000000000, -1.000000000000000000 ) ) ;
#612 = FACE_OUTER_BOUND ( 'NONE', #971, .T. ) ;
#613 = ORIENTED_EDGE ( 'NONE', *, *, #382, .T. ) ;
#614 = CARTESIAN_POINT ( 'NONE',  ( 0.000000000000000000, 39.29834843148932322, 0.000000000000000000 ) ) ;
#615 = VERTEX_POINT ( 'NONE', #1340 ) ;
#616 = DIRECTION ( 'NONE',  ( 0.000000000000000000, 0.000000000000000000, -1.000000000000000000 ) ) ;
#617 = DIRECTION ( 'NONE',  ( 0.000000000000000000, 0.000000000000000000, -1.000000000000000000 ) ) ;
#618 = EDGE_CURVE ( 'NONE', #535, #542, #1151, .T. ) ;
#619 = ORIENTED_EDGE ( 'NONE', *, *, #1476, .T. ) ;
#620 = AXIS2_PLACEMENT_3D ( 'NONE', #32, #748, #636 ) ;
#621 = ADVANCED_FACE ( 'NONE', ( #1243 ), #1109, .T. ) ;
#622 = EDGE_LOOP ( 'NONE', ( #1462, #873, #1057, #238 ) ) ;
#623 = DIRECTION ( 'NONE',  ( -1.224646799147353207E-16, 0.000000000000000000, -1.000000000000000000 ) ) ;
#624 = PRODUCT_DEFINITION_FORMATION_WITH_SPECIFIED_SOURCE ( 'ANY', '', #184, .NOT_KNOWN. ) ;
#625 = AXIS2_PLACEMENT_3D ( 'NONE', #166, #638, #1107 ) ;
#626 = CARTESIAN_POINT ( 'NONE',  ( 0.000000000000000000, 39.18980394132631773, 10.68917554292614369 ) ) ;
#627 = DIRECTION ( 'NONE',  ( 0.000000000000000000, 0.000000000000000000, -1.000000000000000000 ) ) ;
#628 = EDGE_LOOP ( 'NONE', ( #269, #413, #411, #883 ) ) ;
#629 = DIRECTION ( 'NONE',  ( 0.000000000000000000, 0.000000000000000000, 1.000000000000000000 ) ) ;
#630 = EDGE_CURVE ( 'NONE', #33, #761, #1351, .T. ) ;
#631 = CIRCLE ( 'NONE', #1122, 4.049999999999999822 ) ;
#632 = ORIENTED_EDGE ( 'NONE', *, *, #51, .F. ) ;
#633 = CARTESIAN_POINT ( 'NONE',  ( 0.000000000000000000, 19.60032756726317515, -11.13097446753693198 ) ) ;
#634 = ADVANCED_FACE ( 'NONE', ( #414 ), #1250, .T. ) ;
#635 = AXIS2_PLACEMENT_3D ( 'NONE', #1308, #471, #463 ) ;
#636 = DIRECTION ( 'NONE',  ( 0.000000000000000000, 0.000000000000000000, -1.000000000000000000 ) ) ;
#637 = EDGE_LOOP ( 'NONE', ( #1356, #511, #1301, #179 ) ) ;
#638 = DIRECTION ( 'NONE',  ( -0.000000000000000000, 1.000000000000000000, -0.000000000000000000 ) ) ;
#639 = VERTEX_POINT ( 'NONE', #633 ) ;
#640 = CARTESIAN_POINT ( 'NONE',  ( 0.000000000000000000, 31.06003428582845771, 0.000000000000000000 ) ) ;
#641 = DIRECTION ( 'NONE',  ( -1.000000000000000000, 0.000000000000000000, 0.000000000000000000 ) ) ;
#642 = ORIENTED_EDGE ( 'NONE', *, *, #1481, .T. ) ;
#643 = DIRECTION ( 'NONE',  ( 0.000000000000000000, 0.000000000000000000, -1.000000000000000000 ) ) ;
#644 = ORIENTED_EDGE ( 'NONE', *, *, #556, .F. ) ;
#645 = CARTESIAN_POINT ( 'NONE',  ( 0.000000000000000000, 13.60032756726317871, 0.000000000000000000 ) ) ;
#646 = TOROIDAL_SURFACE ( 'NONE', #280, 14.05000000000012506, 3.000000000000000888 ) ;
#647 = ADVANCED_FACE ( 'NONE', ( #169 ), #776, .F. ) ;
#648 = EDGE_CURVE ( 'NONE', #1017, #1082, #653, .T. ) ;
#649 = VERTEX_POINT ( 'NONE', #1472 ) ;
#650 = CARTESIAN_POINT ( 'NONE',  ( 0.000000000000000000, -5.000000000000000000, 0.000000000000000000 ) ) ;
#651 = AXIS2_PLACEMENT_3D ( 'NONE', #226, #802, #1278 ) ;
#652 = ORIENTED_EDGE ( 'NONE', *, *, #464, .T. ) ;
#653 = LINE ( 'NONE', #1124, #91 ) ;
#654 = TOROIDAL_SURFACE ( 'NONE', #14, 14.05000000000025118, 2.999999999999999112 ) ;
#655 = CARTESIAN_POINT ( 'NONE',  ( 0.000000000000000000, 0.9080198749555172810, 0.000000000000000000 ) ) ;
#656 = TOROIDAL_SURFACE ( 'NONE', #1298, 1.400889359326514594, 10.00000000000000000 ) ;
#657 = AXIS2_PLACEMENT_3D ( 'NONE', #348, #699, #508 ) ;
#658 =( NAMED_UNIT ( * ) SI_UNIT ( $, .STERADIAN. ) SOLID_ANGLE_UNIT ( ) );
#659 = ORIENTED_EDGE ( 'NONE', *, *, #170, .T. ) ;
#660 = CARTESIAN_POINT ( 'NONE',  ( 0.000000000000000000, 35.05452431010270686, 11.28206845389121504 ) ) ;
#661 = ORIENTED_EDGE ( 'NONE', *, *, #361, .T. ) ;
#662 = CARTESIAN_POINT ( 'NONE',  ( 1.628652972749936187E-15, 39.18980394132631773, -13.29896076063619148 ) ) ;
#663 = DIRECTION ( 'NONE',  ( 0.000000000000000000, 1.000000000000000000, 0.000000000000000000 ) ) ;
#664 = EDGE_LOOP ( 'NONE', ( #1060, #921, #355, #499 ) ) ;
#665 = DIRECTION ( 'NONE',  ( 0.000000000000000000, -0.000000000000000000, -1.000000000000000000 ) ) ;
#666 = EDGE_CURVE ( 'NONE', #1091, #639, #41, .T. ) ;
#667 = ORIENTED_EDGE ( 'NONE', *, *, #1033, .T. ) ;
#668 = EDGE_CURVE ( 'NONE', #1132, #1369, #558, .T. ) ;
#669 = DIRECTION ( 'NONE',  ( 0.000000000000000000, 0.000000000000000000, 1.000000000000000000 ) ) ;
#670 = CIRCLE ( 'NONE', #1416, 4.049999999999999822 ) ;
#671 = DIRECTION ( 'NONE',  ( 0.000000000000000000, 0.000000000000000000, 1.000000000000000000 ) ) ;
#672 = EDGE_LOOP ( 'NONE', ( #676, #999, #992, #433 ) ) ;
#673 = CARTESIAN_POINT ( 'NONE',  ( 0.000000000000000000, 47.58578643762690064, 0.000000000000000000 ) ) ;
#674 = CIRCLE ( 'NONE', #208, 11.04999999999999893 ) ;
#675 = EDGE_CURVE ( 'NONE', #932, #398, #66, .T. ) ;
#676 = ORIENTED_EDGE ( 'NONE', *, *, #984, .F. ) ;
#677 = FACE_OUTER_BOUND ( 'NONE', #1460, .T. ) ;
#678 = CARTESIAN_POINT ( 'NONE',  ( 0.000000000000000000, 6.215712182647795458, 0.000000000000000000 ) ) ;
#679 = AXIS2_PLACEMENT_3D ( 'NONE', #1103, #50, #45 ) ;
#680 = CIRCLE ( 'NONE', #486, 11.13097446753700481 ) ;
#681 = ORIENTED_EDGE ( 'NONE', *, *, #936, .T. ) ;
#682 = CARTESIAN_POINT ( 'NONE',  ( 1.720628752802031119E-15, 50.00000000000000000, 14.05000000000000071 ) ) ;
#683 = ORIENTED_EDGE ( 'NONE', *, *, #99, .T. ) ;
#684 = LINE ( 'NONE', #1160, #1326 ) ;
#685 = DIRECTION ( 'NONE',  ( -0.000000000000000000, -1.000000000000000000, -0.000000000000000000 ) ) ;
#686 = EDGE_CURVE ( 'NONE', #398, #845, #1125, .T. ) ;
#687 = CARTESIAN_POINT ( 'NONE',  ( 1.177796773344347526E-15, 42.19578092817649662, -9.617440507453869358 ) ) ;
#688 = EDGE_LOOP ( 'NONE', ( #492, #711, #1365, #1486 ) ) ;
#689 = DIRECTION ( 'NONE',  ( -0.000000000000000000, -1.000000000000000000, -0.000000000000000000 ) ) ;
#690 = DIRECTION ( 'NONE',  ( 0.000000000000000000, 0.000000000000000000, -1.000000000000000000 ) ) ;
#691 = EDGE_CURVE ( 'NONE', #84, #193, #680, .T. ) ;
#692 = AXIS2_PLACEMENT_3D ( 'NONE', #90, #1504, #1015 ) ;
#693 = FACE_OUTER_BOUND ( 'NONE', #47, .T. ) ;
#694 = SURFACE_STYLE_FILL_AREA ( #810 ) ;
#695 = AXIS2_PLACEMENT_3D ( 'NONE', #1465, #1111, #1089 ) ;
#696 = EDGE_CURVE ( 'NONE', #33, #1239, #825, .T. ) ;
#697 = AXIS2_PLACEMENT_3D ( 'NONE', #327, #671, #177 ) ;
#698 = ORIENTED_EDGE ( 'NONE', *, *, #1363, .T. ) ;
#699 = DIRECTION ( 'NONE',  ( -0.000000000000000000, 1.000000000000000000, -0.000000000000000000 ) ) ;
#700 = AXIS2_PLACEMENT_3D ( 'NONE', #838, #497, #491 ) ;
#701 = AXIS2_PLACEMENT_3D ( 'NONE', #1032, #917, #1394 ) ;
#702 = CARTESIAN_POINT ( 'NONE',  ( 0.000000000000000000, 6.908019874955515505, -14.05000000000018900 ) ) ;
#703 = AXIS2_PLACEMENT_3D ( 'NONE', #325, #1031, #798 ) ;
#704 =( NAMED_UNIT ( * ) SI_UNIT ( $, .STERADIAN. ) SOLID_ANGLE_UNIT ( ) );
#705 = AXIS2_PLACEMENT_3D ( 'NONE', #1370, #1520, #1281 ) ;
#706 = ORIENTED_EDGE ( 'NONE', *, *, #1230, .T. ) ;
#707 = DIRECTION ( 'NONE',  ( 0.000000000000000000, 1.000000000000000000, 0.000000000000000000 ) ) ;
#708 = CARTESIAN_POINT ( 'NONE',  ( 0.000000000000000000, 36.14332787345818332, 0.000000000000000000 ) ) ;
#709 = DIRECTION ( 'NONE',  ( 0.000000000000000000, 0.000000000000000000, -1.000000000000000000 ) ) ;
#710 = CARTESIAN_POINT ( 'NONE',  ( 9.720461369550006460E-16, 31.58313564244025073, 7.937359062480521921 ) ) ;
#711 = ORIENTED_EDGE ( 'NONE', *, *, #1131, .T. ) ;
#712 = DIRECTION ( 'NONE',  ( 0.000000000000000000, -1.000000000000000000, 0.000000000000000000 ) ) ;
#713 = ADVANCED_FACE ( 'NONE', ( #755 ), #1276, .T. ) ;
#714 = DIRECTION ( 'NONE',  ( -1.224646799147353454E-16, 0.000000000000000000, -1.000000000000000000 ) ) ;
#715 = ADVANCED_FACE ( 'NONE', ( #525 ), #864, .F. ) ;
#716 = DIRECTION ( 'NONE',  ( 0.000000000000000000, 1.000000000000000000, 0.000000000000000000 ) ) ;
#717 = DIRECTION ( 'NONE',  ( -0.000000000000000000, -1.000000000000000000, -0.000000000000000000 ) ) ;
#718 = EDGE_LOOP ( 'NONE', ( #1055, #1272, #432, #222 ) ) ;
#719 = CIRCLE ( 'NONE', #695, 11.04999999999999893 ) ;
#720 = CARTESIAN_POINT ( 'NONE',  ( 0.000000000000000000, 39.18980394132631773, 13.29896076063619148 ) ) ;
#721 = DIRECTION ( 'NONE',  ( 0.000000000000000000, -1.000000000000000000, 0.000000000000000000 ) ) ;
#722 = UNCERTAINTY_MEASURE_WITH_UNIT (LENGTH_MEASURE( 1.000000000000000082E-05 ), #1383, 'distance_accuracy_value', 'NONE');
#723 = CYLINDRICAL_SURFACE ( 'NONE', #1119, 14.05000000000000071 ) ;
#724 = DIRECTION ( 'NONE',  ( 0.000000000000000000, 0.000000000000000000, -1.000000000000000000 ) ) ;
#725 = AXIS2_PLACEMENT_3D ( 'NONE', #799, #685, #669 ) ;
#726 = CIRCLE ( 'NONE', #1226, 11.13097446753712561 ) ;
#727 = CLOSED_SHELL ( 'NONE', ( #1424, #1079, #430, #1110, #146, #1360, #283, #563, #733, #925, #1009, #844, #763, #83, #350, #534, #128, #1223, #829, #787, #991, #1500, #715, #647, #920, #896, #603, #1341, #6, #621, #219, #741, #1333, #1388, #24, #1309, #447, #1037, #426, #1056, #1173, #196, #408, #634, #893, #872, #736, #1247, #1218, #139, #102, #713, #1246, #570, #905, #877, #515, #553 ) ) ;
#728 = EDGE_LOOP ( 'NONE', ( #1358, #841, #1391, #1429 ) ) ;
#729 = DIRECTION ( 'NONE',  ( -0.000000000000000000, 1.000000000000000000, -0.000000000000000000 ) ) ;
#730 = CIRCLE ( 'NONE', #880, 11.08557312252964344 ) ;
#731 = CIRCLE ( 'NONE', #1052, 2.999999999999999112 ) ;
#732 = FACE_OUTER_BOUND ( 'NONE', #1255, .T. ) ;
#733 = ADVANCED_FACE ( 'NONE', ( #421 ), #1253, .F. ) ;
#734 = DIRECTION ( 'NONE',  ( -1.000000000000000000, 0.000000000000000000, 0.000000000000000000 ) ) ;
#735 = CARTESIAN_POINT ( 'NONE',  ( 0.000000000000000000, 0.9080198749555172810, -14.05000000000025118 ) ) ;
#736 = ADVANCED_FACE ( 'NONE', ( #766 ), #241, .T. ) ;
#737 = ORIENTED_EDGE ( 'NONE', *, *, #150, .F. ) ;
#738 = DIRECTION ( 'NONE',  ( 0.000000000000000000, 0.000000000000000000, -1.000000000000000000 ) ) ;
#739 = ORIENTED_EDGE ( 'NONE', *, *, #696, .T. ) ;
#740 = CARTESIAN_POINT ( 'NONE',  ( 0.000000000000000000, 50.00000000000000000, 0.000000000000000000 ) ) ;
#741 = ADVANCED_FACE ( 'NONE', ( #1379 ), #1477, .F. ) ;
#742 = DIRECTION ( 'NONE',  ( 0.000000000000000000, 0.000000000000000000, 1.000000000000000000 ) ) ;
#743 = ORIENTED_EDGE ( 'NONE', *, *, #400, .T. ) ;
#744 = CARTESIAN_POINT ( 'NONE',  ( 0.000000000000000000, 0.9080198749555172810, 0.000000000000000000 ) ) ;
#745 = AXIS2_PLACEMENT_3D ( 'NONE', #1185, #954, #460 ) ;
#746 = ORIENTED_EDGE ( 'NONE', *, *, #1267, .T. ) ;
#747 = CIRCLE ( 'NONE', #794, 10.00000000000000178 ) ;
#748 = DIRECTION ( 'NONE',  ( -0.000000000000000000, -1.000000000000000000, -0.000000000000000000 ) ) ;
#749 = AXIS2_PLACEMENT_3D ( 'NONE', #422, #885, #1116 ) ;
#750 = ORIENTED_EDGE ( 'NONE', *, *, #984, .T. ) ;
#751 = CARTESIAN_POINT ( 'NONE',  ( 0.000000000000000000, 18.21571218264779191, -11.13097446753694797 ) ) ;
#752 = AXIS2_PLACEMENT_3D ( 'NONE', #1304, #1086, #957 ) ;
#753 = AXIS2_PLACEMENT_3D ( 'NONE', #702, #116, #588 ) ;
#754 = ORIENTED_EDGE ( 'NONE', *, *, #1282, .F. ) ;
#755 = FACE_OUTER_BOUND ( 'NONE', #466, .T. ) ;
#756 = AXIS2_PLACEMENT_3D ( 'NONE', #530, #1483, #623 ) ;
#757 = DIRECTION ( 'NONE',  ( -0.000000000000000000, -1.000000000000000000, -0.000000000000000000 ) ) ;
#758 = ORIENTED_EDGE ( 'NONE', *, *, #312, .T. ) ;
#759 = DIRECTION ( 'NONE',  ( 1.000000000000000000, 0.000000000000000000, -1.224646799147353207E-16 ) ) ;
#760 = EDGE_CURVE ( 'NONE', #1085, #527, #264, .T. ) ;
#761 = VERTEX_POINT ( 'NONE', #1140 ) ;
#762 = CARTESIAN_POINT ( 'NONE',  ( 0.000000000000000000, 18.90801987495551728, -14.05000000000006288 ) ) ;
#763 = ADVANCED_FACE ( 'NONE', ( #677 ), #929, .F. ) ;
#764 = ORIENTED_EDGE ( 'NONE', *, *, #99, .F. ) ;
#765 = EDGE_LOOP ( 'NONE', ( #1188, #1419, #544, #427 ) ) ;
#766 = FACE_OUTER_BOUND ( 'NONE', #405, .T. ) ;
#767 = DIRECTION ( 'NONE',  ( -0.000000000000000000, 1.000000000000000000, -0.000000000000000000 ) ) ;
#768 = CIRCLE ( 'NONE', #1393, 10.00000000000000178 ) ;
#769 = PRESENTATION_STYLE_ASSIGNMENT (( #1485 ) ) ;
#770 = ORIENTED_EDGE ( 'NONE', *, *, #493, .F. ) ;
#771 = CARTESIAN_POINT ( 'NONE',  ( 0.000000000000000000, 31.58313564244025073, 0.000000000000000000 ) ) ;
#772 = CIRCLE ( 'NONE', #753, 2.999999999999999112 ) ;
#773 = AXIS2_PLACEMENT_3D ( 'NONE', #1080, #894, #1371 ) ;
#774 = ORIENTED_EDGE ( 'NONE', *, *, #779, .F. ) ;
#775 = CARTESIAN_POINT ( 'NONE',  ( 0.000000000000000000, 25.36864259273153266, 0.000000000000000000 ) ) ;
#776 = TOROIDAL_SURFACE ( 'NONE', #583, 13.29896076063619148, 2.096037758650012961 ) ;
#777 = CARTESIAN_POINT ( 'NONE',  ( 0.000000000000000000, 7.600327567263176043, 0.000000000000000000 ) ) ;
#778 = AXIS2_PLACEMENT_3D ( 'NONE', #1182, #1061, #373 ) ;
#779 = EDGE_CURVE ( 'NONE', #1242, #961, #138, .T. ) ;
#780 = ORIENTED_EDGE ( 'NONE', *, *, #1444, .F. ) ;
#781 = CARTESIAN_POINT ( 'NONE',  ( 8.198881676194723248E-16, 39.46471383110367270, -6.694894954123183695 ) ) ;
#782 = EDGE_CURVE ( 'NONE', #961, #761, #1352, .T. ) ;
#783 = ORIENTED_EDGE ( 'NONE', *, *, #334, .F. ) ;
#784 = DIRECTION ( 'NONE',  ( -0.000000000000000000, -1.000000000000000000, -0.000000000000000000 ) ) ;
#785 = FACE_OUTER_BOUND ( 'NONE', #1361, .T. ) ;
#786 = SURFACE_SIDE_STYLE ('',( #298 ) ) ;
#787 = ADVANCED_FACE ( 'NONE', ( #1265 ), #292, .F. ) ;
#788 = ORIENTED_EDGE ( 'NONE', *, *, #402, .F. ) ;
#789 = DIRECTION ( 'NONE',  ( 0.000000000000000000, -1.000000000000000000, 0.000000000000000000 ) ) ;
#790 = ORIENTED_EDGE ( 'NONE', *, *, #1290, .T. ) ;
#791 = CARTESIAN_POINT ( 'NONE',  ( 0.000000000000000000, 0.9080198749555172810, 0.000000000000000000 ) ) ;
#792 = CARTESIAN_POINT ( 'NONE',  ( 0.000000000000000000, 63.75386907406566195, 235.9499999999999886 ) ) ;
#793 = AXIS2_PLACEMENT_3D ( 'NONE', #1096, #757, #268 ) ;
#794 = AXIS2_PLACEMENT_3D ( 'NONE', #42, #516, #985 ) ;
#795 = VERTEX_POINT ( 'NONE', #215 ) ;
#796 = DIRECTION ( 'NONE',  ( -0.000000000000000000, 1.000000000000000000, -0.000000000000000000 ) ) ;
#797 = ORIENTED_EDGE ( 'NONE', *, *, #1128, .F. ) ;
#798 = DIRECTION ( 'NONE',  ( 0.000000000000000000, 0.000000000000000000, 1.000000000000000000 ) ) ;
#799 = CARTESIAN_POINT ( 'NONE',  ( 0.000000000000000000, -2.091980125044481831, 0.000000000000000000 ) ) ;
#800 = CIRCLE ( 'NONE', #39, 3.000000000000000888 ) ;
#801 = TOROIDAL_SURFACE ( 'NONE', #40, 1.400889359326514594, 10.00000000000000000 ) ;
#802 = DIRECTION ( 'NONE',  ( -0.000000000000000000, 1.000000000000000000, -0.000000000000000000 ) ) ;
#803 = DIRECTION ( 'NONE',  ( 0.000000000000000000, 0.000000000000000000, 1.000000000000000000 ) ) ;
#804 = ORIENTED_EDGE ( 'NONE', *, *, #960, .T. ) ;
#805 = DIRECTION ( 'NONE',  ( 0.000000000000000000, 0.000000000000000000, 1.000000000000000000 ) ) ;
#806 = EDGE_CURVE ( 'NONE', #1091, #599, #1154, .T. ) ;
#807 = DIRECTION ( 'NONE',  ( -1.000000000000000000, 0.000000000000000000, 0.000000000000000000 ) ) ;
#808 = EDGE_CURVE ( 'NONE', #1344, #932, #1531, .T. ) ;
#809 = CARTESIAN_POINT ( 'NONE',  ( 0.000000000000000000, 47.58578643762690064, 0.000000000000000000 ) ) ;
#810 = FILL_AREA_STYLE ('',( #125 ) ) ;
#811 = ORIENTED_EDGE ( 'NONE', *, *, #960, .F. ) ;
#812 = DIRECTION ( 'NONE',  ( 0.000000000000000000, 0.000000000000000000, -1.000000000000000000 ) ) ;
#813 = DIRECTION ( 'NONE',  ( 0.000000000000000000, 0.000000000000000000, 1.000000000000000000 ) ) ;
#814 = TOROIDAL_SURFACE ( 'NONE', #572, 14.05000000000012506, 3.000000000000000888 ) ;
#815 = PRESENTATION_LAYER_ASSIGNMENT (  '', '', ( #131 ) ) ;
#816 = CARTESIAN_POINT ( 'NONE',  ( 0.000000000000000000, 13.60032756726317871, -11.13097446753700126 ) ) ;
#817 = DIRECTION ( 'NONE',  ( 0.000000000000000000, 0.000000000000000000, -1.000000000000000000 ) ) ;
#818 = ORIENTED_EDGE ( 'NONE', *, *, #123, .F. ) ;
#819 = DIRECTION ( 'NONE',  ( 0.000000000000000000, 0.000000000000000000, -1.000000000000000000 ) ) ;
#820 = DIRECTION ( 'NONE',  ( 0.000000000000000000, 0.000000000000000000, -1.000000000000000000 ) ) ;
#821 = AXIS2_PLACEMENT_3D ( 'NONE', #394, #859, #540 ) ;
#822 = AXIS2_PLACEMENT_3D ( 'NONE', #1421, #1287, #820 ) ;
#823 = EDGE_CURVE ( 'NONE', #1181, #157, #514, .T. ) ;
#824 = DIRECTION ( 'NONE',  ( 0.000000000000000000, 0.000000000000000000, 1.000000000000000000 ) ) ;
#825 = CIRCLE ( 'NONE', #756, 4.000000000000000000 ) ;
#826 = DIRECTION ( 'NONE',  ( 0.000000000000000000, 1.000000000000000000, 0.000000000000000000 ) ) ;
#827 = CONICAL_SURFACE ( 'NONE', #465, 4.049999999999990941, 0.7853981633974466137 ) ;
#828 = ORIENTED_EDGE ( 'NONE', *, *, #400, .F. ) ;
#829 = ADVANCED_FACE ( 'NONE', ( #333 ), #1403, .F. ) ;
#830 = DIRECTION ( 'NONE',  ( -1.224646799147353454E-16, 0.000000000000000000, -1.000000000000000000 ) ) ;
#831 = ORIENTED_EDGE ( 'NONE', *, *, #696, .F. ) ;
#832 = DIRECTION ( 'NONE',  ( 0.000000000000000000, 0.000000000000000000, 1.000000000000000000 ) ) ;
#833 = DIRECTION ( 'NONE',  ( 0.000000000000000000, 0.000000000000000000, 1.000000000000000000 ) ) ;
#834 = EDGE_CURVE ( 'NONE', #134, #878, #730, .T. ) ;
#835 = ORIENTED_EDGE ( 'NONE', *, *, #123, .T. ) ;
#836 = ORIENTED_EDGE ( 'NONE', *, *, #648, .T. ) ;
#837 = FACE_OUTER_BOUND ( 'NONE', #294, .T. ) ;
#838 = CARTESIAN_POINT ( 'NONE',  ( 0.000000000000000000, -2.091980125044481831, 0.000000000000000000 ) ) ;
#839 = DIRECTION ( 'NONE',  ( -0.000000000000000000, -1.000000000000000000, -0.000000000000000000 ) ) ;
#840 = CIRCLE ( 'NONE', #692, 2.096037758650012961 ) ;
#841 = ORIENTED_EDGE ( 'NONE', *, *, #601, .T. ) ;
#842 = TOROIDAL_SURFACE ( 'NONE', #54, 14.05000000000006288, 3.000000000000001776 ) ;
#843 = CARTESIAN_POINT ( 'NONE',  ( 0.000000000000000000, 9.908019874955382278, -1.400889359326641159 ) ) ;
#844 = ADVANCED_FACE ( 'NONE', ( #1387 ), #213, .F. ) ;
#845 = VERTEX_POINT ( 'NONE', #449 ) ;
#846 = AXIS2_PLACEMENT_3D ( 'NONE', #338, #220, #1524 ) ;
#847 = CIRCLE ( 'NONE', #924, 3.999999999999999112 ) ;
#848 = DIRECTION ( 'NONE',  ( 0.000000000000000000, 0.000000000000000000, 1.000000000000000000 ) ) ;
#849 = CIRCLE ( 'NONE', #1022, 11.05000000000018900 ) ;
#850 = TOROIDAL_SURFACE ( 'NONE', #290, 1.400889359326575212, 10.00000000000000000 ) ;
#851 = ORIENTED_EDGE ( 'NONE', *, *, #942, .T. ) ;
#852 = DIRECTION ( 'NONE',  ( 0.000000000000000000, -1.000000000000000000, 0.000000000000000000 ) ) ;
#853 = AXIS2_PLACEMENT_3D ( 'NONE', #576, #923, #1039 ) ;
#854 = ORIENTED_EDGE ( 'NONE', *, *, #1527, .T. ) ;
#855 = AXIS2_PLACEMENT_3D ( 'NONE', #1187, #729, #933 ) ;
#856 = DIRECTION ( 'NONE',  ( -1.000000000000000000, 0.000000000000000000, 0.000000000000000000 ) ) ;
#857 = EDGE_CURVE ( 'NONE', #1017, #74, #461, .T. ) ;
#858 = EDGE_CURVE ( 'NONE', #1063, #1106, #684, .T. ) ;
#859 = DIRECTION ( 'NONE',  ( 0.000000000000000000, -1.000000000000000000, 0.000000000000000000 ) ) ;
#860 = DIRECTION ( 'NONE',  ( 0.000000000000000000, 0.000000000000000000, -1.000000000000000000 ) ) ;
#861 = ORIENTED_EDGE ( 'NONE', *, *, #510, .F. ) ;
#862 = FACE_OUTER_BOUND ( 'NONE', #1138, .T. ) ;
#863 = ORIENTED_EDGE ( 'NONE', *, *, #1336, .F. ) ;
#864 = CYLINDRICAL_SURFACE ( 'NONE', #1505, 4.049999999999999822 ) ;
#865 = DIRECTION ( 'NONE',  ( -0.000000000000000000, -1.000000000000000000, -0.000000000000000000 ) ) ;
#866 = ORIENTED_EDGE ( 'NONE', *, *, #361, .F. ) ;
#867 = CARTESIAN_POINT ( 'NONE',  ( 0.000000000000000000, 47.58578643762690064, -4.049999999999999822 ) ) ;
#868 = CIRCLE ( 'NONE', #205, 11.05000000000012328 ) ;
#869 = ORIENTED_EDGE ( 'NONE', *, *, #666, .F. ) ;
#870 = DIRECTION ( 'NONE',  ( 0.000000000000000000, 0.000000000000000000, 1.000000000000000000 ) ) ;
#871 = DIRECTION ( 'NONE',  ( -1.000000000000000000, -0.000000000000000000, -0.000000000000000000 ) ) ;
#872 = ADVANCED_FACE ( 'NONE', ( #567 ), #801, .T. ) ;
#873 = ORIENTED_EDGE ( 'NONE', *, *, #263, .F. ) ;
#874 = CARTESIAN_POINT ( 'NONE',  ( 6.184466335694133068E-16, 47.58578643762690064, 5.049999999999999822 ) ) ;
#875 = AXIS2_PLACEMENT_3D ( 'NONE', #390, #1197, #243 ) ;
#876 = CIRCLE ( 'NONE', #951, 2.999999999999999112 ) ;
#877 = ADVANCED_FACE ( 'NONE', ( #105 ), #1005, .T. ) ;
#878 = VERTEX_POINT ( 'NONE', #1194 ) ;
#879 = DIRECTION ( 'NONE',  ( 1.224646799147353207E-16, 0.000000000000000000, -1.000000000000000000 ) ) ;
#880 = AXIS2_PLACEMENT_3D ( 'NONE', #775, #689, #200 ) ;
#881 = ORIENTED_EDGE ( 'NONE', *, *, #187, .F. ) ;
#882 = DIRECTION ( 'NONE',  ( 0.000000000000000000, -0.7071067811865487940, -0.7071067811865463515 ) ) ;
#883 = ORIENTED_EDGE ( 'NONE', *, *, #78, .F. ) ;
#884 = CARTESIAN_POINT ( 'NONE',  ( 1.395182752522132302E-15, 43.85457226652665952, -11.39253173644444139 ) ) ;
#885 = DIRECTION ( 'NONE',  ( -0.000000000000000000, -1.000000000000000000, -0.000000000000000000 ) ) ;
#886 = APPLICATION_PROTOCOL_DEFINITION ( 'draft international standard', 'automotive_design', 1998, #1497 ) ;
#887 = VERTEX_POINT ( 'NONE', #1420 ) ;
#888 = CARTESIAN_POINT ( 'NONE',  ( 0.000000000000000000, 48.29289321881343966, 0.000000000000000000 ) ) ;
#889 = ORIENTED_EDGE ( 'NONE', *, *, #379, .F. ) ;
#890 = CIRCLE ( 'NONE', #228, 4.049999999999999822 ) ;
#891 = DIRECTION ( 'NONE',  ( -1.000000000000000000, 0.000000000000000000, 0.000000000000000000 ) ) ;
#892 = CIRCLE ( 'NONE', #1191, 10.69143377587972310 ) ;
#893 = ADVANCED_FACE ( 'NONE', ( #1070 ), #1098, .T. ) ;
#894 = DIRECTION ( 'NONE',  ( 0.000000000000000000, -1.000000000000000000, 0.000000000000000000 ) ) ;
#895 = CIRCLE ( 'NONE', #1217, 3.000000000000002665 ) ;
#896 = ADVANCED_FACE ( 'NONE', ( #143 ), #656, .T. ) ;
#897 = AXIS2_PLACEMENT_3D ( 'NONE', #404, #759, #285 ) ;
#898 = ORIENTED_EDGE ( 'NONE', *, *, #312, .F. ) ;
#899 = DIRECTION ( 'NONE',  ( 0.000000000000000000, 0.000000000000000000, -1.000000000000000000 ) ) ;
#900 = ORIENTED_EDGE ( 'NONE', *, *, #490, .F. ) ;
#901 = DIRECTION ( 'NONE',  ( 0.000000000000000000, 0.000000000000000000, -1.000000000000000000 ) ) ;
#902 = AXIS2_PLACEMENT_3D ( 'NONE', #1208, #610, #1415 ) ;
#903 = AXIS2_PLACEMENT_3D ( 'NONE', #762, #520, #176 ) ;
#904 = DIRECTION ( 'NONE',  ( 1.000000000000000000, 0.000000000000000000, -1.224646799147353207E-16 ) ) ;
#905 = ADVANCED_FACE ( 'NONE', ( #12 ), #189, .T. ) ;
#906 = AXIS2_PLACEMENT_3D ( 'NONE', #1316, #712, #259 ) ;
#907 = PRODUCT_DEFINITION ( 'UNKNOWN', '', #624, #974 ) ;
#908 = EDGE_LOOP ( 'NONE', ( #142, #836, #1258, #232 ) ) ;
#909 = CARTESIAN_POINT ( 'NONE',  ( 1.363151225305996038E-15, 24.21571218264779191, 11.13097446753688580 ) ) ;
#910 = VERTEX_POINT ( 'NONE', #1294 ) ;
#911 = CARTESIAN_POINT ( 'NONE',  ( 0.000000000000000000, 12.90801987495551728, -14.05000000000012506 ) ) ;
#912 = DIRECTION ( 'NONE',  ( 0.000000000000000000, 0.000000000000000000, 1.000000000000000000 ) ) ;
#913 = EDGE_LOOP ( 'NONE', ( #1353, #750, #175, #1157 ) ) ;
#914 = CARTESIAN_POINT ( 'NONE',  ( 0.000000000000000000, 34.48398096496625698, 0.000000000000000000 ) ) ;
#915 = VERTEX_POINT ( 'NONE', #1536 ) ;
#916 = DIRECTION ( 'NONE',  ( 1.000000000000000000, 0.000000000000000000, 1.224646799147353207E-16 ) ) ;
#917 = DIRECTION ( 'NONE',  ( -0.000000000000000000, -1.000000000000000000, -0.000000000000000000 ) ) ;
#918 = DIRECTION ( 'NONE',  ( -0.000000000000000000, -1.000000000000000000, -0.000000000000000000 ) ) ;
#919 = DIRECTION ( 'NONE',  ( 0.000000000000000000, 0.000000000000000000, 1.000000000000000000 ) ) ;
#920 = ADVANCED_FACE ( 'NONE', ( #1207 ), #533, .T. ) ;
#921 = ORIENTED_EDGE ( 'NONE', *, *, #1263, .T. ) ;
#922 = CIRCLE ( 'NONE', #1324, 11.13097446753688580 ) ;
#923 = DIRECTION ( 'NONE',  ( -0.000000000000000000, 1.000000000000000000, -0.000000000000000000 ) ) ;
#924 = AXIS2_PLACEMENT_3D ( 'NONE', #964, #140, #375 ) ;
#925 = ADVANCED_FACE ( 'NONE', ( #1407 ), #114, .F. ) ;
#926 = DIRECTION ( 'NONE',  ( 0.000000000000000000, 1.000000000000000000, 0.000000000000000000 ) ) ;
#927 = CIRCLE ( 'NONE', #482, 11.13097446753707054 ) ;
#928 = CIRCLE ( 'NONE', #822, 11.13097446753692843 ) ;
#929 = TOROIDAL_SURFACE ( 'NONE', #315, 13.29896076063619148, 2.096037758650012961 ) ;
#930 = CIRCLE ( 'NONE', #906, 11.28206845389121860 ) ;
#931 = DIRECTION ( 'NONE',  ( -0.000000000000000000, -1.000000000000000000, -0.000000000000000000 ) ) ;
#932 = VERTEX_POINT ( 'NONE', #494 ) ;
#933 = DIRECTION ( 'NONE',  ( 0.000000000000000000, 0.000000000000000000, 1.000000000000000000 ) ) ;
#934 = ORIENTED_EDGE ( 'NONE', *, *, #808, .T. ) ;
#935 = DIRECTION ( 'NONE',  ( 0.000000000000000000, 0.000000000000000000, -1.000000000000000000 ) ) ;
#936 = EDGE_CURVE ( 'NONE', #418, #910, #731, .T. ) ;
#937 = DIRECTION ( 'NONE',  ( 0.000000000000000000, 1.000000000000000000, 0.000000000000000000 ) ) ;
#938 = DIRECTION ( 'NONE',  ( -1.224646799147353207E-16, 0.000000000000000000, -1.000000000000000000 ) ) ;
#939 = EDGE_LOOP ( 'NONE', ( #88, #835, #1264, #1320 ) ) ;
#940 = DIRECTION ( 'NONE',  ( 0.000000000000000000, 0.000000000000000000, 1.000000000000000000 ) ) ;
#941 = DIRECTION ( 'NONE',  ( 0.000000000000000000, 0.000000000000000000, 1.000000000000000000 ) ) ;
#942 = EDGE_CURVE ( 'NONE', #1242, #1069, #216, .T. ) ;
#943 = EDGE_CURVE ( 'NONE', #49, #305, #1231, .T. ) ;
#944 = CARTESIAN_POINT ( 'NONE',  ( 0.000000000000000000, 39.46471383110367270, 0.000000000000000000 ) ) ;
#945 = CARTESIAN_POINT ( 'NONE',  ( 0.000000000000000000, 9.908019874955382278, 0.000000000000000000 ) ) ;
#946 = ORIENTED_EDGE ( 'NONE', *, *, #1311, .T. ) ;
#947 = DIRECTION ( 'NONE',  ( -1.000000000000000000, 0.000000000000000000, 0.000000000000000000 ) ) ;
#948 = CARTESIAN_POINT ( 'NONE',  ( 0.000000000000000000, 43.41509013262853500, 0.000000000000000000 ) ) ;
#949 = EDGE_CURVE ( 'NONE', #1069, #144, #488, .T. ) ;
#950 = CIRCLE ( 'NONE', #262, 250.0000000000000000 ) ;
#951 = AXIS2_PLACEMENT_3D ( 'NONE', #1395, #1305, #832 ) ;
#952 = CARTESIAN_POINT ( 'NONE',  ( 0.000000000000000000, 0.000000000000000000, 0.000000000000000000 ) ) ;
#953 = AXIS2_PLACEMENT_3D ( 'NONE', #662, #194, #442 ) ;
#954 = DIRECTION ( 'NONE',  ( 1.000000000000000000, -0.000000000000000000, 1.224646799147353207E-16 ) ) ;
#955 = ORIENTED_EDGE ( 'NONE', *, *, #68, .T. ) ;
#956 = DIRECTION ( 'NONE',  ( 0.000000000000000000, 0.000000000000000000, -1.000000000000000000 ) ) ;
#957 = DIRECTION ( 'NONE',  ( 0.000000000000000000, 0.000000000000000000, 1.000000000000000000 ) ) ;
#958 = DIRECTION ( 'NONE',  ( 0.000000000000000000, 0.000000000000000000, -1.000000000000000000 ) ) ;
#959 = DIRECTION ( 'NONE',  ( 0.000000000000000000, 0.000000000000000000, -1.000000000000000000 ) ) ;
#960 = EDGE_CURVE ( 'NONE', #649, #1193, #608, .T. ) ;
#961 = VERTEX_POINT ( 'NONE', #378 ) ;
#962 = CARTESIAN_POINT ( 'NONE',  ( 0.000000000000000000, 21.90801987495537873, 0.000000000000000000 ) ) ;
#963 = CARTESIAN_POINT ( 'NONE',  ( 0.000000000000000000, 24.90801987495551728, -11.04999999999999893 ) ) ;
#964 = CARTESIAN_POINT ( 'NONE',  ( 0.000000000000000000, 39.46471383110367270, 6.694894954123183695 ) ) ;
#965 = CIRCLE ( 'NONE', #1066, 4.000000000000000000 ) ;
#966 = EDGE_LOOP ( 'NONE', ( #881, #529, #1171, #258 ) ) ;
#967 = CIRCLE ( 'NONE', #793, 11.05000000000005933 ) ;
#968 = DIRECTION ( 'NONE',  ( 0.000000000000000000, 0.000000000000000000, -1.000000000000000000 ) ) ;
#969 = EDGE_CURVE ( 'NONE', #1181, #887, #70, .T. ) ;
#970 = TOROIDAL_SURFACE ( 'NONE', #57, 5.049999999999999822, 1.000000000000000000 ) ;
#971 = EDGE_LOOP ( 'NONE', ( #780, #946, #566, #869 ) ) ;
#972 = DIRECTION ( 'NONE',  ( 0.000000000000000000, 0.000000000000000000, 1.000000000000000000 ) ) ;
#973 = EDGE_CURVE ( 'NONE', #495, #1239, #930, .T. ) ;
#974 = PRODUCT_DEFINITION_CONTEXT ( 'detailed design', #1177, 'design' ) ;
#975 = TOROIDAL_SURFACE ( 'NONE', #310, 14.05000000000025118, 2.999999999999999112 ) ;
#976 = DIRECTION ( 'NONE',  ( 1.000000000000000000, -0.000000000000000000, 1.224646799147353207E-16 ) ) ;
#977 = CIRCLE ( 'NONE', #1501, 10.00000000000000178 ) ;
#978 = AXIS2_PLACEMENT_3D ( 'NONE', #587, #1183, #1189 ) ;
#979 = ORIENTED_EDGE ( 'NONE', *, *, #351, .F. ) ;
#980 = DIRECTION ( 'NONE',  ( -0.000000000000000000, -1.000000000000000000, -0.000000000000000000 ) ) ;
#981 = AXIS2_PLACEMENT_3D ( 'NONE', #119, #707, #585 ) ;
#982 = EDGE_LOOP ( 'NONE', ( #366, #863, #1512, #523 ) ) ;
#983 = DIRECTION ( 'NONE',  ( 0.000000000000000000, 0.000000000000000000, 1.000000000000000000 ) ) ;
#984 = EDGE_CURVE ( 'NONE', #961, #144, #265, .T. ) ;
#985 = DIRECTION ( 'NONE',  ( 0.000000000000000000, 0.000000000000000000, 1.000000000000000000 ) ) ;
#986 = ORIENTED_EDGE ( 'NONE', *, *, #1290, .F. ) ;
#987 = EDGE_LOOP ( 'NONE', ( #1136, #900, #955, #770 ) ) ;
#988 = DIRECTION ( 'NONE',  ( 1.224646799147353700E-16, 0.000000000000000000, -1.000000000000000000 ) ) ;
#989 = EDGE_CURVE ( 'NONE', #1082, #118, #16, .T. ) ;
#990 = DIRECTION ( 'NONE',  ( 0.000000000000000000, -1.000000000000000000, 0.000000000000000000 ) ) ;
#991 = ADVANCED_FACE ( 'NONE', ( #1330 ), #827, .T. ) ;
#992 = ORIENTED_EDGE ( 'NONE', *, *, #239, .T. ) ;
#993 = DIRECTION ( 'NONE',  ( -0.000000000000000000, 1.000000000000000000, -0.000000000000000000 ) ) ;
#994 = ORIENTED_EDGE ( 'NONE', *, *, #55, .T. ) ;
#995 = CARTESIAN_POINT ( 'NONE',  ( 0.000000000000000000, 50.00000000000000000, 0.000000000000000000 ) ) ;
#996 = STYLED_ITEM ( 'NONE', ( #769 ), #174 ) ;
#997 = AXIS2_PLACEMENT_3D ( 'NONE', #1113, #58, #1001 ) ;
#998 = DIRECTION ( 'NONE',  ( 1.000000000000000000, 0.000000000000000000, -1.224646799147353207E-16 ) ) ;
#999 = ORIENTED_EDGE ( 'NONE', *, *, #782, .T. ) ;
#1000 = AXIS2_PLACEMENT_3D ( 'NONE', #532, #734, #504 ) ;
#1001 = DIRECTION ( 'NONE',  ( 0.000000000000000000, 0.000000000000000000, -1.000000000000000000 ) ) ;
#1002 = TOROIDAL_SURFACE ( 'NONE', #339, 4.978055617879067363, 4.000000000000000000 ) ;
#1003 = ORIENTED_EDGE ( 'NONE', *, *, #668, .F. ) ;
#1004 = DIRECTION ( 'NONE',  ( 0.000000000000000000, 0.000000000000000000, -1.000000000000000000 ) ) ;
#1005 = TOROIDAL_SURFACE ( 'NONE', #342, 6.694894954123183695, 4.000000000000000000 ) ;
#1006 = DIRECTION ( 'NONE',  ( -0.000000000000000000, -1.000000000000000000, -0.000000000000000000 ) ) ;
#1007 = VERTEX_POINT ( 'NONE', #48 ) ;
#1008 = DIRECTION ( 'NONE',  ( 0.000000000000000000, 0.000000000000000000, -1.000000000000000000 ) ) ;
#1009 = ADVANCED_FACE ( 'NONE', ( #34 ), #1328, .F. ) ;
#1010 = ORIENTED_EDGE ( 'NONE', *, *, #120, .F. ) ;
#1011 = DIRECTION ( 'NONE',  ( 0.000000000000000000, 0.000000000000000000, 1.000000000000000000 ) ) ;
#1012 = EDGE_CURVE ( 'NONE', #1193, #1224, #242, .T. ) ;
#1013 = SHAPE_DEFINITION_REPRESENTATION ( #61, #174 ) ;
#1014 = ORIENTED_EDGE ( 'NONE', *, *, #35, .T. ) ;
#1015 = DIRECTION ( 'NONE',  ( 0.000000000000000000, 0.000000000000000000, 1.000000000000000000 ) ) ;
#1016 = EDGE_CURVE ( 'NONE', #495, #1435, #1141, .T. ) ;
#1017 = VERTEX_POINT ( 'NONE', #1212 ) ;
#1018 = DIRECTION ( 'NONE',  ( -0.000000000000000000, -1.000000000000000000, -0.000000000000000000 ) ) ;
#1019 = AXIS2_PLACEMENT_3D ( 'NONE', #46, #641, #848 ) ;
#1020 = ORIENTED_EDGE ( 'NONE', *, *, #76, .F. ) ;
#1021 = PLANE ( 'NONE',  #569 ) ;
#1022 = AXIS2_PLACEMENT_3D ( 'NONE', #185, #429, #1334 ) ;
#1023 = ORIENTED_EDGE ( 'NONE', *, *, #973, .F. ) ;
#1024 = CARTESIAN_POINT ( 'NONE',  ( 1.628652972749936187E-15, 39.18980394132631773, -13.29896076063619148 ) ) ;
#1025 = CIRCLE ( 'NONE', #1071, 11.13097446753708297 ) ;
#1026 = DIRECTION ( 'NONE',  ( 0.000000000000000000, 0.000000000000000000, 1.000000000000000000 ) ) ;
#1027 = AXIS2_PLACEMENT_3D ( 'NONE', #614, #253, #812 ) ;
#1028 = EDGE_LOOP ( 'NONE', ( #190, #1478, #27, #1510 ) ) ;
#1029 = CARTESIAN_POINT ( 'NONE',  ( 0.000000000000000000, 43.85457226652665952, 0.000000000000000000 ) ) ;
#1030 = ORIENTED_EDGE ( 'NONE', *, *, #537, .F. ) ;
#1031 = DIRECTION ( 'NONE',  ( 0.000000000000000000, -1.000000000000000000, 0.000000000000000000 ) ) ;
#1032 = CARTESIAN_POINT ( 'NONE',  ( 0.000000000000000000, 18.90801987495551728, 0.000000000000000000 ) ) ;
#1033 = EDGE_CURVE ( 'NONE', #1435, #795, #1437, .T. ) ;
#1034 =( NAMED_UNIT ( * ) PLANE_ANGLE_UNIT ( ) SI_UNIT ( $, .RADIAN. ) );
#1035 = FACE_OUTER_BOUND ( 'NONE', #275, .T. ) ;
#1036 = DIRECTION ( 'NONE',  ( 0.000000000000000000, 0.000000000000000000, -1.000000000000000000 ) ) ;
#1037 = ADVANCED_FACE ( 'NONE', ( #862 ), #814, .F. ) ;
#1038 = ORIENTED_EDGE ( 'NONE', *, *, #286, .T. ) ;
#1039 = DIRECTION ( 'NONE',  ( 0.000000000000000000, 0.000000000000000000, 1.000000000000000000 ) ) ;
#1040 = CARTESIAN_POINT ( 'NONE',  ( 0.000000000000000000, 42.19578092817649662, 0.000000000000000000 ) ) ;
#1041 = VECTOR ( 'NONE', #882, 1000.000000000000000 ) ;
#1042 = CARTESIAN_POINT ( 'NONE',  ( 0.000000000000000000, 6.215712182647795458, 0.000000000000000000 ) ) ;
#1043 = CARTESIAN_POINT ( 'NONE',  ( 0.000000000000000000, 12.90801987495551728, 0.000000000000000000 ) ) ;
#1044 = EDGE_LOOP ( 'NONE', ( #1102, #1164, #389, #347 ) ) ;
#1045 = AXIS2_PLACEMENT_3D ( 'NONE', #809, #1169, #110 ) ;
#1046 = DIRECTION ( 'NONE',  ( 0.000000000000000000, 0.000000000000000000, -1.000000000000000000 ) ) ;
#1047 = CARTESIAN_POINT ( 'NONE',  ( 0.000000000000000000, 7.600327567263176043, 0.000000000000000000 ) ) ;
#1048 = AXIS2_PLACEMENT_3D ( 'NONE', #1268, #1277, #195 ) ;
#1049 = AXIS2_PLACEMENT_3D ( 'NONE', #1348, #512, #1011 ) ;
#1050 = AXIS2_PLACEMENT_3D ( 'NONE', #370, #931, #709 ) ;
#1051 = AXIS2_PLACEMENT_3D ( 'NONE', #1259, #309, #1046 ) ;
#1052 = AXIS2_PLACEMENT_3D ( 'NONE', #367, #947, #127 ) ;
#1053 = CARTESIAN_POINT ( 'NONE',  ( 1.720628752802031119E-15, 24.90801987495551728, 14.05000000000000071 ) ) ;
#1054 = DIRECTION ( 'NONE',  ( -1.224646799147353454E-16, 0.000000000000000000, -1.000000000000000000 ) ) ;
#1055 = ORIENTED_EDGE ( 'NONE', *, *, #1363, .F. ) ;
#1056 = ADVANCED_FACE ( 'NONE', ( #276 ), #477, .F. ) ;
#1057 = ORIENTED_EDGE ( 'NONE', *, *, #1118, .T. ) ;
#1058 = DIRECTION ( 'NONE',  ( 1.000000000000000000, 0.000000000000000000, 1.224646799147353207E-16 ) ) ;
#1059 = EDGE_CURVE ( 'NONE', #74, #118, #500, .T. ) ;
#1060 = ORIENTED_EDGE ( 'NONE', *, *, #808, .F. ) ;
#1061 = DIRECTION ( 'NONE',  ( -0.000000000000000000, -1.000000000000000000, -0.000000000000000000 ) ) ;
#1062 = EDGE_CURVE ( 'NONE', #615, #1412, #106, .T. ) ;
#1063 = VERTEX_POINT ( 'NONE', #867 ) ;
#1064 = FACE_OUTER_BOUND ( 'NONE', #966, .T. ) ;
#1065 = CIRCLE ( 'NONE', #380, 4.000000000000000000 ) ;
#1066 = AXIS2_PLACEMENT_3D ( 'NONE', #710, #1068, #938 ) ;
#1067 = DIRECTION ( 'NONE',  ( 0.000000000000000000, 0.000000000000000000, 1.000000000000000000 ) ) ;
#1068 = DIRECTION ( 'NONE',  ( 1.000000000000000000, 0.000000000000000000, -1.224646799147353207E-16 ) ) ;
#1069 = VERTEX_POINT ( 'NONE', #1100 ) ;
#1070 = FACE_OUTER_BOUND ( 'NONE', #247, .T. ) ;
#1071 = AXIS2_PLACEMENT_3D ( 'NONE', #678, #926, #546 ) ;
#1072 = TOROIDAL_SURFACE ( 'NONE', #340, 1.400889359326703554, 10.00000000000000000 ) ;
#1073 = DIRECTION ( 'NONE',  ( -0.000000000000000000, 1.000000000000000000, -0.000000000000000000 ) ) ;
#1074 = AXIS2_PLACEMENT_3D ( 'NONE', #561, #1018, #545 ) ;
#1075 = ORIENTED_EDGE ( 'NONE', *, *, #1131, .F. ) ;
#1076 = DIRECTION ( 'NONE',  ( -0.000000000000000000, 1.000000000000000000, -0.000000000000000000 ) ) ;
#1077 = CARTESIAN_POINT ( 'NONE',  ( 0.000000000000000000, 1.600327567263178707, 0.000000000000000000 ) ) ;
#1078 = UNCERTAINTY_MEASURE_WITH_UNIT (LENGTH_MEASURE( 1.000000000000000082E-05 ), #423, 'distance_accuracy_value', 'NONE');
#1079 = ADVANCED_FACE ( 'NONE', ( #1470 ), #1367, .F. ) ;
#1080 = CARTESIAN_POINT ( 'NONE',  ( 0.000000000000000000, 43.68850559996005956, 0.000000000000000000 ) ) ;
#1081 = CARTESIAN_POINT ( 'NONE',  ( 0.000000000000000000, 47.58578643762690064, 0.000000000000000000 ) ) ;
#1082 = VERTEX_POINT ( 'NONE', #387 ) ;
#1083 = EDGE_CURVE ( 'NONE', #1386, #1331, #1244, .T. ) ;
#1084 = DIRECTION ( 'NONE',  ( 1.000000000000000000, 0.000000000000000000, 1.224646799147353207E-16 ) ) ;
#1085 = VERTEX_POINT ( 'NONE', #751 ) ;
#1086 = DIRECTION ( 'NONE',  ( -0.000000000000000000, 1.000000000000000000, -0.000000000000000000 ) ) ;
#1087 = CIRCLE ( 'NONE', #304, 11.05000000000025295 ) ;
#1088 = FACE_OUTER_BOUND ( 'NONE', #1433, .T. ) ;
#1089 = DIRECTION ( 'NONE',  ( 0.000000000000000000, 0.000000000000000000, -1.000000000000000000 ) ) ;
#1090 = CIRCLE ( 'NONE', #431, 1.000000000000000000 ) ;
#1091 = VERTEX_POINT ( 'NONE', #1229 ) ;
#1092 = CARTESIAN_POINT ( 'NONE',  ( 0.000000000000000000, 50.00000000000000000, -4.049999999999990941 ) ) ;
#1093 = AXIS2_PLACEMENT_3D ( 'NONE', #52, #998, #156 ) ;
#1094 = ORIENTED_EDGE ( 'NONE', *, *, #969, .F. ) ;
#1095 = DIRECTION ( 'NONE',  ( -0.000000000000000000, -1.000000000000000000, -0.000000000000000000 ) ) ;
#1096 = CARTESIAN_POINT ( 'NONE',  ( 0.000000000000000000, 18.90801987495551728, 0.000000000000000000 ) ) ;
#1097 = AXIS2_PLACEMENT_3D ( 'NONE', #1040, #320, #813 ) ;
#1098 = TOROIDAL_SURFACE ( 'NONE', #981, 1.400889359326575212, 10.00000000000000000 ) ;
#1099 = EDGE_LOOP ( 'NONE', ( #758, #1123, #149, #811 ) ) ;
#1100 = CARTESIAN_POINT ( 'NONE',  ( 0.000000000000000000, 39.29834843148932322, 10.69143377587972488 ) ) ;
#1101 = EDGE_CURVE ( 'NONE', #118, #1082, #1144, .T. ) ;
#1102 = ORIENTED_EDGE ( 'NONE', *, *, #1168, .T. ) ;
#1103 = CARTESIAN_POINT ( 'NONE',  ( 0.000000000000000000, 37.98694364463664641, 0.000000000000000000 ) ) ;
#1104 = EDGE_CURVE ( 'NONE', #1528, #1017, #1372, .T. ) ;
#1105 = CARTESIAN_POINT ( 'NONE',  ( 1.715594669858802363E-16, 21.90801987495537873, 1.400889359326514594 ) ) ;
#1106 = VERTEX_POINT ( 'NONE', #300 ) ;
#1107 = DIRECTION ( 'NONE',  ( 0.000000000000000000, 0.000000000000000000, -1.000000000000000000 ) ) ;
#1108 = ORIENTED_EDGE ( 'NONE', *, *, #225, .T. ) ;
#1109 = CYLINDRICAL_SURFACE ( 'NONE', #581, 14.05000000000000071 ) ;
#1110 = ADVANCED_FACE ( 'NONE', ( #295 ), #481, .F. ) ;
#1111 = DIRECTION ( 'NONE',  ( -0.000000000000000000, -1.000000000000000000, -0.000000000000000000 ) ) ;
#1112 = ORIENTED_EDGE ( 'NONE', *, *, #1509, .T. ) ;
#1113 = CARTESIAN_POINT ( 'NONE',  ( 0.000000000000000000, 6.908019874955515505, 0.000000000000000000 ) ) ;
#1114 = EDGE_LOOP ( 'NONE', ( #71, #95, #979, #103 ) ) ;
#1115 = DIRECTION ( 'NONE',  ( -0.000000000000000000, -1.000000000000000000, -0.000000000000000000 ) ) ;
#1116 = DIRECTION ( 'NONE',  ( 0.000000000000000000, 0.000000000000000000, -1.000000000000000000 ) ) ;
#1117 = AXIS2_PLACEMENT_3D ( 'NONE', #1042, #716, #1067 ) ;
#1118 = EDGE_CURVE ( 'NONE', #615, #1082, #550, .T. ) ;
#1119 = AXIS2_PLACEMENT_3D ( 'NONE', #22, #256, #611 ) ;
#1120 = ORIENTED_EDGE ( 'NONE', *, *, #1256, .F. ) ;
#1121 = CARTESIAN_POINT ( 'NONE',  ( 1.720628752802031514E-15, -5.000000000000000000, 14.05000000000000426 ) ) ;
#1122 = AXIS2_PLACEMENT_3D ( 'NONE', #1507, #326, #912 ) ;
#1123 = ORIENTED_EDGE ( 'NONE', *, *, #1256, .T. ) ;
#1124 = CARTESIAN_POINT ( 'NONE',  ( 4.959819536546769753E-16, 50.00000000000000000, 4.049999999999990941 ) ) ;
#1125 = CIRCLE ( 'NONE', #368, 11.90300717731760471 ) ;
#1126 = CARTESIAN_POINT ( 'NONE',  ( 1.715594669858876565E-16, 15.90801987495537873, -1.400889359326575212 ) ) ;
#1127 = DIRECTION ( 'NONE',  ( 0.000000000000000000, 0.000000000000000000, 1.000000000000000000 ) ) ;
#1128 = EDGE_CURVE ( 'NONE', #74, #1017, #434, .T. ) ;
#1129 = EDGE_LOOP ( 'NONE', ( #396, #619, #788, #1014 ) ) ;
#1130 = CARTESIAN_POINT ( 'NONE',  ( 0.000000000000000000, 12.90801987495551728, -14.05000000000012506 ) ) ;
#1131 = EDGE_CURVE ( 'NONE', #197, #542, #674, .T. ) ;
#1132 = VERTEX_POINT ( 'NONE', #307 ) ;
#1133 = CARTESIAN_POINT ( 'NONE',  ( 0.000000000000000000, 33.48656566526766909, 0.000000000000000000 ) ) ;
#1134 = DIRECTION ( 'NONE',  ( -0.000000000000000000, -1.000000000000000000, -0.000000000000000000 ) ) ;
#1135 = DIRECTION ( 'NONE',  ( -0.000000000000000000, 1.000000000000000000, -0.000000000000000000 ) ) ;
#1136 = ORIENTED_EDGE ( 'NONE', *, *, #1401, .F. ) ;
#1137 = DIRECTION ( 'NONE',  ( -0.000000000000000000, 1.000000000000000000, -0.000000000000000000 ) ) ;
#1138 = EDGE_LOOP ( 'NONE', ( #1232, #1346, #43, #1441 ) ) ;
#1139 = TOROIDAL_SURFACE ( 'NONE', #476, 13.29896076063619148, 2.096037758650012961 ) ;
#1140 = CARTESIAN_POINT ( 'NONE',  ( 1.345018164720737764E-15, 37.98694364463664641, -10.98290679122496094 ) ) ;
#1141 = CIRCLE ( 'NONE', #595, 2.096037758650012961 ) ;
#1142 = CIRCLE ( 'NONE', #1167, 14.05000000000000249 ) ;
#1143 = CARTESIAN_POINT ( 'NONE',  ( 0.000000000000000000, 43.41509013262853500, 0.000000000000000000 ) ) ;
#1144 = CIRCLE ( 'NONE', #625, 7.806482742625258986 ) ;
#1145 = EDGE_LOOP ( 'NONE', ( #1445, #168, #774, #851 ) ) ;
#1146 = FACE_OUTER_BOUND ( 'NONE', #596, .T. ) ;
#1147 = CIRCLE ( 'NONE', #36, 11.13097446753707054 ) ;
#1148 = AXIS2_PLACEMENT_3D ( 'NONE', #311, #807, #1498 ) ;
#1149 = EDGE_LOOP ( 'NONE', ( #1389, #1315, #607, #1502 ) ) ;
#1150 = DIRECTION ( 'NONE',  ( -0.000000000000000000, -1.000000000000000000, -0.000000000000000000 ) ) ;
#1151 = CIRCLE ( 'NONE', #1049, 3.000000000000000888 ) ;
#1152 = TOROIDAL_SURFACE ( 'NONE', #1293, 6.694894954123183695, 4.000000000000000000 ) ;
#1153 = EDGE_CURVE ( 'NONE', #157, #84, #1317, .T. ) ;
#1154 = CIRCLE ( 'NONE', #438, 11.05000000000005933 ) ;
#1155 = DIRECTION ( 'NONE',  ( -1.224646799147353454E-16, 0.000000000000000000, -1.000000000000000000 ) ) ;
#1156 = EDGE_CURVE ( 'NONE', #878, #134, #410, .T. ) ;
#1157 = ORIENTED_EDGE ( 'NONE', *, *, #1382, .T. ) ;
#1158 = CARTESIAN_POINT ( 'NONE',  ( 1.309323015192700569E-15, 39.29834843148932322, -10.69143377587972488 ) ) ;
#1159 = VERTEX_POINT ( 'NONE', #452 ) ;
#1160 = CARTESIAN_POINT ( 'NONE',  ( 0.000000000000000000, 50.00000000000000000, -4.049999999999999822 ) ) ;
#1161 = FACE_OUTER_BOUND ( 'NONE', #1213, .T. ) ;
#1162 = DIRECTION ( 'NONE',  ( 0.000000000000000000, 0.000000000000000000, 1.000000000000000000 ) ) ;
#1163 = CARTESIAN_POINT ( 'NONE',  ( 0.000000000000000000, 33.48656566526766909, 11.45544862191463054 ) ) ;
#1164 = ORIENTED_EDGE ( 'NONE', *, *, #8, .T. ) ;
#1165 = DIRECTION ( 'NONE',  ( -0.000000000000000000, -1.000000000000000000, -0.000000000000000000 ) ) ;
#1166 = AXIS2_PLACEMENT_3D ( 'NONE', #1221, #158, #629 ) ;
#1167 = AXIS2_PLACEMENT_3D ( 'NONE', #1335, #990, #627 ) ;
#1168 = EDGE_CURVE ( 'NONE', #1063, #1528, #890, .T. ) ;
#1169 = DIRECTION ( 'NONE',  ( 0.000000000000000000, -1.000000000000000000, 0.000000000000000000 ) ) ;
#1170 = AXIS2_PLACEMENT_3D ( 'NONE', #1130, #1396, #803 ) ;
#1171 = ORIENTED_EDGE ( 'NONE', *, *, #630, .T. ) ;
#1172 = CIRCLE ( 'NONE', #506, 2.096037758650012961 ) ;
#1173 = ADVANCED_FACE ( 'NONE', ( #1146 ), #191, .T. ) ;
#1174 = DIRECTION ( 'NONE',  ( 1.000000000000000000, 0.000000000000000000, -1.224646799147353207E-16 ) ) ;
#1175 = CARTESIAN_POINT ( 'NONE',  ( 1.353234713057832775E-15, 18.90801987495551728, 11.05000000000005933 ) ) ;
#1176 = AXIS2_PLACEMENT_3D ( 'NONE', #1430, #122, #972 ) ;
#1177 = APPLICATION_CONTEXT ( 'automotive_design' ) ;
#1178 = CARTESIAN_POINT ( 'NONE',  ( 0.000000000000000000, 21.90801987495537873, -1.400889359326514594 ) ) ;
#1179 = PRESENTATION_STYLE_ASSIGNMENT (( #594 ) ) ;
#1180 = EDGE_CURVE ( 'NONE', #1239, #795, #840, .T. ) ;
#1181 = VERTEX_POINT ( 'NONE', #329 ) ;
#1182 = CARTESIAN_POINT ( 'NONE',  ( 0.000000000000000000, 63.75386907406566195, 0.000000000000000000 ) ) ;
#1183 = DIRECTION ( 'NONE',  ( -0.000000000000000000, -1.000000000000000000, -0.000000000000000000 ) ) ;
#1184 = FACE_OUTER_BOUND ( 'NONE', #913, .T. ) ;
#1185 = CARTESIAN_POINT ( 'NONE',  ( 1.715594669859033844E-16, 3.908019874955384498, -1.400889359326703554 ) ) ;
#1186 = EDGE_LOOP ( 'NONE', ( #445, #1038, #590, #1010 ) ) ;
#1187 = CARTESIAN_POINT ( 'NONE',  ( 0.000000000000000000, 39.18980394132631773, 0.000000000000000000 ) ) ;
#1188 = ORIENTED_EDGE ( 'NONE', *, *, #823, .T. ) ;
#1189 = DIRECTION ( 'NONE',  ( 0.000000000000000000, 0.000000000000000000, -1.000000000000000000 ) ) ;
#1190 = UNCERTAINTY_MEASURE_WITH_UNIT (LENGTH_MEASURE( 1.000000000000000082E-05 ), #10, 'distance_accuracy_value', 'NONE');
#1191 = AXIS2_PLACEMENT_3D ( 'NONE', #573, #346, #617 ) ;
#1192 = FACE_OUTER_BOUND ( 'NONE', #1, .T. ) ;
#1193 = VERTEX_POINT ( 'NONE', #549 ) ;
#1194 = CARTESIAN_POINT ( 'NONE',  ( 0.000000000000000000, 25.36864259273153266, -11.08557312252964344 ) ) ;
#1195 = AXIS2_PLACEMENT_3D ( 'NONE', #1236, #419, #919 ) ;
#1196 = VERTEX_POINT ( 'NONE', #909 ) ;
#1197 = DIRECTION ( 'NONE',  ( 0.000000000000000000, 1.000000000000000000, 0.000000000000000000 ) ) ;
#1198 = EDGE_CURVE ( 'NONE', #1132, #118, #1065, .T. ) ;
#1199 = TOROIDAL_SURFACE ( 'NONE', #63, 14.05000000000000071, 3.000000000000000888 ) ;
#1200 = TOROIDAL_SURFACE ( 'NONE', #458, 14.05000000000000071, 3.000000000000000888 ) ;
#1201 = EDGE_CURVE ( 'NONE', #1242, #1369, #279, .T. ) ;
#1202 = CARTESIAN_POINT ( 'NONE',  ( 0.000000000000000000, 12.90801987495551728, -11.05000000000012328 ) ) ;
#1203 = AXIS2_PLACEMENT_3D ( 'NONE', #240, #1286, #819 ) ;
#1204 = DIRECTION ( 'NONE',  ( -0.000000000000000000, 1.000000000000000000, -0.000000000000000000 ) ) ;
#1205 = AXIS2_PLACEMENT_3D ( 'NONE', #231, #1174, #830 ) ;
#1206 = ORIENTED_EDGE ( 'NONE', *, *, #239, .F. ) ;
#1207 = FACE_OUTER_BOUND ( 'NONE', #403, .T. ) ;
#1208 = CARTESIAN_POINT ( 'NONE',  ( 0.000000000000000000, 12.21571218264779191, 0.000000000000000000 ) ) ;
#1209 = CARTESIAN_POINT ( 'NONE',  ( 0.000000000000000000, 37.98694364463664641, 0.000000000000000000 ) ) ;
#1210 = CARTESIAN_POINT ( 'NONE',  ( 0.000000000000000000, 39.18980394132631773, 0.000000000000000000 ) ) ;
#1211 = ORIENTED_EDGE ( 'NONE', *, *, #1059, .T. ) ;
#1212 = CARTESIAN_POINT ( 'NONE',  ( 7.050422391929627586E-16, 48.29289321881343966, 5.757106781186549505 ) ) ;
#1213 = EDGE_LOOP ( 'NONE', ( #271, #152, #203, #420 ) ) ;
#1214 = DIRECTION ( 'NONE',  ( -0.000000000000000000, -1.000000000000000000, -0.000000000000000000 ) ) ;
#1215 = CARTESIAN_POINT ( 'NONE',  ( 0.000000000000000000, 24.90801987495551728, 0.000000000000000000 ) ) ;
#1216 = DIRECTION ( 'NONE',  ( 1.000000000000000000, 0.000000000000000000, -1.224646799147353207E-16 ) ) ;
#1217 = AXIS2_PLACEMENT_3D ( 'NONE', #236, #18, #363 ) ;
#1218 = ADVANCED_FACE ( 'NONE', ( #1257 ), #1021, .F. ) ;
#1219 = ORIENTED_EDGE ( 'NONE', *, *, #1410, .T. ) ;
#1220 = AXIS2_PLACEMENT_3D ( 'NONE', #401, #1135, #1127 ) ;
#1221 = CARTESIAN_POINT ( 'NONE',  ( 0.000000000000000000, 43.85457226652665952, 11.39253173644444139 ) ) ;
#1222 = AXIS2_PLACEMENT_3D ( 'NONE', #528, #993, #1461 ) ;
#1223 = ADVANCED_FACE ( 'NONE', ( #440 ), #2, .T. ) ;
#1224 = VERTEX_POINT ( 'NONE', #1121 ) ;
#1225 = CARTESIAN_POINT ( 'NONE',  ( 0.000000000000000000, 36.14332787345818332, -7.433106671744703853 ) ) ;
#1226 = AXIS2_PLACEMENT_3D ( 'NONE', #1077, #21, #254 ) ;
#1227 = AXIS2_PLACEMENT_3D ( 'NONE', #153, #784, #1495 ) ;
#1228 = ORIENTED_EDGE ( 'NONE', *, *, #586, .F. ) ;
#1229 = CARTESIAN_POINT ( 'NONE',  ( 0.000000000000000000, 18.90801987495551728, -11.05000000000005933 ) ) ;
#1230 = EDGE_CURVE ( 'NONE', #49, #1468, #1087, .T. ) ;
#1231 = CIRCLE ( 'NONE', #1205, 2.999999999999999112 ) ;
#1232 = ORIENTED_EDGE ( 'NONE', *, *, #1458, .F. ) ;
#1233 = DIRECTION ( 'NONE',  ( -0.000000000000000000, 1.000000000000000000, -0.000000000000000000 ) ) ;
#1234 = DIRECTION ( 'NONE',  ( -1.000000000000000000, -0.000000000000000000, -0.000000000000000000 ) ) ;
#1235 = ORIENTED_EDGE ( 'NONE', *, *, #1410, .F. ) ;
#1236 = CARTESIAN_POINT ( 'NONE',  ( 0.000000000000000000, 43.41509013262853500, 4.978055617879067363 ) ) ;
#1237 = ORIENTED_EDGE ( 'NONE', *, *, #1263, .F. ) ;
#1238 = CARTESIAN_POINT ( 'NONE',  ( 0.000000000000000000, 50.00000000000000000, 0.000000000000000000 ) ) ;
#1239 = VERTEX_POINT ( 'NONE', #660 ) ;
#1240 = CARTESIAN_POINT ( 'NONE',  ( 0.000000000000000000, 50.00000000000000000, 0.000000000000000000 ) ) ;
#1241 = CIRCLE ( 'NONE', #1522, 11.13097446753701369 ) ;
#1242 = VERTEX_POINT ( 'NONE', #1158 ) ;
#1243 = FACE_OUTER_BOUND ( 'NONE', #1099, .T. ) ;
#1244 = CIRCLE ( 'NONE', #897, 9.999999999999998224 ) ;
#1245 = DIRECTION ( 'NONE',  ( 0.000000000000000000, 0.000000000000000000, 1.000000000000000000 ) ) ;
#1246 = ADVANCED_FACE ( 'NONE', ( #75 ), #104, .F. ) ;
#1247 = ADVANCED_FACE ( 'NONE', ( #204 ), #1139, .F. ) ;
#1248 = ORIENTED_EDGE ( 'NONE', *, *, #1481, .F. ) ;
#1249 = DIRECTION ( 'NONE',  ( -0.000000000000000000, -1.000000000000000000, -0.000000000000000000 ) ) ;
#1250 = TOROIDAL_SURFACE ( 'NONE', #1450, 1.400889359326641159, 10.00000000000000000 ) ;
#1251 = CIRCLE ( 'NONE', #291, 3.000000000000002665 ) ;
#1252 = ORIENTED_EDGE ( 'NONE', *, *, #170, .F. ) ;
#1253 = TOROIDAL_SURFACE ( 'NONE', #1227, 14.05000000000006288, 3.000000000000001776 ) ;
#1254 = DIRECTION ( 'NONE',  ( 0.000000000000000000, 0.000000000000000000, -1.000000000000000000 ) ) ;
#1255 = EDGE_LOOP ( 'NONE', ( #1456, #739, #1023, #1339 ) ) ;
#1256 = EDGE_CURVE ( 'NONE', #37, #1224, #212, .T. ) ;
#1257 = FACE_OUTER_BOUND ( 'NONE', #332, .T. ) ;
#1258 = ORIENTED_EDGE ( 'NONE', *, *, #989, .T. ) ;
#1259 = CARTESIAN_POINT ( 'NONE',  ( 0.000000000000000000, 63.75386907406566195, 0.000000000000000000 ) ) ;
#1260 = CARTESIAN_POINT ( 'NONE',  ( 0.000000000000000000, 3.908019874955384498, 0.000000000000000000 ) ) ;
#1261 = ORIENTED_EDGE ( 'NONE', *, *, #78, .T. ) ;
#1262 = DIRECTION ( 'NONE',  ( 0.000000000000000000, 0.000000000000000000, 1.000000000000000000 ) ) ;
#1263 = EDGE_CURVE ( 'NONE', #1344, #845, #965, .T. ) ;
#1264 = ORIENTED_EDGE ( 'NONE', *, *, #302, .T. ) ;
#1265 = FACE_OUTER_BOUND ( 'NONE', #462, .T. ) ;
#1266 = AXIS2_PLACEMENT_3D ( 'NONE', #384, #1216, #1313 ) ;
#1267 = EDGE_CURVE ( 'NONE', #59, #1331, #82, .T. ) ;
#1268 = CARTESIAN_POINT ( 'NONE',  ( 0.000000000000000000, 33.48656566526766909, 0.000000000000000000 ) ) ;
#1269 =( GEOMETRIC_REPRESENTATION_CONTEXT ( 3 ) GLOBAL_UNCERTAINTY_ASSIGNED_CONTEXT ( ( #722 ) ) GLOBAL_UNIT_ASSIGNED_CONTEXT ( ( #1383, #1034, #87 ) ) REPRESENTATION_CONTEXT ( 'NONE', 'WORKASPACE' ) );
#1270 = ORIENTED_EDGE ( 'NONE', *, *, #1230, .F. ) ;
#1271 = DIRECTION ( 'NONE',  ( 0.000000000000000000, 0.000000000000000000, 1.000000000000000000 ) ) ;
#1272 = ORIENTED_EDGE ( 'NONE', *, *, #51, .T. ) ;
#1273 = CARTESIAN_POINT ( 'NONE',  ( 0.000000000000000000, 34.48398096496625698, 0.000000000000000000 ) ) ;
#1274 = TOROIDAL_SURFACE ( 'NONE', #64, 13.29896076063619148, 2.609785217710048233 ) ;
#1275 = AXIS2_PLACEMENT_3D ( 'NONE', #952, #1283, #1539 ) ;
#1276 = CONICAL_SURFACE ( 'NONE', #163, 4.049999999999990941, 0.7853981633974466137 ) ;
#1277 = DIRECTION ( 'NONE',  ( 0.000000000000000000, 1.000000000000000000, 0.000000000000000000 ) ) ;
#1278 = DIRECTION ( 'NONE',  ( 0.000000000000000000, 0.000000000000000000, 1.000000000000000000 ) ) ;
#1279 = CARTESIAN_POINT ( 'NONE',  ( 0.000000000000000000, 25.36864259273153266, 0.000000000000000000 ) ) ;
#1280 = ORIENTED_EDGE ( 'NONE', *, *, #1016, .T. ) ;
#1281 = DIRECTION ( 'NONE',  ( 0.000000000000000000, 0.000000000000000000, 1.000000000000000000 ) ) ;
#1282 = EDGE_CURVE ( 'NONE', #915, #59, #1343, .T. ) ;
#1283 = DIRECTION ( 'NONE',  ( 0.000000000000000000, 1.000000000000000000, 0.000000000000000000 ) ) ;
#1284 = CARTESIAN_POINT ( 'NONE',  ( 1.720628752802054391E-15, 6.908019874955515505, 14.05000000000018900 ) ) ;
#1285 = ORIENTED_EDGE ( 'NONE', *, *, #263, .T. ) ;
#1286 = DIRECTION ( 'NONE',  ( -0.000000000000000000, -1.000000000000000000, -0.000000000000000000 ) ) ;
#1287 = DIRECTION ( 'NONE',  ( -0.000000000000000000, -1.000000000000000000, -0.000000000000000000 ) ) ;
#1288 = AXIS2_PLACEMENT_3D ( 'NONE', #1426, #605, #1054 ) ;
#1289 = COLOUR_RGB ( '',0.6941176470588235059, 0.09803921568627450844, 0.09803921568627450844 ) ;
#1290 = EDGE_CURVE ( 'NONE', #517, #418, #1467, .T. ) ;
#1291 = DIRECTION ( 'NONE',  ( 1.000000000000000000, 0.000000000000000000, -1.224646799147353207E-16 ) ) ;
#1292 = EDGE_LOOP ( 'NONE', ( #308, #206, #1518, #324 ) ) ;
#1293 = AXIS2_PLACEMENT_3D ( 'NONE', #944, #362, #824 ) ;
#1294 = CARTESIAN_POINT ( 'NONE',  ( 0.000000000000000000, 6.908019874955515505, -11.05000000000018900 ) ) ;
#1295 = AXIS2_PLACEMENT_3D ( 'NONE', #1209, #1073, #1490 ) ;
#1296 = CARTESIAN_POINT ( 'NONE',  ( 0.000000000000000000, 1.600327567263178707, -11.13097446753712561 ) ) ;
#1297 = AXIS2_PLACEMENT_3D ( 'NONE', #224, #1165, #577 ) ;
#1298 = AXIS2_PLACEMENT_3D ( 'NONE', #1413, #598, #956 ) ;
#1299 = FACE_OUTER_BOUND ( 'NONE', #628, .T. ) ;
#1300 = DIRECTION ( 'NONE',  ( -0.000000000000000000, -1.000000000000000000, -0.000000000000000000 ) ) ;
#1301 = ORIENTED_EDGE ( 'NONE', *, *, #582, .T. ) ;
#1302 = DIRECTION ( 'NONE',  ( -0.000000000000000000, -1.000000000000000000, -0.000000000000000000 ) ) ;
#1303 = ORIENTED_EDGE ( 'NONE', *, *, #1012, .T. ) ;
#1304 = CARTESIAN_POINT ( 'NONE',  ( 0.000000000000000000, 42.19578092817649662, 0.000000000000000000 ) ) ;
#1305 = DIRECTION ( 'NONE',  ( -1.000000000000000000, 0.000000000000000000, 0.000000000000000000 ) ) ;
#1306 = CARTESIAN_POINT ( 'NONE',  ( 0.000000000000000000, 0.9080198749555176141, 0.000000000000000000 ) ) ;
#1307 = ORIENTED_EDGE ( 'NONE', *, *, #1101, .T. ) ;
#1308 = CARTESIAN_POINT ( 'NONE',  ( 0.000000000000000000, 12.90801987495551728, 0.000000000000000000 ) ) ;
#1309 = ADVANCED_FACE ( 'NONE', ( #1411 ), #154, .F. ) ;
#1310 = DIRECTION ( 'NONE',  ( -1.224646799147352961E-16, 0.000000000000000000, -1.000000000000000000 ) ) ;
#1311 = EDGE_CURVE ( 'NONE', #599, #1159, #895, .T. ) ;
#1312 = CARTESIAN_POINT ( 'NONE',  ( 1.363151225306010238E-15, 13.60032756726317871, 11.13097446753700126 ) ) ;
#1313 = DIRECTION ( 'NONE',  ( -1.224646799147353454E-16, 0.000000000000000000, -1.000000000000000000 ) ) ;
#1314 = PRESENTATION_LAYER_ASSIGNMENT (  '', '', ( #996 ) ) ;
#1315 = ORIENTED_EDGE ( 'NONE', *, *, #1382, .F. ) ;
#1316 = CARTESIAN_POINT ( 'NONE',  ( 0.000000000000000000, 35.05452431010270686, 0.000000000000000000 ) ) ;
#1317 = CIRCLE ( 'NONE', #1170, 3.000000000000000888 ) ;
#1318 = MANIFOLD_SOLID_BREP ( 'Raccordo10', #727 ) ;
#1319 = TOROIDAL_SURFACE ( 'NONE', #651, 13.29896076063619148, 2.609785217710048233 ) ;
#1320 = ORIENTED_EDGE ( 'NONE', *, *, #1267, .F. ) ;
#1321 = CARTESIAN_POINT ( 'NONE',  ( 0.000000000000000000, 19.60032756726317515, 0.000000000000000000 ) ) ;
#1322 = TOROIDAL_SURFACE ( 'NONE', #186, 4.978055617879067363, 4.000000000000000000 ) ;
#1323 = CIRCLE ( 'NONE', #1529, 2.096037758650012961 ) ;
#1324 = AXIS2_PLACEMENT_3D ( 'NONE', #100, #937, #1516 ) ;
#1325 = CARTESIAN_POINT ( 'NONE',  ( 0.000000000000000000, 35.05452431010270686, 0.000000000000000000 ) ) ;
#1326 = VECTOR ( 'NONE', #454, 1000.000000000000000 ) ;
#1327 = FACE_OUTER_BOUND ( 'NONE', #1145, .T. ) ;
#1328 = TOROIDAL_SURFACE ( 'NONE', #1533, 14.05000000000018900, 2.999999999999999112 ) ;
#1329 = EDGE_LOOP ( 'NONE', ( #1003, #199, #560, #661 ) ) ;
#1330 = FACE_OUTER_BOUND ( 'NONE', #908, .T. ) ;
#1331 = VERTEX_POINT ( 'NONE', #133 ) ;
#1332 = DIRECTION ( 'NONE',  ( 0.000000000000000000, 0.000000000000000000, -1.000000000000000000 ) ) ;
#1333 = ADVANCED_FACE ( 'NONE', ( #371 ), #646, .F. ) ;
#1334 = DIRECTION ( 'NONE',  ( 0.000000000000000000, 0.000000000000000000, -1.000000000000000000 ) ) ;
#1335 = CARTESIAN_POINT ( 'NONE',  ( 0.000000000000000000, -5.000000000000000000, 0.000000000000000000 ) ) ;
#1336 = EDGE_CURVE ( 'NONE', #1181, #1386, #1241, .T. ) ;
#1337 = ORIENTED_EDGE ( 'NONE', *, *, #1449, .F. ) ;
#1338 = DIRECTION ( 'NONE',  ( 0.000000000000000000, -1.000000000000000000, 0.000000000000000000 ) ) ;
#1339 = ORIENTED_EDGE ( 'NONE', *, *, #1508, .F. ) ;
#1340 = CARTESIAN_POINT ( 'NONE',  ( 0.000000000000000000, 43.68850559996005956, 8.968700175118398121 ) ) ;
#1341 = ADVANCED_FACE ( 'NONE', ( #475 ), #29, .T. ) ;
#1342 = CARTESIAN_POINT ( 'NONE',  ( 0.000000000000000000, 12.90801987495551728, 0.000000000000000000 ) ) ;
#1343 = CIRCLE ( 'NONE', #597, 2.999999999999999112 ) ;
#1344 = VERTEX_POINT ( 'NONE', #1163 ) ;
#1345 = DIRECTION ( 'NONE',  ( -0.000000000000000000, 1.000000000000000000, -0.000000000000000000 ) ) ;
#1346 = ORIENTED_EDGE ( 'NONE', *, *, #1153, .T. ) ;
#1347 = AXIS2_PLACEMENT_3D ( 'NONE', #888, #543, #536 ) ;
#1348 = CARTESIAN_POINT ( 'NONE',  ( 0.000000000000000000, 24.90801987495551728, -14.05000000000000071 ) ) ;
#1349 = AXIS2_PLACEMENT_3D ( 'NONE', #1325, #303, #1254 ) ;
#1350 = CARTESIAN_POINT ( 'NONE',  ( 0.000000000000000000, 47.58578643762690064, 0.000000000000000000 ) ) ;
#1351 = CIRCLE ( 'NONE', #679, 10.98290679122496094 ) ;
#1352 = CIRCLE ( 'NONE', #953, 2.609785217710047789 ) ;
#1353 = ORIENTED_EDGE ( 'NONE', *, *, #779, .T. ) ;
#1354 = DIRECTION ( 'NONE',  ( 1.000000000000000000, 0.000000000000000000, -1.224646799147353207E-16 ) ) ;
#1355 = AXIS2_PLACEMENT_3D ( 'NONE', #843, #591, #248 ) ;
#1356 = ORIENTED_EDGE ( 'NONE', *, *, #806, .F. ) ;
#1357 = DIRECTION ( 'NONE',  ( 0.000000000000000000, 0.000000000000000000, -1.000000000000000000 ) ) ;
#1358 = ORIENTED_EDGE ( 'NONE', *, *, #1033, .F. ) ;
#1359 = DIRECTION ( 'NONE',  ( 0.000000000000000000, 0.000000000000000000, -1.000000000000000000 ) ) ;
#1360 = ADVANCED_FACE ( 'NONE', ( #1540 ), #842, .F. ) ;
#1361 = EDGE_LOOP ( 'NONE', ( #986, #386, #1219, #1020 ) ) ;
#1362 = CARTESIAN_POINT ( 'NONE',  ( 1.353234713057825083E-15, 24.90801987495551728, 11.04999999999999893 ) ) ;
#1363 = EDGE_CURVE ( 'NONE', #1468, #49, #1368, .T. ) ;
#1364 = AXIS2_PLACEMENT_3D ( 'NONE', #771, #323, #1008 ) ;
#1365 = ORIENTED_EDGE ( 'NONE', *, *, #618, .F. ) ;
#1366 = DIRECTION ( 'NONE',  ( 1.000000000000000000, 0.000000000000000000, 1.224646799147353207E-16 ) ) ;
#1367 = TOROIDAL_SURFACE ( 'NONE', #1222, 13.29896076063619148, 2.096037758650012961 ) ;
#1368 = CIRCLE ( 'NONE', #503, 11.05000000000025295 ) ;
#1369 = VERTEX_POINT ( 'NONE', #687 ) ;
#1370 = CARTESIAN_POINT ( 'NONE',  ( 0.000000000000000000, 39.18980394132631773, 0.000000000000000000 ) ) ;
#1371 = DIRECTION ( 'NONE',  ( 0.000000000000000000, 0.000000000000000000, 1.000000000000000000 ) ) ;
#1372 = CIRCLE ( 'NONE', #455, 1.000000000000000000 ) ;
#1373 = CIRCLE ( 'NONE', #1000, 3.000000000000002665 ) ;
#1374 = ORIENTED_EDGE ( 'NONE', *, *, #1336, .T. ) ;
#1375 = TOROIDAL_SURFACE ( 'NONE', #1297, 14.05000000000018900, 2.999999999999999112 ) ;
#1376 = DIRECTION ( 'NONE',  ( 0.000000000000000000, -1.000000000000000000, 0.000000000000000000 ) ) ;
#1377 = CIRCLE ( 'NONE', #752, 9.617440507453871135 ) ;
#1378 = ORIENTED_EDGE ( 'NONE', *, *, #510, .T. ) ;
#1379 = FACE_OUTER_BOUND ( 'NONE', #44, .T. ) ;
#1380 = AXIS2_PLACEMENT_3D ( 'NONE', #911, #891, #805 ) ;
#1381 = DIRECTION ( 'NONE',  ( -0.000000000000000000, -1.000000000000000000, -0.000000000000000000 ) ) ;
#1382 = EDGE_CURVE ( 'NONE', #1069, #1242, #892, .T. ) ;
#1383 =( LENGTH_UNIT ( ) NAMED_UNIT ( * ) SI_UNIT ( .MILLI., .METRE. ) );
#1384 = ORIENTED_EDGE ( 'NONE', *, *, #1153, .F. ) ;
#1385 = EDGE_CURVE ( 'NONE', #144, #33, #255, .T. ) ;
#1386 = VERTEX_POINT ( 'NONE', #164 ) ;
#1387 = FACE_OUTER_BOUND ( 'NONE', #121, .T. ) ;
#1388 = ADVANCED_FACE ( 'NONE', ( #612 ), #107, .F. ) ;
#1389 = ORIENTED_EDGE ( 'NONE', *, *, #1201, .F. ) ;
#1390 = DIRECTION ( 'NONE',  ( 0.000000000000000000, 0.000000000000000000, -1.000000000000000000 ) ) ;
#1391 = ORIENTED_EDGE ( 'NONE', *, *, #334, .T. ) ;
#1392 = DIRECTION ( 'NONE',  ( 1.224646799147353700E-16, 0.000000000000000000, -1.000000000000000000 ) ) ;
#1393 = AXIS2_PLACEMENT_3D ( 'NONE', #1105, #1473, #171 ) ;
#1394 = DIRECTION ( 'NONE',  ( 0.000000000000000000, 0.000000000000000000, -1.000000000000000000 ) ) ;
#1395 = CARTESIAN_POINT ( 'NONE',  ( 0.000000000000000000, 0.9080198749555172810, -14.05000000000025118 ) ) ;
#1396 = DIRECTION ( 'NONE',  ( -1.000000000000000000, 0.000000000000000000, 0.000000000000000000 ) ) ;
#1397 = AXIS2_PLACEMENT_3D ( 'NONE', #62, #767, #604 ) ;
#1398 = CIRCLE ( 'NONE', #725, 14.05000000000000071 ) ;
#1399 = ORIENTED_EDGE ( 'NONE', *, *, #582, .F. ) ;
#1400 = DIRECTION ( 'NONE',  ( 0.000000000000000000, 1.000000000000000000, 0.000000000000000000 ) ) ;
#1401 = EDGE_CURVE ( 'NONE', #1196, #1159, #768, .T. ) ;
#1402 = AXIS2_PLACEMENT_3D ( 'NONE', #1404, #904, #1155 ) ;
#1403 = TOROIDAL_SURFACE ( 'NONE', #705, 13.29896076063619148, 2.609785217710048233 ) ;
#1404 = CARTESIAN_POINT ( 'NONE',  ( 1.720628752802031119E-15, 24.90801987495551728, 14.05000000000000071 ) ) ;
#1405 = CARTESIAN_POINT ( 'NONE',  ( 0.000000000000000000, 37.98694364463664641, 10.98290679122496094 ) ) ;
#1406 = ORIENTED_EDGE ( 'NONE', *, *, #1530, .F. ) ;
#1407 = FACE_OUTER_BOUND ( 'NONE', #252, .T. ) ;
#1408 = EDGE_CURVE ( 'NONE', #1386, #372, #178, .T. ) ;
#1409 = CARTESIAN_POINT ( 'NONE',  ( 0.000000000000000000, 1.600327567263178707, 0.000000000000000000 ) ) ;
#1410 = EDGE_CURVE ( 'NONE', #305, #915, #1438, .T. ) ;
#1411 = FACE_OUTER_BOUND ( 'NONE', #1186, .T. ) ;
#1412 = VERTEX_POINT ( 'NONE', #522 ) ;
#1413 = CARTESIAN_POINT ( 'NONE',  ( 0.000000000000000000, 21.90801987495537873, 0.000000000000000000 ) ) ;
#1414 = ORIENTED_EDGE ( 'NONE', *, *, #246, .F. ) ;
#1415 = DIRECTION ( 'NONE',  ( 0.000000000000000000, 0.000000000000000000, 1.000000000000000000 ) ) ;
#1416 = AXIS2_PLACEMENT_3D ( 'NONE', #1081, #148, #860 ) ;
#1417 = DIRECTION ( 'NONE',  ( 0.000000000000000000, 0.000000000000000000, 1.000000000000000000 ) ) ;
#1418 = DIRECTION ( 'NONE',  ( 1.000000000000000000, 0.000000000000000000, -1.224646799147353207E-16 ) ) ;
#1419 = ORIENTED_EDGE ( 'NONE', *, *, #1458, .T. ) ;
#1420 = CARTESIAN_POINT ( 'NONE',  ( 0.000000000000000000, 7.600327567263176043, -11.13097446753706699 ) ) ;
#1421 = CARTESIAN_POINT ( 'NONE',  ( 0.000000000000000000, 19.60032756726317515, 0.000000000000000000 ) ) ;
#1422 = AXIS2_PLACEMENT_3D ( 'NONE', #792, #335, #941 ) ;
#1423 = AXIS2_PLACEMENT_3D ( 'NONE', #1024, #916, #1392 ) ;
#1424 = ADVANCED_FACE ( 'NONE', ( #1327 ), #356, .F. ) ;
#1425 = CARTESIAN_POINT ( 'NONE',  ( 0.000000000000000000, 3.908019874955384498, 0.000000000000000000 ) ) ;
#1426 = CARTESIAN_POINT ( 'NONE',  ( 1.720628752802054391E-15, 6.908019874955515505, 14.05000000000018900 ) ) ;
#1427 = ORIENTED_EDGE ( 'NONE', *, *, #760, .T. ) ;
#1428 = EDGE_CURVE ( 'NONE', #1528, #1063, #670, .T. ) ;
#1429 = ORIENTED_EDGE ( 'NONE', *, *, #225, .F. ) ;
#1430 = CARTESIAN_POINT ( 'NONE',  ( 0.000000000000000000, 31.06003428582845771, 0.000000000000000000 ) ) ;
#1431 = CARTESIAN_POINT ( 'NONE',  ( 0.000000000000000000, 50.00000000000000000, 0.000000000000000000 ) ) ;
#1432 = DIRECTION ( 'NONE',  ( 0.000000000000000000, 0.000000000000000000, -1.000000000000000000 ) ) ;
#1433 = EDGE_LOOP ( 'NONE', ( #1120, #377, #804, #1337 ) ) ;
#1434 = CARTESIAN_POINT ( 'NONE',  ( 0.000000000000000000, 50.00000000000000000, -14.05000000000000071 ) ) ;
#1435 = VERTEX_POINT ( 'NONE', #293 ) ;
#1436 = FACE_OUTER_BOUND ( 'NONE', #622, .T. ) ;
#1437 = CIRCLE ( 'NONE', #1466, 11.20292300198617852 ) ;
#1438 = CIRCLE ( 'NONE', #1019, 10.00000000000000178 ) ;
#1439 = FACE_OUTER_BOUND ( 'NONE', #129, .T. ) ;
#1440 = CARTESIAN_POINT ( 'NONE',  ( 0.000000000000000000, 39.18980394132631773, 13.29896076063619148 ) ) ;
#1441 = ORIENTED_EDGE ( 'NONE', *, *, #468, .F. ) ;
#1442 = DIRECTION ( 'NONE',  ( -0.000000000000000000, -1.000000000000000000, -0.000000000000000000 ) ) ;
#1443 = TOROIDAL_SURFACE ( 'NONE', #1050, 14.05000000000000071, 3.000000000000000888 ) ;
#1444 = EDGE_CURVE ( 'NONE', #599, #1091, #967, .T. ) ;
#1445 = ORIENTED_EDGE ( 'NONE', *, *, #949, .T. ) ;
#1446 = FACE_OUTER_BOUND ( 'NONE', #688, .T. ) ;
#1447 = CIRCLE ( 'NONE', #773, 8.968700175118398121 ) ;
#1448 = CIRCLE ( 'NONE', #1097, 9.617440507453871135 ) ;
#1449 = EDGE_CURVE ( 'NONE', #1224, #1193, #1142, .T. ) ;
#1450 = AXIS2_PLACEMENT_3D ( 'NONE', #1457, #1095, #1357 ) ;
#1451 = DIRECTION ( 'NONE',  ( 1.224646799147352961E-16, 0.000000000000000000, -1.000000000000000000 ) ) ;
#1452 = AXIS2_PLACEMENT_3D ( 'NONE', #791, #1150, #93 ) ;
#1453 = FACE_OUTER_BOUND ( 'NONE', #501, .T. ) ;
#1454 = ORIENTED_EDGE ( 'NONE', *, *, #936, .F. ) ;
#1455 = CARTESIAN_POINT ( 'NONE',  ( 0.000000000000000000, 12.90801987495551728, 0.000000000000000000 ) ) ;
#1456 = ORIENTED_EDGE ( 'NONE', *, *, #630, .F. ) ;
#1457 = CARTESIAN_POINT ( 'NONE',  ( 0.000000000000000000, 9.908019874955382278, 0.000000000000000000 ) ) ;
#1458 = EDGE_CURVE ( 'NONE', #157, #372, #868, .T. ) ;
#1459 = CARTESIAN_POINT ( 'NONE',  ( 4.959819536546779614E-16, 47.58578643762690064, 4.049999999999999822 ) ) ;
#1460 = EDGE_LOOP ( 'NONE', ( #1280, #667, #296, #659 ) ) ;
#1461 = DIRECTION ( 'NONE',  ( 0.000000000000000000, 0.000000000000000000, 1.000000000000000000 ) ) ;
#1462 = ORIENTED_EDGE ( 'NONE', *, *, #1198, .F. ) ;
#1463 = DIRECTION ( 'NONE',  ( -0.000000000000000000, -1.000000000000000000, -0.000000000000000000 ) ) ;
#1464 = AXIS2_PLACEMENT_3D ( 'NONE', #650, #1376, #317 ) ;
#1465 = CARTESIAN_POINT ( 'NONE',  ( 0.000000000000000000, 24.90801987495551728, 0.000000000000000000 ) ) ;
#1466 = AXIS2_PLACEMENT_3D ( 'NONE', #173, #1345, #151 ) ;
#1467 = CIRCLE ( 'NONE', #745, 10.00000000000000178 ) ;
#1468 = VERTEX_POINT ( 'NONE', #409 ) ;
#1469 = CIRCLE ( 'NONE', #1093, 2.999999999999999112 ) ;
#1470 = FACE_OUTER_BOUND ( 'NONE', #1028, .T. ) ;
#1471 = ORIENTED_EDGE ( 'NONE', *, *, #556, .T. ) ;
#1472 = CARTESIAN_POINT ( 'NONE',  ( 0.000000000000000000, -2.091980125044481831, -14.05000000000012506 ) ) ;
#1473 = DIRECTION ( 'NONE',  ( 1.000000000000000000, 0.000000000000000000, -1.224646799147353207E-16 ) ) ;
#1474 = CIRCLE ( 'NONE', #1402, 3.000000000000000888 ) ;
#1475 = CIRCLE ( 'NONE', #1275, 4.049999999999999822 ) ;
#1476 = EDGE_CURVE ( 'NONE', #542, #197, #719, .T. ) ;
#1477 = TOROIDAL_SURFACE ( 'NONE', #1074, 14.05000000000018900, 2.999999999999999112 ) ;
#1478 = ORIENTED_EDGE ( 'NONE', *, *, #1530, .T. ) ;
#1479 = DIRECTION ( 'NONE',  ( -1.224646799147353454E-16, 0.000000000000000000, -1.000000000000000000 ) ) ;
#1480 = AXIS2_PLACEMENT_3D ( 'NONE', #720, #135, #940 ) ;
#1481 = EDGE_CURVE ( 'NONE', #649, #1468, #230, .T. ) ;
#1482 = ORIENTED_EDGE ( 'NONE', *, *, #823, .F. ) ;
#1483 = DIRECTION ( 'NONE',  ( 1.000000000000000000, 0.000000000000000000, -1.224646799147353207E-16 ) ) ;
#1484 = FACE_OUTER_BOUND ( 'NONE', #765, .T. ) ;
#1485 = SURFACE_STYLE_USAGE ( .BOTH. , #786 ) ;
#1486 = ORIENTED_EDGE ( 'NONE', *, *, #490, .T. ) ;
#1487 = CARTESIAN_POINT ( 'NONE',  ( 0.000000000000000000, 0.9080198749555176141, 0.000000000000000000 ) ) ;
#1488 = ORIENTED_EDGE ( 'NONE', *, *, #286, .F. ) ;
#1489 = FACE_OUTER_BOUND ( 'NONE', #1114, .T. ) ;
#1490 = DIRECTION ( 'NONE',  ( 0.000000000000000000, 0.000000000000000000, 1.000000000000000000 ) ) ;
#1491 = ORIENTED_EDGE ( 'NONE', *, *, #521, .T. ) ;
#1492 = DIRECTION ( 'NONE',  ( 1.224646799147353454E-16, 0.000000000000000000, -1.000000000000000000 ) ) ;
#1493 = AXIS2_PLACEMENT_3D ( 'NONE', #117, #101, #376 ) ;
#1494 = ORIENTED_EDGE ( 'NONE', *, *, #1444, .T. ) ;
#1495 = DIRECTION ( 'NONE',  ( 0.000000000000000000, 0.000000000000000000, -1.000000000000000000 ) ) ;
#1496 = EDGE_CURVE ( 'NONE', #1063, #74, #1090, .T. ) ;
#1497 = APPLICATION_CONTEXT ( 'automotive_design' ) ;
#1498 = DIRECTION ( 'NONE',  ( 0.000000000000000000, 0.000000000000000000, 1.000000000000000000 ) ) ;
#1499 = AXIS2_PLACEMENT_3D ( 'NONE', #1431, #147, #616 ) ;
#1500 = ADVANCED_FACE ( 'NONE', ( #1453 ), #970, .T. ) ;
#1501 = AXIS2_PLACEMENT_3D ( 'NONE', #1126, #976, #1451 ) ;
#1502 = ORIENTED_EDGE ( 'NONE', *, *, #521, .F. ) ;
#1503 = AXIS2_PLACEMENT_3D ( 'NONE', #130, #721, #496 ) ;
#1504 = DIRECTION ( 'NONE',  ( -1.000000000000000000, 0.000000000000000000, 0.000000000000000000 ) ) ;
#1505 = AXIS2_PLACEMENT_3D ( 'NONE', #995, #1214, #1004 ) ;
#1506 = EDGE_LOOP ( 'NONE', ( #681, #229, #754, #743 ) ) ;
#1507 = CARTESIAN_POINT ( 'NONE',  ( 0.000000000000000000, 0.000000000000000000, 0.000000000000000000 ) ) ;
#1508 = EDGE_CURVE ( 'NONE', #761, #495, #358, .T. ) ;
#1509 = EDGE_CURVE ( 'NONE', #37, #49, #1469, .T. ) ;
#1510 = ORIENTED_EDGE ( 'NONE', *, *, #973, .T. ) ;
#1511 = DIRECTION ( 'NONE',  ( -0.000000000000000000, 1.000000000000000000, -0.000000000000000000 ) ) ;
#1512 = ORIENTED_EDGE ( 'NONE', *, *, #969, .T. ) ;
#1513 = DIRECTION ( 'NONE',  ( -0.000000000000000000, -1.000000000000000000, -0.000000000000000000 ) ) ;
#1514 = DIRECTION ( 'NONE',  ( 0.000000000000000000, 0.000000000000000000, 1.000000000000000000 ) ) ;
#1515 = FILL_AREA_STYLE ('',( #313 ) ) ;
#1516 = DIRECTION ( 'NONE',  ( 0.000000000000000000, 0.000000000000000000, 1.000000000000000000 ) ) ;
#1517 = DIRECTION ( 'NONE',  ( 1.000000000000000000, 0.000000000000000000, 1.224646799147353207E-16 ) ) ;
#1518 = ORIENTED_EDGE ( 'NONE', *, *, #55, .F. ) ;
#1519 = AXIS2_PLACEMENT_3D ( 'NONE', #1029, #1511, #1262 ) ;
#1520 = DIRECTION ( 'NONE',  ( -0.000000000000000000, 1.000000000000000000, -0.000000000000000000 ) ) ;
#1521 = AXIS2_PLACEMENT_3D ( 'NONE', #412, #1338, #738 ) ;
#1522 = AXIS2_PLACEMENT_3D ( 'NONE', #1525, #826, #833 ) ;
#1523 = CARTESIAN_POINT ( 'NONE',  ( 0.000000000000000000, 6.908019874955515505, 0.000000000000000000 ) ) ;
#1524 = DIRECTION ( 'NONE',  ( 0.000000000000000000, 0.000000000000000000, -1.000000000000000000 ) ) ;
#1525 = CARTESIAN_POINT ( 'NONE',  ( 0.000000000000000000, 12.21571218264779191, 0.000000000000000000 ) ) ;
#1526 = CIRCLE ( 'NONE', #700, 14.05000000000000071 ) ;
#1527 = EDGE_CURVE ( 'NONE', #193, #527, #747, .T. ) ;
#1528 = VERTEX_POINT ( 'NONE', #1459 ) ;
#1529 = AXIS2_PLACEMENT_3D ( 'NONE', #115, #1058, #879 ) ;
#1530 = EDGE_CURVE ( 'NONE', #795, #1435, #7, .T. ) ;
#1531 = CIRCLE ( 'NONE', #15, 11.45544862191463231 ) ;
#1532 = FACE_OUTER_BOUND ( 'NONE', #637, .T. ) ;
#1533 = AXIS2_PLACEMENT_3D ( 'NONE', #270, #980, #968 ) ;
#1534 = CARTESIAN_POINT ( 'NONE',  ( 0.000000000000000000, 48.29289321881343966, -5.757106781186549505 ) ) ;
#1535 = ORIENTED_EDGE ( 'NONE', *, *, #444, .T. ) ;
#1536 = CARTESIAN_POINT ( 'NONE',  ( 1.363151225306020296E-15, 6.215712182647795458, 11.13097446753707942 ) ) ;
#1537 = ORIENTED_EDGE ( 'NONE', *, *, #192, .F. ) ;
#1538 = DIRECTION ( 'NONE',  ( -0.000000000000000000, -1.000000000000000000, -0.000000000000000000 ) ) ;
#1539 = DIRECTION ( 'NONE',  ( 0.000000000000000000, 0.000000000000000000, 1.000000000000000000 ) ) ;
#1540 = FACE_OUTER_BOUND ( 'NONE', #1292, .T. ) ;
ENDSEC;
END-ISO-10303-21;
