# Supplementary material for: Application of 3D Printing Technology to Produce Hippocampal Customized Guide Cannulas
Source: eNeuro. 2022 Sep 27;9(5):ENEURO.0099-22.2022. doi: 10.1523/ENEURO.0099-22.2022 (PMC9522464; doi:10.1523/ENEURO.0099-22.2022)
Supplement: Figure 2-1 — *.Stl files, *.STEP files, and technical drawings. Download Figure 2-1, ZIP file. [file enu-eN-MNT-0099-22-s02.zip › STEP/Centering support.STEP]

ISO-10303-21;
HEADER;
FILE_DESCRIPTION (( 'STEP AP214' ),
    '1' );
FILE_NAME ('Centering support.STEP',
    '2022-07-14T14:35:12',
    ( '' ),
    ( '' ),
    'SwSTEP 2.0',
    'SolidWorks 2019',
    '' );
FILE_SCHEMA (( 'AUTOMOTIVE_DESIGN' ));
ENDSEC;

DATA;
#1 = APPLICATION_CONTEXT ( 'automotive_design' ) ;
#2 = EDGE_LOOP ( 'NONE', ( #131, #209, #348, #792, #258, #758 ) ) ;
#3 = CARTESIAN_POINT ( 'NONE',  ( 3.000000000000000000, 10.00000000000000000, 5.146853146853171523 ) ) ;
#4 = VECTOR ( 'NONE', #993, 1000.000000000000000 ) ;
#5 = CARTESIAN_POINT ( 'NONE',  ( 0.02021959344524331542, 5.103708599478576247, -16.35314685314682848 ) ) ;
#6 = DIRECTION ( 'NONE',  ( 1.000000000000000000, -0.000000000000000000, -9.637352644315597708E-17 ) ) ;
#7 = CYLINDRICAL_SURFACE ( 'NONE', #660, 3.000000000000000000 ) ;
#8 = CARTESIAN_POINT ( 'NONE',  ( 5.999999999999998224, 8.000000000000000000, -10.85314685314683203 ) ) ;
#9 = ORIENTED_EDGE ( 'NONE', *, *, #831, .F. ) ;
#10 = ADVANCED_FACE ( 'NONE', ( #826 ), #545, .F. ) ;
#11 = FACE_OUTER_BOUND ( 'NONE', #1044, .T. ) ;
#12 = CARTESIAN_POINT ( 'NONE',  ( 3.324886526782570240, 2.879013486856610626, -14.56150605635613005 ) ) ;
#13 = VECTOR ( 'NONE', #913, 1000.000000000000000 ) ;
#14 = DIRECTION ( 'NONE',  ( 0.000000000000000000, 0.000000000000000000, -1.000000000000000000 ) ) ;
#15 = ORIENTED_EDGE ( 'NONE', *, *, #1257, .F. ) ;
#16 = DIRECTION ( 'NONE',  ( 0.000000000000000000, 1.156482317317871725E-15, -1.000000000000000000 ) ) ;
#17 = EDGE_CURVE ( 'NONE', #1185, #751, #56, .T. ) ;
#18 = CARTESIAN_POINT ( 'NONE',  ( 1.969066706864555760, 6.085948428501949614, -16.35314685314682848 ) ) ;
#19 = DIRECTION ( 'NONE',  ( 1.000000000000000000, 0.000000000000000000, -9.637352644315596475E-17 ) ) ;
#20 = DIRECTION ( 'NONE',  ( 0.000000000000000000, 0.000000000000000000, -1.000000000000000000 ) ) ;
#21 = DIRECTION ( 'NONE',  ( 0.000000000000000000, -0.000000000000000000, -1.000000000000000000 ) ) ;
#22 = EDGE_LOOP ( 'NONE', ( #181, #341, #584, #1083 ) ) ;
#23 = CARTESIAN_POINT ( 'NONE',  ( -2.168404344971008868E-15, 5.000000000000000888, -10.85314685314683025 ) ) ;
#24 = CARTESIAN_POINT ( 'NONE',  ( 3.228854286145291130, 1.043295963848475782, -12.69626429750283592 ) ) ;
#25 = LINE ( 'NONE', #33, #1045 ) ;
#26 =( NAMED_UNIT ( * ) PLANE_ANGLE_UNIT ( ) SI_UNIT ( $, .RADIAN. ) );
#27 = DIRECTION ( 'NONE',  ( 0.000000000000000000, 0.000000000000000000, -1.000000000000000000 ) ) ;
#28 = ORIENTED_EDGE ( 'NONE', *, *, #592, .F. ) ;
#29 = AXIS2_PLACEMENT_3D ( 'NONE', #403, #214, #1316 ) ;
#30 = DIRECTION ( 'NONE',  ( -1.000000000000000000, 0.000000000000000000, 9.637352644315596475E-17 ) ) ;
#31 = ADVANCED_FACE ( 'NONE', ( #531 ), #719, .F. ) ;
#32 = CARTESIAN_POINT ( 'NONE',  ( -0.2420238084928324762, 4.431625918122654717, -16.35314685314682848 ) ) ;
#33 = CARTESIAN_POINT ( 'NONE',  ( 2.999999999999998668, 3.500000000000000444, -10.85314685314683203 ) ) ;
#34 = CARTESIAN_POINT ( 'NONE',  ( 2.999999999999998224, 5.000000000000000888, -10.85314685314683025 ) ) ;
#35 = ADVANCED_FACE ( 'NONE', ( #316 ), #612, .T. ) ;
#36 = ORIENTED_EDGE ( 'NONE', *, *, #961, .F. ) ;
#37 = CARTESIAN_POINT ( 'NONE',  ( 3.265660517030298138, 8.650940703964289824, -13.17257385275240189 ) ) ;
#38 = CARTESIAN_POINT ( 'NONE',  ( 5.999999999999998224, 9.000000000000001776, -7.853146853146829365 ) ) ;
#39 = APPLICATION_PROTOCOL_DEFINITION ( 'draft international standard', 'automotive_design', 1998, #67 ) ;
#40 = DIRECTION ( 'NONE',  ( -9.637352644315597708E-17, -0.000000000000000000, -1.000000000000000000 ) ) ;
#41 = ORIENTED_EDGE ( 'NONE', *, *, #1240, .T. ) ;
#42 = FACE_OUTER_BOUND ( 'NONE', #382, .T. ) ;
#43 = DIRECTION ( 'NONE',  ( -9.637352644315597708E-17, -0.000000000000000000, -1.000000000000000000 ) ) ;
#44 = FACE_OUTER_BOUND ( 'NONE', #196, .T. ) ;
#45 = ORIENTED_EDGE ( 'NONE', *, *, #156, .F. ) ;
#46 = AXIS2_PLACEMENT_3D ( 'NONE', #71, #480, #1291 ) ;
#47 = CARTESIAN_POINT ( 'NONE',  ( 3.165032073951339342, 9.253312511187683498, -12.16121983474909918 ) ) ;
#48 = EDGE_CURVE ( 'NONE', #962, #383, #905, .T. ) ;
#49 = CARTESIAN_POINT ( 'NONE',  ( -2.168404344971008868E-15, 10.00000000000000000, -15.93572254810267097 ) ) ;
#50 = CARTESIAN_POINT ( 'NONE',  ( 3.315456676083220700, 2.407301058971980545, -14.25834375299012713 ) ) ;
#51 = ORIENTED_EDGE ( 'NONE', *, *, #268, .T. ) ;
#52 = CARTESIAN_POINT ( 'NONE',  ( -1.999999999697892772, 9.523029753159296007, -16.35314685314682848 ) ) ;
#53 = DIRECTION ( 'NONE',  ( -0.000000000000000000, 1.000000000000000000, 0.000000000000000000 ) ) ;
#54 = CARTESIAN_POINT ( 'NONE',  ( 3.071838143350638539, 9.544022780419682661, -11.68760121643901151 ) ) ;
#55 = ORIENTED_EDGE ( 'NONE', *, *, #592, .T. ) ;
#56 = B_SPLINE_CURVE_WITH_KNOTS ( 'NONE', 3,
 ( #1234, #1114, #834, #397, #304, #523, #312, #812, #727, #425 ),
 .UNSPECIFIED., .F., .F.,
 ( 4, 2, 2, 2, 4 ),
 ( 0.003068000195621580113, 0.004266940230106003144, 0.005465880264590427043, 0.006664820299074850074, 0.007863760333559273105 ),
 .UNSPECIFIED. ) ;
#57 = VECTOR ( 'NONE', #1188, 1000.000000000000000 ) ;
#58 = VERTEX_POINT ( 'NONE', #97 ) ;
#59 = CARTESIAN_POINT ( 'NONE',  ( 3.000000000000000444, 9.974937185533100603, -16.35314685314682848 ) ) ;
#60 = DIRECTION ( 'NONE',  ( -1.000000000000000000, -0.000000000000000000, 9.637352644315595243E-17 ) ) ;
#61 = DIRECTION ( 'NONE',  ( -9.637352644315596475E-17, 0.000000000000000000, -1.000000000000000000 ) ) ;
#62 = CARTESIAN_POINT ( 'NONE',  ( 5.999999999999998224, 9.000000000000001776, -10.85314685314683203 ) ) ;
#63 = ORIENTED_EDGE ( 'NONE', *, *, #874, .F. ) ;
#64 = VECTOR ( 'NONE', #252, 1000.000000000000000 ) ;
#65 = VERTEX_POINT ( 'NONE', #928 ) ;
#66 = CARTESIAN_POINT ( 'NONE',  ( -0.2302705033721867967, 5.552718120194978901, -16.35314685314682848 ) ) ;
#67 = APPLICATION_CONTEXT ( 'automotive_design' ) ;
#68 = PRODUCT ( 'Centering support', 'Centering support', '', ( #953 ) ) ;
#69 = DIRECTION ( 'NONE',  ( 0.000000000000000000, -1.000000000000000000, 0.000000000000000000 ) ) ;
#70 = EDGE_CURVE ( 'NONE', #763, #962, #195, .T. ) ;
#71 = CARTESIAN_POINT ( 'NONE',  ( 3.999999999999999112, 5.000000000000000000, -7.853146853146831141 ) ) ;
#72 = CARTESIAN_POINT ( 'NONE',  ( 2.999999999999998668, 8.000000000000000000, -10.85314685314683203 ) ) ;
#73 = ORIENTED_EDGE ( 'NONE', *, *, #683, .T. ) ;
#74 = EDGE_CURVE ( 'NONE', #775, #1235, #737, .T. ) ;
#75 = VECTOR ( 'NONE', #387, 1000.000000000000000 ) ;
#76 = ORIENTED_EDGE ( 'NONE', *, *, #364, .T. ) ;
#77 = CARTESIAN_POINT ( 'NONE',  ( 2.999999999999998224, 0.02506281446690121484, -11.35314685314683025 ) ) ;
#78 = AXIS2_PLACEMENT_3D ( 'NONE', #712, #219, #1042 ) ;
#79 = DIRECTION ( 'NONE',  ( 0.000000000000000000, 0.000000000000000000, 1.000000000000000000 ) ) ;
#80 = DIRECTION ( 'NONE',  ( 0.000000000000000000, 2.891205793294681285E-16, -1.000000000000000000 ) ) ;
#81 = VERTEX_POINT ( 'NONE', #935 ) ;
#82 = ORIENTED_EDGE ( 'NONE', *, *, #1055, .F. ) ;
#83 = CARTESIAN_POINT ( 'NONE',  ( 2.999999999999998668, 3.499999999999999556, -7.853146853146831141 ) ) ;
#84 = CARTESIAN_POINT ( 'NONE',  ( 2.999999999999998668, 5.000000000000000000, -7.853146853146831141 ) ) ;
#85 = CARTESIAN_POINT ( 'NONE',  ( 2.999999999999998224, 0.000000000000000000, -10.85314685314683381 ) ) ;
#86 = ORIENTED_EDGE ( 'NONE', *, *, #690, .T. ) ;
#87 = EDGE_CURVE ( 'NONE', #763, #475, #1009, .T. ) ;
#88 = EDGE_LOOP ( 'NONE', ( #1036, #388, #109, #960 ) ) ;
#89 = PLANE ( 'NONE',  #458 ) ;
#90 = CARTESIAN_POINT ( 'NONE',  ( 2.562006705877526436, 1.175590082103846745, -16.35314685314682848 ) ) ;
#91 = EDGE_CURVE ( 'NONE', #672, #553, #1123, .T. ) ;
#92 = VECTOR ( 'NONE', #790, 1000.000000000000000 ) ;
#93 = CARTESIAN_POINT ( 'NONE',  ( 3.999999999999998224, 1.000000000000001332, -10.85314685314683203 ) ) ;
#94 = CIRCLE ( 'NONE', #1176, 1.000000000000000000 ) ;
#95 = VECTOR ( 'NONE', #372, 1000.000000000000000 ) ;
#96 = DIRECTION ( 'NONE',  ( 1.000000000000000000, 0.000000000000000000, -0.000000000000000000 ) ) ;
#97 = CARTESIAN_POINT ( 'NONE',  ( 5.999999999999998224, 2.000000000000000888, -10.85314685314683203 ) ) ;
#98 = ORIENTED_EDGE ( 'NONE', *, *, #447, .T. ) ;
#99 = CARTESIAN_POINT ( 'NONE',  ( 2.999999999999998668, 3.500000000000000444, -10.85314685314683203 ) ) ;
#100 = CARTESIAN_POINT ( 'NONE',  ( 2.999999999999998668, 6.500000000000000888, -10.85314685314682848 ) ) ;
#101 = SURFACE_STYLE_FILL_AREA ( #1227 ) ;
#102 = DIRECTION ( 'NONE',  ( 0.000000000000000000, -1.000000000000000000, 0.000000000000000000 ) ) ;
#103 = ORIENTED_EDGE ( 'NONE', *, *, #633, .T. ) ;
#104 = DIRECTION ( 'NONE',  ( -9.637352644315597708E-17, -0.000000000000000000, -1.000000000000000000 ) ) ;
#105 = CARTESIAN_POINT ( 'NONE',  ( 3.338305797473976266, 5.395649099439916441, -15.09160879386081788 ) ) ;
#106 = CARTESIAN_POINT ( 'NONE',  ( -2.168404344971008868E-15, 2.026699814710938963, -16.11066432491366029 ) ) ;
#107 = DIRECTION ( 'NONE',  ( 0.000000000000000000, 0.000000000000000000, -1.000000000000000000 ) ) ;
#108 = EDGE_CURVE ( 'NONE', #607, #907, #605, .T. ) ;
#109 = ORIENTED_EDGE ( 'NONE', *, *, #774, .F. ) ;
#110 = LINE ( 'NONE', #3, #799 ) ;
#111 = CIRCLE ( 'NONE', #1261, 1.499999999999999556 ) ;
#112 = CARTESIAN_POINT ( 'NONE',  ( -0.5575610622464766131, 4.023473622295341556, -16.35314685314682848 ) ) ;
#113 = EDGE_CURVE ( 'NONE', #974, #144, #199, .T. ) ;
#114 = CIRCLE ( 'NONE', #867, 4.000000000000000000 ) ;
#115 =( LENGTH_UNIT ( ) NAMED_UNIT ( * ) SI_UNIT ( .MILLI., .METRE. ) );
#116 = CARTESIAN_POINT ( 'NONE',  ( 2.999999999999998668, 5.000000000000000000, -7.853146853146831141 ) ) ;
#117 = TOROIDAL_SURFACE ( 'NONE', #221, 5.000000000000000000, 1.000000000000000000 ) ;
#118 = ORIENTED_EDGE ( 'NONE', *, *, #1170, .F. ) ;
#119 = ADVANCED_FACE ( 'NONE', ( #819 ), #1130, .F. ) ;
#120 = LINE ( 'NONE', #1231, #182 ) ;
#121 = CARTESIAN_POINT ( 'NONE',  ( -0.05068184362994077735, 4.716091270804834146, -16.35314685314682848 ) ) ;
#122 = CARTESIAN_POINT ( 'NONE',  ( 3.033959703642070238, 0.3111860881532778622, -11.54109264898852416 ) ) ;
#123 = CIRCLE ( 'NONE', #698, 1.000000000000000000 ) ;
#124 = DIRECTION ( 'NONE',  ( -1.000000000000000000, 0.000000000000000000, 9.637352644315596475E-17 ) ) ;
#125 = ORIENTED_EDGE ( 'NONE', *, *, #305, .F. ) ;
#126 = DIRECTION ( 'NONE',  ( -8.673617379884033500E-16, 0.000000000000000000, -1.000000000000000000 ) ) ;
#127 = CARTESIAN_POINT ( 'NONE',  ( 0.01481776102130076371, 4.875018565727193831, -16.35314685314682848 ) ) ;
#128 = CARTESIAN_POINT ( 'NONE',  ( 2.999999999999998668, 8.000000000000000000, -10.85314685314683203 ) ) ;
#129 = VECTOR ( 'NONE', #1041, 1000.000000000000000 ) ;
#130 = DIRECTION ( 'NONE',  ( 0.000000000000000000, -1.000000000000000000, 0.000000000000000000 ) ) ;
#131 = ORIENTED_EDGE ( 'NONE', *, *, #1061, .F. ) ;
#132 = CARTESIAN_POINT ( 'NONE',  ( -2.501000000000003443, 6.500000000000000888, -10.85314685314682848 ) ) ;
#133 = LINE ( 'NONE', #502, #671 ) ;
#134 = CARTESIAN_POINT ( 'NONE',  ( 2.167918583141159594, 2.616800910102252686, -16.35314685314682492 ) ) ;
#135 = CARTESIAN_POINT ( 'NONE',  ( 3.044463504715612778, 0.3535568788492549075, -11.58095370811273739 ) ) ;
#136 = EDGE_CURVE ( 'NONE', #1193, #662, #923, .T. ) ;
#137 = CARTESIAN_POINT ( 'NONE',  ( -2.168404344971008868E-15, 3.500000000000000444, -10.85314685314683203 ) ) ;
#138 = EDGE_LOOP ( 'NONE', ( #749, #613, #169, #524 ) ) ;
#139 = AXIS2_PLACEMENT_3D ( 'NONE', #200, #220, #14 ) ;
#140 = CARTESIAN_POINT ( 'NONE',  ( 3.230537558625922401, 8.946001213518799844, -12.71450100838930730 ) ) ;
#141 = CARTESIAN_POINT ( 'NONE',  ( -2.000000000000001776, 0.02506281446690259915, -16.35314685314682848 ) ) ;
#142 =( NAMED_UNIT ( * ) SI_UNIT ( $, .STERADIAN. ) SOLID_ANGLE_UNIT ( ) );
#143 = CARTESIAN_POINT ( 'NONE',  ( 5.999999999999998224, 5.000000000000000000, -7.853146853146831141 ) ) ;
#144 = VERTEX_POINT ( 'NONE', #418 ) ;
#145 =( GEOMETRIC_REPRESENTATION_CONTEXT ( 3 ) GLOBAL_UNCERTAINTY_ASSIGNED_CONTEXT ( ( #537 ) ) GLOBAL_UNIT_ASSIGNED_CONTEXT ( ( #115, #424, #226 ) ) REPRESENTATION_CONTEXT ( 'NONE', 'WORKASPACE' ) );
#146 = CARTESIAN_POINT ( 'NONE',  ( 3.135174098299282175, 9.355897142152533874, -11.97735476485116557 ) ) ;
#147 = FACE_OUTER_BOUND ( 'NONE', #1148, .T. ) ;
#148 = CARTESIAN_POINT ( 'NONE',  ( -2.000000000000001776, 9.974937185533100603, -11.35314685314682848 ) ) ;
#149 = ORIENTED_EDGE ( 'NONE', *, *, #464, .T. ) ;
#150 = ADVANCED_FACE ( 'NONE', ( #44 ), #433, .T. ) ;
#151 = CARTESIAN_POINT ( 'NONE',  ( 3.116830893160673632, 9.410750983311478635, -11.88667544338576931 ) ) ;
#152 = DIRECTION ( 'NONE',  ( 0.000000000000000000, 0.000000000000000000, 1.000000000000000000 ) ) ;
#153 = DIRECTION ( 'NONE',  ( 0.000000000000000000, 0.000000000000000000, 1.000000000000000000 ) ) ;
#154 = ORIENTED_EDGE ( 'NONE', *, *, #1272, .F. ) ;
#155 = VECTOR ( 'NONE', #1019, 1000.000000000000000 ) ;
#156 = EDGE_CURVE ( 'NONE', #1235, #426, #94, .T. ) ;
#157 = CARTESIAN_POINT ( 'NONE',  ( 3.175379275576347471, 9.215610173428672169, -12.23066273466808696 ) ) ;
#158 = AXIS2_PLACEMENT_3D ( 'NONE', #1321, #124, #208 ) ;
#159 = AXIS2_PLACEMENT_3D ( 'NONE', #873, #471, #256 ) ;
#160 = LINE ( 'NONE', #970, #1306 ) ;
#161 = CARTESIAN_POINT ( 'NONE',  ( 3.097799297020637166, 0.5300974066117420946, -11.79391076623986301 ) ) ;
#162 = EDGE_LOOP ( 'NONE', ( #411, #708, #177, #451, #800, #1109, #1222, #1076, #389 ) ) ;
#163 = CARTESIAN_POINT ( 'NONE',  ( -1.495140542164698161, 7.532004327393868159, -16.35314685314682848 ) ) ;
#164 = CARTESIAN_POINT ( 'NONE',  ( 5.999999999999998224, 8.000000000000000000, -7.853146853146829365 ) ) ;
#165 = PLANE ( 'NONE',  #1218 ) ;
#166 = CARTESIAN_POINT ( 'NONE',  ( 2.999999999999998668, 5.000000000000000000, -7.853146853146831141 ) ) ;
#167 = ORIENTED_EDGE ( 'NONE', *, *, #583, .F. ) ;
#168 = VECTOR ( 'NONE', #1194, 1000.000000000000000 ) ;
#169 = ORIENTED_EDGE ( 'NONE', *, *, #228, .T. ) ;
#170 = CARTESIAN_POINT ( 'NONE',  ( -0.09800411432745755047, 5.364501419885780997, -16.35314685314682848 ) ) ;
#171 = LINE ( 'NONE', #49, #168 ) ;
#172 = EDGE_CURVE ( 'NONE', #298, #672, #1116, .T. ) ;
#173 = FACE_OUTER_BOUND ( 'NONE', #880, .T. ) ;
#174 = LINE ( 'NONE', #582, #1037 ) ;
#175 = VERTEX_POINT ( 'NONE', #769 ) ;
#176 = CIRCLE ( 'NONE', #863, 5.000000000000000000 ) ;
#177 = ORIENTED_EDGE ( 'NONE', *, *, #190, .T. ) ;
#178 = PLANE ( 'NONE',  #674 ) ;
#179 = CARTESIAN_POINT ( 'NONE',  ( 3.261259894470545095, 8.706079017623332916, -13.10084115489729584 ) ) ;
#180 = DIRECTION ( 'NONE',  ( 1.000000000000000000, -0.000000000000000000, -0.000000000000000000 ) ) ;
#181 = ORIENTED_EDGE ( 'NONE', *, *, #831, .T. ) ;
#182 = VECTOR ( 'NONE', #223, 1000.000000000000000 ) ;
#183 = ORIENTED_EDGE ( 'NONE', *, *, #652, .F. ) ;
#184 = LINE ( 'NONE', #492, #629 ) ;
#185 = CARTESIAN_POINT ( 'NONE',  ( 3.286423512175862705, 8.371349138656405842, -13.53492365052202118 ) ) ;
#186 = EDGE_CURVE ( 'NONE', #1266, #974, #324, .T. ) ;
#187 = LINE ( 'NONE', #598, #376 ) ;
#188 = ORIENTED_EDGE ( 'NONE', *, *, #452, .T. ) ;
#189 = ORIENTED_EDGE ( 'NONE', *, *, #1257, .T. ) ;
#190 = EDGE_CURVE ( 'NONE', #989, #317, #346, .T. ) ;
#191 = DIRECTION ( 'NONE',  ( 0.000000000000000000, 0.000000000000000000, -1.000000000000000000 ) ) ;
#192 = CARTESIAN_POINT ( 'NONE',  ( 3.174030485908986510, 0.7792896696578389681, -12.22126189190412937 ) ) ;
#193 = PLANE ( 'NONE',  #456 ) ;
#194 = CARTESIAN_POINT ( 'NONE',  ( 2.999999999999998224, 0.000000000000000000, -11.35314685314683025 ) ) ;
#195 = LINE ( 'NONE', #807, #716 ) ;
#196 = EDGE_LOOP ( 'NONE', ( #852, #469, #1167, #714 ) ) ;
#197 = DIRECTION ( 'NONE',  ( 0.000000000000000000, 0.000000000000000000, 1.000000000000000000 ) ) ;
#198 = CARTESIAN_POINT ( 'NONE',  ( 2.999999999999997780, 10.00000000000000000, -16.35314685314682848 ) ) ;
#199 = CIRCLE ( 'NONE', #500, 1.499999999999999556 ) ;
#200 = CARTESIAN_POINT ( 'NONE',  ( -2.501000000000003443, 5.000000000000000888, -10.85314685314683025 ) ) ;
#201 = EDGE_LOOP ( 'NONE', ( #695, #982 ) ) ;
#202 = DIRECTION ( 'NONE',  ( -1.000000000000000000, -0.000000000000000000, 9.637352644315595243E-17 ) ) ;
#203 = CARTESIAN_POINT ( 'NONE',  ( 3.195322637226435614, 0.8668420422770543032, -12.38221048959043635 ) ) ;
#204 = AXIS2_PLACEMENT_3D ( 'NONE', #623, #1129, #530 ) ;
#205 = CYLINDRICAL_SURFACE ( 'NONE', #843, 1.499999999999999556 ) ;
#206 = EDGE_CURVE ( 'NONE', #475, #936, #922, .T. ) ;
#207 = SURFACE_SIDE_STYLE ('',( #1220 ) ) ;
#208 = DIRECTION ( 'NONE',  ( 8.673617379884035472E-17, 0.000000000000000000, 1.000000000000000000 ) ) ;
#209 = ORIENTED_EDGE ( 'NONE', *, *, #17, .F. ) ;
#210 = LINE ( 'NONE', #621, #326 ) ;
#211 = CARTESIAN_POINT ( 'NONE',  ( 2.374167505767033060, 1.779366468848668337, -16.35314685314682848 ) ) ;
#212 = FACE_BOUND ( 'NONE', #858, .T. ) ;
#213 = ADVANCED_FACE ( 'NONE', ( #870 ), #455, .F. ) ;
#214 = DIRECTION ( 'NONE',  ( 0.7071067811865472397, 0.000000000000000000, -0.7071067811865479058 ) ) ;
#215 = ORIENTED_EDGE ( 'NONE', *, *, #113, .T. ) ;
#216 = DIRECTION ( 'NONE',  ( 1.000000000000000000, -0.000000000000000000, -9.637352644315597708E-17 ) ) ;
#217 = CARTESIAN_POINT ( 'NONE',  ( -0.01467439991467025910, 5.212876091550098678, -16.35314685314682848 ) ) ;
#218 = VECTOR ( 'NONE', #958, 1000.000000000000000 ) ;
#219 = DIRECTION ( 'NONE',  ( 1.000000000000000000, 0.000000000000000000, -9.637352644315596475E-17 ) ) ;
#220 = DIRECTION ( 'NONE',  ( 1.000000000000000000, -0.000000000000000000, -9.637352644315597708E-17 ) ) ;
#221 = AXIS2_PLACEMENT_3D ( 'NONE', #777, #274, #261 ) ;
#222 = ORIENTED_EDGE ( 'NONE', *, *, #156, .T. ) ;
#223 = DIRECTION ( 'NONE',  ( -1.000000000000000000, -0.000000000000000000, 9.637352644315595243E-17 ) ) ;
#224 = CARTESIAN_POINT ( 'NONE',  ( -0.2076613886471872505, 4.477479040517390985, -16.35314685314682848 ) ) ;
#225 = CARTESIAN_POINT ( 'NONE',  ( 3.069288061195075912, 0.4414234101965216484, -11.67841998670760972 ) ) ;
#226 =( NAMED_UNIT ( * ) SI_UNIT ( $, .STERADIAN. ) SOLID_ANGLE_UNIT ( ) );
#227 = DIRECTION ( 'NONE',  ( 0.000000000000000000, 0.000000000000000000, -1.000000000000000000 ) ) ;
#228 = EDGE_CURVE ( 'NONE', #662, #680, #1147, .T. ) ;
#229 = CIRCLE ( 'NONE', #78, 2.999999999999999112 ) ;
#230 = ORIENTED_EDGE ( 'NONE', *, *, #70, .F. ) ;
#231 = EDGE_CURVE ( 'NONE', #1294, #968, #762, .T. ) ;
#232 = DIRECTION ( 'NONE',  ( -0.000000000000000000, 1.445602896647337931E-16, -1.000000000000000000 ) ) ;
#233 = LINE ( 'NONE', #711, #279 ) ;
#234 = CARTESIAN_POINT ( 'NONE',  ( 3.329305440965350193, 3.178139879840093496, -14.72327166316049230 ) ) ;
#235 = CARTESIAN_POINT ( 'NONE',  ( 2.999999999999998668, 5.000000000000000888, -10.85314685314683025 ) ) ;
#236 = CIRCLE ( 'NONE', #574, 4.000000000000000000 ) ;
#237 = CARTESIAN_POINT ( 'NONE',  ( 2.000000000000000000, 10.00000000000000000, 5.146853146853171523 ) ) ;
#238 = ORIENTED_EDGE ( 'NONE', *, *, #1094, .T. ) ;
#239 = CARTESIAN_POINT ( 'NONE',  ( 2.783401886905926492, 9.447469764797851610, -16.35314685314682492 ) ) ;
#240 = CARTESIAN_POINT ( 'NONE',  ( -1.949192026845396830, 0.9323301554933437485, -16.35314685314682848 ) ) ;
#241 = VECTOR ( 'NONE', #646, 1000.000000000000000 ) ;
#242 = FACE_OUTER_BOUND ( 'NONE', #1104, .T. ) ;
#243 = VERTEX_POINT ( 'NONE', #857 ) ;
#244 = CARTESIAN_POINT ( 'NONE',  ( 3.044741820891596618, 9.645363100781151999, -11.58201672344414490 ) ) ;
#245 = CARTESIAN_POINT ( 'NONE',  ( 3.999999999999998224, 10.00000000000000178, -10.85314685314683203 ) ) ;
#246 = EDGE_CURVE ( 'NONE', #1235, #1201, #1165, .T. ) ;
#247 = CARTESIAN_POINT ( 'NONE',  ( 3.999999999999999112, 5.000000000000000000, -7.853146853146831141 ) ) ;
#248 = ORIENTED_EDGE ( 'NONE', *, *, #91, .F. ) ;
#249 =( GEOMETRIC_REPRESENTATION_CONTEXT ( 3 ) GLOBAL_UNCERTAINTY_ASSIGNED_CONTEXT ( ( #740 ) ) GLOBAL_UNIT_ASSIGNED_CONTEXT ( ( #538, #26, #142 ) ) REPRESENTATION_CONTEXT ( 'NONE', 'WORKASPACE' ) );
#250 = DIRECTION ( 'NONE',  ( 0.000000000000000000, 0.000000000000000000, 1.000000000000000000 ) ) ;
#251 = LINE ( 'NONE', #1259, #964 ) ;
#252 = DIRECTION ( 'NONE',  ( -9.637352644315597708E-17, -0.000000000000000000, -1.000000000000000000 ) ) ;
#253 = EDGE_CURVE ( 'NONE', #243, #1266, #111, .T. ) ;
#254 = ORIENTED_EDGE ( 'NONE', *, *, #1233, .T. ) ;
#255 = CARTESIAN_POINT ( 'NONE',  ( 2.962550176279299396, 9.895896358325835251, -16.35314685314682848 ) ) ;
#256 = DIRECTION ( 'NONE',  ( 1.000000000000000000, 0.000000000000000000, 0.000000000000000000 ) ) ;
#257 = CARTESIAN_POINT ( 'NONE',  ( 3.098830717084685382, 9.466822316175031560, -11.79831004054335963 ) ) ;
#258 = ORIENTED_EDGE ( 'NONE', *, *, #774, .T. ) ;
#259 = CARTESIAN_POINT ( 'NONE',  ( 2.558711957078056098, 8.814560974364692214, -16.35314685314682848 ) ) ;
#260 = AXIS2_PLACEMENT_3D ( 'NONE', #1013, #915, #1228 ) ;
#261 = DIRECTION ( 'NONE',  ( 9.637352644315595243E-17, 0.000000000000000000, 1.000000000000000000 ) ) ;
#262 = CARTESIAN_POINT ( 'NONE',  ( 2.999999999999998224, 9.974937185533100603, -11.35314685314682848 ) ) ;
#263 = LINE ( 'NONE', #1285, #658 ) ;
#264 = ADVANCED_FACE ( 'NONE', ( #665 ), #850, .T. ) ;
#265 = ORIENTED_EDGE ( 'NONE', *, *, #976, .F. ) ;
#266 = VERTEX_POINT ( 'NONE', #1253 ) ;
#267 = CARTESIAN_POINT ( 'NONE',  ( -0.1297890694529653388, 5.412379228130362208, -16.35314685314682848 ) ) ;
#268 = EDGE_CURVE ( 'NONE', #1090, #955, #300, .T. ) ;
#269 = CYLINDRICAL_SURFACE ( 'NONE', #159, 1.000000000000000000 ) ;
#270 = CARTESIAN_POINT ( 'NONE',  ( 3.335626410910807582, 6.076155764118333025, -14.97655896637460593 ) ) ;
#271 = CARTESIAN_POINT ( 'NONE',  ( -3.035766082959412415E-15, 3.500000000000000444, -10.85314685314683203 ) ) ;
#272 = EDGE_LOOP ( 'NONE', ( #647, #996, #787, #898 ) ) ;
#273 = EDGE_LOOP ( 'NONE', ( #1161, #1057, #457, #230 ) ) ;
#274 = DIRECTION ( 'NONE',  ( -1.000000000000000000, 0.000000000000000000, 9.637352644315596475E-17 ) ) ;
#275 = CARTESIAN_POINT ( 'NONE',  ( 3.324717862905899324, 2.871361584962234925, -14.55626387320651105 ) ) ;
#276 = CARTESIAN_POINT ( 'NONE',  ( -2.168404344971008868E-15, 10.00000000000000000, 3.646853146853170635 ) ) ;
#277 = ORIENTED_EDGE ( 'NONE', *, *, #1159, .F. ) ;
#278 = ORIENTED_EDGE ( 'NONE', *, *, #1173, .T. ) ;
#279 = VECTOR ( 'NONE', #1204, 1000.000000000000000 ) ;
#280 = DIRECTION ( 'NONE',  ( 0.000000000000000000, 0.000000000000000000, -1.000000000000000000 ) ) ;
#281 = CARTESIAN_POINT ( 'NONE',  ( 3.162577617509910510, 0.7354208650045269691, -12.14062682181780595 ) ) ;
#282 = FACE_OUTER_BOUND ( 'NONE', #1022, .T. ) ;
#283 = EDGE_CURVE ( 'NONE', #672, #1185, #176, .T. ) ;
#284 = ORIENTED_EDGE ( 'NONE', *, *, #508, .F. ) ;
#285 = AXIS2_PLACEMENT_3D ( 'NONE', #896, #796, #1300 ) ;
#286 = ORIENTED_EDGE ( 'NONE', *, *, #1159, .T. ) ;
#287 = PLANE ( 'NONE',  #1073 ) ;
#288 = VECTOR ( 'NONE', #705, 1000.000000000000000 ) ;
#289 = CARTESIAN_POINT ( 'NONE',  ( 5.999999999999998224, 5.000000000000000000, -4.853146853146831141 ) ) ;
#290 = LINE ( 'NONE', #686, #288 ) ;
#291 = DIRECTION ( 'NONE',  ( 1.000000000000000000, 0.000000000000000000, -9.637352644315596475E-17 ) ) ;
#292 = EDGE_CURVE ( 'NONE', #930, #989, #1027, .T. ) ;
#293 = ORIENTED_EDGE ( 'NONE', *, *, #190, .F. ) ;
#294 = AXIS2_PLACEMENT_3D ( 'NONE', #947, #1145, #443 ) ;
#295 = DIRECTION ( 'NONE',  ( -2.786356979726903682E-32, -1.000000000000000000, -2.891205793294677833E-16 ) ) ;
#296 = CARTESIAN_POINT ( 'NONE',  ( 2.756327608370773508, 0.6249057976441517726, -16.35314685314682848 ) ) ;
#297 = DIRECTION ( 'NONE',  ( 0.000000000000000000, -1.000000000000000000, 0.000000000000000000 ) ) ;
#298 = VERTEX_POINT ( 'NONE', #1043 ) ;
#299 = VERTEX_POINT ( 'NONE', #639 ) ;
#300 = CIRCLE ( 'NONE', #581, 1.499999999999999556 ) ;
#301 = CARTESIAN_POINT ( 'NONE',  ( 3.999999999999998224, 9.000000000000001776, -7.853146853146829365 ) ) ;
#302 = DIRECTION ( 'NONE',  ( 0.000000000000000000, -0.000000000000000000, -1.000000000000000000 ) ) ;
#303 = CARTESIAN_POINT ( 'NONE',  ( -2.168404344971008868E-15, 10.00000000000000000, 3.646853146853170635 ) ) ;
#304 = CARTESIAN_POINT ( 'NONE',  ( -2.168404344971008868E-15, 7.975855620007292757, -16.11030211657695332 ) ) ;
#305 = EDGE_CURVE ( 'NONE', #680, #924, #413, .T. ) ;
#306 = ORIENTED_EDGE ( 'NONE', *, *, #1034, .F. ) ;
#307 = AXIS2_PLACEMENT_3D ( 'NONE', #166, #482, #590 ) ;
#308 = DIRECTION ( 'NONE',  ( -9.637352644315596475E-17, 0.000000000000000000, -1.000000000000000000 ) ) ;
#309 = ADVANCED_FACE ( 'NONE', ( #242 ), #1056, .T. ) ;
#310 = CARTESIAN_POINT ( 'NONE',  ( 1.922856533661410738, 5.246070410827524455, -16.35314685314683203 ) ) ;
#311 = CARTESIAN_POINT ( 'NONE',  ( -2.501000000000003443, 3.500000000000000444, -10.85314685314683203 ) ) ;
#312 = CARTESIAN_POINT ( 'NONE',  ( -2.168404344971008868E-15, 6.776341964539391860, -16.27234520847778754 ) ) ;
#313 = ORIENTED_EDGE ( 'NONE', *, *, #937, .F. ) ;
#314 = CARTESIAN_POINT ( 'NONE',  ( -2.501000000000003443, 5.000000000000000888, -12.35314685314683025 ) ) ;
#315 = CARTESIAN_POINT ( 'NONE',  ( 1.926013783995287776, 4.636254065312394701, -16.35314685314682848 ) ) ;
#316 = FACE_OUTER_BOUND ( 'NONE', #829, .T. ) ;
#317 = VERTEX_POINT ( 'NONE', #884 ) ;
#318 = DIRECTION ( 'NONE',  ( -0.000000000000000000, 1.000000000000000000, -0.000000000000000000 ) ) ;
#319 = EDGE_CURVE ( 'NONE', #775, #672, #656, .T. ) ;
#320 = CARTESIAN_POINT ( 'NONE',  ( 1.938649907547187912, 4.348059493730340286, -16.35314685314682848 ) ) ;
#321 = CARTESIAN_POINT ( 'NONE',  ( -2.500000000000002220, 10.00000000000000000, 3.646853146853170635 ) ) ;
#322 = VECTOR ( 'NONE', #1305, 1000.000000000000000 ) ;
#323 = SURFACE_SIDE_STYLE ('',( #101 ) ) ;
#324 = LINE ( 'NONE', #137, #1146 ) ;
#325 = VECTOR ( 'NONE', #504, 1000.000000000000000 ) ;
#326 = VECTOR ( 'NONE', #308, 1000.000000000000000 ) ;
#327 = ADVANCED_FACE ( 'NONE', ( #1190, #778 ), #165, .T. ) ;
#328 = VERTEX_POINT ( 'NONE', #588 ) ;
#329 = PLANE ( 'NONE',  #1225 ) ;
#330 = CARTESIAN_POINT ( 'NONE',  ( 1.994867477995313720, 6.320256522442836200, -16.35314685314682848 ) ) ;
#331 = CARTESIAN_POINT ( 'NONE',  ( -1.498330768465097940, 2.460458175639943956, -16.35314685314682848 ) ) ;
#332 = DIRECTION ( 'NONE',  ( 1.000000000000000000, 0.000000000000000000, -9.637352644315596475E-17 ) ) ;
#333 = ORIENTED_EDGE ( 'NONE', *, *, #1119, .T. ) ;
#334 = DIRECTION ( 'NONE',  ( 0.000000000000000000, -1.000000000000000000, 0.000000000000000000 ) ) ;
#335 = CARTESIAN_POINT ( 'NONE',  ( 2.004683546158072094, 3.597963211472378298, -16.35314685314683203 ) ) ;
#336 = CARTESIAN_POINT ( 'NONE',  ( 3.008467995205219125, 0.1850203116490417854, -11.43740376099891343 ) ) ;
#337 = DIRECTION ( 'NONE',  ( 0.000000000000000000, 0.000000000000000000, 1.000000000000000000 ) ) ;
#338 = VECTOR ( 'NONE', #60, 1000.000000000000000 ) ;
#339 = CARTESIAN_POINT ( 'NONE',  ( 2.999999999999998668, 5.000000000000000888, -10.85314685314683025 ) ) ;
#340 = ORIENTED_EDGE ( 'NONE', *, *, #1311, .F. ) ;
#341 = ORIENTED_EDGE ( 'NONE', *, *, #937, .T. ) ;
#342 = CARTESIAN_POINT ( 'NONE',  ( 3.277548261076088654, 8.514140655667260305, -13.36667757163893278 ) ) ;
#343 = EDGE_CURVE ( 'NONE', #496, #1095, #472, .T. ) ;
#344 = CARTESIAN_POINT ( 'NONE',  ( 2.835457128255861825, 0.4158744695529255075, -16.35314685314682848 ) ) ;
#345 = AXIS2_PLACEMENT_3D ( 'NONE', #247, #755, #1153 ) ;
#346 = LINE ( 'NONE', #747, #571 ) ;
#347 = B_SPLINE_CURVE_WITH_KNOTS ( 'NONE', 3,
 ( #704, #910, #1250, #717, #1107, #106, #494, #901, #1112, #950 ),
 .UNSPECIFIED., .F., .F.,
 ( 4, 2, 2, 2, 4 ),
 ( 0.000000000000000000, 0.001206208033681860532, 0.002412416067363722365, 0.003618624101045583765, 0.004824832134727445598 ),
 .UNSPECIFIED. ) ;
#348 = ORIENTED_EDGE ( 'NONE', *, *, #283, .F. ) ;
#349 = EDGE_CURVE ( 'NONE', #924, #876, #818, .T. ) ;
#350 = CARTESIAN_POINT ( 'NONE',  ( 3.294954959672930617, 8.189230771924886909, -13.72819439438636380 ) ) ;
#351 = CARTESIAN_POINT ( 'NONE',  ( 3.000000000000000000, 0.02506281446690043074, -16.35314685314682848 ) ) ;
#352 = ADVANCED_FACE ( 'NONE', ( #173 ), #757, .F. ) ;
#353 = CIRCLE ( 'NONE', #1035, 5.000000000000000888 ) ;
#354 = CARTESIAN_POINT ( 'NONE',  ( 5.999999999999998224, 9.000000000000001776, -7.853146853146829365 ) ) ;
#355 = ORIENTED_EDGE ( 'NONE', *, *, #768, .T. ) ;
#356 = COLOUR_RGB ( '',0.6941176470588235059, 0.09803921568627450844, 0.09803921568627450844 ) ;
#357 = ADVANCED_BREP_SHAPE_REPRESENTATION ( 'Centering support', ( #1297, #637 ), #1205 ) ;
#358 = CARTESIAN_POINT ( 'NONE',  ( 3.069711024930415810, 9.557177139216804562, -11.68011118251848579 ) ) ;
#359 = FACE_OUTER_BOUND ( 'NONE', #1166, .T. ) ;
#360 = CARTESIAN_POINT ( 'NONE',  ( 3.195415100981675582, 0.8649651565437108669, -12.37873973349717183 ) ) ;
#361 = ORIENTED_EDGE ( 'NONE', *, *, #246, .F. ) ;
#362 = CARTESIAN_POINT ( 'NONE',  ( 2.368320253437337097, 8.200188570094045559, -16.35314685314683203 ) ) ;
#363 = FACE_OUTER_BOUND ( 'NONE', #22, .T. ) ;
#364 = EDGE_CURVE ( 'NONE', #1131, #930, #987, .T. ) ;
#365 = CARTESIAN_POINT ( 'NONE',  ( 3.021642704991787554, 9.735326716729346685, -11.49271910694005427 ) ) ;
#366 = CARTESIAN_POINT ( 'NONE',  ( 5.999999999999998224, 5.000000000000000000, -7.853146853146831141 ) ) ;
#367 = EDGE_LOOP ( 'NONE', ( #306, #434, #640, #576 ) ) ;
#368 = EDGE_CURVE ( 'NONE', #907, #266, #516, .T. ) ;
#369 = ORIENTED_EDGE ( 'NONE', *, *, #74, .F. ) ;
#370 = CARTESIAN_POINT ( 'NONE',  ( -2.000000000000001332, 9.974937185533100603, -16.35314685314682848 ) ) ;
#371 = AXIS2_PLACEMENT_3D ( 'NONE', #539, #130, #948 ) ;
#372 = DIRECTION ( 'NONE',  ( -0.000000000000000000, -1.000000000000000000, -0.000000000000000000 ) ) ;
#373 = CARTESIAN_POINT ( 'NONE',  ( 3.295704079844179901, 8.184898722332439647, -13.74044524209008244 ) ) ;
#374 = LINE ( 'NONE', #72, #75 ) ;
#375 = ORIENTED_EDGE ( 'NONE', *, *, #633, .F. ) ;
#376 = VECTOR ( 'NONE', #1184, 1000.000000000000000 ) ;
#377 = ORIENTED_EDGE ( 'NONE', *, *, #1272, .T. ) ;
#378 = CARTESIAN_POINT ( 'NONE',  ( 2.048594083974863533, 6.726316793648575931, -16.35314685314683203 ) ) ;
#379 = FACE_OUTER_BOUND ( 'NONE', #563, .T. ) ;
#380 = CARTESIAN_POINT ( 'NONE',  ( 2.000000000000000000, 10.00000000000000000, 6.146853146853170635 ) ) ;
#381 = LINE ( 'NONE', #1093, #827 ) ;
#382 = EDGE_LOOP ( 'NONE', ( #183, #983, #1015, #41 ) ) ;
#383 = VERTEX_POINT ( 'NONE', #1151 ) ;
#384 = PLANE ( 'NONE',  #978 ) ;
#385 = ADVANCED_FACE ( 'NONE', ( #1128 ), #854, .T. ) ;
#386 = CARTESIAN_POINT ( 'NONE',  ( 3.338023065177302406, 5.534184154148543477, -15.07892835089059602 ) ) ;
#387 = DIRECTION ( 'NONE',  ( 0.000000000000000000, 0.000000000000000000, 1.000000000000000000 ) ) ;
#388 = ORIENTED_EDGE ( 'NONE', *, *, #1173, .F. ) ;
#389 = ORIENTED_EDGE ( 'NONE', *, *, #108, .T. ) ;
#390 = VECTOR ( 'NONE', #6, 1000.000000000000000 ) ;
#391 = CARTESIAN_POINT ( 'NONE',  ( 2.999999999999998668, 5.000000000000000888, -10.85314685314683025 ) ) ;
#392 = AXIS2_PLACEMENT_3D ( 'NONE', #715, #710, #1209 ) ;
#393 = CARTESIAN_POINT ( 'NONE',  ( 2.586533459414773972, 1.103090389382891168, -16.35314685314682848 ) ) ;
#394 = EDGE_CURVE ( 'NONE', #835, #1131, #498, .T. ) ;
#395 = DIRECTION ( 'NONE',  ( 0.000000000000000000, 0.000000000000000000, -1.000000000000000000 ) ) ;
#396 = DIRECTION ( 'NONE',  ( -1.000000000000000000, -0.000000000000000000, 9.637352644315595243E-17 ) ) ;
#397 = CARTESIAN_POINT ( 'NONE',  ( -2.168404344971008474E-15, 8.375787033339802790, -16.05105380364550172 ) ) ;
#398 = ORIENTED_EDGE ( 'NONE', *, *, #1034, .T. ) ;
#399 = FACE_OUTER_BOUND ( 'NONE', #162, .T. ) ;
#400 = STYLED_ITEM ( 'NONE', ( #817 ), #1297 ) ;
#401 = CARTESIAN_POINT ( 'NONE',  ( 2.691291557114640742, 0.8031536551273459335, -16.35314685314682848 ) ) ;
#402 = CARTESIAN_POINT ( 'NONE',  ( 0.000000000000000000, 10.00000000000000000, 6.146853146853170635 ) ) ;
#403 = CARTESIAN_POINT ( 'NONE',  ( 0.000000000000000000, 10.00000000000000000, 6.146853146853170635 ) ) ;
#404 = ORIENTED_EDGE ( 'NONE', *, *, #1115, .T. ) ;
#405 = AXIS2_PLACEMENT_3D ( 'NONE', #245, #746, #1238 ) ;
#406 = CYLINDRICAL_SURFACE ( 'NONE', #869, 1.499999999999999556 ) ;
#407 = PLANE ( 'NONE',  #1242 ) ;
#408 = PRODUCT_RELATED_PRODUCT_CATEGORY ( 'part', '', ( #68 ) ) ;
#409 = FILL_AREA_STYLE_COLOUR ( '', #356 ) ;
#410 = DIRECTION ( 'NONE',  ( 0.7071067811865479058, -0.000000000000000000, 0.7071067811865472397 ) ) ;
#411 = ORIENTED_EDGE ( 'NONE', *, *, #1269, .T. ) ;
#412 = EDGE_CURVE ( 'NONE', #144, #439, #824, .T. ) ;
#413 = CIRCLE ( 'NONE', #345, 4.000000000000000000 ) ;
#414 = DIRECTION ( 'NONE',  ( 0.000000000000000000, -1.000000000000000000, 0.000000000000000000 ) ) ;
#415 = CARTESIAN_POINT ( 'NONE',  ( 2.245084825998100886, 2.265345387172370550, -16.35314685314683203 ) ) ;
#416 = LINE ( 'NONE', #1313, #1195 ) ;
#417 = CARTESIAN_POINT ( 'NONE',  ( -2.168404344971008868E-15, 0.000000000000000000, -15.93572254810267097 ) ) ;
#418 = CARTESIAN_POINT ( 'NONE',  ( -2.168404344971008868E-15, 6.500000000000000000, -7.853146853146832918 ) ) ;
#419 = ORIENTED_EDGE ( 'NONE', *, *, #1094, .F. ) ;
#420 = AXIS2_PLACEMENT_3D ( 'NONE', #527, #1137, #634 ) ;
#421 = CARTESIAN_POINT ( 'NONE',  ( 0.000000000000000000, 10.00000000000000000, 6.146853146853170635 ) ) ;
#422 = CARTESIAN_POINT ( 'NONE',  ( 3.206315070219907692, 0.9169088566505342319, -12.47452346564906023 ) ) ;
#423 = AXIS2_PLACEMENT_3D ( 'NONE', #902, #791, #96 ) ;
#424 =( NAMED_UNIT ( * ) PLANE_ANGLE_UNIT ( ) SI_UNIT ( $, .RADIAN. ) );
#425 = CARTESIAN_POINT ( 'NONE',  ( -2.168404344971008868E-15, 5.169234895941124286, -16.35314685314682848 ) ) ;
#426 = VERTEX_POINT ( 'NONE', #93 ) ;
#427 = CARTESIAN_POINT ( 'NONE',  ( 4.000000000000000000, 5.000000000000000000, -2.853146853146831141 ) ) ;
#428 = CARTESIAN_POINT ( 'NONE',  ( 2.086599870081047303, 3.042724759748546948, -16.35314685314682848 ) ) ;
#429 = CARTESIAN_POINT ( 'NONE',  ( 2.962547119031265552, 0.1041100942717798072, -16.35314685314683203 ) ) ;
#430 = PRODUCT_DEFINITION_CONTEXT ( 'detailed design', #67, 'design' ) ;
#431 = ADVANCED_FACE ( 'NONE', ( #1121 ), #205, .F. ) ;
#432 = FILL_AREA_STYLE_COLOUR ( '', #593 ) ;
#433 = CYLINDRICAL_SURFACE ( 'NONE', #371, 1.000000000000000000 ) ;
#434 = ORIENTED_EDGE ( 'NONE', *, *, #253, .T. ) ;
#435 = LINE ( 'NONE', #842, #1098 ) ;
#436 = CARTESIAN_POINT ( 'NONE',  ( -0.1091418038252893463, 4.618250901889959792, -16.35314685314682848 ) ) ;
#437 = CARTESIAN_POINT ( 'NONE',  ( 2.999999999999998224, 9.974937185533100603, -11.35314685314682848 ) ) ;
#438 = CARTESIAN_POINT ( 'NONE',  ( 3.999999999999998224, 1.301042606982605321E-15, -10.85314685314683203 ) ) ;
#439 = VERTEX_POINT ( 'NONE', #603 ) ;
#440 = VERTEX_POINT ( 'NONE', #1000 ) ;
#441 = CARTESIAN_POINT ( 'NONE',  ( -2.501000000000003443, 6.500000000000000888, -7.853146853146831141 ) ) ;
#442 = CARTESIAN_POINT ( 'NONE',  ( 0.006293202430594164835, 4.847170872286203469, -16.35314685314682848 ) ) ;
#443 = DIRECTION ( 'NONE',  ( 0.000000000000000000, 0.000000000000000000, -1.000000000000000000 ) ) ;
#444 = MECHANICAL_DESIGN_GEOMETRIC_PRESENTATION_REPRESENTATION (  '', ( #767 ), #249 ) ;
#445 = CARTESIAN_POINT ( 'NONE',  ( 5.999999999999998224, 9.000000000000001776, -10.85314685314683203 ) ) ;
#446 = ORIENTED_EDGE ( 'NONE', *, *, #874, .T. ) ;
#447 = EDGE_CURVE ( 'NONE', #955, #439, #1212, .T. ) ;
#448 = FACE_OUTER_BOUND ( 'NONE', #2, .T. ) ;
#449 = CARTESIAN_POINT ( 'NONE',  ( -1.999999999493760505, 0.4764601186322869331, -16.35314685314682848 ) ) ;
#450 = CARTESIAN_POINT ( 'NONE',  ( 5.999999999999998224, 5.000000000000000000, -7.853146853146831141 ) ) ;
#451 = ORIENTED_EDGE ( 'NONE', *, *, #508, .T. ) ;
#452 = EDGE_CURVE ( 'NONE', #936, #496, #233, .T. ) ;
#453 = CARTESIAN_POINT ( 'NONE',  ( 2.999999999999998668, 9.974937185533100603, -11.35314685314682848 ) ) ;
#454 = CARTESIAN_POINT ( 'NONE',  ( 2.858561536178383822, 0.3566909994517305504, -16.35314685314682848 ) ) ;
#455 = PLANE ( 'NONE',  #1154 ) ;
#456 = AXIS2_PLACEMENT_3D ( 'NONE', #1219, #297, #302 ) ;
#457 = ORIENTED_EDGE ( 'NONE', *, *, #48, .F. ) ;
#458 = AXIS2_PLACEMENT_3D ( 'NONE', #1318, #918, #1005 ) ;
#459 = CARTESIAN_POINT ( 'NONE',  ( -0.5469908126480532706, 5.962717539623390905, -16.35314685314682848 ) ) ;
#460 = FACE_OUTER_BOUND ( 'NONE', #1110, .T. ) ;
#461 = CARTESIAN_POINT ( 'NONE',  ( 3.338590415126129862, 5.256844815565675511, -15.10439222255152991 ) ) ;
#462 = EDGE_LOOP ( 'NONE', ( #1065, #568, #780, #788, #732 ) ) ;
#463 = CARTESIAN_POINT ( 'NONE',  ( -1.188955390138867640, 6.915896341855233942, -16.35314685314682848 ) ) ;
#464 = EDGE_CURVE ( 'NONE', #328, #600, #735, .T. ) ;
#465 = CARTESIAN_POINT ( 'NONE',  ( 3.000000000000000000, 0.000000000000000000, 5.146853146853165306 ) ) ;
#466 = CARTESIAN_POINT ( 'NONE',  ( 2.999999999999998224, 0.02506281446690121484, -11.35314685314683025 ) ) ;
#467 = CIRCLE ( 'NONE', #294, 1.499999999999999556 ) ;
#468 = ORIENTED_EDGE ( 'NONE', *, *, #625, .T. ) ;
#469 = ORIENTED_EDGE ( 'NONE', *, *, #364, .F. ) ;
#470 = CARTESIAN_POINT ( 'NONE',  ( 2.755289538839965413, 9.372307744951472230, -16.35314685314682848 ) ) ;
#471 = DIRECTION ( 'NONE',  ( 9.637352644315596475E-17, 0.000000000000000000, 1.000000000000000000 ) ) ;
#472 = LINE ( 'NONE', #785, #4 ) ;
#473 = AXIS2_PLACEMENT_3D ( 'NONE', #143, #551, #661 ) ;
#474 = FACE_OUTER_BOUND ( 'NONE', #138, .T. ) ;
#475 = VERTEX_POINT ( 'NONE', #289 ) ;
#476 = PRODUCT_DEFINITION_SHAPE ( 'NONE', 'NONE',  #648 ) ;
#477 = ORIENTED_EDGE ( 'NONE', *, *, #1134, .T. ) ;
#478 = CARTESIAN_POINT ( 'NONE',  ( 3.311701910462518050, 7.731364180162058730, -14.14844260939483256 ) ) ;
#479 = CARTESIAN_POINT ( 'NONE',  ( -2.500000000000002220, 0.000000000000000000, 3.646853146853170635 ) ) ;
#480 = DIRECTION ( 'NONE',  ( -1.000000000000000000, 0.000000000000000000, 9.637352644315596475E-17 ) ) ;
#481 = CIRCLE ( 'NONE', #420, 1.000000000000000000 ) ;
#482 = DIRECTION ( 'NONE',  ( 1.000000000000000000, 0.000000000000000000, -9.637352644315596475E-17 ) ) ;
#483 = EDGE_LOOP ( 'NONE', ( #1280, #917, #894, #1243, #897, #278, #770, #1287 ) ) ;
#484 = ORIENTED_EDGE ( 'NONE', *, *, #172, .F. ) ;
#485 = EDGE_CURVE ( 'NONE', #1266, #943, #1047, .T. ) ;
#486 = DIRECTION ( 'NONE',  ( -1.000000000000000000, -0.000000000000000000, 9.637352644315595243E-17 ) ) ;
#487 = CARTESIAN_POINT ( 'NONE',  ( 2.999999999999997780, 9.849167982813462174, -11.41273674680442518 ) ) ;
#488 = CARTESIAN_POINT ( 'NONE',  ( 5.999999999999998224, 1.000000000000001332, -10.85314685314683203 ) ) ;
#489 = ORIENTED_EDGE ( 'NONE', *, *, #1038, .T. ) ;
#490 = ORIENTED_EDGE ( 'NONE', *, *, #1119, .F. ) ;
#491 = ADVANCED_FACE ( 'NONE', ( #610, #642 ), #407, .F. ) ;
#492 = CARTESIAN_POINT ( 'NONE',  ( 2.999999999999997780, 10.00000000000000000, -16.35314685314682848 ) ) ;
#493 = CARTESIAN_POINT ( 'NONE',  ( -1.304210707369481748, 2.870865578022800069, -16.35314685314682848 ) ) ;
#494 = CARTESIAN_POINT ( 'NONE',  ( -2.168404344971008868E-15, 1.628368060747706236, -16.05162026064530423 ) ) ;
#495 = CARTESIAN_POINT ( 'NONE',  ( 2.999999999999998668, 5.000000000000000000, -7.853146853146831141 ) ) ;
#496 = VERTEX_POINT ( 'NONE', #1012 ) ;
#497 = ORIENTED_EDGE ( 'NONE', *, *, #1021, .T. ) ;
#498 = CIRCLE ( 'NONE', #903, 1.000000000000000000 ) ;
#499 = FACE_OUTER_BOUND ( 'NONE', #273, .T. ) ;
#500 = AXIS2_PLACEMENT_3D ( 'NONE', #1214, #911, #1008 ) ;
#501 = VECTOR ( 'NONE', #926, 1000.000000000000000 ) ;
#502 = CARTESIAN_POINT ( 'NONE',  ( -2.501000000000003443, 3.499999999999999556, -7.853146853146831141 ) ) ;
#503 = PLANE ( 'NONE',  #423 ) ;
#504 = DIRECTION ( 'NONE',  ( -0.000000000000000000, 1.000000000000000000, -0.000000000000000000 ) ) ;
#505 =( BOUNDED_SURFACE ( )  B_SPLINE_SURFACE ( 3, 2, ( 
 ( #453, #59, #370 ),
 ( #865, #255, #52 ),
 ( #675, #1059, #859 ),
 ( #783, #1276, #1282 ),
 ( #244, #1069, #558 ),
 ( #358, #239, #1268 ),
 ( #969, #470, #163 ),
 ( #151, #764, #771 ),
 ( #146, #1168, #463 ),
 ( #47, #1174, #882 ),
 ( #157, #259, #650 ),
 ( #570, #554, #963 ),
 ( #1077, #1053, #957 ),
 ( #140, #547, #877 ),
 ( #1162, #362, #459 ),
 ( #37, #759, #1258 ),
 ( #342, #1263, #1157 ),
 ( #350, #578, #66 ),
 ( #984, #1181, #681 ),
 ( #478, #889, #267 ),
 ( #1288, #378, #170 ),
 ( #1084, #330, #542 ),
 ( #1133, #18, #217 ),
 ( #1138, #832, #1232 ),
 ( #745, #1018, #5 ),
 ( #105, #310, #730 ),
 ( #522, #628, #515 ),
 ( #927, #723, #1048 ),
 ( #1031, #315, #837 ),
 ( #622, #320, #127 ),
 ( #932, #1144, #442 ),
 ( #234, #945, #939 ),
 ( #12, #335, #121 ),
 ( #528, #919, #436 ),
 ( #644, #428, #1224 ),
 ( #1237, #1246, #224 ),
 ( #535, #134, #32 ),
 ( #1025, #415, #1127 ),
 ( #823, #736, #1040 ),
 ( #635, #211, #112 ),
 ( #24, #845, #1120 ),
 ( #422, #855, #1251 ),
 ( #203, #616, #596 ),
 ( #192, #90, #1106 ),
 ( #999, #393, #803 ),
 ( #602, #1203, #909 ),
 ( #1312, #401, #493 ),
 ( #1210, #296, #331 ),
 ( #225, #766, #659 ),
 ( #135, #344, #1032 ),
 ( #122, #454, #1164 ),
 ( #336, #549, #240 ),
 ( #868, #429, #449 ),
 ( #529, #351, #141 ) ),
 .UNSPECIFIED., .F., .F., .F. ) 
 B_SPLINE_SURFACE_WITH_KNOTS ( ( 4, 2, 2, 2, 2, 2, 2, 2, 2, 2, 2, 2, 2, 2, 2, 2, 2, 2, 2, 2, 2, 2, 2, 2, 2, 2, 4 ),
 ( 3, 3 ),
 ( 0.006977356886613400415, 0.008341520800303066710, 0.009023602757147900291, 0.009705684713992733872, 0.01038776667083756572, 0.01072880764925998251, 0.01106984862768239930, 0.01141088960610481609, 0.01175193058452723288, 0.01192245107373844128, 0.01209297156294964967, 0.01226349205216085807, 0.01234875229676646313, 0.01243401254137206646, 0.01251927278597766979, 0.01260453303058327486, 0.01277505351979448325, 0.01294557400900569165, 0.01311609449821690004, 0.01345713547663931683, 0.01379817645506173363, 0.01413921743348415042, 0.01448025841190656721, 0.01516234036875139905, 0.01584442232559623090, 0.01652650428244106448, 0.01789066819613073164 ),
 ( 0.000000000000000000, 1.000000000000000000 ),
 .UNSPECIFIED. ) 
 GEOMETRIC_REPRESENTATION_ITEM ( )  RATIONAL_B_SPLINE_SURFACE ( (
 ( 1.000000000000000000, 0.7071067811865473507, 1.000000000000000000),
 ( 1.000000000000000000, 0.7097749028429766183, 1.000000000000000000),
 ( 1.000000000000000000, 0.7131115099940896762, 1.000000000000000000),
 ( 1.000000000000000000, 0.7203432193027329289, 1.000000000000000000),
 ( 1.000000000000000000, 0.7231171287212275756, 1.000000000000000000),
 ( 1.000000000000000000, 0.7298683632689003664, 1.000000000000000000),
 ( 1.000000000000000000, 0.7338321311765797494, 1.000000000000000000),
 ( 1.000000000000000000, 0.7438939231227880144, 1.000000000000000000),
 ( 1.000000000000000000, 0.7499907694732299568, 1.000000000000000000),
 ( 1.000000000000000000, 0.7621178640729154852, 1.000000000000000000),
 ( 1.000000000000000000, 0.7666678733329952422, 1.000000000000000000),
 ( 1.000000000000000000, 0.7772583522364713282, 1.000000000000000000),
 ( 1.000000000000000000, 0.7832939469610732397, 1.000000000000000000),
 ( 1.000000000000000000, 0.7976131107510843199, 1.000000000000000000),
 ( 1.000000000000000000, 0.8058899183160185276, 1.000000000000000000),
 ( 1.000000000000000000, 0.8258585743269103441, 1.000000000000000000),
 ( 1.000000000000000000, 0.8375877574885209897, 1.000000000000000000),
 ( 1.000000000000000000, 0.8588101033538064755, 1.000000000000000000),
 ( 1.000000000000000000, 0.8665004624569999647, 1.000000000000000000),
 ( 1.000000000000000000, 0.8829480157408616803, 1.000000000000000000),
 ( 1.000000000000000000, 0.8917457274580337101, 1.000000000000000000),
 ( 1.000000000000000000, 0.9093386311488665941, 1.000000000000000000),
 ( 1.000000000000000000, 0.9182136493687986789, 1.000000000000000000),
 ( 1.000000000000000000, 0.9282845684973929368, 1.000000000000000000),
 ( 1.000000000000000000, 0.9310851952058500913, 1.000000000000000000),
 ( 1.000000000000000000, 0.9347992481852016589, 1.000000000000000000),
 ( 1.000000000000000000, 0.9356516239124721412, 1.000000000000000000),
 ( 1.000000000000000000, 0.9350592300943774138, 1.000000000000000000),
 ( 1.000000000000000000, 0.9336365368512554719, 1.000000000000000000),
 ( 1.000000000000000000, 0.9290328369295330901, 1.000000000000000000),
 ( 1.000000000000000000, 0.9258323994797378331, 1.000000000000000000),
 ( 1.000000000000000000, 0.9149128409710121090, 1.000000000000000000),
 ( 1.000000000000000000, 0.9060419335225762261, 1.000000000000000000),
 ( 1.000000000000000000, 0.8885971617286001489, 1.000000000000000000),
 ( 1.000000000000000000, 0.8799418598336298247, 1.000000000000000000),
 ( 1.000000000000000000, 0.8638031313305255532, 1.000000000000000000),
 ( 1.000000000000000000, 0.8562948748869162463, 1.000000000000000000),
 ( 1.000000000000000000, 0.8355612849196848435, 1.000000000000000000),
 ( 1.000000000000000000, 0.8241035598990265054, 1.000000000000000000),
 ( 1.000000000000000000, 0.8045719844479404248, 1.000000000000000000),
 ( 1.000000000000000000, 0.7964678605122771371, 1.000000000000000000),
 ( 1.000000000000000000, 0.7824237796491516628, 1.000000000000000000),
 ( 1.000000000000000000, 0.7764879782570908162, 1.000000000000000000),
 ( 1.000000000000000000, 0.7660539936322257049, 1.000000000000000000),
 ( 1.000000000000000000, 0.7615562766489430979, 1.000000000000000000),
 ( 1.000000000000000000, 0.7495766311348245337, 1.000000000000000000),
 ( 1.000000000000000000, 0.7436133038399106443, 1.000000000000000000),
 ( 1.000000000000000000, 0.7336831324261265941, 1.000000000000000000),
 ( 1.000000000000000000, 0.7297524001898330059, 1.000000000000000000),
 ( 1.000000000000000000, 0.7230435241248442946, 1.000000000000000000),
 ( 1.000000000000000000, 0.7202779843831246254, 1.000000000000000000),
 ( 1.000000000000000000, 0.7130560087869590724, 1.000000000000000000),
 ( 1.000000000000000000, 0.7097794430746687810, 1.000000000000000000),
 ( 1.000000000000000000, 0.7071067811865473507, 1.000000000000000000) ) ) 
 REPRESENTATION_ITEM ( '' )  SURFACE ( )  );
#506 = EDGE_LOOP ( 'NONE', ( #404, #377, #98, #1052 ) ) ;
#507 = CARTESIAN_POINT ( 'NONE',  ( 3.999999999999998224, 1.301042606982605321E-15, -7.853146853146829365 ) ) ;
#508 = EDGE_CURVE ( 'NONE', #317, #298, #416, .T. ) ;
#509 = CARTESIAN_POINT ( 'NONE',  ( 5.999999999999998224, 1.000000000000001332, -7.853146853146829365 ) ) ;
#510 = EDGE_CURVE ( 'NONE', #974, #995, #133, .T. ) ;
#511 = CARTESIAN_POINT ( 'NONE',  ( 0.000000000000000000, 10.00000000000000000, 6.146853146853170635 ) ) ;
#512 = VERTEX_POINT ( 'NONE', #509 ) ;
#513 = AXIS2_PLACEMENT_3D ( 'NONE', #1049, #645, #536 ) ;
#514 = CARTESIAN_POINT ( 'NONE',  ( 5.999999999999998224, 2.000000000000000444, -7.853146853146829365 ) ) ;
#515 = CARTESIAN_POINT ( 'NONE',  ( 0.03197731580445650756, 5.017421973947007174, -16.35314685314682848 ) ) ;
#516 = LINE ( 'NONE', #402, #561 ) ;
#517 =( LENGTH_UNIT ( ) NAMED_UNIT ( * ) SI_UNIT ( .MILLI., .METRE. ) );
#518 = ORIENTED_EDGE ( 'NONE', *, *, #368, .T. ) ;
#519 = ORIENTED_EDGE ( 'NONE', *, *, #1075, .F. ) ;
#520 = AXIS2_PLACEMENT_3D ( 'NONE', #450, #1050, #544 ) ;
#521 = CARTESIAN_POINT ( 'NONE',  ( -2.168404344971008868E-15, 0.000000000000000000, 3.646853146853170635 ) ) ;
#522 = CARTESIAN_POINT ( 'NONE',  ( 3.338662942673660261, 5.147920416115791653, -15.10758565077891902 ) ) ;
#523 = CARTESIAN_POINT ( 'NONE',  ( -2.168404344971008474E-15, 7.176028760818971008, -16.22119515187632288 ) ) ;
#524 = ORIENTED_EDGE ( 'NONE', *, *, #305, .T. ) ;
#525 = CIRCLE ( 'NONE', #307, 3.000000000000000888 ) ;
#526 = ADVANCED_FACE ( 'NONE', ( #541 ), #193, .T. ) ;
#527 = CARTESIAN_POINT ( 'NONE',  ( 3.999999999999998224, 10.00000000000000178, -7.853146853146829365 ) ) ;
#528 = CARTESIAN_POINT ( 'NONE',  ( 3.315142865308219555, 2.392388011581671581, -14.24843506095733048 ) ) ;
#529 = CARTESIAN_POINT ( 'NONE',  ( 2.999999999999998224, 0.02506281446690043074, -11.35314685314682848 ) ) ;
#530 = DIRECTION ( 'NONE',  ( 0.000000000000000000, 0.000000000000000000, 1.000000000000000000 ) ) ;
#531 = FACE_OUTER_BOUND ( 'NONE', #367, .T. ) ;
#532 = EDGE_LOOP ( 'NONE', ( #369, #1308, #484, #655, #340, #45 ) ) ;
#533 = CARTESIAN_POINT ( 'NONE',  ( 0.03139825609899678932, 5.057923569811292097, -16.35314685314683203 ) ) ;
#534 = EDGE_CURVE ( 'NONE', #912, #65, #347, .T. ) ;
#535 = CARTESIAN_POINT ( 'NONE',  ( 3.292996072008271380, 1.770108259994161770, -13.68507836740647043 ) ) ;
#536 = DIRECTION ( 'NONE',  ( 9.637352644315596475E-17, 0.000000000000000000, 1.000000000000000000 ) ) ;
#537 = UNCERTAINTY_MEASURE_WITH_UNIT (LENGTH_MEASURE( 1.000000000000000082E-05 ), #115, 'distance_accuracy_value', 'NONE');
#538 =( LENGTH_UNIT ( ) NAMED_UNIT ( * ) SI_UNIT ( .MILLI., .METRE. ) );
#539 = CARTESIAN_POINT ( 'NONE',  ( 2.000000000000000000, 10.00000000000000000, 5.146853146853171523 ) ) ;
#540 = ORIENTED_EDGE ( 'NONE', *, *, #48, .T. ) ;
#541 = FACE_OUTER_BOUND ( 'NONE', #1274, .T. ) ;
#542 = CARTESIAN_POINT ( 'NONE',  ( -0.04048548806468159345, 5.264839694726446417, -16.35314685314682848 ) ) ;
#543 = DIRECTION ( 'NONE',  ( -0.000000000000000000, -0.000000000000000000, -1.000000000000000000 ) ) ;
#544 = DIRECTION ( 'NONE',  ( 0.000000000000000000, 0.000000000000000000, -1.000000000000000000 ) ) ;
#545 = TOROIDAL_SURFACE ( 'NONE', #260, 5.000000000000000000, 1.000000000000000000 ) ;
#546 = ORIENTED_EDGE ( 'NONE', *, *, #349, .F. ) ;
#547 = CARTESIAN_POINT ( 'NONE',  ( 2.405687738022037614, 8.327838833481685299, -16.35314685314682848 ) ) ;
#548 = EDGE_CURVE ( 'NONE', #662, #81, #114, .T. ) ;
#549 = CARTESIAN_POINT ( 'NONE',  ( 2.924622322613871006, 0.1920707577269495647, -16.35314685314683203 ) ) ;
#550 = AXIS2_PLACEMENT_3D ( 'NONE', #638, #833, #20 ) ;
#551 = DIRECTION ( 'NONE',  ( -1.000000000000000000, -0.000000000000000000, 9.637352644315595243E-17 ) ) ;
#552 = ADVANCED_FACE ( 'NONE', ( #42 ), #776, .F. ) ;
#553 = VERTEX_POINT ( 'NONE', #663 ) ;
#554 = CARTESIAN_POINT ( 'NONE',  ( 2.503657513479112584, 8.646093546437198185, -16.35314685314682848 ) ) ;
#555 = PLANE ( 'NONE',  #513 ) ;
#556 = DIRECTION ( 'NONE',  ( 8.673617379884035472E-17, 0.000000000000000000, 1.000000000000000000 ) ) ;
#557 = ORIENTED_EDGE ( 'NONE', *, *, #368, .F. ) ;
#558 = CARTESIAN_POINT ( 'NONE',  ( -1.731549073052048637, 8.172234249622269076, -16.35314685314682848 ) ) ;
#559 = PLANE ( 'NONE',  #916 ) ;
#560 = DIRECTION ( 'NONE',  ( 0.000000000000000000, 0.000000000000000000, -1.000000000000000000 ) ) ;
#561 = VECTOR ( 'NONE', #1320, 1000.000000000000000 ) ;
#562 = ADVANCED_FACE ( 'NONE', ( #448 ), #505, .T. ) ;
#563 = EDGE_LOOP ( 'NONE', ( #1302, #1208, #125, #687 ) ) ;
#564 = AXIS2_PLACEMENT_3D ( 'NONE', #507, #191, #601 ) ;
#565 = DIRECTION ( 'NONE',  ( 0.000000000000000000, 0.000000000000000000, -1.000000000000000000 ) ) ;
#566 = CARTESIAN_POINT ( 'NONE',  ( -2.168404344971008868E-15, 10.00000000000000000, -15.93572254810267097 ) ) ;
#567 = CARTESIAN_POINT ( 'NONE',  ( 3.337915745249556032, 4.429438226950455970, -15.07420071324295208 ) ) ;
#568 = ORIENTED_EDGE ( 'NONE', *, *, #268, .F. ) ;
#569 = ORIENTED_EDGE ( 'NONE', *, *, #1240, .F. ) ;
#570 = CARTESIAN_POINT ( 'NONE',  ( 3.196785163297054755, 9.126635755918000470, -12.39417192163147163 ) ) ;
#571 = VECTOR ( 'NONE', #40, 1000.000000000000000 ) ;
#572 = LINE ( 'NONE', #789, #57 ) ;
#573 = CARTESIAN_POINT ( 'NONE',  ( 5.999999999999998224, 5.000000000000000888, -10.85314685314683025 ) ) ;
#574 = AXIS2_PLACEMENT_3D ( 'NONE', #933, #19, #838 ) ;
#575 = CARTESIAN_POINT ( 'NONE',  ( 3.000000000000000000, 10.00000000000000000, 6.146853146853170635 ) ) ;
#576 = ORIENTED_EDGE ( 'NONE', *, *, #1004, .T. ) ;
#577 = ORIENTED_EDGE ( 'NONE', *, *, #74, .T. ) ;
#578 = CARTESIAN_POINT ( 'NONE',  ( 2.158918971722772362, 7.339951289267721890, -16.35314685314682848 ) ) ;
#579 = DIRECTION ( 'NONE',  ( -1.000000000000000000, 0.000000000000000000, 9.637352644315596475E-17 ) ) ;
#580 = CARTESIAN_POINT ( 'NONE',  ( 3.328155203494394421, 3.114454149423321105, -14.68218306864127953 ) ) ;
#581 = AXIS2_PLACEMENT_3D ( 'NONE', #339, #332, #560 ) ;
#582 = CARTESIAN_POINT ( 'NONE',  ( -2.501000000000003443, 6.500000000000000888, -10.85314685314682848 ) ) ;
#583 = EDGE_CURVE ( 'NONE', #1192, #607, #860, .T. ) ;
#584 = ORIENTED_EDGE ( 'NONE', *, *, #821, .F. ) ;
#585 = EDGE_LOOP ( 'NONE', ( #375, #591, #419, #1142, #1155 ) ) ;
#586 = CARTESIAN_POINT ( 'NONE',  ( 5.999999999999998224, 1.000000000000001332, -10.85314685314683203 ) ) ;
#587 = EDGE_CURVE ( 'NONE', #328, #1235, #251, .T. ) ;
#588 = CARTESIAN_POINT ( 'NONE',  ( 2.999999999999998668, 0.000000000000000000, -7.853146853146832918 ) ) ;
#589 = CIRCLE ( 'NONE', #765, 1.499999999999999556 ) ;
#590 = DIRECTION ( 'NONE',  ( -1.445602896647338917E-16, 0.000000000000000000, -1.000000000000000000 ) ) ;
#591 = ORIENTED_EDGE ( 'NONE', *, *, #1296, .F. ) ;
#592 = EDGE_CURVE ( 'NONE', #1135, #1193, #236, .T. ) ;
#593 = COLOUR_RGB ( '',0.6941176470588235059, 0.09803921568627450844, 0.09803921568627450844 ) ;
#594 = ORIENTED_EDGE ( 'NONE', *, *, #91, .T. ) ;
#595 = CARTESIAN_POINT ( 'NONE',  ( 3.999999999999998224, 1.000000000000001332, -7.853146853146829365 ) ) ;
#596 = CARTESIAN_POINT ( 'NONE',  ( -0.8280641976439422347, 3.653478133743623069, -16.35314685314682848 ) ) ;
#597 = DIRECTION ( 'NONE',  ( 0.000000000000000000, -1.000000000000000000, 0.000000000000000000 ) ) ;
#598 = CARTESIAN_POINT ( 'NONE',  ( 5.999999999999998224, 5.000000000000000000, -4.853146853146831141 ) ) ;
#599 = ORIENTED_EDGE ( 'NONE', *, *, #343, .T. ) ;
#600 = VERTEX_POINT ( 'NONE', #1264 ) ;
#601 = DIRECTION ( 'NONE',  ( -1.000000000000000000, 0.000000000000000000, 0.000000000000000000 ) ) ;
#602 = CARTESIAN_POINT ( 'NONE',  ( 3.134002391451150338, 0.6404785827259822373, -11.97116027918647596 ) ) ;
#603 = CARTESIAN_POINT ( 'NONE',  ( 2.999999999999998668, 6.500000000000000888, -7.853146853146831141 ) ) ;
#604 = DIRECTION ( 'NONE',  ( -1.000000000000000000, -0.000000000000000000, 9.637352644315595243E-17 ) ) ;
#605 = LINE ( 'NONE', #511, #846 ) ;
#606 = EDGE_CURVE ( 'NONE', #990, #298, #685, .T. ) ;
#607 = VERTEX_POINT ( 'NONE', #321 ) ;
#608 = DIRECTION ( 'NONE',  ( -0.000000000000000000, -1.000000000000000000, -0.000000000000000000 ) ) ;
#609 = ADVANCED_FACE ( 'NONE', ( #760 ), #739, .T. ) ;
#610 = FACE_OUTER_BOUND ( 'NONE', #1096, .T. ) ;
#611 = FACE_OUTER_BOUND ( 'NONE', #483, .T. ) ;
#612 = PLANE ( 'NONE',  #781 ) ;
#613 = ORIENTED_EDGE ( 'NONE', *, *, #548, .F. ) ;
#614 = VECTOR ( 'NONE', #981, 1000.000000000000000 ) ;
#615 = CARTESIAN_POINT ( 'NONE',  ( 5.999999999999998224, 5.000000000000000000, -7.853146853146831141 ) ) ;
#616 = CARTESIAN_POINT ( 'NONE',  ( 2.507562537909075573, 1.341755735544100769, -16.35314685314683203 ) ) ;
#617 = DIRECTION ( 'NONE',  ( -1.000000000000000000, 0.000000000000000000, 9.637352644315596475E-17 ) ) ;
#618 = SURFACE_STYLE_USAGE ( .BOTH. , #207 ) ;
#619 = DIRECTION ( 'NONE',  ( 0.000000000000000000, 0.000000000000000000, 1.000000000000000000 ) ) ;
#620 = ORIENTED_EDGE ( 'NONE', *, *, #1078, .F. ) ;
#621 = CARTESIAN_POINT ( 'NONE',  ( 3.999999999999998224, 1.000000000000001332, -10.85314685314683203 ) ) ;
#622 = CARTESIAN_POINT ( 'NONE',  ( 3.335802846566496171, 3.965006614255140782, -14.98411387923423632 ) ) ;
#623 = CARTESIAN_POINT ( 'NONE',  ( 3.999999999999998224, 5.000000000000000888, -10.85314685314683025 ) ) ;
#624 = DIRECTION ( 'NONE',  ( -1.000000000000000000, -0.000000000000000000, 9.637352644315595243E-17 ) ) ;
#625 = EDGE_CURVE ( 'NONE', #512, #1135, #1158, .T. ) ;
#626 = ORIENTED_EDGE ( 'NONE', *, *, #108, .F. ) ;
#627 = CARTESIAN_POINT ( 'NONE',  ( -2.000000000000001776, 10.00000000000000000, -11.35314685314682848 ) ) ;
#628 = CARTESIAN_POINT ( 'NONE',  ( 1.920553148908290098, 5.091984862180975568, -16.35314685314682848 ) ) ;
#629 = VECTOR ( 'NONE', #1217, 1000.000000000000000 ) ;
#630 = CARTESIAN_POINT ( 'NONE',  ( 5.999999999999998224, 5.000000000000000000, -7.853146853146831141 ) ) ;
#631 = DIRECTION ( 'NONE',  ( 1.000000000000000000, 0.000000000000000000, -9.637352644315596475E-17 ) ) ;
#632 = ORIENTED_EDGE ( 'NONE', *, *, #172, .T. ) ;
#633 = EDGE_CURVE ( 'NONE', #440, #763, #1139, .T. ) ;
#634 = DIRECTION ( 'NONE',  ( -1.000000000000000000, 0.000000000000000000, 0.000000000000000000 ) ) ;
#635 = CARTESIAN_POINT ( 'NONE',  ( 3.240406466152657927, 1.118930173519063764, -12.82555391006585310 ) ) ;
#636 = DIRECTION ( 'NONE',  ( 1.393178489863450746E-32, 1.000000000000000000, 1.445602896647337931E-16 ) ) ;
#637 = AXIS2_PLACEMENT_3D ( 'NONE', #653, #337, #761 ) ;
#638 = CARTESIAN_POINT ( 'NONE',  ( -2.168404344971008868E-15, 10.00000000000000000, 3.646853146853170635 ) ) ;
#639 = CARTESIAN_POINT ( 'NONE',  ( -2.168404344971008868E-15, 6.500000000000000888, -10.85314685314682848 ) ) ;
#640 = ORIENTED_EDGE ( 'NONE', *, *, #485, .T. ) ;
#641 = CARTESIAN_POINT ( 'NONE',  ( 0.01945358886018339062, 4.885037236903684743, -16.35314685314682848 ) ) ;
#642 = FACE_BOUND ( 'NONE', #462, .T. ) ;
#643 = VECTOR ( 'NONE', #895, 1000.000000000000000 ) ;
#644 = CARTESIAN_POINT ( 'NONE',  ( 3.309796937204589007, 2.203855008889890499, -14.09547254360848001 ) ) ;
#645 = DIRECTION ( 'NONE',  ( -1.000000000000000000, 0.000000000000000000, 9.637352644315596475E-17 ) ) ;
#646 = DIRECTION ( 'NONE',  ( -0.000000000000000000, -0.000000000000000000, 1.000000000000000000 ) ) ;
#647 = ORIENTED_EDGE ( 'NONE', *, *, #1254, .T. ) ;
#648 = PRODUCT_DEFINITION ( 'UNKNOWN', '', #1060, #430 ) ;
#649 = VECTOR ( 'NONE', #1063, 1000.000000000000000 ) ;
#650 = CARTESIAN_POINT ( 'NONE',  ( -0.9477243246080682137, 6.524492683584403707, -16.35314685314682848 ) ) ;
#651 = CARTESIAN_POINT ( 'NONE',  ( 5.999999999999998224, 8.000000000000000000, -10.85314685314683203 ) ) ;
#652 = EDGE_CURVE ( 'NONE', #1095, #666, #878, .T. ) ;
#653 = CARTESIAN_POINT ( 'NONE',  ( 0.000000000000000000, 0.000000000000000000, 0.000000000000000000 ) ) ;
#654 = CARTESIAN_POINT ( 'NONE',  ( -2.168404344971008868E-15, 5.000000000000000888, -10.85314685314683025 ) ) ;
#655 = ORIENTED_EDGE ( 'NONE', *, *, #606, .F. ) ;
#656 = B_SPLINE_CURVE_WITH_KNOTS ( 'NONE', 3,
 ( #466, #1284, #967, #795, #161, #1278, #281, #360, #1299, #697, #1177, #1080, #1087, #1197, #50, #275, #580, #1092, #879, #567, #1099, #461, #386, #270, #891, #1074, #670, #972, #1171, #373, #185, #179, #677, #875, #773, #691, #1273, #257, #54, #365, #487, #262 ),
 .UNSPECIFIED., .F., .F.,
 ( 4, 2, 2, 2, 2, 2, 2, 2, 2, 2, 2, 2, 2, 2, 2, 2, 2, 2, 2, 2, 4 ),
 ( 0.000000000000000000, 0.0004155090104699663608, 0.0008310180209399327216, 0.001246527031409899082, 0.001662036041879865443, 0.002493054062819792960, 0.003324072083759721345, 0.004155090104699649296, 0.004986108125639577247, 0.005817126146579506066, 0.006648144167519434017, 0.007479162188459361968, 0.008310180209399289919, 0.009141198230339217870, 0.009972216251279145821, 0.01080323427221907551, 0.01163425229315900346, 0.01204976130362897177, 0.01246527031409894008, 0.01288077932456890666, 0.01329628833503887324 ),
 .UNSPECIFIED. ) ;
#657 = DIRECTION ( 'NONE',  ( 1.000000000000000000, 0.000000000000000000, -9.637352644315596475E-17 ) ) ;
#658 = VECTOR ( 'NONE', #80, 1000.000000000000000 ) ;
#659 = CARTESIAN_POINT ( 'NONE',  ( -1.584271634497842696, 2.250793258454997670, -16.35314685314682848 ) ) ;
#660 = AXIS2_PLACEMENT_3D ( 'NONE', #630, #718, #1026 ) ;
#661 = DIRECTION ( 'NONE',  ( 0.000000000000000000, 0.000000000000000000, 1.000000000000000000 ) ) ;
#662 = VERTEX_POINT ( 'NONE', #38 ) ;
#663 = CARTESIAN_POINT ( 'NONE',  ( 2.999999999999998224, 10.00000000000000000, -11.35314685314683025 ) ) ;
#664 = FACE_OUTER_BOUND ( 'NONE', #1002, .T. ) ;
#665 = FACE_OUTER_BOUND ( 'NONE', #743, .T. ) ;
#666 = VERTEX_POINT ( 'NONE', #128 ) ;
#667 = ADVANCED_FACE ( 'NONE', ( #147 ), #555, .F. ) ;
#668 = CARTESIAN_POINT ( 'NONE',  ( 5.999999999999998224, 5.000000000000000000, -7.853146853146831141 ) ) ;
#669 = LINE ( 'NONE', #479, #643 ) ;
#670 = CARTESIAN_POINT ( 'NONE',  ( 3.325188717475283884, 7.098414391633125931, -14.57287528516688546 ) ) ;
#671 = VECTOR ( 'NONE', #811, 1000.000000000000000 ) ;
#672 = VERTEX_POINT ( 'NONE', #437 ) ;
#673 = VECTOR ( 'NONE', #619, 1000.000000000000000 ) ;
#674 = AXIS2_PLACEMENT_3D ( 'NONE', #586, #991, #676 ) ;
#675 = CARTESIAN_POINT ( 'NONE',  ( 3.008639930299817244, 9.813803509671735981, -11.43819467590383709 ) ) ;
#676 = DIRECTION ( 'NONE',  ( 0.000000000000000000, -0.000000000000000000, 1.000000000000000000 ) ) ;
#677 = CARTESIAN_POINT ( 'NONE',  ( 3.245482789207937202, 8.855558693942098714, -12.87020145225984180 ) ) ;
#678 = DIRECTION ( 'NONE',  ( -9.637352644315596475E-17, 0.000000000000000000, -1.000000000000000000 ) ) ;
#679 = EDGE_LOOP ( 'NONE', ( #55, #702, #1249, #189, #468 ) ) ;
#680 = VERTEX_POINT ( 'NONE', #940 ) ;
#681 = CARTESIAN_POINT ( 'NONE',  ( -0.1958912558314179764, 5.506500258347252874, -16.35314685314682848 ) ) ;
#682 = CARTESIAN_POINT ( 'NONE',  ( 2.999999999999997780, 10.00000000000000000, -16.35314685314682848 ) ) ;
#683 = EDGE_CURVE ( 'NONE', #995, #943, #25, .T. ) ;
#684 = DIRECTION ( 'NONE',  ( 1.000000000000000000, -0.000000000000000000, -9.637352644315596475E-17 ) ) ;
#685 = CIRCLE ( 'NONE', #405, 1.000000000000000000 ) ;
#686 = CARTESIAN_POINT ( 'NONE',  ( 5.999999999999998224, 8.000000000000000000, -10.85314685314683203 ) ) ;
#687 = ORIENTED_EDGE ( 'NONE', *, *, #1075, .T. ) ;
#688 = ORIENTED_EDGE ( 'NONE', *, *, #606, .T. ) ;
#689 = DIRECTION ( 'NONE',  ( 9.637352644315596475E-17, 0.000000000000000000, 1.000000000000000000 ) ) ;
#690 = EDGE_CURVE ( 'NONE', #439, #995, #467, .T. ) ;
#691 = CARTESIAN_POINT ( 'NONE',  ( 3.164168048837489255, 9.259004910700687319, -12.15084209227027578 ) ) ;
#692 = AXIS2_PLACEMENT_3D ( 'NONE', #1183, #684, #79 ) ;
#693 = LINE ( 'NONE', #885, #1270 ) ;
#694 = ORIENTED_EDGE ( 'NONE', *, *, #510, .F. ) ;
#695 = ORIENTED_EDGE ( 'NONE', *, *, #866, .F. ) ;
#696 = CARTESIAN_POINT ( 'NONE',  ( -3.035766082959412415E-15, 3.499999999999999556, -7.853146853146831141 ) ) ;
#697 = CARTESIAN_POINT ( 'NONE',  ( 3.243850823024229335, 1.132290967189122144, -12.85026401286812003 ) ) ;
#698 = AXIS2_PLACEMENT_3D ( 'NONE', #427, #1143, #836 ) ;
#699 = CARTESIAN_POINT ( 'NONE',  ( 5.999999999999998224, 9.000000000000001776, -10.85314685314683203 ) ) ;
#700 = ORIENTED_EDGE ( 'NONE', *, *, #806, .T. ) ;
#701 = VECTOR ( 'NONE', #396, 1000.000000000000000 ) ;
#702 = ORIENTED_EDGE ( 'NONE', *, *, #136, .T. ) ;
#703 = CARTESIAN_POINT ( 'NONE',  ( 3.999999999999999112, 5.000000000000000000, -3.853146853146831141 ) ) ;
#704 = CARTESIAN_POINT ( 'NONE',  ( -2.168404344971008868E-15, 4.830765104054499659, -16.35314685314682848 ) ) ;
#705 = DIRECTION ( 'NONE',  ( -1.000000000000000000, -0.000000000000000000, 9.637352644315595243E-17 ) ) ;
#706 = CARTESIAN_POINT ( 'NONE',  ( 2.999999999999998224, 10.00000000000000000, -11.35314685314682848 ) ) ;
#707 = AXIS2_PLACEMENT_3D ( 'NONE', #1283, #53, #152 ) ;
#708 = ORIENTED_EDGE ( 'NONE', *, *, #292, .T. ) ;
#709 = ADVANCED_FACE ( 'NONE', ( #856 ), #1252, .F. ) ;
#710 = DIRECTION ( 'NONE',  ( 0.000000000000000000, -1.000000000000000000, 0.000000000000000000 ) ) ;
#711 = CARTESIAN_POINT ( 'NONE',  ( 5.999999999999998224, 2.000000000000000444, -7.853146853146829365 ) ) ;
#712 = CARTESIAN_POINT ( 'NONE',  ( 5.999999999999998224, 5.000000000000000888, -10.85314685314683025 ) ) ;
#713 = ORIENTED_EDGE ( 'NONE', *, *, #1311, .T. ) ;
#714 = ORIENTED_EDGE ( 'NONE', *, *, #956, .F. ) ;
#715 = CARTESIAN_POINT ( 'NONE',  ( -2.000000000000001776, 10.00000000000000000, -11.35314685314682848 ) ) ;
#716 = VECTOR ( 'NONE', #624, 1000.000000000000000 ) ;
#717 = CARTESIAN_POINT ( 'NONE',  ( -2.168404344971008079E-15, 3.223125179585951017, -16.27227860623472111 ) ) ;
#718 = DIRECTION ( 'NONE',  ( -1.000000000000000000, -0.000000000000000000, 9.637352644315595243E-17 ) ) ;
#719 = CYLINDRICAL_SURFACE ( 'NONE', #139, 1.499999999999999556 ) ;
#720 = ORIENTED_EDGE ( 'NONE', *, *, #452, .F. ) ;
#721 = AXIS2_PLACEMENT_3D ( 'NONE', #366, #779, #1178 ) ;
#722 = FACE_OUTER_BOUND ( 'NONE', #881, .T. ) ;
#723 = CARTESIAN_POINT ( 'NONE',  ( 1.922157203395350011, 4.786330063911617749, -16.35314685314683203 ) ) ;
#724 = DIRECTION ( 'NONE',  ( -9.637352644315597708E-17, -0.000000000000000000, -1.000000000000000000 ) ) ;
#725 = ADVANCED_FACE ( 'NONE', ( #664 ), #1298, .F. ) ;
#726 = DIRECTION ( 'NONE',  ( -0.000000000000000000, -0.000000000000000000, 1.000000000000000000 ) ) ;
#727 = CARTESIAN_POINT ( 'NONE',  ( -2.168404344971008868E-15, 5.572301695267151800, -16.35314685314682848 ) ) ;
#728 = ORIENTED_EDGE ( 'NONE', *, *, #1170, .T. ) ;
#729 = DIRECTION ( 'NONE',  ( 2.786356979726906419E-32, 1.000000000000000000, 2.891205793294681285E-16 ) ) ;
#730 = CARTESIAN_POINT ( 'NONE',  ( 0.02983426677158392687, 5.046439524750628181, -16.35314685314682848 ) ) ;
#731 = EDGE_CURVE ( 'NONE', #756, #1185, #171, .T. ) ;
#732 = ORIENTED_EDGE ( 'NONE', *, *, #690, .F. ) ;
#733 = ORIENTED_EDGE ( 'NONE', *, *, #1216, .F. ) ;
#734 = CARTESIAN_POINT ( 'NONE',  ( 0.03134772737095360695, 4.941693035636562037, -16.35314685314682848 ) ) ;
#735 = CIRCLE ( 'NONE', #1070, 5.000000000000000000 ) ;
#736 = CARTESIAN_POINT ( 'NONE',  ( 2.291020918722192157, 2.086758700582704851, -16.35314685314682848 ) ) ;
#737 = CIRCLE ( 'NONE', #158, 5.000000000000000000 ) ;
#738 = VECTOR ( 'NONE', #104, 1000.000000000000000 ) ;
#739 = PLANE ( 'NONE',  #1275 ) ;
#740 = UNCERTAINTY_MEASURE_WITH_UNIT (LENGTH_MEASURE( 1.000000000000000082E-05 ), #538, 'distance_accuracy_value', 'NONE');
#741 = SURFACE_STYLE_USAGE ( .BOTH. , #323 ) ;
#742 = DIRECTION ( 'NONE',  ( -0.000000000000000000, 1.000000000000000000, 0.000000000000000000 ) ) ;
#743 = EDGE_LOOP ( 'NONE', ( #1295, #713, #973, #28 ) ) ;
#744 = LINE ( 'NONE', #314, #992 ) ;
#745 = CARTESIAN_POINT ( 'NONE',  ( 3.336703179228822869, 5.866739840418547125, -15.02230869287651593 ) ) ;
#746 = DIRECTION ( 'NONE',  ( -0.000000000000000000, -0.000000000000000000, -1.000000000000000000 ) ) ;
#747 = CARTESIAN_POINT ( 'NONE',  ( 2.999999999999997780, 10.00000000000000000, -16.35314685314682848 ) ) ;
#748 = ADVANCED_FACE ( 'NONE', ( #986 ), #384, .F. ) ;
#749 = ORIENTED_EDGE ( 'NONE', *, *, #1233, .F. ) ;
#750 = EDGE_CURVE ( 'NONE', #1294, #1201, #1211, .T. ) ;
#751 = VERTEX_POINT ( 'NONE', #1066 ) ;
#752 = DIRECTION ( 'NONE',  ( 8.673617379884035472E-17, 0.000000000000000000, 1.000000000000000000 ) ) ;
#753 = VECTOR ( 'NONE', #543, 1000.000000000000000 ) ;
#754 = CARTESIAN_POINT ( 'NONE',  ( 5.999999999999998224, 1.000000000000001332, -10.85314685314683203 ) ) ;
#755 = DIRECTION ( 'NONE',  ( 1.000000000000000000, -0.000000000000000000, -9.637352644315596475E-17 ) ) ;
#756 = VERTEX_POINT ( 'NONE', #566 ) ;
#757 = TOROIDAL_SURFACE ( 'NONE', #46, 5.000000000000000000, 1.000000000000000000 ) ;
#758 = ORIENTED_EDGE ( 'NONE', *, *, #534, .F. ) ;
#759 = CARTESIAN_POINT ( 'NONE',  ( 2.283867567731374226, 7.885461185922424399, -16.35314685314682848 ) ) ;
#760 = FACE_OUTER_BOUND ( 'NONE', #1117, .T. ) ;
#761 = DIRECTION ( 'NONE',  ( 1.000000000000000000, 0.000000000000000000, 0.000000000000000000 ) ) ;
#762 = LINE ( 'NONE', #861, #241 ) ;
#763 = VERTEX_POINT ( 'NONE', #164 ) ;
#764 = CARTESIAN_POINT ( 'NONE',  ( 2.689529589370469154, 9.191956854881794925, -16.35314685314682848 ) ) ;
#765 = AXIS2_PLACEMENT_3D ( 'NONE', #23, #1030, #16 ) ;
#766 = CARTESIAN_POINT ( 'NONE',  ( 2.784245721593631817, 0.5502868561482197052, -16.35314685314683203 ) ) ;
#767 = STYLED_ITEM ( 'NONE', ( #1020 ), #357 ) ;
#768 = EDGE_CURVE ( 'NONE', #968, #175, #669, .T. ) ;
#769 = CARTESIAN_POINT ( 'NONE',  ( -2.500000000000002220, 0.000000000000000000, 3.646853146853170635 ) ) ;
#770 = ORIENTED_EDGE ( 'NONE', *, *, #231, .T. ) ;
#771 = CARTESIAN_POINT ( 'NONE',  ( -1.299014646077646162, 7.118976381638813855, -16.35314685314682848 ) ) ;
#772 = LINE ( 'NONE', #1169, #338 ) ;
#773 = CARTESIAN_POINT ( 'NONE',  ( 3.197013023373688423, 9.127959985535772702, -12.39177798043586876 ) ) ;
#774 = EDGE_CURVE ( 'NONE', #775, #65, #813, .T. ) ;
#775 = VERTEX_POINT ( 'NONE', #77 ) ;
#776 = CYLINDRICAL_SURFACE ( 'NONE', #797, 2.999999999999999112 ) ;
#777 = CARTESIAN_POINT ( 'NONE',  ( 3.999999999999999112, 5.000000000000000000, -7.853146853146831141 ) ) ;
#778 = FACE_BOUND ( 'NONE', #585, .T. ) ;
#779 = DIRECTION ( 'NONE',  ( 1.000000000000000000, 0.000000000000000000, -9.637352644315596475E-17 ) ) ;
#780 = ORIENTED_EDGE ( 'NONE', *, *, #1004, .F. ) ;
#781 = AXIS2_PLACEMENT_3D ( 'NONE', #8, #102, #1028 ) ;
#782 = ORIENTED_EDGE ( 'NONE', *, *, #652, .T. ) ;
#783 = CARTESIAN_POINT ( 'NONE',  ( 3.034202184289966908, 9.687779578346754406, -11.54203228075441778 ) ) ;
#784 = LINE ( 'NONE', #1182, #847 ) ;
#785 = CARTESIAN_POINT ( 'NONE',  ( 2.999999999999998668, 2.000000000000000888, -10.85314685314683203 ) ) ;
#786 = CARTESIAN_POINT ( 'NONE',  ( -2.168404344971008868E-15, 9.974937185533100603, -15.93572254810267097 ) ) ;
#787 = ORIENTED_EDGE ( 'NONE', *, *, #228, .F. ) ;
#788 = ORIENTED_EDGE ( 'NONE', *, *, #683, .F. ) ;
#789 = CARTESIAN_POINT ( 'NONE',  ( 2.999999999999998224, 10.00000000000000000, -11.35314685314682848 ) ) ;
#790 = DIRECTION ( 'NONE',  ( -0.000000000000000000, 1.000000000000000000, -0.000000000000000000 ) ) ;
#791 = DIRECTION ( 'NONE',  ( 0.000000000000000000, 0.000000000000000000, 1.000000000000000000 ) ) ;
#792 = ORIENTED_EDGE ( 'NONE', *, *, #319, .F. ) ;
#793 = ORIENTED_EDGE ( 'NONE', *, *, #283, .T. ) ;
#794 = DIRECTION ( 'NONE',  ( -1.000000000000000000, 0.000000000000000000, 9.637352644315596475E-17 ) ) ;
#795 = CARTESIAN_POINT ( 'NONE',  ( 3.071260818536553305, 0.4538590452796953389, -11.68535602140441476 ) ) ;
#796 = DIRECTION ( 'NONE',  ( -1.000000000000000000, -0.000000000000000000, 9.637352644315595243E-17 ) ) ;
#797 = AXIS2_PLACEMENT_3D ( 'NONE', #975, #872, #250 ) ;
#798 = ORIENTED_EDGE ( 'NONE', *, *, #412, .T. ) ;
#799 = VECTOR ( 'NONE', #414, 1000.000000000000000 ) ;
#800 = ORIENTED_EDGE ( 'NONE', *, *, #961, .T. ) ;
#801 = DIRECTION ( 'NONE',  ( 0.000000000000000000, 0.000000000000000000, -1.000000000000000000 ) ) ;
#802 = ADVANCED_FACE ( 'NONE', ( #359 ), #559, .F. ) ;
#803 = CARTESIAN_POINT ( 'NONE',  ( -1.017689927937738048, 3.366273087463059976, -16.35314685314682848 ) ) ;
#804 = DIRECTION ( 'NONE',  ( 1.000000000000000000, -0.000000000000000000, -9.637352644315597708E-17 ) ) ;
#805 = DIRECTION ( 'NONE',  ( -1.000000000000000000, 0.000000000000000000, 0.000000000000000000 ) ) ;
#806 = EDGE_CURVE ( 'NONE', #1201, #775, #572, .T. ) ;
#807 = CARTESIAN_POINT ( 'NONE',  ( 5.999999999999998224, 8.000000000000000000, -7.853146853146829365 ) ) ;
#808 = PRESENTATION_LAYER_ASSIGNMENT (  '', '', ( #400 ) ) ;
#809 = ORIENTED_EDGE ( 'NONE', *, *, #997, .T. ) ;
#810 = CARTESIAN_POINT ( 'NONE',  ( -2.168404344971008868E-15, 4.830765104054499659, -16.35314685314682848 ) ) ;
#811 = DIRECTION ( 'NONE',  ( 1.000000000000000000, -0.000000000000000000, -9.637352644315597708E-17 ) ) ;
#812 = CARTESIAN_POINT ( 'NONE',  ( -2.168404344971008868E-15, 5.974509337309811485, -16.33969344423346826 ) ) ;
#813 = CIRCLE ( 'NONE', #707, 5.000000000000000000 ) ;
#814 = ORIENTED_EDGE ( 'NONE', *, *, #231, .F. ) ;
#815 = FACE_OUTER_BOUND ( 'NONE', #1003, .T. ) ;
#816 = DIRECTION ( 'NONE',  ( 9.637352644315596475E-17, 0.000000000000000000, 1.000000000000000000 ) ) ;
#817 = PRESENTATION_STYLE_ASSIGNMENT (( #741 ) ) ;
#818 = CIRCLE ( 'NONE', #692, 4.000000000000000000 ) ;
#819 = FACE_OUTER_BOUND ( 'NONE', #1230, .T. ) ;
#820 = ORIENTED_EDGE ( 'NONE', *, *, #1115, .F. ) ;
#821 = EDGE_CURVE ( 'NONE', #1135, #426, #772, .T. ) ;
#822 = CARTESIAN_POINT ( 'NONE',  ( 3.000000000000000000, 10.00000000000000000, 5.146853146853165306 ) ) ;
#823 = CARTESIAN_POINT ( 'NONE',  ( 3.263776337408613060, 1.328720933257891978, -13.14365993999725291 ) ) ;
#824 = LINE ( 'NONE', #441, #155 ) ;
#825 = FACE_OUTER_BOUND ( 'NONE', #1179, .T. ) ;
#826 = FACE_OUTER_BOUND ( 'NONE', #532, .T. ) ;
#827 = VECTOR ( 'NONE', #1206, 1000.000000000000000 ) ;
#828 = ADVANCED_FACE ( 'NONE', ( #460 ), #269, .F. ) ;
#829 = EDGE_LOOP ( 'NONE', ( #277, #569, #103, #1281 ) ) ;
#830 = CYLINDRICAL_SURFACE ( 'NONE', #392, 5.000000000000000888 ) ;
#831 = EDGE_CURVE ( 'NONE', #512, #876, #160, .T. ) ;
#832 = CARTESIAN_POINT ( 'NONE',  ( 1.940711833502604566, 5.685193785813392964, -16.35314685314682848 ) ) ;
#833 = DIRECTION ( 'NONE',  ( 1.000000000000000000, -0.000000000000000000, 0.000000000000000000 ) ) ;
#834 = CARTESIAN_POINT ( 'NONE',  ( -2.168404344971008868E-15, 9.175505346063259182, -15.96310769016955788 ) ) ;
#835 = VERTEX_POINT ( 'NONE', #465 ) ;
#836 = DIRECTION ( 'NONE',  ( 0.000000000000000000, 0.000000000000000000, -1.000000000000000000 ) ) ;
#837 = CARTESIAN_POINT ( 'NONE',  ( 0.02686728315843110726, 4.931119161777043125, -16.35314685314682848 ) ) ;
#838 = DIRECTION ( 'NONE',  ( 0.000000000000000000, 0.000000000000000000, -1.000000000000000000 ) ) ;
#839 =( NAMED_UNIT ( * ) SI_UNIT ( $, .STERADIAN. ) SOLID_ANGLE_UNIT ( ) );
#840 = CARTESIAN_POINT ( 'NONE',  ( 2.999999999999997780, 0.000000000000000000, -16.35314685314682848 ) ) ;
#841 = ORIENTED_EDGE ( 'NONE', *, *, #186, .T. ) ;
#842 = CARTESIAN_POINT ( 'NONE',  ( 5.999999999999998224, 2.000000000000000888, -10.85314685314683203 ) ) ;
#843 = AXIS2_PLACEMENT_3D ( 'NONE', #914, #804, #1226 ) ;
#844 = ADVANCED_FACE ( 'NONE', ( #379 ), #117, .F. ) ;
#845 = CARTESIAN_POINT ( 'NONE',  ( 2.410955248446153387, 1.654336751894941893, -16.35314685314682848 ) ) ;
#846 = VECTOR ( 'NONE', #410, 999.9999999999998863 ) ;
#847 = VECTOR ( 'NONE', #608, 1000.000000000000000 ) ;
#848 = CARTESIAN_POINT ( 'NONE',  ( 5.999999999999998224, 2.000000000000000888, -10.85314685314683203 ) ) ;
#849 = SHAPE_DEFINITION_REPRESENTATION ( #476, #357 ) ;
#850 = CYLINDRICAL_SURFACE ( 'NONE', #985, 4.000000000000000000 ) ;
#851 = ADVANCED_FACE ( 'NONE', ( #363 ), #178, .F. ) ;
#852 = ORIENTED_EDGE ( 'NONE', *, *, #292, .F. ) ;
#853 = ORIENTED_EDGE ( 'NONE', *, *, #113, .F. ) ;
#854 = CYLINDRICAL_SURFACE ( 'NONE', #1304, 5.000000000000000888 ) ;
#855 = CARTESIAN_POINT ( 'NONE',  ( 2.477808212685321809, 1.434715234247260662, -16.35314685314682848 ) ) ;
#856 = FACE_OUTER_BOUND ( 'NONE', #1187, .T. ) ;
#857 = CARTESIAN_POINT ( 'NONE',  ( -2.168404344971008868E-15, 5.000000000000000888, -12.35314685314683025 ) ) ;
#858 = EDGE_LOOP ( 'NONE', ( #893, #1301, #1150, #820, #853 ) ) ;
#859 = CARTESIAN_POINT ( 'NONE',  ( -1.948160416493872615, 9.061177481663607480, -16.35314685314682848 ) ) ;
#860 = LINE ( 'NONE', #1062, #218 ) ;
#861 = CARTESIAN_POINT ( 'NONE',  ( -2.168404344971008868E-15, 0.000000000000000000, 3.646853146853170635 ) ) ;
#862 = ORIENTED_EDGE ( 'NONE', *, *, #750, .T. ) ;
#863 = AXIS2_PLACEMENT_3D ( 'NONE', #148, #742, #1160 ) ;
#864 = B_SPLINE_CURVE_WITH_KNOTS ( 'NONE', 3,
 ( #1039, #1236, #533, #734, #641, #1132 ),
 .UNSPECIFIED., .F., .F.,
 ( 4, 2, 4 ),
 ( 0.005320889017155035726, 0.005493196066106145400, 0.005665503115057255075 ),
 .UNSPECIFIED. ) ;
#865 = CARTESIAN_POINT ( 'NONE',  ( 2.999999999999998668, 9.895637627880654819, -11.39071926177923721 ) ) ;
#866 = EDGE_CURVE ( 'NONE', #751, #912, #1079, .T. ) ;
#867 = AXIS2_PLACEMENT_3D ( 'NONE', #668, #657, #565 ) ;
#868 = CARTESIAN_POINT ( 'NONE',  ( 2.999999999999998224, 0.1043307574228890949, -11.39070428266349566 ) ) ;
#869 = AXIS2_PLACEMENT_3D ( 'NONE', #1202, #1126, #280 ) ;
#870 = FACE_OUTER_BOUND ( 'NONE', #272, .T. ) ;
#871 = ORIENTED_EDGE ( 'NONE', *, *, #349, .T. ) ;
#872 = DIRECTION ( 'NONE',  ( -1.000000000000000000, -0.000000000000000000, 9.637352644315595243E-17 ) ) ;
#873 = CARTESIAN_POINT ( 'NONE',  ( 3.999999999999998224, 1.301042606982605321E-15, -10.85314685314683203 ) ) ;
#874 = EDGE_CURVE ( 'NONE', #607, #175, #784, .T. ) ;
#875 = CARTESIAN_POINT ( 'NONE',  ( 3.210559503238572976, 9.062189552479992471, -12.51249365841050398 ) ) ;
#876 = VERTEX_POINT ( 'NONE', #595 ) ;
#877 = CARTESIAN_POINT ( 'NONE',  ( -0.6167747016143050320, 6.054337873036349293, -16.35314685314682848 ) ) ;
#878 = CIRCLE ( 'NONE', #1086, 2.999999999999999112 ) ;
#879 = CARTESIAN_POINT ( 'NONE',  ( 3.335417048843650978, 3.890284275034177508, -14.96777947219423943 ) ) ;
#880 = EDGE_LOOP ( 'NONE', ( #620, #1068, #1125, #546 ) ) ;
#881 = EDGE_LOOP ( 'NONE', ( #1010, #398, #51, #154 ) ) ;
#882 = CARTESIAN_POINT ( 'NONE',  ( -1.009807566324674832, 6.621190580651321156, -16.35314685314682848 ) ) ;
#883 = CARTESIAN_POINT ( 'NONE',  ( -2.168404344971008868E-15, 10.00000000000000000, -16.35314685314682848 ) ) ;
#884 = CARTESIAN_POINT ( 'NONE',  ( 2.999999999999998668, 10.00000000000000000, -7.853146853146832918 ) ) ;
#885 = CARTESIAN_POINT ( 'NONE',  ( 3.000000000000000000, 0.000000000000000000, 6.146853146853170635 ) ) ;
#886 = ORIENTED_EDGE ( 'NONE', *, *, #956, .T. ) ;
#887 = ADVANCED_FACE ( 'NONE', ( #815 ), #287, .F. ) ;
#888 = ORIENTED_EDGE ( 'NONE', *, *, #587, .F. ) ;
#889 = CARTESIAN_POINT ( 'NONE',  ( 2.076764107343185284, 6.899268696191966477, -16.35314685314683203 ) ) ;
#890 = DIRECTION ( 'NONE',  ( -1.000000000000000000, 0.000000000000000000, -0.000000000000000000 ) ) ;
#891 = CARTESIAN_POINT ( 'NONE',  ( 3.333817303642234275, 6.339131527387412035, -14.90039057153338398 ) ) ;
#892 = CYLINDRICAL_SURFACE ( 'NONE', #285, 4.000000000000000000 ) ;
#893 = ORIENTED_EDGE ( 'NONE', *, *, #186, .F. ) ;
#894 = ORIENTED_EDGE ( 'NONE', *, *, #17, .T. ) ;
#895 = DIRECTION ( 'NONE',  ( -1.000000000000000000, -0.000000000000000000, -0.000000000000000000 ) ) ;
#896 = CARTESIAN_POINT ( 'NONE',  ( 5.999999999999998224, 5.000000000000000000, -7.853146853146831141 ) ) ;
#897 = ORIENTED_EDGE ( 'NONE', *, *, #534, .T. ) ;
#898 = ORIENTED_EDGE ( 'NONE', *, *, #136, .F. ) ;
#899 = LINE ( 'NONE', #1303, #738 ) ;
#900 = ADVANCED_FACE ( 'NONE', ( #399 ), #89, .F. ) ;
#901 = CARTESIAN_POINT ( 'NONE',  ( -2.168404344971008868E-15, 0.8289438156902743104, -15.96348862815727720 ) ) ;
#902 = CARTESIAN_POINT ( 'NONE',  ( -2.168404344971008868E-15, 10.00000000000000000, -16.35314685314682848 ) ) ;
#903 = AXIS2_PLACEMENT_3D ( 'NONE', #944, #597, #395 ) ;
#904 = ORIENTED_EDGE ( 'NONE', *, *, #246, .T. ) ;
#905 = CIRCLE ( 'NONE', #1244, 3.000000000000000888 ) ;
#906 = CIRCLE ( 'NONE', #966, 1.499999999999999556 ) ;
#907 = VERTEX_POINT ( 'NONE', #421 ) ;
#908 = LINE ( 'NONE', #1310, #13 ) ;
#909 = CARTESIAN_POINT ( 'NONE',  ( -1.195985631628155188, 3.071589655037386457, -16.35314685314682848 ) ) ;
#910 = CARTESIAN_POINT ( 'NONE',  ( -2.168404344971008868E-15, 4.426991954664918794, -16.35314685314678940 ) ) ;
#911 = DIRECTION ( 'NONE',  ( -1.000000000000000000, 0.000000000000000000, -0.000000000000000000 ) ) ;
#912 = VERTEX_POINT ( 'NONE', #810 ) ;
#913 = DIRECTION ( 'NONE',  ( -0.000000000000000000, -1.000000000000000000, -0.000000000000000000 ) ) ;
#914 = CARTESIAN_POINT ( 'NONE',  ( -2.501000000000003443, 5.000000000000000000, -7.853146853146831141 ) ) ;
#915 = DIRECTION ( 'NONE',  ( -1.000000000000000000, 0.000000000000000000, 9.637352644315596475E-17 ) ) ;
#916 = AXIS2_PLACEMENT_3D ( 'NONE', #1290, #1071, #890 ) ;
#917 = ORIENTED_EDGE ( 'NONE', *, *, #731, .T. ) ;
#918 = DIRECTION ( 'NONE',  ( 0.000000000000000000, -1.000000000000000000, 0.000000000000000000 ) ) ;
#919 = CARTESIAN_POINT ( 'NONE',  ( 2.058571217446886870, 3.209609918055299271, -16.35314685314683203 ) ) ;
#920 = DIRECTION ( 'NONE',  ( 0.000000000000000000, 0.000000000000000000, -1.000000000000000000 ) ) ;
#921 = PLANE ( 'NONE',  #550 ) ;
#922 = CIRCLE ( 'NONE', #520, 3.000000000000000888 ) ;
#923 = LINE ( 'NONE', #1221, #673 ) ;
#924 = VERTEX_POINT ( 'NONE', #703 ) ;
#925 = ADVANCED_FACE ( 'NONE', ( #722 ), #406, .F. ) ;
#926 = DIRECTION ( 'NONE',  ( 9.637352644315596475E-17, 0.000000000000000000, 1.000000000000000000 ) ) ;
#927 = CARTESIAN_POINT ( 'NONE',  ( 3.338411396805155640, 4.656576562893356197, -15.09650355200992244 ) ) ;
#928 = CARTESIAN_POINT ( 'NONE',  ( -2.168404344971008868E-15, 0.02506281446690121484, -15.93572254810267097 ) ) ;
#929 = VECTOR ( 'NONE', #1191, 999.9999999999998863 ) ;
#930 = VERTEX_POINT ( 'NONE', #1016 ) ;
#931 = DIRECTION ( 'NONE',  ( 0.000000000000000000, -2.891205793294681285E-16, 1.000000000000000000 ) ) ;
#932 = CARTESIAN_POINT ( 'NONE',  ( 3.334382362429877844, 3.751894108570141828, -14.92467084441224578 ) ) ;
#933 = CARTESIAN_POINT ( 'NONE',  ( 5.999999999999998224, 5.000000000000000888, -10.85314685314683025 ) ) ;
#934 = UNCERTAINTY_MEASURE_WITH_UNIT (LENGTH_MEASURE( 1.000000000000000082E-05 ), #517, 'distance_accuracy_value', 'NONE');
#935 = CARTESIAN_POINT ( 'NONE',  ( 5.999999999999998224, 5.000000000000000000, -3.853146853146831141 ) ) ;
#936 = VERTEX_POINT ( 'NONE', #514 ) ;
#937 = EDGE_CURVE ( 'NONE', #876, #426, #210, .T. ) ;
#938 = CARTESIAN_POINT ( 'NONE',  ( 2.999999999999998668, 5.000000000000000888, -12.35314685314683025 ) ) ;
#939 = CARTESIAN_POINT ( 'NONE',  ( -0.02416540991062417904, 4.766491128942143440, -16.35314685314682848 ) ) ;
#940 = CARTESIAN_POINT ( 'NONE',  ( 3.999999999999998224, 9.000000000000001776, -7.853146853146829365 ) ) ;
#941 = ADVANCED_FACE ( 'NONE', ( #499 ), #1105, .F. ) ;
#942 = DIRECTION ( 'NONE',  ( 0.000000000000000000, -1.000000000000000000, 0.000000000000000000 ) ) ;
#943 = VERTEX_POINT ( 'NONE', #99 ) ;
#944 = CARTESIAN_POINT ( 'NONE',  ( 2.000000000000000000, 0.000000000000000000, 5.146853146853171523 ) ) ;
#945 = CARTESIAN_POINT ( 'NONE',  ( 1.978580625166262985, 3.818898314033676744, -16.35314685314682848 ) ) ;
#946 = AXIS2_PLACEMENT_3D ( 'NONE', #1207, #291, #107 ) ;
#947 = CARTESIAN_POINT ( 'NONE',  ( 2.999999999999998668, 5.000000000000000000, -7.853146853146831141 ) ) ;
#948 = DIRECTION ( 'NONE',  ( 0.000000000000000000, 0.000000000000000000, -1.000000000000000000 ) ) ;
#949 = ORIENTED_EDGE ( 'NONE', *, *, #485, .F. ) ;
#950 = CARTESIAN_POINT ( 'NONE',  ( -2.168404344971008868E-15, 0.02506281446690121484, -15.93572254810267097 ) ) ;
#951 = MECHANICAL_DESIGN_GEOMETRIC_PRESENTATION_REPRESENTATION (  '', ( #400 ), #145 ) ;
#952 = DIRECTION ( 'NONE',  ( -1.445602896647339656E-16, 0.000000000000000000, -1.000000000000000000 ) ) ;
#953 = PRODUCT_CONTEXT ( 'NONE', #1, 'mechanical' ) ;
#954 = DIRECTION ( 'NONE',  ( 0.000000000000000000, -2.891205793294677833E-16, 1.000000000000000000 ) ) ;
#955 = VERTEX_POINT ( 'NONE', #998 ) ;
#956 = EDGE_CURVE ( 'NONE', #989, #835, #110, .T. ) ;
#957 = CARTESIAN_POINT ( 'NONE',  ( -0.7529244403136327035, 6.239951580437876011, -16.35314685314682848 ) ) ;
#958 = DIRECTION ( 'NONE',  ( -1.000000000000000000, -0.000000000000000000, -0.000000000000000000 ) ) ;
#959 = DIRECTION ( 'NONE',  ( -1.000000000000000000, 0.000000000000000000, 9.637352644315596475E-17 ) ) ;
#960 = ORIENTED_EDGE ( 'NONE', *, *, #806, .F. ) ;
#961 = EDGE_CURVE ( 'NONE', #298, #553, #184, .T. ) ;
#962 = VERTEX_POINT ( 'NONE', #1223 ) ;
#963 = CARTESIAN_POINT ( 'NONE',  ( -0.8192890421514876786, 6.333869104805031292, -16.35314685314682848 ) ) ;
#964 = VECTOR ( 'NONE', #43, 1000.000000000000000 ) ;
#965 = CARTESIAN_POINT ( 'NONE',  ( -2.500000000000002220, 10.00000000000000000, 3.646853146853170635 ) ) ;
#966 = AXIS2_PLACEMENT_3D ( 'NONE', #391, #1118, #801 ) ;
#967 = CARTESIAN_POINT ( 'NONE',  ( 3.022013084749055167, 0.2660024068026231037, -11.49416086062861098 ) ) ;
#968 = VERTEX_POINT ( 'NONE', #521 ) ;
#969 = CARTESIAN_POINT ( 'NONE',  ( 3.084143242132267204, 9.511557659563118605, -11.73798972068378177 ) ) ;
#970 = CARTESIAN_POINT ( 'NONE',  ( 5.999999999999998224, 1.000000000000001332, -7.853146853146829365 ) ) ;
#971 = CIRCLE ( 'NONE', #721, 4.000000000000000000 ) ;
#972 = CARTESIAN_POINT ( 'NONE',  ( 3.316177235820023217, 7.562407485253271666, -14.28023979468347271 ) ) ;
#973 = ORIENTED_EDGE ( 'NONE', *, *, #1254, .F. ) ;
#974 = VERTEX_POINT ( 'NONE', #696 ) ;
#975 = CARTESIAN_POINT ( 'NONE',  ( 5.999999999999998224, 5.000000000000000888, -10.85314685314683025 ) ) ;
#976 = EDGE_CURVE ( 'NONE', #990, #680, #1011, .T. ) ;
#977 = DIRECTION ( 'NONE',  ( 0.000000000000000000, 0.000000000000000000, -1.000000000000000000 ) ) ;
#978 = AXIS2_PLACEMENT_3D ( 'NONE', #682, #579, #1091 ) ;
#979 = ADVANCED_FACE ( 'NONE', ( #11 ), #830, .T. ) ;
#980 = DIRECTION ( 'NONE',  ( 1.000000000000000000, 0.000000000000000000, -9.637352644315596475E-17 ) ) ;
#981 = DIRECTION ( 'NONE',  ( 1.000000000000000000, -0.000000000000000000, -0.000000000000000000 ) ) ;
#982 = ORIENTED_EDGE ( 'NONE', *, *, #1061, .T. ) ;
#983 = ORIENTED_EDGE ( 'NONE', *, *, #1038, .F. ) ;
#984 = CARTESIAN_POINT ( 'NONE',  ( 3.300684701990084680, 8.060195289503909066, -13.86070098624289848 ) ) ;
#985 = AXIS2_PLACEMENT_3D ( 'NONE', #1248, #1067, #153 ) ;
#986 = FACE_OUTER_BOUND ( 'NONE', #1215, .T. ) ;
#987 = LINE ( 'NONE', #380, #92 ) ;
#988 = DIRECTION ( 'NONE',  ( -1.000000000000000000, 0.000000000000000000, 9.637352644315596475E-17 ) ) ;
#989 = VERTEX_POINT ( 'NONE', #822 ) ;
#990 = VERTEX_POINT ( 'NONE', #1097 ) ;
#991 = DIRECTION ( 'NONE',  ( -0.000000000000000000, 1.000000000000000000, 0.000000000000000000 ) ) ;
#992 = VECTOR ( 'NONE', #216, 1000.000000000000000 ) ;
#993 = DIRECTION ( 'NONE',  ( -0.000000000000000000, 1.445602896647337931E-16, -1.000000000000000000 ) ) ;
#994 = CARTESIAN_POINT ( 'NONE',  ( 2.000000000000000000, 0.000000000000000000, 6.146853146853170635 ) ) ;
#995 = VERTEX_POINT ( 'NONE', #83 ) ;
#996 = ORIENTED_EDGE ( 'NONE', *, *, #976, .T. ) ;
#997 = EDGE_CURVE ( 'NONE', #835, #328, #899, .T. ) ;
#998 = CARTESIAN_POINT ( 'NONE',  ( 2.999999999999998224, 6.500000000000000888, -10.85314685314682848 ) ) ;
#999 = CARTESIAN_POINT ( 'NONE',  ( 3.163718346982452356, 0.7419918860866353549, -12.15266702185604153 ) ) ;
#1000 = CARTESIAN_POINT ( 'NONE',  ( 5.999999999999998224, 8.000000000000000000, -10.85314685314683203 ) ) ;
#1001 = LINE ( 'NONE', #1279, #701 ) ;
#1002 = EDGE_LOOP ( 'NONE', ( #632, #594, #36 ) ) ;
#1003 = EDGE_LOOP ( 'NONE', ( #841, #1286, #73, #949 ) ) ;
#1004 = EDGE_CURVE ( 'NONE', #943, #1090, #906, .T. ) ;
#1005 = DIRECTION ( 'NONE',  ( 0.000000000000000000, -0.000000000000000000, -1.000000000000000000 ) ) ;
#1006 = CARTESIAN_POINT ( 'NONE',  ( -2.000000000000001776, 10.00000000000000000, -11.35314685314682848 ) ) ;
#1007 = DIRECTION ( 'NONE',  ( 8.673617379884035472E-17, 0.000000000000000000, 1.000000000000000000 ) ) ;
#1008 = DIRECTION ( 'NONE',  ( 0.000000000000000000, 0.000000000000000000, -1.000000000000000000 ) ) ;
#1009 = CIRCLE ( 'NONE', #946, 3.000000000000000888 ) ;
#1010 = ORIENTED_EDGE ( 'NONE', *, *, #1064, .T. ) ;
#1011 = LINE ( 'NONE', #301, #501 ) ;
#1012 = CARTESIAN_POINT ( 'NONE',  ( 2.999999999999998668, 2.000000000000000444, -7.853146853146829365 ) ) ;
#1013 = CARTESIAN_POINT ( 'NONE',  ( 3.999999999999998224, 5.000000000000000888, -10.85314685314683025 ) ) ;
#1014 = AXIS2_PLACEMENT_3D ( 'NONE', #1088, #678, #805 ) ;
#1015 = ORIENTED_EDGE ( 'NONE', *, *, #1296, .T. ) ;
#1016 = CARTESIAN_POINT ( 'NONE',  ( 2.000000000000000000, 10.00000000000000000, 6.146853146853170635 ) ) ;
#1017 = EDGE_CURVE ( 'NONE', #328, #876, #1136, .T. ) ;
#1018 = CARTESIAN_POINT ( 'NONE',  ( 1.932995482277050536, 5.543608874867292258, -16.35314685314682848 ) ) ;
#1019 = DIRECTION ( 'NONE',  ( 1.000000000000000000, -0.000000000000000000, -9.637352644315597708E-17 ) ) ;
#1020 = PRESENTATION_STYLE_ASSIGNMENT (( #618 ) ) ;
#1021 = EDGE_CURVE ( 'NONE', #1192, #968, #908, .T. ) ;
#1022 = EDGE_LOOP ( 'NONE', ( #688, #284, #519, #265 ) ) ;
#1023 = ORIENTED_EDGE ( 'NONE', *, *, #1213, .F. ) ;
#1024 = DIRECTION ( 'NONE',  ( 0.000000000000000000, 2.891205793294677833E-16, -1.000000000000000000 ) ) ;
#1025 = CARTESIAN_POINT ( 'NONE',  ( 3.275614304631214058, 1.460476694357452976, -13.33286280999302775 ) ) ;
#1026 = DIRECTION ( 'NONE',  ( 0.000000000000000000, 0.000000000000000000, 1.000000000000000000 ) ) ;
#1027 = CIRCLE ( 'NONE', #1051, 1.000000000000000000 ) ;
#1028 = DIRECTION ( 'NONE',  ( 0.000000000000000000, -0.000000000000000000, -1.000000000000000000 ) ) ;
#1029 = ORIENTED_EDGE ( 'NONE', *, *, #997, .F. ) ;
#1030 = DIRECTION ( 'NONE',  ( -1.000000000000000000, 0.000000000000000000, -0.000000000000000000 ) ) ;
#1031 = CARTESIAN_POINT ( 'NONE',  ( 3.337811327463453548, 4.416692011560743758, -15.06986580716399970 ) ) ;
#1032 = CARTESIAN_POINT ( 'NONE',  ( -1.733218970037984752, 1.822261716848332602, -16.35314685314682848 ) ) ;
#1033 = DIRECTION ( 'NONE',  ( -1.445602896647338917E-16, 0.000000000000000000, -1.000000000000000000 ) ) ;
#1034 = EDGE_CURVE ( 'NONE', #243, #1090, #744, .T. ) ;
#1035 = AXIS2_PLACEMENT_3D ( 'NONE', #627, #318, #126 ) ;
#1036 = ORIENTED_EDGE ( 'NONE', *, *, #750, .F. ) ;
#1037 = VECTOR ( 'NONE', #1140, 1000.000000000000000 ) ;
#1038 = EDGE_CURVE ( 'NONE', #58, #1095, #120, .T. ) ;
#1039 = CARTESIAN_POINT ( 'NONE',  ( -2.168404344971008868E-15, 5.169234895941124286, -16.35314685314682848 ) ) ;
#1040 = CARTESIAN_POINT ( 'NONE',  ( -0.4173421163858675453, 4.204888946433206875, -16.35314685314682848 ) ) ;
#1041 = DIRECTION ( 'NONE',  ( 0.000000000000000000, 0.000000000000000000, 1.000000000000000000 ) ) ;
#1042 = DIRECTION ( 'NONE',  ( 0.000000000000000000, 0.000000000000000000, -1.000000000000000000 ) ) ;
#1043 = CARTESIAN_POINT ( 'NONE',  ( 2.999999999999998224, 9.999999999999998224, -10.85314685314683025 ) ) ;
#1044 = EDGE_LOOP ( 'NONE', ( #82, #248, #793, #1200 ) ) ;
#1045 = VECTOR ( 'NONE', #1247, 1000.000000000000000 ) ;
#1046 = CARTESIAN_POINT ( 'NONE',  ( 2.999999999999998224, 1.999999999999999112, -10.85314685314683203 ) ) ;
#1047 = LINE ( 'NONE', #311, #390 ) ;
#1048 = CARTESIAN_POINT ( 'NONE',  ( 0.03046872106845686587, 4.959571703875496951, -16.35314685314682848 ) ) ;
#1049 = CARTESIAN_POINT ( 'NONE',  ( 2.999999999999997780, 10.00000000000000000, -16.35314685314682848 ) ) ;
#1050 = DIRECTION ( 'NONE',  ( 1.000000000000000000, 0.000000000000000000, -9.637352644315596475E-17 ) ) ;
#1051 = AXIS2_PLACEMENT_3D ( 'NONE', #237, #1141, #227 ) ;
#1052 = ORIENTED_EDGE ( 'NONE', *, *, #412, .F. ) ;
#1053 = CARTESIAN_POINT ( 'NONE',  ( 2.473525346199713759, 8.551674790523193792, -16.35314685314682848 ) ) ;
#1054 = DIRECTION ( 'NONE',  ( 1.000000000000000000, 0.000000000000000000, -9.637352644315596475E-17 ) ) ;
#1055 = EDGE_CURVE ( 'NONE', #553, #756, #353, .T. ) ;
#1056 = CYLINDRICAL_SURFACE ( 'NONE', #473, 4.000000000000000000 ) ;
#1057 = ORIENTED_EDGE ( 'NONE', *, *, #1216, .T. ) ;
#1058 = CIRCLE ( 'NONE', #1267, 5.000000000000000000 ) ;
#1059 = CARTESIAN_POINT ( 'NONE',  ( 2.924044405506901256, 9.806546408572815565, -16.35314685314682848 ) ) ;
#1060 = PRODUCT_DEFINITION_FORMATION_WITH_SPECIFIED_SOURCE ( 'ANY', '', #68, .NOT_KNOWN. ) ;
#1061 = EDGE_CURVE ( 'NONE', #751, #912, #864, .T. ) ;
#1062 = CARTESIAN_POINT ( 'NONE',  ( -2.500000000000002220, 10.00000000000000000, 3.646853146853170635 ) ) ;
#1063 = DIRECTION ( 'NONE',  ( -1.000000000000000000, -0.000000000000000000, 9.637352644315595243E-17 ) ) ;
#1064 = EDGE_CURVE ( 'NONE', #299, #243, #589, .T. ) ;
#1065 = ORIENTED_EDGE ( 'NONE', *, *, #447, .F. ) ;
#1066 = CARTESIAN_POINT ( 'NONE',  ( -2.168404344971008868E-15, 5.169234895941124286, -16.35314685314682848 ) ) ;
#1067 = DIRECTION ( 'NONE',  ( -1.000000000000000000, -0.000000000000000000, 9.637352644315595243E-17 ) ) ;
#1068 = ORIENTED_EDGE ( 'NONE', *, *, #464, .F. ) ;
#1069 = CARTESIAN_POINT ( 'NONE',  ( 2.834857659099751181, 9.582580198348013667, -16.35314685314683203 ) ) ;
#1070 = AXIS2_PLACEMENT_3D ( 'NONE', #84, #30, #752 ) ;
#1071 = DIRECTION ( 'NONE',  ( 0.000000000000000000, 0.000000000000000000, -1.000000000000000000 ) ) ;
#1072 = CLOSED_SHELL ( 'NONE', ( #844, #941, #309, #925, #748, #667, #725, #1315, #709, #119, #802, #491, #1196, #900, #526, #31, #887, #431, #1103, #327, #264, #213, #1156, #851, #552, #35, #1293, #609, #10, #1189, #828, #352, #385, #562, #979, #150 ) ) ;
#1073 = AXIS2_PLACEMENT_3D ( 'NONE', #1111, #295, #1024 ) ;
#1074 = CARTESIAN_POINT ( 'NONE',  ( 3.328616654513356643, 6.849446230852592521, -14.69929170596321200 ) ) ;
#1075 = EDGE_CURVE ( 'NONE', #680, #317, #481, .T. ) ;
#1076 = ORIENTED_EDGE ( 'NONE', *, *, #583, .T. ) ;
#1077 = CARTESIAN_POINT ( 'NONE',  ( 3.207845917719419848, 9.075604738148651762, -12.48812832352490787 ) ) ;
#1078 = EDGE_CURVE ( 'NONE', #600, #924, #123, .T. ) ;
#1079 = LINE ( 'NONE', #883, #95 ) ;
#1080 = CARTESIAN_POINT ( 'NONE',  ( 3.285014964719683572, 1.605243742636109694, -13.50712426232935037 ) ) ;
#1081 = LINE ( 'NONE', #575, #614 ) ;
#1082 = ORIENTED_EDGE ( 'NONE', *, *, #394, .T. ) ;
#1083 = ORIENTED_EDGE ( 'NONE', *, *, #625, .F. ) ;
#1084 = CARTESIAN_POINT ( 'NONE',  ( 3.326585942231074622, 7.011724124243342793, -14.62134071152677706 ) ) ;
#1085 = CARTESIAN_POINT ( 'NONE',  ( 2.999999999999997780, 10.00000000000000000, -16.35314685314682848 ) ) ;
#1086 = AXIS2_PLACEMENT_3D ( 'NONE', #235, #1054, #952 ) ;
#1087 = CARTESIAN_POINT ( 'NONE',  ( 3.294339484085092362, 1.785707184187284025, -13.70965418225402921 ) ) ;
#1088 = CARTESIAN_POINT ( 'NONE',  ( 3.999999999999998224, 10.00000000000000178, -10.85314685314683203 ) ) ;
#1089 = ORIENTED_EDGE ( 'NONE', *, *, #343, .F. ) ;
#1090 = VERTEX_POINT ( 'NONE', #938 ) ;
#1091 = DIRECTION ( 'NONE',  ( 9.637352644315596475E-17, 0.000000000000000000, 1.000000000000000000 ) ) ;
#1092 = CARTESIAN_POINT ( 'NONE',  ( 3.333510063476944119, 3.622783683118837583, -14.88787399799324973 ) ) ;
#1093 = CARTESIAN_POINT ( 'NONE',  ( -2.168404344971008868E-15, 10.00000000000000000, -15.93572254810267097 ) ) ;
#1094 = EDGE_CURVE ( 'NONE', #936, #58, #435, .T. ) ;
#1095 = VERTEX_POINT ( 'NONE', #1046 ) ;
#1096 = EDGE_LOOP ( 'NONE', ( #599, #782, #286, #540, #333 ) ) ;
#1097 = CARTESIAN_POINT ( 'NONE',  ( 3.999999999999998224, 9.000000000000001776, -10.85314685314683203 ) ) ;
#1098 = VECTOR ( 'NONE', #232, 1000.000000000000000 ) ;
#1099 = CARTESIAN_POINT ( 'NONE',  ( 3.338531789878138145, 4.702709463002312518, -15.10180714320490125 ) ) ;
#1100 = PRESENTATION_LAYER_ASSIGNMENT (  '', '', ( #767 ) ) ;
#1101 = FACE_OUTER_BOUND ( 'NONE', #201, .T. ) ;
#1102 = ORIENTED_EDGE ( 'NONE', *, *, #206, .T. ) ;
#1103 = ADVANCED_FACE ( 'NONE', ( #1245 ), #329, .F. ) ;
#1104 = EDGE_LOOP ( 'NONE', ( #15, #254, #871, #9 ) ) ;
#1105 = CYLINDRICAL_SURFACE ( 'NONE', #1198, 3.000000000000000000 ) ;
#1106 = CARTESIAN_POINT ( 'NONE',  ( -0.9558170635435134788, 3.463072405727063430, -16.35314685314682848 ) ) ;
#1107 = CARTESIAN_POINT ( 'NONE',  ( -2.168404344971008474E-15, 2.824059394736019080, -16.22119944130808378 ) ) ;
#1108 = LINE ( 'NONE', #62, #1163 ) ;
#1109 = ORIENTED_EDGE ( 'NONE', *, *, #1055, .T. ) ;
#1110 = EDGE_LOOP ( 'NONE', ( #222, #313, #1309, #1180 ) ) ;
#1111 = CARTESIAN_POINT ( 'NONE',  ( -2.501000000000003443, 3.500000000000000444, -10.85314685314683203 ) ) ;
#1112 = CARTESIAN_POINT ( 'NONE',  ( -2.168404344971009262E-15, 0.4262460492716783067, -15.93572254810267808 ) ) ;
#1113 = APPLICATION_PROTOCOL_DEFINITION ( 'draft international standard', 'automotive_design', 1998, #1 ) ;
#1114 = CARTESIAN_POINT ( 'NONE',  ( -2.168404344971009262E-15, 9.575286036149169178, -15.93572254810270472 ) ) ;
#1115 = EDGE_CURVE ( 'NONE', #144, #299, #263, .T. ) ;
#1116 = CIRCLE ( 'NONE', #1186, 5.000000000000000000 ) ;
#1117 = EDGE_LOOP ( 'NONE', ( #1089, #720, #238, #489 ) ) ;
#1118 = DIRECTION ( 'NONE',  ( 1.000000000000000000, 0.000000000000000000, -9.637352644315596475E-17 ) ) ;
#1119 = EDGE_CURVE ( 'NONE', #383, #496, #525, .T. ) ;
#1120 = CARTESIAN_POINT ( 'NONE',  ( -0.6268743337284233830, 3.932191748235713824, -16.35314685314682848 ) ) ;
#1121 = FACE_OUTER_BOUND ( 'NONE', #1317, .T. ) ;
#1122 = FILL_AREA_STYLE ('',( #409 ) ) ;
#1123 = LINE ( 'NONE', #706, #325 ) ;
#1124 = CIRCLE ( 'NONE', #204, 4.000000000000000000 ) ;
#1125 = ORIENTED_EDGE ( 'NONE', *, *, #1017, .T. ) ;
#1126 = DIRECTION ( 'NONE',  ( 1.000000000000000000, -0.000000000000000000, -9.637352644315597708E-17 ) ) ;
#1127 = CARTESIAN_POINT ( 'NONE',  ( -0.3463136911289241282, 4.294933869887662681, -16.35314685314682848 ) ) ;
#1128 = FACE_OUTER_BOUND ( 'NONE', #88, .T. ) ;
#1129 = DIRECTION ( 'NONE',  ( 1.000000000000000000, -0.000000000000000000, -9.637352644315596475E-17 ) ) ;
#1130 = PLANE ( 'NONE',  #29 ) ;
#1131 = VERTEX_POINT ( 'NONE', #994 ) ;
#1132 = CARTESIAN_POINT ( 'NONE',  ( -2.168404344971008868E-15, 4.830765104054499659, -16.35314685314682848 ) ) ;
#1133 = CARTESIAN_POINT ( 'NONE',  ( 3.330887304961478890, 6.686983059886074443, -14.78385885701408142 ) ) ;
#1134 = EDGE_CURVE ( 'NONE', #600, #317, #1058, .T. ) ;
#1135 = VERTEX_POINT ( 'NONE', #488 ) ;
#1136 = CIRCLE ( 'NONE', #564, 1.000000000000000000 ) ;
#1137 = DIRECTION ( 'NONE',  ( -0.000000000000000000, -0.000000000000000000, -1.000000000000000000 ) ) ;
#1138 = CARTESIAN_POINT ( 'NONE',  ( 3.335480428563974087, 6.086217144551400615, -14.97015670371263774 ) ) ;
#1139 = LINE ( 'NONE', #651, #129 ) ;
#1140 = DIRECTION ( 'NONE',  ( 1.000000000000000000, -0.000000000000000000, -9.637352644315597708E-17 ) ) ;
#1141 = DIRECTION ( 'NONE',  ( -0.000000000000000000, 1.000000000000000000, -0.000000000000000000 ) ) ;
#1142 = ORIENTED_EDGE ( 'NONE', *, *, #206, .F. ) ;
#1143 = DIRECTION ( 'NONE',  ( 0.000000000000000000, -1.000000000000000000, 0.000000000000000000 ) ) ;
#1144 = CARTESIAN_POINT ( 'NONE',  ( 1.947537140099361075, 4.208560571540687079, -16.35314685314683203 ) ) ;
#1145 = DIRECTION ( 'NONE',  ( 1.000000000000000000, 0.000000000000000000, -9.637352644315596475E-17 ) ) ;
#1146 = VECTOR ( 'NONE', #954, 1000.000000000000000 ) ;
#1147 = LINE ( 'NONE', #354, #649 ) ;
#1148 = EDGE_LOOP ( 'NONE', ( #293, #886, #809, #149, #477 ) ) ;
#1149 = AXIS2_PLACEMENT_3D ( 'NONE', #1175, #69, #977 ) ;
#1150 = ORIENTED_EDGE ( 'NONE', *, *, #1064, .F. ) ;
#1151 = CARTESIAN_POINT ( 'NONE',  ( 2.999999999999999112, 5.000000000000000000, -4.853146853146831141 ) ) ;
#1152 = DIRECTION ( 'NONE',  ( 0.000000000000000000, -1.445602896647337931E-16, 1.000000000000000000 ) ) ;
#1153 = DIRECTION ( 'NONE',  ( 0.000000000000000000, -1.734723475976807094E-15, 1.000000000000000000 ) ) ;
#1154 = AXIS2_PLACEMENT_3D ( 'NONE', #445, #942, #21 ) ;
#1155 = ORIENTED_EDGE ( 'NONE', *, *, #87, .F. ) ;
#1156 = ADVANCED_FACE ( 'NONE', ( #474 ), #892, .T. ) ;
#1157 = CARTESIAN_POINT ( 'NONE',  ( -0.3347099107238798443, 5.690252922777576217, -16.35314685314682848 ) ) ;
#1158 = LINE ( 'NONE', #754, #753 ) ;
#1159 = EDGE_CURVE ( 'NONE', #666, #962, #374, .T. ) ;
#1160 = DIRECTION ( 'NONE',  ( 0.000000000000000000, 0.000000000000000000, 1.000000000000000000 ) ) ;
#1161 = ORIENTED_EDGE ( 'NONE', *, *, #87, .T. ) ;
#1162 = CARTESIAN_POINT ( 'NONE',  ( 3.242168172928735714, 8.868189633249864201, -12.84673556975361208 ) ) ;
#1163 = VECTOR ( 'NONE', #604, 1000.000000000000000 ) ;
#1164 = CARTESIAN_POINT ( 'NONE',  ( -1.796241779109196912, 1.603401648164213045, -16.35314685314682848 ) ) ;
#1165 = LINE ( 'NONE', #840, #64 ) ;
#1166 = EDGE_LOOP ( 'NONE', ( #1172, #76, #1255, #518 ) ) ;
#1167 = ORIENTED_EDGE ( 'NONE', *, *, #394, .F. ) ;
#1168 = CARTESIAN_POINT ( 'NONE',  ( 2.652151787935827620, 9.087911809981443767, -16.35314685314682848 ) ) ;
#1169 = CARTESIAN_POINT ( 'NONE',  ( 5.999999999999998224, 1.000000000000001332, -10.85314685314683203 ) ) ;
#1170 = EDGE_CURVE ( 'NONE', #175, #266, #1307, .T. ) ;
#1171 = CARTESIAN_POINT ( 'NONE',  ( 3.310613025905528417, 7.779550113235213615, -14.11353012462041967 ) ) ;
#1172 = ORIENTED_EDGE ( 'NONE', *, *, #1213, .T. ) ;
#1173 = EDGE_CURVE ( 'NONE', #65, #1294, #381, .T. ) ;
#1174 = CARTESIAN_POINT ( 'NONE',  ( 2.583439971256559886, 8.887795708236531311, -16.35314685314682848 ) ) ;
#1175 = CARTESIAN_POINT ( 'NONE',  ( -2.000000000000001776, 0.000000000000000000, -11.35314685314682848 ) ) ;
#1176 = AXIS2_PLACEMENT_3D ( 'NONE', #438, #1241, #1265 ) ;
#1177 = CARTESIAN_POINT ( 'NONE',  ( 3.259686656514565239, 1.278252981636556207, -13.07764353798775581 ) ) ;
#1178 = DIRECTION ( 'NONE',  ( 0.000000000000000000, 0.000000000000000000, -1.000000000000000000 ) ) ;
#1179 = EDGE_LOOP ( 'NONE', ( #733, #1102, #188, #490 ) ) ;
#1180 = ORIENTED_EDGE ( 'NONE', *, *, #587, .T. ) ;
#1181 = CARTESIAN_POINT ( 'NONE',  ( 2.131913828088533247, 7.206665857820557797, -16.35314685314682848 ) ) ;
#1182 = CARTESIAN_POINT ( 'NONE',  ( -2.500000000000002220, 10.00000000000000000, 3.646853146853170635 ) ) ;
#1183 = CARTESIAN_POINT ( 'NONE',  ( 3.999999999999999112, 5.000000000000000000, -7.853146853146831141 ) ) ;
#1184 = DIRECTION ( 'NONE',  ( -1.000000000000000000, -0.000000000000000000, 9.637352644315595243E-17 ) ) ;
#1185 = VERTEX_POINT ( 'NONE', #786 ) ;
#1186 = AXIS2_PLACEMENT_3D ( 'NONE', #34, #959, #556 ) ;
#1187 = EDGE_LOOP ( 'NONE', ( #355, #63, #167, #497 ) ) ;
#1188 = DIRECTION ( 'NONE',  ( -0.000000000000000000, 1.000000000000000000, -0.000000000000000000 ) ) ;
#1189 = ADVANCED_FACE ( 'NONE', ( #282 ), #1199, .F. ) ;
#1190 = FACE_OUTER_BOUND ( 'NONE', #679, .T. ) ;
#1191 = DIRECTION ( 'NONE',  ( 0.7071067811865479058, -0.000000000000000000, 0.7071067811865472397 ) ) ;
#1192 = VERTEX_POINT ( 'NONE', #276 ) ;
#1193 = VERTEX_POINT ( 'NONE', #699 ) ;
#1194 = DIRECTION ( 'NONE',  ( 0.000000000000000000, -1.000000000000000000, 0.000000000000000000 ) ) ;
#1195 = VECTOR ( 'NONE', #724, 1000.000000000000000 ) ;
#1196 = ADVANCED_FACE ( 'NONE', ( #1101 ), #503, .F. ) ;
#1197 = CARTESIAN_POINT ( 'NONE',  ( 3.309611130129874734, 2.186621023588687596, -14.08558617487502929 ) ) ;
#1198 = AXIS2_PLACEMENT_3D ( 'NONE', #615, #202, #197 ) ;
#1199 = CYLINDRICAL_SURFACE ( 'NONE', #1014, 1.000000000000000000 ) ;
#1200 = ORIENTED_EDGE ( 'NONE', *, *, #731, .F. ) ;
#1201 = VERTEX_POINT ( 'NONE', #194 ) ;
#1202 = CARTESIAN_POINT ( 'NONE',  ( -2.501000000000003443, 5.000000000000000888, -10.85314685314683025 ) ) ;
#1203 = CARTESIAN_POINT ( 'NONE',  ( 2.654627449539606499, 0.9051121235721774072, -16.35314685314682848 ) ) ;
#1204 = DIRECTION ( 'NONE',  ( -1.000000000000000000, -0.000000000000000000, 9.637352644315595243E-17 ) ) ;
#1205 =( GEOMETRIC_REPRESENTATION_CONTEXT ( 3 ) GLOBAL_UNCERTAINTY_ASSIGNED_CONTEXT ( ( #934 ) ) GLOBAL_UNIT_ASSIGNED_CONTEXT ( ( #517, #1314, #839 ) ) REPRESENTATION_CONTEXT ( 'NONE', 'WORKASPACE' ) );
#1206 = DIRECTION ( 'NONE',  ( 0.000000000000000000, -1.000000000000000000, 0.000000000000000000 ) ) ;
#1207 = CARTESIAN_POINT ( 'NONE',  ( 5.999999999999998224, 5.000000000000000000, -7.853146853146831141 ) ) ;
#1208 = ORIENTED_EDGE ( 'NONE', *, *, #1078, .T. ) ;
#1209 = DIRECTION ( 'NONE',  ( 0.000000000000000000, 0.000000000000000000, -1.000000000000000000 ) ) ;
#1210 = CARTESIAN_POINT ( 'NONE',  ( 3.083611537761319799, 0.4867784408224222759, -11.73580971968426034 ) ) ;
#1211 = CIRCLE ( 'NONE', #1149, 5.000000000000000888 ) ;
#1212 = LINE ( 'NONE', #100, #322 ) ;
#1213 = EDGE_CURVE ( 'NONE', #266, #1131, #693, .T. ) ;
#1214 = CARTESIAN_POINT ( 'NONE',  ( -2.168404344971008868E-15, 5.000000000000000000, -7.853146853146831141 ) ) ;
#1215 = EDGE_LOOP ( 'NONE', ( #904, #700, #577 ) ) ;
#1216 = EDGE_CURVE ( 'NONE', #475, #383, #187, .T. ) ;
#1217 = DIRECTION ( 'NONE',  ( -9.637352644315597708E-17, -0.000000000000000000, -1.000000000000000000 ) ) ;
#1218 = AXIS2_PLACEMENT_3D ( 'NONE', #573, #980, #61 ) ;
#1219 = CARTESIAN_POINT ( 'NONE',  ( 0.000000000000000000, 0.000000000000000000, 0.000000000000000000 ) ) ;
#1220 = SURFACE_STYLE_FILL_AREA ( #1122 ) ;
#1221 = CARTESIAN_POINT ( 'NONE',  ( 5.999999999999998224, 9.000000000000001776, -10.85314685314683203 ) ) ;
#1222 = ORIENTED_EDGE ( 'NONE', *, *, #1289, .T. ) ;
#1223 = CARTESIAN_POINT ( 'NONE',  ( 2.999999999999998668, 8.000000000000000000, -7.853146853146829365 ) ) ;
#1224 = CARTESIAN_POINT ( 'NONE',  ( -0.1412188670135292867, 4.570831268742144182, -16.35314685314682848 ) ) ;
#1225 = AXIS2_PLACEMENT_3D ( 'NONE', #132, #729, #931 ) ;
#1226 = DIRECTION ( 'NONE',  ( 0.000000000000000000, 0.000000000000000000, -1.000000000000000000 ) ) ;
#1227 = FILL_AREA_STYLE ('',( #432 ) ) ;
#1228 = DIRECTION ( 'NONE',  ( 9.637352644315595243E-17, 0.000000000000000000, 1.000000000000000000 ) ) ;
#1229 = VECTOR ( 'NONE', #726, 1000.000000000000000 ) ;
#1230 = EDGE_LOOP ( 'NONE', ( #728, #557, #626, #446 ) ) ;
#1231 = CARTESIAN_POINT ( 'NONE',  ( 5.999999999999998224, 2.000000000000000888, -10.85314685314683203 ) ) ;
#1232 = CARTESIAN_POINT ( 'NONE',  ( 0.01288168622367530033, 5.131509085484097454, -16.35314685314682848 ) ) ;
#1233 = EDGE_CURVE ( 'NONE', #81, #924, #1001, .T. ) ;
#1234 = CARTESIAN_POINT ( 'NONE',  ( -2.168404344971008868E-15, 9.974937185533100603, -15.93572254810267097 ) ) ;
#1235 = VERTEX_POINT ( 'NONE', #85 ) ;
#1236 = CARTESIAN_POINT ( 'NONE',  ( 0.01932977998923827642, 5.115308168337207917, -16.35314685314682848 ) ) ;
#1237 = CARTESIAN_POINT ( 'NONE',  ( 3.298723020185288846, 1.892592123300075757, -13.81405413373558311 ) ) ;
#1238 = DIRECTION ( 'NONE',  ( -1.000000000000000000, 0.000000000000000000, 0.000000000000000000 ) ) ;
#1239 = LINE ( 'NONE', #303, #1229 ) ;
#1240 = EDGE_CURVE ( 'NONE', #440, #666, #290, .T. ) ;
#1241 = DIRECTION ( 'NONE',  ( 0.000000000000000000, 0.000000000000000000, -1.000000000000000000 ) ) ;
#1242 = AXIS2_PLACEMENT_3D ( 'NONE', #198, #617, #816 ) ;
#1243 = ORIENTED_EDGE ( 'NONE', *, *, #866, .T. ) ;
#1244 = AXIS2_PLACEMENT_3D ( 'NONE', #116, #631, #1033 ) ;
#1245 = FACE_OUTER_BOUND ( 'NONE', #506, .T. ) ;
#1246 = CARTESIAN_POINT ( 'NONE',  ( 2.141289671687273799, 2.745724803311854867, -16.35314685314683203 ) ) ;
#1247 = DIRECTION ( 'NONE',  ( -0.000000000000000000, 2.891205793294677833E-16, -1.000000000000000000 ) ) ;
#1248 = CARTESIAN_POINT ( 'NONE',  ( 5.999999999999998224, 5.000000000000000888, -10.85314685314683025 ) ) ;
#1249 = ORIENTED_EDGE ( 'NONE', *, *, #548, .T. ) ;
#1250 = CARTESIAN_POINT ( 'NONE',  ( -2.168404344971008868E-15, 4.024464580532307600, -16.33962906431262141 ) ) ;
#1251 = CARTESIAN_POINT ( 'NONE',  ( -0.7621095280820812112, 3.747182195678095518, -16.35314685314682848 ) ) ;
#1252 = PLANE ( 'NONE',  #1256 ) ;
#1253 = CARTESIAN_POINT ( 'NONE',  ( 0.000000000000000000, 0.000000000000000000, 6.146853146853170635 ) ) ;
#1254 = EDGE_CURVE ( 'NONE', #1193, #990, #1108, .T. ) ;
#1255 = ORIENTED_EDGE ( 'NONE', *, *, #1269, .F. ) ;
#1256 = AXIS2_PLACEMENT_3D ( 'NONE', #965, #1277, #1271 ) ;
#1257 = EDGE_CURVE ( 'NONE', #81, #512, #971, .T. ) ;
#1258 = CARTESIAN_POINT ( 'NONE',  ( -0.4060370475977186921, 5.780640433534511402, -16.35314685314682848 ) ) ;
#1259 = CARTESIAN_POINT ( 'NONE',  ( 2.999999999999997780, 0.000000000000000000, -16.35314685314682848 ) ) ;
#1260 = DIRECTION ( 'NONE',  ( -1.000000000000000000, 0.000000000000000000, -0.000000000000000000 ) ) ;
#1261 = AXIS2_PLACEMENT_3D ( 'NONE', #654, #1260, #27 ) ;
#1262 = ORIENTED_EDGE ( 'NONE', *, *, #768, .F. ) ;
#1263 = CARTESIAN_POINT ( 'NONE',  ( 2.237200003295395145, 7.702388923781614771, -16.35314685314682848 ) ) ;
#1264 = CARTESIAN_POINT ( 'NONE',  ( 2.999999999999999556, 5.000000000000000000, -2.853146853146831141 ) ) ;
#1265 = DIRECTION ( 'NONE',  ( -1.000000000000000000, 0.000000000000000000, 0.000000000000000000 ) ) ;
#1266 = VERTEX_POINT ( 'NONE', #271 ) ;
#1267 = AXIS2_PLACEMENT_3D ( 'NONE', #495, #988, #1007 ) ;
#1268 = CARTESIAN_POINT ( 'NONE',  ( -1.581733852015845931, 7.742624957069502045, -16.35314685314682848 ) ) ;
#1269 = EDGE_CURVE ( 'NONE', #907, #930, #1081, .T. ) ;
#1270 = VECTOR ( 'NONE', #180, 1000.000000000000000 ) ;
#1271 = DIRECTION ( 'NONE',  ( 1.000000000000000000, 0.000000000000000000, -0.000000000000000000 ) ) ;
#1272 = EDGE_CURVE ( 'NONE', #299, #955, #174, .T. ) ;
#1273 = CARTESIAN_POINT ( 'NONE',  ( 3.144704582961853845, 9.324155916799947263, -12.03028569615923260 ) ) ;
#1274 = EDGE_LOOP ( 'NONE', ( #1029, #1082, #1023, #118, #1262, #814, #862, #361, #888 ) ) ;
#1275 = AXIS2_PLACEMENT_3D ( 'NONE', #848, #636, #1152 ) ;
#1276 = CARTESIAN_POINT ( 'NONE',  ( 2.858003723542120067, 9.641890041358413654, -16.35314685314683203 ) ) ;
#1277 = DIRECTION ( 'NONE',  ( 0.000000000000000000, 0.000000000000000000, 1.000000000000000000 ) ) ;
#1278 = CARTESIAN_POINT ( 'NONE',  ( 3.143134899332578058, 0.6708422158864397744, -12.02157731940566876 ) ) ;
#1279 = CARTESIAN_POINT ( 'NONE',  ( 5.999999999999998224, 5.000000000000000000, -3.853146853146831141 ) ) ;
#1280 = ORIENTED_EDGE ( 'NONE', *, *, #1289, .F. ) ;
#1281 = ORIENTED_EDGE ( 'NONE', *, *, #70, .T. ) ;
#1282 = CARTESIAN_POINT ( 'NONE',  ( -1.794786895113700931, 8.391217215675791152, -16.35314685314682848 ) ) ;
#1283 = CARTESIAN_POINT ( 'NONE',  ( -2.000000000000001776, 0.02506281446690121484, -11.35314685314683025 ) ) ;
#1284 = CARTESIAN_POINT ( 'NONE',  ( 2.999999999999998668, 0.1513812281530481918, -11.41299696490538196 ) ) ;
#1285 = CARTESIAN_POINT ( 'NONE',  ( -2.168404344971008868E-15, 6.500000000000000888, -10.85314685314682848 ) ) ;
#1286 = ORIENTED_EDGE ( 'NONE', *, *, #510, .T. ) ;
#1287 = ORIENTED_EDGE ( 'NONE', *, *, #1021, .F. ) ;
#1288 = CARTESIAN_POINT ( 'NONE',  ( 3.316999124036898561, 7.531819367144310995, -14.30447732885903100 ) ) ;
#1289 = EDGE_CURVE ( 'NONE', #756, #1192, #1239, .T. ) ;
#1290 = CARTESIAN_POINT ( 'NONE',  ( 3.000000000000000000, 10.00000000000000000, 6.146853146853170635 ) ) ;
#1291 = DIRECTION ( 'NONE',  ( 9.637352644315595243E-17, 0.000000000000000000, 1.000000000000000000 ) ) ;
#1292 = CARTESIAN_POINT ( 'NONE',  ( 0.000000000000000000, 0.000000000000000000, 6.146853146853170635 ) ) ;
#1293 = ADVANCED_FACE ( 'NONE', ( #825 ), #7, .F. ) ;
#1294 = VERTEX_POINT ( 'NONE', #417 ) ;
#1295 = ORIENTED_EDGE ( 'NONE', *, *, #821, .T. ) ;
#1296 = EDGE_CURVE ( 'NONE', #58, #440, #229, .T. ) ;
#1297 = MANIFOLD_SOLID_BREP ( 'Raccordo3', #1072 ) ;
#1298 = PLANE ( 'NONE',  #1319 ) ;
#1299 = CARTESIAN_POINT ( 'NONE',  ( 3.208969113859708955, 0.9297823217879707114, -12.49798798956893897 ) ) ;
#1300 = DIRECTION ( 'NONE',  ( 0.000000000000000000, 0.000000000000000000, 1.000000000000000000 ) ) ;
#1301 = ORIENTED_EDGE ( 'NONE', *, *, #253, .F. ) ;
#1302 = ORIENTED_EDGE ( 'NONE', *, *, #1134, .F. ) ;
#1303 = CARTESIAN_POINT ( 'NONE',  ( 2.999999999999997780, 0.000000000000000000, -16.35314685314682848 ) ) ;
#1304 = AXIS2_PLACEMENT_3D ( 'NONE', #1006, #334, #920 ) ;
#1305 = DIRECTION ( 'NONE',  ( 0.000000000000000000, -2.891205793294680792E-16, 1.000000000000000000 ) ) ;
#1306 = VECTOR ( 'NONE', #486, 1000.000000000000000 ) ;
#1307 = LINE ( 'NONE', #1292, #929 ) ;
#1308 = ORIENTED_EDGE ( 'NONE', *, *, #319, .T. ) ;
#1309 = ORIENTED_EDGE ( 'NONE', *, *, #1017, .F. ) ;
#1310 = CARTESIAN_POINT ( 'NONE',  ( -2.168404344971008868E-15, 10.00000000000000000, 3.646853146853170635 ) ) ;
#1311 = EDGE_CURVE ( 'NONE', #426, #990, #1124, .T. ) ;
#1312 = CARTESIAN_POINT ( 'NONE',  ( 3.115964882932913849, 0.5866014475788792204, -11.88250778963107024 ) ) ;
#1313 = CARTESIAN_POINT ( 'NONE',  ( 2.999999999999997780, 10.00000000000000000, -16.35314685314682848 ) ) ;
#1314 =( NAMED_UNIT ( * ) PLANE_ANGLE_UNIT ( ) SI_UNIT ( $, .RADIAN. ) );
#1315 = ADVANCED_FACE ( 'NONE', ( #212, #611 ), #921, .F. ) ;
#1316 = DIRECTION ( 'NONE',  ( -0.7071067811865479058, 0.000000000000000000, -0.7071067811865472397 ) ) ;
#1317 = EDGE_LOOP ( 'NONE', ( #215, #798, #86, #694 ) ) ;
#1318 = CARTESIAN_POINT ( 'NONE',  ( 0.000000000000000000, 10.00000000000000000, 0.000000000000000000 ) ) ;
#1319 = AXIS2_PLACEMENT_3D ( 'NONE', #1085, #794, #689 ) ;
#1320 = DIRECTION ( 'NONE',  ( -0.000000000000000000, -1.000000000000000000, -0.000000000000000000 ) ) ;
#1321 = CARTESIAN_POINT ( 'NONE',  ( 2.999999999999998224, 5.000000000000000888, -10.85314685314683025 ) ) ;
ENDSEC;
END-ISO-10303-21;
