# Supplementary material for: Application of 3D Printing Technology to Produce Hippocampal Customized Guide Cannulas
Source: eNeuro. 2022 Sep 27;9(5):ENEURO.0099-22.2022. doi: 10.1523/ENEURO.0099-22.2022 (PMC9522464; doi:10.1523/ENEURO.0099-22.2022)
Supplement: Figure 2-1 — *.Stl files, *.STEP files, and technical drawings. Download Figure 2-1, ZIP file. [file enu-eN-MNT-0099-22-s02.zip › STEP/Cut lenght regulator.STEP]

ISO-10303-21;
HEADER;
FILE_DESCRIPTION (( 'STEP AP214' ),
    '1' );
FILE_NAME ('Cut lenght regulator.STEP',
    '2022-07-14T14:34:04',
    ( '' ),
    ( '' ),
    'SwSTEP 2.0',
    'SolidWorks 2019',
    '' );
FILE_SCHEMA (( 'AUTOMOTIVE_DESIGN' ));
ENDSEC;

DATA;
#1 = EDGE_CURVE ( 'NONE', #2440, #28, #485, .T. ) ;
#2 = CYLINDRICAL_SURFACE ( 'NONE', #918, 1.500000000000001332 ) ;
#3 =( NAMED_UNIT ( * ) SI_UNIT ( $, .STERADIAN. ) SOLID_ANGLE_UNIT ( ) );
#4 = ORIENTED_EDGE ( 'NONE', *, *, #2983, .T. ) ;
#5 = CARTESIAN_POINT ( 'NONE',  ( 28.00000000000000711, 4.000000000000018652, 15.00000000000000178 ) ) ;
#6 = CARTESIAN_POINT ( 'NONE',  ( 27.99999999999998934, 13.00000000000000888, 31.00000000000000000 ) ) ;
#7 = CARTESIAN_POINT ( 'NONE',  ( -17.75000000000000711, 13.00000000000000533, 0.000000000000000000 ) ) ;
#8 = CARTESIAN_POINT ( 'NONE',  ( 28.00000000000000711, 4.000000000000017764, 12.00000000000000711 ) ) ;
#9 = PRESENTATION_LAYER_ASSIGNMENT (  '', '', ( #554 ) ) ;
#10 = VERTEX_POINT ( 'NONE', #1676 ) ;
#11 = DIRECTION ( 'NONE',  ( -5.349805401075665754E-31, 2.891205793294684243E-16, 1.000000000000000000 ) ) ;
#12 = DIRECTION ( 'NONE',  ( 1.000000000000000000, 1.261617073437678443E-15, 0.000000000000000000 ) ) ;
#13 = FACE_BOUND ( 'NONE', #2828, .T. ) ;
#14 = ORIENTED_EDGE ( 'NONE', *, *, #2782, .F. ) ;
#15 = ADVANCED_FACE ( 'NONE', ( #2627 ), #2393, .F. ) ;
#16 = CARTESIAN_POINT ( 'NONE',  ( 28.00000000000001421, 4.023341918590015168E-14, 30.99999999999999645 ) ) ;
#17 = AXIS2_PLACEMENT_3D ( 'NONE', #2588, #204, #2304 ) ;
#18 = CARTESIAN_POINT ( 'NONE',  ( 25.02309765693770771, 14.93234530721898423, 30.58277469459715192 ) ) ;
#19 = ORIENTED_EDGE ( 'NONE', *, *, #1699, .F. ) ;
#20 = CARTESIAN_POINT ( 'NONE',  ( -15.00000000000000000, 4.999999999999997335, 3.499999999999999556 ) ) ;
#21 = DIRECTION ( 'NONE',  ( -0.000000000000000000, -3.854941057726237604E-16, -1.000000000000000000 ) ) ;
#22 = DIRECTION ( 'NONE',  ( -1.387778780781445676E-16, 1.000000000000000000, -0.000000000000000000 ) ) ;
#23 = EDGE_CURVE ( 'NONE', #2082, #1614, #914, .T. ) ;
#24 = ORIENTED_EDGE ( 'NONE', *, *, #2149, .T. ) ;
#25 = CARTESIAN_POINT ( 'NONE',  ( 28.00000000000001066, 1.000000000000025313, 40.00000000000000000 ) ) ;
#26 = CARTESIAN_POINT ( 'NONE',  ( 16.99999999999999645, 5.000000000000000888, 36.43933818400120828 ) ) ;
#27 = CARTESIAN_POINT ( 'NONE',  ( -17.00000000000000355, 4.999999999999997335, 36.43933818400120828 ) ) ;
#28 = VERTEX_POINT ( 'NONE', #932 ) ;
#29 = CYLINDRICAL_SURFACE ( 'NONE', #877, 2.749999999999999112 ) ;
#30 = AXIS2_PLACEMENT_3D ( 'NONE', #238, #1882, #198 ) ;
#31 = ADVANCED_FACE ( 'NONE', ( #3088 ), #2869, .F. ) ;
#32 = AXIS2_PLACEMENT_3D ( 'NONE', #1551, #2021, #3065 ) ;
#33 = CARTESIAN_POINT ( 'NONE',  ( -28.00000000000001421, 3.999999999999996447, 28.00000000000000000 ) ) ;
#34 = ADVANCED_FACE ( 'NONE', ( #1859, #2582 ), #29, .F. ) ;
#35 = VECTOR ( 'NONE', #2033, 1000.000000000000000 ) ;
#36 = DIRECTION ( 'NONE',  ( 0.000000000000000000, 0.000000000000000000, -1.000000000000000000 ) ) ;
#37 = DIRECTION ( 'NONE',  ( -1.000000000000000000, -1.387778780781445676E-16, 0.000000000000000000 ) ) ;
#38 = FACE_OUTER_BOUND ( 'NONE', #3016, .T. ) ;
#39 = VERTEX_POINT ( 'NONE', #949 ) ;
#40 = DIRECTION ( 'NONE',  ( -2.312964634635740689E-15, 1.000000000000000000, 0.000000000000000000 ) ) ;
#41 = LINE ( 'NONE', #747, #931 ) ;
#42 = CARTESIAN_POINT ( 'NONE',  ( -13.00000000000001421, 12.99999999999999822, 39.23999999999998778 ) ) ;
#43 = VERTEX_POINT ( 'NONE', #1879 ) ;
#44 = ADVANCED_FACE ( 'NONE', ( #3068 ), #1213, .F. ) ;
#45 = ORIENTED_EDGE ( 'NONE', *, *, #594, .F. ) ;
#46 = CARTESIAN_POINT ( 'NONE',  ( -13.00000000000001421, 10.20416345659798552, 20.00000000000000000 ) ) ;
#47 = ADVANCED_FACE ( 'NONE', ( #2853 ), #721, .F. ) ;
#48 = FACE_OUTER_BOUND ( 'NONE', #2495, .T. ) ;
#49 = CARTESIAN_POINT ( 'NONE',  ( -26.00139737485342550, 13.59822211703245287, 28.73465133603271227 ) ) ;
#50 = CARTESIAN_POINT ( 'NONE',  ( 13.64564392373899437, 9.999999999999982236, 39.23999999999999488 ) ) ;
#51 = ORIENTED_EDGE ( 'NONE', *, *, #2646, .T. ) ;
#52 = CARTESIAN_POINT ( 'NONE',  ( 0.000000000000000000, 7.500000000000005329, 0.000000000000000000 ) ) ;
#53 = CARTESIAN_POINT ( 'NONE',  ( -27.82842712474620583, 12.99999999999999645, 28.00491022697530141 ) ) ;
#54 = DIRECTION ( 'NONE',  ( -0.000000000000000000, -0.000000000000000000, -1.000000000000000000 ) ) ;
#55 = ORIENTED_EDGE ( 'NONE', *, *, #446, .T. ) ;
#56 = AXIS2_PLACEMENT_3D ( 'NONE', #1681, #3083, #1907 ) ;
#57 = PLANE ( 'NONE',  #834 ) ;
#58 = ORIENTED_EDGE ( 'NONE', *, *, #1586, .T. ) ;
#59 = AXIS2_PLACEMENT_3D ( 'NONE', #2485, #978, #1286 ) ;
#60 = DIRECTION ( 'NONE',  ( -5.782411586589332001E-15, 1.000000000000000000, -0.000000000000000000 ) ) ;
#61 = AXIS2_PLACEMENT_3D ( 'NONE', #492, #305, #37 ) ;
#62 = DIRECTION ( 'NONE',  ( 0.000000000000000000, -0.000000000000000000, -1.000000000000000000 ) ) ;
#63 = CARTESIAN_POINT ( 'NONE',  ( -25.54260552551323471, 14.05138662533177829, 29.27062857699183596 ) ) ;
#64 = VECTOR ( 'NONE', #1496, 1000.000000000000000 ) ;
#65 = EDGE_CURVE ( 'NONE', #2936, #414, #1625, .T. ) ;
#66 = ORIENTED_EDGE ( 'NONE', *, *, #1786, .T. ) ;
#67 = CARTESIAN_POINT ( 'NONE',  ( -27.82842712474620583, 12.99999999999999645, 25.00000000000000000 ) ) ;
#68 = CARTESIAN_POINT ( 'NONE',  ( 16.49999999999999645, 15.00000000000000178, 3.499999999999999556 ) ) ;
#69 = CARTESIAN_POINT ( 'NONE',  ( -27.61633490379299261, 12.99999999999999645, 11.98294012980008993 ) ) ;
#70 = ORIENTED_EDGE ( 'NONE', *, *, #255, .T. ) ;
#71 = CARTESIAN_POINT ( 'NONE',  ( -17.75000000000000711, 13.00000000000000533, 7.200000000000000178 ) ) ;
#72 = EDGE_LOOP ( 'NONE', ( #396, #725, #1225, #143 ) ) ;
#73 = VECTOR ( 'NONE', #1730, 1000.000000000000000 ) ;
#74 = PLANE ( 'NONE',  #171 ) ;
#75 = EDGE_CURVE ( 'NONE', #1342, #2714, #483, .T. ) ;
#76 = VECTOR ( 'NONE', #2807, 1000.000000000000000 ) ;
#77 = FACE_OUTER_BOUND ( 'NONE', #2545, .T. ) ;
#78 = CARTESIAN_POINT ( 'NONE',  ( 26.24264068711929454, 4.000000000000004441, 27.99999999999999645 ) ) ;
#79 = AXIS2_PLACEMENT_3D ( 'NONE', #769, #1233, #2908 ) ;
#80 = DIRECTION ( 'NONE',  ( -1.000000000000000000, 0.000000000000000000, -0.000000000000000000 ) ) ;
#81 = VECTOR ( 'NONE', #2136, 1000.000000000000000 ) ;
#82 = ORIENTED_EDGE ( 'NONE', *, *, #2196, .F. ) ;
#83 = CARTESIAN_POINT ( 'NONE',  ( -17.75000000000001066, 10.00000000000000355, 7.200000000000000178 ) ) ;
#84 = DIRECTION ( 'NONE',  ( -1.000000000000000000, 0.000000000000000000, 0.000000000000000000 ) ) ;
#85 = CARTESIAN_POINT ( 'NONE',  ( 27.82842712474618452, 13.00000000000001243, 11.99508977302470747 ) ) ;
#86 = ORIENTED_EDGE ( 'NONE', *, *, #2395, .T. ) ;
#87 = ADVANCED_FACE ( 'NONE', ( #447, #1631 ), #2098, .F. ) ;
#88 = ORIENTED_EDGE ( 'NONE', *, *, #943, .F. ) ;
#89 = LINE ( 'NONE', #1797, #1917 ) ;
#90 = EDGE_CURVE ( 'NONE', #683, #398, #2635, .T. ) ;
#91 = FACE_OUTER_BOUND ( 'NONE', #2581, .T. ) ;
#92 = DIRECTION ( 'NONE',  ( 1.000000000000000000, 0.000000000000000000, -0.000000000000000000 ) ) ;
#93 = ORIENTED_EDGE ( 'NONE', *, *, #1190, .T. ) ;
#94 = SURFACE_STYLE_FILL_AREA ( #2685 ) ;
#95 = CARTESIAN_POINT ( 'NONE',  ( -17.75000000000000711, 13.00000000000000533, 7.200000000000000178 ) ) ;
#96 = LINE ( 'NONE', #774, #2920 ) ;
#97 = ORIENTED_EDGE ( 'NONE', *, *, #255, .F. ) ;
#98 = VERTEX_POINT ( 'NONE', #2369 ) ;
#99 = EDGE_CURVE ( 'NONE', #2030, #1411, #1974, .T. ) ;
#100 = VECTOR ( 'NONE', #1033, 1000.000000000000000 ) ;
#101 = AXIS2_PLACEMENT_3D ( 'NONE', #576, #2202, #2933 ) ;
#102 = CARTESIAN_POINT ( 'NONE',  ( 25.00000000000001066, 1.000000000000001110, 27.99999999999999645 ) ) ;
#103 = EDGE_CURVE ( 'NONE', #340, #1157, #1930, .T. ) ;
#104 = LINE ( 'NONE', #2003, #221 ) ;
#105 = LINE ( 'NONE', #1584, #2011 ) ;
#106 = DIRECTION ( 'NONE',  ( -3.154042683594195614E-16, -1.000000000000000000, 0.000000000000000000 ) ) ;
#107 = AXIS2_PLACEMENT_3D ( 'NONE', #1690, #1246, #2189 ) ;
#108 = ORIENTED_EDGE ( 'NONE', *, *, #816, .F. ) ;
#109 =( GEOMETRIC_REPRESENTATION_CONTEXT ( 3 ) GLOBAL_UNCERTAINTY_ASSIGNED_CONTEXT ( ( #754 ) ) GLOBAL_UNIT_ASSIGNED_CONTEXT ( ( #2637, #1417, #2169 ) ) REPRESENTATION_CONTEXT ( 'NONE', 'WORKASPACE' ) );
#110 = CARTESIAN_POINT ( 'NONE',  ( 12.45417639357205175, 3.050393451280908184E-15, 40.00000000000000000 ) ) ;
#111 = DIRECTION ( 'NONE',  ( -1.448675673083523609E-31, 2.891205793294682764E-16, -1.000000000000000000 ) ) ;
#112 = LINE ( 'NONE', #2439, #2119 ) ;
#113 = VERTEX_POINT ( 'NONE', #270 ) ;
#114 = EDGE_CURVE ( 'NONE', #398, #460, #1182, .T. ) ;
#115 = EDGE_LOOP ( 'NONE', ( #2777, #241, #1130, #2156, #896 ) ) ;
#116 = VERTEX_POINT ( 'NONE', #430 ) ;
#117 = DIRECTION ( 'NONE',  ( -1.387778780781445676E-16, 1.000000000000000000, -0.000000000000000000 ) ) ;
#118 = VECTOR ( 'NONE', #60, 1000.000000000000000 ) ;
#119 = EDGE_CURVE ( 'NONE', #1883, #395, #1377, .T. ) ;
#120 = DIRECTION ( 'NONE',  ( 1.000000000000000000, 0.000000000000000000, 0.000000000000000000 ) ) ;
#121 = DIRECTION ( 'NONE',  ( -1.000000000000000000, -0.000000000000000000, -0.000000000000000000 ) ) ;
#122 = EDGE_LOOP ( 'NONE', ( #2724, #2941, #2197, #1079 ) ) ;
#123 = CIRCLE ( 'NONE', #872, 1.500000000000001332 ) ;
#124 = CARTESIAN_POINT ( 'NONE',  ( 15.49999999999999645, 5.000000000000000888, 36.43933818400120828 ) ) ;
#125 = CARTESIAN_POINT ( 'NONE',  ( 17.54582360642802996, 3.430125605614827135E-15, 0.000000000000000000 ) ) ;
#126 = CARTESIAN_POINT ( 'NONE',  ( -26.01796926822342115, 13.60140313365007181, 11.25962091090492123 ) ) ;
#127 = ORIENTED_EDGE ( 'NONE', *, *, #2679, .F. ) ;
#128 = VECTOR ( 'NONE', #2427, 1000.000000000000000 ) ;
#129 = VERTEX_POINT ( 'NONE', #3051 ) ;
#130 = ADVANCED_FACE ( 'NONE', ( #2350 ), #1162, .T. ) ;
#131 = FACE_OUTER_BOUND ( 'NONE', #3061, .T. ) ;
#132 = EDGE_LOOP ( 'NONE', ( #1918, #326, #1884, #185 ) ) ;
#133 = CARTESIAN_POINT ( 'NONE',  ( -18.50000000000000711, 4.999999999999997335, 36.43933818400120828 ) ) ;
#134 = CYLINDRICAL_SURFACE ( 'NONE', #1361, 1.500000000000001332 ) ;
#135 = CARTESIAN_POINT ( 'NONE',  ( -25.00000000000001421, 9.999999999999992895, 33.64000000000000057 ) ) ;
#136 = EDGE_LOOP ( 'NONE', ( #714, #2758, #425, #1810 ) ) ;
#137 = LINE ( 'NONE', #2737, #355 ) ;
#138 = CARTESIAN_POINT ( 'NONE',  ( 15.24999999999999645, 7.500000000000012434, 20.00000000000000000 ) ) ;
#139 = CARTESIAN_POINT ( 'NONE',  ( -25.00000000000001421, 12.99999999999999822, 39.23999999999998778 ) ) ;
#140 = ORIENTED_EDGE ( 'NONE', *, *, #489, .F. ) ;
#141 = ORIENTED_EDGE ( 'NONE', *, *, #1916, .T. ) ;
#142 = DIRECTION ( 'NONE',  ( 0.000000000000000000, 0.000000000000000000, 1.000000000000000000 ) ) ;
#143 = ORIENTED_EDGE ( 'NONE', *, *, #1110, .T. ) ;
#144 = DIRECTION ( 'NONE',  ( 1.000000000000000000, 0.000000000000000000, 0.000000000000000000 ) ) ;
#145 = ORIENTED_EDGE ( 'NONE', *, *, #269, .F. ) ;
#146 = AXIS2_PLACEMENT_3D ( 'NONE', #2412, #1460, #1430 ) ;
#147 = CARTESIAN_POINT ( 'NONE',  ( -17.00000000000000355, 12.99999999999999645, 36.43933818400120828 ) ) ;
#148 = DIRECTION ( 'NONE',  ( 0.000000000000000000, -1.000000000000000000, 0.000000000000000000 ) ) ;
#149 = AXIS2_PLACEMENT_3D ( 'NONE', #657, #1368, #2638 ) ;
#150 = ORIENTED_EDGE ( 'NONE', *, *, #585, .T. ) ;
#151 = DIRECTION ( 'NONE',  ( -0.9659258262890693114, -0.2588190451025171313, 0.000000000000000000 ) ) ;
#152 = LINE ( 'NONE', #2574, #359 ) ;
#153 = CARTESIAN_POINT ( 'NONE',  ( -20.00000000000001421, 14.99999999999999645, 4.999999999999997335 ) ) ;
#154 = ORIENTED_EDGE ( 'NONE', *, *, #917, .T. ) ;
#155 = ADVANCED_FACE ( 'NONE', ( #2128 ), #2826, .T. ) ;
#156 = B_SPLINE_CURVE_WITH_KNOTS ( 'NONE', 3,
 ( #2849, #718, #761, #499, #480, #700, #994, #282, #2644, #1645, #962, #2596, #2883, #1179, #1432, #2134, #2384, #3085 ),
 .UNSPECIFIED., .F., .F.,
 ( 4, 2, 2, 2, 2, 2, 2, 2, 4 ),
 ( 0.000000000000000000, 0.0006325841992530124728, 0.001265168398506024946, 0.002530336797012047723, 0.003162920996265057485, 0.003795505195518068114, 0.004428089394771078310, 0.004744381494397583408, 0.005060673594024088506 ),
 .UNSPECIFIED. ) ;
#157 = AXIS2_PLACEMENT_3D ( 'NONE', #2257, #1788, #2738 ) ;
#158 = ORIENTED_EDGE ( 'NONE', *, *, #3087, .F. ) ;
#159 = CARTESIAN_POINT ( 'NONE',  ( 28.00000000000001066, 1.000000000000007550, 25.00000000000000000 ) ) ;
#160 = ORIENTED_EDGE ( 'NONE', *, *, #1772, .T. ) ;
#161 = EDGE_CURVE ( 'NONE', #1445, #2122, #2379, .T. ) ;
#162 = ORIENTED_EDGE ( 'NONE', *, *, #2892, .T. ) ;
#163 = AXIS2_PLACEMENT_3D ( 'NONE', #170, #1658, #728 ) ;
#164 = EDGE_CURVE ( 'NONE', #1214, #2057, #3078, .T. ) ;
#165 = CARTESIAN_POINT ( 'NONE',  ( -28.00000000000001421, 12.99999999999999289, 11.99999999999999289 ) ) ;
#166 = CARTESIAN_POINT ( 'NONE',  ( -15.00000000000000000, 4.999999999999997335, 3.499999999999999556 ) ) ;
#167 = ORIENTED_EDGE ( 'NONE', *, *, #2782, .T. ) ;
#168 = DIRECTION ( 'NONE',  ( -5.782411586589332001E-15, 1.000000000000000000, -0.000000000000000000 ) ) ;
#169 = CARTESIAN_POINT ( 'NONE',  ( -18.50000000000000711, 4.999999999999997335, 36.43933818400120828 ) ) ;
#170 = CARTESIAN_POINT ( 'NONE',  ( 0.000000000000000000, 7.500000000000005329, 0.000000000000000000 ) ) ;
#171 = AXIS2_PLACEMENT_3D ( 'NONE', #751, #1028, #1976 ) ;
#172 = DIRECTION ( 'NONE',  ( 4.279844320860527699E-30, -2.312964634635744633E-15, 1.000000000000000000 ) ) ;
#173 = ORIENTED_EDGE ( 'NONE', *, *, #328, .F. ) ;
#174 = AXIS2_PLACEMENT_3D ( 'NONE', #153, #613, #1108 ) ;
#175 = EDGE_CURVE ( 'NONE', #1112, #2531, #1639, .T. ) ;
#176 = VERTEX_POINT ( 'NONE', #939 ) ;
#177 = PLANE ( 'NONE',  #2123 ) ;
#178 = DIRECTION ( 'NONE',  ( -0.000000000000000000, 0.000000000000000000, -1.000000000000000000 ) ) ;
#179 = ORIENTED_EDGE ( 'NONE', *, *, #23, .F. ) ;
#180 = VECTOR ( 'NONE', #2047, 1000.000000000000000 ) ;
#181 = EDGE_CURVE ( 'NONE', #713, #1900, #2058, .T. ) ;
#182 = DIRECTION ( 'NONE',  ( -5.782411586589318590E-15, 1.000000000000000000, 0.000000000000000000 ) ) ;
#183 = DIRECTION ( 'NONE',  ( -1.387778780781445676E-16, 1.000000000000000000, -0.000000000000000000 ) ) ;
#184 = ADVANCED_FACE ( 'NONE', ( #1424 ), #421, .F. ) ;
#185 = ORIENTED_EDGE ( 'NONE', *, *, #2253, .T. ) ;
#186 =( NAMED_UNIT ( * ) PLANE_ANGLE_UNIT ( ) SI_UNIT ( $, .RADIAN. ) );
#187 = CARTESIAN_POINT ( 'NONE',  ( 12.99999999999999112, 12.99999999999998046, 39.23999999999999488 ) ) ;
#188 = FACE_OUTER_BOUND ( 'NONE', #1113, .T. ) ;
#189 = DIRECTION ( 'NONE',  ( 1.000000000000000000, 5.998668086384623460E-17, -0.000000000000000000 ) ) ;
#190 = ORIENTED_EDGE ( 'NONE', *, *, #688, .T. ) ;
#191 = ORIENTED_EDGE ( 'NONE', *, *, #343, .T. ) ;
#192 = CARTESIAN_POINT ( 'NONE',  ( -15.00000000000000000, 10.00000000000000178, 3.499999999999999556 ) ) ;
#193 = FACE_OUTER_BOUND ( 'NONE', #1894, .T. ) ;
#194 = ORIENTED_EDGE ( 'NONE', *, *, #1242, .T. ) ;
#195 = DIRECTION ( 'NONE',  ( -0.000000000000000000, -0.000000000000000000, -1.000000000000000000 ) ) ;
#196 = DIRECTION ( 'NONE',  ( 1.000000000000000000, -0.000000000000000000, -0.000000000000000000 ) ) ;
#197 = EDGE_CURVE ( 'NONE', #460, #2292, #1359, .T. ) ;
#198 = DIRECTION ( 'NONE',  ( 1.850371707708594366E-15, -1.000000000000000000, 0.000000000000000000 ) ) ;
#199 = LINE ( 'NONE', #1164, #565 ) ;
#200 = ADVANCED_FACE ( 'NONE', ( #188 ), #3042, .F. ) ;
#201 = AXIS2_PLACEMENT_3D ( 'NONE', #960, #1222, #2179 ) ;
#202 = ORIENTED_EDGE ( 'NONE', *, *, #2298, .T. ) ;
#203 = LINE ( 'NONE', #1637, #1947 ) ;
#204 = DIRECTION ( 'NONE',  ( 0.000000000000000000, -1.000000000000000000, 5.782411586589355667E-16 ) ) ;
#205 = CARTESIAN_POINT ( 'NONE',  ( -10.39096761185236062, -7.699999999999996625, 40.00000000000000000 ) ) ;
#206 = VECTOR ( 'NONE', #856, 1000.000000000000000 ) ;
#207 = ORIENTED_EDGE ( 'NONE', *, *, #1300, .F. ) ;
#208 = ORIENTED_EDGE ( 'NONE', *, *, #2330, .F. ) ;
#209 = FACE_OUTER_BOUND ( 'NONE', #1608, .T. ) ;
#210 = DIRECTION ( 'NONE',  ( -1.387778780781445676E-16, 1.000000000000000000, -0.000000000000000000 ) ) ;
#211 = CYLINDRICAL_SURFACE ( 'NONE', #376, 2.749999999999999112 ) ;
#212 = EDGE_LOOP ( 'NONE', ( #587, #2677, #1348, #2095 ) ) ;
#213 = EDGE_CURVE ( 'NONE', #2234, #548, #1938, .T. ) ;
#214 = VECTOR ( 'NONE', #111, 1000.000000000000000 ) ;
#215 = DIRECTION ( 'NONE',  ( -1.387778780781445676E-16, 1.000000000000000000, -0.000000000000000000 ) ) ;
#216 = AXIS2_PLACEMENT_3D ( 'NONE', #1398, #1346, #451 ) ;
#217 = ADVANCED_FACE ( 'NONE', ( #2787 ), #57, .F. ) ;
#218 = LINE ( 'NONE', #2137, #2218 ) ;
#219 = DIRECTION ( 'NONE',  ( -1.000000000000000000, 0.000000000000000000, 0.000000000000000000 ) ) ;
#220 = ORIENTED_EDGE ( 'NONE', *, *, #343, .F. ) ;
#221 = VECTOR ( 'NONE', #1694, 1000.000000000000000 ) ;
#222 = EDGE_CURVE ( 'NONE', #1890, #2436, #2212, .T. ) ;
#223 = EDGE_LOOP ( 'NONE', ( #1996, #2390, #1311, #283 ) ) ;
#224 = CARTESIAN_POINT ( 'NONE',  ( 12.24999999999999645, 13.00000000000001066, 0.000000000000000000 ) ) ;
#225 = DIRECTION ( 'NONE',  ( -1.000000000000000000, -1.850371707708594366E-15, 0.000000000000000000 ) ) ;
#226 = DIRECTION ( 'NONE',  ( 1.156482317317871133E-15, 1.000000000000000000, -0.000000000000000000 ) ) ;
#227 = CARTESIAN_POINT ( 'NONE',  ( -28.00000000000001421, 12.99999999999999645, 31.00000000000000000 ) ) ;
#228 = ORIENTED_EDGE ( 'NONE', *, *, #2622, .T. ) ;
#229 = AXIS2_PLACEMENT_3D ( 'NONE', #332, #1525, #1275 ) ;
#230 = LINE ( 'NONE', #2831, #2039 ) ;
#231 = DIRECTION ( 'NONE',  ( -1.387778780781445676E-16, 1.000000000000000000, -0.000000000000000000 ) ) ;
#232 = CARTESIAN_POINT ( 'NONE',  ( -12.25000000000001421, 10.00000000000000178, 7.200000000000000178 ) ) ;
#233 = VERTEX_POINT ( 'NONE', #2689 ) ;
#234 = CIRCLE ( 'NONE', #983, 6.250000000000000000 ) ;
#235 = EDGE_CURVE ( 'NONE', #1212, #256, #555, .T. ) ;
#236 = DIRECTION ( 'NONE',  ( -1.387778780781445676E-16, 1.000000000000000000, 0.000000000000000000 ) ) ;
#237 = VECTOR ( 'NONE', #1356, 1000.000000000000000 ) ;
#238 = CARTESIAN_POINT ( 'NONE',  ( 25.00000000000001421, 3.877276906038845729E-15, 40.00000000000000000 ) ) ;
#239 = PRODUCT_CONTEXT ( 'NONE', #1518, 'mechanical' ) ;
#240 = EDGE_LOOP ( 'NONE', ( #1407, #2249 ) ) ;
#241 = ORIENTED_EDGE ( 'NONE', *, *, #2614, .F. ) ;
#242 = CARTESIAN_POINT ( 'NONE',  ( -25.00000000000001421, 14.99999999999999645, 40.00000000000000000 ) ) ;
#243 = FACE_OUTER_BOUND ( 'NONE', #641, .T. ) ;
#244 = CARTESIAN_POINT ( 'NONE',  ( 24.99999999999998579, 15.00000000000000355, 40.00000000000000000 ) ) ;
#245 = DIRECTION ( 'NONE',  ( -2.312964634635740689E-15, 1.000000000000000000, 0.000000000000000000 ) ) ;
#246 = EDGE_CURVE ( 'NONE', #247, #116, #1080, .T. ) ;
#247 = VERTEX_POINT ( 'NONE', #2982 ) ;
#248 = DIRECTION ( 'NONE',  ( -0.2588190451025252359, -0.9659258262890669799, -0.000000000000000000 ) ) ;
#249 = CARTESIAN_POINT ( 'NONE',  ( -12.25000000000001066, 13.00000000000000355, 0.000000000000000000 ) ) ;
#250 = DIRECTION ( 'NONE',  ( -1.000000000000000000, 0.000000000000000000, 0.000000000000000000 ) ) ;
#251 = ORIENTED_EDGE ( 'NONE', *, *, #1878, .T. ) ;
#252 = CARTESIAN_POINT ( 'NONE',  ( 15.00000000000000000, 5.000000000000000888, 3.499999999999999556 ) ) ;
#253 = ORIENTED_EDGE ( 'NONE', *, *, #2105, .T. ) ;
#254 = CARTESIAN_POINT ( 'NONE',  ( 25.88676230427350689, 13.70730696974591822, 28.86327714603453387 ) ) ;
#255 = EDGE_CURVE ( 'NONE', #1877, #43, #1545, .T. ) ;
#256 = VERTEX_POINT ( 'NONE', #2528 ) ;
#257 = DIRECTION ( 'NONE',  ( -1.023331397418598799E-16, 1.000000000000000000, 0.000000000000000000 ) ) ;
#258 = CARTESIAN_POINT ( 'NONE',  ( -16.50000000000000000, 10.00000000000000178, 3.499999999999999556 ) ) ;
#259 = DIRECTION ( 'NONE',  ( -2.943658888689789496E-16, 1.000000000000000000, 0.000000000000000000 ) ) ;
#260 = DIRECTION ( 'NONE',  ( -1.387778780781445676E-16, 1.000000000000000000, 0.000000000000000000 ) ) ;
#261 = AXIS2_PLACEMENT_3D ( 'NONE', #2382, #1891, #759 ) ;
#262 = VERTEX_POINT ( 'NONE', #1129 ) ;
#263 = AXIS2_PLACEMENT_3D ( 'NONE', #2625, #257, #436 ) ;
#264 = EDGE_CURVE ( 'NONE', #3035, #1126, #893, .T. ) ;
#265 = LINE ( 'NONE', #927, #452 ) ;
#266 = CARTESIAN_POINT ( 'NONE',  ( -3.500000000000000000, 7.500000000000005329, 0.000000000000000000 ) ) ;
#267 = CARTESIAN_POINT ( 'NONE',  ( 9.749999999999998224, 7.500000000000012434, 40.00000000000000000 ) ) ;
#268 = VERTEX_POINT ( 'NONE', #1462 ) ;
#269 = EDGE_CURVE ( 'NONE', #2624, #570, #1389, .T. ) ;
#270 = CARTESIAN_POINT ( 'NONE',  ( -25.00000000000001421, 0.9999999999999965583, 31.00000000000000000 ) ) ;
#271 = AXIS2_PLACEMENT_3D ( 'NONE', #1936, #21, #1675 ) ;
#272 = VECTOR ( 'NONE', #899, 1000.000000000000000 ) ;
#273 = DIRECTION ( 'NONE',  ( 1.000000000000000000, 0.000000000000000000, 0.000000000000000000 ) ) ;
#274 = SURFACE_SIDE_STYLE ('',( #1653 ) ) ;
#275 = EDGE_CURVE ( 'NONE', #570, #1992, #1008, .T. ) ;
#276 = LINE ( 'NONE', #2587, #2488 ) ;
#277 = CARTESIAN_POINT ( 'NONE',  ( -28.00000000000001421, 12.99999999999999467, 14.99999999999999467 ) ) ;
#278 = DIRECTION ( 'NONE',  ( 1.000000000000000000, 1.850371707708594366E-15, 0.000000000000000000 ) ) ;
#279 = EDGE_LOOP ( 'NONE', ( #825, #2981, #586, #377 ) ) ;
#280 = CARTESIAN_POINT ( 'NONE',  ( 18.50000000000000000, 12.99999999999999289, 36.43933818400120828 ) ) ;
#281 = DIRECTION ( 'NONE',  ( 0.000000000000000000, 0.000000000000000000, -1.000000000000000000 ) ) ;
#282 = CARTESIAN_POINT ( 'NONE',  ( 25.64601858488554953, 13.93511824995479387, 10.86824135296839344 ) ) ;
#283 = ORIENTED_EDGE ( 'NONE', *, *, #2779, .T. ) ;
#284 = EDGE_CURVE ( 'NONE', #2936, #646, #104, .T. ) ;
#285 = AXIS2_PLACEMENT_3D ( 'NONE', #544, #2444, #1449 ) ;
#286 = VECTOR ( 'NONE', #813, 1000.000000000000000 ) ;
#287 = EDGE_CURVE ( 'NONE', #2454, #247, #1234, .T. ) ;
#288 = VECTOR ( 'NONE', #2209, 1000.000000000000000 ) ;
#289 = CARTESIAN_POINT ( 'NONE',  ( -26.24264068711929809, 3.999999999999994671, 27.99999999999999289 ) ) ;
#290 = VECTOR ( 'NONE', #3000, 1000.000000000000000 ) ;
#291 = CARTESIAN_POINT ( 'NONE',  ( 24.99999999999999645, 10.00000000000000711, 33.63999999999999346 ) ) ;
#292 = DIRECTION ( 'NONE',  ( 1.156482317317871133E-15, 1.000000000000000000, 0.000000000000000000 ) ) ;
#293 = UNCERTAINTY_MEASURE_WITH_UNIT (LENGTH_MEASURE( 1.000000000000000082E-05 ), #1671, 'distance_accuracy_value', 'NONE');
#294 = DIRECTION ( 'NONE',  ( 0.000000000000000000, 0.000000000000000000, -1.000000000000000000 ) ) ;
#295 = ORIENTED_EDGE ( 'NONE', *, *, #1, .F. ) ;
#296 = CARTESIAN_POINT ( 'NONE',  ( 27.99999999999998934, 13.00000000000000888, 25.00000000000000000 ) ) ;
#297 = CARTESIAN_POINT ( 'NONE',  ( -28.00000000000001421, 3.999999999999993339, 14.99999999999999822 ) ) ;
#298 = PLANE ( 'NONE',  #2965 ) ;
#299 = ORIENTED_EDGE ( 'NONE', *, *, #1376, .F. ) ;
#300 = ORIENTED_EDGE ( 'NONE', *, *, #777, .F. ) ;
#301 = ADVANCED_FACE ( 'NONE', ( #1146 ), #912, .F. ) ;
#302 = DIRECTION ( 'NONE',  ( -1.850371707708594366E-15, 1.000000000000000000, 6.195440985631453345E-16 ) ) ;
#303 = ADVANCED_FACE ( 'NONE', ( #2512 ), #1742, .T. ) ;
#304 = LINE ( 'NONE', #782, #73 ) ;
#305 = DIRECTION ( 'NONE',  ( -1.387778780781445676E-16, 1.000000000000000000, 0.000000000000000000 ) ) ;
#306 = ORIENTED_EDGE ( 'NONE', *, *, #410, .F. ) ;
#307 = CARTESIAN_POINT ( 'NONE',  ( -13.64564392373896773, 9.999999999999992895, 33.64000000000000057 ) ) ;
#308 = CYLINDRICAL_SURFACE ( 'NONE', #1104, 1.499999999999999556 ) ;
#309 = LINE ( 'NONE', #551, #288 ) ;
#310 = ORIENTED_EDGE ( 'NONE', *, *, #647, .F. ) ;
#311 = AXIS2_PLACEMENT_3D ( 'NONE', #1209, #1874, #1192 ) ;
#312 = EDGE_CURVE ( 'NONE', #2663, #650, #1596, .T. ) ;
#313 = ORIENTED_EDGE ( 'NONE', *, *, #2704, .F. ) ;
#314 = AXIS2_PLACEMENT_3D ( 'NONE', #1076, #3008, #839 ) ;
#315 = CARTESIAN_POINT ( 'NONE',  ( 27.99999999999998934, 13.00000000000001243, 12.00000000000000711 ) ) ;
#316 = CIRCLE ( 'NONE', #2154, 1.499999999999999556 ) ;
#317 = EDGE_CURVE ( 'NONE', #1283, #39, #1201, .T. ) ;
#318 = FACE_BOUND ( 'NONE', #1492, .T. ) ;
#319 = CARTESIAN_POINT ( 'NONE',  ( 24.99999999999999645, 10.00000000000000355, 39.23999999999999488 ) ) ;
#320 = AXIS2_PLACEMENT_3D ( 'NONE', #2934, #1771, #1744 ) ;
#321 = EDGE_CURVE ( 'NONE', #784, #340, #715, .T. ) ;
#322 = VERTEX_POINT ( 'NONE', #2642 ) ;
#323 = DIRECTION ( 'NONE',  ( -0.000000000000000000, -0.000000000000000000, -1.000000000000000000 ) ) ;
#324 = DIRECTION ( 'NONE',  ( -2.312964634635744633E-15, 1.000000000000000000, 2.312964634635744633E-15 ) ) ;
#325 = CARTESIAN_POINT ( 'NONE',  ( -25.54445691002706553, 14.04914497998390566, 10.73210123498340884 ) ) ;
#326 = ORIENTED_EDGE ( 'NONE', *, *, #2872, .F. ) ;
#327 = ORIENTED_EDGE ( 'NONE', *, *, #1839, .F. ) ;
#328 = EDGE_CURVE ( 'NONE', #1877, #2086, #1442, .T. ) ;
#329 = AXIS2_PLACEMENT_3D ( 'NONE', #515, #1754, #1015 ) ;
#330 = FACE_OUTER_BOUND ( 'NONE', #2110, .T. ) ;
#331 = VECTOR ( 'NONE', #981, 1000.000000000000114 ) ;
#332 = CARTESIAN_POINT ( 'NONE',  ( 15.00000000000000000, 5.000000000000000888, 3.499999999999999556 ) ) ;
#333 = CYLINDRICAL_SURFACE ( 'NONE', #320, 2.999999999999999112 ) ;
#334 = VECTOR ( 'NONE', #474, 1000.000000000000000 ) ;
#335 = VECTOR ( 'NONE', #2167, 1000.000000000000000 ) ;
#336 = ORIENTED_EDGE ( 'NONE', *, *, #1039, .F. ) ;
#337 = DIRECTION ( 'NONE',  ( 0.000000000000000000, 0.000000000000000000, -1.000000000000000000 ) ) ;
#338 = CARTESIAN_POINT ( 'NONE',  ( -15.50000000000000178, 14.99999999999999822, 36.43933818400120828 ) ) ;
#339 = DIRECTION ( 'NONE',  ( 0.000000000000000000, -1.000000000000000000, -2.312964634635742267E-15 ) ) ;
#340 = VERTEX_POINT ( 'NONE', #2345 ) ;
#341 = VERTEX_POINT ( 'NONE', #2894 ) ;
#342 = CARTESIAN_POINT ( 'NONE',  ( 16.99999999999999645, 5.000000000000000888, 36.43933818400120828 ) ) ;
#343 = EDGE_CURVE ( 'NONE', #414, #2936, #1050, .T. ) ;
#344 = DIRECTION ( 'NONE',  ( -0.000000000000000000, -0.000000000000000000, -1.000000000000000000 ) ) ;
#345 = CYLINDRICAL_SURFACE ( 'NONE', #1301, 1.500000000000001332 ) ;
#346 = ORIENTED_EDGE ( 'NONE', *, *, #542, .T. ) ;
#347 = CARTESIAN_POINT ( 'NONE',  ( 28.00000000000000711, 4.000000000000017764, 12.00000000000000711 ) ) ;
#348 = PLANE ( 'NONE',  #1506 ) ;
#349 = CARTESIAN_POINT ( 'NONE',  ( -27.01469352280757974, 13.10536250120824953, 11.84102786167360399 ) ) ;
#350 = VERTEX_POINT ( 'NONE', #280 ) ;
#351 = ADVANCED_FACE ( 'NONE', ( #209 ), #461, .F. ) ;
#352 = ORIENTED_EDGE ( 'NONE', *, *, #2196, .T. ) ;
#353 = ORIENTED_EDGE ( 'NONE', *, *, #1778, .F. ) ;
#354 = EDGE_CURVE ( 'NONE', #646, #2955, #1989, .T. ) ;
#355 = VECTOR ( 'NONE', #595, 1000.000000000000000 ) ;
#356 = CYLINDRICAL_SURFACE ( 'NONE', #527, 2.999999999999999112 ) ;
#357 = DIRECTION ( 'NONE',  ( 0.9659258262890670910, -0.2588190451025253469, 0.000000000000000000 ) ) ;
#358 = CARTESIAN_POINT ( 'NONE',  ( -25.00000000000001421, 12.99999999999999467, 33.64000000000000767 ) ) ;
#359 = VECTOR ( 'NONE', #2825, 1000.000000000000000 ) ;
#360 = EDGE_CURVE ( 'NONE', #2131, #1299, #1649, .T. ) ;
#361 = VERTEX_POINT ( 'NONE', #1408 ) ;
#362 =( GEOMETRIC_REPRESENTATION_CONTEXT ( 3 ) GLOBAL_UNCERTAINTY_ASSIGNED_CONTEXT ( ( #293 ) ) GLOBAL_UNIT_ASSIGNED_CONTEXT ( ( #1671, #1701, #3 ) ) REPRESENTATION_CONTEXT ( 'NONE', 'WORKASPACE' ) );
#363 = DIRECTION ( 'NONE',  ( 0.2588190451025171313, -0.9659258262890693114, 0.000000000000000000 ) ) ;
#364 = DIRECTION ( 'NONE',  ( 1.000000000000000000, 0.000000000000000000, -0.000000000000000000 ) ) ;
#365 = CARTESIAN_POINT ( 'NONE',  ( 18.50000000000000000, 15.00000000000000178, 36.43933818400120828 ) ) ;
#366 = CARTESIAN_POINT ( 'NONE',  ( -20.00000000000001421, -0.000000000000000000, 0.000000000000000000 ) ) ;
#367 = VERTEX_POINT ( 'NONE', #2658 ) ;
#368 = VERTEX_POINT ( 'NONE', #2365 ) ;
#369 = EDGE_CURVE ( 'NONE', #98, #2086, #230, .T. ) ;
#370 = CARTESIAN_POINT ( 'NONE',  ( -28.00000000000001421, 12.99999999999999112, 8.999999999999994671 ) ) ;
#371 = EDGE_CURVE ( 'NONE', #2663, #2743, #1158, .T. ) ;
#372 = VECTOR ( 'NONE', #1115, 1000.000000000000000 ) ;
#373 = FACE_OUTER_BOUND ( 'NONE', #2613, .T. ) ;
#374 = CARTESIAN_POINT ( 'NONE',  ( -25.00000000000001421, 0.9999999999999965583, 25.00000000000000000 ) ) ;
#375 = VERTEX_POINT ( 'NONE', #3063 ) ;
#376 = AXIS2_PLACEMENT_3D ( 'NONE', #1055, #1390, #386 ) ;
#377 = ORIENTED_EDGE ( 'NONE', *, *, #638, .F. ) ;
#378 =( NAMED_UNIT ( * ) SI_UNIT ( $, .STERADIAN. ) SOLID_ANGLE_UNIT ( ) );
#379 = FACE_BOUND ( 'NONE', #2726, .T. ) ;
#380 = DIRECTION ( 'NONE',  ( 1.000000000000000000, 0.000000000000000000, 0.000000000000000000 ) ) ;
#381 = EDGE_LOOP ( 'NONE', ( #745, #471, #2213, #2079 ) ) ;
#382 = AXIS2_PLACEMENT_3D ( 'NONE', #1668, #2599, #2817 ) ;
#383 = ORIENTED_EDGE ( 'NONE', *, *, #1739, .T. ) ;
#384 = DIRECTION ( 'NONE',  ( 0.000000000000000000, -1.000000000000000000, 5.782411586589355667E-16 ) ) ;
#385 = EDGE_LOOP ( 'NONE', ( #404, #2840, #1667, #691, #1025 ) ) ;
#386 = DIRECTION ( 'NONE',  ( 1.000000000000000000, 0.000000000000000000, 0.000000000000000000 ) ) ;
#387 = ADVANCED_FACE ( 'NONE', ( #2132 ), #732, .F. ) ;
#388 = DIRECTION ( 'NONE',  ( -1.000000000000000000, 1.156482317317871725E-15, 0.000000000000000000 ) ) ;
#389 = FACE_OUTER_BOUND ( 'NONE', #539, .T. ) ;
#390 = EDGE_CURVE ( 'NONE', #368, #2357, #265, .T. ) ;
#391 = ORIENTED_EDGE ( 'NONE', *, *, #1196, .F. ) ;
#392 = FACE_OUTER_BOUND ( 'NONE', #2875, .T. ) ;
#393 = FACE_OUTER_BOUND ( 'NONE', #2294, .T. ) ;
#394 = DIRECTION ( 'NONE',  ( 1.850371707708594366E-15, -1.000000000000000000, 0.000000000000000000 ) ) ;
#395 = VERTEX_POINT ( 'NONE', #944 ) ;
#396 = ORIENTED_EDGE ( 'NONE', *, *, #1420, .T. ) ;
#397 = CARTESIAN_POINT ( 'NONE',  ( -18.00000000000001421, 7.999999999999996447, 20.00000000000000000 ) ) ;
#398 = VERTEX_POINT ( 'NONE', #2847 ) ;
#399 = EDGE_CURVE ( 'NONE', #1849, #2244, #1664, .T. ) ;
#400 = ORIENTED_EDGE ( 'NONE', *, *, #1261, .T. ) ;
#401 = PLANE ( 'NONE',  #866 ) ;
#402 = DIRECTION ( 'NONE',  ( 0.000000000000000000, 0.000000000000000000, 1.000000000000000000 ) ) ;
#403 = ADVANCED_FACE ( 'NONE', ( #2145 ), #2162, .F. ) ;
#404 = ORIENTED_EDGE ( 'NONE', *, *, #1586, .F. ) ;
#405 = CARTESIAN_POINT ( 'NONE',  ( 25.00000000000001421, 3.877276906038845729E-15, 40.00000000000000000 ) ) ;
#406 = DIRECTION ( 'NONE',  ( 0.000000000000000000, 0.000000000000000000, 1.000000000000000000 ) ) ;
#407 = AXIS2_PLACEMENT_3D ( 'NONE', #2108, #3058, #693 ) ;
#408 = DIRECTION ( 'NONE',  ( -0.000000000000000000, -0.000000000000000000, -1.000000000000000000 ) ) ;
#409 = VERTEX_POINT ( 'NONE', #746 ) ;
#410 = EDGE_CURVE ( 'NONE', #1999, #2531, #979, .T. ) ;
#411 = ORIENTED_EDGE ( 'NONE', *, *, #895, .F. ) ;
#412 = CARTESIAN_POINT ( 'NONE',  ( 12.99999999999999822, 10.20416345659800150, 20.00000000000000000 ) ) ;
#413 = CARTESIAN_POINT ( 'NONE',  ( 18.50000000000000000, 5.000000000000000888, 36.43933818400120828 ) ) ;
#414 = VERTEX_POINT ( 'NONE', #1695 ) ;
#415 = EDGE_CURVE ( 'NONE', #1022, #830, #2245, .T. ) ;
#416 = CARTESIAN_POINT ( 'NONE',  ( 24.99999999999998579, 15.00000000000000355, 40.00000000000000000 ) ) ;
#417 = CARTESIAN_POINT ( 'NONE',  ( -28.00000000000001421, 3.999999999999993339, 14.99999999999999822 ) ) ;
#418 = ORIENTED_EDGE ( 'NONE', *, *, #1242, .F. ) ;
#419 = CARTESIAN_POINT ( 'NONE',  ( -28.00000000000001421, 12.99999999999999645, 28.00000000000000000 ) ) ;
#420 = FACE_OUTER_BOUND ( 'NONE', #2489, .T. ) ;
#421 = CYLINDRICAL_SURFACE ( 'NONE', #163, 3.500000000000000000 ) ;
#422 = AXIS2_PLACEMENT_3D ( 'NONE', #2887, #1272, #273 ) ;
#423 = LINE ( 'NONE', #1789, #737 ) ;
#424 = VERTEX_POINT ( 'NONE', #510 ) ;
#425 = ORIENTED_EDGE ( 'NONE', *, *, #2243, .T. ) ;
#426 = CARTESIAN_POINT ( 'NONE',  ( 12.99999999999999112, 12.99999999999998224, 33.64000000000000057 ) ) ;
#427 = DIRECTION ( 'NONE',  ( -0.000000000000000000, 1.000000000000000000, -3.854941057726238097E-16 ) ) ;
#428 = ORIENTED_EDGE ( 'NONE', *, *, #579, .F. ) ;
#429 = CIRCLE ( 'NONE', #1523, 1.500000000000001332 ) ;
#430 = CARTESIAN_POINT ( 'NONE',  ( 24.99999999999998579, 15.00000000000000355, 4.999999999999997335 ) ) ;
#431 = ORIENTED_EDGE ( 'NONE', *, *, #1602, .F. ) ;
#432 = CARTESIAN_POINT ( 'NONE',  ( 25.36180003018520779, 14.28590956270564760, 29.56133135357223196 ) ) ;
#433 = FACE_OUTER_BOUND ( 'NONE', #2716, .T. ) ;
#434 = EDGE_CURVE ( 'NONE', #368, #439, #1774, .T. ) ;
#435 = ORIENTED_EDGE ( 'NONE', *, *, #371, .T. ) ;
#436 = DIRECTION ( 'NONE',  ( -1.000000000000000000, -1.023331397418598799E-16, 0.000000000000000000 ) ) ;
#437 = LINE ( 'NONE', #405, #2741 ) ;
#438 = CARTESIAN_POINT ( 'NONE',  ( -25.00000000000001421, -3.061616997868382254E-15, 40.00000000000000000 ) ) ;
#439 = VERTEX_POINT ( 'NONE', #1528 ) ;
#440 = ORIENTED_EDGE ( 'NONE', *, *, #1786, .F. ) ;
#441 = VECTOR ( 'NONE', #2493, 1000.000000000000000 ) ;
#442 = CARTESIAN_POINT ( 'NONE',  ( -15.50000000000000178, 4.999999999999997335, 36.43933818400120828 ) ) ;
#443 = LINE ( 'NONE', #910, #530 ) ;
#444 = CARTESIAN_POINT ( 'NONE',  ( -25.00000000000001421, 7.999999999999996447, 20.00000000000000000 ) ) ;
#445 = ORIENTED_EDGE ( 'NONE', *, *, #1273, .F. ) ;
#446 = EDGE_CURVE ( 'NONE', #1464, #424, #1236, .T. ) ;
#447 = FACE_OUTER_BOUND ( 'NONE', #799, .T. ) ;
#448 = EDGE_LOOP ( 'NONE', ( #1636, #1807 ) ) ;
#449 = EDGE_CURVE ( 'NONE', #2510, #1999, #1954, .T. ) ;
#450 = DIRECTION ( 'NONE',  ( -1.387778780781445676E-16, 1.000000000000000000, -0.000000000000000000 ) ) ;
#451 = DIRECTION ( 'NONE',  ( 0.000000000000000000, 0.000000000000000000, 1.000000000000000000 ) ) ;
#452 = VECTOR ( 'NONE', #248, 1000.000000000000227 ) ;
#453 = VERTEX_POINT ( 'NONE', #347 ) ;
#454 = CARTESIAN_POINT ( 'NONE',  ( 15.49999999999999645, 12.99999999999998579, 36.43933818400120828 ) ) ;
#455 = LINE ( 'NONE', #1821, #1154 ) ;
#456 = DIRECTION ( 'NONE',  ( -0.2588190451025252359, -0.9659258262890669799, -0.000000000000000000 ) ) ;
#457 = VECTOR ( 'NONE', #2721, 1000.000000000000000 ) ;
#458 = EDGE_LOOP ( 'NONE', ( #2352, #3007 ) ) ;
#459 = ADVANCED_FACE ( 'NONE', ( #1019 ), #521, .F. ) ;
#460 = VERTEX_POINT ( 'NONE', #67 ) ;
#461 = CYLINDRICAL_SURFACE ( 'NONE', #201, 6.250000000000000000 ) ;
#462 = DIRECTION ( 'NONE',  ( 1.000000000000000000, 0.000000000000000000, 0.000000000000000000 ) ) ;
#463 = PRODUCT_DEFINITION_CONTEXT ( 'detailed design', #1990, 'design' ) ;
#464 = LINE ( 'NONE', #2833, #331 ) ;
#465 = ORIENTED_EDGE ( 'NONE', *, *, #2235, .F. ) ;
#466 = AXIS2_PLACEMENT_3D ( 'NONE', #26, #1926, #733 ) ;
#467 = CARTESIAN_POINT ( 'NONE',  ( 27.99999999999998934, 13.00000000000001066, 15.00000000000000533 ) ) ;
#468 = AXIS2_PLACEMENT_3D ( 'NONE', #1617, #3073, #2318 ) ;
#469 = FACE_BOUND ( 'NONE', #1889, .T. ) ;
#470 = ORIENTED_EDGE ( 'NONE', *, *, #2083, .F. ) ;
#471 = ORIENTED_EDGE ( 'NONE', *, *, #2335, .F. ) ;
#472 = CARTESIAN_POINT ( 'NONE',  ( -18.00000000000001421, 7.999999999999996447, 20.00000000000000000 ) ) ;
#473 = CARTESIAN_POINT ( 'NONE',  ( -17.00000000000000355, 14.99999999999999822, 36.43933818400120828 ) ) ;
#474 = DIRECTION ( 'NONE',  ( -0.000000000000000000, -0.000000000000000000, -1.000000000000000000 ) ) ;
#475 = VERTEX_POINT ( 'NONE', #1263 ) ;
#476 = VERTEX_POINT ( 'NONE', #2220 ) ;
#477 = VECTOR ( 'NONE', #1800, 1000.000000000000000 ) ;
#478 = DIRECTION ( 'NONE',  ( -0.000000000000000000, -0.000000000000000000, -1.000000000000000000 ) ) ;
#479 = LINE ( 'NONE', #2346, #1865 ) ;
#480 = CARTESIAN_POINT ( 'NONE',  ( 26.82179094942443243, 13.16745428527217499, 11.76598620827317099 ) ) ;
#481 = ORIENTED_EDGE ( 'NONE', *, *, #2556, .F. ) ;
#482 = VECTOR ( 'NONE', #408, 1000.000000000000000 ) ;
#483 = LINE ( 'NONE', #686, #2124 ) ;
#484 = CIRCLE ( 'NONE', #2923, 1.500000000000001332 ) ;
#485 = LINE ( 'NONE', #2387, #2513 ) ;
#486 = AXIS2_PLACEMENT_3D ( 'NONE', #2236, #2010, #2806 ) ;
#487 = LINE ( 'NONE', #1898, #776 ) ;
#488 = APPLICATION_PROTOCOL_DEFINITION ( 'draft international standard', 'automotive_design', 1998, #1990 ) ;
#489 = EDGE_CURVE ( 'NONE', #1433, #176, #1488, .T. ) ;
#490 = ORIENTED_EDGE ( 'NONE', *, *, #2935, .F. ) ;
#491 = DIRECTION ( 'NONE',  ( 0.000000000000000000, 0.000000000000000000, 1.000000000000000000 ) ) ;
#492 = CARTESIAN_POINT ( 'NONE',  ( -15.00000000000000000, 4.999999999999997335, 3.499999999999999556 ) ) ;
#493 = DIRECTION ( 'NONE',  ( -1.000000000000000000, -0.000000000000000000, -0.000000000000000000 ) ) ;
#494 = DIRECTION ( 'NONE',  ( -1.387778780781445676E-16, 1.000000000000000000, -0.000000000000000000 ) ) ;
#495 = ADVANCED_FACE ( 'NONE', ( #2008 ), #567, .F. ) ;
#496 = ORIENTED_EDGE ( 'NONE', *, *, #2187, .T. ) ;
#497 = CARTESIAN_POINT ( 'NONE',  ( 25.00000000000000000, 8.000000000000001776, 20.00000000000000000 ) ) ;
#498 = CARTESIAN_POINT ( 'NONE',  ( -27.82842712474620583, 12.99999999999999645, 28.00327348465020094 ) ) ;
#499 = CARTESIAN_POINT ( 'NONE',  ( 27.00849523933003837, 13.10703234493479030, 11.83895600507296031 ) ) ;
#500 = ORIENTED_EDGE ( 'NONE', *, *, #1692, .T. ) ;
#501 = DIRECTION ( 'NONE',  ( 5.782411586589318590E-15, -1.000000000000000000, 0.000000000000000000 ) ) ;
#502 = EDGE_CURVE ( 'NONE', #1890, #1214, #2966, .T. ) ;
#503 = LINE ( 'NONE', #1134, #1024 ) ;
#504 = CARTESIAN_POINT ( 'NONE',  ( 24.99999999999998579, 15.00000000000000355, 40.00000000000000000 ) ) ;
#505 = CARTESIAN_POINT ( 'NONE',  ( -25.64601858488558150, 13.93511824995479742, 29.13175864703162077 ) ) ;
#506 = LINE ( 'NONE', #755, #1428 ) ;
#507 = PRODUCT_DEFINITION ( 'UNKNOWN', '', #2907, #463 ) ;
#508 = ORIENTED_EDGE ( 'NONE', *, *, #1973, .F. ) ;
#509 = VECTOR ( 'NONE', #2434, 1000.000000000000000 ) ;
#510 = CARTESIAN_POINT ( 'NONE',  ( 24.99999999999999645, 10.00000000000000355, 39.23999999999999488 ) ) ;
#511 = DIRECTION ( 'NONE',  ( -2.312964634635740689E-15, 1.000000000000000000, 0.000000000000000000 ) ) ;
#512 = CARTESIAN_POINT ( 'NONE',  ( -28.00000000000001421, 12.99999999999999289, 11.99999999999999289 ) ) ;
#513 = ORIENTED_EDGE ( 'NONE', *, *, #2067, .T. ) ;
#514 = AXIS2_PLACEMENT_3D ( 'NONE', #2076, #2805, #1138 ) ;
#515 = CARTESIAN_POINT ( 'NONE',  ( -17.00000000000000355, 9.999999999999994671, 36.43933818400120828 ) ) ;
#516 = CARTESIAN_POINT ( 'NONE',  ( 25.00000000000001421, 4.663262134172570955E-14, 25.00000000000000000 ) ) ;
#517 = DIRECTION ( 'NONE',  ( -1.000000000000000000, -1.734723475976807686E-15, -5.782411586589358822E-15 ) ) ;
#518 = DIRECTION ( 'NONE',  ( -1.156482317317871133E-15, -1.000000000000000000, 0.000000000000000000 ) ) ;
#519 = DIRECTION ( 'NONE',  ( -1.387778780781445676E-16, 1.000000000000000000, -0.000000000000000000 ) ) ;
#520 = EDGE_LOOP ( 'NONE', ( #1405, #1785, #2930, #2551 ) ) ;
#521 = CYLINDRICAL_SURFACE ( 'NONE', #1452, 6.250000000000000000 ) ;
#522 = CARTESIAN_POINT ( 'NONE',  ( -12.45417639357204820, 5.014435047745458007E-16, 40.00000000000000000 ) ) ;
#523 = DIRECTION ( 'NONE',  ( -1.000000000000000000, 0.000000000000000000, 0.000000000000000000 ) ) ;
#524 = ORIENTED_EDGE ( 'NONE', *, *, #816, .T. ) ;
#525 = VECTOR ( 'NONE', #882, 1000.000000000000114 ) ;
#526 = ORIENTED_EDGE ( 'NONE', *, *, #1750, .T. ) ;
#527 = AXIS2_PLACEMENT_3D ( 'NONE', #370, #1070, #2748 ) ;
#528 = CIRCLE ( 'NONE', #1679, 1.500000000000001332 ) ;
#529 = DIRECTION ( 'NONE',  ( -0.000000000000000000, -0.000000000000000000, -1.000000000000000000 ) ) ;
#530 = VECTOR ( 'NONE', #928, 1000.000000000000000 ) ;
#531 = CARTESIAN_POINT ( 'NONE',  ( -25.00000000000001421, 0.9999999999999931166, 11.99999999999999645 ) ) ;
#532 = CARTESIAN_POINT ( 'NONE',  ( -27.82842712474620583, 12.99999999999999645, 28.00491022697530141 ) ) ;
#533 = DIRECTION ( 'NONE',  ( 0.000000000000000000, -1.000000000000000000, 0.000000000000000000 ) ) ;
#534 = ADVANCED_FACE ( 'NONE', ( #2674 ), #1475, .F. ) ;
#535 = VERTEX_POINT ( 'NONE', #307 ) ;
#536 = CARTESIAN_POINT ( 'NONE',  ( 19.60903238814764293, -7.699999999999991296, 40.00000000000000000 ) ) ;
#537 = CYLINDRICAL_SURFACE ( 'NONE', #659, 1.500000000000001332 ) ;
#538 = DIRECTION ( 'NONE',  ( -0.000000000000000000, 1.000000000000000000, -0.000000000000000000 ) ) ;
#539 = EDGE_LOOP ( 'NONE', ( #3066, #1418, #2834, #1041 ) ) ;
#540 = DIRECTION ( 'NONE',  ( 0.2588190451025256245, -0.9659258262890669799, 0.000000000000000000 ) ) ;
#541 = VERTEX_POINT ( 'NONE', #2952 ) ;
#542 = EDGE_CURVE ( 'NONE', #1295, #361, #2426, .T. ) ;
#543 = AXIS2_PLACEMENT_3D ( 'NONE', #3026, #1835, #1852 ) ;
#544 = CARTESIAN_POINT ( 'NONE',  ( -15.00000000000000000, 10.00000000000000178, 3.499999999999999556 ) ) ;
#545 = ADVANCED_FACE ( 'NONE', ( #2192 ), #1279, .F. ) ;
#546 = CARTESIAN_POINT ( 'NONE',  ( -17.00000000000000355, 12.99999999999999645, 36.43933818400120828 ) ) ;
#547 = DIRECTION ( 'NONE',  ( 0.000000000000000000, 1.000000000000000000, 3.854941057726240562E-16 ) ) ;
#548 = VERTEX_POINT ( 'NONE', #2207 ) ;
#549 = DIRECTION ( 'NONE',  ( -0.2588190451025171868, 0.9659258262890693114, 0.000000000000000000 ) ) ;
#550 = DIRECTION ( 'NONE',  ( 1.000000000000000000, 0.000000000000000000, 0.000000000000000000 ) ) ;
#551 = CARTESIAN_POINT ( 'NONE',  ( -19.60903238814763583, -7.699999999999996625, 40.00000000000000000 ) ) ;
#552 = ORIENTED_EDGE ( 'NONE', *, *, #2752, .F. ) ;
#553 = EDGE_CURVE ( 'NONE', #268, #1342, #2898, .T. ) ;
#554 = STYLED_ITEM ( 'NONE', ( #811 ), #560 ) ;
#555 = LINE ( 'NONE', #2453, #2333 ) ;
#556 = ORIENTED_EDGE ( 'NONE', *, *, #3081, .T. ) ;
#557 = VECTOR ( 'NONE', #344, 1000.000000000000000 ) ;
#558 = AXIS2_PLACEMENT_3D ( 'NONE', #2643, #2193, #550 ) ;
#560 = MANIFOLD_SOLID_BREP ( 'Taglio-Estrusione16', #2183 ) ;
#559 = LINE ( 'NONE', #1215, #2870 ) ;
#561 = VERTEX_POINT ( 'NONE', #1557 ) ;
#562 = ADVANCED_FACE ( 'NONE', ( #627 ), #2925, .F. ) ;
#563 = DIRECTION ( 'NONE',  ( 0.000000000000000000, 1.156482317317870344E-15, 1.000000000000000000 ) ) ;
#564 = DIRECTION ( 'NONE',  ( 1.000000000000000000, 0.000000000000000000, 0.000000000000000000 ) ) ;
#565 = VECTOR ( 'NONE', #1150, 1000.000000000000000 ) ;
#566 = EDGE_LOOP ( 'NONE', ( #431, #2429 ) ) ;
#567 = CYLINDRICAL_SURFACE ( 'NONE', #2592, 1.500000000000001332 ) ;
#568 = FACE_BOUND ( 'NONE', #2019, .T. ) ;
#569 = CARTESIAN_POINT ( 'NONE',  ( -12.45417639357204820, 5.014435047745458007E-16, 40.00000000000000000 ) ) ;
#570 = VERTEX_POINT ( 'NONE', #1334 ) ;
#571 = EDGE_LOOP ( 'NONE', ( #982, #86, #730, #3074, #1517 ) ) ;
#572 = EDGE_CURVE ( 'NONE', #453, #696, #1604, .T. ) ;
#573 = AXIS2_PLACEMENT_3D ( 'NONE', #1363, #357, #2990 ) ;
#574 = DIRECTION ( 'NONE',  ( -1.000000000000000000, 0.000000000000000000, 0.000000000000000000 ) ) ;
#575 = CIRCLE ( 'NONE', #1027, 2.749999999999998224 ) ;
#576 = CARTESIAN_POINT ( 'NONE',  ( -15.00000000000000000, 4.999999999999997335, 3.499999999999999556 ) ) ;
#577 = LINE ( 'NONE', #2217, #2746 ) ;
#578 = VECTOR ( 'NONE', #456, 1000.000000000000227 ) ;
#579 = EDGE_CURVE ( 'NONE', #2838, #2043, #2087, .T. ) ;
#580 = ORIENTED_EDGE ( 'NONE', *, *, #2343, .F. ) ;
#581 =( LENGTH_UNIT ( ) NAMED_UNIT ( * ) SI_UNIT ( .MILLI., .METRE. ) );
#582 = DIRECTION ( 'NONE',  ( -1.000000000000000000, -5.998668086384620995E-17, 0.000000000000000000 ) ) ;
#583 = DIRECTION ( 'NONE',  ( -0.000000000000000000, -0.000000000000000000, -1.000000000000000000 ) ) ;
#584 = ORIENTED_EDGE ( 'NONE', *, *, #164, .T. ) ;
#585 = EDGE_CURVE ( 'NONE', #561, #1464, #2552, .T. ) ;
#586 = ORIENTED_EDGE ( 'NONE', *, *, #2423, .T. ) ;
#587 = ORIENTED_EDGE ( 'NONE', *, *, #2319, .F. ) ;
#588 = FACE_OUTER_BOUND ( 'NONE', #115, .T. ) ;
#589 = EDGE_CURVE ( 'NONE', #1883, #1531, #3040, .T. ) ;
#590 = VECTOR ( 'NONE', #789, 1000.000000000000000 ) ;
#591 = DIRECTION ( 'NONE',  ( -1.387778780781445676E-16, 1.000000000000000000, -0.000000000000000000 ) ) ;
#592 = LINE ( 'NONE', #2487, #1753 ) ;
#593 = ORIENTED_EDGE ( 'NONE', *, *, #572, .F. ) ;
#594 = EDGE_CURVE ( 'NONE', #1957, #1931, #137, .T. ) ;
#595 = DIRECTION ( 'NONE',  ( -0.000000000000000000, -0.000000000000000000, -1.000000000000000000 ) ) ;
#596 = CYLINDRICAL_SURFACE ( 'NONE', #2651, 1.500000000000001332 ) ;
#597 = LINE ( 'NONE', #569, #286 ) ;
#598 = ORIENTED_EDGE ( 'NONE', *, *, #1848, .F. ) ;
#599 = DIRECTION ( 'NONE',  ( -1.850371707708594366E-15, 1.000000000000000000, 3.854941057726238097E-16 ) ) ;
#600 = ORIENTED_EDGE ( 'NONE', *, *, #975, .T. ) ;
#601 = ORIENTED_EDGE ( 'NONE', *, *, #1480, .T. ) ;
#602 = VECTOR ( 'NONE', #36, 1000.000000000000000 ) ;
#603 = CARTESIAN_POINT ( 'NONE',  ( 27.82842712474618452, 13.00000000000001243, 11.99508977302470747 ) ) ;
#604 = LINE ( 'NONE', #1553, #1519 ) ;
#605 = CARTESIAN_POINT ( 'NONE',  ( 28.00000000000000711, 4.000000000000007105, 27.99999999999999645 ) ) ;
#606 = B_SPLINE_CURVE_WITH_KNOTS ( 'NONE', 3,
 ( #1502, #2492, #2939, #2450, #1307, #2258, #2222, #325, #2968, #2914, #126, #1252, #1748, #2723, #349, #1021, #69, #1265 ),
 .UNSPECIFIED., .F., .F.,
 ( 4, 2, 2, 2, 2, 2, 2, 2, 4 ),
 ( 0.000000000000000000, 0.0006382483919320654751, 0.001276496783864130950, 0.001914745175796196425, 0.002552993567728261901, 0.003191241959660327376, 0.003829490351592392851, 0.004467738743524457892, 0.005105987135456523801 ),
 .UNSPECIFIED. ) ;
#607 = ORIENTED_EDGE ( 'NONE', *, *, #2375, .F. ) ;
#608 = VECTOR ( 'NONE', #2967, 1000.000000000000000 ) ;
#609 = ORIENTED_EDGE ( 'NONE', *, *, #1778, .T. ) ;
#610 = AXIS2_PLACEMENT_3D ( 'NONE', #1915, #1200, #1899 ) ;
#611 = LINE ( 'NONE', #124, #2045 ) ;
#612 = CARTESIAN_POINT ( 'NONE',  ( 24.99999999999998579, 15.00000000000000355, 9.000000000000007105 ) ) ;
#613 = DIRECTION ( 'NONE',  ( -1.387778780781445676E-16, 1.000000000000000000, -0.000000000000000000 ) ) ;
#614 = ORIENTED_EDGE ( 'NONE', *, *, #65, .F. ) ;
#615 = ORIENTED_EDGE ( 'NONE', *, *, #1451, .T. ) ;
#616 = DIRECTION ( 'NONE',  ( 1.069961080215131925E-30, -5.782411586589361583E-16, 1.000000000000000000 ) ) ;
#617 = ORIENTED_EDGE ( 'NONE', *, *, #1420, .F. ) ;
#618 = EDGE_CURVE ( 'NONE', #2710, #1877, #2242, .T. ) ;
#619 = LINE ( 'NONE', #1298, #1026 ) ;
#620 = VERTEX_POINT ( 'NONE', #2321 ) ;
#621 = AXIS2_PLACEMENT_3D ( 'NONE', #2024, #1536, #388 ) ;
#622 = CARTESIAN_POINT ( 'NONE',  ( -13.00000000000001421, 0.000000000000000000, 0.000000000000000000 ) ) ;
#623 = FACE_BOUND ( 'NONE', #2481, .T. ) ;
#624 = CIRCLE ( 'NONE', #1862, 1.500000000000001332 ) ;
#625 = ORIENTED_EDGE ( 'NONE', *, *, #369, .F. ) ;
#626 = CIRCLE ( 'NONE', #2374, 1.500000000000003109 ) ;
#627 = FACE_OUTER_BOUND ( 'NONE', #2977, .T. ) ;
#628 = DIRECTION ( 'NONE',  ( -0.000000000000000000, -0.000000000000000000, -1.000000000000000000 ) ) ;
#629 = CARTESIAN_POINT ( 'NONE',  ( 28.00000000000001421, 9.428392029164629220E-15, 9.000000000000007105 ) ) ;
#630 = ORIENTED_EDGE ( 'NONE', *, *, #1758, .T. ) ;
#631 = ADVANCED_FACE ( 'NONE', ( #1588 ), #1541, .F. ) ;
#632 = ORIENTED_EDGE ( 'NONE', *, *, #2354, .F. ) ;
#633 = DIRECTION ( 'NONE',  ( -0.000000000000000000, -0.000000000000000000, 1.000000000000000000 ) ) ;
#634 = ORIENTED_EDGE ( 'NONE', *, *, #1415, .F. ) ;
#635 = ADVANCED_BREP_SHAPE_REPRESENTATION ( 'Cut lenght regulator', ( #560, #610 ), #362 ) ;
#636 = FACE_OUTER_BOUND ( 'NONE', #2583, .T. ) ;
#637 = EDGE_LOOP ( 'NONE', ( #160, #158, #1032, #2819 ) ) ;
#638 = EDGE_CURVE ( 'NONE', #735, #475, #611, .T. ) ;
#639 = DIRECTION ( 'NONE',  ( -0.000000000000000000, -2.312964634635742267E-15, 1.000000000000000000 ) ) ;
#640 = PLANE ( 'NONE',  #1507 ) ;
#641 = EDGE_LOOP ( 'NONE', ( #145, #526, #55, #1427, #2329 ) ) ;
#642 = DIRECTION ( 'NONE',  ( 1.000000000000000000, 0.000000000000000000, 0.000000000000000000 ) ) ;
#643 = CARTESIAN_POINT ( 'NONE',  ( -9.750000000000005329, 7.499999999999997335, 40.00000000000000000 ) ) ;
#644 = PLANE ( 'NONE',  #1677 ) ;
#645 = ORIENTED_EDGE ( 'NONE', *, *, #1037, .T. ) ;
#646 = VERTEX_POINT ( 'NONE', #1305 ) ;
#647 = EDGE_CURVE ( 'NONE', #1795, #2720, #1294, .T. ) ;
#648 = DIRECTION ( 'NONE',  ( 1.000000000000000000, 0.000000000000000000, 0.000000000000000000 ) ) ;
#649 = DIRECTION ( 'NONE',  ( -1.000000000000000000, 0.000000000000000000, 0.000000000000000000 ) ) ;
#650 = VERTEX_POINT ( 'NONE', #2040 ) ;
#651 = VERTEX_POINT ( 'NONE', #2521 ) ;
#652 = AXIS2_PLACEMENT_3D ( 'NONE', #472, #1187, #491 ) ;
#653 = DIRECTION ( 'NONE',  ( 1.000000000000000000, 1.865304853669027246E-15, 3.944304526105058151E-31 ) ) ;
#654 = DIRECTION ( 'NONE',  ( 0.000000000000000000, -0.000000000000000000, 1.000000000000000000 ) ) ;
#655 = ADVANCED_FACE ( 'NONE', ( #392 ), #2287, .F. ) ;
#656 = EDGE_LOOP ( 'NONE', ( #1598, #513 ) ) ;
#657 = CARTESIAN_POINT ( 'NONE',  ( 27.82842712474617741, 16.00000000000000000, 40.00000000000000000 ) ) ;
#658 = FACE_OUTER_BOUND ( 'NONE', #2205, .T. ) ;
#659 = AXIS2_PLACEMENT_3D ( 'NONE', #1501, #760, #511 ) ;
#660 = CARTESIAN_POINT ( 'NONE',  ( 16.99999999999999645, 5.000000000000000888, 36.43933818400120828 ) ) ;
#661 = ORIENTED_EDGE ( 'NONE', *, *, #161, .F. ) ;
#662 = EDGE_CURVE ( 'NONE', #1576, #2425, #3044, .T. ) ;
#663 = AXIS2_PLACEMENT_3D ( 'NONE', #2283, #148, #2571 ) ;
#664 = ORIENTED_EDGE ( 'NONE', *, *, #2238, .F. ) ;
#665 = LINE ( 'NONE', #1826, #290 ) ;
#666 = CARTESIAN_POINT ( 'NONE',  ( 28.00000000000001421, 4.640132487826213106E-14, 15.00000000000000000 ) ) ;
#667 = ORIENTED_EDGE ( 'NONE', *, *, #235, .F. ) ;
#668 = ORIENTED_EDGE ( 'NONE', *, *, #164, .F. ) ;
#669 = EDGE_CURVE ( 'NONE', #414, #2955, #2303, .T. ) ;
#670 = DIRECTION ( 'NONE',  ( -0.2588190451025171313, -0.9659258262890693114, -0.000000000000000000 ) ) ;
#671 = LINE ( 'NONE', #2056, #3052 ) ;
#672 = AXIS2_PLACEMENT_3D ( 'NONE', #2005, #1770, #2718 ) ;
#673 = ORIENTED_EDGE ( 'NONE', *, *, #2101, .F. ) ;
#674 = DIRECTION ( 'NONE',  ( -0.000000000000000000, -0.000000000000000000, -1.000000000000000000 ) ) ;
#675 = CARTESIAN_POINT ( 'NONE',  ( 12.99999999999999112, 12.99999999999998046, 39.23999999999999488 ) ) ;
#676 = VECTOR ( 'NONE', #2954, 1000.000000000000000 ) ;
#677 = CARTESIAN_POINT ( 'NONE',  ( -25.00000000000001421, 9.999999999999994671, 39.23999999999999488 ) ) ;
#678 = ORIENTED_EDGE ( 'NONE', *, *, #434, .T. ) ;
#679 = CIRCLE ( 'NONE', #1568, 2.749999999999999112 ) ;
#680 = VERTEX_POINT ( 'NONE', #3024 ) ;
#681 = CARTESIAN_POINT ( 'NONE',  ( 13.50000000000000000, 5.000000000000000888, 3.499999999999999556 ) ) ;
#682 = DIRECTION ( 'NONE',  ( 0.000000000000000000, 0.000000000000000000, 1.000000000000000000 ) ) ;
#683 = VERTEX_POINT ( 'NONE', #419 ) ;
#684 = ADVANCED_FACE ( 'NONE', ( #886 ), #1833, .F. ) ;
#685 = AXIS2_PLACEMENT_3D ( 'NONE', #227, #533, #294 ) ;
#686 = CARTESIAN_POINT ( 'NONE',  ( -9.750000000000005329, 7.499999999999997335, 20.00000000000000000 ) ) ;
#687 = ORIENTED_EDGE ( 'NONE', *, *, #1466, .T. ) ;
#688 = EDGE_CURVE ( 'NONE', #1738, #3039, #1577, .T. ) ;
#689 = LINE ( 'NONE', #2800, #2370 ) ;
#690 = LINE ( 'NONE', #1571, #2000 ) ;
#691 = ORIENTED_EDGE ( 'NONE', *, *, #1962, .F. ) ;
#692 = CARTESIAN_POINT ( 'NONE',  ( 27.82842712474618097, 13.00000000000000888, 28.00163674232510047 ) ) ;
#693 = DIRECTION ( 'NONE',  ( -1.000000000000000000, 0.000000000000000000, 0.000000000000000000 ) ) ;
#694 = DIRECTION ( 'NONE',  ( -1.000000000000000000, -0.000000000000000000, 0.000000000000000000 ) ) ;
#695 = LINE ( 'NONE', #2176, #2763 ) ;
#696 = VERTEX_POINT ( 'NONE', #5 ) ;
#697 = ORIENTED_EDGE ( 'NONE', *, *, #502, .F. ) ;
#698 = DIRECTION ( 'NONE',  ( -0.000000000000000000, -0.000000000000000000, -1.000000000000000000 ) ) ;
#699 = DIRECTION ( 'NONE',  ( 1.000000000000000000, 1.734723475976807686E-15, 0.000000000000000000 ) ) ;
#700 = CARTESIAN_POINT ( 'NONE',  ( 26.29409842129484431, 13.39378398981919815, 11.49906480280789722 ) ) ;
#701 = ORIENTED_EDGE ( 'NONE', *, *, #2268, .F. ) ;
#702 = EDGE_CURVE ( 'NONE', #256, #322, #1689, .T. ) ;
#703 = DIRECTION ( 'NONE',  ( -0.000000000000000000, -0.000000000000000000, 1.000000000000000000 ) ) ;
#704 = CARTESIAN_POINT ( 'NONE',  ( 16.99999999999999645, 9.999999999999991118, 36.43933818400120828 ) ) ;
#705 = ORIENTED_EDGE ( 'NONE', *, *, #2214, .T. ) ;
#706 = VECTOR ( 'NONE', #478, 1000.000000000000000 ) ;
#707 = ORIENTED_EDGE ( 'NONE', *, *, #1566, .F. ) ;
#708 = CARTESIAN_POINT ( 'NONE',  ( 13.64564392373899437, 9.999999999999992895, 20.00000000000000000 ) ) ;
#709 = CARTESIAN_POINT ( 'NONE',  ( 12.24999999999999645, 13.00000000000001066, 7.200000000000000178 ) ) ;
#710 = DIRECTION ( 'NONE',  ( 0.000000000000000000, 0.000000000000000000, 1.000000000000000000 ) ) ;
#711 = PLANE ( 'NONE',  #984 ) ;
#712 = AXIS2_PLACEMENT_3D ( 'NONE', #1820, #2502, #1573 ) ;
#713 = VERTEX_POINT ( 'NONE', #2126 ) ;
#714 = ORIENTED_EDGE ( 'NONE', *, *, #966, .T. ) ;
#715 = LINE ( 'NONE', #1387, #1393 ) ;
#716 = DIRECTION ( 'NONE',  ( 1.000000000000000000, 0.000000000000000000, 0.000000000000000000 ) ) ;
#717 = CARTESIAN_POINT ( 'NONE',  ( 12.99999999999999112, 12.99999999999998046, 39.23999999999999488 ) ) ;
#718 = CARTESIAN_POINT ( 'NONE',  ( 27.61628500841530354, 13.00000000000000355, 11.98293727155742872 ) ) ;
#719 = ORIENTED_EDGE ( 'NONE', *, *, #2067, .F. ) ;
#720 = VECTOR ( 'NONE', #1476, 1000.000000000000000 ) ;
#721 = PLANE ( 'NONE',  #382 ) ;
#722 = VECTOR ( 'NONE', #1757, 1000.000000000000000 ) ;
#723 = DIRECTION ( 'NONE',  ( -0.000000000000000000, -0.000000000000000000, -1.000000000000000000 ) ) ;
#724 = SURFACE_STYLE_USAGE ( .BOTH. , #274 ) ;
#725 = ORIENTED_EDGE ( 'NONE', *, *, #2852, .T. ) ;
#726 = CARTESIAN_POINT ( 'NONE',  ( -28.00000000000001421, 0.9999999999999965583, 25.00000000000000000 ) ) ;
#727 = DIRECTION ( 'NONE',  ( 0.000000000000000000, 0.000000000000000000, 1.000000000000000000 ) ) ;
#728 = DIRECTION ( 'NONE',  ( 1.000000000000000000, 0.000000000000000000, 0.000000000000000000 ) ) ;
#729 = LINE ( 'NONE', #1904, #334 ) ;
#730 = ORIENTED_EDGE ( 'NONE', *, *, #1758, .F. ) ;
#731 = AXIS2_PLACEMENT_3D ( 'NONE', #3005, #1783, #1331 ) ;
#732 = CYLINDRICAL_SURFACE ( 'NONE', #56, 2.999999999999999112 ) ;
#733 = DIRECTION ( 'NONE',  ( -1.000000000000000000, 0.000000000000000000, 0.000000000000000000 ) ) ;
#734 = CARTESIAN_POINT ( 'NONE',  ( -18.00000000000001421, 7.999999999999996447, 20.00000000000000000 ) ) ;
#735 = VERTEX_POINT ( 'NONE', #454 ) ;
#736 = ADVANCED_FACE ( 'NONE', ( #1169 ), #1216, .F. ) ;
#737 = VECTOR ( 'NONE', #2306, 1000.000000000000000 ) ;
#738 = DIRECTION ( 'NONE',  ( -1.000000000000000000, 0.000000000000000000, 0.000000000000000000 ) ) ;
#739 = AXIS2_PLACEMENT_3D ( 'NONE', #1413, #2615, #1392 ) ;
#740 = ADVANCED_FACE ( 'NONE', ( #3057 ), #1621, .F. ) ;
#741 = DIRECTION ( 'NONE',  ( -1.387778780781445676E-16, 1.000000000000000000, -0.000000000000000000 ) ) ;
#742 = CARTESIAN_POINT ( 'NONE',  ( -27.82842712474620228, 12.99999999999999289, 11.99508977302469148 ) ) ;
#743 = CARTESIAN_POINT ( 'NONE',  ( -25.04202981095151159, 14.88715712658985346, 30.49068652043732541 ) ) ;
#744 = FACE_OUTER_BOUND ( 'NONE', #1338, .T. ) ;
#745 = ORIENTED_EDGE ( 'NONE', *, *, #2972, .F. ) ;
#746 = CARTESIAN_POINT ( 'NONE',  ( 13.64564392373899437, 9.999999999999985789, 33.63999999999999346 ) ) ;
#747 = CARTESIAN_POINT ( 'NONE',  ( 18.50000000000000000, 5.000000000000000888, 36.43933818400120828 ) ) ;
#748 = DIRECTION ( 'NONE',  ( 0.000000000000000000, -1.000000000000000000, 0.000000000000000000 ) ) ;
#749 = ORIENTED_EDGE ( 'NONE', *, *, #2752, .T. ) ;
#750 = EDGE_CURVE ( 'NONE', #409, #885, #1401, .T. ) ;
#751 = CARTESIAN_POINT ( 'NONE',  ( 27.99999999999998934, 13.00000000000001954, 7.517135062566161972E-15 ) ) ;
#752 = DIRECTION ( 'NONE',  ( 0.000000000000000000, 0.000000000000000000, -1.000000000000000000 ) ) ;
#753 = DIRECTION ( 'NONE',  ( 1.000000000000000000, -1.156482317317871133E-15, 0.000000000000000000 ) ) ;
#754 = UNCERTAINTY_MEASURE_WITH_UNIT (LENGTH_MEASURE( 1.000000000000000082E-05 ), #2637, 'distance_accuracy_value', 'NONE');
#755 = CARTESIAN_POINT ( 'NONE',  ( 17.74999999999999645, 13.00000000000001776, 7.200000000000000178 ) ) ;
#756 = EDGE_CURVE ( 'NONE', #1752, #1591, #2789, .T. ) ;
#757 = ORIENTED_EDGE ( 'NONE', *, *, #1504, .T. ) ;
#758 = AXIS2_PLACEMENT_3D ( 'NONE', #2140, #2107, #1454 ) ;
#759 = DIRECTION ( 'NONE',  ( -2.312964634635740689E-15, 1.000000000000000000, 0.000000000000000000 ) ) ;
#760 = DIRECTION ( 'NONE',  ( 1.000000000000000000, 1.850371707708594366E-15, -0.000000000000000000 ) ) ;
#761 = CARTESIAN_POINT ( 'NONE',  ( 27.40735675384726733, 13.02271098266785643, 11.94813956114030518 ) ) ;
#762 = ORIENTED_EDGE ( 'NONE', *, *, #2728, .F. ) ;
#763 = ORIENTED_EDGE ( 'NONE', *, *, #2514, .F. ) ;
#764 = AXIS2_PLACEMENT_3D ( 'NONE', #827, #2273, #1775 ) ;
#765 = CARTESIAN_POINT ( 'NONE',  ( -25.00000000000001421, 14.99999999999999645, 40.00000000000000000 ) ) ;
#766 = EDGE_CURVE ( 'NONE', #1718, #2774, #848, .T. ) ;
#767 = CARTESIAN_POINT ( 'NONE',  ( 0.000000000000000000, 0.000000000000000000, 0.000000000000000000 ) ) ;
#768 = LINE ( 'NONE', #1205, #1659 ) ;
#769 = CARTESIAN_POINT ( 'NONE',  ( 28.00000000000001421, 5.218373646485149225E-14, 25.00000000000000000 ) ) ;
#770 = ORIENTED_EDGE ( 'NONE', *, *, #3018, .T. ) ;
#771 = ADVANCED_FACE ( 'NONE', ( #2359, #1850 ), #2824, .F. ) ;
#772 = CARTESIAN_POINT ( 'NONE',  ( -27.82842712474620228, 12.99999999999999289, 11.99999999999999289 ) ) ;
#773 = CARTESIAN_POINT ( 'NONE',  ( 25.00000000000001066, 1.000000000000001998, 25.00000000000000000 ) ) ;
#774 = CARTESIAN_POINT ( 'NONE',  ( -12.25000000000001421, 10.00000000000000178, 0.000000000000000000 ) ) ;
#775 = EDGE_LOOP ( 'NONE', ( #584, #2814, #2276, #1441 ) ) ;
#776 = VECTOR ( 'NONE', #2857, 1000.000000000000000 ) ;
#777 = EDGE_CURVE ( 'NONE', #2244, #3046, #203, .T. ) ;
#778 = ORIENTED_EDGE ( 'NONE', *, *, #328, .T. ) ;
#779 = VECTOR ( 'NONE', #858, 1000.000000000000000 ) ;
#780 = VECTOR ( 'NONE', #616, 1000.000000000000000 ) ;
#781 = CARTESIAN_POINT ( 'NONE',  ( 20.00000000000001421, 3.700743415417191413E-14, 0.000000000000000000 ) ) ;
#782 = CARTESIAN_POINT ( 'NONE',  ( 28.00000000000001421, 4.138990150321802518E-14, 27.99999999999999645 ) ) ;
#783 = CARTESIAN_POINT ( 'NONE',  ( -25.15181602834014640, 14.63853862578998921, 30.04146899773650148 ) ) ;
#784 = VERTEX_POINT ( 'NONE', #224 ) ;
#785 = FILL_AREA_STYLE_COLOUR ( '', #1540 ) ;
#786 = LINE ( 'NONE', #1237, #959 ) ;
#787 = CARTESIAN_POINT ( 'NONE',  ( 27.82842712474618452, 13.00000000000001066, 15.00000000000000533 ) ) ;
#788 = ORIENTED_EDGE ( 'NONE', *, *, #2679, .T. ) ;
#789 = DIRECTION ( 'NONE',  ( 1.156482317317871133E-15, 1.000000000000000000, -0.000000000000000000 ) ) ;
#790 = ORIENTED_EDGE ( 'NONE', *, *, #1824, .T. ) ;
#791 = EDGE_CURVE ( 'NONE', #1289, #2082, #276, .T. ) ;
#792 = CARTESIAN_POINT ( 'NONE',  ( -9.750000000000005329, 7.499999999999997335, 20.00000000000000000 ) ) ;
#793 = CARTESIAN_POINT ( 'NONE',  ( 10.39096761185236950, -7.699999999999993072, 0.000000000000000000 ) ) ;
#794 = DIRECTION ( 'NONE',  ( -3.154042683594195614E-16, -1.000000000000000000, 0.000000000000000000 ) ) ;
#795 = VERTEX_POINT ( 'NONE', #2573 ) ;
#796 = DIRECTION ( 'NONE',  ( 2.312964634635743450E-15, -1.000000000000000000, 0.000000000000000000 ) ) ;
#797 = DIRECTION ( 'NONE',  ( -1.387778780781445676E-16, 1.000000000000000000, 0.000000000000000000 ) ) ;
#798 = CARTESIAN_POINT ( 'NONE',  ( 15.00000000000000000, 9.999999999999998224, 3.499999999999999556 ) ) ;
#799 = EDGE_LOOP ( 'NONE', ( #1482, #383, #295, #617 ) ) ;
#800 = EDGE_CURVE ( 'NONE', #1992, #409, #2157, .T. ) ;
#801 = VECTOR ( 'NONE', #2594, 1000.000000000000000 ) ;
#802 = ORIENTED_EDGE ( 'NONE', *, *, #2863, .F. ) ;
#803 = VECTOR ( 'NONE', #1941, 1000.000000000000000 ) ;
#804 = ADVANCED_FACE ( 'NONE', ( #1656 ), #2606, .F. ) ;
#805 = LINE ( 'NONE', #1961, #2918 ) ;
#806 = VECTOR ( 'NONE', #2203, 1000.000000000000000 ) ;
#807 = ADVANCED_FACE ( 'NONE', ( #1422 ), #1437, .F. ) ;
#808 = CARTESIAN_POINT ( 'NONE',  ( -10.39096761185236062, -7.699999999999996625, 40.00000000000000000 ) ) ;
#809 = CARTESIAN_POINT ( 'NONE',  ( -25.00000000000001421, -3.061616997868382254E-15, 40.00000000000000000 ) ) ;
#810 = ORIENTED_EDGE ( 'NONE', *, *, #1508, .F. ) ;
#811 = PRESENTATION_STYLE_ASSIGNMENT (( #1993 ) ) ;
#812 = CARTESIAN_POINT ( 'NONE',  ( -15.00000000000000178, 14.99999999999999822, 3.499999999999999556 ) ) ;
#813 = DIRECTION ( 'NONE',  ( 1.000000000000000000, 1.023331397418598922E-16, 0.000000000000000000 ) ) ;
#814 = ORIENTED_EDGE ( 'NONE', *, *, #354, .F. ) ;
#815 = ORIENTED_EDGE ( 'NONE', *, *, #1285, .F. ) ;
#816 = EDGE_CURVE ( 'NONE', #2326, #2292, #2876, .T. ) ;
#817 = EDGE_LOOP ( 'NONE', ( #645, #1654, #607, #24 ) ) ;
#818 = CIRCLE ( 'NONE', #2616, 1.500000000000001332 ) ;
#819 = DIRECTION ( 'NONE',  ( 0.000000000000000000, -6.195440985631476025E-16, -1.000000000000000000 ) ) ;
#820 = CIRCLE ( 'NONE', #2815, 1.500000000000001332 ) ;
#821 = DIRECTION ( 'NONE',  ( 1.000000000000000000, 1.850371707708594366E-15, 0.000000000000000000 ) ) ;
#822 = CARTESIAN_POINT ( 'NONE',  ( 12.25000000000001421, 9.999999999999998224, 7.200000000000000178 ) ) ;
#823 = CIRCLE ( 'NONE', #2470, 2.999999999999999112 ) ;
#824 = AXIS2_PLACEMENT_3D ( 'NONE', #16, #2386, #2565 ) ;
#825 = ORIENTED_EDGE ( 'NONE', *, *, #1602, .T. ) ;
#826 = CARTESIAN_POINT ( 'NONE',  ( 24.99999999999998934, 13.00000000000000355, 39.23999999999999488 ) ) ;
#827 = CARTESIAN_POINT ( 'NONE',  ( 13.00000000000002132, 3.561965537339050632E-14, 3.582458973934594451E-29 ) ) ;
#828 = CARTESIAN_POINT ( 'NONE',  ( -18.50000000000000711, 12.99999999999999645, 36.43933818400120828 ) ) ;
#829 = ORIENTED_EDGE ( 'NONE', *, *, #2441, .T. ) ;
#830 = VERTEX_POINT ( 'NONE', #742 ) ;
#831 = EDGE_LOOP ( 'NONE', ( #2829, #838 ) ) ;
#832 = CARTESIAN_POINT ( 'NONE',  ( 16.49999999999999645, 5.000000000000000888, 3.499999999999999556 ) ) ;
#833 = VECTOR ( 'NONE', #1309, 1000.000000000000000 ) ;
#834 = AXIS2_PLACEMENT_3D ( 'NONE', #1726, #1959, #540 ) ;
#835 = DIRECTION ( 'NONE',  ( 1.850371707708594366E-15, -1.000000000000000000, -6.195440985631453345E-16 ) ) ;
#836 = LINE ( 'NONE', #1988, #722 ) ;
#837 = ORIENTED_EDGE ( 'NONE', *, *, #1861, .T. ) ;
#838 = ORIENTED_EDGE ( 'NONE', *, *, #2497, .F. ) ;
#839 = DIRECTION ( 'NONE',  ( -1.000000000000000000, -2.943658888689789496E-16, 0.000000000000000000 ) ) ;
#840 = DIRECTION ( 'NONE',  ( 0.000000000000000000, -0.000000000000000000, 1.000000000000000000 ) ) ;
#841 = LINE ( 'NONE', #1806, #869 ) ;
#842 = EDGE_LOOP ( 'NONE', ( #2017, #306, #2311, #1375 ) ) ;
#843 = EDGE_LOOP ( 'NONE', ( #2015, #2846, #1448, #1174 ) ) ;
#844 = CARTESIAN_POINT ( 'NONE',  ( 19.60903238814764293, -7.699999999999991296, 40.00000000000000000 ) ) ;
#845 = ORIENTED_EDGE ( 'NONE', *, *, #1273, .T. ) ;
#846 = EDGE_CURVE ( 'NONE', #268, #871, #1382, .T. ) ;
#847 = VECTOR ( 'NONE', #1514, 1000.000000000000000 ) ;
#848 = CIRCLE ( 'NONE', #2598, 2.999999999999999112 ) ;
#849 = DIRECTION ( 'NONE',  ( -1.000000000000000000, -0.000000000000000000, -0.000000000000000000 ) ) ;
#850 = EDGE_CURVE ( 'NONE', #1533, #2463, #2682, .T. ) ;
#851 = CARTESIAN_POINT ( 'NONE',  ( -27.82842712474620228, 12.99999999999999289, 11.99999999999999289 ) ) ;
#852 = CARTESIAN_POINT ( 'NONE',  ( -15.00000000000000178, 13.00000000000000355, 3.499999999999999556 ) ) ;
#853 = CIRCLE ( 'NONE', #107, 3.000000000000000000 ) ;
#854 = ORIENTED_EDGE ( 'NONE', *, *, #2375, .T. ) ;
#855 = CIRCLE ( 'NONE', #2951, 2.749999999999999112 ) ;
#856 = DIRECTION ( 'NONE',  ( -9.337284725293643415E-31, 2.891205793294684243E-16, 1.000000000000000000 ) ) ;
#857 = FACE_OUTER_BOUND ( 'NONE', #2262, .T. ) ;
#858 = DIRECTION ( 'NONE',  ( 1.000000000000000000, 1.850371707708594366E-15, -0.000000000000000000 ) ) ;
#859 = EDGE_LOOP ( 'NONE', ( #2715, #1943 ) ) ;
#860 = ORIENTED_EDGE ( 'NONE', *, *, #2945, .F. ) ;
#861 = DIRECTION ( 'NONE',  ( -2.312964634635744633E-15, 1.000000000000000000, 2.312964634635744633E-15 ) ) ;
#862 = ORIENTED_EDGE ( 'NONE', *, *, #2073, .F. ) ;
#863 = ADVANCED_FACE ( 'NONE', ( #1469, #1963, #318, #1978 ), #2475, .F. ) ;
#864 = DIRECTION ( 'NONE',  ( -1.000000000000000000, -1.156482317317871725E-15, 0.000000000000000000 ) ) ;
#865 = EDGE_LOOP ( 'NONE', ( #2960, #901, #2864, #1168, #600, #1607, #1081, #2496, #1655, #1060, #2144, #991 ) ) ;
#866 = AXIS2_PLACEMENT_3D ( 'NONE', #2780, #653, #1302 ) ;
#867 = DIRECTION ( 'NONE',  ( 0.000000000000000000, -1.000000000000000000, 3.854941057726238097E-16 ) ) ;
#868 = CARTESIAN_POINT ( 'NONE',  ( 12.25000000000001421, 9.999999999999998224, 7.200000000000000178 ) ) ;
#869 = VECTOR ( 'NONE', #2523, 1000.000000000000000 ) ;
#870 = EDGE_CURVE ( 'NONE', #997, #1411, #2419, .T. ) ;
#871 = VERTEX_POINT ( 'NONE', #1756 ) ;
#872 = AXIS2_PLACEMENT_3D ( 'NONE', #397, #1794, #142 ) ;
#873 = CARTESIAN_POINT ( 'NONE',  ( 14.99999999999999822, 15.00000000000000178, 3.499999999999999556 ) ) ;
#874 = CARTESIAN_POINT ( 'NONE',  ( -28.00000000000001421, 3.999999999999993339, 11.99999999999999645 ) ) ;
#875 = CARTESIAN_POINT ( 'NONE',  ( -19.60903238814763583, -7.699999999999996625, 40.00000000000000000 ) ) ;
#876 = ORIENTED_EDGE ( 'NONE', *, *, #1198, .F. ) ;
#877 = AXIS2_PLACEMENT_3D ( 'NONE', #1447, #2117, #1147 ) ;
#878 = DIRECTION ( 'NONE',  ( 0.000000000000000000, -3.854941057726237604E-16, -1.000000000000000000 ) ) ;
#879 = VERTEX_POINT ( 'NONE', #793 ) ;
#880 = ORIENTED_EDGE ( 'NONE', *, *, #1230, .F. ) ;
#881 = ADVANCED_FACE ( 'NONE', ( #48 ), #2216, .F. ) ;
#882 = DIRECTION ( 'NONE',  ( -0.2588190451025256800, 0.9659258262890669799, 0.000000000000000000 ) ) ;
#883 = LINE ( 'NONE', #2121, #2409 ) ;
#884 = EDGE_CURVE ( 'NONE', #176, #341, #1651, .T. ) ;
#885 = VERTEX_POINT ( 'NONE', #291 ) ;
#886 = FACE_OUTER_BOUND ( 'NONE', #2884, .T. ) ;
#887 = DIRECTION ( 'NONE',  ( -1.387778780781445676E-16, 1.000000000000000000, -0.000000000000000000 ) ) ;
#888 = FACE_BOUND ( 'NONE', #2415, .T. ) ;
#889 = ORIENTED_EDGE ( 'NONE', *, *, #1466, .F. ) ;
#890 = ORIENTED_EDGE ( 'NONE', *, *, #2945, .T. ) ;
#891 = DIRECTION ( 'NONE',  ( -1.000000000000000000, 0.000000000000000000, 0.000000000000000000 ) ) ;
#892 = CARTESIAN_POINT ( 'NONE',  ( -18.50000000000000711, 14.99999999999999822, 36.43933818400120828 ) ) ;
#893 = LINE ( 'NONE', #2813, #2172 ) ;
#894 = EDGE_LOOP ( 'NONE', ( #2603, #697, #1421, #757 ) ) ;
#895 = EDGE_CURVE ( 'NONE', #2799, #620, #1245, .T. ) ;
#896 = ORIENTED_EDGE ( 'NONE', *, *, #2667, .T. ) ;
#897 = AXIS2_PLACEMENT_3D ( 'NONE', #2272, #151, #363 ) ;
#898 = CARTESIAN_POINT ( 'NONE',  ( -17.00000000000000355, 4.999999999999997335, 36.43933818400120828 ) ) ;
#899 = DIRECTION ( 'NONE',  ( -0.000000000000000000, -0.000000000000000000, -1.000000000000000000 ) ) ;
#900 = ADVANCED_FACE ( 'NONE', ( #77 ), #2240, .T. ) ;
#901 = ORIENTED_EDGE ( 'NONE', *, *, #2935, .T. ) ;
#902 = CARTESIAN_POINT ( 'NONE',  ( 28.00000000000000711, 4.000000000000014211, -1.156482317317852792E-15 ) ) ;
#903 = CARTESIAN_POINT ( 'NONE',  ( -16.50000000000000000, 4.999999999999997335, 3.499999999999999556 ) ) ;
#904 = CARTESIAN_POINT ( 'NONE',  ( -28.00000000000001421, 0.9999999999999965583, 25.00000000000000000 ) ) ;
#905 = VECTOR ( 'NONE', #2995, 1000.000000000000000 ) ;
#906 = DIRECTION ( 'NONE',  ( -0.000000000000000000, 3.097720492815730617E-16, 1.000000000000000000 ) ) ;
#907 = EDGE_LOOP ( 'NONE', ( #2225, #2617 ) ) ;
#908 = ORIENTED_EDGE ( 'NONE', *, *, #1493, .T. ) ;
#909 = LINE ( 'NONE', #1127, #780 ) ;
#910 = CARTESIAN_POINT ( 'NONE',  ( -25.00000000000001421, -3.061616997868382254E-15, 40.00000000000000000 ) ) ;
#911 = VERTEX_POINT ( 'NONE', #2228 ) ;
#912 = CYLINDRICAL_SURFACE ( 'NONE', #2989, 1.500000000000001332 ) ;
#913 = ADVANCED_FACE ( 'NONE', ( #1743 ), #1030, .F. ) ;
#914 = LINE ( 'NONE', #467, #81 ) ;
#915 = PLANE ( 'NONE',  #2709 ) ;
#916 = DIRECTION ( 'NONE',  ( 0.000000000000000000, 1.000000000000000000, 0.000000000000000000 ) ) ;
#917 = EDGE_CURVE ( 'NONE', #1503, #3060, #2695, .T. ) ;
#918 = AXIS2_PLACEMENT_3D ( 'NONE', #898, #450, #1846 ) ;
#919 = VERTEX_POINT ( 'NONE', #1703 ) ;
#920 = CARTESIAN_POINT ( 'NONE',  ( 27.82842712474618097, 13.00000000000000888, 28.00327348465020449 ) ) ;
#921 = PLANE ( 'NONE',  #1403 ) ;
#922 = AXIS2_PLACEMENT_3D ( 'NONE', #1970, #1736, #2687 ) ;
#923 = CARTESIAN_POINT ( 'NONE',  ( -17.75000000000001066, 10.00000000000000355, 7.200000000000000178 ) ) ;
#924 = ORIENTED_EDGE ( 'NONE', *, *, #1133, .F. ) ;
#925 = AXIS2_PLACEMENT_3D ( 'NONE', #1594, #2366, #699 ) ;
#926 = ORIENTED_EDGE ( 'NONE', *, *, #2507, .T. ) ;
#927 = CARTESIAN_POINT ( 'NONE',  ( 10.39096761185236950, -7.699999999999993072, 40.00000000000000000 ) ) ;
#928 = DIRECTION ( 'NONE',  ( -0.000000000000000000, -1.000000000000000000, -0.000000000000000000 ) ) ;
#929 = LINE ( 'NONE', #2987, #1117 ) ;
#930 = EDGE_LOOP ( 'NONE', ( #2879, #2572, #2400, #1248 ) ) ;
#931 = VECTOR ( 'NONE', #1210, 1000.000000000000000 ) ;
#932 = CARTESIAN_POINT ( 'NONE',  ( -25.00000000000001421, 9.999999999999994671, 39.23999999999999488 ) ) ;
#933 = PLANE ( 'NONE',  #30 ) ;
#934 = PLANE ( 'NONE',  #468 ) ;
#935 = EDGE_LOOP ( 'NONE', ( #1371, #2790, #1064, #2608, #1066 ) ) ;
#936 = VERTEX_POINT ( 'NONE', #1485 ) ;
#937 = DIRECTION ( 'NONE',  ( 6.841655872272100114E-31, -5.782411586589362569E-16, 1.000000000000000000 ) ) ;
#938 = CARTESIAN_POINT ( 'NONE',  ( -27.82842712474620228, 12.99999999999999467, 14.99999999999999467 ) ) ;
#939 = CARTESIAN_POINT ( 'NONE',  ( -18.50000000000000711, 9.999999999999994671, 36.43933818400120828 ) ) ;
#940 = LINE ( 'NONE', #2410, #578 ) ;
#941 = ORIENTED_EDGE ( 'NONE', *, *, #197, .T. ) ;
#942 = ORIENTED_EDGE ( 'NONE', *, *, #284, .T. ) ;
#943 = EDGE_CURVE ( 'NONE', #2541, #2099, #2653, .T. ) ;
#944 = CARTESIAN_POINT ( 'NONE',  ( -27.82842712474620228, 12.99999999999999467, 14.99999999999999467 ) ) ;
#945 = PLANE ( 'NONE',  #2224 ) ;
#946 = CARTESIAN_POINT ( 'NONE',  ( -15.50000000000000178, 12.99999999999999645, 36.43933818400120828 ) ) ;
#947 = ORIENTED_EDGE ( 'NONE', *, *, #2901, .F. ) ;
#948 = EDGE_CURVE ( 'NONE', #322, #2376, #2921, .T. ) ;
#949 = CARTESIAN_POINT ( 'NONE',  ( 13.50000000000000000, 9.999999999999998224, 3.499999999999999556 ) ) ;
#950 = CARTESIAN_POINT ( 'NONE',  ( -19.60903238814763583, -7.699999999999996625, 40.00000000000000000 ) ) ;
#951 = AXIS2_PLACEMENT_3D ( 'NONE', #25, #11, #2865 ) ;
#952 = EDGE_CURVE ( 'NONE', #2645, #2609, #304, .T. ) ;
#953 = EDGE_LOOP ( 'NONE', ( #496, #1095, #778, #625, #490 ) ) ;
#954 = DIRECTION ( 'NONE',  ( 1.000000000000000000, 0.000000000000000000, 0.000000000000000000 ) ) ;
#955 = DIRECTION ( 'NONE',  ( 1.000000000000000000, 1.023331397418598922E-16, 0.000000000000000000 ) ) ;
#956 = CARTESIAN_POINT ( 'NONE',  ( 0.000000000000000000, 7.500000000000005329, 10.00000000000000000 ) ) ;
#957 = CARTESIAN_POINT ( 'NONE',  ( 26.24264068711930165, 4.000000000000015099, 12.00000000000000888 ) ) ;
#958 = ORIENTED_EDGE ( 'NONE', *, *, #1459, .F. ) ;
#959 = VECTOR ( 'NONE', #2413, 1000.000000000000000 ) ;
#960 = CARTESIAN_POINT ( 'NONE',  ( 0.000000000000000000, 7.500000000000005329, 10.00000000000000000 ) ) ;
#961 = DIRECTION ( 'NONE',  ( -1.000000000000000000, 0.000000000000000000, 0.000000000000000000 ) ) ;
#962 = CARTESIAN_POINT ( 'NONE',  ( 25.28333347436295853, 14.40616112933305715, 10.28477881645197201 ) ) ;
#963 = VERTEX_POINT ( 'NONE', #1987 ) ;
#964 =( BOUNDED_CURVE ( )  B_SPLINE_CURVE ( 3, ( #1700, #1040, #289, #2432 ),
 .UNSPECIFIED., .F., .T. ) 
 B_SPLINE_CURVE_WITH_KNOTS ( ( 4, 4 ),
 ( 1.570796326794896780, 3.141592653589793116 ),
 .UNSPECIFIED. ) 
 CURVE ( )  GEOMETRIC_REPRESENTATION_ITEM ( )  RATIONAL_B_SPLINE_CURVE ( ( 1.000000000000000000, 0.8047378541243650485, 0.8047378541243650485, 1.000000000000000000 ) ) 
 REPRESENTATION_ITEM ( '' )  );
#965 = AXIS2_PLACEMENT_3D ( 'NONE', #2975, #1554, #564 ) ;
#966 = EDGE_CURVE ( 'NONE', #1611, #1533, #818, .T. ) ;
#967 = DIRECTION ( 'NONE',  ( 0.000000000000000000, -1.000000000000000000, 3.097720492815730617E-16 ) ) ;
#968 = CIRCLE ( 'NONE', #1256, 1.500000000000001332 ) ;
#969 = ADVANCED_FACE ( 'NONE', ( #91 ), #1509, .F. ) ;
#970 = CARTESIAN_POINT ( 'NONE',  ( 24.99999999999999289, 15.00000000000000533, 30.78704605230722890 ) ) ;
#971 = ORIENTED_EDGE ( 'NONE', *, *, #1669, .F. ) ;
#972 = DIRECTION ( 'NONE',  ( 3.154042683594195614E-16, 1.000000000000000000, -0.000000000000000000 ) ) ;
#973 = PLANE ( 'NONE',  #2601 ) ;
#974 = LINE ( 'NONE', #1937, #2316 ) ;
#975 = EDGE_CURVE ( 'NONE', #1957, #2334, #2946, .T. ) ;
#976 = ORIENTED_EDGE ( 'NONE', *, *, #103, .F. ) ;
#977 = CIRCLE ( 'NONE', #1472, 1.499999999999999556 ) ;
#978 = DIRECTION ( 'NONE',  ( -0.000000000000000000, -0.000000000000000000, -1.000000000000000000 ) ) ;
#979 = LINE ( 'NONE', #2881, #1945 ) ;
#980 = CARTESIAN_POINT ( 'NONE',  ( -25.00000000000001421, 14.99999999999999645, 31.00000000000000000 ) ) ;
#981 = DIRECTION ( 'NONE',  ( -0.2588190451025171313, -0.9659258262890693114, -0.000000000000000000 ) ) ;
#982 = ORIENTED_EDGE ( 'NONE', *, *, #750, .T. ) ;
#983 = AXIS2_PLACEMENT_3D ( 'NONE', #1330, #2252, #2973 ) ;
#984 = AXIS2_PLACEMENT_3D ( 'NONE', #2143, #2656, #518 ) ;
#985 = EDGE_CURVE ( 'NONE', #1289, #453, #2486, .T. ) ;
#986 = LINE ( 'NONE', #2168, #2066 ) ;
#987 = ADVANCED_FACE ( 'NONE', ( #2532 ), #1058, .F. ) ;
#988 = DIRECTION ( 'NONE',  ( -1.850371707708594366E-15, 1.000000000000000000, 0.000000000000000000 ) ) ;
#989 = FACE_OUTER_BOUND ( 'NONE', #656, .T. ) ;
#990 = CARTESIAN_POINT ( 'NONE',  ( -12.25000000000001066, 13.00000000000000355, 7.200000000000000178 ) ) ;
#991 = ORIENTED_EDGE ( 'NONE', *, *, #161, .T. ) ;
#992 = CARTESIAN_POINT ( 'NONE',  ( 0.000000000000000000, 7.500000000000005329, 0.000000000000000000 ) ) ;
#993 = LINE ( 'NONE', #297, #720 ) ;
#994 = CARTESIAN_POINT ( 'NONE',  ( 26.00139737485339708, 13.59822211703245642, 11.26534866396729484 ) ) ;
#995 = ORIENTED_EDGE ( 'NONE', *, *, #2083, .T. ) ;
#996 = ADVANCED_FACE ( 'NONE', ( #2962 ), #401, .T. ) ;
#997 = VERTEX_POINT ( 'NONE', #2254 ) ;
#998 = LINE ( 'NONE', #781, #2504 ) ;
#999 = ADVANCED_FACE ( 'NONE', ( #373 ), #1600, .F. ) ;
#1000 = CARTESIAN_POINT ( 'NONE',  ( 28.00000000000001066, 1.000000000000014655, 2.891205793294671917E-16 ) ) ;
#1001 = CARTESIAN_POINT ( 'NONE',  ( -27.00849523933006679, 13.10703234493479030, 28.16104399492704147 ) ) ;
#1002 = PLANE ( 'NONE',  #79 ) ;
#1003 = EDGE_CURVE ( 'NONE', #2425, #1576, #977, .T. ) ;
#1004 = ORIENTED_EDGE ( 'NONE', *, *, #99, .T. ) ;
#1005 = VECTOR ( 'NONE', #168, 1000.000000000000000 ) ;
#1006 = DIRECTION ( 'NONE',  ( 1.000000000000000000, 0.000000000000000000, 0.000000000000000000 ) ) ;
#1007 = CARTESIAN_POINT ( 'NONE',  ( -27.82842712474620583, 12.99999999999999645, 28.00163674232510047 ) ) ;
#1008 = CIRCLE ( 'NONE', #59, 2.749999999999999112 ) ;
#1009 = LINE ( 'NONE', #2194, #1812 ) ;
#1010 = ORIENTED_EDGE ( 'NONE', *, *, #1183, .T. ) ;
#1011 = ORIENTED_EDGE ( 'NONE', *, *, #1669, .T. ) ;
#1012 = VECTOR ( 'NONE', #1062, 1000.000000000000000 ) ;
#1013 = EDGE_CURVE ( 'NONE', #1531, #1473, #2549, .T. ) ;
#1014 = CIRCLE ( 'NONE', #2299, 1.499999999999999556 ) ;
#1015 = DIRECTION ( 'NONE',  ( 0.000000000000000000, 0.000000000000000000, -1.000000000000000000 ) ) ;
#1016 = DIRECTION ( 'NONE',  ( 5.349805401075663127E-31, -2.891205793294682764E-16, 1.000000000000000000 ) ) ;
#1017 = CARTESIAN_POINT ( 'NONE',  ( 9.749999999999998224, 7.500000000000012434, 20.00000000000000000 ) ) ;
#1018 = EDGE_LOOP ( 'NONE', ( #2809, #860, #1513, #1582, #2555, #1944, #2520, #1097, #1910, #1326, #2106, #1798 ) ) ;
#1019 = FACE_OUTER_BOUND ( 'NONE', #3033, .T. ) ;
#1020 = FACE_OUTER_BOUND ( 'NONE', #279, .T. ) ;
#1021 = CARTESIAN_POINT ( 'NONE',  ( -27.41148043948573232, 13.02220818625853482, 11.94888332961735422 ) ) ;
#1022 = VERTEX_POINT ( 'NONE', #851 ) ;
#1023 = EDGE_CURVE ( 'NONE', #1445, #256, #1102, .T. ) ;
#1024 = VECTOR ( 'NONE', #1713, 1000.000000000000000 ) ;
#1025 = ORIENTED_EDGE ( 'NONE', *, *, #1110, .F. ) ;
#1026 = VECTOR ( 'NONE', #849, 1000.000000000000000 ) ;
#1027 = AXIS2_PLACEMENT_3D ( 'NONE', #1836, #172, #1124 ) ;
#1028 = DIRECTION ( 'NONE',  ( 1.850371707708594366E-15, -1.000000000000000000, -5.782411586589361583E-16 ) ) ;
#1029 = AXIS2_PLACEMENT_3D ( 'NONE', #1439, #259, #2150 ) ;
#1030 = CYLINDRICAL_SURFACE ( 'NONE', #101, 1.500000000000001332 ) ;
#1031 = CARTESIAN_POINT ( 'NONE',  ( 25.00000000000001066, 1.000000000000000222, 30.99999999999999645 ) ) ;
#1032 = ORIENTED_EDGE ( 'NONE', *, *, #1493, .F. ) ;
#1033 = DIRECTION ( 'NONE',  ( -1.000000000000000000, -1.850371707708594366E-15, -0.000000000000000000 ) ) ;
#1034 = DIRECTION ( 'NONE',  ( -1.000000000000000000, -1.387778780781445676E-16, 0.000000000000000000 ) ) ;
#1035 = DIRECTION ( 'NONE',  ( -1.000000000000000000, 3.154042683594196107E-16, 0.000000000000000000 ) ) ;
#1036 = ORIENTED_EDGE ( 'NONE', *, *, #2747, .T. ) ;
#1037 = EDGE_CURVE ( 'NONE', #2057, #2244, #105, .T. ) ;
#1038 = ORIENTED_EDGE ( 'NONE', *, *, #1314, .F. ) ;
#1039 = EDGE_CURVE ( 'NONE', #322, #361, #2664, .T. ) ;
#1040 = CARTESIAN_POINT ( 'NONE',  ( -25.00000000000001421, 2.757359312880710345, 29.24264068711928388 ) ) ;
#1041 = ORIENTED_EDGE ( 'NONE', *, *, #2526, .T. ) ;
#1042 = DIRECTION ( 'NONE',  ( -1.387778780781445676E-16, 1.000000000000000000, -0.000000000000000000 ) ) ;
#1043 = CARTESIAN_POINT ( 'NONE',  ( -12.25000000000001421, 10.00000000000000178, 7.200000000000000178 ) ) ;
#1044 = ADVANCED_FACE ( 'NONE', ( #2974, #1830 ), #2750, .F. ) ;
#1045 = ORIENTED_EDGE ( 'NONE', *, *, #2614, .T. ) ;
#1046 = SURFACE_SIDE_STYLE ('',( #94 ) ) ;
#1047 = CARTESIAN_POINT ( 'NONE',  ( 25.00000000000001421, 3.877276906038845729E-15, 40.00000000000000000 ) ) ;
#1048 = CARTESIAN_POINT ( 'NONE',  ( 16.49999999999999645, 5.000000000000000888, 3.499999999999999556 ) ) ;
#1049 = ORIENTED_EDGE ( 'NONE', *, *, #1848, .T. ) ;
#1050 = CIRCLE ( 'NONE', #261, 1.500000000000001332 ) ;
#1051 = VECTOR ( 'NONE', #1231, 1000.000000000000000 ) ;
#1052 = ORIENTED_EDGE ( 'NONE', *, *, #1905, .T. ) ;
#1053 = B_SPLINE_CURVE_WITH_KNOTS ( 'NONE', 3,
 ( #603, #1534, #1284, #2515 ),
 .UNSPECIFIED., .F., .F.,
 ( 4, 4 ),
 ( 0.000000000000000000, 1.000000000000000000 ),
 .UNSPECIFIED. ) ;
#1054 = CIRCLE ( 'NONE', #157, 2.749999999999999112 ) ;
#1055 = CARTESIAN_POINT ( 'NONE',  ( 12.49999999999999645, 7.500000000000012434, 20.00000000000000000 ) ) ;
#1056 = EDGE_CURVE ( 'NONE', #1992, #424, #604, .T. ) ;
#1057 = PRESENTATION_LAYER_ASSIGNMENT (  '', '', ( #2211 ) ) ;
#1058 = PLANE ( 'NONE',  #573 ) ;
#1059 = DIRECTION ( 'NONE',  ( -0.000000000000000000, -0.000000000000000000, -1.000000000000000000 ) ) ;
#1060 = ORIENTED_EDGE ( 'NONE', *, *, #1829, .T. ) ;
#1061 = DIRECTION ( 'NONE',  ( -1.000000000000000000, 0.000000000000000000, 0.000000000000000000 ) ) ;
#1062 = DIRECTION ( 'NONE',  ( 0.000000000000000000, -1.000000000000000000, 0.000000000000000000 ) ) ;
#1063 = DIRECTION ( 'NONE',  ( -5.349805401075665754E-31, 2.891205793294684243E-16, 1.000000000000000000 ) ) ;
#1064 = ORIENTED_EDGE ( 'NONE', *, *, #1793, .F. ) ;
#1065 = EDGE_LOOP ( 'NONE', ( #1780, #2166 ) ) ;
#1066 = ORIENTED_EDGE ( 'NONE', *, *, #2852, .F. ) ;
#1067 = ORIENTED_EDGE ( 'NONE', *, *, #1101, .F. ) ;
#1068 = AXIS2_PLACEMENT_3D ( 'NONE', #950, #1379, #1397 ) ;
#1069 = VECTOR ( 'NONE', #538, 1000.000000000000000 ) ;
#1070 = DIRECTION ( 'NONE',  ( 0.000000000000000000, 1.000000000000000000, -3.854941057726238097E-16 ) ) ;
#1071 = AXIS2_PLACEMENT_3D ( 'NONE', #1355, #2761, #1339 ) ;
#1072 = DIRECTION ( 'NONE',  ( 1.000000000000000000, -3.154042683594196107E-16, -0.000000000000000000 ) ) ;
#1073 = CARTESIAN_POINT ( 'NONE',  ( 25.00000000000000355, 2.757359312880716562, 29.24264068711928033 ) ) ;
#1074 = AXIS2_PLACEMENT_3D ( 'NONE', #3064, #961, #2776 ) ;
#1075 = ORIENTED_EDGE ( 'NONE', *, *, #2901, .T. ) ;
#1076 = CARTESIAN_POINT ( 'NONE',  ( -20.00000000000001421, -1.589787553523487456E-15, 4.999999999999997335 ) ) ;
#1077 = DIRECTION ( 'NONE',  ( -0.000000000000000000, -0.000000000000000000, 1.000000000000000000 ) ) ;
#1078 = DIRECTION ( 'NONE',  ( 1.000000000000000000, 1.850371707708594366E-15, -0.000000000000000000 ) ) ;
#1079 = ORIENTED_EDGE ( 'NONE', *, *, #90, .T. ) ;
#1080 = LINE ( 'NONE', #2031, #441 ) ;
#1081 = ORIENTED_EDGE ( 'NONE', *, *, #390, .T. ) ;
#1082 = CARTESIAN_POINT ( 'NONE',  ( -17.75000000000000711, 13.00000000000000533, 7.200000000000000178 ) ) ;
#1083 = ORIENTED_EDGE ( 'NONE', *, *, #2004, .F. ) ;
#1084 = EDGE_CURVE ( 'NONE', #795, #2783, #2416, .T. ) ;
#1085 = CARTESIAN_POINT ( 'NONE',  ( 12.99999999999999822, 10.20416345659800150, 33.63999999999999346 ) ) ;
#1086 = EDGE_LOOP ( 'NONE', ( #2703, #908, #58, #880 ) ) ;
#1087 = PLANE ( 'NONE',  #2170 ) ;
#1088 = FACE_OUTER_BOUND ( 'NONE', #2195, .T. ) ;
#1089 = ADVANCED_FACE ( 'NONE', ( #2499 ), #134, .F. ) ;
#1090 = VERTEX_POINT ( 'NONE', #2269 ) ;
#1091 = DIRECTION ( 'NONE',  ( 5.998668086384623460E-17, -1.000000000000000000, -0.000000000000000000 ) ) ;
#1092 = CARTESIAN_POINT ( 'NONE',  ( 12.99999999999999112, 12.99999999999998224, 33.64000000000000057 ) ) ;
#1093 = ORIENTED_EDGE ( 'NONE', *, *, #2004, .T. ) ;
#1094 = ADVANCED_FACE ( 'NONE', ( #1345 ), #1087, .F. ) ;
#1095 = ORIENTED_EDGE ( 'NONE', *, *, #618, .T. ) ;
#1096 = CARTESIAN_POINT ( 'NONE',  ( -17.54582360642802286, -8.673617379884035472E-16, 0.000000000000000000 ) ) ;
#1097 = ORIENTED_EDGE ( 'NONE', *, *, #287, .T. ) ;
#1098 = AXIS2_PLACEMENT_3D ( 'NONE', #1734, #1968, #2231 ) ;
#1099 = AXIS2_PLACEMENT_3D ( 'NONE', #2445, #2707, #752 ) ;
#1100 = CARTESIAN_POINT ( 'NONE',  ( 24.99999999999998934, 13.00000000000000355, 39.23999999999999488 ) ) ;
#1101 = EDGE_CURVE ( 'NONE', #1533, #1611, #2461, .T. ) ;
#1102 = LINE ( 'NONE', #416, #477 ) ;
#1103 = DIRECTION ( 'NONE',  ( 1.000000000000000000, 1.850371707708594366E-15, 0.000000000000000000 ) ) ;
#1104 = AXIS2_PLACEMENT_3D ( 'NONE', #1264, #1251, #84 ) ;
#1105 = ORIENTED_EDGE ( 'NONE', *, *, #572, .T. ) ;
#1106 = DIRECTION ( 'NONE',  ( -1.881873818502271399E-16, 1.000000000000000000, 0.000000000000000000 ) ) ;
#1107 = DIRECTION ( 'NONE',  ( -1.850371707708594366E-15, 1.000000000000000000, 0.000000000000000000 ) ) ;
#1108 = DIRECTION ( 'NONE',  ( 1.000000000000000000, 0.000000000000000000, 0.000000000000000000 ) ) ;
#1109 = ORIENTED_EDGE ( 'NONE', *, *, #1278, .F. ) ;
#1110 = EDGE_CURVE ( 'NONE', #1823, #535, #1860, .T. ) ;
#1111 = CARTESIAN_POINT ( 'NONE',  ( -16.50000000000000000, 14.99999999999999822, 3.499999999999999556 ) ) ;
#1112 = VERTEX_POINT ( 'NONE', #2372 ) ;
#1113 = EDGE_LOOP ( 'NONE', ( #1125, #1180, #2078, #1572 ) ) ;
#1114 = CIRCLE ( 'NONE', #285, 1.500000000000001332 ) ;
#1115 = DIRECTION ( 'NONE',  ( 1.865304853669027246E-15, -1.000000000000000000, 0.000000000000000000 ) ) ;
#1116 = CARTESIAN_POINT ( 'NONE',  ( -13.00000000000001421, 10.20416345659798552, 39.23999999999999488 ) ) ;
#1117 = VECTOR ( 'NONE', #144, 1000.000000000000000 ) ;
#1118 = ADVANCED_FACE ( 'NONE', ( #469, #3072, #2102 ), #933, .F. ) ;
#1119 = EDGE_LOOP ( 'NONE', ( #2958, #1498, #1952, #1105 ) ) ;
#1120 = AXIS2_PLACEMENT_3D ( 'NONE', #2878, #260, #1440 ) ;
#1121 = CARTESIAN_POINT ( 'NONE',  ( 18.00000000000000000, 9.499999999999991118, 20.00000000000000000 ) ) ;
#1122 = CARTESIAN_POINT ( 'NONE',  ( -25.00000000000001421, 14.99999999999999645, 14.99999999999999289 ) ) ;
#1123 = DIRECTION ( 'NONE',  ( 0.000000000000000000, -0.000000000000000000, -1.000000000000000000 ) ) ;
#1124 = DIRECTION ( 'NONE',  ( -1.892425610156518157E-15, 1.000000000000000000, 2.523234146875357280E-15 ) ) ;
#1125 = ORIENTED_EDGE ( 'NONE', *, *, #766, .F. ) ;
#1126 = VERTEX_POINT ( 'NONE', #3053 ) ;
#1127 = CARTESIAN_POINT ( 'NONE',  ( 27.82842712474618452, 13.00000000000001954, 7.517135062566161972E-15 ) ) ;
#1128 = DIRECTION ( 'NONE',  ( -1.000000000000000000, 0.000000000000000000, 0.000000000000000000 ) ) ;
#1129 = CARTESIAN_POINT ( 'NONE',  ( 25.00000000000001066, 1.000000000000012657, 15.00000000000000000 ) ) ;
#1130 = ORIENTED_EDGE ( 'NONE', *, *, #1627, .F. ) ;
#1131 = ADVANCED_FACE ( 'NONE', ( #2570 ), #915, .F. ) ;
#1132 = ORIENTED_EDGE ( 'NONE', *, *, #750, .F. ) ;
#1133 = EDGE_CURVE ( 'NONE', #548, #541, #218, .T. ) ;
#1134 = CARTESIAN_POINT ( 'NONE',  ( 13.50000000000000000, 5.000000000000000888, 3.499999999999999556 ) ) ;
#1135 = LINE ( 'NONE', #2085, #1347 ) ;
#1136 = AXIS2_PLACEMENT_3D ( 'NONE', #904, #1123, #2323 ) ;
#1137 = ORIENTED_EDGE ( 'NONE', *, *, #589, .T. ) ;
#1138 = DIRECTION ( 'NONE',  ( 1.000000000000000000, 0.000000000000000000, 0.000000000000000000 ) ) ;
#1139 = CARTESIAN_POINT ( 'NONE',  ( 12.25000000000001421, 9.999999999999998224, 0.000000000000000000 ) ) ;
#1140 = ORIENTED_EDGE ( 'NONE', *, *, #222, .T. ) ;
#1141 = ADVANCED_FACE ( 'NONE', ( #1863 ), #2, .F. ) ;
#1142 = EDGE_LOOP ( 'NONE', ( #837, #2032, #154, #2950, #2690, #829, #2993, #2705, #500, #253, #1538, #207 ) ) ;
#1143 = DIRECTION ( 'NONE',  ( 0.000000000000000000, 1.000000000000000000, -3.854941057726237604E-16 ) ) ;
#1144 = CYLINDRICAL_SURFACE ( 'NONE', #1481, 5.000000000000000000 ) ;
#1145 = ORIENTED_EDGE ( 'NONE', *, *, #2517, .T. ) ;
#1146 = FACE_OUTER_BOUND ( 'NONE', #136, .T. ) ;
#1147 = DIRECTION ( 'NONE',  ( 1.000000000000000000, 0.000000000000000000, 0.000000000000000000 ) ) ;
#1148 = ADVANCED_FACE ( 'NONE', ( #1149 ), #2873, .F. ) ;
#1149 = FACE_OUTER_BOUND ( 'NONE', #2219, .T. ) ;
#1150 = DIRECTION ( 'NONE',  ( -1.000000000000000000, -0.000000000000000000, -0.000000000000000000 ) ) ;
#1151 = ORIENTED_EDGE ( 'NONE', *, *, #1483, .F. ) ;
#1152 = DIRECTION ( 'NONE',  ( -0.000000000000000000, -0.000000000000000000, 1.000000000000000000 ) ) ;
#1153 = DIRECTION ( 'NONE',  ( -1.000000000000000000, -0.000000000000000000, -0.000000000000000000 ) ) ;
#1154 = VECTOR ( 'NONE', #1350, 1000.000000000000000 ) ;
#1155 = CARTESIAN_POINT ( 'NONE',  ( 25.00000000000000000, 8.000000000000001776, 20.00000000000000000 ) ) ;
#1156 = ORIENTED_EDGE ( 'NONE', *, *, #284, .F. ) ;
#1157 = VERTEX_POINT ( 'NONE', #2837 ) ;
#1158 = LINE ( 'NONE', #2112, #1341 ) ;
#1159 = FACE_OUTER_BOUND ( 'NONE', #240, .T. ) ;
#1160 = LINE ( 'NONE', #102, #2314 ) ;
#1161 = ORIENTED_EDGE ( 'NONE', *, *, #669, .F. ) ;
#1162 = PLANE ( 'NONE',  #486 ) ;
#1163 = CARTESIAN_POINT ( 'NONE',  ( 16.49999999999999645, 13.00000000000001599, 3.499999999999999556 ) ) ;
#1164 = CARTESIAN_POINT ( 'NONE',  ( -13.00000000000001421, 12.99999999999999467, 33.64000000000000767 ) ) ;
#1165 = ORIENTED_EDGE ( 'NONE', *, *, #2619, .F. ) ;
#1166 = AXIS2_PLACEMENT_3D ( 'NONE', #2944, #302, #1243 ) ;
#1167 = EDGE_CURVE ( 'NONE', #2774, #1220, #487, .T. ) ;
#1168 = ORIENTED_EDGE ( 'NONE', *, *, #1597, .T. ) ;
#1169 = FACE_OUTER_BOUND ( 'NONE', #1253, .T. ) ;
#1170 = CARTESIAN_POINT ( 'NONE',  ( 12.25000000000001421, 9.999999999999998224, 7.200000000000000178 ) ) ;
#1171 = DIRECTION ( 'NONE',  ( -0.2588190451025171868, 0.9659258262890693114, 0.000000000000000000 ) ) ;
#1172 = AXIS2_PLACEMENT_3D ( 'NONE', #42, #1942, #2896 ) ;
#1173 = CARTESIAN_POINT ( 'NONE',  ( 16.99999999999999645, 12.99999999999998934, 36.43933818400120828 ) ) ;
#1174 = ORIENTED_EDGE ( 'NONE', *, *, #1878, .F. ) ;
#1175 = VECTOR ( 'NONE', #22, 1000.000000000000000 ) ;
#1176 = ORIENTED_EDGE ( 'NONE', *, *, #2354, .T. ) ;
#1177 = DIRECTION ( 'NONE',  ( 1.000000000000000000, 1.850371707708594366E-15, 0.000000000000000000 ) ) ;
#1178 = LINE ( 'NONE', #1610, #3017 ) ;
#1179 = CARTESIAN_POINT ( 'NONE',  ( 25.04202981095148672, 14.88715712658985879, 9.509313479562688798 ) ) ;
#1180 = ORIENTED_EDGE ( 'NONE', *, *, #2929, .F. ) ;
#1181 = AXIS2_PLACEMENT_3D ( 'NONE', #2835, #967, #1911 ) ;
#1182 = LINE ( 'NONE', #1612, #335 ) ;
#1183 = EDGE_CURVE ( 'NONE', #2043, #784, #2821, .T. ) ;
#1184 = CARTESIAN_POINT ( 'NONE',  ( 17.74999999999999645, 13.00000000000001776, 7.200000000000000178 ) ) ;
#1185 = ORIENTED_EDGE ( 'NONE', *, *, #702, .F. ) ;
#1186 = EDGE_LOOP ( 'NONE', ( #1975, #2808 ) ) ;
#1187 = DIRECTION ( 'NONE',  ( -1.000000000000000000, -0.000000000000000000, -0.000000000000000000 ) ) ;
#1188 = PLANE ( 'NONE',  #2604 ) ;
#1189 = CARTESIAN_POINT ( 'NONE',  ( -6.250000000000000000, 7.500000000000005329, 10.00000000000000000 ) ) ;
#1190 = EDGE_CURVE ( 'NONE', #651, #541, #1221, .T. ) ;
#1191 = EDGE_LOOP ( 'NONE', ( #299, #2681, #2256, #2046 ) ) ;
#1192 = DIRECTION ( 'NONE',  ( 0.000000000000000000, 0.000000000000000000, -1.000000000000000000 ) ) ;
#1193 = FACE_OUTER_BOUND ( 'NONE', #2483, .T. ) ;
#1194 = FACE_OUTER_BOUND ( 'NONE', #1547, .T. ) ;
#1195 = VERTEX_POINT ( 'NONE', #1163 ) ;
#1196 = EDGE_CURVE ( 'NONE', #98, #10, #689, .T. ) ;
#1197 = CARTESIAN_POINT ( 'NONE',  ( -15.00000000000000178, 14.99999999999999822, 3.499999999999999556 ) ) ;
#1198 = EDGE_CURVE ( 'NONE', #3039, #256, #2949, .T. ) ;
#1199 = CARTESIAN_POINT ( 'NONE',  ( 25.15264809315339889, 14.63694848123175518, 30.03913091970841975 ) ) ;
#1200 = DIRECTION ( 'NONE',  ( 0.000000000000000000, 0.000000000000000000, 1.000000000000000000 ) ) ;
#1201 = CIRCLE ( 'NONE', #311, 1.499999999999998668 ) ;
#1202 =( BOUNDED_CURVE ( )  B_SPLINE_CURVE ( 3, ( #1851, #2340, #2360, #874 ),
 .UNSPECIFIED., .F., .T. ) 
 B_SPLINE_CURVE_WITH_KNOTS ( ( 4, 4 ),
 ( 1.570796326794896780, 3.141592653589793116 ),
 .UNSPECIFIED. ) 
 CURVE ( )  GEOMETRIC_REPRESENTATION_ITEM ( )  RATIONAL_B_SPLINE_CURVE ( ( 1.000000000000000000, 0.8047378541243650485, 0.8047378541243650485, 1.000000000000000000 ) ) 
 REPRESENTATION_ITEM ( '' )  );
#1203 = EDGE_LOOP ( 'NONE', ( #150, #2034, #440, #630 ) ) ;
#1204 = DIRECTION ( 'NONE',  ( -1.000000000000000000, 3.154042683594195614E-16, 0.000000000000000000 ) ) ;
#1205 = CARTESIAN_POINT ( 'NONE',  ( -12.45417639357204820, 5.014435047745458007E-16, 0.000000000000000000 ) ) ;
#1206 = DIRECTION ( 'NONE',  ( -1.000000000000000000, -0.000000000000000000, -0.000000000000000000 ) ) ;
#1207 = ORIENTED_EDGE ( 'NONE', *, *, #390, .F. ) ;
#1208 = AXIS2_PLACEMENT_3D ( 'NONE', #187, #3025, #225 ) ;
#1209 = CARTESIAN_POINT ( 'NONE',  ( 15.00000000000000000, 9.999999999999998224, 3.499999999999999556 ) ) ;
#1210 = DIRECTION ( 'NONE',  ( -1.387778780781445676E-16, 1.000000000000000000, -0.000000000000000000 ) ) ;
#1211 = DIRECTION ( 'NONE',  ( 1.000000000000000000, 0.000000000000000000, 0.000000000000000000 ) ) ;
#1212 = VERTEX_POINT ( 'NONE', #1914 ) ;
#1213 = CYLINDRICAL_SURFACE ( 'NONE', #2022, 1.499999999999999556 ) ;
#1214 = VERTEX_POINT ( 'NONE', #1687 ) ;
#1215 = CARTESIAN_POINT ( 'NONE',  ( -10.39096761185236062, -7.699999999999996625, 0.000000000000000000 ) ) ;
#1216 = CYLINDRICAL_SURFACE ( 'NONE', #1702, 1.500000000000001332 ) ;
#1217 = FACE_OUTER_BOUND ( 'NONE', #2893, .T. ) ;
#1218 = CARTESIAN_POINT ( 'NONE',  ( 25.00000000000000711, 2.757359312880727220, 10.75735931288072500 ) ) ;
#1219 = EDGE_CURVE ( 'NONE', #2130, #39, #503, .T. ) ;
#1220 = VERTEX_POINT ( 'NONE', #33 ) ;
#1221 = CIRCLE ( 'NONE', #1268, 1.500000000000001332 ) ;
#1222 = DIRECTION ( 'NONE',  ( -0.000000000000000000, -0.000000000000000000, -1.000000000000000000 ) ) ;
#1223 = CARTESIAN_POINT ( 'NONE',  ( -27.82842712474620583, 12.99999999999999645, 28.00000000000000000 ) ) ;
#1224 = CARTESIAN_POINT ( 'NONE',  ( -12.50000000000000355, 7.499999999999997335, 40.00000000000000000 ) ) ;
#1225 = ORIENTED_EDGE ( 'NONE', *, *, #1230, .T. ) ;
#1226 = CIRCLE ( 'NONE', #32, 1.499999999999997780 ) ;
#1227 = AXIS2_PLACEMENT_3D ( 'NONE', #2544, #1409, #2133 ) ;
#1228 = EDGE_CURVE ( 'NONE', #113, #1220, #964, .T. ) ;
#1229 = LINE ( 'NONE', #46, #3010 ) ;
#1230 = EDGE_CURVE ( 'NONE', #3035, #1823, #1229, .T. ) ;
#1231 = DIRECTION ( 'NONE',  ( -1.387778780781445676E-16, 1.000000000000000000, -0.000000000000000000 ) ) ;
#1232 = DIRECTION ( 'NONE',  ( 1.850371707708594366E-15, -1.000000000000000000, -1.012860559547711809E-61 ) ) ;
#1233 = DIRECTION ( 'NONE',  ( 0.000000000000000000, 0.000000000000000000, -1.000000000000000000 ) ) ;
#1234 = LINE ( 'NONE', #2331, #2472 ) ;
#1235 = ORIENTED_EDGE ( 'NONE', *, *, #884, .F. ) ;
#1236 = LINE ( 'NONE', #826, #2198 ) ;
#1237 = CARTESIAN_POINT ( 'NONE',  ( -12.25000000000001066, 13.00000000000000355, 7.200000000000000178 ) ) ;
#1238 = DIRECTION ( 'NONE',  ( 0.000000000000000000, 0.000000000000000000, 1.000000000000000000 ) ) ;
#1239 = ORIENTED_EDGE ( 'NONE', *, *, #2204, .F. ) ;
#1240 = ADVANCED_FACE ( 'NONE', ( #1946 ), #1728, .T. ) ;
#1241 = ORIENTED_EDGE ( 'NONE', *, *, #2116, .F. ) ;
#1242 = EDGE_CURVE ( 'NONE', #1299, #2131, #2810, .T. ) ;
#1243 = DIRECTION ( 'NONE',  ( 1.000000000000000000, 2.312964634635740689E-15, 0.000000000000000000 ) ) ;
#1244 = EDGE_CURVE ( 'NONE', #341, #176, #2961, .T. ) ;
#1245 = LINE ( 'NONE', #1935, #557 ) ;
#1246 = DIRECTION ( 'NONE',  ( -7.133073868100880082E-31, 3.854941057726240562E-16, -1.000000000000000000 ) ) ;
#1247 = AXIS2_PLACEMENT_3D ( 'NONE', #2937, #337, #2437 ) ;
#1248 = ORIENTED_EDGE ( 'NONE', *, *, #662, .T. ) ;
#1249 = VECTOR ( 'NONE', #1152, 1000.000000000000000 ) ;
#1250 = DIRECTION ( 'NONE',  ( 0.000000000000000000, 0.000000000000000000, 1.000000000000000000 ) ) ;
#1251 = DIRECTION ( 'NONE',  ( -1.387778780781445676E-16, 1.000000000000000000, -0.000000000000000000 ) ) ;
#1252 = CARTESIAN_POINT ( 'NONE',  ( -26.31109669470476220, 13.40601986445944505, 11.48635035907420132 ) ) ;
#1253 = EDGE_LOOP ( 'NONE', ( #719, #51, #2745, #1254 ) ) ;
#1254 = ORIENTED_EDGE ( 'NONE', *, *, #371, .F. ) ;
#1255 = AXIS2_PLACEMENT_3D ( 'NONE', #6, #1232, #517 ) ;
#1256 = AXIS2_PLACEMENT_3D ( 'NONE', #1537, #1784, #2734 ) ;
#1257 = DIRECTION ( 'NONE',  ( -1.000000000000000000, 0.000000000000000000, 0.000000000000000000 ) ) ;
#1258 = CARTESIAN_POINT ( 'NONE',  ( -13.49999999999999822, 4.999999999999997335, 3.499999999999999556 ) ) ;
#1259 = CARTESIAN_POINT ( 'NONE',  ( 19.60903238814764293, -7.699999999999991296, 0.000000000000000000 ) ) ;
#1260 = DIRECTION ( 'NONE',  ( 0.000000000000000000, 0.000000000000000000, -1.000000000000000000 ) ) ;
#1261 = EDGE_CURVE ( 'NONE', #1838, #784, #2931, .T. ) ;
#1262 = ORIENTED_EDGE ( 'NONE', *, *, #2507, .F. ) ;
#1263 = CARTESIAN_POINT ( 'NONE',  ( 15.49999999999999645, 15.00000000000000178, 36.43933818400120828 ) ) ;
#1264 = CARTESIAN_POINT ( 'NONE',  ( 15.00000000000000000, 5.000000000000000888, 3.499999999999999556 ) ) ;
#1265 = CARTESIAN_POINT ( 'NONE',  ( -27.82842712474620228, 12.99999999999999289, 11.99508977302469148 ) ) ;
#1266 = EDGE_LOOP ( 'NONE', ( #1773, #3049, #66, #1819 ) ) ;
#1267 = EDGE_CURVE ( 'NONE', #1752, #1795, #986, .T. ) ;
#1268 = AXIS2_PLACEMENT_3D ( 'NONE', #704, #1670, #1652 ) ;
#1269 = ORIENTED_EDGE ( 'NONE', *, *, #2732, .T. ) ;
#1270 = AXIS2_PLACEMENT_3D ( 'NONE', #1224, #1463, #1211 ) ;
#1271 = VECTOR ( 'NONE', #1870, 1000.000000000000000 ) ;
#1272 = DIRECTION ( 'NONE',  ( -1.387778780781445676E-16, 1.000000000000000000, -0.000000000000000000 ) ) ;
#1273 = EDGE_CURVE ( 'NONE', #2259, #1090, #998, .T. ) ;
#1274 = VECTOR ( 'NONE', #501, 1000.000000000000000 ) ;
#1275 = DIRECTION ( 'NONE',  ( -1.000000000000000000, 0.000000000000000000, 0.000000000000000000 ) ) ;
#1276 = CARTESIAN_POINT ( 'NONE',  ( -25.00000000000001421, 7.999999999999996447, 21.50000000000000000 ) ) ;
#1277 = EDGE_LOOP ( 'NONE', ( #1491, #802, #1207, #678 ) ) ;
#1278 = EDGE_CURVE ( 'NONE', #2605, #2799, #1932, .T. ) ;
#1279 = CYLINDRICAL_SURFACE ( 'NONE', #2845, 3.500000000000000000 ) ;
#1280 = CARTESIAN_POINT ( 'NONE',  ( 19.60903238814764293, -7.699999999999991296, 40.00000000000000000 ) ) ;
#1281 = CARTESIAN_POINT ( 'NONE',  ( -3.500000000000000000, 7.500000000000005329, 10.00000000000000000 ) ) ;
#1282 = ORIENTED_EDGE ( 'NONE', *, *, #2778, .F. ) ;
#1283 = VERTEX_POINT ( 'NONE', #1484 ) ;
#1284 = CARTESIAN_POINT ( 'NONE',  ( 27.82842712474618452, 13.00000000000001243, 11.99836325767490663 ) ) ;
#1285 = EDGE_CURVE ( 'NONE', #541, #651, #1717, .T. ) ;
#1286 = DIRECTION ( 'NONE',  ( 1.000000000000000000, 7.885106708985489231E-15, 0.000000000000000000 ) ) ;
#1287 = DIRECTION ( 'NONE',  ( 0.000000000000000000, -0.000000000000000000, 1.000000000000000000 ) ) ;
#1288 = DIRECTION ( 'NONE',  ( -1.000000000000000000, 0.000000000000000000, 0.000000000000000000 ) ) ;
#1289 = VERTEX_POINT ( 'NONE', #315 ) ;
#1290 = CARTESIAN_POINT ( 'NONE',  ( -27.82842712474620228, 12.99999999999999289, 11.99836325767489242 ) ) ;
#1291 = FACE_BOUND ( 'NONE', #2969, .T. ) ;
#1292 = CARTESIAN_POINT ( 'NONE',  ( -25.00000000000001421, 0.9999999999999965583, 25.00000000000000000 ) ) ;
#1293 = ORIENTED_EDGE ( 'NONE', *, *, #2243, .F. ) ;
#1294 = CIRCLE ( 'NONE', #712, 3.500000000000000000 ) ;
#1295 = VERTEX_POINT ( 'NONE', #2199 ) ;
#1296 = ORIENTED_EDGE ( 'NONE', *, *, #446, .F. ) ;
#1297 = CIRCLE ( 'NONE', #1953, 5.000000000000000888 ) ;
#1298 = CARTESIAN_POINT ( 'NONE',  ( 12.25000000000001421, 9.999999999999998224, 0.000000000000000000 ) ) ;
#1299 = VERTEX_POINT ( 'NONE', #2456 ) ;
#1300 = EDGE_CURVE ( 'NONE', #2292, #1718, #805, .T. ) ;
#1301 = AXIS2_PLACEMENT_3D ( 'NONE', #2037, #2991, #1288 ) ;
#1302 = DIRECTION ( 'NONE',  ( -1.865304853669027246E-15, 1.000000000000000000, 0.000000000000000000 ) ) ;
#1303 = CARTESIAN_POINT ( 'NONE',  ( -12.50000000000000355, 7.499999999999997335, 39.24000000000000199 ) ) ;
#1304 = ORIENTED_EDGE ( 'NONE', *, *, #2909, .T. ) ;
#1305 = CARTESIAN_POINT ( 'NONE',  ( 25.00000000000000355, 6.500000000000000888, 20.00000000000000000 ) ) ;
#1306 = LINE ( 'NONE', #1558, #1012 ) ;
#1307 = CARTESIAN_POINT ( 'NONE',  ( -25.15264809315342731, 14.63694848123175873, 9.960869080291566036 ) ) ;
#1308 = ORIENTED_EDGE ( 'NONE', *, *, #2062, .T. ) ;
#1309 = DIRECTION ( 'NONE',  ( -0.000000000000000000, 1.000000000000000000, 0.000000000000000000 ) ) ;
#1310 = ADVANCED_FACE ( 'NONE', ( #330 ), #2215, .F. ) ;
#1311 = ORIENTED_EDGE ( 'NONE', *, *, #75, .T. ) ;
#1312 = EDGE_LOOP ( 'NONE', ( #208, #2868, #1354, #140 ) ) ;
#1313 = AXIS2_PLACEMENT_3D ( 'NONE', #2660, #2867, #1683 ) ;
#1314 = EDGE_CURVE ( 'NONE', #1939, #2130, #1564, .T. ) ;
#1315 = CARTESIAN_POINT ( 'NONE',  ( -13.50000000000000000, 14.99999999999999822, 3.499999999999999556 ) ) ;
#1316 = VECTOR ( 'NONE', #189, 1000.000000000000000 ) ;
#1317 = EDGE_CURVE ( 'NONE', #919, #2743, #1114, .T. ) ;
#1318 = DIRECTION ( 'NONE',  ( -1.000000000000000000, 0.000000000000000000, 0.000000000000000000 ) ) ;
#1319 = LINE ( 'NONE', #1259, #64 ) ;
#1320 = VECTOR ( 'NONE', #2081, 1000.000000000000000 ) ;
#1321 = ORIENTED_EDGE ( 'NONE', *, *, #1412, .F. ) ;
#1322 = CARTESIAN_POINT ( 'NONE',  ( 12.24999999999999645, 13.00000000000001066, 7.200000000000000178 ) ) ;
#1323 = FACE_OUTER_BOUND ( 'NONE', #1266, .T. ) ;
#1324 = LINE ( 'NONE', #875, #482 ) ;
#1325 = ORIENTED_EDGE ( 'NONE', *, *, #1244, .F. ) ;
#1326 = ORIENTED_EDGE ( 'NONE', *, *, #2214, .F. ) ;
#1327 = ADVANCED_FACE ( 'NONE', ( #1494 ), #74, .F. ) ;
#1328 = CARTESIAN_POINT ( 'NONE',  ( -27.82842712474620583, 12.99999999999999645, 25.00000000000000000 ) ) ;
#1329 = ORIENTED_EDGE ( 'NONE', *, *, #1101, .T. ) ;
#1330 = CARTESIAN_POINT ( 'NONE',  ( 0.000000000000000000, 7.500000000000005329, 10.00000000000000000 ) ) ;
#1331 = DIRECTION ( 'NONE',  ( 1.000000000000000000, 0.000000000000000000, -0.000000000000000000 ) ) ;
#1332 = PLANE ( 'NONE',  #1465 ) ;
#1333 = ORIENTED_EDGE ( 'NONE', *, *, #618, .F. ) ;
#1334 = CARTESIAN_POINT ( 'NONE',  ( 12.99999999999999822, 10.20416345659800150, 39.23999999999999488 ) ) ;
#1335 = PLANE ( 'NONE',  #1344 ) ;
#1336 = CARTESIAN_POINT ( 'NONE',  ( 3.500000000000000000, 7.500000000000005329, 40.00000000000000000 ) ) ;
#1337 = ORIENTED_EDGE ( 'NONE', *, *, #181, .F. ) ;
#1338 = EDGE_LOOP ( 'NONE', ( #2260, #1329, #228, #2928 ) ) ;
#1339 = DIRECTION ( 'NONE',  ( -1.000000000000000000, 0.000000000000000000, 0.000000000000000000 ) ) ;
#1340 = ORIENTED_EDGE ( 'NONE', *, *, #1504, .F. ) ;
#1341 = VECTOR ( 'NONE', #1643, 1000.000000000000000 ) ;
#1342 = VERTEX_POINT ( 'NONE', #792 ) ;
#1343 = EDGE_CURVE ( 'NONE', #1931, #233, #559, .T. ) ;
#1344 = AXIS2_PLACEMENT_3D ( 'NONE', #2938, #1515, #2466 ) ;
#1345 = FACE_OUTER_BOUND ( 'NONE', #1086, .T. ) ;
#1346 = DIRECTION ( 'NONE',  ( -1.000000000000000000, -0.000000000000000000, -0.000000000000000000 ) ) ;
#1347 = VECTOR ( 'NONE', #2822, 1000.000000000000000 ) ;
#1348 = ORIENTED_EDGE ( 'NONE', *, *, #1133, .T. ) ;
#1349 = DIRECTION ( 'NONE',  ( 0.000000000000000000, -5.782411586589355667E-16, -1.000000000000000000 ) ) ;
#1350 = DIRECTION ( 'NONE',  ( -1.387778780781445676E-16, 1.000000000000000000, -0.000000000000000000 ) ) ;
#1351 = DIRECTION ( 'NONE',  ( 1.000000000000000000, 1.850371707708594760E-15, 0.000000000000000000 ) ) ;
#1352 = ORIENTED_EDGE ( 'NONE', *, *, #1973, .T. ) ;
#1353 = EDGE_CURVE ( 'NONE', #1556, #2541, #89, .T. ) ;
#1354 = ORIENTED_EDGE ( 'NONE', *, *, #1244, .T. ) ;
#1355 = CARTESIAN_POINT ( 'NONE',  ( 15.00000000000000000, 5.000000000000000888, 3.499999999999999556 ) ) ;
#1356 = DIRECTION ( 'NONE',  ( 1.874168523240981941E-76, -1.012860559547711809E-61, 1.000000000000000000 ) ) ;
#1357 = EDGE_LOOP ( 'NONE', ( #141, #88, #1560, #1239, #1520 ) ) ;
#1358 = EDGE_CURVE ( 'NONE', #1630, #963, #1053, .T. ) ;
#1359 = CIRCLE ( 'NONE', #1912, 2.999999999999999112 ) ;
#1360 = ORIENTED_EDGE ( 'NONE', *, *, #1881, .F. ) ;
#1361 = AXIS2_PLACEMENT_3D ( 'NONE', #2518, #591, #1318 ) ;
#1362 = EDGE_CURVE ( 'NONE', #1561, #2597, #2312, .T. ) ;
#1363 = CARTESIAN_POINT ( 'NONE',  ( 10.39096761185236950, -7.699999999999993072, 40.00000000000000000 ) ) ;
#1364 = DIRECTION ( 'NONE',  ( -0.000000000000000000, -0.000000000000000000, 1.000000000000000000 ) ) ;
#1365 = CIRCLE ( 'NONE', #1270, 2.749999999999999112 ) ;
#1366 = ORIENTED_EDGE ( 'NONE', *, *, #2105, .F. ) ;
#1367 = VECTOR ( 'NONE', #1856, 1000.000000000000000 ) ;
#1368 = DIRECTION ( 'NONE',  ( 0.000000000000000000, 0.000000000000000000, 1.000000000000000000 ) ) ;
#1369 = FACE_BOUND ( 'NONE', #1711, .T. ) ;
#1370 = LINE ( 'NONE', #2324, #1316 ) ;
#1371 = ORIENTED_EDGE ( 'NONE', *, *, #1, .T. ) ;
#1372 = ORIENTED_EDGE ( 'NONE', *, *, #2238, .T. ) ;
#1373 = LINE ( 'NONE', #412, #2670 ) ;
#1374 = LINE ( 'NONE', #666, #1320 ) ;
#1375 = ORIENTED_EDGE ( 'NONE', *, *, #2534, .T. ) ;
#1376 = EDGE_CURVE ( 'NONE', #2135, #341, #2530, .T. ) ;
#1377 = LINE ( 'NONE', #2332, #1817 ) ;
#1378 = ORIENTED_EDGE ( 'NONE', *, *, #275, .T. ) ;
#1379 = DIRECTION ( 'NONE',  ( 0.9659258262890693114, -0.2588190451025171313, 0.000000000000000000 ) ) ;
#1380 = CARTESIAN_POINT ( 'NONE',  ( 18.00000000000000355, 7.999999999999989342, 20.00000000000000000 ) ) ;
#1381 = ORIENTED_EDGE ( 'NONE', *, *, #594, .T. ) ;
#1382 = LINE ( 'NONE', #2339, #1249 ) ;
#1383 = CARTESIAN_POINT ( 'NONE',  ( 28.00000000000000711, 4.000000000000007105, 27.99999999999999645 ) ) ;
#1384 = DIRECTION ( 'NONE',  ( 0.000000000000000000, 0.000000000000000000, -1.000000000000000000 ) ) ;
#1385 = ORIENTED_EDGE ( 'NONE', *, *, #800, .T. ) ;
#1386 = ORIENTED_EDGE ( 'NONE', *, *, #2779, .F. ) ;
#1387 = CARTESIAN_POINT ( 'NONE',  ( 12.24999999999999645, 13.00000000000001066, 0.000000000000000000 ) ) ;
#1388 = CARTESIAN_POINT ( 'NONE',  ( 16.99999999999999645, 15.00000000000000178, 36.43933818400120828 ) ) ;
#1389 = LINE ( 'NONE', #717, #2563 ) ;
#1390 = DIRECTION ( 'NONE',  ( -0.000000000000000000, -0.000000000000000000, 1.000000000000000000 ) ) ;
#1391 = ORIENTED_EDGE ( 'NONE', *, *, #800, .F. ) ;
#1392 = DIRECTION ( 'NONE',  ( -2.312964634635740689E-15, 1.000000000000000000, 0.000000000000000000 ) ) ;
#1393 = VECTOR ( 'NONE', #2397, 1000.000000000000000 ) ;
#1394 = ORIENTED_EDGE ( 'NONE', *, *, #1358, .F. ) ;
#1395 = ADVANCED_FACE ( 'NONE', ( #636, #2484 ), #211, .F. ) ;
#1396 = AXIS2_PLACEMENT_3D ( 'NONE', #767, #1287, #2188 ) ;
#1397 = DIRECTION ( 'NONE',  ( 0.2588190451025171313, 0.9659258262890693114, 0.000000000000000000 ) ) ;
#1398 = CARTESIAN_POINT ( 'NONE',  ( -18.00000000000001421, 7.999999999999996447, 20.00000000000000000 ) ) ;
#1399 = VERTEX_POINT ( 'NONE', #1085 ) ;
#1400 = ORIENTED_EDGE ( 'NONE', *, *, #2863, .T. ) ;
#1401 = LINE ( 'NONE', #3076, #2097 ) ;
#1402 = DIRECTION ( 'NONE',  ( 0.000000000000000000, -5.782411586589355667E-16, -1.000000000000000000 ) ) ;
#1403 = AXIS2_PLACEMENT_3D ( 'NONE', #1869, #2059, #2322 ) ;
#1404 = FACE_OUTER_BOUND ( 'NONE', #775, .T. ) ;
#1405 = ORIENTED_EDGE ( 'NONE', *, *, #553, .F. ) ;
#1406 = AXIS2_PLACEMENT_3D ( 'NONE', #166, #183, #219 ) ;
#1407 = ORIENTED_EDGE ( 'NONE', *, *, #1084, .T. ) ;
#1408 = CARTESIAN_POINT ( 'NONE',  ( 27.82842712474618097, 13.00000000000000888, 25.00000000000000000 ) ) ;
#1409 = DIRECTION ( 'NONE',  ( 0.000000000000000000, -0.000000000000000000, 1.000000000000000000 ) ) ;
#1410 = FACE_OUTER_BOUND ( 'NONE', #2325, .T. ) ;
#1411 = VERTEX_POINT ( 'NONE', #1315 ) ;
#1412 = EDGE_CURVE ( 'NONE', #1900, #713, #234, .T. ) ;
#1413 = CARTESIAN_POINT ( 'NONE',  ( 18.00000000000000355, 7.999999999999989342, 20.00000000000000000 ) ) ;
#1414 = VERTEX_POINT ( 'NONE', #1581 ) ;
#1415 = EDGE_CURVE ( 'NONE', #2376, #1212, #1160, .T. ) ;
#1416 = DIRECTION ( 'NONE',  ( 0.000000000000000000, 1.000000000000000000, 2.523234146875357280E-15 ) ) ;
#1417 =( NAMED_UNIT ( * ) PLANE_ANGLE_UNIT ( ) SI_UNIT ( $, .RADIAN. ) );
#1418 = ORIENTED_EDGE ( 'NONE', *, *, #2988, .F. ) ;
#1419 = AXIS2_PLACEMENT_3D ( 'NONE', #2405, #2680, #2706 ) ;
#1420 = EDGE_CURVE ( 'NONE', #535, #2440, #2347, .T. ) ;
#1421 = ORIENTED_EDGE ( 'NONE', *, *, #1647, .F. ) ;
#1422 = FACE_OUTER_BOUND ( 'NONE', #859, .T. ) ;
#1423 = DIRECTION ( 'NONE',  ( 1.000000000000000000, 0.000000000000000000, 0.000000000000000000 ) ) ;
#1424 = FACE_OUTER_BOUND ( 'NONE', #1779, .T. ) ;
#1425 = AXIS2_PLACEMENT_3D ( 'NONE', #2029, #2060, #380 ) ;
#1426 = CARTESIAN_POINT ( 'NONE',  ( -17.00000000000000355, 4.999999999999997335, 36.43933818400120828 ) ) ;
#1427 = ORIENTED_EDGE ( 'NONE', *, *, #1056, .F. ) ;
#1428 = VECTOR ( 'NONE', #1705, 1000.000000000000000 ) ;
#1429 = ORIENTED_EDGE ( 'NONE', *, *, #2556, .T. ) ;
#1430 = DIRECTION ( 'NONE',  ( -1.000000000000000000, 0.000000000000000000, 0.000000000000000000 ) ) ;
#1431 = CARTESIAN_POINT ( 'NONE',  ( 12.49999999999999645, 7.500000000000012434, 20.00000000000000000 ) ) ;
#1432 = CARTESIAN_POINT ( 'NONE',  ( 25.02658499880865506, 14.92734771693283768, 9.411099549748101367 ) ) ;
#1433 = VERTEX_POINT ( 'NONE', #133 ) ;
#1434 = ADVANCED_FACE ( 'NONE', ( #588 ), #356, .F. ) ;
#1435 = CARTESIAN_POINT ( 'NONE',  ( 26.31109669470473733, 13.40601986445944149, 28.51364964092579513 ) ) ;
#1436 = ORIENTED_EDGE ( 'NONE', *, *, #2646, .F. ) ;
#1437 = PLANE ( 'NONE',  #2349 ) ;
#1438 = FACE_OUTER_BOUND ( 'NONE', #2297, .T. ) ;
#1439 = CARTESIAN_POINT ( 'NONE',  ( -25.00000000000001421, -3.061616997868382254E-15, 40.00000000000000000 ) ) ;
#1440 = DIRECTION ( 'NONE',  ( -1.000000000000000000, -1.387778780781445676E-16, 0.000000000000000000 ) ) ;
#1441 = ORIENTED_EDGE ( 'NONE', *, *, #502, .T. ) ;
#1442 = LINE ( 'NONE', #2630, #801 ) ;
#1443 = DIRECTION ( 'NONE',  ( -4.279844320860527699E-30, 2.312964634635744633E-15, -1.000000000000000000 ) ) ;
#1444 = DIRECTION ( 'NONE',  ( -1.387778780781445676E-16, 1.000000000000000000, -0.000000000000000000 ) ) ;
#1445 = VERTEX_POINT ( 'NONE', #2114 ) ;
#1446 = EDGE_CURVE ( 'NONE', #2130, #1939, #1226, .T. ) ;
#1447 = CARTESIAN_POINT ( 'NONE',  ( -12.50000000000000355, 7.499999999999997335, 20.00000000000000000 ) ) ;
#1448 = ORIENTED_EDGE ( 'NONE', *, *, #2497, .T. ) ;
#1449 = DIRECTION ( 'NONE',  ( 1.000000000000000000, 0.000000000000000000, 0.000000000000000000 ) ) ;
#1450 = PRESENTATION_STYLE_ASSIGNMENT (( #724 ) ) ;
#1451 = EDGE_CURVE ( 'NONE', #936, #1931, #929, .T. ) ;
#1452 = AXIS2_PLACEMENT_3D ( 'NONE', #2912, #323, #1061 ) ;
#1453 = VECTOR ( 'NONE', #62, 1000.000000000000000 ) ;
#1454 = DIRECTION ( 'NONE',  ( -1.000000000000000000, 0.000000000000000000, 0.000000000000000000 ) ) ;
#1455 = CARTESIAN_POINT ( 'NONE',  ( -26.29409842129486563, 13.39378398981919283, 28.50093519719210633 ) ) ;
#1456 = LINE ( 'NONE', #2160, #1175 ) ;
#1457 = ORIENTED_EDGE ( 'NONE', *, *, #579, .T. ) ;
#1458 = VECTOR ( 'NONE', #1153, 1000.000000000000000 ) ;
#1459 = EDGE_CURVE ( 'NONE', #1157, #1838, #619, .T. ) ;
#1460 = DIRECTION ( 'NONE',  ( -1.387778780781445676E-16, 1.000000000000000000, 0.000000000000000000 ) ) ;
#1461 = LINE ( 'NONE', #266, #803 ) ;
#1462 = CARTESIAN_POINT ( 'NONE',  ( -15.25000000000000355, 7.499999999999997335, 20.00000000000000000 ) ) ;
#1463 = DIRECTION ( 'NONE',  ( 0.000000000000000000, 0.000000000000000000, 1.000000000000000000 ) ) ;
#1464 = VERTEX_POINT ( 'NONE', #1100 ) ;
#1465 = AXIS2_PLACEMENT_3D ( 'NONE', #1380, #1103, #2301 ) ;
#1466 = EDGE_CURVE ( 'NONE', #1939, #1283, #1565, .T. ) ;
#1467 = CARTESIAN_POINT ( 'NONE',  ( 12.24999999999999645, 13.00000000000001066, 0.000000000000000000 ) ) ;
#1468 = EDGE_CURVE ( 'NONE', #2182, #1195, #2175, .T. ) ;
#1469 = FACE_BOUND ( 'NONE', #1587, .T. ) ;
#1470 = CARTESIAN_POINT ( 'NONE',  ( -25.09911985823405445, 14.75076069151976910, 30.21206228535278271 ) ) ;
#1471 = FACE_OUTER_BOUND ( 'NONE', #2237, .T. ) ;
#1472 = AXIS2_PLACEMENT_3D ( 'NONE', #2733, #2071, #120 ) ;
#1473 = VERTEX_POINT ( 'NONE', #1813 ) ;
#1474 = VECTOR ( 'NONE', #906, 1000.000000000000000 ) ;
#1475 = CYLINDRICAL_SURFACE ( 'NONE', #1247, 2.999999999999999112 ) ;
#1476 = DIRECTION ( 'NONE',  ( -0.000000000000000000, -0.000000000000000000, 1.000000000000000000 ) ) ;
#1477 = LINE ( 'NONE', #2428, #1618 ) ;
#1478 = ORIENTED_EDGE ( 'NONE', *, *, #1772, .F. ) ;
#1479 = VECTOR ( 'NONE', #861, 1000.000000000000000 ) ;
#1480 = EDGE_CURVE ( 'NONE', #548, #2234, #820, .T. ) ;
#1481 = AXIS2_PLACEMENT_3D ( 'NONE', #2094, #2580, #3048 ) ;
#1482 = ORIENTED_EDGE ( 'NONE', *, *, #1962, .T. ) ;
#1483 = EDGE_CURVE ( 'NONE', #375, #2858, #1967, .T. ) ;
#1484 = CARTESIAN_POINT ( 'NONE',  ( 16.49999999999999645, 9.999999999999998224, 3.499999999999999556 ) ) ;
#1485 = CARTESIAN_POINT ( 'NONE',  ( -19.60903238814763583, -7.699999999999996625, 0.000000000000000000 ) ) ;
#1486 = PLANE ( 'NONE',  #2052 ) ;
#1487 = ORIENTED_EDGE ( 'NONE', *, *, #2909, .F. ) ;
#1488 = LINE ( 'NONE', #1500, #2943 ) ;
#1489 = CARTESIAN_POINT ( 'NONE',  ( 24.99999999999998934, 13.00000000000000533, 33.64000000000000057 ) ) ;
#1490 = LINE ( 'NONE', #2012, #1719 ) ;
#1491 = ORIENTED_EDGE ( 'NONE', *, *, #1881, .T. ) ;
#1492 = EDGE_LOOP ( 'NONE', ( #418, #2836 ) ) ;
#1493 = EDGE_CURVE ( 'NONE', #1126, #1842, #1524, .T. ) ;
#1494 = FACE_OUTER_BOUND ( 'NONE', #1855, .T. ) ;
#1495 = DIRECTION ( 'NONE',  ( -0.000000000000000000, -1.000000000000000000, 6.195440985631475039E-16 ) ) ;
#1496 = DIRECTION ( 'NONE',  ( 1.000000000000000000, 1.881873818502271152E-16, -0.000000000000000000 ) ) ;
#1497 = AXIS2_PLACEMENT_3D ( 'NONE', #497, #1177, #40 ) ;
#1498 = ORIENTED_EDGE ( 'NONE', *, *, #1725, .F. ) ;
#1499 = VECTOR ( 'NONE', #1042, 1000.000000000000000 ) ;
#1500 = CARTESIAN_POINT ( 'NONE',  ( -18.50000000000000711, 4.999999999999997335, 36.43933818400120828 ) ) ;
#1501 = CARTESIAN_POINT ( 'NONE',  ( 18.00000000000000355, 7.999999999999989342, 20.00000000000000000 ) ) ;
#1502 = CARTESIAN_POINT ( 'NONE',  ( -25.00000000000001421, 14.99999999999999645, 8.999999999999994671 ) ) ;
#1503 = VERTEX_POINT ( 'NONE', #1769 ) ;
#1504 = EDGE_CURVE ( 'NONE', #911, #3046, #2612, .T. ) ;
#1505 = EDGE_LOOP ( 'NONE', ( #614, #942, #2430, #1161 ) ) ;
#1506 = AXIS2_PLACEMENT_3D ( 'NONE', #2041, #840, #364 ) ;
#1507 = AXIS2_PLACEMENT_3D ( 'NONE', #2801, #916, #654 ) ;
#1508 = EDGE_CURVE ( 'NONE', #1295, #129, #1009, .T. ) ;
#1509 = CYLINDRICAL_SURFACE ( 'NONE', #229, 1.499999999999999556 ) ;
#1510 = LINE ( 'NONE', #374, #2699 ) ;
#1511 = AXIS2_PLACEMENT_3D ( 'NONE', #956, #2089, #1887 ) ;
#1512 = EDGE_CURVE ( 'NONE', #2086, #936, #464, .T. ) ;
#1513 = ORIENTED_EDGE ( 'NONE', *, *, #948, .T. ) ;
#1514 = DIRECTION ( 'NONE',  ( -0.000000000000000000, -0.000000000000000000, -1.000000000000000000 ) ) ;
#1515 = DIRECTION ( 'NONE',  ( 1.387778780781445676E-16, -1.000000000000000000, 0.000000000000000000 ) ) ;
#1516 = DIRECTION ( 'NONE',  ( 1.156482317317872514E-15, 0.000000000000000000, -1.000000000000000000 ) ) ;
#1517 = ORIENTED_EDGE ( 'NONE', *, *, #1824, .F. ) ;
#1518 = APPLICATION_CONTEXT ( 'automotive_design' ) ;
#1519 = VECTOR ( 'NONE', #3021, 1000.000000000000000 ) ;
#1520 = ORIENTED_EDGE ( 'NONE', *, *, #985, .T. ) ;
#1521 = CIRCLE ( 'NONE', #174, 5.000000000000000888 ) ;
#1522 = ADVANCED_FACE ( 'NONE', ( #1410 ), #298, .T. ) ;
#1523 = AXIS2_PLACEMENT_3D ( 'NONE', #192, #2064, #648 ) ;
#1524 = LINE ( 'NONE', #2959, #2666 ) ;
#1525 = DIRECTION ( 'NONE',  ( -1.387778780781445676E-16, 1.000000000000000000, -0.000000000000000000 ) ) ;
#1526 = LINE ( 'NONE', #319, #2296 ) ;
#1527 = ORIENTED_EDGE ( 'NONE', *, *, #2227, .T. ) ;
#1528 = CARTESIAN_POINT ( 'NONE',  ( 12.45417639357205175, 3.050393451280908184E-15, 0.000000000000000000 ) ) ;
#1529 = LINE ( 'NONE', #2479, #905 ) ;
#1530 = LINE ( 'NONE', #2480, #1069 ) ;
#1531 = VERTEX_POINT ( 'NONE', #512 ) ;
#1532 = ORIENTED_EDGE ( 'NONE', *, *, #1635, .F. ) ;
#1533 = VERTEX_POINT ( 'NONE', #946 ) ;
#1534 = CARTESIAN_POINT ( 'NONE',  ( 27.82842712474618452, 13.00000000000001243, 11.99672651534980794 ) ) ;
#1535 = ADVANCED_FACE ( 'NONE', ( #1194 ), #1666, .F. ) ;
#1536 = DIRECTION ( 'NONE',  ( -0.000000000000000000, -0.000000000000000000, 1.000000000000000000 ) ) ;
#1537 = CARTESIAN_POINT ( 'NONE',  ( -18.00000000000001421, 7.999999999999996447, 20.00000000000000000 ) ) ;
#1538 = ORIENTED_EDGE ( 'NONE', *, *, #2929, .T. ) ;
#1539 = ORIENTED_EDGE ( 'NONE', *, *, #2766, .F. ) ;
#1540 = COLOUR_RGB ( '',0.6941176470588235059, 0.09803921568627450844, 0.09803921568627450844 ) ;
#1541 = PLANE ( 'NONE',  #897 ) ;
#1542 = LINE ( 'NONE', #2722, #214 ) ;
#1543 = DIRECTION ( 'NONE',  ( 1.850371707708594366E-15, -1.000000000000000000, -3.097720492815730617E-16 ) ) ;
#1544 = ORIENTED_EDGE ( 'NONE', *, *, #1895, .F. ) ;
#1545 = LINE ( 'NONE', #366, #833 ) ;
#1546 = EDGE_CURVE ( 'NONE', #1630, #2541, #156, .T. ) ;
#1547 = EDGE_LOOP ( 'NONE', ( #2267, #2315, #2048, #2364, #1729 ) ) ;
#1548 = ORIENTED_EDGE ( 'NONE', *, *, #410, .T. ) ;
#1549 = ADVANCED_FACE ( 'NONE', ( #2147, #13 ), #1909, .F. ) ;
#1550 = AXIS2_PLACEMENT_3D ( 'NONE', #1682, #1443, #2398 ) ;
#1551 = CARTESIAN_POINT ( 'NONE',  ( 15.00000000000000000, 5.000000000000000888, 3.499999999999999556 ) ) ;
#1552 = MECHANICAL_DESIGN_GEOMETRIC_PRESENTATION_REPRESENTATION (  '', ( #2211 ), #109 ) ;
#1553 = CARTESIAN_POINT ( 'NONE',  ( 12.99999999999999822, 9.999999999999980460, 39.23999999999999488 ) ) ;
#1554 = DIRECTION ( 'NONE',  ( -0.000000000000000000, -0.000000000000000000, 1.000000000000000000 ) ) ;
#1555 = ADVANCED_FACE ( 'NONE', ( #2632 ), #2165, .F. ) ;
#1556 = VERTEX_POINT ( 'NONE', #2399 ) ;
#1557 = CARTESIAN_POINT ( 'NONE',  ( 24.99999999999998934, 13.00000000000000533, 33.64000000000000057 ) ) ;
#1558 = CARTESIAN_POINT ( 'NONE',  ( -28.00000000000001421, 12.99999999999999645, 25.00000000000000000 ) ) ;
#1559 = DIRECTION ( 'NONE',  ( 1.000000000000000000, 0.000000000000000000, 0.000000000000000000 ) ) ;
#1560 = ORIENTED_EDGE ( 'NONE', *, *, #1546, .F. ) ;
#1561 = VERTEX_POINT ( 'NONE', #267 ) ;
#1562 = PLANE ( 'NONE',  #1923 ) ;
#1563 = ORIENTED_EDGE ( 'NONE', *, *, #3055, .F. ) ;
#1564 = CIRCLE ( 'NONE', #422, 1.499999999999997780 ) ;
#1565 = LINE ( 'NONE', #832, #1921 ) ;
#1566 = EDGE_CURVE ( 'NONE', #871, #2714, #1365, .T. ) ;
#1567 = DIRECTION ( 'NONE',  ( -1.000000000000000000, 0.000000000000000000, 0.000000000000000000 ) ) ;
#1568 = AXIS2_PLACEMENT_3D ( 'NONE', #1431, #682, #1128 ) ;
#1569 = CARTESIAN_POINT ( 'NONE',  ( 12.99999999999999822, 9.999999999999980460, 39.23999999999999488 ) ) ;
#1570 = VECTOR ( 'NONE', #2886, 1000.000000000000000 ) ;
#1571 = CARTESIAN_POINT ( 'NONE',  ( 9.749999999999998224, 7.500000000000012434, 20.00000000000000000 ) ) ;
#1572 = ORIENTED_EDGE ( 'NONE', *, *, #1167, .F. ) ;
#1573 = DIRECTION ( 'NONE',  ( 1.000000000000000000, 0.000000000000000000, 0.000000000000000000 ) ) ;
#1574 = FACE_BOUND ( 'NONE', #1186, .T. ) ;
#1575 = LINE ( 'NONE', #139, #2759 ) ;
#1576 = VERTEX_POINT ( 'NONE', #1927 ) ;
#1577 = B_SPLINE_CURVE_WITH_KNOTS ( 'NONE', 3,
 ( #2841, #692, #920, #2859 ),
 .UNSPECIFIED., .F., .F.,
 ( 4, 4 ),
 ( 0.000000000000000000, 1.000000000000000000 ),
 .UNSPECIFIED. ) ;
#1578 = VERTEX_POINT ( 'NONE', #1697 ) ;
#1579 = CARTESIAN_POINT ( 'NONE',  ( -28.00000000000001421, 12.99999999999999467, 14.99999999999999467 ) ) ;
#1580 = ORIENTED_EDGE ( 'NONE', *, *, #114, .T. ) ;
#1581 = CARTESIAN_POINT ( 'NONE',  ( -25.00000000000001421, 12.99999999999999822, 39.23999999999998778 ) ) ;
#1582 = ORIENTED_EDGE ( 'NONE', *, *, #1415, .T. ) ;
#1583 = ADVANCED_FACE ( 'NONE', ( #2414 ), #2181, .F. ) ;
#1584 = CARTESIAN_POINT ( 'NONE',  ( -12.25000000000001066, 13.00000000000000355, 0.000000000000000000 ) ) ;
#1585 = DIRECTION ( 'NONE',  ( -0.000000000000000000, -0.000000000000000000, -1.000000000000000000 ) ) ;
#1586 = EDGE_CURVE ( 'NONE', #1842, #1823, #1477, .T. ) ;
#1587 = EDGE_LOOP ( 'NONE', ( #976, #2285, #2275, #958 ) ) ;
#1588 = FACE_OUTER_BOUND ( 'NONE', #842, .T. ) ;
#1589 = CARTESIAN_POINT ( 'NONE',  ( -3.500000000000000000, 7.500000000000005329, 40.00000000000000000 ) ) ;
#1590 = CARTESIAN_POINT ( 'NONE',  ( -13.00000000000001421, 10.20416345659798552, 33.64000000000000057 ) ) ;
#1591 = VERTEX_POINT ( 'NONE', #1281 ) ;
#1592 = EDGE_LOOP ( 'NONE', ( #1378, #1385, #790, #2823 ) ) ;
#1593 = CARTESIAN_POINT ( 'NONE',  ( -17.75000000000000711, 13.00000000000000533, 0.000000000000000000 ) ) ;
#1594 = CARTESIAN_POINT ( 'NONE',  ( 27.99999999999998934, 13.00000000000001421, 9.000000000000007105 ) ) ;
#1595 = ORIENTED_EDGE ( 'NONE', *, *, #2201, .T. ) ;
#1596 = CIRCLE ( 'NONE', #146, 1.500000000000001332 ) ;
#1597 = EDGE_CURVE ( 'NONE', #10, #1957, #309, .T. ) ;
#1598 = ORIENTED_EDGE ( 'NONE', *, *, #312, .T. ) ;
#1599 = AXIS2_PLACEMENT_3D ( 'NONE', #709, #2553, #3041 ) ;
#1600 = PLANE ( 'NONE',  #731 ) ;
#1601 = FACE_OUTER_BOUND ( 'NONE', #3080, .T. ) ;
#1602 = EDGE_CURVE ( 'NONE', #735, #350, #624, .T. ) ;
#1603 = ORIENTED_EDGE ( 'NONE', *, *, #1468, .F. ) ;
#1604 = LINE ( 'NONE', #902, #206 ) ;
#1605 = PLANE ( 'NONE',  #1599 ) ;
#1606 = DIRECTION ( 'NONE',  ( -1.387778780781445676E-16, 1.000000000000000000, -0.000000000000000000 ) ) ;
#1607 = ORIENTED_EDGE ( 'NONE', *, *, #1650, .T. ) ;
#1608 = EDGE_LOOP ( 'NONE', ( #1337, #1825, #2320, #1563 ) ) ;
#1609 = DIRECTION ( 'NONE',  ( 0.000000000000000000, 1.000000000000000000, 5.782411586589358625E-16 ) ) ;
#1610 = CARTESIAN_POINT ( 'NONE',  ( -25.00000000000001421, -3.061616997868382254E-15, 40.00000000000000000 ) ) ;
#1611 = VERTEX_POINT ( 'NONE', #828 ) ;
#1612 = CARTESIAN_POINT ( 'NONE',  ( -28.00000000000001421, 12.99999999999999645, 25.00000000000000000 ) ) ;
#1613 = AXIS2_PLACEMENT_3D ( 'NONE', #2767, #639, #1416 ) ;
#1614 = VERTEX_POINT ( 'NONE', #787 ) ;
#1615 = VECTOR ( 'NONE', #117, 1000.000000000000000 ) ;
#1616 = CARTESIAN_POINT ( 'NONE',  ( 25.65006263387599361, 13.93088624020989208, 29.12672679819733546 ) ) ;
#1617 = CARTESIAN_POINT ( 'NONE',  ( -28.00000000000001421, 0.000000000000000000, 0.000000000000000000 ) ) ;
#1618 = VECTOR ( 'NONE', #339, 1000.000000000000000 ) ;
#1619 = ORIENTED_EDGE ( 'NONE', *, *, #1358, .T. ) ;
#1620 = AXIS2_PLACEMENT_3D ( 'NONE', #2327, #2293, #891 ) ;
#1621 = PLANE ( 'NONE',  #263 ) ;
#1622 = DIRECTION ( 'NONE',  ( -1.387778780781445676E-16, 1.000000000000000000, -0.000000000000000000 ) ) ;
#1623 = FACE_BOUND ( 'NONE', #1673, .T. ) ;
#1624 = VERTEX_POINT ( 'NONE', #365 ) ;
#1625 = CIRCLE ( 'NONE', #739, 1.500000000000001332 ) ;
#1626 = EDGE_LOOP ( 'NONE', ( #2924, #2986, #2591, #593 ) ) ;
#1627 = EDGE_CURVE ( 'NONE', #2799, #830, #606, .T. ) ;
#1628 = LINE ( 'NONE', #844, #1367 ) ;
#1629 = DIRECTION ( 'NONE',  ( -0.000000000000000000, -0.000000000000000000, -1.000000000000000000 ) ) ;
#1630 = VERTEX_POINT ( 'NONE', #85 ) ;
#1631 = FACE_BOUND ( 'NONE', #2061, .T. ) ;
#1632 = ORIENTED_EDGE ( 'NONE', *, *, #415, .T. ) ;
#1633 = CARTESIAN_POINT ( 'NONE',  ( 27.61633490379296418, 13.00000000000000888, 28.01705987019990118 ) ) ;
#1634 = CARTESIAN_POINT ( 'NONE',  ( 12.99999999999999112, 12.99999999999998224, 33.64000000000000057 ) ) ;
#1635 = EDGE_CURVE ( 'NONE', #1849, #911, #1490, .T. ) ;
#1636 = ORIENTED_EDGE ( 'NONE', *, *, #3018, .F. ) ;
#1637 = CARTESIAN_POINT ( 'NONE',  ( -12.25000000000001066, 13.00000000000000355, 0.000000000000000000 ) ) ;
#1638 = CARTESIAN_POINT ( 'NONE',  ( 13.50000000000000000, 5.000000000000000888, 3.499999999999999556 ) ) ;
#1639 = LINE ( 'NONE', #2361, #2862 ) ;
#1640 = CARTESIAN_POINT ( 'NONE',  ( -13.00000000000001421, 9.999999999999992895, 33.64000000000000057 ) ) ;
#1641 = ORIENTED_EDGE ( 'NONE', *, *, #399, .T. ) ;
#1642 = ORIENTED_EDGE ( 'NONE', *, *, #1219, .F. ) ;
#1643 = DIRECTION ( 'NONE',  ( -1.387778780781445676E-16, 1.000000000000000000, -0.000000000000000000 ) ) ;
#1644 = DIRECTION ( 'NONE',  ( -0.000000000000000000, -0.000000000000000000, -1.000000000000000000 ) ) ;
#1645 = CARTESIAN_POINT ( 'NONE',  ( 25.36125340696367658, 14.28677838160410474, 10.43754288273244057 ) ) ;
#1646 = ORIENTED_EDGE ( 'NONE', *, *, #791, .F. ) ;
#1647 = EDGE_CURVE ( 'NONE', #911, #1890, #1995, .T. ) ;
#1648 = CARTESIAN_POINT ( 'NONE',  ( -28.00000000000001421, 12.99999999999999645, 25.00000000000000000 ) ) ;
#1649 = CIRCLE ( 'NONE', #2784, 6.250000000000000000 ) ;
#1650 = EDGE_CURVE ( 'NONE', #2334, #368, #597, .T. ) ;
#1651 = CIRCLE ( 'NONE', #1099, 1.500000000000001332 ) ;
#1652 = DIRECTION ( 'NONE',  ( 1.000000000000000000, 2.312964634635740689E-15, 0.000000000000000000 ) ) ;
#1653 = SURFACE_STYLE_FILL_AREA ( #2903 ) ;
#1654 = ORIENTED_EDGE ( 'NONE', *, *, #399, .F. ) ;
#1655 = ORIENTED_EDGE ( 'NONE', *, *, #449, .T. ) ;
#1656 = FACE_OUTER_BOUND ( 'NONE', #132, .T. ) ;
#1657 = LINE ( 'NONE', #1638, #1707 ) ;
#1658 = DIRECTION ( 'NONE',  ( 0.000000000000000000, 0.000000000000000000, 1.000000000000000000 ) ) ;
#1659 = VECTOR ( 'NONE', #955, 1000.000000000000000 ) ;
#1660 = ORIENTED_EDGE ( 'NONE', *, *, #542, .F. ) ;
#1661 = ADVANCED_FACE ( 'NONE', ( #1956, #2702 ), #2927, .T. ) ;
#1662 = CIRCLE ( 'NONE', #2159, 3.000000000000000000 ) ;
#1663 = ORIENTED_EDGE ( 'NONE', *, *, #119, .F. ) ;
#1664 = LINE ( 'NONE', #2610, #706 ) ;
#1665 = CARTESIAN_POINT ( 'NONE',  ( 27.99999999999998934, 13.00000000000000888, 9.860761315262650370E-30 ) ) ;
#1666 = PLANE ( 'NONE',  #2618 ) ;
#1667 = ORIENTED_EDGE ( 'NONE', *, *, #2101, .T. ) ;
#1668 = CARTESIAN_POINT ( 'NONE',  ( -13.00000000000001421, 12.99999999999999467, 33.64000000000000767 ) ) ;
#1669 = EDGE_CURVE ( 'NONE', #39, #1283, #2371, .T. ) ;
#1670 = DIRECTION ( 'NONE',  ( -1.850371707708594366E-15, 1.000000000000000000, 6.195440985631453345E-16 ) ) ;
#1671 =( LENGTH_UNIT ( ) NAMED_UNIT ( * ) SI_UNIT ( .MILLI., .METRE. ) );
#1672 = AXIS2_PLACEMENT_3D ( 'NONE', #1740, #2692, #1257 ) ;
#1673 = EDGE_LOOP ( 'NONE', ( #3082, #1151 ) ) ;
#1674 = DIRECTION ( 'NONE',  ( -1.000000000000000000, 0.000000000000000000, 0.000000000000000000 ) ) ;
#1675 = DIRECTION ( 'NONE',  ( 0.000000000000000000, 1.000000000000000000, -5.782411586589358625E-16 ) ) ;
#1676 = CARTESIAN_POINT ( 'NONE',  ( -19.60903238814763583, -7.699999999999996625, 40.00000000000000000 ) ) ;
#1677 = AXIS2_PLACEMENT_3D ( 'NONE', #438, #1559, #1384 ) ;
#1678 = CARTESIAN_POINT ( 'NONE',  ( 16.49999999999999645, 5.000000000000000888, 3.499999999999999556 ) ) ;
#1679 = AXIS2_PLACEMENT_3D ( 'NONE', #1155, #278, #245 ) ;
#1680 = ORIENTED_EDGE ( 'NONE', *, *, #2619, .T. ) ;
#1681 = CARTESIAN_POINT ( 'NONE',  ( -28.00000000000001421, 0.9999999999999931166, 14.99999999999999822 ) ) ;
#1682 = CARTESIAN_POINT ( 'NONE',  ( 12.99999999999999112, 12.99999999999998224, 33.64000000000000057 ) ) ;
#1683 = DIRECTION ( 'NONE',  ( 0.000000000000000000, 6.195440985631475039E-16, 1.000000000000000000 ) ) ;
#1684 = ORIENTED_EDGE ( 'NONE', *, *, #1483, .T. ) ;
#1685 = EDGE_CURVE ( 'NONE', #3046, #1214, #96, .T. ) ;
#1686 = CARTESIAN_POINT ( 'NONE',  ( 17.74999999999999645, 13.00000000000001776, 0.000000000000000000 ) ) ;
#1687 = CARTESIAN_POINT ( 'NONE',  ( -17.75000000000001066, 10.00000000000000355, 0.000000000000000000 ) ) ;
#1688 = EDGE_CURVE ( 'NONE', #1195, #2425, #2676, .T. ) ;
#1689 = LINE ( 'NONE', #504, #1791 ) ;
#1690 = CARTESIAN_POINT ( 'NONE',  ( 28.00000000000001066, 1.000000000000018208, 15.00000000000000000 ) ) ;
#1691 = LINE ( 'NONE', #3079, #1271 ) ;
#1692 = EDGE_CURVE ( 'NONE', #2122, #2326, #1761, .T. ) ;
#1693 = ORIENTED_EDGE ( 'NONE', *, *, #2988, .T. ) ;
#1694 = DIRECTION ( 'NONE',  ( 1.000000000000000000, 1.850371707708594366E-15, -0.000000000000000000 ) ) ;
#1695 = CARTESIAN_POINT ( 'NONE',  ( 18.00000000000000000, 9.499999999999991118, 20.00000000000000000 ) ) ;
#1696 = CARTESIAN_POINT ( 'NONE',  ( 6.250000000000000000, 7.500000000000006217, 10.00000000000000000 ) ) ;
#1697 = CARTESIAN_POINT ( 'NONE',  ( 17.75000000000001066, 9.999999999999998224, 7.200000000000000178 ) ) ;
#1698 = ORIENTED_EDGE ( 'NONE', *, *, #1037, .F. ) ;
#1699 = EDGE_CURVE ( 'NONE', #1220, #683, #1530, .T. ) ;
#1700 = CARTESIAN_POINT ( 'NONE',  ( -25.00000000000001421, 0.9999999999999965583, 31.00000000000000000 ) ) ;
#1701 =( NAMED_UNIT ( * ) PLANE_ANGLE_UNIT ( ) SI_UNIT ( $, .RADIAN. ) );
#1702 = AXIS2_PLACEMENT_3D ( 'NONE', #20, #2391, #1674 ) ;
#1703 = CARTESIAN_POINT ( 'NONE',  ( -13.49999999999999822, 10.00000000000000178, 3.499999999999999556 ) ) ;
#1704 = DIRECTION ( 'NONE',  ( -1.000000000000000000, -1.156482317317871725E-15, 0.000000000000000000 ) ) ;
#1705 = DIRECTION ( 'NONE',  ( 5.782411586589318590E-15, -1.000000000000000000, 0.000000000000000000 ) ) ;
#1706 = ORIENTED_EDGE ( 'NONE', *, *, #1508, .T. ) ;
#1707 = VECTOR ( 'NONE', #1622, 1000.000000000000000 ) ;
#1708 = DIRECTION ( 'NONE',  ( -1.000000000000000000, 0.000000000000000000, 0.000000000000000000 ) ) ;
#1709 = LINE ( 'NONE', #1489, #2353 ) ;
#1710 = DIRECTION ( 'NONE',  ( 1.865304853669027246E-15, -1.000000000000000000, 0.000000000000000000 ) ) ;
#1711 = EDGE_LOOP ( 'NONE', ( #1603, #1539 ) ) ;
#1712 = ORIENTED_EDGE ( 'NONE', *, *, #2044, .T. ) ;
#1713 = DIRECTION ( 'NONE',  ( -1.387778780781445676E-16, 1.000000000000000000, -0.000000000000000000 ) ) ;
#1714 = CARTESIAN_POINT ( 'NONE',  ( 20.00000000000001421, -5.374581632504126493E-15, 4.999999999999997335 ) ) ;
#1715 = DIRECTION ( 'NONE',  ( 1.000000000000000000, 0.000000000000000000, 0.000000000000000000 ) ) ;
#1716 = CARTESIAN_POINT ( 'NONE',  ( 0.000000000000000000, 7.500000000000005329, 10.00000000000000000 ) ) ;
#1717 = CIRCLE ( 'NONE', #1166, 1.500000000000001332 ) ;
#1718 = VERTEX_POINT ( 'NONE', #1292 ) ;
#1719 = VECTOR ( 'NONE', #1983, 1000.000000000000000 ) ;
#1720 = DIRECTION ( 'NONE',  ( -1.387778780781445676E-16, 1.000000000000000000, -0.000000000000000000 ) ) ;
#1721 = DIRECTION ( 'NONE',  ( 0.000000000000000000, 0.000000000000000000, 1.000000000000000000 ) ) ;
#1722 = DIRECTION ( 'NONE',  ( -1.000000000000000000, 3.154042683594196107E-16, 0.000000000000000000 ) ) ;
#1723 = ORIENTED_EDGE ( 'NONE', *, *, #585, .F. ) ;
#1724 = AXIS2_PLACEMENT_3D ( 'NONE', #1716, #2671, #2543 ) ;
#1725 = EDGE_CURVE ( 'NONE', #2099, #262, #112, .T. ) ;
#1726 = CARTESIAN_POINT ( 'NONE',  ( -10.39096761185236062, -7.699999999999996625, 40.00000000000000000 ) ) ;
#1727 = EDGE_LOOP ( 'NONE', ( #2749, #2850 ) ) ;
#1728 = PLANE ( 'NONE',  #1763 ) ;
#1729 = ORIENTED_EDGE ( 'NONE', *, *, #114, .F. ) ;
#1730 = DIRECTION ( 'NONE',  ( 1.865304853669027246E-15, -1.000000000000000000, -3.854941057726238097E-16 ) ) ;
#1731 = CARTESIAN_POINT ( 'NONE',  ( -27.61628500841533196, 12.99999999999999822, 28.01706272844257839 ) ) ;
#1732 = EDGE_CURVE ( 'NONE', #2334, #233, #1853, .T. ) ;
#1733 = ORIENTED_EDGE ( 'NONE', *, *, #975, .F. ) ;
#1734 = CARTESIAN_POINT ( 'NONE',  ( -12.50000000000000355, 7.499999999999997335, 20.00000000000000000 ) ) ;
#1735 = PLANE ( 'NONE',  #1550 ) ;
#1736 = DIRECTION ( 'NONE',  ( 0.000000000000000000, 0.000000000000000000, -1.000000000000000000 ) ) ;
#1737 = ORIENTED_EDGE ( 'NONE', *, *, #2972, .T. ) ;
#1738 = VERTEX_POINT ( 'NONE', #2505 ) ;
#1739 = EDGE_CURVE ( 'NONE', #2940, #28, #2757, .T. ) ;
#1740 = CARTESIAN_POINT ( 'NONE',  ( 0.000000000000000000, 7.500000000000005329, 0.000000000000000000 ) ) ;
#1741 = ADVANCED_FACE ( 'NONE', ( #1623, #888, #2575 ), #644, .F. ) ;
#1742 = PLANE ( 'NONE',  #2731 ) ;
#1743 = FACE_OUTER_BOUND ( 'NONE', #1854, .T. ) ;
#1744 = DIRECTION ( 'NONE',  ( 1.000000000000000000, 0.000000000000000000, 0.000000000000000000 ) ) ;
#1745 = ORIENTED_EDGE ( 'NONE', *, *, #1219, .T. ) ;
#1746 = CARTESIAN_POINT ( 'NONE',  ( 18.00000000000000355, 7.999999999999989342, 20.00000000000000000 ) ) ;
#1747 = CARTESIAN_POINT ( 'NONE',  ( 24.99999999999998579, 15.00000000000000355, 0.000000000000000000 ) ) ;
#1748 = CARTESIAN_POINT ( 'NONE',  ( -26.47431251464503887, 13.31624989906226908, 11.59048360401007827 ) ) ;
#1749 = ORIENTED_EDGE ( 'NONE', *, *, #415, .F. ) ;
#1750 = EDGE_CURVE ( 'NONE', #2624, #1464, #3011, .T. ) ;
#1751 = VECTOR ( 'NONE', #887, 1000.000000000000000 ) ;
#1752 = VERTEX_POINT ( 'NONE', #2341 ) ;
#1753 = VECTOR ( 'NONE', #1059, 1000.000000000000000 ) ;
#1754 = DIRECTION ( 'NONE',  ( -0.000000000000000000, 1.000000000000000000, -3.097720492815730617E-16 ) ) ;
#1755 = DIRECTION ( 'NONE',  ( 2.312964634635743450E-15, -1.000000000000000000, 0.000000000000000000 ) ) ;
#1756 = CARTESIAN_POINT ( 'NONE',  ( -15.25000000000000355, 7.499999999999997335, 40.00000000000000000 ) ) ;
#1757 = DIRECTION ( 'NONE',  ( -1.387778780781445676E-16, 1.000000000000000000, -0.000000000000000000 ) ) ;
#1758 = EDGE_CURVE ( 'NONE', #2957, #561, #2274, .T. ) ;
#1759 = ORIENTED_EDGE ( 'NONE', *, *, #312, .F. ) ;
#1760 = CARTESIAN_POINT ( 'NONE',  ( 19.60903238814764293, -7.699999999999991296, 40.00000000000000000 ) ) ;
#1761 = LINE ( 'NONE', #2713, #2418 ) ;
#1762 = ORIENTED_EDGE ( 'NONE', *, *, #1084, .F. ) ;
#1763 = AXIS2_PLACEMENT_3D ( 'NONE', #2649, #1986, #2186 ) ;
#1764 = ORIENTED_EDGE ( 'NONE', *, *, #1228, .F. ) ;
#1765 = ORIENTED_EDGE ( 'NONE', *, *, #2888, .T. ) ;
#1766 = AXIS2_PLACEMENT_3D ( 'NONE', #2729, #1876, #864 ) ;
#1767 = ADVANCED_FACE ( 'NONE', ( #2042 ), #2540, .F. ) ;
#1768 = VECTOR ( 'NONE', #1644, 1000.000000000000000 ) ;
#1769 = CARTESIAN_POINT ( 'NONE',  ( -25.00000000000001421, 0.9999999999999931166, 15.00000000000000000 ) ) ;
#1770 = DIRECTION ( 'NONE',  ( 0.000000000000000000, 0.000000000000000000, 1.000000000000000000 ) ) ;
#1771 = DIRECTION ( 'NONE',  ( 0.000000000000000000, 0.000000000000000000, 1.000000000000000000 ) ) ;
#1772 = EDGE_CURVE ( 'NONE', #1414, #2803, #1575, .T. ) ;
#1773 = ORIENTED_EDGE ( 'NONE', *, *, #2026, .T. ) ;
#1774 = LINE ( 'NONE', #110, #847 ) ;
#1775 = DIRECTION ( 'NONE',  ( -2.312964634635743450E-15, 1.000000000000000000, 0.000000000000000000 ) ) ;
#1776 = DIRECTION ( 'NONE',  ( -0.000000000000000000, 1.000000000000000000, -0.000000000000000000 ) ) ;
#1777 = ORIENTED_EDGE ( 'NONE', *, *, #1451, .F. ) ;
#1778 = EDGE_CURVE ( 'NONE', #10, #936, #1324, .T. ) ;
#1779 = EDGE_LOOP ( 'NONE', ( #1897, #1176, #1595, #2342 ) ) ;
#1780 = ORIENTED_EDGE ( 'NONE', *, *, #2855, .F. ) ;
#1781 = DIRECTION ( 'NONE',  ( -1.387778780781445676E-16, 1.000000000000000000, -0.000000000000000000 ) ) ;
#1782 = ADVANCED_FACE ( 'NONE', ( #2996 ), #3027, .F. ) ;
#1783 = DIRECTION ( 'NONE',  ( 0.000000000000000000, 0.000000000000000000, 1.000000000000000000 ) ) ;
#1784 = DIRECTION ( 'NONE',  ( -1.000000000000000000, 0.000000000000000000, 0.000000000000000000 ) ) ;
#1785 = ORIENTED_EDGE ( 'NONE', *, *, #846, .T. ) ;
#1786 = EDGE_CURVE ( 'NONE', #2957, #2624, #841, .T. ) ;
#1787 = CARTESIAN_POINT ( 'NONE',  ( 12.24999999999999645, 13.00000000000001066, 7.200000000000000178 ) ) ;
#1788 = DIRECTION ( 'NONE',  ( 0.000000000000000000, 0.000000000000000000, 1.000000000000000000 ) ) ;
#1789 = CARTESIAN_POINT ( 'NONE',  ( -13.00000000000001421, 12.99999999999999822, 39.23999999999998778 ) ) ;
#1790 = EDGE_LOOP ( 'NONE', ( #2525, #2471, #1660, #1706, #2641 ) ) ;
#1791 = VECTOR ( 'NONE', #2407, 1000.000000000000000 ) ;
#1792 = ORIENTED_EDGE ( 'NONE', *, *, #65, .T. ) ;
#1793 = EDGE_CURVE ( 'NONE', #1126, #1414, #423, .T. ) ;
#1794 = DIRECTION ( 'NONE',  ( -1.000000000000000000, 0.000000000000000000, 0.000000000000000000 ) ) ;
#1795 = VERTEX_POINT ( 'NONE', #1336 ) ;
#1796 = CIRCLE ( 'NONE', #271, 2.999999999999999112 ) ;
#1797 = CARTESIAN_POINT ( 'NONE',  ( 24.99999999999998579, 15.00000000000000355, 40.00000000000000000 ) ) ;
#1798 = ORIENTED_EDGE ( 'NONE', *, *, #1725, .T. ) ;
#1799 = CIRCLE ( 'NONE', #2798, 2.749999999999999112 ) ;
#1800 = DIRECTION ( 'NONE',  ( -0.000000000000000000, -0.000000000000000000, -1.000000000000000000 ) ) ;
#1801 = DIRECTION ( 'NONE',  ( 0.000000000000000000, 6.195440985631453345E-16, -1.000000000000000000 ) ) ;
#1802 = VECTOR ( 'NONE', #226, 1000.000000000000000 ) ;
#1803 = EDGE_LOOP ( 'NONE', ( #632, #2506, #2915, #3004 ) ) ;
#1804 = DIRECTION ( 'NONE',  ( -1.000000000000000000, -5.782411586589332001E-15, 0.000000000000000000 ) ) ;
#1805 = FACE_OUTER_BOUND ( 'NONE', #865, .T. ) ;
#1806 = CARTESIAN_POINT ( 'NONE',  ( 12.99999999999999112, 12.99999999999998046, 39.23999999999999488 ) ) ;
#1807 = ORIENTED_EDGE ( 'NONE', *, *, #1362, .F. ) ;
#1808 = ORIENTED_EDGE ( 'NONE', *, *, #2778, .T. ) ;
#1809 = CYLINDRICAL_SURFACE ( 'NONE', #1071, 1.499999999999999556 ) ;
#1810 = ORIENTED_EDGE ( 'NONE', *, *, #2622, .F. ) ;
#1811 = EDGE_CURVE ( 'NONE', #683, #2765, #2464, .T. ) ;
#1812 = VECTOR ( 'NONE', #1710, 1000.000000000000000 ) ;
#1813 = CARTESIAN_POINT ( 'NONE',  ( -28.00000000000001421, 3.999999999999993339, 11.99999999999999645 ) ) ;
#1814 = EDGE_CURVE ( 'NONE', #43, #620, #1521, .T. ) ;
#1815 = VECTOR ( 'NONE', #2080, 1000.000000000000000 ) ;
#1816 = DIRECTION ( 'NONE',  ( 0.000000000000000000, 1.156482317317870344E-15, 1.000000000000000000 ) ) ;
#1817 = VECTOR ( 'NONE', #196, 1000.000000000000000 ) ;
#1818 = DIRECTION ( 'NONE',  ( -0.000000000000000000, -3.854941057726237604E-16, -1.000000000000000000 ) ) ;
#1819 = ORIENTED_EDGE ( 'NONE', *, *, #269, .T. ) ;
#1820 = CARTESIAN_POINT ( 'NONE',  ( 0.000000000000000000, 7.500000000000005329, 40.00000000000000000 ) ) ;
#1821 = CARTESIAN_POINT ( 'NONE',  ( -13.49999999999999822, 4.999999999999997335, 3.499999999999999556 ) ) ;
#1822 = CARTESIAN_POINT ( 'NONE',  ( 12.99999999999999112, 12.99999999999998046, 39.23999999999999488 ) ) ;
#1823 = VERTEX_POINT ( 'NONE', #1590 ) ;
#1824 = EDGE_CURVE ( 'NONE', #409, #1399, #575, .T. ) ;
#1825 = ORIENTED_EDGE ( 'NONE', *, *, #2313, .T. ) ;
#1826 = CARTESIAN_POINT ( 'NONE',  ( -25.00000000000001421, 12.99999999999999467, 33.64000000000000767 ) ) ;
#1827 = ORIENTED_EDGE ( 'NONE', *, *, #2016, .F. ) ;
#1828 = ADVANCED_FACE ( 'NONE', ( #2077 ), #2788, .F. ) ;
#1829 = EDGE_CURVE ( 'NONE', #1999, #2454, #1370, .T. ) ;
#1830 = FACE_BOUND ( 'NONE', #2074, .T. ) ;
#1831 = CARTESIAN_POINT ( 'NONE',  ( -25.00000000000001421, 0.9999999999999931166, 9.000000000000000000 ) ) ;
#1832 = ORIENTED_EDGE ( 'NONE', *, *, #1597, .F. ) ;
#1833 = CYLINDRICAL_SURFACE ( 'NONE', #149, 2.999999999999999112 ) ;
#1834 = FACE_BOUND ( 'NONE', #566, .T. ) ;
#1835 = DIRECTION ( 'NONE',  ( -1.387778780781445676E-16, 1.000000000000000000, 0.000000000000000000 ) ) ;
#1836 = CARTESIAN_POINT ( 'NONE',  ( 12.49999999999999645, 7.500000000000012434, 33.63999999999998636 ) ) ;
#1837 = ORIENTED_EDGE ( 'NONE', *, *, #2517, .F. ) ;
#1838 = VERTEX_POINT ( 'NONE', #1139 ) ;
#1839 = EDGE_CURVE ( 'NONE', #28, #1414, #3043, .T. ) ;
#1840 = CARTESIAN_POINT ( 'NONE',  ( 27.99999999999998934, 13.00000000000001066, 15.00000000000000533 ) ) ;
#1841 = CARTESIAN_POINT ( 'NONE',  ( -17.00000000000000355, 14.99999999999999822, 36.43933818400120828 ) ) ;
#1842 = VERTEX_POINT ( 'NONE', #2861 ) ;
#1843 = VECTOR ( 'NONE', #2458, 1000.000000000000000 ) ;
#1844 = EDGE_LOOP ( 'NONE', ( #1137, #2468, #2999, #167 ) ) ;
#1845 = VECTOR ( 'NONE', #1402, 1000.000000000000000 ) ;
#1846 = DIRECTION ( 'NONE',  ( -1.000000000000000000, 0.000000000000000000, 0.000000000000000000 ) ) ;
#1847 = CARTESIAN_POINT ( 'NONE',  ( 27.82842712474618097, 13.00000000000000888, 28.00491022697530497 ) ) ;
#1848 = EDGE_CURVE ( 'NONE', #2955, #646, #528, .T. ) ;
#1849 = VERTEX_POINT ( 'NONE', #990 ) ;
#1850 = FACE_BOUND ( 'NONE', #1065, .T. ) ;
#1851 = CARTESIAN_POINT ( 'NONE',  ( -25.00000000000001421, 0.9999999999999931166, 9.000000000000000000 ) ) ;
#1852 = DIRECTION ( 'NONE',  ( -1.000000000000000000, 0.000000000000000000, 0.000000000000000000 ) ) ;
#1853 = LINE ( 'NONE', #2090, #76 ) ;
#1854 = EDGE_LOOP ( 'NONE', ( #1436, #1759, #435, #995 ) ) ;
#1855 = EDGE_LOOP ( 'NONE', ( #1646, #2586, #1619, #1712, #179 ) ) ;
#1856 = DIRECTION ( 'NONE',  ( 1.000000000000000000, 1.881873818502271152E-16, -0.000000000000000000 ) ) ;
#1857 = CARTESIAN_POINT ( 'NONE',  ( -25.00000000000001421, 14.99999999999999645, 25.00000000000000000 ) ) ;
#1858 = ORIENTED_EDGE ( 'NONE', *, *, #1353, .F. ) ;
#1859 = FACE_OUTER_BOUND ( 'NONE', #223, .T. ) ;
#1860 = CIRCLE ( 'NONE', #1613, 2.749999999999998224 ) ;
#1861 = EDGE_CURVE ( 'NONE', #2292, #2605, #729, .T. ) ;
#1862 = AXIS2_PLACEMENT_3D ( 'NONE', #2233, #1543, #2467 ) ;
#1863 = FACE_OUTER_BOUND ( 'NONE', #1312, .T. ) ;
#1864 = CYLINDRICAL_SURFACE ( 'NONE', #216, 1.500000000000001332 ) ;
#1865 = VECTOR ( 'NONE', #12, 1000.000000000000000 ) ;
#1866 = EDGE_LOOP ( 'NONE', ( #749, #2760, #2307, #3086 ) ) ;
#1867 = CIRCLE ( 'NONE', #1074, 1.500000000000001332 ) ;
#1868 = DIRECTION ( 'NONE',  ( 1.000000000000000000, 1.850371707708594366E-15, -0.000000000000000000 ) ) ;
#1869 = CARTESIAN_POINT ( 'NONE',  ( 25.00000000000001421, 3.877276906038845729E-15, 40.00000000000000000 ) ) ;
#1870 = DIRECTION ( 'NONE',  ( 1.000000000000000000, 5.998668086384623460E-17, -0.000000000000000000 ) ) ;
#1871 = ORIENTED_EDGE ( 'NONE', *, *, #1685, .F. ) ;
#1872 = ADVANCED_FACE ( 'NONE', ( #744 ), #2380, .F. ) ;
#1873 = ORIENTED_EDGE ( 'NONE', *, *, #287, .F. ) ;
#1874 = DIRECTION ( 'NONE',  ( -0.000000000000000000, 1.000000000000000000, -0.000000000000000000 ) ) ;
#1875 = DIRECTION ( 'NONE',  ( -1.387778780781445676E-16, 1.000000000000000000, 0.000000000000000000 ) ) ;
#1876 = DIRECTION ( 'NONE',  ( 1.261617073437678245E-15, -1.000000000000000000, -0.000000000000000000 ) ) ;
#1877 = VERTEX_POINT ( 'NONE', #2843 ) ;
#1878 = EDGE_CURVE ( 'NONE', #680, #2030, #1456, .T. ) ;
#1879 = CARTESIAN_POINT ( 'NONE',  ( -20.00000000000001066, 14.99999999999999645, 0.000000000000000000 ) ) ;
#1880 = ORIENTED_EDGE ( 'NONE', *, *, #1343, .F. ) ;
#1881 = EDGE_CURVE ( 'NONE', #439, #879, #940, .T. ) ;
#1882 = DIRECTION ( 'NONE',  ( -1.000000000000000000, -1.850371707708594366E-15, 0.000000000000000000 ) ) ;
#1883 = VERTEX_POINT ( 'NONE', #2590 ) ;
#1884 = ORIENTED_EDGE ( 'NONE', *, *, #3036, .T. ) ;
#1885 = DIRECTION ( 'NONE',  ( -1.156482317317871133E-15, -1.000000000000000000, 0.000000000000000000 ) ) ;
#1886 = CARTESIAN_POINT ( 'NONE',  ( 15.24999999999999645, 7.500000000000012434, 40.00000000000000000 ) ) ;
#1887 = DIRECTION ( 'NONE',  ( -1.000000000000000000, 0.000000000000000000, 0.000000000000000000 ) ) ;
#1888 = DIRECTION ( 'NONE',  ( -0.000000000000000000, 1.000000000000000000, -2.312964634635740689E-15 ) ) ;
#1889 = EDGE_LOOP ( 'NONE', ( #598, #814 ) ) ;
#1890 = VERTEX_POINT ( 'NONE', #923 ) ;
#1891 = DIRECTION ( 'NONE',  ( 1.000000000000000000, 1.850371707708594366E-15, 0.000000000000000000 ) ) ;
#1892 = CARTESIAN_POINT ( 'NONE',  ( 19.99999999999998579, 15.00000000000000355, 4.999999999999997335 ) ) ;
#1893 = CARTESIAN_POINT ( 'NONE',  ( -28.00000000000001421, 12.99999999999999645, 25.00000000000000000 ) ) ;
#1894 = EDGE_LOOP ( 'NONE', ( #2115, #97, #1333, #2363 ) ) ;
#1895 = EDGE_CURVE ( 'NONE', #2531, #1090, #1691, .T. ) ;
#1896 = DIRECTION ( 'NONE',  ( -1.000000000000000000, 0.000000000000000000, 0.000000000000000000 ) ) ;
#1897 = ORIENTED_EDGE ( 'NONE', *, *, #2001, .F. ) ;
#1898 = CARTESIAN_POINT ( 'NONE',  ( -28.00000000000001421, 3.999999999999996447, 25.00000000000000000 ) ) ;
#1899 = DIRECTION ( 'NONE',  ( 1.000000000000000000, 0.000000000000000000, 0.000000000000000000 ) ) ;
#1900 = VERTEX_POINT ( 'NONE', #1189 ) ;
#1901 = DIRECTION ( 'NONE',  ( 0.000000000000000000, 0.000000000000000000, 1.000000000000000000 ) ) ;
#1902 = CARTESIAN_POINT ( 'NONE',  ( -28.00000000000001421, 3.999999999999996447, 25.00000000000000000 ) ) ;
#1903 = AXIS2_PLACEMENT_3D ( 'NONE', #1955, #1721, #2866 ) ;
#1904 = CARTESIAN_POINT ( 'NONE',  ( -25.00000000000001421, 14.99999999999999645, 40.00000000000000000 ) ) ;
#1905 = EDGE_CURVE ( 'NONE', #1503, #2605, #974, .T. ) ;
#1906 = ORIENTED_EDGE ( 'NONE', *, *, #1512, .F. ) ;
#1907 = DIRECTION ( 'NONE',  ( -1.000000000000000000, 0.000000000000000000, 0.000000000000000000 ) ) ;
#1908 = CYLINDRICAL_SURFACE ( 'NONE', #466, 1.500000000000001332 ) ;
#1909 = PLANE ( 'NONE',  #1313 ) ;
#1910 = ORIENTED_EDGE ( 'NONE', *, *, #246, .T. ) ;
#1911 = DIRECTION ( 'NONE',  ( 0.000000000000000000, -3.097720492815730617E-16, -1.000000000000000000 ) ) ;
#1912 = AXIS2_PLACEMENT_3D ( 'NONE', #2539, #406, #2305 ) ;
#1913 = ADVANCED_FACE ( 'NONE', ( #1404 ), #711, .F. ) ;
#1914 = CARTESIAN_POINT ( 'NONE',  ( 25.00000000000001066, 1.000000000000000222, 30.99999999999999645 ) ) ;
#1915 = CARTESIAN_POINT ( 'NONE',  ( 0.000000000000000000, 0.000000000000000000, 0.000000000000000000 ) ) ;
#1916 = EDGE_CURVE ( 'NONE', #453, #2099, #2053, .T. ) ;
#1917 = VECTOR ( 'NONE', #2498, 1000.000000000000000 ) ;
#1918 = ORIENTED_EDGE ( 'NONE', *, *, #2888, .F. ) ;
#1919 = CARTESIAN_POINT ( 'NONE',  ( -17.00000000000000355, 4.999999999999997335, 36.43933818400120828 ) ) ;
#1920 = DIRECTION ( 'NONE',  ( 1.261617073437678245E-15, -1.000000000000000000, -0.000000000000000000 ) ) ;
#1921 = VECTOR ( 'NONE', #1781, 1000.000000000000000 ) ;
#1922 = PLANE ( 'NONE',  #1120 ) ;
#1923 = AXIS2_PLACEMENT_3D ( 'NONE', #2509, #384, #2848 ) ;
#1924 = ORIENTED_EDGE ( 'NONE', *, *, #2455, .F. ) ;
#1925 = DIRECTION ( 'NONE',  ( -0.000000000000000000, -0.000000000000000000, -1.000000000000000000 ) ) ;
#1926 = DIRECTION ( 'NONE',  ( -1.387778780781445676E-16, 1.000000000000000000, -0.000000000000000000 ) ) ;
#1927 = CARTESIAN_POINT ( 'NONE',  ( 13.49999999999999822, 15.00000000000000178, 3.499999999999999556 ) ) ;
#1928 = ORIENTED_EDGE ( 'NONE', *, *, #1512, .T. ) ;
#1929 = EDGE_CURVE ( 'NONE', #2348, #340, #695, .T. ) ;
#1930 = LINE ( 'NONE', #1686, #1274 ) ;
#1931 = VERTEX_POINT ( 'NONE', #3059 ) ;
#1932 = LINE ( 'NONE', #765, #3062 ) ;
#1933 = SHAPE_DEFINITION_REPRESENTATION ( #2880, #635 ) ;
#1934 = ADVANCED_FACE ( 'NONE', ( #38 ), #1922, .T. ) ;
#1935 = CARTESIAN_POINT ( 'NONE',  ( -25.00000000000001421, 14.99999999999999645, 40.00000000000000000 ) ) ;
#1936 = CARTESIAN_POINT ( 'NONE',  ( -27.82842712474620228, 16.00000000000000711, 14.99999999999999289 ) ) ;
#1937 = CARTESIAN_POINT ( 'NONE',  ( -25.00000000000001421, 12.99999999999999467, 14.99999999999999467 ) ) ;
#1938 = CIRCLE ( 'NONE', #543, 1.500000000000001332 ) ;
#1939 = VERTEX_POINT ( 'NONE', #1678 ) ;
#1940 = DIRECTION ( 'NONE',  ( 0.000000000000000000, 0.000000000000000000, -1.000000000000000000 ) ) ;
#1941 = DIRECTION ( 'NONE',  ( 0.000000000000000000, 0.000000000000000000, 1.000000000000000000 ) ) ;
#1942 = DIRECTION ( 'NONE',  ( -0.000000000000000000, 2.312964634635740689E-15, 1.000000000000000000 ) ) ;
#1943 = ORIENTED_EDGE ( 'NONE', *, *, #2330, .T. ) ;
#1944 = ORIENTED_EDGE ( 'NONE', *, *, #1023, .F. ) ;
#1945 = VECTOR ( 'NONE', #1925, 1000.000000000000000 ) ;
#1946 = FACE_OUTER_BOUND ( 'NONE', #1626, .T. ) ;
#1947 = VECTOR ( 'NONE', #1885, 1000.000000000000000 ) ;
#1948 = CARTESIAN_POINT ( 'NONE',  ( -15.50000000000000178, 4.999999999999997335, 36.43933818400120828 ) ) ;
#1949 = CARTESIAN_POINT ( 'NONE',  ( -27.40735675384729220, 13.02271098266785643, 28.05186043885970548 ) ) ;
#1950 = FACE_OUTER_BOUND ( 'NONE', #1790, .T. ) ;
#1951 = EDGE_CURVE ( 'NONE', #350, #735, #484, .T. ) ;
#1952 = ORIENTED_EDGE ( 'NONE', *, *, #1916, .F. ) ;
#1953 = AXIS2_PLACEMENT_3D ( 'NONE', #1994, #1091, #582 ) ;
#1954 = LINE ( 'NONE', #536, #2443 ) ;
#1955 = CARTESIAN_POINT ( 'NONE',  ( -12.50000000000000355, 7.499999999999997335, 20.00000000000000000 ) ) ;
#1956 = FACE_OUTER_BOUND ( 'NONE', #907, .T. ) ;
#1957 = VERTEX_POINT ( 'NONE', #205 ) ;
#1958 = VECTOR ( 'NONE', #1585, 1000.000000000000000 ) ;
#1959 = DIRECTION ( 'NONE',  ( -0.9659258262890669799, -0.2588190451025256245, 0.000000000000000000 ) ) ;
#1960 = ORIENTED_EDGE ( 'NONE', *, *, #1183, .F. ) ;
#1961 = CARTESIAN_POINT ( 'NONE',  ( -25.00000000000001421, 12.99999999999999645, 25.00000000000000000 ) ) ;
#1962 = EDGE_CURVE ( 'NONE', #535, #2940, #2394, .T. ) ;
#1963 = FACE_BOUND ( 'NONE', #2678, .T. ) ;
#1964 = CARTESIAN_POINT ( 'NONE',  ( -18.00000000000001421, 7.999999999999996447, 18.50000000000000000 ) ) ;
#1965 = VECTOR ( 'NONE', #867, 1000.000000000000000 ) ;
#1966 = EDGE_LOOP ( 'NONE', ( #336, #1185, #876, #2740, #664 ) ) ;
#1967 = CIRCLE ( 'NONE', #2014, 1.500000000000001332 ) ;
#1968 = DIRECTION ( 'NONE',  ( 0.000000000000000000, 0.000000000000000000, 1.000000000000000000 ) ) ;
#1969 = FACE_OUTER_BOUND ( 'NONE', #571, .T. ) ;
#1970 = CARTESIAN_POINT ( 'NONE',  ( 0.000000000000000000, 7.500000000000005329, 10.00000000000000000 ) ) ;
#1971 = EDGE_LOOP ( 'NONE', ( #762, #2567, #2447, #1749, #1165 ) ) ;
#1972 = AXIS2_PLACEMENT_3D ( 'NONE', #660, #1606, #2554 ) ;
#1973 = EDGE_CURVE ( 'NONE', #2348, #1578, #506, .T. ) ;
#1974 = CIRCLE ( 'NONE', #2623, 1.499999999999999556 ) ;
#1975 = ORIENTED_EDGE ( 'NONE', *, *, #662, .F. ) ;
#1976 = DIRECTION ( 'NONE',  ( 1.000000000000000000, 1.850371707708594366E-15, 0.000000000000000000 ) ) ;
#1977 = ADVANCED_FACE ( 'NONE', ( #1471 ), #2362, .F. ) ;
#1978 = FACE_OUTER_BOUND ( 'NONE', #2027, .T. ) ;
#1979 = DIRECTION ( 'NONE',  ( 0.000000000000000000, -2.312964634635740689E-15, -1.000000000000000000 ) ) ;
#1980 = VERTEX_POINT ( 'NONE', #2422 ) ;
#1981 = DIRECTION ( 'NONE',  ( -2.312964634635740689E-15, 1.000000000000000000, 0.000000000000000000 ) ) ;
#1982 = CARTESIAN_POINT ( 'NONE',  ( 16.99999999999999645, 5.000000000000000888, 36.43933818400120828 ) ) ;
#1983 = DIRECTION ( 'NONE',  ( -1.156482317317871133E-15, -1.000000000000000000, 0.000000000000000000 ) ) ;
#1984 = EDGE_LOOP ( 'NONE', ( #2633, #2673, #2899, #202 ) ) ;
#1985 = EDGE_LOOP ( 'NONE', ( #2264, #667, #1487, #2844, #2661 ) ) ;
#1986 = DIRECTION ( 'NONE',  ( 1.000000000000000000, 1.865304853669027246E-15, 3.944304526105058151E-31 ) ) ;
#1987 = CARTESIAN_POINT ( 'NONE',  ( 27.82842712474618452, 13.00000000000001243, 12.00000000000000711 ) ) ;
#1988 = CARTESIAN_POINT ( 'NONE',  ( 18.50000000000000000, 5.000000000000000888, 36.43933818400120828 ) ) ;
#1989 = CIRCLE ( 'NONE', #1497, 1.500000000000001332 ) ;
#1990 = APPLICATION_CONTEXT ( 'automotive_design' ) ;
#1991 = VECTOR ( 'NONE', #2075, 1000.000000000000000 ) ;
#1992 = VERTEX_POINT ( 'NONE', #50 ) ;
#1993 = SURFACE_STYLE_USAGE ( .BOTH. , #1046 ) ;
#1994 = CARTESIAN_POINT ( 'NONE',  ( 20.00000000000001421, 3.577343501719615037E-15, 4.999999999999997335 ) ) ;
#1995 = LINE ( 'NONE', #2248, #2018 ) ;
#1996 = ORIENTED_EDGE ( 'NONE', *, *, #846, .F. ) ;
#1997 = ADVANCED_FACE ( 'NONE', ( #1950 ), #1002, .T. ) ;
#1998 = AXIS2_PLACEMENT_3D ( 'NONE', #2659, #2208, #2221 ) ;
#1999 = VERTEX_POINT ( 'NONE', #2190 ) ;
#2000 = VECTOR ( 'NONE', #1364, 1000.000000000000000 ) ;
#2001 = EDGE_CURVE ( 'NONE', #1591, #1752, #2568, .T. ) ;
#2002 = DIRECTION ( 'NONE',  ( -1.387778780781445676E-16, 1.000000000000000000, 0.000000000000000000 ) ) ;
#2003 = CARTESIAN_POINT ( 'NONE',  ( 18.00000000000000711, 6.499999999999988454, 20.00000000000000000 ) ) ;
#2004 = EDGE_CURVE ( 'NONE', #2753, #476, #123, .T. ) ;
#2005 = CARTESIAN_POINT ( 'NONE',  ( 12.49999999999999645, 7.500000000000012434, 20.00000000000000000 ) ) ;
#2006 = FACE_BOUND ( 'NONE', #2063, .T. ) ;
#2007 = ORIENTED_EDGE ( 'NONE', *, *, #1895, .T. ) ;
#2008 = FACE_OUTER_BOUND ( 'NONE', #2148, .T. ) ;
#2009 = CARTESIAN_POINT ( 'NONE',  ( 17.75000000000001066, 9.999999999999998224, 7.200000000000000178 ) ) ;
#2010 = DIRECTION ( 'NONE',  ( 0.000000000000000000, 0.000000000000000000, -1.000000000000000000 ) ) ;
#2011 = VECTOR ( 'NONE', #1072, 1000.000000000000000 ) ;
#2012 = CARTESIAN_POINT ( 'NONE',  ( -12.25000000000001066, 13.00000000000000355, 7.200000000000000178 ) ) ;
#2013 = ORIENTED_EDGE ( 'NONE', *, *, #1861, .F. ) ;
#2014 = AXIS2_PLACEMENT_3D ( 'NONE', #444, #574, #2473 ) ;
#2015 = ORIENTED_EDGE ( 'NONE', *, *, #2855, .T. ) ;
#2016 = EDGE_CURVE ( 'NONE', #1980, #460, #2558, .T. ) ;
#2017 = ORIENTED_EDGE ( 'NONE', *, *, #175, .T. ) ;
#2018 = VECTOR ( 'NONE', #1035, 1000.000000000000000 ) ;
#2019 = EDGE_LOOP ( 'NONE', ( #313, #1293 ) ) ;
#2020 = CIRCLE ( 'NONE', #2511, 5.000000000000000888 ) ;
#2021 = DIRECTION ( 'NONE',  ( -1.387778780781445676E-16, 1.000000000000000000, -0.000000000000000000 ) ) ;
#2022 = AXIS2_PLACEMENT_3D ( 'NONE', #252, #215, #1896 ) ;
#2023 = EDGE_CURVE ( 'NONE', #1399, #2957, #2527, .T. ) ;
#2024 = CARTESIAN_POINT ( 'NONE',  ( 27.82842712474617386, 16.00000000000000711, 25.00000000000000000 ) ) ;
#2025 = FACE_OUTER_BOUND ( 'NONE', #520, .T. ) ;
#2026 = EDGE_CURVE ( 'NONE', #570, #1399, #1373, .T. ) ;
#2027 = EDGE_LOOP ( 'NONE', ( #173, #70, #763, #845, #1544, #2684, #2278, #1360, #552, #1880, #1777, #1906 ) ) ;
#2028 = FACE_BOUND ( 'NONE', #1727, .T. ) ;
#2029 = CARTESIAN_POINT ( 'NONE',  ( 12.49999999999999645, 7.500000000000012434, 20.00000000000000000 ) ) ;
#2030 = VERTEX_POINT ( 'NONE', #1111 ) ;
#2031 = CARTESIAN_POINT ( 'NONE',  ( 25.00000000000001421, 3.877276906038845729E-15, 4.999999999999997335 ) ) ;
#2032 = ORIENTED_EDGE ( 'NONE', *, *, #1905, .F. ) ;
#2033 = DIRECTION ( 'NONE',  ( -0.000000000000000000, -0.000000000000000000, -1.000000000000000000 ) ) ;
#2034 = ORIENTED_EDGE ( 'NONE', *, *, #1750, .F. ) ;
#2035 = CARTESIAN_POINT ( 'NONE',  ( -15.50000000000000178, 4.999999999999997335, 36.43933818400120828 ) ) ;
#2036 = CARTESIAN_POINT ( 'NONE',  ( 28.00000000000001421, 5.218373646485149225E-14, 12.00000000000000711 ) ) ;
#2037 = CARTESIAN_POINT ( 'NONE',  ( -15.00000000000000000, 4.999999999999997335, 3.499999999999999556 ) ) ;
#2038 = ORIENTED_EDGE ( 'NONE', *, *, #2001, .T. ) ;
#2039 = VECTOR ( 'NONE', #698, 1000.000000000000000 ) ;
#2040 = CARTESIAN_POINT ( 'NONE',  ( -13.49999999999999822, 4.999999999999997335, 3.499999999999999556 ) ) ;
#2041 = CARTESIAN_POINT ( 'NONE',  ( 0.000000000000000000, 0.000000000000000000, 40.00000000000000000 ) ) ;
#2042 = FACE_OUTER_BOUND ( 'NONE', #2451, .T. ) ;
#2043 = VERTEX_POINT ( 'NONE', #3047 ) ;
#2044 = EDGE_CURVE ( 'NONE', #963, #1614, #909, .T. ) ;
#2045 = VECTOR ( 'NONE', #2754, 1000.000000000000000 ) ;
#2046 = ORIENTED_EDGE ( 'NONE', *, *, #884, .T. ) ;
#2047 = DIRECTION ( 'NONE',  ( -0.000000000000000000, -1.000000000000000000, 0.000000000000000000 ) ) ;
#2048 = ORIENTED_EDGE ( 'NONE', *, *, #2343, .T. ) ;
#2049 = CIRCLE ( 'NONE', #17, 3.000000000000000000 ) ;
#2050 = CARTESIAN_POINT ( 'NONE',  ( 12.49999999999999645, 7.500000000000012434, 40.00000000000000000 ) ) ;
#2051 = ORIENTED_EDGE ( 'NONE', *, *, #2044, .F. ) ;
#2052 = AXIS2_PLACEMENT_3D ( 'NONE', #2174, #2683, #547 ) ;
#2053 =( BOUNDED_CURVE ( )  B_SPLINE_CURVE ( 3, ( #8, #957, #1218, #2109 ),
 .UNSPECIFIED., .F., .T. ) 
 B_SPLINE_CURVE_WITH_KNOTS ( ( 4, 4 ),
 ( 3.141592653589792672, 4.712388980384689674 ),
 .UNSPECIFIED. ) 
 CURVE ( )  GEOMETRIC_REPRESENTATION_ITEM ( )  RATIONAL_B_SPLINE_CURVE ( ( 1.000000000000000000, 0.8047378541243649375, 0.8047378541243649375, 1.000000000000000000 ) ) 
 REPRESENTATION_ITEM ( '' )  );
#2054 = ADVANCED_FACE ( 'NONE', ( #131 ), #1809, .F. ) ;
#2055 = DIRECTION ( 'NONE',  ( -0.000000000000000000, -1.000000000000000000, 6.195440985631475039E-16 ) ) ;
#2056 = CARTESIAN_POINT ( 'NONE',  ( -18.00000000000001421, 7.999999999999996447, 21.50000000000000000 ) ) ;
#2057 = VERTEX_POINT ( 'NONE', #1593 ) ;
#2058 = CIRCLE ( 'NONE', #1511, 6.250000000000000000 ) ;
#2059 = DIRECTION ( 'NONE',  ( -5.998668086384623460E-17, 1.000000000000000000, 0.000000000000000000 ) ) ;
#2060 = DIRECTION ( 'NONE',  ( -0.000000000000000000, -0.000000000000000000, 1.000000000000000000 ) ) ;
#2061 = EDGE_LOOP ( 'NONE', ( #1235, #1325 ) ) ;
#2062 = EDGE_CURVE ( 'NONE', #1614, #1556, #2177, .T. ) ;
#2063 = EDGE_LOOP ( 'NONE', ( #470, #2629 ) ) ;
#2064 = DIRECTION ( 'NONE',  ( 3.154042683594195614E-16, 1.000000000000000000, -0.000000000000000000 ) ) ;
#2065 = ORIENTED_EDGE ( 'NONE', *, *, #1353, .T. ) ;
#2066 = VECTOR ( 'NONE', #2417, 1000.000000000000000 ) ;
#2067 = EDGE_CURVE ( 'NONE', #650, #2663, #2421, .T. ) ;
#2068 = AXIS2_PLACEMENT_3D ( 'NONE', #629, #394, #1351 ) ;
#2069 = ORIENTED_EDGE ( 'NONE', *, *, #1829, .F. ) ;
#2070 = VECTOR ( 'NONE', #1206, 1000.000000000000000 ) ;
#2071 = DIRECTION ( 'NONE',  ( -1.387778780781445676E-16, 1.000000000000000000, -0.000000000000000000 ) ) ;
#2072 = DIRECTION ( 'NONE',  ( 0.000000000000000000, 1.000000000000000000, -5.782411586589356653E-16 ) ) ;
#2073 = EDGE_CURVE ( 'NONE', #129, #2376, #823, .T. ) ;
#2074 = EDGE_LOOP ( 'NONE', ( #815, #2970 ) ) ;
#2075 = DIRECTION ( 'NONE',  ( 1.000000000000000000, 1.850371707708594366E-15, -0.000000000000000000 ) ) ;
#2076 = CARTESIAN_POINT ( 'NONE',  ( -17.00000000000000355, 4.999999999999997335, 36.43933818400120828 ) ) ;
#2077 = FACE_OUTER_BOUND ( 'NONE', #1984, .T. ) ;
#2078 = ORIENTED_EDGE ( 'NONE', *, *, #1228, .T. ) ;
#2079 = ORIENTED_EDGE ( 'NONE', *, *, #917, .F. ) ;
#2080 = DIRECTION ( 'NONE',  ( 0.000000000000000000, 0.000000000000000000, -1.000000000000000000 ) ) ;
#2081 = DIRECTION ( 'NONE',  ( 1.865304853669027246E-15, -1.000000000000000000, -3.854941057726241055E-16 ) ) ;
#2082 = VERTEX_POINT ( 'NONE', #1840 ) ;
#2083 = EDGE_CURVE ( 'NONE', #2743, #919, #429, .T. ) ;
#2084 = CARTESIAN_POINT ( 'NONE',  ( 27.41148043948571456, 13.02220818625853660, 28.05111667038265111 ) ) ;
#2085 = CARTESIAN_POINT ( 'NONE',  ( 25.00000000000001421, 4.085020975513634836E-14, 15.00000000000000000 ) ) ;
#2086 = VERTEX_POINT ( 'NONE', #1096 ) ;
#2087 = LINE ( 'NONE', #1322, #1005 ) ;
#2088 = LINE ( 'NONE', #938, #1845 ) ;
#2089 = DIRECTION ( 'NONE',  ( 0.000000000000000000, 0.000000000000000000, -1.000000000000000000 ) ) ;
#2090 = CARTESIAN_POINT ( 'NONE',  ( -12.45417639357204820, 5.014435047745458007E-16, 40.00000000000000000 ) ) ;
#2091 = ORIENTED_EDGE ( 'NONE', *, *, #1929, .T. ) ;
#2092 = ORIENTED_EDGE ( 'NONE', *, *, #119, .T. ) ;
#2093 = LINE ( 'NONE', #2775, #180 ) ;
#2094 = CARTESIAN_POINT ( 'NONE',  ( -20.00000000000001421, -3.061616997868382254E-15, 4.999999999999997335 ) ) ;
#2095 = ORIENTED_EDGE ( 'NONE', *, *, #1285, .T. ) ;
#2096 = ADVANCED_FACE ( 'NONE', ( #3015 ), #177, .F. ) ;
#2097 = VECTOR ( 'NONE', #1868, 1000.000000000000000 ) ;
#2098 = PLANE ( 'NONE',  #1181 ) ;
#2099 = VERTEX_POINT ( 'NONE', #2792 ) ;
#2100 = CIRCLE ( 'NONE', #407, 1.499999999999999556 ) ;
#2101 = EDGE_CURVE ( 'NONE', #2803, #2940, #665, .T. ) ;
#2102 = FACE_BOUND ( 'NONE', #2281, .T. ) ;
#2103 = CARTESIAN_POINT ( 'NONE',  ( 24.99999999999999645, 9.500000000000003553, 20.00000000000000000 ) ) ;
#2104 = AXIS2_PLACEMENT_3D ( 'NONE', #1043, #794, #2500 ) ;
#2105 = EDGE_CURVE ( 'NONE', #2326, #113, #2093, .T. ) ;
#2106 = ORIENTED_EDGE ( 'NONE', *, *, #943, .T. ) ;
#2107 = DIRECTION ( 'NONE',  ( -0.000000000000000000, -0.000000000000000000, 1.000000000000000000 ) ) ;
#2108 = CARTESIAN_POINT ( 'NONE',  ( -15.00000000000000178, 13.00000000000000355, 3.499999999999999556 ) ) ;
#2109 = CARTESIAN_POINT ( 'NONE',  ( 25.00000000000001066, 1.000000000000010880, 9.000000000000007105 ) ) ;
#2110 = EDGE_LOOP ( 'NONE', ( #2762, #3075 ) ) ;
#2111 = ORIENTED_EDGE ( 'NONE', *, *, #2526, .F. ) ;
#2112 = CARTESIAN_POINT ( 'NONE',  ( -16.50000000000000000, 4.999999999999997335, 3.499999999999999556 ) ) ;
#2113 = CARTESIAN_POINT ( 'NONE',  ( 24.99999999999998579, 15.00000000000000355, 40.00000000000000000 ) ) ;
#2114 = CARTESIAN_POINT ( 'NONE',  ( 24.99999999999998579, 15.00000000000000355, 40.00000000000000000 ) ) ;
#2115 = ORIENTED_EDGE ( 'NONE', *, *, #1814, .F. ) ;
#2116 = EDGE_CURVE ( 'NONE', #2357, #2510, #1628, .T. ) ;
#2117 = DIRECTION ( 'NONE',  ( -0.000000000000000000, -0.000000000000000000, 1.000000000000000000 ) ) ;
#2118 = AXIS2_PLACEMENT_3D ( 'NONE', #147, #2055, #1816 ) ;
#2119 = VECTOR ( 'NONE', #1063, 1000.000000000000000 ) ;
#2120 = CARTESIAN_POINT ( 'NONE',  ( 26.47431251464501756, 13.31624989906226375, 28.40951639598991463 ) ) ;
#2121 = CARTESIAN_POINT ( 'NONE',  ( -6.250000000000000000, 7.500000000000005329, 10.00000000000000000 ) ) ;
#2122 = VERTEX_POINT ( 'NONE', #2811 ) ;
#2123 = AXIS2_PLACEMENT_3D ( 'NONE', #1579, #878, #1143 ) ;
#2124 = VECTOR ( 'NONE', #703, 1000.000000000000000 ) ;
#2125 = ORIENTED_EDGE ( 'NONE', *, *, #1688, .T. ) ;
#2126 = CARTESIAN_POINT ( 'NONE',  ( 6.250000000000000000, 7.500000000000006217, 10.00000000000000000 ) ) ;
#2127 = PLANE ( 'NONE',  #1208 ) ;
#2128 = FACE_OUTER_BOUND ( 'NONE', #1844, .T. ) ;
#2129 = CARTESIAN_POINT ( 'NONE',  ( -25.00000000000001421, 12.99999999999999822, 39.23999999999998778 ) ) ;
#2130 = VERTEX_POINT ( 'NONE', #681 ) ;
#2131 = VERTEX_POINT ( 'NONE', #2579 ) ;
#2132 = FACE_OUTER_BOUND ( 'NONE', #381, .T. ) ;
#2133 = DIRECTION ( 'NONE',  ( 1.000000000000000000, 0.000000000000000000, 0.000000000000000000 ) ) ;
#2134 = CARTESIAN_POINT ( 'NONE',  ( 25.00566936882202995, 14.98366301335758877, 9.210199144389710213 ) ) ;
#2135 = VERTEX_POINT ( 'NONE', #442 ) ;
#2136 = DIRECTION ( 'NONE',  ( -1.000000000000000000, -1.850371707708594366E-15, -0.000000000000000000 ) ) ;
#2137 = CARTESIAN_POINT ( 'NONE',  ( 15.49999999999999645, 5.000000000000000888, 36.43933818400120828 ) ) ;
#2138 = FILL_AREA_STYLE_COLOUR ( '', #2452 ) ;
#2139 = ORIENTED_EDGE ( 'NONE', *, *, #2062, .F. ) ;
#2140 = CARTESIAN_POINT ( 'NONE',  ( 0.000000000000000000, 7.500000000000005329, 10.00000000000000000 ) ) ;
#2141 = CARTESIAN_POINT ( 'NONE',  ( -12.50000000000000355, 7.499999999999997335, 40.00000000000000000 ) ) ;
#2142 = DIRECTION ( 'NONE',  ( -1.000000000000000000, -1.387778780781445676E-16, 0.000000000000000000 ) ) ;
#2143 = CARTESIAN_POINT ( 'NONE',  ( -17.75000000000000711, 13.00000000000000533, 7.200000000000000178 ) ) ;
#2144 = ORIENTED_EDGE ( 'NONE', *, *, #2577, .T. ) ;
#2145 = FACE_OUTER_BOUND ( 'NONE', #1119, .T. ) ;
#2146 = DIRECTION ( 'NONE',  ( -1.850371707708594366E-15, 1.000000000000000000, 1.012860559547711809E-61 ) ) ;
#2147 = FACE_OUTER_BOUND ( 'NONE', #637, .T. ) ;
#2148 = EDGE_LOOP ( 'NONE', ( #1156, #220, #2396, #1049 ) ) ;
#2149 = EDGE_CURVE ( 'NONE', #2436, #2057, #2261, .T. ) ;
#2150 = DIRECTION ( 'NONE',  ( -1.000000000000000000, -2.943658888689789496E-16, 0.000000000000000000 ) ) ;
#2151 =( GEOMETRIC_REPRESENTATION_CONTEXT ( 3 ) GLOBAL_UNCERTAINTY_ASSIGNED_CONTEXT ( ( #2794 ) ) GLOBAL_UNIT_ASSIGNED_CONTEXT ( ( #581, #186, #378 ) ) REPRESENTATION_CONTEXT ( 'NONE', 'WORKASPACE' ) );
#2152 = CARTESIAN_POINT ( 'NONE',  ( 25.09941686598902066, 14.75009481416786628, 30.21092332546874459 ) ) ;
#2153 = APPLICATION_PROTOCOL_DEFINITION ( 'draft international standard', 'automotive_design', 1998, #1518 ) ;
#2154 = AXIS2_PLACEMENT_3D ( 'NONE', #2877, #1920, #1704 ) ;
#2155 = ADVANCED_FACE ( 'NONE', ( #2985 ), #1562, .F. ) ;
#2156 = ORIENTED_EDGE ( 'NONE', *, *, #2279, .F. ) ;
#2157 = LINE ( 'NONE', #708, #602 ) ;
#2158 = CARTESIAN_POINT ( 'NONE',  ( -25.28333347436297629, 14.40616112933304827, 29.71522118354804221 ) ) ;
#2159 = AXIS2_PLACEMENT_3D ( 'NONE', #2768, #1818, #2072 ) ;
#2160 = CARTESIAN_POINT ( 'NONE',  ( -16.50000000000000000, 4.999999999999997335, 3.499999999999999556 ) ) ;
#2161 = ORIENTED_EDGE ( 'NONE', *, *, #2600, .F. ) ;
#2162 = CYLINDRICAL_SURFACE ( 'NONE', #951, 3.000000000000000000 ) ;
#2163 = PLANE ( 'NONE',  #1903 ) ;
#2164 = DIRECTION ( 'NONE',  ( -0.000000000000000000, 1.000000000000000000, -2.312964634635740689E-15 ) ) ;
#2165 = CYLINDRICAL_SURFACE ( 'NONE', #3067, 1.500000000000001332 ) ;
#2166 = ORIENTED_EDGE ( 'NONE', *, *, #2694, .F. ) ;
#2167 = DIRECTION ( 'NONE',  ( 1.000000000000000000, -0.000000000000000000, -0.000000000000000000 ) ) ;
#2168 = CARTESIAN_POINT ( 'NONE',  ( 3.500000000000000000, 7.500000000000005329, 0.000000000000000000 ) ) ;
#2169 =( NAMED_UNIT ( * ) SI_UNIT ( $, .STERADIAN. ) SOLID_ANGLE_UNIT ( ) );
#2170 = AXIS2_PLACEMENT_3D ( 'NONE', #622, #2300, #2282 ) ;
#2171 = CARTESIAN_POINT ( 'NONE',  ( 0.000000000000000000, 0.000000000000000000, 7.200000000000000178 ) ) ;
#2172 = VECTOR ( 'NONE', #2164, 1000.000000000000000 ) ;
#2173 = CARTESIAN_POINT ( 'NONE',  ( -12.25000000000001066, 13.00000000000000355, 7.200000000000000178 ) ) ;
#2174 = CARTESIAN_POINT ( 'NONE',  ( 28.00000000000001421, 4.640132487826213106E-14, 15.00000000000000000 ) ) ;
#2175 = CIRCLE ( 'NONE', #1766, 1.499999999999999556 ) ;
#2176 = CARTESIAN_POINT ( 'NONE',  ( 17.74999999999999645, 13.00000000000001776, 7.200000000000000178 ) ) ;
#2177 = CIRCLE ( 'NONE', #3069, 2.999999999999999112 ) ;
#2178 = ORIENTED_EDGE ( 'NONE', *, *, #2395, .F. ) ;
#2179 = DIRECTION ( 'NONE',  ( -1.000000000000000000, 0.000000000000000000, 0.000000000000000000 ) ) ;
#2180 = FACE_OUTER_BOUND ( 'NONE', #2358, .T. ) ;
#2181 = PLANE ( 'NONE',  #1172 ) ;
#2182 = VERTEX_POINT ( 'NONE', #2611 ) ;
#2183 = CLOSED_SHELL ( 'NONE', ( #3020, #2351, #1141, #2474, #1767, #2916, #2054, #736, #351, #301, #184, #3034, #969, #2431, #1741, #1828, #44, #2942, #545, #15, #1148, #2976, #217, #740, #987, #655, #631, #2662, #1118, #2561, #2462, #863, #1872, #1661, #459, #2284, #900, #771, #2885, #2742, #1913, #130, #2725, #913, #2650, #2956, #562, #1131, #303, #1310, #2404, #34, #2388, #1395, #2185, #2634, #2802, #2433, #1044, #2548, #1934, #1089, #1549, #1583, #87, #47, #1094, #807, #1555, #1997, #2251, #996, #1327, #2797, #1240, #999, #1535, #3070, #2155, #2096, #155, #387, #1434, #2401, #534, #1977, #200, #403, #1782, #684, #2839, #31, #881, #495, #3029, #804, #1522 ) ) ;
#2184 = ORIENTED_EDGE ( 'NONE', *, *, #2227, .F. ) ;
#2185 = ADVANCED_FACE ( 'NONE', ( #1159 ), #945, .F. ) ;
#2186 = DIRECTION ( 'NONE',  ( -1.865304853669027246E-15, 1.000000000000000000, 0.000000000000000000 ) ) ;
#2187 = EDGE_CURVE ( 'NONE', #367, #2710, #1178, .T. ) ;
#2188 = DIRECTION ( 'NONE',  ( 1.000000000000000000, 0.000000000000000000, -0.000000000000000000 ) ) ;
#2189 = DIRECTION ( 'NONE',  ( 0.000000000000000000, 1.000000000000000000, 5.782411586589356653E-16 ) ) ;
#2190 = CARTESIAN_POINT ( 'NONE',  ( 17.54582360642802996, 3.430125605614827135E-15, 40.00000000000000000 ) ) ;
#2191 = ORIENTED_EDGE ( 'NONE', *, *, #1739, .F. ) ;
#2192 = FACE_OUTER_BOUND ( 'NONE', #1803, .T. ) ;
#2193 = DIRECTION ( 'NONE',  ( -1.387778780781445676E-16, 1.000000000000000000, -0.000000000000000000 ) ) ;
#2194 = CARTESIAN_POINT ( 'NONE',  ( 28.00000000000001421, 5.218373646485149225E-14, 25.00000000000000000 ) ) ;
#2195 = EDGE_LOOP ( 'NONE', ( #2578, #2535, #251, #1004 ) ) ;
#2196 = EDGE_CURVE ( 'NONE', #116, #2259, #2020, .T. ) ;
#2197 = ORIENTED_EDGE ( 'NONE', *, *, #1699, .T. ) ;
#2198 = VECTOR ( 'NONE', #796, 1000.000000000000000 ) ;
#2199 = CARTESIAN_POINT ( 'NONE',  ( 27.99999999999998934, 13.00000000000000888, 25.00000000000000000 ) ) ;
#2200 = AXIS2_PLACEMENT_3D ( 'NONE', #873, #2770, #642 ) ;
#2201 = EDGE_CURVE ( 'NONE', #2720, #1795, #2818, .T. ) ;
#2202 = DIRECTION ( 'NONE',  ( -1.387778780781445676E-16, 1.000000000000000000, -0.000000000000000000 ) ) ;
#2203 = DIRECTION ( 'NONE',  ( -0.000000000000000000, 1.000000000000000000, -3.854941057726237604E-16 ) ) ;
#2204 = EDGE_CURVE ( 'NONE', #1289, #1630, #2424, .T. ) ;
#2205 = EDGE_LOOP ( 'NONE', ( #3001, #2698, #2184, #1010 ) ) ;
#2206 = CIRCLE ( 'NONE', #2904, 1.500000000000003109 ) ;
#2207 = CARTESIAN_POINT ( 'NONE',  ( 15.49999999999999645, 5.000000000000000888, 36.43933818400120828 ) ) ;
#2208 = DIRECTION ( 'NONE',  ( -1.387778780781445676E-16, 1.000000000000000000, 0.000000000000000000 ) ) ;
#2209 = DIRECTION ( 'NONE',  ( 1.000000000000000000, 0.000000000000000000, 0.000000000000000000 ) ) ;
#2210 = EDGE_LOOP ( 'NONE', ( #615, #45, #1832, #609 ) ) ;
#2211 = STYLED_ITEM ( 'NONE', ( #1450 ), #635 ) ;
#2212 = LINE ( 'NONE', #71, #590 ) ;
#2213 = ORIENTED_EDGE ( 'NONE', *, *, #2667, .F. ) ;
#2214 = EDGE_CURVE ( 'NONE', #2541, #116, #2559, .T. ) ;
#2215 = PLANE ( 'NONE',  #1419 ) ;
#2216 = CYLINDRICAL_SURFACE ( 'NONE', #2992, 3.000000000000000000 ) ;
#2217 = CARTESIAN_POINT ( 'NONE',  ( -18.00000000000001421, 7.999999999999996447, 18.50000000000000000 ) ) ;
#2218 = VECTOR ( 'NONE', #741, 1000.000000000000000 ) ;
#2219 = EDGE_LOOP ( 'NONE', ( #1928, #353, #391, #3012 ) ) ;
#2220 = CARTESIAN_POINT ( 'NONE',  ( -18.00000000000001421, 7.999999999999996447, 21.50000000000000000 ) ) ;
#2221 = DIRECTION ( 'NONE',  ( -1.000000000000000000, 0.000000000000000000, 0.000000000000000000 ) ) ;
#2222 = CARTESIAN_POINT ( 'NONE',  ( -25.36180003018523621, 14.28590956270565648, 10.43866864642775560 ) ) ;
#2223 = ORIENTED_EDGE ( 'NONE', *, *, #2319, .T. ) ;
#2224 = AXIS2_PLACEMENT_3D ( 'NONE', #2595, #178, #649 ) ;
#2225 = ORIENTED_EDGE ( 'NONE', *, *, #1412, .T. ) ;
#2226 = DIRECTION ( 'NONE',  ( -0.2588190451025256800, 0.9659258262890669799, 0.000000000000000000 ) ) ;
#2227 = EDGE_CURVE ( 'NONE', #2043, #2348, #479, .T. ) ;
#2228 = CARTESIAN_POINT ( 'NONE',  ( -12.25000000000001421, 10.00000000000000178, 7.200000000000000178 ) ) ;
#2229 = FACE_OUTER_BOUND ( 'NONE', #894, .T. ) ;
#2230 = EDGE_LOOP ( 'NONE', ( #1052, #2897, #1663, #14, #1737 ) ) ;
#2231 = DIRECTION ( 'NONE',  ( 1.000000000000000000, 0.000000000000000000, 0.000000000000000000 ) ) ;
#2232 = LINE ( 'NONE', #1747, #2998 ) ;
#2233 = CARTESIAN_POINT ( 'NONE',  ( 16.99999999999999645, 12.99999999999998934, 36.43933818400120828 ) ) ;
#2234 = VERTEX_POINT ( 'NONE', #413 ) ;
#2235 = EDGE_CURVE ( 'NONE', #2783, #795, #679, .T. ) ;
#2236 = CARTESIAN_POINT ( 'NONE',  ( 0.000000000000000000, 0.000000000000000000, 7.200000000000000178 ) ) ;
#2237 = EDGE_LOOP ( 'NONE', ( #2482, #19, #1764, #1366, #1808 ) ) ;
#2238 = EDGE_CURVE ( 'NONE', #361, #1738, #3084, .T. ) ;
#2239 = DIRECTION ( 'NONE',  ( -1.000000000000000000, 0.000000000000000000, 0.000000000000000000 ) ) ;
#2240 = CYLINDRICAL_SURFACE ( 'NONE', #2403, 5.000000000000000888 ) ;
#2241 = CARTESIAN_POINT ( 'NONE',  ( 24.99999999999998579, 15.00000000000000355, 40.00000000000000000 ) ) ;
#2242 = CIRCLE ( 'NONE', #314, 5.000000000000000888 ) ;
#2243 = EDGE_CURVE ( 'NONE', #2463, #2271, #626, .T. ) ;
#2244 = VERTEX_POINT ( 'NONE', #249 ) ;
#2245 = B_SPLINE_CURVE_WITH_KNOTS ( 'NONE', 3,
 ( #772, #1290, #2246, #2700 ),
 .UNSPECIFIED., .F., .F.,
 ( 4, 4 ),
 ( 0.000000000000000000, 1.000000000000000000 ),
 .UNSPECIFIED. ) ;
#2246 = CARTESIAN_POINT ( 'NONE',  ( -27.82842712474620228, 12.99999999999999289, 11.99672651534979195 ) ) ;
#2247 = DIRECTION ( 'NONE',  ( -1.000000000000000000, 0.000000000000000000, 0.000000000000000000 ) ) ;
#2248 = CARTESIAN_POINT ( 'NONE',  ( -12.25000000000001421, 10.00000000000000178, 7.200000000000000178 ) ) ;
#2249 = ORIENTED_EDGE ( 'NONE', *, *, #2235, .T. ) ;
#2250 = ORIENTED_EDGE ( 'NONE', *, *, #702, .T. ) ;
#2251 = ADVANCED_FACE ( 'NONE', ( #1193 ), #2812, .T. ) ;
#2252 = DIRECTION ( 'NONE',  ( 0.000000000000000000, 0.000000000000000000, -1.000000000000000000 ) ) ;
#2253 = EDGE_CURVE ( 'NONE', #2858, #375, #1867, .T. ) ;
#2254 = CARTESIAN_POINT ( 'NONE',  ( -13.50000000000000000, 13.00000000000000355, 3.499999999999999556 ) ) ;
#2255 = FACE_OUTER_BOUND ( 'NONE', #1966, .T. ) ;
#2256 = ORIENTED_EDGE ( 'NONE', *, *, #489, .T. ) ;
#2257 = CARTESIAN_POINT ( 'NONE',  ( -12.50000000000000355, 7.499999999999997335, 20.00000000000000000 ) ) ;
#2258 = CARTESIAN_POINT ( 'NONE',  ( -25.28382111768416607, 14.40542070201830782, 10.28571169013301123 ) ) ;
#2259 = VERTEX_POINT ( 'NONE', #2310 ) ;
#2260 = ORIENTED_EDGE ( 'NONE', *, *, #850, .F. ) ;
#2261 = LINE ( 'NONE', #1082, #35 ) ;
#2262 = EDGE_LOOP ( 'NONE', ( #2516, #2223, #93, #924 ) ) ;
#2263 = VECTOR ( 'NONE', #1888, 1000.000000000000000 ) ;
#2264 = ORIENTED_EDGE ( 'NONE', *, *, #1198, .T. ) ;
#2265 = AXIS2_PLACEMENT_3D ( 'NONE', #1388, #1875, #2832 ) ;
#2266 = CARTESIAN_POINT ( 'NONE',  ( -13.64564392373898016, 9.999999999999987566, 20.00000000000000000 ) ) ;
#2267 = ORIENTED_EDGE ( 'NONE', *, *, #90, .F. ) ;
#2268 = EDGE_CURVE ( 'NONE', #2082, #696, #1374, .T. ) ;
#2269 = CARTESIAN_POINT ( 'NONE',  ( 20.00000000000001421, 3.577343501719615037E-15, 0.000000000000000000 ) ) ;
#2270 = DIRECTION ( 'NONE',  ( 0.000000000000000000, -0.000000000000000000, -1.000000000000000000 ) ) ;
#2271 = VERTEX_POINT ( 'NONE', #892 ) ;
#2272 = CARTESIAN_POINT ( 'NONE',  ( 19.60903238814764293, -7.699999999999991296, 40.00000000000000000 ) ) ;
#2273 = DIRECTION ( 'NONE',  ( 1.000000000000000000, 2.312964634635743450E-15, 1.432983589573836442E-30 ) ) ;
#2274 = LINE ( 'NONE', #1092, #2508 ) ;
#2275 = ORIENTED_EDGE ( 'NONE', *, *, #1261, .F. ) ;
#2276 = ORIENTED_EDGE ( 'NONE', *, *, #222, .F. ) ;
#2277 = CARTESIAN_POINT ( 'NONE',  ( 27.82842712474617741, 16.00000000000000000, 15.00000000000000711 ) ) ;
#2278 = ORIENTED_EDGE ( 'NONE', *, *, #2892, .F. ) ;
#2279 = EDGE_CURVE ( 'NONE', #3060, #2799, #2328, .T. ) ;
#2280 = DIRECTION ( 'NONE',  ( -0.000000000000000000, -0.000000000000000000, 1.000000000000000000 ) ) ;
#2281 = EDGE_LOOP ( 'NONE', ( #947, #1296, #1723, #2178 ) ) ;
#2282 = DIRECTION ( 'NONE',  ( 0.000000000000000000, 0.000000000000000000, -1.000000000000000000 ) ) ;
#2283 = CARTESIAN_POINT ( 'NONE',  ( 12.25000000000001421, 9.999999999999998224, 7.200000000000000178 ) ) ;
#2284 = ADVANCED_FACE ( 'NONE', ( #193 ), #1144, .T. ) ;
#2285 = ORIENTED_EDGE ( 'NONE', *, *, #321, .F. ) ;
#2286 = MECHANICAL_DESIGN_GEOMETRIC_PRESENTATION_REPRESENTATION (  '', ( #554 ), #2151 ) ;
#2287 = PLANE ( 'NONE',  #2851 ) ;
#2288 = CARTESIAN_POINT ( 'NONE',  ( -13.64564392373898016, 9.999999999999994671, 39.23999999999999488 ) ) ;
#2289 = CARTESIAN_POINT ( 'NONE',  ( -28.00000000000001421, 12.99999999999999645, 31.00000000000000000 ) ) ;
#2290 = ORIENTED_EDGE ( 'NONE', *, *, #777, .T. ) ;
#2291 = EDGE_CURVE ( 'NONE', #2122, #367, #443, .T. ) ;
#2292 = VERTEX_POINT ( 'NONE', #1857 ) ;
#2293 = DIRECTION ( 'NONE',  ( -1.387778780781445676E-16, 1.000000000000000000, 0.000000000000000000 ) ) ;
#2294 = EDGE_LOOP ( 'NONE', ( #3014, #2373, #411, #1109, #2013, #108, #2411, #661, #2997, #2250, #890, #2065, #705, #352 ) ) ;
#2295 = AXIS2_PLACEMENT_3D ( 'NONE', #812, #797, #2247 ) ;
#2296 = VECTOR ( 'NONE', #1801, 1000.000000000000000 ) ;
#2297 = EDGE_LOOP ( 'NONE', ( #2290, #1340, #1532, #1641 ) ) ;
#2298 = EDGE_CURVE ( 'NONE', #475, #1624, #2820, .T. ) ;
#2299 = AXIS2_PLACEMENT_3D ( 'NONE', #852, #106, #2719 ) ;
#2300 = DIRECTION ( 'NONE',  ( 1.000000000000000000, 0.000000000000000000, 0.000000000000000000 ) ) ;
#2301 = DIRECTION ( 'NONE',  ( -1.850371707708594366E-15, 1.000000000000000000, 0.000000000000000000 ) ) ;
#2302 = EDGE_LOOP ( 'NONE', ( #2092, #1680, #1632, #1045, #2338 ) ) ;
#2303 = LINE ( 'NONE', #1121, #1991 ) ;
#2304 = DIRECTION ( 'NONE',  ( 0.000000000000000000, -5.782411586589356653E-16, -1.000000000000000000 ) ) ;
#2305 = DIRECTION ( 'NONE',  ( 1.000000000000000000, 0.000000000000000000, 0.000000000000000000 ) ) ;
#2306 = DIRECTION ( 'NONE',  ( -1.000000000000000000, -0.000000000000000000, -0.000000000000000000 ) ) ;
#2307 = ORIENTED_EDGE ( 'NONE', *, *, #1650, .F. ) ;
#2308 = EDGE_LOOP ( 'NONE', ( #810, #127, #2657, #926 ) ) ;
#2309 = DIRECTION ( 'NONE',  ( -7.133073868100880082E-31, 3.854941057726240562E-16, -1.000000000000000000 ) ) ;
#2310 = CARTESIAN_POINT ( 'NONE',  ( 19.99999999999998579, 15.00000000000000355, 0.000000000000000000 ) ) ;
#2311 = ORIENTED_EDGE ( 'NONE', *, *, #449, .F. ) ;
#2312 = CIRCLE ( 'NONE', #2562, 2.749999999999999112 ) ;
#2313 = EDGE_CURVE ( 'NONE', #713, #2131, #2449, .T. ) ;
#2314 = VECTOR ( 'NONE', #2717, 1000.000000000000000 ) ;
#2315 = ORIENTED_EDGE ( 'NONE', *, *, #1811, .T. ) ;
#2316 = VECTOR ( 'NONE', #2827, 1000.000000000000000 ) ;
#2317 = CARTESIAN_POINT ( 'NONE',  ( 25.54445691002703711, 14.04914497998389855, 29.26789876501658938 ) ) ;
#2318 = DIRECTION ( 'NONE',  ( 0.000000000000000000, 0.000000000000000000, 1.000000000000000000 ) ) ;
#2319 = EDGE_CURVE ( 'NONE', #2234, #651, #41, .T. ) ;
#2320 = ORIENTED_EDGE ( 'NONE', *, *, #360, .T. ) ;
#2321 = CARTESIAN_POINT ( 'NONE',  ( -25.00000000000001421, 14.99999999999999645, 4.999999999999997335 ) ) ;
#2322 = DIRECTION ( 'NONE',  ( -1.000000000000000000, -5.998668086384623460E-17, 0.000000000000000000 ) ) ;
#2323 = DIRECTION ( 'NONE',  ( -1.000000000000000000, 0.000000000000000000, 0.000000000000000000 ) ) ;
#2324 = CARTESIAN_POINT ( 'NONE',  ( 25.00000000000001421, 3.877276906038845729E-15, 40.00000000000000000 ) ) ;
#2325 = EDGE_LOOP ( 'NONE', ( #2964, #1093 ) ) ;
#2326 = VERTEX_POINT ( 'NONE', #980 ) ;
#2327 = CARTESIAN_POINT ( 'NONE',  ( -15.00000000000000000, 4.999999999999997335, 3.499999999999999556 ) ) ;
#2328 = LINE ( 'NONE', #2793, #3071 ) ;
#2329 = ORIENTED_EDGE ( 'NONE', *, *, #275, .F. ) ;
#2330 = EDGE_CURVE ( 'NONE', #2135, #1433, #2672, .T. ) ;
#2331 = CARTESIAN_POINT ( 'NONE',  ( 25.00000000000001421, 3.877276906038845729E-15, 40.00000000000000000 ) ) ;
#2332 = CARTESIAN_POINT ( 'NONE',  ( -28.00000000000001421, 12.99999999999999467, 14.99999999999999467 ) ) ;
#2333 = VECTOR ( 'NONE', #599, 1000.000000000000000 ) ;
#2334 = VERTEX_POINT ( 'NONE', #522 ) ;
#2335 = EDGE_CURVE ( 'NONE', #1473, #3028, #993, .T. ) ;
#2336 = CARTESIAN_POINT ( 'NONE',  ( 24.99999999999998579, 15.00000000000000355, 31.00000000000000000 ) ) ;
#2337 = CARTESIAN_POINT ( 'NONE',  ( -12.25000000000001421, 10.00000000000000178, 0.000000000000000000 ) ) ;
#2338 = ORIENTED_EDGE ( 'NONE', *, *, #589, .F. ) ;
#2339 = CARTESIAN_POINT ( 'NONE',  ( -15.25000000000000355, 7.499999999999997335, 20.00000000000000000 ) ) ;
#2340 = CARTESIAN_POINT ( 'NONE',  ( -25.00000000000001421, 2.757359312880708124, 10.75735931288071079 ) ) ;
#2341 = CARTESIAN_POINT ( 'NONE',  ( 3.500000000000000000, 7.500000000000005329, 10.00000000000000000 ) ) ;
#2342 = ORIENTED_EDGE ( 'NONE', *, *, #1267, .F. ) ;
#2343 = EDGE_CURVE ( 'NONE', #2765, #1980, #2564, .T. ) ;
#2344 = EDGE_LOOP ( 'NONE', ( #3023, #2730, #1733, #1381 ) ) ;
#2345 = CARTESIAN_POINT ( 'NONE',  ( 17.74999999999999645, 13.00000000000001776, 0.000000000000000000 ) ) ;
#2346 = CARTESIAN_POINT ( 'NONE',  ( 12.24999999999999645, 13.00000000000001066, 7.200000000000000178 ) ) ;
#2347 = LINE ( 'NONE', #2266, #2711 ) ;
#2348 = VERTEX_POINT ( 'NONE', #2675 ) ;
#2349 = AXIS2_PLACEMENT_3D ( 'NONE', #1919, #2377, #2804 ) ;
#2350 = FACE_OUTER_BOUND ( 'NONE', #2971, .T. ) ;
#2351 = ADVANCED_FACE ( 'NONE', ( #2913 ), #537, .F. ) ;
#2352 = ORIENTED_EDGE ( 'NONE', *, *, #2469, .T. ) ;
#2353 = VECTOR ( 'NONE', #324, 1000.000000000000000 ) ;
#2354 = EDGE_CURVE ( 'NONE', #1591, #2720, #1461, .T. ) ;
#2355 = CARTESIAN_POINT ( 'NONE',  ( 12.24999999999999645, 13.00000000000001066, 7.200000000000000178 ) ) ;
#2356 = FACE_OUTER_BOUND ( 'NONE', #843, .T. ) ;
#2357 = VERTEX_POINT ( 'NONE', #2926 ) ;
#2358 = EDGE_LOOP ( 'NONE', ( #889, #2457, #1745, #1011 ) ) ;
#2359 = FACE_OUTER_BOUND ( 'NONE', #817, .T. ) ;
#2360 = CARTESIAN_POINT ( 'NONE',  ( -26.24264068711929809, 3.999999999999993339, 11.99999999999999289 ) ) ;
#2361 = CARTESIAN_POINT ( 'NONE',  ( 19.60903238814764293, -7.699999999999991296, 0.000000000000000000 ) ) ;
#2362 = CYLINDRICAL_SURFACE ( 'NONE', #685, 2.999999999999999112 ) ;
#2363 = ORIENTED_EDGE ( 'NONE', *, *, #2441, .F. ) ;
#2364 = ORIENTED_EDGE ( 'NONE', *, *, #2016, .T. ) ;
#2365 = CARTESIAN_POINT ( 'NONE',  ( 12.45417639357205175, 3.050393451280908184E-15, 40.00000000000000000 ) ) ;
#2366 = DIRECTION ( 'NONE',  ( 1.850371707708594366E-15, -1.000000000000000000, -5.782411586589361583E-16 ) ) ;
#2367 = DIRECTION ( 'NONE',  ( 0.000000000000000000, -0.000000000000000000, -1.000000000000000000 ) ) ;
#2368 = ORIENTED_EDGE ( 'NONE', *, *, #2201, .F. ) ;
#2369 = CARTESIAN_POINT ( 'NONE',  ( -17.54582360642802286, -8.673617379884035472E-16, 40.00000000000000000 ) ) ;
#2370 = VECTOR ( 'NONE', #670, 1000.000000000000114 ) ;
#2371 = CIRCLE ( 'NONE', #3013, 1.499999999999998668 ) ;
#2372 = CARTESIAN_POINT ( 'NONE',  ( 19.60903238814764293, -7.699999999999991296, 0.000000000000000000 ) ) ;
#2373 = ORIENTED_EDGE ( 'NONE', *, *, #1814, .T. ) ;
#2374 = AXIS2_PLACEMENT_3D ( 'NONE', #1841, #210, #716 ) ;
#2375 = EDGE_CURVE ( 'NONE', #2436, #1849, #786, .T. ) ;
#2376 = VERTEX_POINT ( 'NONE', #773 ) ;
#2377 = DIRECTION ( 'NONE',  ( 1.387778780781445676E-16, -1.000000000000000000, 0.000000000000000000 ) ) ;
#2378 = CARTESIAN_POINT ( 'NONE',  ( -25.00000000000001421, 14.99999999999999645, 8.999999999999994671 ) ) ;
#2379 = LINE ( 'NONE', #244, #2911 ) ;
#2380 = CYLINDRICAL_SURFACE ( 'NONE', #2874, 1.500000000000001332 ) ;
#2381 = EDGE_LOOP ( 'NONE', ( #1527, #1352, #2736, #1457 ) ) ;
#2382 = CARTESIAN_POINT ( 'NONE',  ( 18.00000000000000355, 7.999999999999989342, 20.00000000000000000 ) ) ;
#2383 = CARTESIAN_POINT ( 'NONE',  ( 27.82842712474618097, 13.00000000000000888, 28.00000000000000000 ) ) ;
#2384 = CARTESIAN_POINT ( 'NONE',  ( 24.99999999999998224, 15.00000000000000178, 9.106978261849295819 ) ) ;
#2385 = ORIENTED_EDGE ( 'NONE', *, *, #103, .T. ) ;
#2386 = DIRECTION ( 'NONE',  ( -1.850371707708594366E-15, 1.000000000000000000, 3.854941057726238097E-16 ) ) ;
#2387 = CARTESIAN_POINT ( 'NONE',  ( -13.00000000000001421, 9.999999999999994671, 39.23999999999999488 ) ) ;
#2388 = ADVANCED_FACE ( 'NONE', ( #2895 ), #2163, .T. ) ;
#2389 = CARTESIAN_POINT ( 'NONE',  ( 26.01796926822339273, 13.60140313365007003, 28.74037908909507877 ) ) ;
#2390 = ORIENTED_EDGE ( 'NONE', *, *, #2469, .F. ) ;
#2391 = DIRECTION ( 'NONE',  ( -1.387778780781445676E-16, 1.000000000000000000, -0.000000000000000000 ) ) ;
#2392 = PLANE ( 'NONE',  #61 ) ;
#2393 = PLANE ( 'NONE',  #1029 ) ;
#2394 = LINE ( 'NONE', #1640, #2070 ) ;
#2395 = EDGE_CURVE ( 'NONE', #885, #561, #1709, .T. ) ;
#2396 = ORIENTED_EDGE ( 'NONE', *, *, #669, .T. ) ;
#2397 = DIRECTION ( 'NONE',  ( 1.000000000000000000, 1.261617073437678443E-15, 0.000000000000000000 ) ) ;
#2398 = DIRECTION ( 'NONE',  ( 0.000000000000000000, 1.000000000000000000, 2.312964634635744633E-15 ) ) ;
#2399 = CARTESIAN_POINT ( 'NONE',  ( 24.99999999999998579, 15.00000000000000355, 15.00000000000000711 ) ) ;
#2400 = ORIENTED_EDGE ( 'NONE', *, *, #2600, .T. ) ;
#2401 = ADVANCED_FACE ( 'NONE', ( #2631 ), #2686, .F. ) ;
#2402 = VECTOR ( 'NONE', #2465, 1000.000000000000000 ) ;
#2403 = AXIS2_PLACEMENT_3D ( 'NONE', #1714, #988, #2668 ) ;
#2404 = ADVANCED_FACE ( 'NONE', ( #2180 ), #308, .F. ) ;
#2405 = CARTESIAN_POINT ( 'NONE',  ( 15.00000000000000000, 5.000000000000000888, 3.499999999999999556 ) ) ;
#2406 = CIRCLE ( 'NONE', #1255, 2.999999999999999112 ) ;
#2407 = DIRECTION ( 'NONE',  ( -0.000000000000000000, -0.000000000000000000, -1.000000000000000000 ) ) ;
#2408 = CARTESIAN_POINT ( 'NONE',  ( -26.82179094942446085, 13.16745428527216966, 28.23401379172683079 ) ) ;
#2409 = VECTOR ( 'NONE', #2781, 1000.000000000000000 ) ;
#2410 = CARTESIAN_POINT ( 'NONE',  ( 10.39096761185236950, -7.699999999999993072, 0.000000000000000000 ) ) ;
#2411 = ORIENTED_EDGE ( 'NONE', *, *, #1692, .F. ) ;
#2412 = CARTESIAN_POINT ( 'NONE',  ( -15.00000000000000000, 4.999999999999997335, 3.499999999999999556 ) ) ;
#2413 = DIRECTION ( 'NONE',  ( 1.000000000000000000, -3.154042683594196107E-16, -0.000000000000000000 ) ) ;
#2414 = FACE_OUTER_BOUND ( 'NONE', #935, .T. ) ;
#2415 = EDGE_LOOP ( 'NONE', ( #1478, #327, #2191, #673 ) ) ;
#2416 = CIRCLE ( 'NONE', #672, 2.749999999999999112 ) ;
#2417 = DIRECTION ( 'NONE',  ( 0.000000000000000000, 0.000000000000000000, 1.000000000000000000 ) ) ;
#2418 = VECTOR ( 'NONE', #583, 1000.000000000000000 ) ;
#2419 = LINE ( 'NONE', #1258, #1499 ) ;
#2420 = CARTESIAN_POINT ( 'NONE',  ( -25.36125340696369790, 14.28677838160410474, 29.56245711726757364 ) ) ;
#2421 = CIRCLE ( 'NONE', #1620, 1.500000000000001332 ) ;
#2422 = CARTESIAN_POINT ( 'NONE',  ( -27.82842712474620583, 12.99999999999999645, 28.00000000000000000 ) ) ;
#2423 = EDGE_CURVE ( 'NONE', #1624, #475, #2856, .T. ) ;
#2424 = CIRCLE ( 'NONE', #925, 2.999999999999999112 ) ;
#2425 = VERTEX_POINT ( 'NONE', #68 ) ;
#2426 = LINE ( 'NONE', #296, #100 ) ;
#2427 = DIRECTION ( 'NONE',  ( -0.000000000000000000, -0.000000000000000000, -1.000000000000000000 ) ) ;
#2428 = CARTESIAN_POINT ( 'NONE',  ( -13.00000000000001421, 12.99999999999999467, 33.64000000000000767 ) ) ;
#2429 = ORIENTED_EDGE ( 'NONE', *, *, #1951, .F. ) ;
#2430 = ORIENTED_EDGE ( 'NONE', *, *, #354, .T. ) ;
#2431 = ADVANCED_FACE ( 'NONE', ( #1020 ), #1908, .F. ) ;
#2432 = CARTESIAN_POINT ( 'NONE',  ( -28.00000000000001421, 3.999999999999996447, 28.00000000000000000 ) ) ;
#2433 = ADVANCED_FACE ( 'NONE', ( #1969 ), #1735, .F. ) ;
#2434 = DIRECTION ( 'NONE',  ( 1.865304853669027246E-15, -1.000000000000000000, 0.000000000000000000 ) ) ;
#2435 = DIRECTION ( 'NONE',  ( 0.000000000000000000, 0.000000000000000000, 1.000000000000000000 ) ) ;
#2436 = VERTEX_POINT ( 'NONE', #95 ) ;
#2437 = DIRECTION ( 'NONE',  ( -1.000000000000000000, 0.000000000000000000, 0.000000000000000000 ) ) ;
#2438 = DIRECTION ( 'NONE',  ( -1.000000000000000000, 0.000000000000000000, 0.000000000000000000 ) ) ;
#2439 = CARTESIAN_POINT ( 'NONE',  ( 25.00000000000001066, 1.000000000000019762, 40.00000000000000000 ) ) ;
#2440 = VERTEX_POINT ( 'NONE', #2288 ) ;
#2441 = EDGE_CURVE ( 'NONE', #620, #2710, #1529, .T. ) ;
#2442 = EDGE_LOOP ( 'NONE', ( #2385, #2111, #508, #2091 ) ) ;
#2443 = VECTOR ( 'NONE', #549, 1000.000000000000000 ) ;
#2444 = DIRECTION ( 'NONE',  ( 3.154042683594195614E-16, 1.000000000000000000, -0.000000000000000000 ) ) ;
#2445 = CARTESIAN_POINT ( 'NONE',  ( -17.00000000000000355, 9.999999999999994671, 36.43933818400120828 ) ) ;
#2446 = DIRECTION ( 'NONE',  ( 0.000000000000000000, -1.000000000000000000, 2.523234146875357280E-15 ) ) ;
#2447 = ORIENTED_EDGE ( 'NONE', *, *, #1627, .T. ) ;
#2448 = DIRECTION ( 'NONE',  ( 1.000000000000000000, 1.850371707708594366E-15, -0.000000000000000000 ) ) ;
#2449 = LINE ( 'NONE', #1696, #128 ) ;
#2450 = CARTESIAN_POINT ( 'NONE',  ( -25.09941686598903487, 14.75009481416786805, 9.789076674531246525 ) ) ;
#2451 = EDGE_LOOP ( 'NONE', ( #465, #4, #2547, #481 ) ) ;
#2452 = COLOUR_RGB ( '',0.6941176470588235059, 0.09803921568627450844, 0.09803921568627450844 ) ;
#2453 = CARTESIAN_POINT ( 'NONE',  ( 24.99999999999998934, 13.00000000000000711, 31.00000000000000000 ) ) ;
#2454 = VERTEX_POINT ( 'NONE', #1047 ) ;
#2455 = EDGE_CURVE ( 'NONE', #398, #2774, #1306, .T. ) ;
#2456 = CARTESIAN_POINT ( 'NONE',  ( -6.250000000000000000, 7.500000000000005329, 0.000000000000000000 ) ) ;
#2457 = ORIENTED_EDGE ( 'NONE', *, *, #1446, .F. ) ;
#2458 = DIRECTION ( 'NONE',  ( 1.850371707708594366E-15, -1.000000000000000000, 0.000000000000000000 ) ) ;
#2459 = CARTESIAN_POINT ( 'NONE',  ( 18.00000000000000711, 6.499999999999988454, 20.00000000000000000 ) ) ;
#2460 = ORIENTED_EDGE ( 'NONE', *, *, #2313, .F. ) ;
#2461 = CIRCLE ( 'NONE', #2118, 1.500000000000001332 ) ;
#2462 = ADVANCED_FACE ( 'NONE', ( #2712, #379, #1291, #1805 ), #348, .T. ) ;
#2463 = VERTEX_POINT ( 'NONE', #338 ) ;
#2464 = CIRCLE ( 'NONE', #2871, 2.999999999999999112 ) ;
#2465 = DIRECTION ( 'NONE',  ( -0.000000000000000000, -0.000000000000000000, -1.000000000000000000 ) ) ;
#2466 = DIRECTION ( 'NONE',  ( 1.000000000000000000, 1.387778780781445676E-16, 0.000000000000000000 ) ) ;
#2467 = DIRECTION ( 'NONE',  ( -1.000000000000000000, -2.312964634635740689E-15, 0.000000000000000000 ) ) ;
#2468 = ORIENTED_EDGE ( 'NONE', *, *, #1013, .T. ) ;
#2469 = EDGE_CURVE ( 'NONE', #1342, #268, #1054, .T. ) ;
#2470 = AXIS2_PLACEMENT_3D ( 'NONE', #159, #633, #2744 ) ;
#2471 = ORIENTED_EDGE ( 'NONE', *, *, #1039, .T. ) ;
#2472 = VECTOR ( 'NONE', #195, 1000.000000000000000 ) ;
#2473 = DIRECTION ( 'NONE',  ( 0.000000000000000000, 0.000000000000000000, 1.000000000000000000 ) ) ;
#2474 = ADVANCED_FACE ( 'NONE', ( #857 ), #596, .F. ) ;
#2475 = PLANE ( 'NONE',  #1396 ) ;
#2476 = DIRECTION ( 'NONE',  ( 1.000000000000000000, 2.943658888689789496E-16, 0.000000000000000000 ) ) ;
#2477 = ORIENTED_EDGE ( 'NONE', *, *, #966, .F. ) ;
#2478 = PRODUCT_RELATED_PRODUCT_CATEGORY ( 'part', '', ( #2652 ) ) ;
#2479 = CARTESIAN_POINT ( 'NONE',  ( -25.00000000000001421, -3.061616997868382254E-15, 4.999999999999997335 ) ) ;
#2480 = CARTESIAN_POINT ( 'NONE',  ( -28.00000000000001421, 12.99999999999999645, 28.00000000000000000 ) ) ;
#2481 = EDGE_LOOP ( 'NONE', ( #971, #3030 ) ) ;
#2482 = ORIENTED_EDGE ( 'NONE', *, *, #1811, .F. ) ;
#2483 = EDGE_LOOP ( 'NONE', ( #346, #1372, #190, #1036, #788 ) ) ;
#2484 = FACE_BOUND ( 'NONE', #1592, .T. ) ;
#2485 = CARTESIAN_POINT ( 'NONE',  ( 12.49999999999999645, 7.500000000000012434, 39.23999999999999488 ) ) ;
#2486 = LINE ( 'NONE', #2036, #372 ) ;
#2487 = CARTESIAN_POINT ( 'NONE',  ( 10.39096761185236950, -7.699999999999993072, 40.00000000000000000 ) ) ;
#2488 = VECTOR ( 'NONE', #937, 1000.000000000000000 ) ;
#2489 = EDGE_LOOP ( 'NONE', ( #2007, #1145, #1873, #2069, #1548 ) ) ;
#2490 = CARTESIAN_POINT ( 'NONE',  ( 24.99999999999998934, 13.00000000000000355, 39.23999999999999488 ) ) ;
#2491 = LINE ( 'NONE', #2009, #2796 ) ;
#2492 = CARTESIAN_POINT ( 'NONE',  ( -25.00000000000000711, 15.00000000000000000, 9.212953947692767542 ) ) ;
#2493 = DIRECTION ( 'NONE',  ( -1.850371707708594366E-15, 1.000000000000000000, 0.000000000000000000 ) ) ;
#2494 = CIRCLE ( 'NONE', #2295, 1.499999999999999556 ) ;
#2495 = EDGE_LOOP ( 'NONE', ( #1304, #634, #862, #1262 ) ) ;
#2496 = ORIENTED_EDGE ( 'NONE', *, *, #2116, .T. ) ;
#2497 = EDGE_CURVE ( 'NONE', #1411, #2030, #2494, .T. ) ;
#2498 = DIRECTION ( 'NONE',  ( -0.000000000000000000, -0.000000000000000000, -1.000000000000000000 ) ) ;
#2499 = FACE_OUTER_BOUND ( 'NONE', #212, .T. ) ;
#2500 = DIRECTION ( 'NONE',  ( 1.000000000000000000, -3.154042683594195614E-16, 0.000000000000000000 ) ) ;
#2501 = ORIENTED_EDGE ( 'NONE', *, *, #2534, .F. ) ;
#2502 = DIRECTION ( 'NONE',  ( 0.000000000000000000, -0.000000000000000000, 1.000000000000000000 ) ) ;
#2503 = DIRECTION ( 'NONE',  ( -1.387778780781445676E-16, 1.000000000000000000, -0.000000000000000000 ) ) ;
#2504 = VECTOR ( 'NONE', #2902, 1000.000000000000000 ) ;
#2505 = CARTESIAN_POINT ( 'NONE',  ( 27.82842712474618097, 13.00000000000000888, 28.00000000000000000 ) ) ;
#2506 = ORIENTED_EDGE ( 'NONE', *, *, #756, .F. ) ;
#2507 = EDGE_CURVE ( 'NONE', #2609, #129, #1542, .T. ) ;
#2508 = VECTOR ( 'NONE', #1078, 1000.000000000000000 ) ;
#2509 = CARTESIAN_POINT ( 'NONE',  ( -28.00000000000001421, 12.99999999999999467, 14.99999999999999467 ) ) ;
#2510 = VERTEX_POINT ( 'NONE', #1280 ) ;
#2511 = AXIS2_PLACEMENT_3D ( 'NONE', #1892, #231, #462 ) ;
#2512 = FACE_OUTER_BOUND ( 'NONE', #2381, .T. ) ;
#2513 = VECTOR ( 'NONE', #493, 1000.000000000000000 ) ;
#2514 = EDGE_CURVE ( 'NONE', #2259, #43, #2232, .T. ) ;
#2515 = CARTESIAN_POINT ( 'NONE',  ( 27.82842712474618452, 13.00000000000001243, 12.00000000000000711 ) ) ;
#2516 = ORIENTED_EDGE ( 'NONE', *, *, #213, .F. ) ;
#2517 = EDGE_CURVE ( 'NONE', #1090, #247, #1297, .T. ) ;
#2518 = CARTESIAN_POINT ( 'NONE',  ( 16.99999999999999645, 5.000000000000000888, 36.43933818400120828 ) ) ;
#2519 = CARTESIAN_POINT ( 'NONE',  ( 12.49999999999999645, 7.500000000000012434, 40.00000000000000000 ) ) ;
#2520 = ORIENTED_EDGE ( 'NONE', *, *, #2577, .F. ) ;
#2521 = CARTESIAN_POINT ( 'NONE',  ( 18.50000000000000000, 9.999999999999994671, 36.43933818400120828 ) ) ;
#2522 = LINE ( 'NONE', #138, #2697 ) ;
#2523 = DIRECTION ( 'NONE',  ( -0.000000000000000000, -3.097720492815730617E-16, 1.000000000000000000 ) ) ;
#2524 = ORIENTED_EDGE ( 'NONE', *, *, #756, .T. ) ;
#2525 = ORIENTED_EDGE ( 'NONE', *, *, #948, .F. ) ;
#2526 = EDGE_CURVE ( 'NONE', #1578, #1157, #2491, .T. ) ;
#2527 = LINE ( 'NONE', #426, #1479 ) ;
#2528 = CARTESIAN_POINT ( 'NONE',  ( 24.99999999999998579, 15.00000000000000355, 31.00000000000000000 ) ) ;
#2529 = ORIENTED_EDGE ( 'NONE', *, *, #2983, .F. ) ;
#2530 = LINE ( 'NONE', #2035, #1615 ) ;
#2531 = VERTEX_POINT ( 'NONE', #125 ) ;
#2532 = FACE_OUTER_BOUND ( 'NONE', #1277, .T. ) ;
#2533 = FACE_OUTER_BOUND ( 'NONE', #2210, .T. ) ;
#2534 = EDGE_CURVE ( 'NONE', #2510, #1112, #2953, .T. ) ;
#2535 = ORIENTED_EDGE ( 'NONE', *, *, #2694, .T. ) ;
#2536 = AXIS2_PLACEMENT_3D ( 'NONE', #1787, #1804, #2994 ) ;
#2537 = DIRECTION ( 'NONE',  ( -1.000000000000000000, -1.881873818502271399E-16, 0.000000000000000000 ) ) ;
#2538 = FACE_OUTER_BOUND ( 'NONE', #1203, .T. ) ;
#2539 = CARTESIAN_POINT ( 'NONE',  ( -27.82842712474620583, 15.99999999999999645, 25.00000000000000000 ) ) ;
#2540 = CYLINDRICAL_SURFACE ( 'NONE', #1425, 2.749999999999999112 ) ;
#2541 = VERTEX_POINT ( 'NONE', #612 ) ;
#2542 = ORIENTED_EDGE ( 'NONE', *, *, #1056, .T. ) ;
#2543 = DIRECTION ( 'NONE',  ( -1.000000000000000000, 0.000000000000000000, 0.000000000000000000 ) ) ;
#2544 = CARTESIAN_POINT ( 'NONE',  ( 0.000000000000000000, 7.500000000000005329, 40.00000000000000000 ) ) ;
#2545 = EDGE_LOOP ( 'NONE', ( #1837, #445, #82, #2576 ) ) ;
#2546 = VECTOR ( 'NONE', #2476, 1000.000000000000000 ) ;
#2547 = ORIENTED_EDGE ( 'NONE', *, *, #1362, .T. ) ;
#2548 = ADVANCED_FACE ( 'NONE', ( #1323 ), #2701, .T. ) ;
#2549 = LINE ( 'NONE', #165, #1965 ) ;
#2550 = DIRECTION ( 'NONE',  ( -1.000000000000000000, 0.000000000000000000, 0.000000000000000000 ) ) ;
#2551 = ORIENTED_EDGE ( 'NONE', *, *, #75, .F. ) ;
#2552 = LINE ( 'NONE', #2490, #457 ) ;
#2553 = DIRECTION ( 'NONE',  ( -1.261617073437678245E-15, 1.000000000000000000, 0.000000000000000000 ) ) ;
#2554 = DIRECTION ( 'NONE',  ( -1.000000000000000000, 0.000000000000000000, 0.000000000000000000 ) ) ;
#2555 = ORIENTED_EDGE ( 'NONE', *, *, #235, .T. ) ;
#2556 = EDGE_CURVE ( 'NONE', #795, #2597, #2522, .T. ) ;
#2557 = ORIENTED_EDGE ( 'NONE', *, *, #213, .T. ) ;
#2558 = LINE ( 'NONE', #1328, #1815 ) ;
#2559 = LINE ( 'NONE', #2113, #1768 ) ;
#2560 = ORIENTED_EDGE ( 'NONE', *, *, #1300, .T. ) ;
#2561 = ADVANCED_FACE ( 'NONE', ( #1574, #2028, #568, #2979, #393 ), #1335, .F. ) ;
#2562 = AXIS2_PLACEMENT_3D ( 'NONE', #2050, #3003, #2239 ) ;
#2563 = VECTOR ( 'NONE', #1755, 1000.000000000000000 ) ;
#2564 = B_SPLINE_CURVE_WITH_KNOTS ( 'NONE', 3,
 ( #53, #498, #1007, #1223 ),
 .UNSPECIFIED., .F., .F.,
 ( 4, 4 ),
 ( 0.000000000000000000, 1.000000000000000000 ),
 .UNSPECIFIED. ) ;
#2565 = DIRECTION ( 'NONE',  ( -1.000000000000000000, -1.850371707708594366E-15, 0.000000000000000000 ) ) ;
#2566 = VECTOR ( 'NONE', #54, 1000.000000000000000 ) ;
#2567 = ORIENTED_EDGE ( 'NONE', *, *, #1278, .T. ) ;
#2568 = CIRCLE ( 'NONE', #1724, 3.500000000000000000 ) ;
#2569 = EDGE_CURVE ( 'NONE', #1433, #2135, #3050, .T. ) ;
#2570 = FACE_OUTER_BOUND ( 'NONE', #2442, .T. ) ;
#2571 = DIRECTION ( 'NONE',  ( 0.000000000000000000, -0.000000000000000000, -1.000000000000000000 ) ) ;
#2572 = ORIENTED_EDGE ( 'NONE', *, *, #2766, .T. ) ;
#2573 = CARTESIAN_POINT ( 'NONE',  ( 15.24999999999999645, 7.500000000000012434, 20.00000000000000000 ) ) ;
#2574 = CARTESIAN_POINT ( 'NONE',  ( 27.99999999999998934, 13.00000000000000888, 9.860761315262650370E-30 ) ) ;
#2575 = FACE_OUTER_BOUND ( 'NONE', #1142, .T. ) ;
#2576 = ORIENTED_EDGE ( 'NONE', *, *, #246, .F. ) ;
#2577 = EDGE_CURVE ( 'NONE', #2454, #1445, #437, .T. ) ;
#2578 = ORIENTED_EDGE ( 'NONE', *, *, #870, .F. ) ;
#2579 = CARTESIAN_POINT ( 'NONE',  ( 6.250000000000000000, 7.500000000000006217, 0.000000000000000000 ) ) ;
#2580 = DIRECTION ( 'NONE',  ( 0.000000000000000000, -1.000000000000000000, -0.000000000000000000 ) ) ;
#2581 = EDGE_LOOP ( 'NONE', ( #2932, #2125, #3045, #2161 ) ) ;
#2582 = FACE_BOUND ( 'NONE', #72, .T. ) ;
#2583 = EDGE_LOOP ( 'NONE', ( #2529, #1762, #1429, #770 ) ) ;
#2584 = CARTESIAN_POINT ( 'NONE',  ( 27.01469352280755487, 13.10536250120824420, 28.15897213832639423 ) ) ;
#2585 = LINE ( 'NONE', #868, #1958 ) ;
#2586 = ORIENTED_EDGE ( 'NONE', *, *, #2204, .T. ) ;
#2587 = CARTESIAN_POINT ( 'NONE',  ( 27.99999999999998934, 13.00000000000001954, 7.517135062566161972E-15 ) ) ;
#2588 = CARTESIAN_POINT ( 'NONE',  ( -28.00000000000001421, 12.99999999999999112, 8.999999999999994671 ) ) ;
#2589 = CARTESIAN_POINT ( 'NONE',  ( -28.00000000000001421, 0.000000000000000000, 0.000000000000000000 ) ) ;
#2590 = CARTESIAN_POINT ( 'NONE',  ( -28.00000000000001421, 12.99999999999999467, 14.99999999999999467 ) ) ;
#2591 = ORIENTED_EDGE ( 'NONE', *, *, #2268, .T. ) ;
#2592 = AXIS2_PLACEMENT_3D ( 'NONE', #1746, #2448, #1981 ) ;
#2593 = ORIENTED_EDGE ( 'NONE', *, *, #1546, .T. ) ;
#2594 = DIRECTION ( 'NONE',  ( 1.000000000000000000, 2.943658888689789496E-16, 0.000000000000000000 ) ) ;
#2595 = CARTESIAN_POINT ( 'NONE',  ( 12.49999999999999645, 7.500000000000012434, 20.00000000000000000 ) ) ;
#2596 = CARTESIAN_POINT ( 'NONE',  ( 25.15181602834011443, 14.63853862578998566, 9.958531002263514509 ) ) ;
#2597 = VERTEX_POINT ( 'NONE', #1886 ) ;
#2598 = AXIS2_PLACEMENT_3D ( 'NONE', #726, #1901, #954 ) ;
#2599 = DIRECTION ( 'NONE',  ( 0.000000000000000000, 2.312964634635742267E-15, -1.000000000000000000 ) ) ;
#2600 = EDGE_CURVE ( 'NONE', #2182, #1576, #1657, .T. ) ;
#2601 = AXIS2_PLACEMENT_3D ( 'NONE', #2639, #753, #292 ) ;
#2602 = CARTESIAN_POINT ( 'NONE',  ( 27.82842712474618097, 13.00000000000000888, 28.00491022697530497 ) ) ;
#2603 = ORIENTED_EDGE ( 'NONE', *, *, #1685, .T. ) ;
#2604 = AXIS2_PLACEMENT_3D ( 'NONE', #2860, #727, #92 ) ;
#2605 = VERTEX_POINT ( 'NONE', #1122 ) ;
#2606 = CYLINDRICAL_SURFACE ( 'NONE', #652, 1.500000000000001332 ) ;
#2607 = DIRECTION ( 'NONE',  ( -0.000000000000000000, -0.000000000000000000, -1.000000000000000000 ) ) ;
#2608 = ORIENTED_EDGE ( 'NONE', *, *, #264, .F. ) ;
#2609 = VERTEX_POINT ( 'NONE', #1383 ) ;
#2610 = CARTESIAN_POINT ( 'NONE',  ( -12.25000000000001066, 13.00000000000000355, 7.200000000000000178 ) ) ;
#2611 = CARTESIAN_POINT ( 'NONE',  ( 13.49999999999999822, 13.00000000000001243, 3.499999999999999556 ) ) ;
#2612 = LINE ( 'NONE', #232, #2566 ) ;
#2613 = EDGE_LOOP ( 'NONE', ( #2560, #2773, #1924, #1580, #941 ) ) ;
#2614 = EDGE_CURVE ( 'NONE', #830, #1531, #2049, .T. ) ;
#2615 = DIRECTION ( 'NONE',  ( 1.000000000000000000, 1.850371707708594366E-15, 0.000000000000000000 ) ) ;
#2616 = AXIS2_PLACEMENT_3D ( 'NONE', #546, #1495, #563 ) ;
#2617 = ORIENTED_EDGE ( 'NONE', *, *, #181, .T. ) ;
#2618 = AXIS2_PLACEMENT_3D ( 'NONE', #1893, #748, #2367 ) ;
#2619 = EDGE_CURVE ( 'NONE', #395, #1022, #2088, .T. ) ;
#2620 = CARTESIAN_POINT ( 'NONE',  ( 26.82391853401638571, 13.16678566417526852, 28.23320402071570712 ) ) ;
#2621 = AXIS2_PLACEMENT_3D ( 'NONE', #1665, #2146, #3032 ) ;
#2622 = EDGE_CURVE ( 'NONE', #1611, #2271, #2842, .T. ) ;
#2623 = AXIS2_PLACEMENT_3D ( 'NONE', #1197, #236, #738 ) ;
#2624 = VERTEX_POINT ( 'NONE', #675 ) ;
#2625 = CARTESIAN_POINT ( 'NONE',  ( -12.45417639357204820, 5.014435047745458007E-16, 40.00000000000000000 ) ) ;
#2626 = CARTESIAN_POINT ( 'NONE',  ( -25.00000000000001421, 14.99999999999999645, 31.00000000000000000 ) ) ;
#2627 = FACE_OUTER_BOUND ( 'NONE', #953, .T. ) ;
#2628 = DIRECTION ( 'NONE',  ( -1.000000000000000000, -2.312964634635740689E-15, 0.000000000000000000 ) ) ;
#2629 = ORIENTED_EDGE ( 'NONE', *, *, #1317, .F. ) ;
#2630 = CARTESIAN_POINT ( 'NONE',  ( -25.00000000000001421, -3.061616997868382254E-15, 0.000000000000000000 ) ) ;
#2631 = FACE_OUTER_BOUND ( 'NONE', #1971, .T. ) ;
#2632 = FACE_OUTER_BOUND ( 'NONE', #1191, .T. ) ;
#2633 = ORIENTED_EDGE ( 'NONE', *, *, #2830, .F. ) ;
#2634 = ADVANCED_FACE ( 'NONE', ( #2538, #1834 ), #2127, .F. ) ;
#2635 = LINE ( 'NONE', #1648, #1570 ) ;
#2636 = CARTESIAN_POINT ( 'NONE',  ( 25.28382111768414120, 14.40542070201830605, 29.71428830986698699 ) ) ;
#2637 =( LENGTH_UNIT ( ) NAMED_UNIT ( * ) SI_UNIT ( .MILLI., .METRE. ) );
#2638 = DIRECTION ( 'NONE',  ( 1.000000000000000000, 0.000000000000000000, 0.000000000000000000 ) ) ;
#2639 = CARTESIAN_POINT ( 'NONE',  ( -12.25000000000001066, 13.00000000000000355, 7.200000000000000178 ) ) ;
#2640 = DIRECTION ( 'NONE',  ( 1.850371707708594366E-15, -1.000000000000000000, -3.097720492815730617E-16 ) ) ;
#2641 = ORIENTED_EDGE ( 'NONE', *, *, #2073, .T. ) ;
#2642 = CARTESIAN_POINT ( 'NONE',  ( 24.99999999999998579, 15.00000000000000355, 25.00000000000000000 ) ) ;
#2643 = CARTESIAN_POINT ( 'NONE',  ( -17.00000000000000355, 4.999999999999997335, 36.43933818400120828 ) ) ;
#2644 = CARTESIAN_POINT ( 'NONE',  ( 25.54260552551320629, 14.05138662533177474, 10.72937142300817648 ) ) ;
#2645 = VERTEX_POINT ( 'NONE', #2786 ) ;
#2646 = EDGE_CURVE ( 'NONE', #650, #919, #455, .T. ) ;
#2647 = B_SPLINE_CURVE_WITH_KNOTS ( 'NONE', 3,
 ( #2626, #2890, #2654, #2922, #743, #1470, #783, #2158, #2420, #63, #505, #49, #1455, #2408, #1001, #1949, #1731, #2906 ),
 .UNSPECIFIED., .F., .F.,
 ( 4, 2, 2, 2, 2, 2, 2, 2, 4 ),
 ( 0.000000000000000000, 0.0003136136008300043142, 0.0006272272016600086283, 0.001254454403320017257, 0.001881681604980025777, 0.002508908806640034513, 0.003763363209960048084, 0.004390590411620054652, 0.005017817613280062088 ),
 .UNSPECIFIED. ) ;
#2648 = AXIS2_PLACEMENT_3D ( 'NONE', #2173, #972, #1204 ) ;
#2649 = CARTESIAN_POINT ( 'NONE',  ( 28.00000000000001421, 5.218373646485149225E-14, 9.860761315262650370E-30 ) ) ;
#2650 = ADVANCED_FACE ( 'NONE', ( #658, #1369 ), #1605, .F. ) ;
#2651 = AXIS2_PLACEMENT_3D ( 'NONE', #1982, #2503, #2755 ) ;
#2652 = PRODUCT ( 'Cut lenght regulator', 'Cut lenght regulator', '', ( #239 ) ) ;
#2653 = LINE ( 'NONE', #2889, #1843 ) ;
#2654 = CARTESIAN_POINT ( 'NONE',  ( -25.00566936882205482, 14.98366301335758699, 30.78980085561029156 ) ) ;
#2655 = AXIS2_PLACEMENT_3D ( 'NONE', #1303, #1979, #2446 ) ;
#2656 = DIRECTION ( 'NONE',  ( -1.000000000000000000, 1.156482317317871133E-15, 0.000000000000000000 ) ) ;
#2657 = ORIENTED_EDGE ( 'NONE', *, *, #952, .T. ) ;
#2658 = CARTESIAN_POINT ( 'NONE',  ( -25.00000000000001421, -3.061616997868382254E-15, 40.00000000000000000 ) ) ;
#2659 = CARTESIAN_POINT ( 'NONE',  ( 16.99999999999999645, 15.00000000000000178, 36.43933818400120828 ) ) ;
#2660 = CARTESIAN_POINT ( 'NONE',  ( -13.00000000000001421, 12.99999999999999822, 39.23999999999998778 ) ) ;
#2661 = ORIENTED_EDGE ( 'NONE', *, *, #2747, .F. ) ;
#2662 = ADVANCED_FACE ( 'NONE', ( #420 ), #921, .F. ) ;
#2663 = VERTEX_POINT ( 'NONE', #903 ) ;
#2664 = CIRCLE ( 'NONE', #621, 2.999999999999999112 ) ;
#2665 = DIRECTION ( 'NONE',  ( 0.000000000000000000, 0.000000000000000000, -1.000000000000000000 ) ) ;
#2666 = VECTOR ( 'NONE', #819, 1000.000000000000000 ) ;
#2667 = EDGE_CURVE ( 'NONE', #3060, #1473, #1202, .T. ) ;
#2668 = DIRECTION ( 'NONE',  ( -1.000000000000000000, -1.850371707708593971E-15, 0.000000000000000000 ) ) ;
#2669 = LINE ( 'NONE', #277, #806 ) ;
#2670 = VECTOR ( 'NONE', #3031, 1000.000000000000000 ) ;
#2671 = DIRECTION ( 'NONE',  ( -0.000000000000000000, -0.000000000000000000, 1.000000000000000000 ) ) ;
#2672 = CIRCLE ( 'NONE', #558, 1.500000000000003109 ) ;
#2673 = ORIENTED_EDGE ( 'NONE', *, *, #1951, .T. ) ;
#2674 = FACE_OUTER_BOUND ( 'NONE', #2688, .T. ) ;
#2675 = CARTESIAN_POINT ( 'NONE',  ( 17.74999999999999645, 13.00000000000001776, 7.200000000000000178 ) ) ;
#2676 = LINE ( 'NONE', #1048, #676 ) ;
#2677 = ORIENTED_EDGE ( 'NONE', *, *, #1480, .F. ) ;
#2678 = EDGE_LOOP ( 'NONE', ( #1871, #300, #1698, #668 ) ) ;
#2679 = EDGE_CURVE ( 'NONE', #2645, #1295, #152, .T. ) ;
#2680 = DIRECTION ( 'NONE',  ( 1.387778780781445676E-16, -1.000000000000000000, 0.000000000000000000 ) ) ;
#2681 = ORIENTED_EDGE ( 'NONE', *, *, #2569, .F. ) ;
#2682 = LINE ( 'NONE', #1948, #1051 ) ;
#2683 = DIRECTION ( 'NONE',  ( -7.133073868100880082E-31, 3.854941057726240562E-16, -1.000000000000000000 ) ) ;
#2684 = ORIENTED_EDGE ( 'NONE', *, *, #175, .F. ) ;
#2685 = FILL_AREA_STYLE ('',( #785 ) ) ;
#2686 = CYLINDRICAL_SURFACE ( 'NONE', #2948, 2.999999999999999112 ) ;
#2687 = DIRECTION ( 'NONE',  ( -1.000000000000000000, 0.000000000000000000, -0.000000000000000000 ) ) ;
#2688 = EDGE_LOOP ( 'NONE', ( #1827, #580, #1282, #524, #2917 ) ) ;
#2689 = CARTESIAN_POINT ( 'NONE',  ( -12.45417639357204820, 5.014435047745458007E-16, 0.000000000000000000 ) ) ;
#2690 = ORIENTED_EDGE ( 'NONE', *, *, #895, .T. ) ;
#2691 = EDGE_CURVE ( 'NONE', #1578, #2838, #2771, .T. ) ;
#2692 = DIRECTION ( 'NONE',  ( 0.000000000000000000, 0.000000000000000000, -1.000000000000000000 ) ) ;
#2693 =( BOUNDED_CURVE ( )  B_SPLINE_CURVE ( 3, ( #605, #78, #1073, #1031 ),
 .UNSPECIFIED., .F., .T. ) 
 B_SPLINE_CURVE_WITH_KNOTS ( ( 4, 4 ),
 ( -8.881784197001252323E-16, 1.570796326794896558 ),
 .UNSPECIFIED. ) 
 CURVE ( )  GEOMETRIC_REPRESENTATION_ITEM ( )  RATIONAL_B_SPLINE_CURVE ( ( 1.000000000000000000, 0.8047378541243648264, 0.8047378541243648264, 1.000000000000000000 ) ) 
 REPRESENTATION_ITEM ( '' )  );
#2694 = EDGE_CURVE ( 'NONE', #997, #680, #2100, .T. ) ;
#2695 = LINE ( 'NONE', #531, #1453 ) ;
#2696 = CYLINDRICAL_SURFACE ( 'NONE', #965, 2.749999999999999112 ) ;
#2697 = VECTOR ( 'NONE', #1077, 1000.000000000000000 ) ;
#2698 = ORIENTED_EDGE ( 'NONE', *, *, #1929, .F. ) ;
#2699 = VECTOR ( 'NONE', #2270, 1000.000000000000000 ) ;
#2700 = CARTESIAN_POINT ( 'NONE',  ( -27.82842712474620228, 12.99999999999999289, 11.99508977302469148 ) ) ;
#2701 = PLANE ( 'NONE',  #764 ) ;
#2702 = FACE_BOUND ( 'NONE', #2791, .T. ) ;
#2703 = ORIENTED_EDGE ( 'NONE', *, *, #264, .T. ) ;
#2704 = EDGE_CURVE ( 'NONE', #2271, #2463, #2206, .T. ) ;
#2705 = ORIENTED_EDGE ( 'NONE', *, *, #2291, .F. ) ;
#2706 = DIRECTION ( 'NONE',  ( 1.000000000000000000, 1.387778780781445676E-16, 0.000000000000000000 ) ) ;
#2707 = DIRECTION ( 'NONE',  ( -0.000000000000000000, 1.000000000000000000, -3.097720492815730617E-16 ) ) ;
#2708 = PLANE ( 'NONE',  #2104 ) ;
#2709 = AXIS2_PLACEMENT_3D ( 'NONE', #1184, #3037, #182 ) ;
#2710 = VERTEX_POINT ( 'NONE', #3009 ) ;
#2711 = VECTOR ( 'NONE', #2280, 1000.000000000000000 ) ;
#2712 = FACE_BOUND ( 'NONE', #448, .T. ) ;
#2713 = CARTESIAN_POINT ( 'NONE',  ( -25.00000000000001421, 14.99999999999999645, 40.00000000000000000 ) ) ;
#2714 = VERTEX_POINT ( 'NONE', #643 ) ;
#2715 = ORIENTED_EDGE ( 'NONE', *, *, #2569, .T. ) ;
#2716 = EDGE_LOOP ( 'NONE', ( #191, #1792 ) ) ;
#2717 = DIRECTION ( 'NONE',  ( 5.349805401075663127E-31, -2.891205793294682764E-16, 1.000000000000000000 ) ) ;
#2718 = DIRECTION ( 'NONE',  ( -1.000000000000000000, 0.000000000000000000, 0.000000000000000000 ) ) ;
#2719 = DIRECTION ( 'NONE',  ( -1.000000000000000000, 0.000000000000000000, 0.000000000000000000 ) ) ;
#2720 = VERTEX_POINT ( 'NONE', #1589 ) ;
#2721 = DIRECTION ( 'NONE',  ( -0.000000000000000000, -3.097720492815730617E-16, 1.000000000000000000 ) ) ;
#2722 = CARTESIAN_POINT ( 'NONE',  ( 28.00000000000000711, 4.000000000000015099, 1.156482317317872119E-15 ) ) ;
#2723 = CARTESIAN_POINT ( 'NONE',  ( -26.82391853401639992, 13.16678566417527030, 11.76679597928428400 ) ) ;
#2724 = ORIENTED_EDGE ( 'NONE', *, *, #2455, .T. ) ;
#2725 = ADVANCED_FACE ( 'NONE', ( #989 ), #2392, .T. ) ;
#2726 = EDGE_LOOP ( 'NONE', ( #1386, #707 ) ) ;
#2727 = EDGE_LOOP ( 'NONE', ( #2542, #1075, #1132, #1391 ) ) ;
#2728 = EDGE_CURVE ( 'NONE', #2605, #395, #1796, .T. ) ;
#2729 = CARTESIAN_POINT ( 'NONE',  ( 14.99999999999999822, 13.00000000000001421, 3.499999999999999556 ) ) ;
#2730 = ORIENTED_EDGE ( 'NONE', *, *, #1732, .F. ) ;
#2731 = AXIS2_PLACEMENT_3D ( 'NONE', #2171, #1260, #80 ) ;
#2732 = EDGE_CURVE ( 'NONE', #262, #696, #853, .T. ) ;
#2733 = CARTESIAN_POINT ( 'NONE',  ( 14.99999999999999822, 15.00000000000000178, 3.499999999999999556 ) ) ;
#2734 = DIRECTION ( 'NONE',  ( 0.000000000000000000, 0.000000000000000000, 1.000000000000000000 ) ) ;
#2735 = VECTOR ( 'NONE', #674, 1000.000000000000000 ) ;
#2736 = ORIENTED_EDGE ( 'NONE', *, *, #2691, .T. ) ;
#2737 = CARTESIAN_POINT ( 'NONE',  ( -10.39096761185236062, -7.699999999999996625, 40.00000000000000000 ) ) ;
#2738 = DIRECTION ( 'NONE',  ( 1.000000000000000000, 0.000000000000000000, 0.000000000000000000 ) ) ;
#2739 = DIRECTION ( 'NONE',  ( 0.000000000000000000, 0.000000000000000000, -1.000000000000000000 ) ) ;
#2740 = ORIENTED_EDGE ( 'NONE', *, *, #688, .F. ) ;
#2741 = VECTOR ( 'NONE', #1107, 1000.000000000000000 ) ;
#2742 = ADVANCED_FACE ( 'NONE', ( #1438 ), #973, .F. ) ;
#2743 = VERTEX_POINT ( 'NONE', #258 ) ;
#2744 = DIRECTION ( 'NONE',  ( -1.000000000000000000, 4.409088834774386013E-15, 0.000000000000000000 ) ) ;
#2745 = ORIENTED_EDGE ( 'NONE', *, *, #1317, .T. ) ;
#2746 = VECTOR ( 'NONE', #121, 1000.000000000000000 ) ;
#2747 = EDGE_CURVE ( 'NONE', #3039, #2645, #2406, .T. ) ;
#2748 = DIRECTION ( 'NONE',  ( 0.000000000000000000, 5.782411586589358625E-16, 1.000000000000000000 ) ) ;
#2749 = ORIENTED_EDGE ( 'NONE', *, *, #2298, .F. ) ;
#2750 = PLANE ( 'NONE',  #2756 ) ;
#2751 = LINE ( 'NONE', #2241, #272 ) ;
#2752 = EDGE_CURVE ( 'NONE', #233, #439, #768, .T. ) ;
#2753 = VERTEX_POINT ( 'NONE', #1964 ) ;
#2754 = DIRECTION ( 'NONE',  ( -1.387778780781445676E-16, 1.000000000000000000, -0.000000000000000000 ) ) ;
#2755 = DIRECTION ( 'NONE',  ( -1.000000000000000000, 0.000000000000000000, 0.000000000000000000 ) ) ;
#2756 = AXIS2_PLACEMENT_3D ( 'NONE', #1569, #835, #821 ) ;
#2757 = LINE ( 'NONE', #677, #1474 ) ;
#2758 = ORIENTED_EDGE ( 'NONE', *, *, #850, .T. ) ;
#2759 = VECTOR ( 'NONE', #2980, 1000.000000000000000 ) ;
#2760 = ORIENTED_EDGE ( 'NONE', *, *, #434, .F. ) ;
#2761 = DIRECTION ( 'NONE',  ( -1.387778780781445676E-16, 1.000000000000000000, -0.000000000000000000 ) ) ;
#2762 = ORIENTED_EDGE ( 'NONE', *, *, #1446, .T. ) ;
#2763 = VECTOR ( 'NONE', #2607, 1000.000000000000000 ) ;
#2764 = DIRECTION ( 'NONE',  ( -1.000000000000000000, 0.000000000000000000, 0.000000000000000000 ) ) ;
#2765 = VERTEX_POINT ( 'NONE', #532 ) ;
#2766 = EDGE_CURVE ( 'NONE', #1195, #2182, #316, .T. ) ;
#2767 = CARTESIAN_POINT ( 'NONE',  ( -12.50000000000000355, 7.499999999999997335, 33.63999999999999346 ) ) ;
#2768 = CARTESIAN_POINT ( 'NONE',  ( -28.00000000000001421, 0.9999999999999931166, 15.00000000000000000 ) ) ;
#2769 = ORIENTED_EDGE ( 'NONE', *, *, #317, .T. ) ;
#2770 = DIRECTION ( 'NONE',  ( -1.387778780781445676E-16, 1.000000000000000000, -0.000000000000000000 ) ) ;
#2771 = LINE ( 'NONE', #1170, #1458 ) ;
#2772 = DIRECTION ( 'NONE',  ( 0.000000000000000000, -1.000000000000000000, 0.000000000000000000 ) ) ;
#2773 = ORIENTED_EDGE ( 'NONE', *, *, #766, .T. ) ;
#2774 = VERTEX_POINT ( 'NONE', #1902 ) ;
#2775 = CARTESIAN_POINT ( 'NONE',  ( -25.00000000000001421, 3.999999999999996447, 31.00000000000000000 ) ) ;
#2776 = DIRECTION ( 'NONE',  ( 0.000000000000000000, 0.000000000000000000, 1.000000000000000000 ) ) ;
#2777 = ORIENTED_EDGE ( 'NONE', *, *, #1013, .F. ) ;
#2778 = EDGE_CURVE ( 'NONE', #2326, #2765, #2647, .T. ) ;
#2779 = EDGE_CURVE ( 'NONE', #2714, #871, #855, .T. ) ;
#2780 = CARTESIAN_POINT ( 'NONE',  ( 28.00000000000001421, 5.218373646485149225E-14, 9.860761315262650370E-30 ) ) ;
#2781 = DIRECTION ( 'NONE',  ( -0.000000000000000000, -0.000000000000000000, -1.000000000000000000 ) ) ;
#2782 = EDGE_CURVE ( 'NONE', #3028, #1883, #2669, .T. ) ;
#2783 = VERTEX_POINT ( 'NONE', #1017 ) ;
#2784 = AXIS2_PLACEMENT_3D ( 'NONE', #992, #1940, #1708 ) ;
#2785 = CARTESIAN_POINT ( 'NONE',  ( 19.60903238814764293, -7.699999999999991296, 40.00000000000000000 ) ) ;
#2786 = CARTESIAN_POINT ( 'NONE',  ( 27.99999999999998934, 13.00000000000000888, 28.00000000000000000 ) ) ;
#2787 = FACE_OUTER_BOUND ( 'NONE', #2344, .T. ) ;
#2788 = CYLINDRICAL_SURFACE ( 'NONE', #1972, 1.500000000000001332 ) ;
#2789 = CIRCLE ( 'NONE', #758, 3.500000000000000000 ) ;
#2790 = ORIENTED_EDGE ( 'NONE', *, *, #1839, .T. ) ;
#2791 = EDGE_LOOP ( 'NONE', ( #2524, #2038 ) ) ;
#2792 = CARTESIAN_POINT ( 'NONE',  ( 25.00000000000001066, 1.000000000000010880, 9.000000000000007105 ) ) ;
#2793 = CARTESIAN_POINT ( 'NONE',  ( -25.00000000000001421, 12.99999999999999112, 8.999999999999994671 ) ) ;
#2794 = UNCERTAINTY_MEASURE_WITH_UNIT (LENGTH_MEASURE( 1.000000000000000082E-05 ), #581, 'distance_accuracy_value', 'NONE');
#2795 = ORIENTED_EDGE ( 'NONE', *, *, #3055, .T. ) ;
#2796 = VECTOR ( 'NONE', #628, 1000.000000000000000 ) ;
#2797 = ADVANCED_FACE ( 'NONE', ( #1217 ), #1486, .F. ) ;
#2798 = AXIS2_PLACEMENT_3D ( 'NONE', #2519, #402, #2550 ) ;
#2799 = VERTEX_POINT ( 'NONE', #2378 ) ;
#2800 = CARTESIAN_POINT ( 'NONE',  ( -19.60903238814763583, -7.699999999999996625, 40.00000000000000000 ) ) ;
#2801 = CARTESIAN_POINT ( 'NONE',  ( -19.60903238814763583, -7.699999999999996625, 40.00000000000000000 ) ) ;
#2802 = ADVANCED_FACE ( 'NONE', ( #243 ), #1188, .F. ) ;
#2803 = VERTEX_POINT ( 'NONE', #358 ) ;
#2804 = DIRECTION ( 'NONE',  ( 1.000000000000000000, 1.387778780781445676E-16, 0.000000000000000000 ) ) ;
#2805 = DIRECTION ( 'NONE',  ( -1.387778780781445676E-16, 1.000000000000000000, -0.000000000000000000 ) ) ;
#2806 = DIRECTION ( 'NONE',  ( -1.000000000000000000, 0.000000000000000000, 0.000000000000000000 ) ) ;
#2807 = DIRECTION ( 'NONE',  ( -0.000000000000000000, -0.000000000000000000, -1.000000000000000000 ) ) ;
#2808 = ORIENTED_EDGE ( 'NONE', *, *, #1003, .F. ) ;
#2809 = ORIENTED_EDGE ( 'NONE', *, *, #3081, .F. ) ;
#2810 = CIRCLE ( 'NONE', #1672, 6.250000000000000000 ) ;
#2811 = CARTESIAN_POINT ( 'NONE',  ( -25.00000000000001421, 14.99999999999999645, 40.00000000000000000 ) ) ;
#2812 = PLANE ( 'NONE',  #2621 ) ;
#2813 = CARTESIAN_POINT ( 'NONE',  ( -13.00000000000001421, 12.99999999999999822, 39.23999999999998778 ) ) ;
#2814 = ORIENTED_EDGE ( 'NONE', *, *, #2149, .F. ) ;
#2815 = AXIS2_PLACEMENT_3D ( 'NONE', #342, #2002, #2764 ) ;
#2816 = CARTESIAN_POINT ( 'NONE',  ( -17.00000000000000355, 4.999999999999997335, 36.43933818400120828 ) ) ;
#2817 = DIRECTION ( 'NONE',  ( 0.000000000000000000, 1.000000000000000000, 2.312964634635742267E-15 ) ) ;
#2818 = CIRCLE ( 'NONE', #1227, 3.500000000000000000 ) ;
#2819 = ORIENTED_EDGE ( 'NONE', *, *, #1793, .T. ) ;
#2820 = CIRCLE ( 'NONE', #2265, 1.500000000000001332 ) ;
#2821 = LINE ( 'NONE', #2355, #2963 ) ;
#2822 = DIRECTION ( 'NONE',  ( 1.865304853669027246E-15, -1.000000000000000000, -3.854941057726241055E-16 ) ) ;
#2823 = ORIENTED_EDGE ( 'NONE', *, *, #2026, .F. ) ;
#2824 = PLANE ( 'NONE',  #2648 ) ;
#2825 = DIRECTION ( 'NONE',  ( 3.944304526105058151E-31, 7.298429501691754541E-46, -1.000000000000000000 ) ) ;
#2826 = PLANE ( 'NONE',  #3019 ) ;
#2827 = DIRECTION ( 'NONE',  ( -0.000000000000000000, 1.000000000000000000, -3.854941057726237604E-16 ) ) ;
#2828 = EDGE_LOOP ( 'NONE', ( #2477, #1067 ) ) ;
#2829 = ORIENTED_EDGE ( 'NONE', *, *, #99, .F. ) ;
#2830 = EDGE_CURVE ( 'NONE', #350, #1624, #836, .T. ) ;
#2831 = CARTESIAN_POINT ( 'NONE',  ( -17.54582360642802286, -8.673617379884035472E-16, 40.00000000000000000 ) ) ;
#2832 = DIRECTION ( 'NONE',  ( -1.000000000000000000, 0.000000000000000000, 0.000000000000000000 ) ) ;
#2833 = CARTESIAN_POINT ( 'NONE',  ( -19.60903238814763583, -7.699999999999996625, 0.000000000000000000 ) ) ;
#2834 = ORIENTED_EDGE ( 'NONE', *, *, #2691, .F. ) ;
#2835 = CARTESIAN_POINT ( 'NONE',  ( -13.00000000000001421, 9.999999999999994671, 39.23999999999999488 ) ) ;
#2836 = ORIENTED_EDGE ( 'NONE', *, *, #360, .F. ) ;
#2837 = CARTESIAN_POINT ( 'NONE',  ( 17.75000000000001066, 9.999999999999998224, 0.000000000000000000 ) ) ;
#2838 = VERTEX_POINT ( 'NONE', #822 ) ;
#2839 = ADVANCED_FACE ( 'NONE', ( #2255 ), #333, .F. ) ;
#2840 = ORIENTED_EDGE ( 'NONE', *, *, #3087, .T. ) ;
#2841 = CARTESIAN_POINT ( 'NONE',  ( 27.82842712474618097, 13.00000000000000888, 28.00000000000000000 ) ) ;
#2842 = LINE ( 'NONE', #169, #1751 ) ;
#2843 = CARTESIAN_POINT ( 'NONE',  ( -20.00000000000001421, -1.589787553523487456E-15, 0.000000000000000000 ) ) ;
#2844 = ORIENTED_EDGE ( 'NONE', *, *, #952, .F. ) ;
#2845 = AXIS2_PLACEMENT_3D ( 'NONE', #52, #1250, #1006 ) ;
#2846 = ORIENTED_EDGE ( 'NONE', *, *, #870, .T. ) ;
#2847 = CARTESIAN_POINT ( 'NONE',  ( -28.00000000000001421, 12.99999999999999645, 25.00000000000000000 ) ) ;
#2848 = DIRECTION ( 'NONE',  ( 0.000000000000000000, -5.782411586589355667E-16, -1.000000000000000000 ) ) ;
#2849 = CARTESIAN_POINT ( 'NONE',  ( 27.82842712474618452, 13.00000000000001243, 11.99508977302470747 ) ) ;
#2850 = ORIENTED_EDGE ( 'NONE', *, *, #2423, .F. ) ;
#2851 = AXIS2_PLACEMENT_3D ( 'NONE', #2785, #1106, #2537 ) ;
#2852 = EDGE_CURVE ( 'NONE', #2440, #3035, #3002, .T. ) ;
#2853 = FACE_OUTER_BOUND ( 'NONE', #385, .T. ) ;
#2854 = ORIENTED_EDGE ( 'NONE', *, *, #23, .T. ) ;
#2855 = EDGE_CURVE ( 'NONE', #680, #997, #1014, .T. ) ;
#2856 = CIRCLE ( 'NONE', #1998, 1.500000000000001332 ) ;
#2857 = DIRECTION ( 'NONE',  ( 0.000000000000000000, 0.000000000000000000, 1.000000000000000000 ) ) ;
#2858 = VERTEX_POINT ( 'NONE', #1276 ) ;
#2859 = CARTESIAN_POINT ( 'NONE',  ( 27.82842712474618097, 13.00000000000000888, 28.00491022697530497 ) ) ;
#2860 = CARTESIAN_POINT ( 'NONE',  ( 12.99999999999999112, 12.99999999999998046, 39.23999999999999488 ) ) ;
#2861 = CARTESIAN_POINT ( 'NONE',  ( -13.00000000000001421, 12.99999999999999467, 33.64000000000000767 ) ) ;
#2862 = VECTOR ( 'NONE', #1171, 1000.000000000000000 ) ;
#2863 = EDGE_CURVE ( 'NONE', #2357, #879, #592, .T. ) ;
#2864 = ORIENTED_EDGE ( 'NONE', *, *, #1196, .T. ) ;
#2865 = DIRECTION ( 'NONE',  ( 0.000000000000000000, -1.000000000000000000, 0.000000000000000000 ) ) ;
#2866 = DIRECTION ( 'NONE',  ( 1.000000000000000000, 0.000000000000000000, -0.000000000000000000 ) ) ;
#2867 = DIRECTION ( 'NONE',  ( 0.000000000000000000, 1.000000000000000000, -6.195440985631475039E-16 ) ) ;
#2868 = ORIENTED_EDGE ( 'NONE', *, *, #1376, .T. ) ;
#2869 = CYLINDRICAL_SURFACE ( 'NONE', #824, 2.999999999999999112 ) ;
#2870 = VECTOR ( 'NONE', #2226, 1000.000000000000114 ) ;
#2871 = AXIS2_PLACEMENT_3D ( 'NONE', #2289, #2772, #2739 ) ;
#2872 = EDGE_CURVE ( 'NONE', #476, #2753, #968, .T. ) ;
#2873 = PLANE ( 'NONE',  #1068 ) ;
#2874 = AXIS2_PLACEMENT_3D ( 'NONE', #1426, #494, #2891 ) ;
#2875 = EDGE_LOOP ( 'NONE', ( #162, #2501, #1241, #1400 ) ) ;
#2876 = LINE ( 'NONE', #242, #2735 ) ;
#2877 = CARTESIAN_POINT ( 'NONE',  ( 14.99999999999999822, 13.00000000000001421, 3.499999999999999556 ) ) ;
#2878 = CARTESIAN_POINT ( 'NONE',  ( 16.99999999999999645, 5.000000000000000888, 36.43933818400120828 ) ) ;
#2879 = ORIENTED_EDGE ( 'NONE', *, *, #1688, .F. ) ;
#2880 = PRODUCT_DEFINITION_SHAPE ( 'NONE', 'NONE',  #507 ) ;
#2881 = CARTESIAN_POINT ( 'NONE',  ( 17.54582360642802996, 3.430125605614827135E-15, 40.00000000000000000 ) ) ;
#2882 = CARTESIAN_POINT ( 'NONE',  ( -27.82842712474620228, 16.00000000000000711, 40.00000000000000000 ) ) ;
#2883 = CARTESIAN_POINT ( 'NONE',  ( 25.09911985823402603, 14.75076069151976910, 9.787937714647227949 ) ) ;
#2884 = EDGE_LOOP ( 'NONE', ( #2593, #1858, #2139, #2051, #1394 ) ) ;
#2885 = ADVANCED_FACE ( 'NONE', ( #2229, #2006 ), #2708, .F. ) ;
#2886 = DIRECTION ( 'NONE',  ( -0.000000000000000000, -0.000000000000000000, -1.000000000000000000 ) ) ;
#2887 = CARTESIAN_POINT ( 'NONE',  ( 15.00000000000000000, 5.000000000000000888, 3.499999999999999556 ) ) ;
#2888 = EDGE_CURVE ( 'NONE', #2753, #375, #577, .T. ) ;
#2889 = CARTESIAN_POINT ( 'NONE',  ( 25.00000000000001421, 3.877276906038845729E-15, 9.000000000000007105 ) ) ;
#2890 = CARTESIAN_POINT ( 'NONE',  ( -25.00000000000001066, 14.99999999999999467, 30.89302173815071129 ) ) ;
#2891 = DIRECTION ( 'NONE',  ( -1.000000000000000000, 0.000000000000000000, 0.000000000000000000 ) ) ;
#2892 = EDGE_CURVE ( 'NONE', #879, #1112, #1319, .T. ) ;
#2893 = EDGE_LOOP ( 'NONE', ( #556, #1269, #701, #2854, #1308 ) ) ;
#2894 = CARTESIAN_POINT ( 'NONE',  ( -15.50000000000000178, 9.999999999999994671, 36.43933818400120828 ) ) ;
#2895 = FACE_OUTER_BOUND ( 'NONE', #458, .T. ) ;
#2896 = DIRECTION ( 'NONE',  ( 0.000000000000000000, -1.000000000000000000, 2.312964634635740689E-15 ) ) ;
#2897 = ORIENTED_EDGE ( 'NONE', *, *, #2728, .T. ) ;
#2898 = CIRCLE ( 'NONE', #1098, 2.749999999999999112 ) ;
#2899 = ORIENTED_EDGE ( 'NONE', *, *, #638, .T. ) ;
#2900 = VECTOR ( 'NONE', #1349, 1000.000000000000000 ) ;
#2901 = EDGE_CURVE ( 'NONE', #424, #885, #1526, .T. ) ;
#2902 = DIRECTION ( 'NONE',  ( 1.850371707708594366E-15, -1.000000000000000000, -0.000000000000000000 ) ) ;
#2903 = FILL_AREA_STYLE ('',( #2138 ) ) ;
#2904 = AXIS2_PLACEMENT_3D ( 'NONE', #473, #3077, #1423 ) ;
#2905 = DIRECTION ( 'NONE',  ( 0.000000000000000000, -1.000000000000000000, -2.891205793294683257E-16 ) ) ;
#2906 = CARTESIAN_POINT ( 'NONE',  ( -27.82842712474620583, 12.99999999999999645, 28.00491022697530141 ) ) ;
#2907 = PRODUCT_DEFINITION_FORMATION_WITH_SPECIFIED_SOURCE ( 'ANY', '', #2652, .NOT_KNOWN. ) ;
#2908 = DIRECTION ( 'NONE',  ( -1.000000000000000000, 0.000000000000000000, -0.000000000000000000 ) ) ;
#2909 = EDGE_CURVE ( 'NONE', #2609, #1212, #2693, .T. ) ;
#2910 = ORIENTED_EDGE ( 'NONE', *, *, #1647, .T. ) ;
#2911 = VECTOR ( 'NONE', #2142, 1000.000000000000000 ) ;
#2912 = CARTESIAN_POINT ( 'NONE',  ( 0.000000000000000000, 7.500000000000005329, 10.00000000000000000 ) ) ;
#2913 = FACE_OUTER_BOUND ( 'NONE', #1505, .T. ) ;
#2914 = CARTESIAN_POINT ( 'NONE',  ( -25.88676230427353175, 13.70730696974592000, 11.13672285396546435 ) ) ;
#2915 = ORIENTED_EDGE ( 'NONE', *, *, #1267, .T. ) ;
#2916 = ADVANCED_FACE ( 'NONE', ( #2025 ), #2696, .F. ) ;
#2917 = ORIENTED_EDGE ( 'NONE', *, *, #197, .F. ) ;
#2918 = VECTOR ( 'NONE', #2919, 1000.000000000000000 ) ;
#2919 = DIRECTION ( 'NONE',  ( 0.000000000000000000, -1.000000000000000000, 0.000000000000000000 ) ) ;
#2920 = VECTOR ( 'NONE', #1722, 1000.000000000000000 ) ;
#2921 = LINE ( 'NONE', #516, #509 ) ;
#2922 = CARTESIAN_POINT ( 'NONE',  ( -25.02658499880868703, 14.92734771693283236, 30.58890045025190219 ) ) ;
#2923 = AXIS2_PLACEMENT_3D ( 'NONE', #1173, #2640, #2628 ) ;
#2924 = ORIENTED_EDGE ( 'NONE', *, *, #985, .F. ) ;
#2925 = PLANE ( 'NONE',  #2536 ) ;
#2926 = CARTESIAN_POINT ( 'NONE',  ( 10.39096761185236950, -7.699999999999993072, 40.00000000000000000 ) ) ;
#2927 = PLANE ( 'NONE',  #922 ) ;
#2928 = ORIENTED_EDGE ( 'NONE', *, *, #2704, .T. ) ;
#2929 = EDGE_CURVE ( 'NONE', #113, #1718, #1510, .T. ) ;
#2930 = ORIENTED_EDGE ( 'NONE', *, *, #1566, .T. ) ;
#2931 = LINE ( 'NONE', #1467, #118 ) ;
#2932 = ORIENTED_EDGE ( 'NONE', *, *, #1468, .T. ) ;
#2933 = DIRECTION ( 'NONE',  ( -1.000000000000000000, 0.000000000000000000, 0.000000000000000000 ) ) ;
#2934 = CARTESIAN_POINT ( 'NONE',  ( 27.82842712474617386, 16.00000000000000711, 40.00000000000000000 ) ) ;
#2935 = EDGE_CURVE ( 'NONE', #367, #98, #2947, .T. ) ;
#2936 = VERTEX_POINT ( 'NONE', #2459 ) ;
#2937 = CARTESIAN_POINT ( 'NONE',  ( -27.82842712474620583, 15.99999999999999645, 40.00000000000000000 ) ) ;
#2938 = CARTESIAN_POINT ( 'NONE',  ( 24.99999999999998579, 15.00000000000000355, 40.00000000000000000 ) ) ;
#2939 = CARTESIAN_POINT ( 'NONE',  ( -25.02309765693773613, 14.93234530721899134, 9.417225305402851632 ) ) ;
#2940 = VERTEX_POINT ( 'NONE', #135 ) ;
#2941 = ORIENTED_EDGE ( 'NONE', *, *, #1167, .T. ) ;
#2942 = ADVANCED_FACE ( 'NONE', ( #1088 ), #345, .F. ) ;
#2943 = VECTOR ( 'NONE', #1720, 1000.000000000000000 ) ;
#2944 = CARTESIAN_POINT ( 'NONE',  ( 16.99999999999999645, 9.999999999999991118, 36.43933818400120828 ) ) ;
#2945 = EDGE_CURVE ( 'NONE', #322, #1556, #2751, .T. ) ;
#2946 = LINE ( 'NONE', #808, #525 ) ;
#2947 = LINE ( 'NONE', #809, #2546 ) ;
#2948 = AXIS2_PLACEMENT_3D ( 'NONE', #2882, #281, #2438 ) ;
#2949 = B_SPLINE_CURVE_WITH_KNOTS ( 'NONE', 3,
 ( #2602, #1633, #2084, #2584, #2620, #2120, #1435, #2389, #254, #1616, #2317, #432, #2636, #1199, #2152, #18, #970, #2336 ),
 .UNSPECIFIED., .F., .F.,
 ( 4, 2, 2, 2, 2, 2, 2, 2, 4 ),
 ( 0.000000000000000000, 0.0006261349951144519737, 0.001252269990228903947, 0.001878404985343355921, 0.002504539980457807895, 0.003130674975572260085, 0.003756809970686711842, 0.004382944965801163599, 0.005009079960915615790 ),
 .UNSPECIFIED. ) ;
#2950 = ORIENTED_EDGE ( 'NONE', *, *, #2279, .T. ) ;
#2951 = AXIS2_PLACEMENT_3D ( 'NONE', #2141, #2435, #1715 ) ;
#2952 = CARTESIAN_POINT ( 'NONE',  ( 15.49999999999999645, 9.999999999999987566, 36.43933818400120828 ) ) ;
#2953 = LINE ( 'NONE', #1760, #608 ) ;
#2954 = DIRECTION ( 'NONE',  ( -1.387778780781445676E-16, 1.000000000000000000, -0.000000000000000000 ) ) ;
#2955 = VERTEX_POINT ( 'NONE', #2103 ) ;
#2956 = ADVANCED_FACE ( 'NONE', ( #389, #623 ), #3054, .F. ) ;
#2957 = VERTEX_POINT ( 'NONE', #1634 ) ;
#2958 = ORIENTED_EDGE ( 'NONE', *, *, #2732, .F. ) ;
#2959 = CARTESIAN_POINT ( 'NONE',  ( -13.00000000000001421, 12.99999999999999822, 39.23999999999998778 ) ) ;
#2960 = ORIENTED_EDGE ( 'NONE', *, *, #2291, .T. ) ;
#2961 = CIRCLE ( 'NONE', #329, 1.500000000000001332 ) ;
#2962 = FACE_OUTER_BOUND ( 'NONE', #2308, .T. ) ;
#2963 = VECTOR ( 'NONE', #723, 1000.000000000000000 ) ;
#2964 = ORIENTED_EDGE ( 'NONE', *, *, #2872, .T. ) ;
#2965 = AXIS2_PLACEMENT_3D ( 'NONE', #734, #250, #1238 ) ;
#2966 = LINE ( 'NONE', #83, #2402 ) ;
#2967 = DIRECTION ( 'NONE',  ( -0.000000000000000000, -0.000000000000000000, -1.000000000000000000 ) ) ;
#2968 = CARTESIAN_POINT ( 'NONE',  ( -25.65006263387602914, 13.93088624020989741, 10.87327320180264856 ) ) ;
#2969 = EDGE_LOOP ( 'NONE', ( #310, #2368 ) ) ;
#2970 = ORIENTED_EDGE ( 'NONE', *, *, #1190, .F. ) ;
#2971 = EDGE_LOOP ( 'NONE', ( #2984, #2910, #1140, #854 ) ) ;
#2972 = EDGE_CURVE ( 'NONE', #3028, #1503, #1662, .T. ) ;
#2973 = DIRECTION ( 'NONE',  ( -1.000000000000000000, 0.000000000000000000, 0.000000000000000000 ) ) ;
#2974 = FACE_OUTER_BOUND ( 'NONE', #2727, .T. ) ;
#2975 = CARTESIAN_POINT ( 'NONE',  ( -12.50000000000000355, 7.499999999999997335, 20.00000000000000000 ) ) ;
#2976 = ADVANCED_FACE ( 'NONE', ( #2533 ), #640, .F. ) ;
#2977 = EDGE_LOOP ( 'NONE', ( #400, #1960, #428, #1693 ) ) ;
#2978 = CARTESIAN_POINT ( 'NONE',  ( -28.00000000000001421, 12.99999999999999467, 14.99999999999999467 ) ) ;
#2979 = FACE_BOUND ( 'NONE', #831, .T. ) ;
#2980 = DIRECTION ( 'NONE',  ( 0.000000000000000000, -6.195440985631476025E-16, -1.000000000000000000 ) ) ;
#2981 = ORIENTED_EDGE ( 'NONE', *, *, #2830, .T. ) ;
#2982 = CARTESIAN_POINT ( 'NONE',  ( 25.00000000000001421, 3.877276906038845729E-15, 4.999999999999997335 ) ) ;
#2983 = EDGE_CURVE ( 'NONE', #2783, #1561, #690, .T. ) ;
#2984 = ORIENTED_EDGE ( 'NONE', *, *, #1635, .T. ) ;
#2985 = FACE_OUTER_BOUND ( 'NONE', #2302, .T. ) ;
#2986 = ORIENTED_EDGE ( 'NONE', *, *, #791, .T. ) ;
#2987 = CARTESIAN_POINT ( 'NONE',  ( -19.60903238814763583, -7.699999999999996625, 0.000000000000000000 ) ) ;
#2988 = EDGE_CURVE ( 'NONE', #2838, #1838, #2585, .T. ) ;
#2989 = AXIS2_PLACEMENT_3D ( 'NONE', #2816, #519, #1567 ) ;
#2990 = DIRECTION ( 'NONE',  ( 0.2588190451025252914, 0.9659258262890669799, 0.000000000000000000 ) ) ;
#2991 = DIRECTION ( 'NONE',  ( -1.387778780781445676E-16, 1.000000000000000000, -0.000000000000000000 ) ) ;
#2992 = AXIS2_PLACEMENT_3D ( 'NONE', #1000, #1016, #2905 ) ;
#2993 = ORIENTED_EDGE ( 'NONE', *, *, #2187, .F. ) ;
#2994 = DIRECTION ( 'NONE',  ( 5.782411586589332001E-15, -1.000000000000000000, 0.000000000000000000 ) ) ;
#2995 = DIRECTION ( 'NONE',  ( 0.000000000000000000, -1.000000000000000000, -0.000000000000000000 ) ) ;
#2996 = FACE_OUTER_BOUND ( 'NONE', #1357, .T. ) ;
#2997 = ORIENTED_EDGE ( 'NONE', *, *, #1023, .T. ) ;
#2998 = VECTOR ( 'NONE', #1034, 1000.000000000000000 ) ;
#2999 = ORIENTED_EDGE ( 'NONE', *, *, #2335, .T. ) ;
#3000 = DIRECTION ( 'NONE',  ( 0.000000000000000000, -1.000000000000000000, -2.312964634635742267E-15 ) ) ;
#3001 = ORIENTED_EDGE ( 'NONE', *, *, #321, .T. ) ;
#3002 = CIRCLE ( 'NONE', #2655, 2.749999999999998224 ) ;
#3003 = DIRECTION ( 'NONE',  ( 0.000000000000000000, 0.000000000000000000, 1.000000000000000000 ) ) ;
#3004 = ORIENTED_EDGE ( 'NONE', *, *, #647, .T. ) ;
#3005 = CARTESIAN_POINT ( 'NONE',  ( -28.00000000000001421, 12.99999999999999645, 25.00000000000000000 ) ) ;
#3006 = DIRECTION ( 'NONE',  ( -1.000000000000000000, -0.000000000000000000, -0.000000000000000000 ) ) ;
#3007 = ORIENTED_EDGE ( 'NONE', *, *, #553, .T. ) ;
#3008 = DIRECTION ( 'NONE',  ( 2.943658888689789496E-16, -1.000000000000000000, -0.000000000000000000 ) ) ;
#3009 = CARTESIAN_POINT ( 'NONE',  ( -25.00000000000001421, -3.061616997868382254E-15, 4.999999999999997335 ) ) ;
#3010 = VECTOR ( 'NONE', #2665, 1000.000000000000000 ) ;
#3011 = LINE ( 'NONE', #1822, #779 ) ;
#3012 = ORIENTED_EDGE ( 'NONE', *, *, #369, .T. ) ;
#3013 = AXIS2_PLACEMENT_3D ( 'NONE', #798, #1776, #1516 ) ;
#3014 = ORIENTED_EDGE ( 'NONE', *, *, #2514, .T. ) ;
#3015 = FACE_OUTER_BOUND ( 'NONE', #2230, .T. ) ;
#3016 = EDGE_LOOP ( 'NONE', ( #601, #2557 ) ) ;
#3017 = VECTOR ( 'NONE', #1629, 1000.000000000000000 ) ;
#3018 = EDGE_CURVE ( 'NONE', #2597, #1561, #1799, .T. ) ;
#3019 = AXIS2_PLACEMENT_3D ( 'NONE', #2589, #694, #710 ) ;
#3020 = ADVANCED_FACE ( 'NONE', ( #1601 ), #1864, .F. ) ;
#3021 = DIRECTION ( 'NONE',  ( 1.000000000000000000, 1.850371707708594366E-15, -0.000000000000000000 ) ) ;
#3022 = FACE_OUTER_BOUND ( 'NONE', #122, .T. ) ;
#3023 = ORIENTED_EDGE ( 'NONE', *, *, #1343, .T. ) ;
#3024 = CARTESIAN_POINT ( 'NONE',  ( -16.50000000000000000, 13.00000000000000355, 3.499999999999999556 ) ) ;
#3025 = DIRECTION ( 'NONE',  ( -1.850371707708594366E-15, 1.000000000000000000, 3.097720492815730617E-16 ) ) ;
#3026 = CARTESIAN_POINT ( 'NONE',  ( 16.99999999999999645, 5.000000000000000888, 36.43933818400120828 ) ) ;
#3027 = CYLINDRICAL_SURFACE ( 'NONE', #2068, 2.999999999999999112 ) ;
#3028 = VERTEX_POINT ( 'NONE', #417 ) ;
#3029 = ADVANCED_FACE ( 'NONE', ( #433 ), #1332, .T. ) ;
#3030 = ORIENTED_EDGE ( 'NONE', *, *, #317, .F. ) ;
#3031 = DIRECTION ( 'NONE',  ( 0.000000000000000000, 0.000000000000000000, -1.000000000000000000 ) ) ;
#3032 = DIRECTION ( 'NONE',  ( -1.000000000000000000, -1.850371707708594366E-15, 0.000000000000000000 ) ) ;
#3033 = EDGE_LOOP ( 'NONE', ( #2460, #1321, #2795, #194 ) ) ;
#3034 = ADVANCED_FACE ( 'NONE', ( #2356 ), #3038, .F. ) ;
#3035 = VERTEX_POINT ( 'NONE', #1116 ) ;
#3036 = EDGE_CURVE ( 'NONE', #476, #2858, #671, .T. ) ;
#3037 = DIRECTION ( 'NONE',  ( 1.000000000000000000, 5.782411586589318590E-15, -0.000000000000000000 ) ) ;
#3038 = CYLINDRICAL_SURFACE ( 'NONE', #1406, 1.500000000000001332 ) ;
#3039 = VERTEX_POINT ( 'NONE', #1847 ) ;
#3040 = LINE ( 'NONE', #2978, #2900 ) ;
#3041 = DIRECTION ( 'NONE',  ( -1.000000000000000000, -1.261617073437678245E-15, 0.000000000000000000 ) ) ;
#3042 = CYLINDRICAL_SURFACE ( 'NONE', #1136, 2.999999999999999112 ) ;
#3043 = LINE ( 'NONE', #2129, #2263 ) ;
#3044 = CIRCLE ( 'NONE', #2200, 1.499999999999999556 ) ;
#3045 = ORIENTED_EDGE ( 'NONE', *, *, #1003, .T. ) ;
#3046 = VERTEX_POINT ( 'NONE', #2337 ) ;
#3047 = CARTESIAN_POINT ( 'NONE',  ( 12.24999999999999645, 13.00000000000001066, 7.200000000000000178 ) ) ;
#3048 = DIRECTION ( 'NONE',  ( 0.000000000000000000, 0.000000000000000000, -1.000000000000000000 ) ) ;
#3049 = ORIENTED_EDGE ( 'NONE', *, *, #2023, .T. ) ;
#3050 = CIRCLE ( 'NONE', #514, 1.500000000000003109 ) ;
#3051 = CARTESIAN_POINT ( 'NONE',  ( 28.00000000000000711, 4.000000000000007994, 25.00000000000000000 ) ) ;
#3052 = VECTOR ( 'NONE', #3006, 1000.000000000000000 ) ;
#3053 = CARTESIAN_POINT ( 'NONE',  ( -13.00000000000001421, 12.99999999999999822, 39.23999999999998778 ) ) ;
#3054 = PLANE ( 'NONE',  #663 ) ;
#3055 = EDGE_CURVE ( 'NONE', #1900, #1299, #883, .T. ) ;
#3056 = ORIENTED_EDGE ( 'NONE', *, *, #3036, .F. ) ;
#3057 = FACE_OUTER_BOUND ( 'NONE', #1866, .T. ) ;
#3058 = DIRECTION ( 'NONE',  ( -3.154042683594195614E-16, -1.000000000000000000, 0.000000000000000000 ) ) ;
#3059 = CARTESIAN_POINT ( 'NONE',  ( -10.39096761185236062, -7.699999999999996625, 0.000000000000000000 ) ) ;
#3060 = VERTEX_POINT ( 'NONE', #1831 ) ;
#3061 = EDGE_LOOP ( 'NONE', ( #1038, #687, #2769, #1642 ) ) ;
#3062 = VECTOR ( 'NONE', #529, 1000.000000000000000 ) ;
#3063 = CARTESIAN_POINT ( 'NONE',  ( -25.00000000000001421, 7.999999999999996447, 18.50000000000000000 ) ) ;
#3064 = CARTESIAN_POINT ( 'NONE',  ( -25.00000000000001421, 7.999999999999996447, 20.00000000000000000 ) ) ;
#3065 = DIRECTION ( 'NONE',  ( 1.000000000000000000, 0.000000000000000000, 0.000000000000000000 ) ) ;
#3066 = ORIENTED_EDGE ( 'NONE', *, *, #1459, .T. ) ;
#3067 = AXIS2_PLACEMENT_3D ( 'NONE', #27, #1444, #523 ) ;
#3068 = FACE_OUTER_BOUND ( 'NONE', #930, .T. ) ;
#3069 = AXIS2_PLACEMENT_3D ( 'NONE', #2277, #2309, #1609 ) ;
#3070 = ADVANCED_FACE ( 'NONE', ( #3022 ), #934, .T. ) ;
#3071 = VECTOR ( 'NONE', #427, 1000.000000000000000 ) ;
#3072 = FACE_OUTER_BOUND ( 'NONE', #1018, .T. ) ;
#3073 = DIRECTION ( 'NONE',  ( -1.000000000000000000, 0.000000000000000000, 0.000000000000000000 ) ) ;
#3074 = ORIENTED_EDGE ( 'NONE', *, *, #2023, .F. ) ;
#3075 = ORIENTED_EDGE ( 'NONE', *, *, #1314, .T. ) ;
#3076 = CARTESIAN_POINT ( 'NONE',  ( 12.99999999999999822, 9.999999999999984013, 33.63999999999999346 ) ) ;
#3077 = DIRECTION ( 'NONE',  ( -1.387778780781445676E-16, 1.000000000000000000, -0.000000000000000000 ) ) ;
#3078 = LINE ( 'NONE', #7, #1802 ) ;
#3079 = CARTESIAN_POINT ( 'NONE',  ( 25.00000000000001421, 3.877276906038845729E-15, 0.000000000000000000 ) ) ;
#3080 = EDGE_LOOP ( 'NONE', ( #1083, #1765, #1684, #3056 ) ) ;
#3081 = EDGE_CURVE ( 'NONE', #1556, #262, #1135, .T. ) ;
#3082 = ORIENTED_EDGE ( 'NONE', *, *, #2253, .F. ) ;
#3083 = DIRECTION ( 'NONE',  ( 0.000000000000000000, 0.000000000000000000, -1.000000000000000000 ) ) ;
#3084 = LINE ( 'NONE', #2383, #237 ) ;
#3085 = CARTESIAN_POINT ( 'NONE',  ( 24.99999999999998579, 15.00000000000000355, 9.000000000000007105 ) ) ;
#3086 = ORIENTED_EDGE ( 'NONE', *, *, #1732, .T. ) ;
#3087 = EDGE_CURVE ( 'NONE', #1842, #2803, #199, .T. ) ;
#3088 = FACE_OUTER_BOUND ( 'NONE', #1985, .T. ) ;
ENDSEC;
END-ISO-10303-21;
