# Supplementary material for: Application of 3D Printing Technology to Produce Hippocampal Customized Guide Cannulas
Source: eNeuro. 2022 Sep 27;9(5):ENEURO.0099-22.2022. doi: 10.1523/ENEURO.0099-22.2022 (PMC9522464; doi:10.1523/ENEURO.0099-22.2022)
Supplement: Figure 2-1 — *.Stl files, *.STEP files, and technical drawings. Download Figure 2-1, ZIP file. [file enu-eN-MNT-0099-22-s02.zip › STEP/Cutter_mk1.STEP]

ISO-10303-21;
HEADER;
FILE_DESCRIPTION (( 'STEP AP214' ),
    '1' );
FILE_NAME ('Cutter_mk1.STEP',
    '2022-07-14T14:13:24',
    ( '' ),
    ( '' ),
    'SwSTEP 2.0',
    'SolidWorks 2019',
    '' );
FILE_SCHEMA (( 'AUTOMOTIVE_DESIGN' ));
ENDSEC;

DATA;
#1 = PRESENTATION_LAYER_ASSIGNMENT (  '', '', ( #73031 ) ) ;
#2 = CARTESIAN_POINT ( 'NONE',  ( 17.58244433773300841, 35.20889288029874109, -101.4371202026180470 ) ) ;
#3 = CARTESIAN_POINT ( 'NONE',  ( 80.06273219100846461, 15.20213877151612003, -87.12785245662077216 ) ) ;
#4 = ORIENTED_EDGE ( 'NONE', *, *, #95941, .F. ) ;
#5 = AXIS2_PLACEMENT_3D ( 'NONE', #34394, #9394, #98760 ) ;
#6 = DIRECTION ( 'NONE',  ( 0.000000000000000000, -8.063230763406558297E-15, 1.000000000000000000 ) ) ;
#7 = DIRECTION ( 'NONE',  ( 1.040834085586084257E-16, 1.000000000000000000, -0.000000000000000000 ) ) ;
#8 = DIRECTION ( 'NONE',  ( -1.000000000000000000, -1.224606353822377258E-16, -0.000000000000000000 ) ) ;
#9 = VERTEX_POINT ( 'NONE', #58595 ) ;
#11 = ORIENTED_EDGE ( 'NONE', *, *, #23595, .T. ) ;
#10 = LINE ( 'NONE', #94692, #7758 ) ;
#12 = ORIENTED_EDGE ( 'NONE', *, *, #56736, .T. ) ;
#13 = AXIS2_PLACEMENT_3D ( 'NONE', #18057, #66005, #98941 ) ;
#14 = AXIS2_PLACEMENT_3D ( 'NONE', #69047, #19534, #100941 ) ;
#15 = FACE_OUTER_BOUND ( 'NONE', #40146, .T. ) ;
#16 = EDGE_CURVE ( 'NONE', #27039, #90863, #51345, .T. ) ;
#17 = VERTEX_POINT ( 'NONE', #20764 ) ;
#18 = AXIS2_PLACEMENT_3D ( 'NONE', #64436, #47929, #65469 ) ;
#19 = LINE ( 'NONE', #30858, #67229 ) ;
#20 = ORIENTED_EDGE ( 'NONE', *, *, #41869, .F. ) ;
#21 = MECHANICAL_DESIGN_GEOMETRIC_PRESENTATION_REPRESENTATION (  '', ( #45880 ), #11920 ) ;
#22 = CARTESIAN_POINT ( 'NONE',  ( 3.673940397442104241E-16, -3.000000000000005773, -32.59999999999999432 ) ) ;
#23 = ORIENTED_EDGE ( 'NONE', *, *, #90084, .T. ) ;
#24 = CARTESIAN_POINT ( 'NONE',  ( -5.773502691896257311, 39.25000000000000000, 3.535250795749689387E-16 ) ) ;
#25 = DIRECTION ( 'NONE',  ( 0.000000000000000000, -0.8660254037844385966, 0.5000000000000000000 ) ) ;
#26 = VERTEX_POINT ( 'NONE', #92599 ) ;
#27 = CARTESIAN_POINT ( 'NONE',  ( -25.00000000000001421, -3.061616997868382254E-15, 40.00000000000000000 ) ) ;
#28 = VECTOR ( 'NONE', #59083, 1000.000000000000000 ) ;
#29 = VECTOR ( 'NONE', #17753, 999.9999999999998863 ) ;
#30 = LINE ( 'NONE', #72329, #53209 ) ;
#31 = ORIENTED_EDGE ( 'NONE', *, *, #33284, .F. ) ;
#32 = ORIENTED_EDGE ( 'NONE', *, *, #17116, .F. ) ;
#33 =( BOUNDED_CURVE ( )  B_SPLINE_CURVE ( 2, ( #68114, #21208, #44171, #20694, #52145, #4775, #92523 ),
 .UNSPECIFIED., .F., .F. ) 
 B_SPLINE_CURVE_WITH_KNOTS ( ( 3, 2, 2, 3 ),
 ( 0.7277777777777778567, 0.7296296296296297390, 0.7314814814814816213, 0.7333333333333333925 ),
 .UNSPECIFIED. ) 
 CURVE ( )  GEOMETRIC_REPRESENTATION_ITEM ( )  RATIONAL_B_SPLINE_CURVE ( ( 0.9999999999999920064, 0.8660254037844467012, 1.000000000000000000, 0.8660254037844387076, 1.000000000000000000, 0.8660254037844307140, 1.000000000000007994 ) ) 
 REPRESENTATION_ITEM ( '' )  );
#34 = CARTESIAN_POINT ( 'NONE',  ( 1.300000000000000044, -1.478016689125444261, -1.301042606982605321E-15 ) ) ;
#35 = AXIS2_PLACEMENT_3D ( 'NONE', #97066, #89062, #96552 ) ;
#36 = ORIENTED_EDGE ( 'NONE', *, *, #103076, .T. ) ;
#37 = CARTESIAN_POINT ( 'NONE',  ( 0.000000000000000000, 0.000000000000000000, -4.900000000000000355 ) ) ;
#38 = CARTESIAN_POINT ( 'NONE',  ( 3.807434450128183379, 59.08333333333333570, 2.198223304703357694 ) ) ;
#40 = DIRECTION ( 'NONE',  ( -1.000000000000000000, 0.000000000000000000, 3.469446951953562518E-15 ) ) ;
#39 = CARTESIAN_POINT ( 'NONE',  ( 8.690692836861787285, 24.76214375916076094, 1.476401224401704182 ) ) ;
#41 = ORIENTED_EDGE ( 'NONE', *, *, #15635, .T. ) ;
#42 = ORIENTED_EDGE ( 'NONE', *, *, #94915, .T. ) ;
#43 = CARTESIAN_POINT ( 'NONE',  ( -4.330127018922193649, 87.16666666666667140, 2.500000000000000444 ) ) ;
#44 = CARTESIAN_POINT ( 'NONE',  ( 0.000000000000000000, -2.307179676972448856, -28.20000000000000284 ) ) ;
#45 = LINE ( 'NONE', #39388, #35361 ) ;
#46 = VECTOR ( 'NONE', #66140, 1000.000000000000000 ) ;
#47 = DIRECTION ( 'NONE',  ( 0.000000000000000000, 0.000000000000000000, 1.000000000000000000 ) ) ;
#48 = ORIENTED_EDGE ( 'NONE', *, *, #40158, .T. ) ;
#49 = DIRECTION ( 'NONE',  ( 0.000000000000000000, -1.000000000000000000, 0.000000000000000000 ) ) ;
#50 = CARTESIAN_POINT ( 'NONE',  ( 2.024999999999999911, 31.44910956722881679, 2.479909768273389807E-16 ) ) ;
#51 = CONICAL_SURFACE ( 'NONE', #94932, 1.500000000000002220, 0.9599310885968883600 ) ;
#52 =( NAMED_UNIT ( * ) PLANE_ANGLE_UNIT ( ) SI_UNIT ( $, .RADIAN. ) );
#53 = ADVANCED_FACE ( 'NONE', ( #26636 ), #13965, .T. ) ;
#54 = CARTESIAN_POINT ( 'NONE',  ( 2.886751345948131764, 17.41666666666666785, 4.999999999999999112 ) ) ;
#55 = CARTESIAN_POINT ( 'NONE',  ( -1.012499999999998623, 21.71558837403091502, -1.753701442663489152 ) ) ;
#57 = DIRECTION ( 'NONE',  ( -0.000000000000000000, -0.000000000000000000, 1.000000000000000000 ) ) ;
#56 = CARTESIAN_POINT ( 'NONE',  ( 3.627290860615719925, 13.00000000000000000, 5.986882411780904079 ) ) ;
#58 = VERTEX_POINT ( 'NONE', #101120 ) ;
#59 = EDGE_CURVE ( 'NONE', #77477, #98878, #12215, .T. ) ;
#60 = ORIENTED_EDGE ( 'NONE', *, *, #93209, .T. ) ;
#61 = CARTESIAN_POINT ( 'NONE',  ( -1.650000000000000133, 2.020667218593133001E-16, -0.2450726383733988212 ) ) ;
#62 = SURFACE_STYLE_USAGE ( .BOTH. , #104285 ) ;
#63 = CARTESIAN_POINT ( 'NONE',  ( -6.123233995736766282E-16, 61.50000000000000000, -5.000000000000000000 ) ) ;
#65 = CARTESIAN_POINT ( 'NONE',  ( -2.886751345948130876, 47.41666666666666430, -5.000000000000000000 ) ) ;
#64 = CARTESIAN_POINT ( 'NONE',  ( 6.817324011383532500, 14.92769475049176897, 13.99999999999999822 ) ) ;
#66 = ORIENTED_EDGE ( 'NONE', *, *, #90057, .F. ) ;
#67 = CARTESIAN_POINT ( 'NONE',  ( 5.076579266837575766, 61.00000000000000000, -9.325524824625680413E-16 ) ) ;
#68 = CARTESIAN_POINT ( 'NONE',  ( 20.50000000000000000, 2.225722048072170115E-15, 0.000000000000000000 ) ) ;
#69 = AXIS2_PLACEMENT_3D ( 'NONE', #16527, #80358, #16000 ) ;
#70 = CARTESIAN_POINT ( 'NONE',  ( 3.807434450128181602, 21.91666666666666785, -2.198223304703363024 ) ) ;
#71 = EDGE_CURVE ( 'NONE', #29588, #79507, #8866, .T. ) ;
#72 = CIRCLE ( 'NONE', #81492, 1.500000000000002220 ) ;
#73 = CARTESIAN_POINT ( 'NONE',  ( 0.7875000000000007550, 13.32770514373833848, -1.363990010960490995 ) ) ;
#74 = FACE_OUTER_BOUND ( 'NONE', #81813, .T. ) ;
#75 = DIRECTION ( 'NONE',  ( -1.000000000000000000, 0.000000000000000000, 0.000000000000000000 ) ) ;
#76 = CARTESIAN_POINT ( 'NONE',  ( 21.80359178553217347, -3.505192498784769253E-29, 1.500000000000002442 ) ) ;
#77 = CARTESIAN_POINT ( 'NONE',  ( -5.773502691896257311, 59.75000000000000000, 3.535250795749689387E-16 ) ) ;
#78 = EDGE_CURVE ( 'NONE', #7156, #4614, #91537, .T. ) ;
#79 = EDGE_LOOP ( 'NONE', ( #99892, #53714, #78128, #40778 ) ) ;
#80 = DIRECTION ( 'NONE',  ( 0.000000000000000000, 0.000000000000000000, 1.000000000000000000 ) ) ;
#81 = ORIENTED_EDGE ( 'NONE', *, *, #83995, .F. ) ;
#83 = CARTESIAN_POINT ( 'NONE',  ( 25.25404594944800962, 3.458108258162489346, -67.26314835678346071 ) ) ;
#82 = CARTESIAN_POINT ( 'NONE',  ( 25.00000000000000000, 2.998097986176846419, -54.49999999999997868 ) ) ;
#84 = CARTESIAN_POINT ( 'NONE',  ( 0.2991175329666925786, 16.71664385457858160, -86.75668670072059285 ) ) ;
#85 = DIRECTION ( 'NONE',  ( -0.000000000000000000, -0.000000000000000000, 1.000000000000000000 ) ) ;
#86 = AXIS2_PLACEMENT_3D ( 'NONE', #27982, #43463, #11524 ) ;
#87 = ADVANCED_FACE ( 'NONE', ( #100603 ), #101651, .F. ) ;
#88 = VECTOR ( 'NONE', #20522, 1000.000000000000000 ) ;
#89 = VECTOR ( 'NONE', #30265, 1000.000000000000114 ) ;
#90 = PRODUCT_DEFINITION_FORMATION_WITH_SPECIFIED_SOURCE ( 'ANY', '', #76576, .NOT_KNOWN. ) ;
#92 = EDGE_CURVE ( 'NONE', #71399, #81990, #102657, .T. ) ;
#91 = ORIENTED_EDGE ( 'NONE', *, *, #45632, .T. ) ;
#93 = VECTOR ( 'NONE', #51461, 1000.000000000000000 ) ;
#94 = ORIENTED_EDGE ( 'NONE', *, *, #40740, .T. ) ;
#95 = FACE_OUTER_BOUND ( 'NONE', #25055, .T. ) ;
#96 = ORIENTED_EDGE ( 'NONE', *, *, #16664, .F. ) ;
#97 = CARTESIAN_POINT ( 'NONE',  ( 58.92511018711996940, 22.55893009790530002, -92.94657561700819315 ) ) ;
#98 = DIRECTION ( 'NONE',  ( 0.000000000000000000, 0.000000000000000000, -1.000000000000000000 ) ) ;
#99 = DIRECTION ( 'NONE',  ( 0.5735764363510403863, -0.8191520442889957954, 1.003171929053529924E-16 ) ) ;
#100 = DIRECTION ( 'NONE',  ( -1.000000000000000000, 0.000000000000000000, 0.000000000000000000 ) ) ;
#101 = UNCERTAINTY_MEASURE_WITH_UNIT (LENGTH_MEASURE( 1.000000000000000082E-05 ), #100810, 'distance_accuracy_value', 'NONE');
#102 = EDGE_CURVE ( 'NONE', #56974, #22782, #10184, .T. ) ;
#103 = ADVANCED_FACE ( 'NONE', ( #42645 ), #11760, .F. ) ;
#104 = CARTESIAN_POINT ( 'NONE',  ( 16.00000000000000000, 35.00483361540263161, -94.87787031712950636 ) ) ;
#105 = VECTOR ( 'NONE', #38065, 1000.000000000000000 ) ;
#106 = DIRECTION ( 'NONE',  ( 0.000000000000000000, -0.000000000000000000, 1.000000000000000000 ) ) ;
#107 = ORIENTED_EDGE ( 'NONE', *, *, #23989, .F. ) ;
#108 = ORIENTED_EDGE ( 'NONE', *, *, #30349, .T. ) ;
#109 = CARTESIAN_POINT ( 'NONE',  ( -2.538289633418789215, 83.66666666666667140, -4.396446609406720718 ) ) ;
#110 = ADVANCED_FACE ( 'NONE', ( #76653 ), #6203, .T. ) ;
#111 = CARTESIAN_POINT ( 'NONE',  ( 30.49999999999998934, 14.87533784030565442, -18.00000000000000000 ) ) ;
#112 = CYLINDRICAL_SURFACE ( 'NONE', #2645, 1.499999999999990008 ) ;
#113 = VERTEX_POINT ( 'NONE', #67645 ) ;
#114 = FACE_OUTER_BOUND ( 'NONE', #5528, .T. ) ;
#115 = CARTESIAN_POINT ( 'NONE',  ( 3.500000000000000000, 2.020725942163687616, -3.200000000000000178 ) ) ;
#116 = DIRECTION ( 'NONE',  ( 1.000000000000000000, 0.000000000000000000, 0.000000000000000000 ) ) ;
#117 = AXIS2_PLACEMENT_3D ( 'NONE', #63667, #6734, #105108 ) ;
#118 =( LENGTH_UNIT ( ) NAMED_UNIT ( * ) SI_UNIT ( .MILLI., .METRE. ) );
#119 = DIRECTION ( 'NONE',  ( 0.000000000000000000, -1.000000000000000000, -9.022566347774750458E-15 ) ) ;
#120 = VERTEX_POINT ( 'NONE', #92068 ) ;
#121 = VERTEX_POINT ( 'NONE', #19184 ) ;
#122 = DIRECTION ( 'NONE',  ( 0.000000000000000000, 0.000000000000000000, -1.000000000000000000 ) ) ;
#123 = FACE_OUTER_BOUND ( 'NONE', #10760, .T. ) ;
#124 = ADVANCED_FACE ( 'NONE', ( #11223 ), #102176, .F. ) ;
#125 = CARTESIAN_POINT ( 'NONE',  ( 0.000000000000000000, -2.307179676972448856, -19.40000000000000213 ) ) ;
#126 =( LENGTH_UNIT ( ) NAMED_UNIT ( * ) SI_UNIT ( .MILLI., .METRE. ) );
#127 = DIRECTION ( 'NONE',  ( 0.000000000000000000, 0.000000000000000000, 1.000000000000000000 ) ) ;
#128 = EDGE_CURVE ( 'NONE', #101516, #104550, #97922, .T. ) ;
#129 = VERTEX_POINT ( 'NONE', #96281 ) ;
#130 = CARTESIAN_POINT ( 'NONE',  ( -0.1297890694529653388, 5.412379228130362208, -16.35314685314682848 ) ) ;
#131 = CARTESIAN_POINT ( 'NONE',  ( -2.024999999999999023, 11.97988616228567871, -1.169134295108992916 ) ) ;
#132 = CARTESIAN_POINT ( 'NONE',  ( 70.00000000000000000, 0.000000000000000000, 4.000000000000000000 ) ) ;
#133 = VERTEX_POINT ( 'NONE', #22834 ) ;
#134 = DIRECTION ( 'NONE',  ( 0.000000000000000000, 1.000000000000000000, 0.000000000000000000 ) ) ;
#135 = ORIENTED_EDGE ( 'NONE', *, *, #88940, .T. ) ;
#137 = ORIENTED_EDGE ( 'NONE', *, *, #101370, .F. ) ;
#136 = CARTESIAN_POINT ( 'NONE',  ( 85.51138809366467797, 3.199999999999999734, -124.4400156680533485 ) ) ;
#138 = VECTOR ( 'NONE', #53720, 1000.000000000000000 ) ;
#139 = CARTESIAN_POINT ( 'NONE',  ( 20.69640821446782653, 9.639376512966943232E-16, 0.000000000000000000 ) ) ;
#140 = EDGE_CURVE ( 'NONE', #3503, #44179, #54321, .T. ) ;
#141 = ORIENTED_EDGE ( 'NONE', *, *, #67643, .F. ) ;
#142 = CARTESIAN_POINT ( 'NONE',  ( -13.00000000000001421, 12.99999999999999467, 33.64000000000000767 ) ) ;
#143 = CIRCLE ( 'NONE', #96927, 2.000000000000000000 ) ;
#144 = VERTEX_POINT ( 'NONE', #47371 ) ;
#145 = EDGE_LOOP ( 'NONE', ( #103143, #59780, #25505, #63689 ) ) ;
#146 = CARTESIAN_POINT ( 'NONE',  ( -31.74999999999995737, 1.836970198721003310E-16, -1.499999999999978240 ) ) ;
#147 = CIRCLE ( 'NONE', #32365, 1.219500000000002249 ) ;
#148 = VERTEX_POINT ( 'NONE', #86718 ) ;
#149 = EDGE_LOOP ( 'NONE', ( #81045, #40131, #24450, #28488 ) ) ;
#150 = PLANE ( 'NONE',  #87111 ) ;
#151 = LINE ( 'NONE', #16595, #82009 ) ;
#152 = VERTEX_POINT ( 'NONE', #37801 ) ;
#153 = ORIENTED_EDGE ( 'NONE', *, *, #24300, .T. ) ;
#154 = CARTESIAN_POINT ( 'NONE',  ( 56.58402478004476421, 6.256751596311266539, -29.52391254997693437 ) ) ;
#155 = CARTESIAN_POINT ( 'NONE',  ( 3.340812001983456917E-16, 8.536186882533534970, -1.818653347947321253 ) ) ;
#156 = TOROIDAL_SURFACE ( 'NONE', #18764, 4.799999999999999822, 0.2999999999999999889 ) ;
#157 = DIRECTION ( 'NONE',  ( 0.000000000000000000, -1.000000000000000000, 0.000000000000000000 ) ) ;
#158 = CARTESIAN_POINT ( 'NONE',  ( 66.38050282104093469, 28.25028571273082179, 5.065449846949793056 ) ) ;
#159 = EDGE_CURVE ( 'NONE', #61576, #51229, #86188, .T. ) ;
#160 = CARTESIAN_POINT ( 'NONE',  ( 10.58383661375633267, 24.25866282823956155, 4.087112680131032683 ) ) ;
#161 = AXIS2_PLACEMENT_3D ( 'NONE', #690, #65572, #25082 ) ;
#162 = CARTESIAN_POINT ( 'NONE',  ( -3.807434450128182490, 46.58333333333332860, -2.198223304703359915 ) ) ;
#163 = LINE ( 'NONE', #47515, #2721 ) ;
#164 = DIRECTION ( 'NONE',  ( -8.462065736472231082E-17, 0.000000000000000000, 1.000000000000000000 ) ) ;
#165 = CONICAL_SURFACE ( 'NONE', #81658, 2.750000000000000444, 1.047197551196596743 ) ;
#166 = ORIENTED_EDGE ( 'NONE', *, *, #97595, .F. ) ;
#167 = CARTESIAN_POINT ( 'NONE',  ( 2.886751345948126879, 98.08333333333332860, -5.000000000000000888 ) ) ;
#168 = CONICAL_SURFACE ( 'NONE', #23862, 1.500000000000000888, 0.9599310885968821427 ) ;
#169 = CARTESIAN_POINT ( 'NONE',  ( -2.886751345948128211, 28.58333333333333215, 5.000000000000000000 ) ) ;
#170 = DIRECTION ( 'NONE',  ( 0.000000000000000000, 0.000000000000000000, -1.000000000000000000 ) ) ;
#171 = DIRECTION ( 'NONE',  ( -1.000000000000000000, -0.000000000000000000, -0.000000000000000000 ) ) ;
#172 = ORIENTED_EDGE ( 'NONE', *, *, #99096, .T. ) ;
#173 = CARTESIAN_POINT ( 'NONE',  ( -5.000000000000000000, 0.4881033300985013201, -4.573977915173220598E-17 ) ) ;
#174 = AXIS2_PLACEMENT_3D ( 'NONE', #21229, #35655, #76608 ) ;
#175 = DIRECTION ( 'NONE',  ( 1.000000000000000000, 1.224606353822377258E-16, 0.000000000000000000 ) ) ;
#177 = EDGE_CURVE ( 'NONE', #26235, #61338, #65676, .T. ) ;
#176 = CARTESIAN_POINT ( 'NONE',  ( -2.024999999999999911, 0.1497576646058515204, 1.169134295108991806 ) ) ;
#178 =( BOUNDED_CURVE ( )  B_SPLINE_CURVE ( 3, ( #99215, #34847, #41273, #97645 ),
 .UNSPECIFIED., .F., .F. ) 
 B_SPLINE_CURVE_WITH_KNOTS ( ( 4, 4 ),
 ( 4.712388980384689674, 6.283185307179582679 ),
 .UNSPECIFIED. ) 
 CURVE ( )  GEOMETRIC_REPRESENTATION_ITEM ( )  RATIONAL_B_SPLINE_CURVE ( ( 1.000000000000000000, 0.8047378541243649375, 0.8047378541243649375, 1.000000000000000000 ) ) 
 REPRESENTATION_ITEM ( '' )  );
#179 = LINE ( 'NONE', #91028, #99282 ) ;
#180 = CONICAL_SURFACE ( 'NONE', #88439, 1.219500000000000917, 0.9599310885968759255 ) ;
#181 = EDGE_CURVE ( 'NONE', #27802, #75994, #79221, .T. ) ;
#182 = CARTESIAN_POINT ( 'NONE',  ( 3.340812001983457410E-16, 23.36292268469527755, -1.818653347947321475 ) ) ;
#183 = FACE_OUTER_BOUND ( 'NONE', #25159, .T. ) ;
#184 = DIRECTION ( 'NONE',  ( 0.000000000000000000, 0.000000000000000000, -1.000000000000000000 ) ) ;
#185 = ORIENTED_EDGE ( 'NONE', *, *, #66320, .F. ) ;
#186 = EDGE_CURVE ( 'NONE', #34029, #63679, #12809, .T. ) ;
#187 = FACE_OUTER_BOUND ( 'NONE', #78462, .T. ) ;
#188 = CARTESIAN_POINT ( 'NONE',  ( 21.05682081548780360, 9.353578577710884190, -104.0728838481486918 ) ) ;
#190 = DIRECTION ( 'NONE',  ( -0.1710878697460345432, -0.9702875252478146972, 0.1710878697460326836 ) ) ;
#189 = FACE_OUTER_BOUND ( 'NONE', #47946, .T. ) ;
#191 = CARTESIAN_POINT ( 'NONE',  ( 0.000000000000000000, 42.24999999999999289, 4.396446609406721606 ) ) ;
#192 = LINE ( 'NONE', #23532, #47286 ) ;
#193 = ADVANCED_FACE ( 'NONE', ( #95242 ), #33355, .T. ) ;
#194 = CARTESIAN_POINT ( 'NONE',  ( 65.17140854148598805, 6.774439205711318301, -103.4142957292570060 ) ) ;
#195 = AXIS2_PLACEMENT_3D ( 'NONE', #50055, #88358, #104321 ) ;
#196 = CARTESIAN_POINT ( 'NONE',  ( -2.024999999999999911, 12.27940149149738147, 1.169134295108991584 ) ) ;
#197 = PRESENTATION_STYLE_ASSIGNMENT (( #98542 ) ) ;
#198 = CARTESIAN_POINT ( 'NONE',  ( 1.300000000000000044, 1.108512516844079698, -0.6400000000000009015 ) ) ;
#200 = CARTESIAN_POINT ( 'NONE',  ( -4.330127018922193649, 73.83333333333332860, -2.499999999999998668 ) ) ;
#199 = DIRECTION ( 'NONE',  ( 0.000000000000000000, -1.000000000000000000, -0.000000000000000000 ) ) ;
#201 = AXIS2_PLACEMENT_3D ( 'NONE', #73212, #23714, #63172 ) ;
#202 = DIRECTION ( 'NONE',  ( -1.000000000000000000, 0.000000000000000000, 0.000000000000000000 ) ) ;
#203 = EDGE_CURVE ( 'NONE', #71029, #33259, #77683, .T. ) ;
#204 = EDGE_LOOP ( 'NONE', ( #16071, #81599, #20635, #102958 ) ) ;
#205 = DIRECTION ( 'NONE',  ( 0.000000000000000000, 0.000000000000000000, 1.000000000000000000 ) ) ;
#206 = ORIENTED_EDGE ( 'NONE', *, *, #96469, .T. ) ;
#207 = DIRECTION ( 'NONE',  ( -1.000000000000000000, -1.224606353822377258E-16, -0.000000000000000000 ) ) ;
#208 = CARTESIAN_POINT ( 'NONE',  ( -3.807434450128182490, 93.58333333333332860, -2.198223304703359915 ) ) ;
#209 = CARTESIAN_POINT ( 'NONE',  ( 3.499999999999999556, 1.362959798491814700, -3.060265505016217080 ) ) ;
#210 = AXIS2_PLACEMENT_3D ( 'NONE', #50804, #10859, #81636 ) ;
#211 = SURFACE_STYLE_USAGE ( .BOTH. , #56581 ) ;
#212 = ADVANCED_FACE ( 'NONE', ( #69749 ), #57723, .T. ) ;
#213 = AXIS2_PLACEMENT_3D ( 'NONE', #72663, #30143, #22122 ) ;
#214 = EDGE_CURVE ( 'NONE', #34729, #95640, #16914, .T. ) ;
#216 = ORIENTED_EDGE ( 'NONE', *, *, #48293, .T. ) ;
#215 = VECTOR ( 'NONE', #31610, 1000.000000000000000 ) ;
#217 = DIRECTION ( 'NONE',  ( 1.445602896647339410E-16, 1.000000000000000000, 0.000000000000000000 ) ) ;
#218 = B_SPLINE_CURVE_WITH_KNOTS ( 'NONE', 3,
 ( #33956, #98846, #86031, #93500, #54157, #19548, #60035, #69589, #68025, #60561, #102030, #94549, #37651, #100956, #44596, #20076, #85515, #52049, #43541, #84459 ),
 .UNSPECIFIED., .F., .F.,
 ( 4, 2, 2, 2, 2, 2, 2, 2, 2, 4 ),
 ( 0.000000000000000000, 0.0005228395749210163791, 0.001045679149842032758, 0.002091358299684077660, 0.003137037449526122127, 0.004182716599368167462, 0.006274074899052250326, 0.008365433198736333190, 0.01254814979810450759, 0.01673086639747268373 ),
 .UNSPECIFIED. ) ;
#219 = CARTESIAN_POINT ( 'NONE',  ( 0.000000000000000000, -2.307179676972448856, -71.40000000000000568 ) ) ;
#220 = CARTESIAN_POINT ( 'NONE',  ( 78.57099557353616603, 14.27008419981717147, 4.133342122916417338 ) ) ;
#221 = EDGE_CURVE ( 'NONE', #102754, #76836, #11838, .T. ) ;
#222 = CARTESIAN_POINT ( 'NONE',  ( -2.886751345948129988, 18.41666666666666430, -5.000000000000000000 ) ) ;
#223 = DIRECTION ( 'NONE',  ( 0.000000000000000000, 0.000000000000000000, -1.000000000000000000 ) ) ;
#224 = EDGE_CURVE ( 'NONE', #85742, #67339, #23899, .T. ) ;
#225 = ORIENTED_EDGE ( 'NONE', *, *, #83523, .F. ) ;
#226 = CYLINDRICAL_SURFACE ( 'NONE', #8753, 1.499999999999978240 ) ;
#227 = CARTESIAN_POINT ( 'NONE',  ( 5.000000000000002665, -0.9724665692850987808, -6.058069561147898519 ) ) ;
#228 = ADVANCED_FACE ( 'NONE', ( #33465 ), #8496, .T. ) ;
#229 = AXIS2_PLACEMENT_3D ( 'NONE', #32685, #82660, #9802 ) ;
#230 = VECTOR ( 'NONE', #55376, 1000.000000000000000 ) ;
#231 = DIRECTION ( 'NONE',  ( 0.000000000000000000, -1.000000000000000000, 0.000000000000000000 ) ) ;
#232 = CARTESIAN_POINT ( 'NONE',  ( -3.690269021430691635E-15, 11.50000000000000000, 0.000000000000000000 ) ) ;
#233 = ORIENTED_EDGE ( 'NONE', *, *, #67470, .T. ) ;
#234 = CARTESIAN_POINT ( 'NONE',  ( 0.000000000000000000, 3.064027690094472715E-14, -75.79999999999998295 ) ) ;
#236 = FILL_AREA_STYLE ('',( #90562 ) ) ;
#235 = VECTOR ( 'NONE', #18443, 1000.000000000000000 ) ;
#237 = PRODUCT_DEFINITION_CONTEXT ( 'detailed design', #1928, 'design' ) ;
#238 = ORIENTED_EDGE ( 'NONE', *, *, #48880, .F. ) ;
#239 = DIRECTION ( 'NONE',  ( -1.000000000000000000, 8.673617379884037937E-17, 0.000000000000000000 ) ) ;
#240 = CARTESIAN_POINT ( 'NONE',  ( -1.841465337348318743, -2.112255972321553710, -0.02351960456807622446 ) ) ;
#241 = FACE_OUTER_BOUND ( 'NONE', #64530, .T. ) ;
#242 = EDGE_LOOP ( 'NONE', ( #11581, #92847 ) ) ;
#244 = ORIENTED_EDGE ( 'NONE', *, *, #79550, .F. ) ;
#243 = FACE_OUTER_BOUND ( 'NONE', #19183, .T. ) ;
#245 = ORIENTED_EDGE ( 'NONE', *, *, #74814, .F. ) ;
#246 = CARTESIAN_POINT ( 'NONE',  ( 20.19640821446781942, 2.249774322810190247E-15, 0.000000000000000000 ) ) ;
#247 = DIRECTION ( 'NONE',  ( 0.000000000000000000, -8.063230763406558297E-15, 1.000000000000000000 ) ) ;
#248 = CARTESIAN_POINT ( 'NONE',  ( 11.33670968410191016, 26.31473617301675461, 13.65322512488622131 ) ) ;
#249 = DIRECTION ( 'NONE',  ( -1.000000000000000000, -3.401418580346677368E-16, 0.000000000000000000 ) ) ;
#250 = CARTESIAN_POINT ( 'NONE',  ( -1.319357379275014175, 3.827785664958978952E-16, 1.275897720985674111 ) ) ;
#251 = EDGE_CURVE ( 'NONE', #42449, #61712, #97331, .T. ) ;
#252 = ORIENTED_EDGE ( 'NONE', *, *, #72440, .T. ) ;
#253 = VERTEX_POINT ( 'NONE', #16991 ) ;
#254 = CARTESIAN_POINT ( 'NONE',  ( 1.019150042136374168E-14, 3.175426480542951513, -0.2456200930618691880 ) ) ;
#255 = ORIENTED_EDGE ( 'NONE', *, *, #72804, .F. ) ;
#256 = ORIENTED_EDGE ( 'NONE', *, *, #102859, .F. ) ;
#257 = CARTESIAN_POINT ( 'NONE',  ( 19.19640821446782297, -1.500000000000000000, 1.836970198721030920E-16 ) ) ;
#258 = CARTESIAN_POINT ( 'NONE',  ( 2.886751345948031844, 89.41666666666667140, 5.000000000000170530 ) ) ;
#259 = CARTESIAN_POINT ( 'NONE',  ( 134.6184744449688822, 4.424334826755209171, -0.4310922029150138779 ) ) ;
#261 = ORIENTED_EDGE ( 'NONE', *, *, #88679, .F. ) ;
#260 = FACE_OUTER_BOUND ( 'NONE', #83132, .T. ) ;
#262 = DIRECTION ( 'NONE',  ( 0.000000000000000000, -1.000000000000000000, 0.000000000000000000 ) ) ;
#263 = DIRECTION ( 'NONE',  ( 0.000000000000000000, -1.000000000000000000, 0.000000000000000000 ) ) ;
#264 = PRESENTATION_LAYER_ASSIGNMENT (  '', '', ( #91937 ) ) ;
#265 = CARTESIAN_POINT ( 'NONE',  ( -31.74999999999995737, 0.000000000000000000, 1.499999999999990008 ) ) ;
#266 = EDGE_CURVE ( 'NONE', #83169, #61712, #35612, .T. ) ;
#267 = EDGE_CURVE ( 'NONE', #72348, #99093, #49238, .T. ) ;
#268 = DIRECTION ( 'NONE',  ( 0.000000000000000000, -1.000000000000000000, 0.000000000000000000 ) ) ;
#269 = ORIENTED_EDGE ( 'NONE', *, *, #16469, .T. ) ;
#270 = CARTESIAN_POINT ( 'NONE',  ( 3.243850823024229335, 1.132290967189122144, -12.85026401286812003 ) ) ;
#271 = EDGE_CURVE ( 'NONE', #71675, #33839, #81862, .T. ) ;
#272 = CARTESIAN_POINT ( 'NONE',  ( 20.00000000000000355, 13.93810168523617676, -49.78999999999998494 ) ) ;
#273 = DIRECTION ( 'NONE',  ( 0.000000000000000000, 0.000000000000000000, -1.000000000000000000 ) ) ;
#274 = EDGE_LOOP ( 'NONE', ( #84860, #82087, #16867, #82748 ) ) ;
#275 = CARTESIAN_POINT ( 'NONE',  ( 67.92099281808114597, 27.28246049859335542, 13.01102453276748783 ) ) ;
#276 = AXIS2_PLACEMENT_3D ( 'NONE', #92156, #69840, #28863 ) ;
#277 = ORIENTED_EDGE ( 'NONE', *, *, #36663, .T. ) ;
#278 = EDGE_LOOP ( 'NONE', ( #2867, #83653, #94640, #88431, #10472 ) ) ;
#279 = CARTESIAN_POINT ( 'NONE',  ( 26.99968503024445354, 5.324938580338819172, -72.63867068467878596 ) ) ;
#280 = LINE ( 'NONE', #26219, #70135 ) ;
#281 = EDGE_LOOP ( 'NONE', ( #82495, #57259 ) ) ;
#282 = ORIENTED_EDGE ( 'NONE', *, *, #45786, .F. ) ;
#283 = CARTESIAN_POINT ( 'NONE',  ( -2.732188954727710506, 7.862316052755042861, 5.341982865568263961 ) ) ;
#284 = AXIS2_PLACEMENT_3D ( 'NONE', #77199, #4893, #68219 ) ;
#285 = CARTESIAN_POINT ( 'NONE',  ( 0.000000000000000000, 64.00000000000000000, 5.000000000000000000 ) ) ;
#286 = CARTESIAN_POINT ( 'NONE',  ( 0.000000000000000000, 3.064027690094472715E-14, -34.19999999999997442 ) ) ;
#287 = CARTESIAN_POINT ( 'NONE',  ( 146.5000008757003229, -3.749999999999999556, -2.618165483365214796E-06 ) ) ;
#288 = FACE_OUTER_BOUND ( 'NONE', #28480, .T. ) ;
#289 = EDGE_CURVE ( 'NONE', #92649, #98656, #67913, .T. ) ;
#290 = CARTESIAN_POINT ( 'NONE',  ( -5.000000000000000888, -2.886751345948148639, -6.099999999999999645 ) ) ;
#291 = PLANE ( 'NONE',  #35 ) ;
#292 = ORIENTED_EDGE ( 'NONE', *, *, #51015, .F. ) ;
#293 = VERTEX_POINT ( 'NONE', #89321 ) ;
#294 = EDGE_CURVE ( 'NONE', #35784, #68290, #90363, .T. ) ;
#295 = DIRECTION ( 'NONE',  ( -9.020423150189582877E-17, 1.000000000000000000, -1.232595164407830946E-32 ) ) ;
#296 = ADVANCED_FACE ( 'NONE', ( #32423 ), #62846, .T. ) ;
#297 = AXIS2_PLACEMENT_3D ( 'NONE', #59398, #1432, #41312 ) ;
#298 = CARTESIAN_POINT ( 'NONE',  ( -27.40735675384729220, 13.02271098266785643, 28.05186043885970548 ) ) ;
#299 = LINE ( 'NONE', #40698, #44425 ) ;
#300 = EDGE_LOOP ( 'NONE', ( #83634, #91024, #3002, #104198 ) ) ;
#301 = EDGE_LOOP ( 'NONE', ( #58312, #43672 ) ) ;
#302 = CARTESIAN_POINT ( 'NONE',  ( 5.166612441529853328, -11.49999999999999822, 0.4842527858395885842 ) ) ;
#303 = CARTESIAN_POINT ( 'NONE',  ( -2.886751345948128211, 71.08333333333332860, 5.000000000000000000 ) ) ;
#304 = DIRECTION ( 'NONE',  ( -1.000000000000000000, -1.224606353822377258E-16, -0.000000000000000000 ) ) ;
#305 = DIRECTION ( 'NONE',  ( -0.000000000000000000, -0.000000000000000000, -1.000000000000000000 ) ) ;
#307 = ADVANCED_FACE ( 'NONE', ( #16467 ), #66471, .T. ) ;
#306 = CARTESIAN_POINT ( 'NONE',  ( -2.024999999999999911, 7.788125565686724983, 1.169134295108991584 ) ) ;
#308 = DIRECTION ( 'NONE',  ( -1.000000000000000000, -0.000000000000000000, -0.000000000000000000 ) ) ;
#309 = ADVANCED_FACE ( 'NONE', ( #17500 ), #9014, .T. ) ;
#310 = CARTESIAN_POINT ( 'NONE',  ( -1.575000000000000400, 30.70032124419956077, 0.9093266739736605153 ) ) ;
#311 = CARTESIAN_POINT ( 'NONE',  ( 72.45993579437711674, 40.00000000000000000, -10.99999999999999645 ) ) ;
#312 = CARTESIAN_POINT ( 'NONE',  ( 15.24999999999999822, 19.49999999999998224, 70.60000000000000853 ) ) ;
#313 = ADVANCED_FACE ( 'NONE', ( #18008 ), #25974, .F. ) ;
#314 = VERTEX_POINT ( 'NONE', #82922 ) ;
#315 = AXIS2_PLACEMENT_3D ( 'NONE', #19207, #84635, #18674 ) ;
#316 = DIRECTION ( 'NONE',  ( 0.000000000000000000, -1.000000000000000000, -9.022566347774750458E-15 ) ) ;
#318 = CARTESIAN_POINT ( 'NONE',  ( 3.807434450128181602, 98.91666666666667140, -2.198223304703363024 ) ) ;
#317 = DIRECTION ( 'NONE',  ( -1.000000000000000000, 0.000000000000000000, 0.000000000000000000 ) ) ;
#319 = CONICAL_SURFACE ( 'NONE', #69938, 3.000000000000030642, 1.047197551196606513 ) ;
#320 = EDGE_CURVE ( 'NONE', #95607, #11490, #42519, .T. ) ;
#321 = FACE_OUTER_BOUND ( 'NONE', #84023, .T. ) ;
#322 = CARTESIAN_POINT ( 'NONE',  ( 0.000000000000000000, 1.900000000000000133, 0.000000000000000000 ) ) ;
#324 = DIRECTION ( 'NONE',  ( 1.026468858497600010E-16, 0.3826834323650901704, 0.9238795325112866275 ) ) ;
#323 = DIRECTION ( 'NONE',  ( -0.000000000000000000, -1.000000000000000000, -0.000000000000000000 ) ) ;
#325 = CARTESIAN_POINT ( 'NONE',  ( 5.076579266837575766, 27.00000000000000000, -9.325524824625680413E-16 ) ) ;
#327 = CARTESIAN_POINT ( 'NONE',  ( 30.20629794795110712, 5.649178034475578869, -24.19350058427810168 ) ) ;
#326 = CARTESIAN_POINT ( 'NONE',  ( -0.01746657832698047391, 18.25905743785961732, -90.60007657480610987 ) ) ;
#328 = EDGE_CURVE ( 'NONE', #39714, #7619, #90880, .T. ) ;
#329 = PRESENTATION_STYLE_ASSIGNMENT (( #64700 ) ) ;
#330 = VERTEX_POINT ( 'NONE', #78480 ) ;
#331 = CYLINDRICAL_SURFACE ( 'NONE', #69516, 5.000000000000000000 ) ;
#332 = CARTESIAN_POINT ( 'NONE',  ( 5.773502691896257311, 50.25000000000000000, -1.060575238724906964E-15 ) ) ;
#333 = VECTOR ( 'NONE', #66692, 1000.000000000000000 ) ;
#334 = EDGE_CURVE ( 'NONE', #56101, #9606, #32328, .T. ) ;
#335 = CARTESIAN_POINT ( 'NONE',  ( 0.000000000000000000, 0.000000000000000000, 0.000000000000000000 ) ) ;
#336 = FACE_OUTER_BOUND ( 'NONE', #77074, .T. ) ;
#337 =( BOUNDED_CURVE ( )  B_SPLINE_CURVE ( 2, ( #63466, #95864, #55463, #87870, #15534, #47486, #7041 ),
 .UNSPECIFIED., .F., .F. ) 
 B_SPLINE_CURVE_WITH_KNOTS ( ( 3, 2, 2, 3 ),
 ( 0.1555555555555555303, 0.1574074074074073848, 0.1592592592592592393, 0.1611111111111110938 ),
 .UNSPECIFIED. ) 
 CURVE ( )  GEOMETRIC_REPRESENTATION_ITEM ( )  RATIONAL_B_SPLINE_CURVE ( ( 1.000000000000001998, 0.8660254037844365982, 1.000000000000000000, 0.8660254037844387076, 1.000000000000000000, 0.8660254037844407060, 0.9999999999999980016 ) ) 
 REPRESENTATION_ITEM ( '' )  );
#338 = CARTESIAN_POINT ( 'NONE',  ( 3.807434450128181602, 77.91666666666665719, -2.198223304703363024 ) ) ;
#339 = LINE ( 'NONE', #90159, #20255 ) ;
#340 = DIRECTION ( 'NONE',  ( -0.5735764363510540420, 0.8191520442889862474, 1.003171929053518091E-16 ) ) ;
#341 = CARTESIAN_POINT ( 'NONE',  ( -3.807434450128182490, 52.58333333333332860, -2.198223304703359915 ) ) ;
#342 = CARTESIAN_POINT ( 'NONE',  ( 23.00000000000000000, 60.00000000000000000, -99.99999999999998579 ) ) ;
#344 = ADVANCED_FACE ( 'NONE', ( #18532 ), #20404, .T. ) ;
#343 = AXIS2_PLACEMENT_3D ( 'NONE', #21094, #53601, #13153 ) ;
#345 = CARTESIAN_POINT ( 'NONE',  ( 6.000000000000000000, 4.999999999999996447, -4.000000000000000000 ) ) ;
#346 = ORIENTED_EDGE ( 'NONE', *, *, #36437, .F. ) ;
#347 = PRESENTATION_STYLE_ASSIGNMENT (( #56707 ) ) ;
#348 = EDGE_CURVE ( 'NONE', #82201, #20481, #42517, .T. ) ;
#349 = SURFACE_SIDE_STYLE ('',( #73196 ) ) ;
#350 = EDGE_CURVE ( 'NONE', #103692, #91667, #11091, .T. ) ;
#351 = DIRECTION ( 'NONE',  ( -0.000000000000000000, 8.063230763406558297E-15, -1.000000000000000000 ) ) ;
#352 = LINE ( 'NONE', #32222, #13798 ) ;
#353 = CIRCLE ( 'NONE', #13908, 2.750000000000002665 ) ;
#354 = CARTESIAN_POINT ( 'NONE',  ( 112.6568542494923975, 4.000000000000000888, -16.15685424949239390 ) ) ;
#355 = DIRECTION ( 'NONE',  ( -0.000000000000000000, -0.000000000000000000, -1.000000000000000000 ) ) ;
#356 = ADVANCED_FACE ( 'NONE', ( #19585 ), #75995, .F. ) ;
#357 = CARTESIAN_POINT ( 'NONE',  ( -2.659632500569392821, 6.777534932314155824, -5.378473629482757978 ) ) ;
#358 = DIRECTION ( 'NONE',  ( -0.5735764363510540420, 0.8191520442889862474, 1.003171929053518091E-16 ) ) ;
#359 = CIRCLE ( 'NONE', #58031, 1.250000000000000000 ) ;
#360 = AXIS2_PLACEMENT_3D ( 'NONE', #22243, #62756, #104170 ) ;
#361 = EDGE_CURVE ( 'NONE', #93731, #6757, #98890, .T. ) ;
#362 = DIRECTION ( 'NONE',  ( 0.000000000000000000, -0.8660254037844385966, 0.5000000000000000000 ) ) ;
#363 = VECTOR ( 'NONE', #91347, 1000.000000000000000 ) ;
#364 = ORIENTED_EDGE ( 'NONE', *, *, #75414, .F. ) ;
#365 = CYLINDRICAL_SURFACE ( 'NONE', #63844, 1.499999999999990008 ) ;
#366 = EDGE_LOOP ( 'NONE', ( #58809, #11892, #87723, #90559 ) ) ;
#367 = ADVANCED_FACE ( 'NONE', ( #35039 ), #96889, .T. ) ;
#368 =( LENGTH_UNIT ( ) NAMED_UNIT ( * ) SI_UNIT ( .MILLI., .METRE. ) );
#369 = ORIENTED_EDGE ( 'NONE', *, *, #89529, .F. ) ;
#370 = LINE ( 'NONE', #31711, #6936 ) ;
#371 = AXIS2_PLACEMENT_3D ( 'NONE', #88270, #6386, #55336 ) ;
#372 = AXIS2_PLACEMENT_3D ( 'NONE', #19965, #3539, #46055 ) ;
#373 = CARTESIAN_POINT ( 'NONE',  ( 149.4999999999999716, -3.749999999999999556, -49.00000000000005684 ) ) ;
#374 = DIRECTION ( 'NONE',  ( 0.000000000000000000, -1.000000000000000000, 0.000000000000000000 ) ) ;
#375 = VERTEX_POINT ( 'NONE', #59010 ) ;
#376 = CARTESIAN_POINT ( 'NONE',  ( -6.123233995736766282E-16, 80.00000000000000000, -5.000000000000000000 ) ) ;
#377 = PLANE ( 'NONE',  #54742 ) ;
#378 = FACE_OUTER_BOUND ( 'NONE', #66455, .T. ) ;
#379 = CARTESIAN_POINT ( 'NONE',  ( 0.2944166133294836007, 0.000000000000000000, 6.993805749218060086 ) ) ;
#380 = CARTESIAN_POINT ( 'NONE',  ( 49.99999999999996447, 34.10000000000001563, -35.45000000000001705 ) ) ;
#381 =( NAMED_UNIT ( * ) PLANE_ANGLE_UNIT ( ) SI_UNIT ( $, .RADIAN. ) );
#382 = CYLINDRICAL_SURFACE ( 'NONE', #90641, 2.749999999999999112 ) ;
#383 = EDGE_CURVE ( 'NONE', #18252, #19579, #59556, .T. ) ;
#384 = ORIENTED_EDGE ( 'NONE', *, *, #32339, .T. ) ;
#385 = ORIENTED_EDGE ( 'NONE', *, *, #78235, .F. ) ;
#386 = STYLED_ITEM ( 'NONE', ( #38529 ), #56485 ) ;
#387 = APPLICATION_PROTOCOL_DEFINITION ( 'draft international standard', 'automotive_design', 1998, #80014 ) ;
#388 = AXIS2_PLACEMENT_3D ( 'NONE', #98706, #8829, #74757 ) ;
#389 = ORIENTED_EDGE ( 'NONE', *, *, #90783, .T. ) ;
#390 = FACE_OUTER_BOUND ( 'NONE', #52763, .T. ) ;
#391 = DIRECTION ( 'NONE',  ( 0.000000000000000000, 0.000000000000000000, -1.000000000000000000 ) ) ;
#392 = CARTESIAN_POINT ( 'NONE',  ( -6.885608577545333016E-16, -3.175426480542950625, -2.399999999999999911 ) ) ;
#394 = VERTEX_POINT ( 'NONE', #3685 ) ;
#393 = CARTESIAN_POINT ( 'NONE',  ( 50.95152776941561257, 3.003491120271172932, -73.04313177113294842 ) ) ;
#395 = LINE ( 'NONE', #40256, #35537 ) ;
#396 = UNCERTAINTY_MEASURE_WITH_UNIT (LENGTH_MEASURE( 1.000000000000000082E-05 ), #6601, 'distance_accuracy_value', 'NONE');
#397 = AXIS2_PLACEMENT_3D ( 'NONE', #76967, #20568, #36554 ) ;
#398 = DIRECTION ( 'NONE',  ( -1.000000000000000000, -0.000000000000000000, 8.260587980841946175E-17 ) ) ;
#399 = CARTESIAN_POINT ( 'NONE',  ( 56.82661697885287566, 6.344437313415875579, -31.35975386575404045 ) ) ;
#400 = CARTESIAN_POINT ( 'NONE',  ( 19.69640821446782297, 2.249774322810190247E-15, 0.000000000000000000 ) ) ;
#401 = DIRECTION ( 'NONE',  ( -1.000000000000000000, 0.000000000000000000, 0.000000000000000000 ) ) ;
#402 = EDGE_CURVE ( 'NONE', #71501, #32932, #28090, .T. ) ;
#403 = CARTESIAN_POINT ( 'NONE',  ( 0.000000000000000000, 95.00000000000000000, 5.000000000000000000 ) ) ;
#404 = ORIENTED_EDGE ( 'NONE', *, *, #63745, .T. ) ;
#405 = ORIENTED_EDGE ( 'NONE', *, *, #12502, .T. ) ;
#406 = ORIENTED_EDGE ( 'NONE', *, *, #53705, .F. ) ;
#407 = ITEM_DEFINED_TRANSFORMATION ( 'NONE', 'NONE', #4877,  #101372 ) ;
#408 = VECTOR ( 'NONE', #57535, 1000.000000000000114 ) ;
#409 = EDGE_LOOP ( 'NONE', ( #71377, #95375, #30590, #88871 ) ) ;
#410 = DIRECTION ( 'NONE',  ( 1.000000000000000000, -1.040834085586083024E-16, 0.000000000000000000 ) ) ;
#411 = ORIENTED_EDGE ( 'NONE', *, *, #85782, .F. ) ;
#412 = DIRECTION ( 'NONE',  ( 0.9271953575152751537, 0.000000000000000000, -0.3745781213607133897 ) ) ;
#413 = CARTESIAN_POINT ( 'NONE',  ( 3.340812001983456917E-16, 13.92746280834419181, -1.818653347947321253 ) ) ;
#414 = CLOSED_SHELL ( 'NONE', ( #97940, #39899, #83902, #35140, #4237, #24074, #50416, #20993, #3920, #47595, #36798, #98887, #82023, #92361, #32695, #45105, #54644, #47747, #40917, #91394, #9788, #31710, #73933, #59853, #22147, #23098, #45936, #28143, #97153, #67484, #46238, #77572, #47643, #74547, #90077, #71924, #10576, #37125, #3057, #12998, #53798, #94212, #75544, #88484, #33782, #29392, #104385, #85235, #68217, #13145, #32087, #33312, #5562, #4368, #33833, #4122, #97320, #91851, #53408, #17404, #103418, #70580, #5264, #87088, #81040, #1698, #98029, #1056, #26860, #37945, #21739, #103740, #86308, #29222, #89207, #1911, #21660, #48783, #98759, #37763, #57779, #89330, #24954, #16678, #75144, #42395, #104632, #26847, #1532, #52684, #3280, #75326, #82739, #46517, #50073, #80361, #47066, #87820, #34010, #72517, #41477, #4768, #20461, #44376, #46530, #48101, #73058, #5615, #18329, #27343, #63483, #13680, #88040, #91989, #100689, #8062, #34919, #25227, #45848, #39048, #82320, #21990, #35027, #80676, #4619, #15668, #14020, #46823, #39258, #80619, #58891, #96224, #100243, #51613, #33789, #71208, #29052, #56145, #28830, #44237, #93056, #3652, #56634, #28654, #77046, #69381, #20936, #61452, #51985, #80460, #95618, #35415, #49433, #66751, #31946, #38227, #24552, #39875, #30809, #95634, #21528, #81204, #90664, #11000, #11654, #19755, #20392, #39478, #51519, #20907, #61425, #77550, #1240, #58076, #64681, #40522, #90744, #54041, #79606, #45575, #98232, #21605, #83300, #40391, #82450, #14512, #33482, #81533, #48578, #53843, #24756, #60004, #61079, #98135, #76034, #82185, #26275, #65299, #45888, #23055, #84042, #37582, #29552, #33364, #30212, #56518, #83038, #90538, #28544, #27673, #24242, #78688, #20033, #54402, #97908, #23771, #74134, #88510, #42603, #49072, #55199, #34674, #85942, #78087, #102059, #99583, #15406, #72364, #45421, #78738, #18960, #62640, #79366, #32836, #64914, #18335, #44285, #65680, #56362, #31397, #29099, #20823, #68033, #49849, #74172, #54938, #18877, #86068, #70662 ) ) ;
#415 = CARTESIAN_POINT ( 'NONE',  ( 2.886751345948081582, 33.91666666666667140, 5.000000000000086153 ) ) ;
#416 = CARTESIAN_POINT ( 'NONE',  ( -25.00000000000000000, 11.99999999999998934, 7.000000000000000000 ) ) ;
#417 = CARTESIAN_POINT ( 'NONE',  ( 115.0000000000000142, 8.000000000000000000, 0.000000000000000000 ) ) ;
#418 = CARTESIAN_POINT ( 'NONE',  ( 10.91228675972852713, 22.24999999999998579, 57.80000000000001137 ) ) ;
#419 = EDGE_LOOP ( 'NONE', ( #29880, #95535, #15123, #98970 ) ) ;
#420 = ORIENTED_EDGE ( 'NONE', *, *, #20813, .F. ) ;
#421 = CARTESIAN_POINT ( 'NONE',  ( 55.09617489663130385, 13.52174246975873118, -89.64996194839196164 ) ) ;
#422 = SURFACE_STYLE_FILL_AREA ( #43848 ) ;
#423 = VERTEX_POINT ( 'NONE', #67525 ) ;
#424 = VECTOR ( 'NONE', #34340, 1000.000000000000000 ) ;
#425 = CARTESIAN_POINT ( 'NONE',  ( 0.000000000000000000, 22.00000000000000000, 5.000000000000000000 ) ) ;
#426 = ADVANCED_FACE ( 'NONE', ( #60594 ), #10578, .T. ) ;
#427 = CARTESIAN_POINT ( 'NONE',  ( 0.000000000000000000, 0.8865213383406648218, -1.535500000000004528 ) ) ;
#428 = UNCERTAINTY_MEASURE_WITH_UNIT (LENGTH_MEASURE( 1.000000000000000082E-05 ), #104280, 'distance_accuracy_value', 'NONE');
#429 = ORIENTED_EDGE ( 'NONE', *, *, #11659, .T. ) ;
#430 = DIRECTION ( 'NONE',  ( -0.000000000000000000, -1.000000000000000000, -0.000000000000000000 ) ) ;
#431 = CARTESIAN_POINT ( 'NONE',  ( 2.886751345948131764, 52.91666666666666430, 4.999999999999999112 ) ) ;
#432 = LINE ( 'NONE', #24808, #89858 ) ;
#434 = ADVANCED_FACE ( 'NONE', ( #30615 ), #15326, .T. ) ;
#433 = CARTESIAN_POINT ( 'NONE',  ( -1.575000000000000178, 7.638367901080873601, 0.000000000000000000 ) ) ;
#435 = ORIENTED_EDGE ( 'NONE', *, *, #94889, .T. ) ;
#436 = FACE_OUTER_BOUND ( 'NONE', #24970, .T. ) ;
#437 = ORIENTED_EDGE ( 'NONE', *, *, #65039, .F. ) ;
#438 = ADVANCED_FACE ( 'NONE', ( #8247 ), #61228, .T. ) ;
#439 = DIRECTION ( 'NONE',  ( 0.000000000000000000, -1.000000000000000000, 0.000000000000000000 ) ) ;
#440 = AXIS2_PLACEMENT_3D ( 'NONE', #91188, #51871, #836 ) ;
#441 = VECTOR ( 'NONE', #62696, 1000.000000000000227 ) ;
#442 = ADVANCED_FACE ( 'NONE', ( #40163 ), #91765, .F. ) ;
#443 = VERTEX_POINT ( 'NONE', #80559 ) ;
#444 = DIRECTION ( 'NONE',  ( 0.000000000000000000, -1.000000000000000000, 0.000000000000000000 ) ) ;
#445 = CARTESIAN_POINT ( 'NONE',  ( 2.538289633418790547, 74.16666666666665719, 4.396446609406719830 ) ) ;
#446 = EDGE_CURVE ( 'NONE', #43757, #18014, #48682, .T. ) ;
#447 = CARTESIAN_POINT ( 'NONE',  ( -6.123233995736766282E-16, 15.50000000000000000, -5.000000000000000000 ) ) ;
#448 = PRESENTATION_LAYER_ASSIGNMENT (  '', '', ( #98953 ) ) ;
#449 = EDGE_LOOP ( 'NONE', ( #86294, #82952, #90601, #29882 ) ) ;
#450 = AXIS2_PLACEMENT_3D ( 'NONE', #9440, #10497, #41902 ) ;
#451 = CARTESIAN_POINT ( 'NONE',  ( 2.886751345948131764, 103.9166666666666430, 4.999999999999999112 ) ) ;
#452 = DIRECTION ( 'NONE',  ( -0.000000000000000000, -0.000000000000000000, -1.000000000000000000 ) ) ;
#453 = EDGE_CURVE ( 'NONE', #20745, #41586, #89069, .T. ) ;
#454 = PRODUCT_DEFINITION_SHAPE ( 'NONE', 'NONE',  #105240 ) ;
#455 = CARTESIAN_POINT ( 'NONE',  ( 3.673940397442098818E-16, -3.000000000000001332, -7.800000000000000711 ) ) ;
#456 = VECTOR ( 'NONE', #82767, 999.9999999999998863 ) ;
#457 = VECTOR ( 'NONE', #8742, 1000.000000000000114 ) ;
#458 = ORIENTED_EDGE ( 'NONE', *, *, #86684, .T. ) ;
#459 = CARTESIAN_POINT ( 'NONE',  ( 0.000000000000000000, 56.50000000000000000, 5.000000000000000000 ) ) ;
#460 = PLANE ( 'NONE',  #62621 ) ;
#461 = CARTESIAN_POINT ( 'NONE',  ( -4.330127018922193649, 34.66666666666666430, 2.500000000000000444 ) ) ;
#463 = CARTESIAN_POINT ( 'NONE',  ( 5.020908108890208332, -11.50000000000000355, 1.975242934652155391 ) ) ;
#462 = CARTESIAN_POINT ( 'NONE',  ( 0.000000000000000000, 39.00000000000000711, 34.50000000000000000 ) ) ;
#464 = CARTESIAN_POINT ( 'NONE',  ( 10.00000000000000000, 23.00000000000000000, -135.0000000000000000 ) ) ;
#465 = DIRECTION ( 'NONE',  ( -0.000000000000000000, 8.063230763406558297E-15, -1.000000000000000000 ) ) ;
#466 = CONICAL_SURFACE ( 'NONE', #49730, 1.219500000000000917, 0.9599310885968759255 ) ;
#467 = CARTESIAN_POINT ( 'NONE',  ( 0.000000000000000000, 0.000000000000000000, -2.399999999999999911 ) ) ;
#468 = CARTESIAN_POINT ( 'NONE',  ( -2.886751345948128211, 76.58333333333335702, 5.000000000000000000 ) ) ;
#469 = CARTESIAN_POINT ( 'NONE',  ( -4.330127018922193649, 62.83333333333332149, -2.499999999999998668 ) ) ;
#470 = VECTOR ( 'NONE', #48477, 1000.000000000000227 ) ;
#471 = CARTESIAN_POINT ( 'NONE',  ( 3.807434450128181602, 36.91666666666666430, -2.198223304703363024 ) ) ;
#472 =( BOUNDED_CURVE ( )  B_SPLINE_CURVE ( 2, ( #4889, #44270, #69780, #29322, #76686, #61803, #94201 ),
 .UNSPECIFIED., .F., .F. ) 
 B_SPLINE_CURVE_WITH_KNOTS ( ( 3, 2, 2, 3 ),
 ( 0.8666666666666666963, 0.8685185185185184675, 0.8703703703703703498, 0.8722222222222222321 ),
 .UNSPECIFIED. ) 
 CURVE ( )  GEOMETRIC_REPRESENTATION_ITEM ( )  RATIONAL_B_SPLINE_CURVE ( ( 1.000000000000000000, 0.8660254037844387076, 1.000000000000000000, 0.8660254037844387076, 1.000000000000000000, 0.8660254037844387076, 1.000000000000000000 ) ) 
 REPRESENTATION_ITEM ( '' )  );
#473 = CARTESIAN_POINT ( 'NONE',  ( -4.330127018922193649, 82.83333333333332860, -2.499999999999998668 ) ) ;
#474 = CARTESIAN_POINT ( 'NONE',  ( 42.59999999999995879, 34.10000000000001563, 41.54999999999999005 ) ) ;
#475 = EDGE_CURVE ( 'NONE', #22671, #19654, #14123, .T. ) ;
#476 =( NAMED_UNIT ( * ) SI_UNIT ( $, .STERADIAN. ) SOLID_ANGLE_UNIT ( ) );
#477 = ORIENTED_EDGE ( 'NONE', *, *, #93997, .T. ) ;
#478 =( BOUNDED_CURVE ( )  B_SPLINE_CURVE ( 2, ( #66225, #72603, #40695, #8246, #9800, #16211, #57711 ),
 .UNSPECIFIED., .F., .F. ) 
 B_SPLINE_CURVE_WITH_KNOTS ( ( 3, 2, 2, 3 ),
 ( 0.2833333333333332704, 0.2851851851851851527, 0.2870370370370370350, 0.2888888888888888618 ),
 .UNSPECIFIED. ) 
 CURVE ( )  GEOMETRIC_REPRESENTATION_ITEM ( )  RATIONAL_B_SPLINE_CURVE ( ( 1.000000000000003997, 0.8660254037844347108, 1.000000000000000000, 0.8660254037844387076, 1.000000000000000000, 0.8660254037844387076, 1.000000000000000000 ) ) 
 REPRESENTATION_ITEM ( '' )  );
#479 = CARTESIAN_POINT ( 'NONE',  ( 0.000000000000000000, 2.418969229021947925E-14, -9.399999999999975486 ) ) ;
#480 = CARTESIAN_POINT ( 'NONE',  ( 0.000000000000000000, 2.741498459558215053E-14, -28.19999999999998508 ) ) ;
#481 = VERTEX_POINT ( 'NONE', #16213 ) ;
#482 = LINE ( 'NONE', #42432, #20491 ) ;
#483 = DIRECTION ( 'NONE',  ( 0.000000000000000000, -1.000000000000000000, -7.518805289812291785E-15 ) ) ;
#484 = FACE_OUTER_BOUND ( 'NONE', #42479, .T. ) ;
#485 = CARTESIAN_POINT ( 'NONE',  ( 12.49999999999999822, 19.49999999999998224, 70.60000000000000853 ) ) ;
#486 = DIRECTION ( 'NONE',  ( 0.000000000000000000, -1.000000000000000000, -6.015044231849833901E-15 ) ) ;
#487 = EDGE_CURVE ( 'NONE', #44569, #98168, #96818, .T. ) ;
#488 = ORIENTED_EDGE ( 'NONE', *, *, #52195, .T. ) ;
#489 = AXIS2_PLACEMENT_3D ( 'NONE', #51686, #37294, #69237 ) ;
#490 = EDGE_CURVE ( 'NONE', #65258, #42191, #6145, .T. ) ;
#491 = EDGE_LOOP ( 'NONE', ( #926, #38499, #19473, #18179 ) ) ;
#492 = CARTESIAN_POINT ( 'NONE',  ( 6.123233995736766282E-16, 0.000000000000000000, 5.000000000000000000 ) ) ;
#493 = VERTEX_POINT ( 'NONE', #70525 ) ;
#494 = DIRECTION ( 'NONE',  ( 0.000000000000000000, 0.000000000000000000, -1.000000000000000000 ) ) ;
#495 = DIRECTION ( 'NONE',  ( -1.000000000000000000, -1.224606353822377258E-16, -0.000000000000000000 ) ) ;
#496 = FACE_OUTER_BOUND ( 'NONE', #44589, .T. ) ;
#497 = SURFACE_STYLE_USAGE ( .BOTH. , #31837 ) ;
#498 = CARTESIAN_POINT ( 'NONE',  ( -23.00000000000000000, 0.000000000000000000, 50.07626601644511766 ) ) ;
#499 = DIRECTION ( 'NONE',  ( -1.000000000000000000, -2.426186679687842704E-16, 0.000000000000000000 ) ) ;
#500 = ORIENTED_EDGE ( 'NONE', *, *, #61484, .T. ) ;
#501 = VECTOR ( 'NONE', #69287, 1000.000000000000000 ) ;
#502 = CIRCLE ( 'NONE', #32721, 2.000000000000000000 ) ;
#503 = ADVANCED_FACE ( 'NONE', ( #23116 ), #6765, .T. ) ;
#504 = ORIENTED_EDGE ( 'NONE', *, *, #54292, .F. ) ;
#505 = CARTESIAN_POINT ( 'NONE',  ( -122.2807973894841354, 40.00000000000000000, -115.0516850551287860 ) ) ;
#506 = ORIENTED_EDGE ( 'NONE', *, *, #82332, .T. ) ;
#507 = DIRECTION ( 'NONE',  ( 0.000000000000000000, 0.000000000000000000, 1.000000000000000000 ) ) ;
#508 = VERTEX_POINT ( 'NONE', #102964 ) ;
#509 = VECTOR ( 'NONE', #39198, 1000.000000000000000 ) ;
#510 = FACE_OUTER_BOUND ( 'NONE', #1197, .T. ) ;
#511 = DIRECTION ( 'NONE',  ( -1.000000000000000000, -1.224606353822377258E-16, -0.000000000000000000 ) ) ;
#512 = CARTESIAN_POINT ( 'NONE',  ( 2.204364238465234244E-15, 8.499999999999998224, -22.50000000000000000 ) ) ;
#513 = CARTESIAN_POINT ( 'NONE',  ( 21.00000000000053291, 3.750000000000000000, -49.00000000000004263 ) ) ;
#516 = EDGE_CURVE ( 'NONE', #85483, #8370, #95511, .T. ) ;
#515 = ORIENTED_EDGE ( 'NONE', *, *, #13876, .F. ) ;
#514 = CARTESIAN_POINT ( 'NONE',  ( 134.9959233046122904, 3.746771013400682637, -0.01733101811488609728 ) ) ;
#517 = FACE_OUTER_BOUND ( 'NONE', #68271, .T. ) ;
#518 = AXIS2_PLACEMENT_3D ( 'NONE', #19256, #12360, #35236 ) ;
#519 = DIRECTION ( 'NONE',  ( 0.000000000000000000, 0.000000000000000000, -1.000000000000000000 ) ) ;
#520 = DIRECTION ( 'NONE',  ( 1.000000000000000000, 8.673617379884040402E-17, 0.000000000000000000 ) ) ;
#521 = EDGE_CURVE ( 'NONE', #65442, #38031, #61996, .T. ) ;
#522 =( NAMED_UNIT ( * ) PLANE_ANGLE_UNIT ( ) SI_UNIT ( $, .RADIAN. ) );
#523 = AXIS2_PLACEMENT_3D ( 'NONE', #27702, #93130, #35166 ) ;
#524 = ORIENTED_EDGE ( 'NONE', *, *, #26367, .F. ) ;
#525 = ORIENTED_EDGE ( 'NONE', *, *, #15256, .T. ) ;
#526 = CARTESIAN_POINT ( 'NONE',  ( -2.538289633418789659, 24.66666666666666430, -4.396446609406720718 ) ) ;
#527 = EDGE_CURVE ( 'NONE', #27273, #68790, #50970, .T. ) ;
#528 = CARTESIAN_POINT ( 'NONE',  ( -24.99999999999999645, 26.99999999999999645, 57.00000000000000711 ) ) ;
#529 = CONTEXT_DEPENDENT_SHAPE_REPRESENTATION ( #2686, #81926 ) ;
#530 = CARTESIAN_POINT ( 'NONE',  ( 1.233028114476773629, 96.28821508556161746, 4.431579367004548686 ) ) ;
#531 = CARTESIAN_POINT ( 'NONE',  ( 3.099999999999998757, 0.000000000000000000, 0.000000000000000000 ) ) ;
#532 = ORIENTED_EDGE ( 'NONE', *, *, #54857, .F. ) ;
#533 = DIRECTION ( 'NONE',  ( 0.5735764363510454933, -0.8191520442889922426, 1.003171929053525363E-16 ) ) ;
#534 = CARTESIAN_POINT ( 'NONE',  ( -1.574999999999999956, 20.96534603863676693, -0.9093266739736614035 ) ) ;
#535 = AXIS2_PLACEMENT_3D ( 'NONE', #74367, #52581, #42467 ) ;
#536 = CARTESIAN_POINT ( 'NONE',  ( -2.024999999999999911, 7.338125565686723917, 1.169134295108991806 ) ) ;
#538 = AXIS2_PLACEMENT_3D ( 'NONE', #63452, #62404, #7027 ) ;
#537 = FACE_OUTER_BOUND ( 'NONE', #87696, .T. ) ;
#539 = CARTESIAN_POINT ( 'NONE',  ( 79.24757941353672663, 17.65724747958310203, -88.96653635779055946 ) ) ;
#540 = ORIENTED_EDGE ( 'NONE', *, *, #42334, .T. ) ;
#541 = CARTESIAN_POINT ( 'NONE',  ( 29.91982458182521398, 24.48930100066419158, -93.05320874457682123 ) ) ;
#542 = FACE_OUTER_BOUND ( 'NONE', #99286, .T. ) ;
#543 = ORIENTED_EDGE ( 'NONE', *, *, #100517, .F. ) ;
#545 = ORIENTED_EDGE ( 'NONE', *, *, #58212, .F. ) ;
#544 = DIRECTION ( 'NONE',  ( -1.000000000000000000, 0.000000000000000000, -0.000000000000000000 ) ) ;
#546 = VERTEX_POINT ( 'NONE', #39633 ) ;
#547 = AXIS2_PLACEMENT_3D ( 'NONE', #15364, #24349, #81279 ) ;
#548 = CARTESIAN_POINT ( 'NONE',  ( 649.9999999999995453, 45.70000000000000284, 0.000000000000000000 ) ) ;
#549 = DIRECTION ( 'NONE',  ( -1.000000000000000000, 0.000000000000000000, 0.000000000000000000 ) ) ;
#550 = ORIENTED_EDGE ( 'NONE', *, *, #572, .T. ) ;
#551 = CARTESIAN_POINT ( 'NONE',  ( 51.79242562478778211, 6.020169912428001702, -75.96024788600885813 ) ) ;
#553 = EDGE_CURVE ( 'NONE', #6672, #91236, #72075, .T. ) ;
#552 = APPLICATION_CONTEXT ( 'automotive_design' ) ;
#554 = EDGE_LOOP ( 'NONE', ( #6646, #11808, #92838, #90931 ) ) ;
#555 = CARTESIAN_POINT ( 'NONE',  ( 23.30359178553217347, 2.201669773334149588E-15, 0.000000000000000000 ) ) ;
#556 = EDGE_LOOP ( 'NONE', ( #31978, #44866 ) ) ;
#557 = CARTESIAN_POINT ( 'NONE',  ( -2.886751345948129988, 36.41666666666666430, -5.000000000000000000 ) ) ;
#558 = SURFACE_SIDE_STYLE ('',( #82388 ) ) ;
#559 = ORIENTED_EDGE ( 'NONE', *, *, #82031, .T. ) ;
#560 = CARTESIAN_POINT ( 'NONE',  ( 2.750000000000000000, -0.2682974265912540512, 2.481806535455099993E-16 ) ) ;
#561 = ORIENTED_EDGE ( 'NONE', *, *, #96488, .F. ) ;
#562 = EDGE_LOOP ( 'NONE', ( #47534, #82466, #4853, #20040, #55813, #3399, #4342, #79321 ) ) ;
#563 =( NAMED_UNIT ( * ) PLANE_ANGLE_UNIT ( ) SI_UNIT ( $, .RADIAN. ) );
#564 = EDGE_CURVE ( 'NONE', #68946, #40157, #88551, .T. ) ;
#565 = ORIENTED_EDGE ( 'NONE', *, *, #9546, .T. ) ;
#566 = CARTESIAN_POINT ( 'NONE',  ( -5.076579266837575766, 62.50000000000000000, 3.108508274875226969E-16 ) ) ;
#568 = CARTESIAN_POINT ( 'NONE',  ( 12.99999999999999112, 12.99999999999998224, 33.64000000000000057 ) ) ;
#567 = CARTESIAN_POINT ( 'NONE',  ( 10.34078423376871392, 26.21751970673790666, 1.896140298065728036 ) ) ;
#569 = ORIENTED_EDGE ( 'NONE', *, *, #64552, .T. ) ;
#570 = CARTESIAN_POINT ( 'NONE',  ( 4.330127018922192761, 86.66666666666667140, -2.500000000000002220 ) ) ;
#571 = CARTESIAN_POINT ( 'NONE',  ( -7.500000000000007105, 7.649999999999995026, 0.000000000000000000 ) ) ;
#572 = EDGE_CURVE ( 'NONE', #83903, #48098, #84955, .T. ) ;
#573 = DIRECTION ( 'NONE',  ( -1.000000000000000000, -1.224606353822377258E-16, -0.000000000000000000 ) ) ;
#574 = CARTESIAN_POINT ( 'NONE',  ( -4.330127018922193649, 61.33333333333332860, -2.499999999999998668 ) ) ;
#575 = CARTESIAN_POINT ( 'NONE',  ( 73.28685242671306810, 32.20889288029873399, -95.99999999999998579 ) ) ;
#576 = VERTEX_POINT ( 'NONE', #18806 ) ;
#577 = CARTESIAN_POINT ( 'NONE',  ( -3.973879106806396777, 13.00000000000000000, 6.776464186095195963 ) ) ;
#578 = EDGE_CURVE ( 'NONE', #64889, #78424, #45882, .T. ) ;
#579 = CARTESIAN_POINT ( 'NONE',  ( 1.012499999999999512, 3.743214608963842505, 1.753701442663488264 ) ) ;
#580 = CARTESIAN_POINT ( 'NONE',  ( 5.342974872271486930, -11.50000000000000000, 1.693788504319855504 ) ) ;
#581 = CARTESIAN_POINT ( 'NONE',  ( 4.330127018922192761, 19.16666666666666430, -2.500000000000002220 ) ) ;
#582 = CARTESIAN_POINT ( 'NONE',  ( -1.431776572278624076E-16, 0.4492729938175545890, 2.338268590217984055 ) ) ;
#584 = CARTESIAN_POINT ( 'NONE',  ( 56.50000000000000000, 40.00000000000000000, -96.49999999999998579 ) ) ;
#583 = CARTESIAN_POINT ( 'NONE',  ( 49.83821840161817818, 23.07130162001212881, -92.98152634067818667 ) ) ;
#585 = ORIENTED_EDGE ( 'NONE', *, *, #2754, .F. ) ;
#586 = ORIENTED_EDGE ( 'NONE', *, *, #89739, .F. ) ;
#587 = CARTESIAN_POINT ( 'NONE',  ( 0.000000000000000000, 15.12500000000000000, 4.698223304703360803 ) ) ;
#588 = CARTESIAN_POINT ( 'NONE',  ( 130.0000000000001137, -2.999999999999999112, -19.99999999999999645 ) ) ;
#589 = CARTESIAN_POINT ( 'NONE',  ( 12.30359178553217347, 9.158331018206532694E-16, 0.000000000000000000 ) ) ;
#591 = CARTESIAN_POINT ( 'NONE',  ( -4.330127018922193649, 47.16666666666666430, 2.500000000000000444 ) ) ;
#590 = CARTESIAN_POINT ( 'NONE',  ( 64.96837285192391676, 33.25028571273082179, 12.99999999999999822 ) ) ;
#592 = STYLED_ITEM ( 'NONE', ( #36451 ), #22497 ) ;
#593 = VERTEX_POINT ( 'NONE', #59286 ) ;
#594 = CARTESIAN_POINT ( 'NONE',  ( -2.538289633418789659, 60.66666666666667140, -4.396446609406720718 ) ) ;
#595 = CARTESIAN_POINT ( 'NONE',  ( 0.000000000000000000, 11.00000000000000000, 7.600000000000000533 ) ) ;
#596 = CARTESIAN_POINT ( 'NONE',  ( -5.384094267832175236E-16, 21.75000000000000000, -4.396446609406721606 ) ) ;
#597 = CIRCLE ( 'NONE', #56603, 5.000000000000000888 ) ;
#598 = CARTESIAN_POINT ( 'NONE',  ( -0.7874999999999993117, 10.03303652240960631, -1.363990010960491883 ) ) ;
#599 = EDGE_CURVE ( 'NONE', #59827, #44241, #75636, .T. ) ;
#600 = DIRECTION ( 'NONE',  ( -6.498637385657033475E-20, -0.9593295133745427528, -0.2822886550475652845 ) ) ;
#601 = DIRECTION ( 'NONE',  ( 1.000000000000000000, 0.000000000000000000, 0.000000000000000000 ) ) ;
#602 = VECTOR ( 'NONE', #23075, 1000.000000000000000 ) ;
#603 = FACE_OUTER_BOUND ( 'NONE', #36502, .T. ) ;
#604 = EDGE_LOOP ( 'NONE', ( #78850, #40955, #39260, #31119 ) ) ;
#605 = CARTESIAN_POINT ( 'NONE',  ( 182.2166960164985881, 8.000000000000000000, -119.7347077452194810 ) ) ;
#606 = VERTEX_POINT ( 'NONE', #66228 ) ;
#608 = CARTESIAN_POINT ( 'NONE',  ( 27.25000000000000355, 8.500000000000001776, 7.200000000000000178 ) ) ;
#607 = DIRECTION ( 'NONE',  ( 0.000000000000000000, -1.000000000000000000, -9.022566347774750458E-15 ) ) ;
#609 = LINE ( 'NONE', #104310, #91730 ) ;
#610 = DIRECTION ( 'NONE',  ( 0.000000000000000000, -1.000000000000000000, 0.000000000000000000 ) ) ;
#611 = EDGE_CURVE ( 'NONE', #65640, #50992, #50261, .T. ) ;
#612 = ORIENTED_EDGE ( 'NONE', *, *, #38135, .F. ) ;
#613 = EDGE_CURVE ( 'NONE', #99424, #91324, #39097, .T. ) ;
#614 = ORIENTED_EDGE ( 'NONE', *, *, #62297, .T. ) ;
#615 = DIRECTION ( 'NONE',  ( -1.000000000000000000, -1.224606353822377258E-16, -0.000000000000000000 ) ) ;
#616 = ORIENTED_EDGE ( 'NONE', *, *, #8674, .F. ) ;
#617 = CARTESIAN_POINT ( 'NONE',  ( 55.18629329237900549, 14.26719921985466044, -90.15723936761540358 ) ) ;
#619 = B_SPLINE_CURVE_WITH_KNOTS ( 'NONE', 3,
 ( #93210, #94245, #44818, #52825 ),
 .UNSPECIFIED., .F., .F.,
 ( 4, 4 ),
 ( 1.734723475976807094E-18, 0.001358477779506689961 ),
 .UNSPECIFIED. ) ;
#618 = DIRECTION ( 'NONE',  ( 0.000000000000000000, 1.000000000000000000, 0.000000000000000000 ) ) ;
#620 = PLANE ( 'NONE',  #88453 ) ;
#621 = VERTEX_POINT ( 'NONE', #91687 ) ;
#622 = AXIS2_PLACEMENT_3D ( 'NONE', #28245, #69248, #20256 ) ;
#623 = ORIENTED_EDGE ( 'NONE', *, *, #55408, .T. ) ;
#624 = CARTESIAN_POINT ( 'NONE',  ( 3.807434450128181602, 81.91666666666667140, -2.198223304703363024 ) ) ;
#625 = CARTESIAN_POINT ( 'NONE',  ( 18.19640821446782297, -1.500000000000000000, 1.836970198721030920E-16 ) ) ;
#626 = SURFACE_STYLE_USAGE ( .BOTH. , #1674 ) ;
#627 = ORIENTED_EDGE ( 'NONE', *, *, #63685, .F. ) ;
#628 = CARTESIAN_POINT ( 'NONE',  ( -5.000000000000000888, -1.936377641173869346, -5.902630826755072668 ) ) ;
#629 = FACE_OUTER_BOUND ( 'NONE', #41525, .T. ) ;
#630 = VECTOR ( 'NONE', #92027, 1000.000000000000114 ) ;
#631 = CARTESIAN_POINT ( 'NONE',  ( 1.309046461416867439E-15, 39.18980394132631773, -10.68917554292614369 ) ) ;
#632 = SURFACE_STYLE_USAGE ( .BOTH. , #50075 ) ;
#633 = EDGE_CURVE ( 'NONE', #82565, #34451, #62916, .T. ) ;
#634 = DIRECTION ( 'NONE',  ( 0.000000000000000000, -8.063230763406558297E-15, 1.000000000000000000 ) ) ;
#635 = ORIENTED_EDGE ( 'NONE', *, *, #40020, .T. ) ;
#636 = ORIENTED_EDGE ( 'NONE', *, *, #37779, .T. ) ;
#637 =( NAMED_UNIT ( * ) SI_UNIT ( $, .STERADIAN. ) SOLID_ANGLE_UNIT ( ) );
#638 = DIRECTION ( 'NONE',  ( -1.000000000000000000, -0.000000000000000000, -0.000000000000000000 ) ) ;
#639 = UNCERTAINTY_MEASURE_WITH_UNIT (LENGTH_MEASURE( 1.000000000000000082E-05 ), #90969, 'distance_accuracy_value', 'NONE');
#640 = CARTESIAN_POINT ( 'NONE',  ( 0.000000000000000000, 0.000000000000000000, 0.000000000000000000 ) ) ;
#641 = EDGE_CURVE ( 'NONE', #83148, #74121, #41731, .T. ) ;
#642 = FILL_AREA_STYLE_COLOUR ( '', #77072 ) ;
#643 = ITEM_DEFINED_TRANSFORMATION ( 'NONE', 'NONE', #78257,  #101372 ) ;
#644 = CARTESIAN_POINT ( 'NONE',  ( 1.443735181952767954, -4.939961795957334090, -0.08165819712379059070 ) ) ;
#645 = ORIENTED_EDGE ( 'NONE', *, *, #97175, .F. ) ;
#646 = CARTESIAN_POINT ( 'NONE',  ( -1.495140542164698161, 7.532004327393868159, -16.35314685314682848 ) ) ;
#647 = CARTESIAN_POINT ( 'NONE',  ( -2.024999999999999911, 17.67067741730803476, 1.169134295108991584 ) ) ;
#648 = DIRECTION ( 'NONE',  ( 0.000000000000000000, 1.000000000000000000, 7.894745554302907242E-15 ) ) ;
#649 = ORIENTED_EDGE ( 'NONE', *, *, #3534, .T. ) ;
#650 = CARTESIAN_POINT ( 'NONE',  ( 23.66902660393840563, 25.39778890170815018, 66.46542440242407679 ) ) ;
#652 = LINE ( 'NONE', #31484, #1957 ) ;
#651 = CONICAL_SURFACE ( 'NONE', #14428, 1.500000000000000888, 0.9599310885968821427 ) ;
#653 = VECTOR ( 'NONE', #34734, 1000.000000000000000 ) ;
#654 = VERTEX_POINT ( 'NONE', #25726 ) ;
#656 = ORIENTED_EDGE ( 'NONE', *, *, #85817, .F. ) ;
#655 = CARTESIAN_POINT ( 'NONE',  ( 2.999999999999998668, 3.500000000000000444, -10.85314685314683203 ) ) ;
#657 = CARTESIAN_POINT ( 'NONE',  ( 32.67427972182370866, 3.167814686462429918, -74.73152611828578529 ) ) ;
#658 = ORIENTED_EDGE ( 'NONE', *, *, #94511, .F. ) ;
#659 = CARTESIAN_POINT ( 'NONE',  ( 3.099999999999998757, 0.000000000000000000, -1.599999999999978328 ) ) ;
#660 = ADVANCED_FACE ( 'NONE', ( #34264 ), #42792, .T. ) ;
#661 = ORIENTED_EDGE ( 'NONE', *, *, #26444, .F. ) ;
#662 = ORIENTED_EDGE ( 'NONE', *, *, #11923, .T. ) ;
#663 = DIRECTION ( 'NONE',  ( -9.020423150189582877E-17, 1.000000000000000000, -1.232595164407830946E-32 ) ) ;
#664 = CIRCLE ( 'NONE', #60118, 2.307179676972476390 ) ;
#665 = EDGE_CURVE ( 'NONE', #40188, #43535, #16993, .T. ) ;
#666 = ORIENTED_EDGE ( 'NONE', *, *, #41519, .T. ) ;
#667 = VERTEX_POINT ( 'NONE', #20394 ) ;
#668 = PLANE ( 'NONE',  #17465 ) ;
#669 = CARTESIAN_POINT ( 'NONE',  ( 0.000000000000000000, 0.000000000000000000, -4.874600000000000044 ) ) ;
#670 = ORIENTED_EDGE ( 'NONE', *, *, #91299, .T. ) ;
#671 = EDGE_LOOP ( 'NONE', ( #1349, #90034, #20776, #44429, #70553, #82777, #27335, #38566 ) ) ;
#672 = DIRECTION ( 'NONE',  ( -0.000000000000000000, 8.063230763406558297E-15, -1.000000000000000000 ) ) ;
#673 = CARTESIAN_POINT ( 'NONE',  ( 3.340812001983456917E-16, 17.52164675888462853, -1.818653347947321253 ) ) ;
#674 = EDGE_CURVE ( 'NONE', #46951, #5265, #4475, .T. ) ;
#675 = DIRECTION ( 'NONE',  ( 0.000000000000000000, 0.000000000000000000, -1.000000000000000000 ) ) ;
#676 = CARTESIAN_POINT ( 'NONE',  ( 68.72515241136181885, 25.79101639197467577, 0.5189700978249875973 ) ) ;
#677 = DIRECTION ( 'NONE',  ( 0.000000000000000000, -0.000000000000000000, 1.000000000000000000 ) ) ;
#678 = CARTESIAN_POINT ( 'NONE',  ( 2.538289633418790547, 43.16666666666666430, 4.396446609406719830 ) ) ;
#679 = CARTESIAN_POINT ( 'NONE',  ( 0.000000000000000000, 37.00000000000000000, 5.000000000000000000 ) ) ;
#680 = CARTESIAN_POINT ( 'NONE',  ( -1.084202172485504434E-14, -5.773502691896260863, -0.4465819873852071575 ) ) ;
#681 = ORIENTED_EDGE ( 'NONE', *, *, #86679, .T. ) ;
#682 = CARTESIAN_POINT ( 'NONE',  ( -5.773502691896257311, 97.75000000000000000, 3.535250795749689387E-16 ) ) ;
#683 = EDGE_CURVE ( 'NONE', #25916, #50661, #13593, .T. ) ;
#684 = CARTESIAN_POINT ( 'NONE',  ( 0.000000000000000000, 28.49999999999999645, 5.000000000000000000 ) ) ;
#685 =( REPRESENTATION_RELATIONSHIP ('NONE','NONE', #101791, #25606 ) REPRESENTATION_RELATIONSHIP_WITH_TRANSFORMATION ( #38689 )SHAPE_REPRESENTATION_RELATIONSHIP( ) );
#686 = CARTESIAN_POINT ( 'NONE',  ( 9.000000000000000000, 16.51547539309071055, 0.000000000000000000 ) ) ;
#687 = DIRECTION ( 'NONE',  ( 0.000000000000000000, -1.000000000000000000, 0.000000000000000000 ) ) ;
#688 = ORIENTED_EDGE ( 'NONE', *, *, #53419, .T. ) ;
#689 = CARTESIAN_POINT ( 'NONE',  ( 134.1960898045642239, 4.615686819373334693, -0.03049187303754694392 ) ) ;
#690 = CARTESIAN_POINT ( 'NONE',  ( 0.000000000000000000, 0.000000000000000000, -6.099999999999999645 ) ) ;
#691 = EDGE_CURVE ( 'NONE', #91269, #32928, #67803, .T. ) ;
#692 = CARTESIAN_POINT ( 'NONE',  ( 2.024999999999999911, 11.68109783925641665, 2.479909768273389807E-16 ) ) ;
#693 = ADVANCED_FACE ( 'NONE', ( #101278 ), #12440, .T. ) ;
#694 = CARTESIAN_POINT ( 'NONE',  ( 130.4999999999999716, 4.000000000000000000, 93.00000000000000000 ) ) ;
#695 = VECTOR ( 'NONE', #66489, 999.9999999999998863 ) ;
#696 = CARTESIAN_POINT ( 'NONE',  ( 1.575000000000000178, 21.11655771560750949, 1.928818708657082084E-16 ) ) ;
#697 = CARTESIAN_POINT ( 'NONE',  ( 17.30359178553217347, 9.158331018206532694E-16, 0.000000000000000000 ) ) ;
#698 = EDGE_CURVE ( 'NONE', #17735, #30016, #62630, .T. ) ;
#699 = VERTEX_POINT ( 'NONE', #35851 ) ;
#700 = LINE ( 'NONE', #50675, #79540 ) ;
#701 = CARTESIAN_POINT ( 'NONE',  ( 20.61888904967203828, 10.42676593496629778, -103.7122233876035722 ) ) ;
#703 = DIRECTION ( 'NONE',  ( -1.000000000000000000, -0.000000000000000000, -0.000000000000000000 ) ) ;
#702 = CARTESIAN_POINT ( 'NONE',  ( -45.99999999999995737, 7.000000000000000000, 26.40000000000006608 ) ) ;
#704 = CARTESIAN_POINT ( 'NONE',  ( 2.538289633418786995, 43.83333333333333570, -4.396446609406722494 ) ) ;
#705 = CARTESIAN_POINT ( 'NONE',  ( -31.74999999999995737, 0.000000000000000000, 0.000000000000000000 ) ) ;
#706 = CIRCLE ( 'NONE', #22651, 1.500000000000000888 ) ;
#707 = CARTESIAN_POINT ( 'NONE',  ( -35.35936872862075830, 8.156212371724652854, 50.07626601644520292 ) ) ;
#708 = AXIS2_PLACEMENT_3D ( 'NONE', #93091, #61739, #4815 ) ;
#709 = CARTESIAN_POINT ( 'NONE',  ( 2.024999999999999911, 12.87843214992078344, 1.169134295108992694 ) ) ;
#710 = EDGE_CURVE ( 'NONE', #38375, #25031, #35679, .T. ) ;
#711 = LINE ( 'NONE', #49639, #48907 ) ;
#713 = CARTESIAN_POINT ( 'NONE',  ( 4.330127018922195425, 70.33333333333332860, 2.499999999999996447 ) ) ;
#712 = CARTESIAN_POINT ( 'NONE',  ( -6.123233995736766282E-16, 23.00000000000000000, -5.000000000000000000 ) ) ;
#714 = DIRECTION ( 'NONE',  ( -1.000000000000000000, 0.000000000000000000, 0.000000000000000000 ) ) ;
#715 = ORIENTED_EDGE ( 'NONE', *, *, #73103, .T. ) ;
#716 = CARTESIAN_POINT ( 'NONE',  ( 40.00000000000000000, 40.00000000000000000, -96.49999999999998579 ) ) ;
#717 = ORIENTED_EDGE ( 'NONE', *, *, #71417, .F. ) ;
#718 = DIRECTION ( 'NONE',  ( -0.000000000000000000, -1.000000000000000000, -0.000000000000000000 ) ) ;
#719 = CARTESIAN_POINT ( 'NONE',  ( 19.50000000000000355, 1.219500000000004469, 1.493456771560200031E-16 ) ) ;
#720 = EDGE_CURVE ( 'NONE', #5265, #78815, #67986, .T. ) ;
#721 = CARTESIAN_POINT ( 'NONE',  ( 2.538289633418790547, 91.16666666666664298, 4.396446609406719830 ) ) ;
#722 = PLANE ( 'NONE',  #91653 ) ;
#723 = PLANE ( 'NONE',  #39114 ) ;
#724 = CIRCLE ( 'NONE', #53431, 1.219500000000000917 ) ;
#725 = ADVANCED_FACE ( 'NONE', ( #69899 ), #25460, .T. ) ;
#726 = CIRCLE ( 'NONE', #14283, 2.749999999999999112 ) ;
#727 = EDGE_LOOP ( 'NONE', ( #63230, #36806, #72423, #6129 ) ) ;
#728 = DIRECTION ( 'NONE',  ( 0.000000000000000000, 1.000000000000000000, 6.015044231849833901E-15 ) ) ;
#729 = CARTESIAN_POINT ( 'NONE',  ( 0.000000000000000000, 77.50000000000000000, 5.000000000000000000 ) ) ;
#730 = CARTESIAN_POINT ( 'NONE',  ( 79.39432145028052901, 13.00000000000000000, 5.742726483812179872 ) ) ;
#731 = AXIS2_PLACEMENT_3D ( 'NONE', #68163, #53243, #85639 ) ;
#732 = CARTESIAN_POINT ( 'NONE',  ( -5.773502691896257311, 16.25000000000000000, 3.535250795749689387E-16 ) ) ;
#733 = LINE ( 'NONE', #15092, #46921 ) ;
#734 = ORIENTED_EDGE ( 'NONE', *, *, #65259, .F. ) ;
#735 = CARTESIAN_POINT ( 'NONE',  ( 23.69640821446781942, 1.500000000000004441, 0.000000000000000000 ) ) ;
#736 = AXIS2_PLACEMENT_3D ( 'NONE', #75510, #49536, #83510 ) ;
#737 = CARTESIAN_POINT ( 'NONE',  ( -31.74999999999995737, 0.000000000000000000, 0.000000000000000000 ) ) ;
#738 = DIRECTION ( 'NONE',  ( -1.000000000000000000, -1.224606353822377258E-16, -0.000000000000000000 ) ) ;
#739 = ORIENTED_EDGE ( 'NONE', *, *, #60820, .T. ) ;
#740 = CARTESIAN_POINT ( 'NONE',  ( 17.40000000000000213, 5.306758553551725271E-15, 1.700000000000000622 ) ) ;
#741 = ORIENTED_EDGE ( 'NONE', *, *, #32098, .F. ) ;
#742 = FACE_BOUND ( 'NONE', #33049, .T. ) ;
#743 = FACE_OUTER_BOUND ( 'NONE', #79591, .T. ) ;
#744 = ORIENTED_EDGE ( 'NONE', *, *, #26956, .F. ) ;
#746 = ORIENTED_EDGE ( 'NONE', *, *, #69628, .F. ) ;
#745 = CARTESIAN_POINT ( 'NONE',  ( 0.1815041478339599335, 4.749999999999999112, 6.000000000000000888 ) ) ;
#747 = ORIENTED_EDGE ( 'NONE', *, *, #20073, .T. ) ;
#748 = CARTESIAN_POINT ( 'NONE',  ( 5.773502691896257311, 28.24999999999999645, -1.060575238724906964E-15 ) ) ;
#749 = CARTESIAN_POINT ( 'NONE',  ( 3.673940397442104241E-16, -3.000000000000005773, -44.60000000000000142 ) ) ;
#750 = AXIS2_PLACEMENT_3D ( 'NONE', #67042, #91469, #25512 ) ;
#751 = CIRCLE ( 'NONE', #72025, 1.500000000000000888 ) ;
#752 = CARTESIAN_POINT ( 'NONE',  ( 11.98689336800869043, 26.77378148144937597, 12.51301366166583939 ) ) ;
#753 = EDGE_CURVE ( 'NONE', #22673, #15704, #28926, .T. ) ;
#754 = CARTESIAN_POINT ( 'NONE',  ( 5.289208976871108803, -11.50000000000000000, 2.139188447717016217 ) ) ;
#755 = LINE ( 'NONE', #25678, #26228 ) ;
#756 = ORIENTED_EDGE ( 'NONE', *, *, #45569, .T. ) ;
#757 = VERTEX_POINT ( 'NONE', #45423 ) ;
#758 = EDGE_CURVE ( 'NONE', #76097, #36862, #60349, .T. ) ;
#759 = CARTESIAN_POINT ( 'NONE',  ( 14.82877751373925967, 6.774071819431033425, -103.4143887568695703 ) ) ;
#760 = ORIENTED_EDGE ( 'NONE', *, *, #61861, .T. ) ;
#761 = VERTEX_POINT ( 'NONE', #24036 ) ;
#762 = CARTESIAN_POINT ( 'NONE',  ( -2.873466758195392767, 13.00000000000000000, 7.256364383397394313 ) ) ;
#763 = CARTESIAN_POINT ( 'NONE',  ( 16.85000000000000142, 28.25028571273081823, 130.4513783819478192 ) ) ;
#764 = FILL_AREA_STYLE ('',( #89032 ) ) ;
#765 = ORIENTED_EDGE ( 'NONE', *, *, #2291, .F. ) ;
#767 = EDGE_LOOP ( 'NONE', ( #30404, #104008, #33246, #43812, #31759, #78157 ) ) ;
#766 = LINE ( 'NONE', #91111, #7606 ) ;
#768 = FACE_OUTER_BOUND ( 'NONE', #45220, .T. ) ;
#769 = AXIS2_PLACEMENT_3D ( 'NONE', #23202, #72695, #7801 ) ;
#770 = CARTESIAN_POINT ( 'NONE',  ( 3.673940397442097339E-16, -3.000000000000000000, -18.19999999999999929 ) ) ;
#771 = CARTESIAN_POINT ( 'NONE',  ( 59.30397359864323903, 10.28572139994362189, -190.0000000000000000 ) ) ;
#772 = CARTESIAN_POINT ( 'NONE',  ( 2.825480206462167468E-16, 2.307179676972503479, -56.19999999999996021 ) ) ;
#773 = VERTEX_POINT ( 'NONE', #15567 ) ;
#774 = CARTESIAN_POINT ( 'NONE',  ( 3.316177235820023217, 7.562407485253271666, -14.28023979468347271 ) ) ;
#775 = DIRECTION ( 'NONE',  ( -0.3745781213607146665, 0.000000000000000000, -0.9271953575152745985 ) ) ;
#776 = CARTESIAN_POINT ( 'NONE',  ( -1.074999999999999956, 0.000000000000000000, 14.89999999999999325 ) ) ;
#777 =( BOUNDED_CURVE ( )  B_SPLINE_CURVE ( 2, ( #16868, #99823, #33334, #59422, #25331, #50398, #18401 ),
 .UNSPECIFIED., .F., .F. ) 
 B_SPLINE_CURVE_WITH_KNOTS ( ( 3, 2, 2, 3 ),
 ( 0.8166666666666666519, 0.8185185185185185341, 0.8203703703703705274, 0.8222222222222222987 ),
 .UNSPECIFIED. ) 
 CURVE ( )  GEOMETRIC_REPRESENTATION_ITEM ( )  RATIONAL_B_SPLINE_CURVE ( ( 1.000000000000000000, 0.8660254037844387076, 1.000000000000000000, 0.8660254037844387076, 1.000000000000000000, 0.8660254037844307140, 1.000000000000007994 ) ) 
 REPRESENTATION_ITEM ( '' )  );
#778 = ORIENTED_EDGE ( 'NONE', *, *, #62203, .F. ) ;
#779 = DIRECTION ( 'NONE',  ( -0.000000000000000000, 8.063230763406558297E-15, -1.000000000000000000 ) ) ;
#780 = ADVANCED_FACE ( 'NONE', ( #7075 ), #74701, .T. ) ;
#781 = AXIS2_PLACEMENT_3D ( 'NONE', #1469, #67946, #82800 ) ;
#782 = ORIENTED_EDGE ( 'NONE', *, *, #8317, .T. ) ;
#783 = ORIENTED_EDGE ( 'NONE', *, *, #27338, .F. ) ;
#784 = DIRECTION ( 'NONE',  ( 0.000000000000000000, 0.000000000000000000, -1.000000000000000000 ) ) ;
#785 = DIRECTION ( 'NONE',  ( 1.060575238724901861E-16, 0.8660254037844304920, 0.5000000000000138778 ) ) ;
#786 = VERTEX_POINT ( 'NONE', #23510 ) ;
#787 = ORIENTED_EDGE ( 'NONE', *, *, #11306, .T. ) ;
#788 = DIRECTION ( 'NONE',  ( -1.000000000000000000, -1.224606353822377258E-16, -0.000000000000000000 ) ) ;
#789 = CARTESIAN_POINT ( 'NONE',  ( 50.00000000000035527, 0.000000000000000000, 0.000000000000000000 ) ) ;
#790 = CARTESIAN_POINT ( 'NONE',  ( 20.74771943195097279, 35.32044980233190046, -99.08209462999791128 ) ) ;
#791 = CARTESIAN_POINT ( 'NONE',  ( 0.000000000000000000, -2.307179676972448856, -20.20000000000000284 ) ) ;
#792 = EDGE_CURVE ( 'NONE', #1278, #5992, #15248, .T. ) ;
#793 = FACE_OUTER_BOUND ( 'NONE', #93936, .T. ) ;
#794 = AXIS2_PLACEMENT_3D ( 'NONE', #31077, #63573, #15119 ) ;
#795 = STYLED_ITEM ( 'NONE', ( #28064 ), #23530 ) ;
#796 = CIRCLE ( 'NONE', #62007, 8.999999999999994671 ) ;
#797 = CARTESIAN_POINT ( 'NONE',  ( 0.000000000000000000, 0.000000000000000000, -3.999999999999999112 ) ) ;
#798 = CARTESIAN_POINT ( 'NONE',  ( 0.000000000000000000, 15.10317931316426865, -85.30655692813955682 ) ) ;
#799 = EDGE_LOOP ( 'NONE', ( #24493, #35179, #74716, #13491, #52475, #83805, #11482, #7485, #78351, #66223, #33722, #71353, #2347, #96781, #37633, #81219 ) ) ;
#800 = EDGE_CURVE ( 'NONE', #100838, #67212, #69649, .T. ) ;
#801 = ORIENTED_EDGE ( 'NONE', *, *, #37053, .F. ) ;
#802 = VECTOR ( 'NONE', #55560, 999.9999999999998863 ) ;
#803 = LINE ( 'NONE', #48144, #31862 ) ;
#804 = DIRECTION ( 'NONE',  ( -7.133073868100880082E-31, 3.854941057726240562E-16, -1.000000000000000000 ) ) ;
#805 = DIRECTION ( 'NONE',  ( 0.000000000000000000, 0.000000000000000000, 1.000000000000000000 ) ) ;
#806 = EDGE_LOOP ( 'NONE', ( #21774, #76610, #45403, #75570 ) ) ;
#807 = ORIENTED_EDGE ( 'NONE', *, *, #71789, .T. ) ;
#808 = CARTESIAN_POINT ( 'NONE',  ( -45.99999999999995737, 7.000000000000000000, 26.40000000000006608 ) ) ;
#809 = CARTESIAN_POINT ( 'NONE',  ( 2.886751345948131764, 71.91666666666665719, 4.999999999999999112 ) ) ;
#810 = CARTESIAN_POINT ( 'NONE',  ( 0.000000000000000000, 45.00000000000000000, 5.000000000000000000 ) ) ;
#811 = FACE_OUTER_BOUND ( 'NONE', #7778, .T. ) ;
#812 = EDGE_CURVE ( 'NONE', #20873, #6111, #46464, .T. ) ;
#813 = CARTESIAN_POINT ( 'NONE',  ( 4.295329716835871489E-16, 7.189094907263319456, -2.338268590217983167 ) ) ;
#814 = EDGE_CURVE ( 'NONE', #41310, #44693, #97471, .T. ) ;
#815 = CARTESIAN_POINT ( 'NONE',  ( 130.4999999999999716, 4.000000000000000000, 100.0000000000000000 ) ) ;
#816 = CARTESIAN_POINT ( 'NONE',  ( 0.7874999999999997558, 29.35250226274689567, 1.363990010960491217 ) ) ;
#817 = PLANE ( 'NONE',  #34975 ) ;
#818 = AXIS2_PLACEMENT_3D ( 'NONE', #57615, #7108, #89505 ) ;
#819 = DIRECTION ( 'NONE',  ( -1.000000000000000000, 0.000000000000000000, 0.000000000000000000 ) ) ;
#820 = EDGE_CURVE ( 'NONE', #39210, #65377, #78869, .T. ) ;
#821 = ORIENTED_EDGE ( 'NONE', *, *, #83431, .F. ) ;
#822 = DIRECTION ( 'NONE',  ( 0.000000000000000000, -0.000000000000000000, 1.000000000000000000 ) ) ;
#823 = DIRECTION ( 'NONE',  ( -0.000000000000000000, -1.000000000000000000, -0.000000000000000000 ) ) ;
#824 = VECTOR ( 'NONE', #16537, 1000.000000000000000 ) ;
#825 = DIRECTION ( 'NONE',  ( 1.000000000000000000, 1.224606353822377258E-16, 0.000000000000000000 ) ) ;
#827 = DIRECTION ( 'NONE',  ( 0.000000000000000000, -1.000000000000000000, 0.000000000000000000 ) ) ;
#826 = CARTESIAN_POINT ( 'NONE',  ( 137.4999999999999716, 4.000000000000000000, 93.00000000000000000 ) ) ;
#828 = CARTESIAN_POINT ( 'NONE',  ( -5.076579266837575766, 26.49999999999999645, 3.108508274875226969E-16 ) ) ;
#830 = CARTESIAN_POINT ( 'NONE',  ( -2.781586072545820798, 0.000000000000000000, -28.12373436408213934 ) ) ;
#829 = LINE ( 'NONE', #32195, #75103 ) ;
#831 = ORIENTED_EDGE ( 'NONE', *, *, #35674, .F. ) ;
#832 = VECTOR ( 'NONE', #65072, 1000.000000000000000 ) ;
#833 =( NAMED_UNIT ( * ) SI_UNIT ( $, .STERADIAN. ) SOLID_ANGLE_UNIT ( ) );
#834 = CARTESIAN_POINT ( 'NONE',  ( 2.886751345948131764, 58.41666666666667140, 4.999999999999999112 ) ) ;
#835 = CARTESIAN_POINT ( 'NONE',  ( 52.40108045030618200, 6.146543387608958575, -71.72911430630439611 ) ) ;
#836 = DIRECTION ( 'NONE',  ( 1.000000000000000000, 0.000000000000000000, 0.000000000000000000 ) ) ;
#837 = EDGE_CURVE ( 'NONE', #75433, #55186, #99138, .T. ) ;
#838 = CARTESIAN_POINT ( 'NONE',  ( -5.076579266837575766, 76.50000000000000000, 3.108508274875226969E-16 ) ) ;
#839 =( NAMED_UNIT ( * ) SI_UNIT ( $, .STERADIAN. ) SOLID_ANGLE_UNIT ( ) );
#840 = CARTESIAN_POINT ( 'NONE',  ( -1.500000000000001332, 0.000000000000000000, -2.374600000000000932 ) ) ;
#841 = CARTESIAN_POINT ( 'NONE',  ( -2.538289633418789215, 49.66666666666666430, -4.396446609406720718 ) ) ;
#842 = AXIS2_PLACEMENT_3D ( 'NONE', #21516, #47610, #46550 ) ;
#843 = DIRECTION ( 'NONE',  ( 0.000000000000000000, -1.000000000000000000, 0.000000000000000000 ) ) ;
#844 = EDGE_CURVE ( 'NONE', #64778, #75268, #103875, .T. ) ;
#845 = DIRECTION ( 'NONE',  ( 1.000000000000000000, 0.000000000000000000, 0.000000000000000000 ) ) ;
#846 = VERTEX_POINT ( 'NONE', #55498 ) ;
#848 = AXIS2_PLACEMENT_3D ( 'NONE', #32941, #42528, #24423 ) ;
#847 = CARTESIAN_POINT ( 'NONE',  ( -41.99999999999996447, 39.00000000000000711, 34.50000000000000000 ) ) ;
#849 = SURFACE_SIDE_STYLE ('',( #25245 ) ) ;
#850 = DIRECTION ( 'NONE',  ( 0.5001593615040930141, 0.000000000000000000, 0.8659333768251562535 ) ) ;
#851 = DIRECTION ( 'NONE',  ( -0.000000000000000000, -1.000000000000000000, -0.000000000000000000 ) ) ;
#852 = FACE_BOUND ( 'NONE', #12921, .T. ) ;
#853 = VECTOR ( 'NONE', #93149, 1000.000000000000000 ) ;
#854 = CARTESIAN_POINT ( 'NONE',  ( -1.606337256625631760, 30.55056357959377422, -1.098710545588492016 ) ) ;
#855 = LINE ( 'NONE', #64732, #56058 ) ;
#856 = ADVANCED_FACE ( 'NONE', ( #71443, #63506 ), #96952, .F. ) ;
#857 = VECTOR ( 'NONE', #52854, 1000.000000000000000 ) ;
#858 = CIRCLE ( 'NONE', #55243, 4.000000000000000000 ) ;
#859 = DIRECTION ( 'NONE',  ( 0.000000000000000000, -1.000000000000000000, 0.000000000000000000 ) ) ;
#860 = CIRCLE ( 'NONE', #53570, 1.500000000000001332 ) ;
#861 = VERTEX_POINT ( 'NONE', #54468 ) ;
#862 = CARTESIAN_POINT ( 'NONE',  ( 10.00000000000000355, 0.000000000000000000, -74.99999999999998579 ) ) ;
#863 = ADVANCED_FACE ( 'NONE', ( #31519, #64021 ), #96432, .F. ) ;
#864 = ORIENTED_EDGE ( 'NONE', *, *, #81967, .F. ) ;
#865 = CARTESIAN_POINT ( 'NONE',  ( 60.00000000000000000, 39.20082491903244204, -97.34996769207258183 ) ) ;
#866 = VERTEX_POINT ( 'NONE', #103364 ) ;
#867 = VECTOR ( 'NONE', #13821, 1000.000000000000114 ) ;
#868 = CARTESIAN_POINT ( 'NONE',  ( 56.72702070275406783, 18.15281299115921598, -100.7926807891649901 ) ) ;
#869 = VECTOR ( 'NONE', #5955, 1000.000000000000000 ) ;
#870 = DIRECTION ( 'NONE',  ( 1.060575238724901861E-16, 0.8660254037844304920, 0.5000000000000138778 ) ) ;
#871 = ORIENTED_EDGE ( 'NONE', *, *, #10830, .F. ) ;
#872 = LINE ( 'NONE', #94937, #44593 ) ;
#873 = CARTESIAN_POINT ( 'NONE',  ( 4.330127018922192761, 60.66666666666666430, -2.500000000000002220 ) ) ;
#874 = DIRECTION ( 'NONE',  ( -3.049861237673404541E-16, 1.000000000000000000, 0.000000000000000000 ) ) ;
#875 = CARTESIAN_POINT ( 'NONE',  ( 0.000000000000000000, 6.908019874955515505, 0.000000000000000000 ) ) ;
#876 = ADVANCED_FACE ( 'NONE', ( #87383 ), #14514, .T. ) ;
#877 = LINE ( 'NONE', #90699, #14546 ) ;
#878 = CARTESIAN_POINT ( 'NONE',  ( 60.00000000000000000, 11.00000000000000000, -61.20999999999998664 ) ) ;
#879 = AXIS2_PLACEMENT_3D ( 'NONE', #87617, #80674, #79626 ) ;
#880 = EDGE_CURVE ( 'NONE', #47927, #33944, #34585, .T. ) ;
#881 = LINE ( 'NONE', #33279, #17531 ) ;
#882 = CYLINDRICAL_SURFACE ( 'NONE', #77071, 2.000000000000001776 ) ;
#883 = CIRCLE ( 'NONE', #104440, 1.500000000000001332 ) ;
#884 = VERTEX_POINT ( 'NONE', #97463 ) ;
#885 = ORIENTED_EDGE ( 'NONE', *, *, #10619, .F. ) ;
#886 = EDGE_CURVE ( 'NONE', #82972, #3687, #61829, .T. ) ;
#887 = APPLICATION_PROTOCOL_DEFINITION ( 'draft international standard', 'automotive_design', 1998, #88250 ) ;
#888 = VECTOR ( 'NONE', #86130, 999.9999999999998863 ) ;
#889 = EDGE_LOOP ( 'NONE', ( #60694, #9745, #11701, #74126 ) ) ;
#890 = CARTESIAN_POINT ( 'NONE',  ( 0.000000000000000000, 0.000000000000000000, -6.099999999999999645 ) ) ;
#891 = FACE_OUTER_BOUND ( 'NONE', #48942, .T. ) ;
#892 = CARTESIAN_POINT ( 'NONE',  ( 0.000000000000000000, 3.000000000000055955, -46.19999999999995310 ) ) ;
#894 = ORIENTED_EDGE ( 'NONE', *, *, #75207, .T. ) ;
#893 = CARTESIAN_POINT ( 'NONE',  ( 7.500000000000000000, 12.99999999999999822, 9.000000000000000000 ) ) ;
#895 = CARTESIAN_POINT ( 'NONE',  ( -14.08771324027146754, 22.24999999999998579, 60.30000000000001137 ) ) ;
#897 = EDGE_CURVE ( 'NONE', #46088, #2782, #26048, .T. ) ;
#896 = CARTESIAN_POINT ( 'NONE',  ( 0.000000000000000000, 3.000000000000061728, -12.59999999999995168 ) ) ;
#898 = FACE_OUTER_BOUND ( 'NONE', #93875, .T. ) ;
#899 = CARTESIAN_POINT ( 'NONE',  ( 134.7110558990758307, 4.266432096480435199, -0.1649555867166405954 ) ) ;
#900 = FACE_OUTER_BOUND ( 'NONE', #70327, .T. ) ;
#901 = CARTESIAN_POINT ( 'NONE',  ( -18.00000000000001421, 7.999999999999996447, 21.50000000000000000 ) ) ;
#902 = ORIENTED_EDGE ( 'NONE', *, *, #88968, .T. ) ;
#903 = AXIS2_PLACEMENT_3D ( 'NONE', #76076, #42605, #75523 ) ;
#904 = ORIENTED_EDGE ( 'NONE', *, *, #91875, .F. ) ;
#905 = VECTOR ( 'NONE', #92488, 1000.000000000000000 ) ;
#906 = VERTEX_POINT ( 'NONE', #99035 ) ;
#907 = ADVANCED_FACE ( 'NONE', ( #26109 ), #25601, .T. ) ;
#908 = VERTEX_POINT ( 'NONE', #50130 ) ;
#909 = DIRECTION ( 'NONE',  ( 8.659560562354913137E-17, -0.7071067811865489050, 0.7071067811865460184 ) ) ;
#910 = ORIENTED_EDGE ( 'NONE', *, *, #60627, .F. ) ;
#911 = PLANE ( 'NONE',  #103419 ) ;
#912 = CARTESIAN_POINT ( 'NONE',  ( 3.340812001983456917E-16, 12.13037083307397168, -1.818653347947321253 ) ) ;
#913 = LINE ( 'NONE', #16323, #38798 ) ;
#914 = LINE ( 'NONE', #71671, #2624 ) ;
#915 = CARTESIAN_POINT ( 'NONE',  ( 5.242751388583794636, -11.50000000000000355, 0.8617806469863893426 ) ) ;
#916 = DIRECTION ( 'NONE',  ( -1.000000000000000000, 0.000000000000000000, 0.000000000000000000 ) ) ;
#917 = ORIENTED_EDGE ( 'NONE', *, *, #21993, .T. ) ;
#918 = ORIENTED_EDGE ( 'NONE', *, *, #11832, .T. ) ;
#919 = DIRECTION ( 'NONE',  ( -1.000000000000000000, -1.224606353822377258E-16, -0.000000000000000000 ) ) ;
#920 = DIRECTION ( 'NONE',  ( -1.000000000000000000, -1.224606353822377258E-16, -0.000000000000000000 ) ) ;
#921 = ORIENTED_EDGE ( 'NONE', *, *, #22708, .T. ) ;
#922 = EDGE_CURVE ( 'NONE', #25647, #64006, #49885, .T. ) ;
#923 = CARTESIAN_POINT ( 'NONE',  ( -31.74999999999995737, 0.000000000000000000, 0.000000000000000000 ) ) ;
#924 = FILL_AREA_STYLE_COLOUR ( '', #36832 ) ;
#925 = EDGE_CURVE ( 'NONE', #94955, #72996, #31169, .T. ) ;
#926 = ORIENTED_EDGE ( 'NONE', *, *, #21808, .F. ) ;
#927 = LINE ( 'NONE', #91809, #9654 ) ;
#928 = CARTESIAN_POINT ( 'NONE',  ( -4.330127018922193649, 53.33333333333332860, -2.499999999999998668 ) ) ;
#929 = CARTESIAN_POINT ( 'NONE',  ( -39.94410779444251602, 9.759412602013895821, 38.62410738971004776 ) ) ;
#930 = CARTESIAN_POINT ( 'NONE',  ( 0.000000000000000000, 0.000000000000000000, 0.000000000000000000 ) ) ;
#931 = VECTOR ( 'NONE', #39892, 1000.000000000000000 ) ;
#932 = CARTESIAN_POINT ( 'NONE',  ( 1.575000000000000178, 12.13109783925641771, 1.928818708657082084E-16 ) ) ;
#933 = ORIENTED_EDGE ( 'NONE', *, *, #47377, .T. ) ;
#934 = CIRCLE ( 'NONE', #96054, 1.500000000000002220 ) ;
#935 = CYLINDRICAL_SURFACE ( 'NONE', #23262, 3.000000000000002665 ) ;
#936 = ORIENTED_EDGE ( 'NONE', *, *, #29617, .T. ) ;
#937 = EDGE_CURVE ( 'NONE', #49990, #37362, #19244, .T. ) ;
#938 = SHAPE_REPRESENTATION ( 'Carriage handle', ( #101372 ), #48902 ) ;
#939 = CARTESIAN_POINT ( 'NONE',  ( -0.7874999999999989786, 1.497576646058515148, -1.363990010960491661 ) ) ;
#940 = EDGE_CURVE ( 'NONE', #48098, #74867, #94049, .T. ) ;
#941 = ORIENTED_EDGE ( 'NONE', *, *, #78948, .F. ) ;
#942 = CARTESIAN_POINT ( 'NONE',  ( 7.540064205622889482, 40.00000000000000000, -6.999999999999993783 ) ) ;
#943 = CARTESIAN_POINT ( 'NONE',  ( 3.807434450128183379, 84.08333333333332860, 2.198223304703357694 ) ) ;
#944 = AXIS2_PLACEMENT_3D ( 'NONE', #59110, #43138, #61745 ) ;
#945 = AXIS2_PLACEMENT_3D ( 'NONE', #93530, #12155, #12675 ) ;
#946 = CIRCLE ( 'NONE', #43459, 1.219500000000002249 ) ;
#947 = CARTESIAN_POINT ( 'NONE',  ( 68.95355605480952477, 15.06271736658359828, 9.638804065876923843 ) ) ;
#948 = CARTESIAN_POINT ( 'NONE',  ( -4.704717426747810016, 0.000000000000000000, 6.291090204042436795 ) ) ;
#949 = VERTEX_POINT ( 'NONE', #66618 ) ;
#950 = CARTESIAN_POINT ( 'NONE',  ( 0.000000000000000000, 103.0000000000000000, 5.000000000000000000 ) ) ;
#951 = DIRECTION ( 'NONE',  ( -8.980743193747258743E-17, 1.000000000000000000, 0.000000000000000000 ) ) ;
#952 = CARTESIAN_POINT ( 'NONE',  ( -8.912316417367855400E-13, 4.000000000000000000, -128.4400156680520979 ) ) ;
#953 = DIRECTION ( 'NONE',  ( -1.000000000000000000, 0.000000000000000000, 0.000000000000000000 ) ) ;
#954 = ORIENTED_EDGE ( 'NONE', *, *, #97761, .T. ) ;
#955 = FILL_AREA_STYLE_COLOUR ( '', #71577 ) ;
#956 = CARTESIAN_POINT ( 'NONE',  ( 4.999999999999976907, 22.28575215073878724, -92.19914974879209524 ) ) ;
#957 = CARTESIAN_POINT ( 'NONE',  ( 5.773502691896257311, 38.25000000000000000, -1.060575238724906964E-15 ) ) ;
#958 = CONICAL_SURFACE ( 'NONE', #72297, 3.000000000000030642, 1.047197551196606513 ) ;
#959 = CONICAL_SURFACE ( 'NONE', #7768, 1.219500000000002249, 0.9599310885968717066 ) ;
#961 = CARTESIAN_POINT ( 'NONE',  ( 5.169016669178800427, -11.50000000000000000, 1.844797422075990845 ) ) ;
#960 = SURFACE_STYLE_FILL_AREA ( #75350 ) ;
#962 =( LENGTH_UNIT ( ) NAMED_UNIT ( * ) SI_UNIT ( .MILLI., .METRE. ) );
#963 = ADVANCED_FACE ( 'NONE', ( #56543 ), #65064, .F. ) ;
#964 = AXIS2_PLACEMENT_3D ( 'NONE', #28282, #60773, #20289 ) ;
#965 = DIRECTION ( 'NONE',  ( 0.000000000000000000, 0.000000000000000000, -1.000000000000000000 ) ) ;
#966 = DIRECTION ( 'NONE',  ( -0.000000000000000000, 1.000000000000000000, -0.000000000000000000 ) ) ;
#967 = CARTESIAN_POINT ( 'NONE',  ( 35.12632037508715399, 24.23617786215397629, -96.39868089010342089 ) ) ;
#968 = CARTESIAN_POINT ( 'NONE',  ( 1.102182119232617714E-15, 1.000000000000000888, 26.99999999999999645 ) ) ;
#969 =( LENGTH_UNIT ( ) NAMED_UNIT ( * ) SI_UNIT ( .MILLI., .METRE. ) );
#970 = CARTESIAN_POINT ( 'NONE',  ( -5.076579266837575766, 35.50000000000000711, 3.108508274875226969E-16 ) ) ;
#971 = EDGE_CURVE ( 'NONE', #33183, #44693, #99557, .T. ) ;
#972 = CARTESIAN_POINT ( 'NONE',  ( -4.330127018922193649, 81.66666666666667140, 2.500000000000000444 ) ) ;
#973 = PLANE ( 'NONE',  #55652 ) ;
#974 = ORIENTED_EDGE ( 'NONE', *, *, #80570, .T. ) ;
#975 = AXIS2_PLACEMENT_3D ( 'NONE', #74363, #75944, #61082 ) ;
#976 = CARTESIAN_POINT ( 'NONE',  ( 0.000000000000000000, 0.000000000000000000, 0.000000000000000000 ) ) ;
#977 = CARTESIAN_POINT ( 'NONE',  ( 0.000000000000000000, 36.14332787345818332, 0.000000000000000000 ) ) ;
#978 = AXIS2_PLACEMENT_3D ( 'NONE', #104521, #72598, #16730 ) ;
#979 = AXIS2_PLACEMENT_3D ( 'NONE', #94811, #31469, #54929 ) ;
#980 = EDGE_LOOP ( 'NONE', ( #83679, #96413, #65897, #90327, #103209, #101606 ) ) ;
#981 = FACE_OUTER_BOUND ( 'NONE', #84122, .T. ) ;
#983 = CARTESIAN_POINT ( 'NONE',  ( 0.8499999999999994227, 5.000000000000000000, -6.099999999999998757 ) ) ;
#982 = CARTESIAN_POINT ( 'NONE',  ( -16.50000000000000000, 13.00000000000000355, 3.499999999999999556 ) ) ;
#984 = DIRECTION ( 'NONE',  ( 1.000000000000000000, 0.000000000000000000, 0.000000000000000000 ) ) ;
#985 = CARTESIAN_POINT ( 'NONE',  ( 0.000000000000000000, 15.90801987495537873, 0.000000000000000000 ) ) ;
#986 = DIRECTION ( 'NONE',  ( 0.5735764363510454933, -0.8191520442889922426, 1.003171929053525363E-16 ) ) ;
#987 = CIRCLE ( 'NONE', #58769, 1.000000000000000000 ) ;
#988 = ORIENTED_EDGE ( 'NONE', *, *, #61795, .T. ) ;
#989 = ADVANCED_BREP_SHAPE_REPRESENTATION ( '', ( #94413, #101372 ), #39092 ) ;
#990 = ADVANCED_FACE ( 'NONE', ( #41082 ), #42665, .T. ) ;
#991 = VERTEX_POINT ( 'NONE', #89999 ) ;
#992 = CARTESIAN_POINT ( 'NONE',  ( 75.00000000000000000, 22.28575215073884053, -92.19914974879213787 ) ) ;
#993 = ORIENTED_EDGE ( 'NONE', *, *, #43877, .F. ) ;
#994 = DIRECTION ( 'NONE',  ( 0.000000000000000000, 1.000000000000000000, 6.938893903907171580E-15 ) ) ;
#995 = CIRCLE ( 'NONE', #22955, 3.000000000000024425 ) ;
#996 = CARTESIAN_POINT ( 'NONE',  ( 0.000000000000000000, 3.000000000000000000, 0.000000000000000000 ) ) ;
#997 = CARTESIAN_POINT ( 'NONE',  ( 4.330127018922195425, 61.33333333333332860, 2.499999999999996447 ) ) ;
#998 = DIRECTION ( 'NONE',  ( -1.000000000000000000, -1.224606353822377258E-16, -0.000000000000000000 ) ) ;
#999 = B_SPLINE_CURVE_WITH_KNOTS ( 'NONE', 3,
 ( #36117, #83453, #21565, #62591, #76006, #92475, #68587, #38077, #19599, #70541 ),
 .UNSPECIFIED., .F., .F.,
 ( 4, 2, 2, 2, 4 ),
 ( -4.606967114651547431E-05, 0.002458267227487414414, 0.004962604126121344938, 0.007466941024755274596, 0.009971277923389204254 ),
 .UNSPECIFIED. ) ;
#1000 = FACE_OUTER_BOUND ( 'NONE', #84469, .T. ) ;
#1001 = AXIS2_PLACEMENT_3D ( 'NONE', #105065, #88564, #49752 ) ;
#1002 = EDGE_CURVE ( 'NONE', #46053, #14116, #12507, .T. ) ;
#1003 = CARTESIAN_POINT ( 'NONE',  ( 0.000000000000000000, 0.000000000000000000, 0.000000000000000000 ) ) ;
#1005 = EDGE_LOOP ( 'NONE', ( #26595, #63736, #25754, #37248 ) ) ;
#1004 = EDGE_CURVE ( 'NONE', #35519, #37681, #73033, .T. ) ;
#1007 = EDGE_CURVE ( 'NONE', #3865, #101779, #57589, .T. ) ;
#1006 = ORIENTED_EDGE ( 'NONE', *, *, #89002, .F. ) ;
#1008 = CARTESIAN_POINT ( 'NONE',  ( -178.5807973894841609, 52.49999999999933920, -148.5516850551290418 ) ) ;
#1009 = ORIENTED_EDGE ( 'NONE', *, *, #34715, .T. ) ;
#1010 = CARTESIAN_POINT ( 'NONE',  ( 0.000000000000000000, 2.741498459558215053E-14, -5.799999999999982059 ) ) ;
#1012 = VERTEX_POINT ( 'NONE', #37304 ) ;
#1011 = AXIS2_PLACEMENT_3D ( 'NONE', #45641, #29671, #78061 ) ;
#1013 = EDGE_CURVE ( 'NONE', #33544, #31965, #15916, .T. ) ;
#1014 = VECTOR ( 'NONE', #68768, 1000.000000000000000 ) ;
#1015 = EDGE_LOOP ( 'NONE', ( #42052, #51791, #11308, #69778 ) ) ;
#1016 = PRODUCT_DEFINITION ( 'UNKNOWN', '', #23708, #26721 ) ;
#1017 = CARTESIAN_POINT ( 'NONE',  ( 0.000000000000000000, 2.741498459558215053E-14, -17.79999999999998295 ) ) ;
#1018 = CARTESIAN_POINT ( 'NONE',  ( 3.249710301952132897E-16, 2.307179676972503479, -36.99999999999996447 ) ) ;
#1019 = DIRECTION ( 'NONE',  ( 0.000000000000000000, 0.000000000000000000, -1.000000000000000000 ) ) ;
#1020 = FACE_OUTER_BOUND ( 'NONE', #1965, .T. ) ;
#1022 = ORIENTED_EDGE ( 'NONE', *, *, #29410, .F. ) ;
#1021 = CARTESIAN_POINT ( 'NONE',  ( 51.08223455693232751, 3.002095891887775814, -25.05548019233786405 ) ) ;
#1023 = DIRECTION ( 'NONE',  ( 1.000000000000000000, 1.850371707708594366E-15, 0.000000000000000000 ) ) ;
#1024 = EDGE_CURVE ( 'NONE', #67049, #102556, #51631, .T. ) ;
#1025 = FACE_OUTER_BOUND ( 'NONE', #19188, .T. ) ;
#1026 = CARTESIAN_POINT ( 'NONE',  ( -6.123233995736766282E-16, 20.00000000000000000, -5.000000000000000000 ) ) ;
#1027 = CARTESIAN_POINT ( 'NONE',  ( 5.000000000000003553, 0.9828435001097662882, -6.056909652965538626 ) ) ;
#1028 = ORIENTED_EDGE ( 'NONE', *, *, #48432, .T. ) ;
#1029 = ORIENTED_EDGE ( 'NONE', *, *, #104686, .F. ) ;
#1030 = CARTESIAN_POINT ( 'NONE',  ( 5.076579266837575766, 23.00000000000000000, -9.325524824625680413E-16 ) ) ;
#1031 = SURFACE_STYLE_USAGE ( .BOTH. , #9493 ) ;
#1032 = CONTEXT_DEPENDENT_SHAPE_REPRESENTATION ( #13557, #103113 ) ;
#1033 = CARTESIAN_POINT ( 'NONE',  ( 1.222856935137531353, 95.99140678847146546, -4.740757523054547562 ) ) ;
#1034 = AXIS2_PLACEMENT_3D ( 'NONE', #90610, #788, #40681 ) ;
#1035 = CIRCLE ( 'NONE', #90792, 3.000000000000024425 ) ;
#1036 = VERTEX_POINT ( 'NONE', #27722 ) ;
#1037 = DIRECTION ( 'NONE',  ( 4.003208021484933115E-16, 0.000000000000000000, -1.000000000000000000 ) ) ;
#1038 = VERTEX_POINT ( 'NONE', #53278 ) ;
#1040 = FACE_BOUND ( 'NONE', #64655, .T. ) ;
#1039 = AXIS2_PLACEMENT_3D ( 'NONE', #42042, #43094, #98943 ) ;
#1041 = CARTESIAN_POINT ( 'NONE',  ( -1.575000000000000178, 22.91219567851283756, 0.000000000000000000 ) ) ;
#1042 =( NAMED_UNIT ( * ) SI_UNIT ( $, .STERADIAN. ) SOLID_ANGLE_UNIT ( ) );
#1043 = CARTESIAN_POINT ( 'NONE',  ( -2.024999999999999911, 16.17382777743196343, 0.000000000000000000 ) ) ;
#1044 = CARTESIAN_POINT ( 'NONE',  ( 16.67874905765467020, 35.20889288029874109, -100.1173176058836845 ) ) ;
#1045 = CARTESIAN_POINT ( 'NONE',  ( 79.73550356038400366, 16.60875441575790390, -86.64574270795691291 ) ) ;
#1046 = ORIENTED_EDGE ( 'NONE', *, *, #78675, .F. ) ;
#1047 = CARTESIAN_POINT ( 'NONE',  ( 20.07106781186547551, 2.781512190381583172E-15, -9.999999999999996447 ) ) ;
#1048 = CARTESIAN_POINT ( 'NONE',  ( 134.8795389015076580, 4.261852931281978840, -0.5296005197945277132 ) ) ;
#1049 = EDGE_LOOP ( 'NONE', ( #41378, #38266, #57180, #93971 ) ) ;
#1050 = ORIENTED_EDGE ( 'NONE', *, *, #36563, .F. ) ;
#1051 = ORIENTED_EDGE ( 'NONE', *, *, #33047, .T. ) ;
#1052 = FACE_OUTER_BOUND ( 'NONE', #25869, .T. ) ;
#1053 = PLANE ( 'NONE',  #99745 ) ;
#1054 = EDGE_LOOP ( 'NONE', ( #89446, #7177, #60567, #102424 ) ) ;
#1055 = CARTESIAN_POINT ( 'NONE',  ( 52.10031551988443255, 3.014088673303409571, -72.04993969787571473 ) ) ;
#1056 = ADVANCED_FACE ( 'NONE', ( #59694 ), #93670, .T. ) ;
#1057 = ORIENTED_EDGE ( 'NONE', *, *, #15530, .T. ) ;
#1058 = DIRECTION ( 'NONE',  ( 0.000000000000000000, 0.3803286602895767921, -0.9248513989621984788 ) ) ;
#1059 = CIRCLE ( 'NONE', #18001, 1.500000000000000888 ) ;
#1060 = EDGE_LOOP ( 'NONE', ( #1224, #61059, #41003, #43167, #28194, #50096, #67554, #28928, #44672, #78175, #104370, #97046, #33054, #39148 ) ) ;
#1061 = CARTESIAN_POINT ( 'NONE',  ( 4.330127018922192761, 40.66666666666667140, -2.500000000000002220 ) ) ;
#1062 = FACE_BOUND ( 'NONE', #17590, .T. ) ;
#1063 = CIRCLE ( 'NONE', #23091, 0.5000000000000004441 ) ;
#1064 = AXIS2_PLACEMENT_3D ( 'NONE', #2209, #24509, #34603 ) ;
#1065 = ORIENTED_EDGE ( 'NONE', *, *, #92691, .T. ) ;
#1066 = CARTESIAN_POINT ( 'NONE',  ( 30.50000000000000000, 2.225722048072170115E-15, 0.000000000000000000 ) ) ;
#1067 = DIRECTION ( 'NONE',  ( -1.000000000000000000, -0.000000000000000000, -0.000000000000000000 ) ) ;
#1068 = VERTEX_POINT ( 'NONE', #26653 ) ;
#1069 = ORIENTED_EDGE ( 'NONE', *, *, #11950, .T. ) ;
#1070 = EDGE_CURVE ( 'NONE', #66387, #63088, #75349, .T. ) ;
#1071 = LINE ( 'NONE', #89325, #69129 ) ;
#1072 = EDGE_CURVE ( 'NONE', #79186, #50992, #32831, .T. ) ;
#1073 = ORIENTED_EDGE ( 'NONE', *, *, #94507, .F. ) ;
#1074 = DIRECTION ( 'NONE',  ( 0.000000000000000000, -1.222984857324291802E-15, -1.000000000000000000 ) ) ;
#1075 = CARTESIAN_POINT ( 'NONE',  ( -2.538289633418789659, 67.66666666666665719, -4.396446609406720718 ) ) ;
#1078 = CARTESIAN_POINT ( 'NONE',  ( 3.249710301952136841E-16, 2.307179676972503479, -24.19999999999996732 ) ) ;
#1077 = AXIS2_PLACEMENT_3D ( 'NONE', #8173, #88479, #65109 ) ;
#1076 = CARTESIAN_POINT ( 'NONE',  ( 12.71915229284170579, 27.79807040245255934, 3.072066613271376312 ) ) ;
#1079 = VERTEX_POINT ( 'NONE', #101670 ) ;
#1080 = CARTESIAN_POINT ( 'NONE',  ( -4.330127018922193649, 84.33333333333332860, -2.499999999999998668 ) ) ;
#1081 =( BOUNDED_SURFACE ( )  B_SPLINE_SURFACE ( 3, 2, ( 
 ( #45322, #75624, #84670 ),
 ( #67702, #20287, #19237 ),
 ( #43214, #51216, #100656 ),
 ( #11806, #77215, #27752 ),
 ( #53311, #51730, #44290 ),
 ( #92648, #84140, #85711 ),
 ( #76701, #43754, #34681 ),
 ( #99593, #26691, #59187 ),
 ( #2799, #91586, #83620 ),
 ( #71868, #15479, #63411 ),
 ( #46369, #88338, #5425 ),
 ( #77734, #45855, #54883 ) ),
 .UNSPECIFIED., .F., .F., .F. ) 
 B_SPLINE_SURFACE_WITH_KNOTS ( ( 4, 2, 2, 2, 2, 4 ),
 ( 3, 3 ),
 ( 0.003958145437237066584, 0.004146746403201577794, 0.004335347369166089870, 0.004712549301095112289, 0.005089751233024134708, 0.005466953164953157994 ),
 ( 0.000000000000000000, 1.000000000000000000 ),
 .UNSPECIFIED. ) 
 GEOMETRIC_REPRESENTATION_ITEM ( )  RATIONAL_B_SPLINE_SURFACE ( (
 ( 1.000000000000000000, 0.8007978355982307006, 1.000000000000000000),
 ( 1.000000000000000000, 0.8037720579222350503, 1.000000000000000000),
 ( 1.000000000000000000, 0.8056264269811445056, 1.000000000000000000),
 ( 1.000000000000000000, 0.8065775160104006192, 1.000000000000000000),
 ( 1.000000000000000000, 0.8056550989968316312, 1.000000000000000000),
 ( 1.000000000000000000, 0.7996068575212204044, 1.000000000000000000),
 ( 1.000000000000000000, 0.7913434402362680142, 1.000000000000000000),
 ( 1.000000000000000000, 0.7712422264483724810, 1.000000000000000000),
 ( 1.000000000000000000, 0.7593688034065357861, 1.000000000000000000),
 ( 1.000000000000000000, 0.7341566829611467782, 1.000000000000000000),
 ( 1.000000000000000000, 0.7207651896786517742, 1.000000000000000000),
 ( 1.000000000000000000, 0.7071067811866748043, 1.000000000000000000) ) ) 
 REPRESENTATION_ITEM ( '' )  SURFACE ( )  );
#1082 = CARTESIAN_POINT ( 'NONE',  ( 15.03162714807607436, 33.25028571273081468, 12.99999999999999822 ) ) ;
#1084 = DIRECTION ( 'NONE',  ( 0.000000000000000000, 1.000000000000000000, -0.000000000000000000 ) ) ;
#1083 = AXIS2_PLACEMENT_3D ( 'NONE', #27631, #18590, #44679 ) ;
#1085 = CIRCLE ( 'NONE', #97865, 1.500000000000001332 ) ;
#1086 = EDGE_LOOP ( 'NONE', ( #91880, #79899, #47456, #68388 ) ) ;
#1087 = FACE_BOUND ( 'NONE', #12354, .T. ) ;
#1088 = CARTESIAN_POINT ( 'NONE',  ( -1.431776572278624076E-16, 5.390548919628208147, 2.338268590217983167 ) ) ;
#1089 =( BOUNDED_CURVE ( )  B_SPLINE_CURVE ( 2, ( #82106, #34237, #24656, #10304, #41705, #73123, #8225 ),
 .UNSPECIFIED., .F., .T. ) 
 B_SPLINE_CURVE_WITH_KNOTS ( ( 3, 2, 2, 3 ),
 ( 0.2222222222222222654, 0.2240740740740741199, 0.2259259259259259744, 0.2277777777777778290 ),
 .UNSPECIFIED. ) 
 CURVE ( )  GEOMETRIC_REPRESENTATION_ITEM ( )  RATIONAL_B_SPLINE_CURVE ( ( 0.9999999999999960032, 0.8660254037844427044, 1.000000000000000000, 0.8660254037844387076, 1.000000000000000000, 0.8660254037844347108, 1.000000000000003997 ) ) 
 REPRESENTATION_ITEM ( '' )  );
#1090 = COLOUR_RGB ( '',0.6470588235294117974, 0.6196078431372549211, 0.5882352941176470784 ) ;
#1091 = CARTESIAN_POINT ( 'NONE',  ( 29.69640821446782297, 2.249774322810190247E-15, 0.000000000000000000 ) ) ;
#1092 = AXIS2_PLACEMENT_3D ( 'NONE', #104692, #15850, #66280 ) ;
#1093 = CARTESIAN_POINT ( 'NONE',  ( -6.123233995736766282E-16, 18.00000000000000000, -5.000000000000000000 ) ) ;
#1094 = CARTESIAN_POINT ( 'NONE',  ( -1.012500000000000178, 29.50298693353519042, 1.753701442663488264 ) ) ;
#1096 = CARTESIAN_POINT ( 'NONE',  ( 0.8499999999999994227, 5.000000000000000000, -7.099999999999998757 ) ) ;
#1095 = CARTESIAN_POINT ( 'NONE',  ( -5.000000000000000888, 0.000000000000000000, -6.099999999999999645 ) ) ;
#1097 = FILL_AREA_STYLE_COLOUR ( '', #45429 ) ;
#1099 = VERTEX_POINT ( 'NONE', #92618 ) ;
#1098 = EDGE_CURVE ( 'NONE', #50061, #99170, #36782, .T. ) ;
#1100 = ORIENTED_EDGE ( 'NONE', *, *, #77420, .T. ) ;
#1101 = LINE ( 'NONE', #48439, #45709 ) ;
#1102 = DIRECTION ( 'NONE',  ( 0.000000000000000000, -1.000000000000000000, 0.000000000000000000 ) ) ;
#1103 = DIRECTION ( 'NONE',  ( 0.000000000000000000, 1.000000000000000000, 0.000000000000000000 ) ) ;
#1104 = AXIS2_PLACEMENT_3D ( 'NONE', #37, #57966, #32430 ) ;
#1106 = CARTESIAN_POINT ( 'NONE',  ( -4.330127018922193649, 92.66666666666665719, 2.500000000000000444 ) ) ;
#1105 = DIRECTION ( 'NONE',  ( 1.000000000000000000, 0.000000000000000000, -6.938893903907228378E-17 ) ) ;
#1107 = EDGE_LOOP ( 'NONE', ( #71896, #67416, #94793, #48627 ) ) ;
#1109 = EDGE_CURVE ( 'NONE', #14605, #92436, #71961, .T. ) ;
#1108 = CARTESIAN_POINT ( 'NONE',  ( 2.538289633418790547, 65.16666666666665719, 4.396446609406719830 ) ) ;
#1110 = DIRECTION ( 'NONE',  ( 0.000000000000000000, 0.000000000000000000, -1.000000000000000000 ) ) ;
#1111 = UNCERTAINTY_MEASURE_WITH_UNIT (LENGTH_MEASURE( 1.000000000000000082E-05 ), #81358, 'distance_accuracy_value', 'NONE');
#1112 = CARTESIAN_POINT ( 'NONE',  ( -2.538289633418787439, 20.33333333333333215, 4.396446609406721606 ) ) ;
#1113 = CIRCLE ( 'NONE', #45208, 1.033333333333333215 ) ;
#1114 = EDGE_CURVE ( 'NONE', #23512, #40188, #82111, .T. ) ;
#1115 = CARTESIAN_POINT ( 'NONE',  ( -0.7875000000000004219, 21.41461903245432197, 1.363990010960491217 ) ) ;
#1116 = CARTESIAN_POINT ( 'NONE',  ( 17.00000000000000000, -2.999999999999999556, 9.899999999999998579 ) ) ;
#1117 =( NAMED_UNIT ( * ) SI_UNIT ( $, .STERADIAN. ) SOLID_ANGLE_UNIT ( ) );
#1118 = CARTESIAN_POINT ( 'NONE',  ( 16.69640821446782297, 9.639376512966943232E-16, 0.000000000000000000 ) ) ;
#1119 = DIRECTION ( 'NONE',  ( 0.000000000000000000, 0.000000000000000000, 1.000000000000000000 ) ) ;
#1120 = ORIENTED_EDGE ( 'NONE', *, *, #15833, .T. ) ;
#1121 = AXIS2_PLACEMENT_3D ( 'NONE', #7967, #40938, #56915 ) ;
#1122 = FILL_AREA_STYLE_COLOUR ( '', #80792 ) ;
#1123 = ORIENTED_EDGE ( 'NONE', *, *, #81190, .F. ) ;
#1125 = CARTESIAN_POINT ( 'NONE',  ( 10.69640821446782297, 9.639376512966943232E-16, 0.000000000000000000 ) ) ;
#1124 = CARTESIAN_POINT ( 'NONE',  ( 22.00000000000000355, 9.398853765586739935E-16, 0.000000000000000000 ) ) ;
#1126 = DIRECTION ( 'NONE',  ( 1.000000000000000000, 0.000000000000000000, 0.000000000000000000 ) ) ;
#1127 = CARTESIAN_POINT ( 'NONE',  ( 27.89968448011590141, 3.014088673303711108, -72.04993969787607000 ) ) ;
#1128 = ORIENTED_EDGE ( 'NONE', *, *, #13614, .T. ) ;
#1129 = EDGE_CURVE ( 'NONE', #70241, #63287, #26044, .T. ) ;
#1130 = ORIENTED_EDGE ( 'NONE', *, *, #103581, .F. ) ;
#1131 = CARTESIAN_POINT ( 'NONE',  ( 15.69640821446782120, -1.500000000000000000, 1.836970198721032399E-16 ) ) ;
#1132 = ORIENTED_EDGE ( 'NONE', *, *, #18472, .F. ) ;
#1133 = CARTESIAN_POINT ( 'NONE',  ( 60.00000000000001421, 11.53846153846149036, -87.98884364258789503 ) ) ;
#1134 = CARTESIAN_POINT ( 'NONE',  ( -37.53850835353214421, -3.100000000000001865, 42.07626601644511766 ) ) ;
#1135 = CARTESIAN_POINT ( 'NONE',  ( 5.076579266837575766, 104.0000000000000000, -9.325524824625680413E-16 ) ) ;
#1136 = CARTESIAN_POINT ( 'NONE',  ( 3.249710301952136841E-16, 2.307179676972503479, -17.79999999999996518 ) ) ;
#1137 = UNCERTAINTY_MEASURE_WITH_UNIT (LENGTH_MEASURE( 1.000000000000000082E-05 ), #86600, 'distance_accuracy_value', 'NONE');
#1138 = STYLED_ITEM ( 'NONE', ( #99834 ), #62718 ) ;
#1139 = AXIS2_PLACEMENT_3D ( 'NONE', #82002, #73521, #19196 ) ;
#1140 = VECTOR ( 'NONE', #97041, 1000.000000000000000 ) ;
#1141 = CYLINDRICAL_SURFACE ( 'NONE', #67433, 5.000000000000000000 ) ;
#1142 = ORIENTED_EDGE ( 'NONE', *, *, #71471, .T. ) ;
#1143 = VERTEX_POINT ( 'NONE', #68199 ) ;
#1144 = CARTESIAN_POINT ( 'NONE',  ( -5.384094267832175236E-16, 82.75000000000000000, -4.396446609406721606 ) ) ;
#1145 = ADVANCED_FACE ( 'NONE', ( #11778, #85173, #19738 ), #35720, .F. ) ;
#1146 = CARTESIAN_POINT ( 'NONE',  ( 30.00000000000000000, 8.500000000000000000, 4.000000000000012434 ) ) ;
#1147 = SHAPE_REPRESENTATION_RELATIONSHIP ( 'NONE' , 'NONE' ,  #71743, #82160 ) ;
#1148 = FILL_AREA_STYLE ('',( #33011 ) ) ;
#1149 = CARTESIAN_POINT ( 'NONE',  ( -2.886751345948117997, 22.41666666666666430, -5.000000000000022204 ) ) ;
#1150 = VERTEX_POINT ( 'NONE', #76670 ) ;
#1151 = VECTOR ( 'NONE', #52694, 1000.000000000000000 ) ;
#1152 = DIRECTION ( 'NONE',  ( -0.000000000000000000, -0.000000000000000000, 1.000000000000000000 ) ) ;
#1153 = FACE_OUTER_BOUND ( 'NONE', #76112, .T. ) ;
#1154 =( NAMED_UNIT ( * ) SI_UNIT ( $, .STERADIAN. ) SOLID_ANGLE_UNIT ( ) );
#1155 = ADVANCED_FACE ( 'NONE', ( #44763 ), #27758, .T. ) ;
#1156 = CARTESIAN_POINT ( 'NONE',  ( 25.27340680742923240, 3.449166779935995297, -30.65330266330831321 ) ) ;
#1157 = CARTESIAN_POINT ( 'NONE',  ( -31.74999999999995737, 0.000000000000000000, 0.000000000000000000 ) ) ;
#1158 = AXIS2_PLACEMENT_3D ( 'NONE', #43494, #34960, #67985 ) ;
#1160 = VECTOR ( 'NONE', #71844, 1000.000000000000000 ) ;
#1159 = CARTESIAN_POINT ( 'NONE',  ( -6.152160080140355980, -1.897648678726471323E-32, -10.00000000000000000 ) ) ;
#1161 = EDGE_LOOP ( 'NONE', ( #84951, #93114 ) ) ;
#1162 = ORIENTED_EDGE ( 'NONE', *, *, #75568, .T. ) ;
#1163 = FACE_OUTER_BOUND ( 'NONE', #73278, .T. ) ;
#1164 = DIRECTION ( 'NONE',  ( 2.602085213965212121E-16, -1.000000000000000000, 0.000000000000000000 ) ) ;
#1165 = STYLED_ITEM ( 'NONE', ( #57472 ), #13611 ) ;
#1166 = DIRECTION ( 'NONE',  ( 0.000000000000000000, -1.000000000000000000, 0.000000000000000000 ) ) ;
#1167 = DIRECTION ( 'NONE',  ( -1.000000000000000000, -1.224606353822377258E-16, -0.000000000000000000 ) ) ;
#1168 = CONTEXT_DEPENDENT_SHAPE_REPRESENTATION ( #27051, #31123 ) ;
#1169 = DIRECTION ( 'NONE',  ( -0.000000000000000000, -0.000000000000000000, 1.000000000000000000 ) ) ;
#1170 = ORIENTED_EDGE ( 'NONE', *, *, #28441, .T. ) ;
#1171 = CARTESIAN_POINT ( 'NONE',  ( -0.2302705033721867967, 5.552718120194978901, -16.35314685314682848 ) ) ;
#1172 = AXIS2_PLACEMENT_3D ( 'NONE', #19592, #13621, #46081 ) ;
#1173 = CARTESIAN_POINT ( 'NONE',  ( 2.024999999999999911, 22.16340735548358154, -1.169134295108991362 ) ) ;
#1174 = DIRECTION ( 'NONE',  ( -0.000000000000000000, -1.000000000000000000, -0.000000000000000000 ) ) ;
#1175 = AXIS2_PLACEMENT_3D ( 'NONE', #5825, #38275, #62268 ) ;
#1176 = ORIENTED_EDGE ( 'NONE', *, *, #98540, .F. ) ;
#1177 = AXIS2_PLACEMENT_3D ( 'NONE', #49991, #80313, #25466 ) ;
#1178 = CARTESIAN_POINT ( 'NONE',  ( 23.70000000000000639, 25.36303434416003100, 66.00000000000000000 ) ) ;
#1179 = DIRECTION ( 'NONE',  ( 0.000000000000000000, 0.000000000000000000, 1.000000000000000000 ) ) ;
#1180 = ORIENTED_EDGE ( 'NONE', *, *, #36675, .F. ) ;
#1182 = ORIENTED_EDGE ( 'NONE', *, *, #15993, .F. ) ;
#1181 = CARTESIAN_POINT ( 'NONE',  ( 0.000000000000000000, 2.418969229021947925E-14, -28.59999999999997655 ) ) ;
#1183 = AXIS2_PLACEMENT_3D ( 'NONE', #16014, #47967, #39446 ) ;
#1184 = DIRECTION ( 'NONE',  ( 0.000000000000000000, 0.000000000000000000, 1.000000000000000000 ) ) ;
#1185 = ORIENTED_EDGE ( 'NONE', *, *, #55821, .F. ) ;
#1186 = CARTESIAN_POINT ( 'NONE',  ( 12.80359178553217347, 1.836970198720966086E-16, -1.500000000000001110 ) ) ;
#1187 = EDGE_CURVE ( 'NONE', #102582, #66856, #73629, .T. ) ;
#1188 = VERTEX_POINT ( 'NONE', #45288 ) ;
#1189 = ORIENTED_EDGE ( 'NONE', *, *, #103305, .F. ) ;
#1190 = FACE_OUTER_BOUND ( 'NONE', #56087, .T. ) ;
#1191 =( GEOMETRIC_REPRESENTATION_CONTEXT ( 3 ) GLOBAL_UNCERTAINTY_ASSIGNED_CONTEXT ( ( #56472 ) ) GLOBAL_UNIT_ASSIGNED_CONTEXT ( ( #47245, #23238, #72734 ) ) REPRESENTATION_CONTEXT ( 'NONE', 'WORKASPACE' ) );
#1192 = ORIENTED_EDGE ( 'NONE', *, *, #85431, .F. ) ;
#1193 = ORIENTED_EDGE ( 'NONE', *, *, #33528, .T. ) ;
#1194 = CARTESIAN_POINT ( 'NONE',  ( 134.4291249005198381, 4.570980749138294108, -0.1881803044394803615 ) ) ;
#1195 = CARTESIAN_POINT ( 'NONE',  ( 134.7196393391433276, 4.245577243753235308, -0.1350083798104750599 ) ) ;
#1196 = EDGE_LOOP ( 'NONE', ( #8733, #12866, #27408, #3022, #73561, #35400 ) ) ;
#1197 = EDGE_LOOP ( 'NONE', ( #26436, #90052, #44820, #59696 ) ) ;
#1198 = CARTESIAN_POINT ( 'NONE',  ( 64.65235627587685485, 34.16886663180630990, -102.8713225586954252 ) ) ;
#1199 = CARTESIAN_POINT ( 'NONE',  ( 3.340812001983456917E-16, 19.31873873415484155, -1.818653347947321253 ) ) ;
#1200 = DIRECTION ( 'NONE',  ( -0.4999999999999999445, -0.8660254037844385966, -0.000000000000000000 ) ) ;
#1201 = EDGE_CURVE ( 'NONE', #14043, #51954, #75587, .T. ) ;
#1202 = CARTESIAN_POINT ( 'NONE',  ( 67.91331450530768166, 27.18775181240846095, 1.985855021964378686 ) ) ;
#1203 = DIRECTION ( 'NONE',  ( -0.000000000000000000, 1.000000000000000000, -0.000000000000000000 ) ) ;
#1204 = CARTESIAN_POINT ( 'NONE',  ( -5.384094267832175236E-16, 43.75000000000000000, -4.396446609406721606 ) ) ;
#1205 = FACE_OUTER_BOUND ( 'NONE', #69672, .T. ) ;
#1206 = DIRECTION ( 'NONE',  ( 0.000000000000000000, 0.000000000000000000, -1.000000000000000000 ) ) ;
#1207 = AXIS2_PLACEMENT_3D ( 'NONE', #25110, #57095, #50169 ) ;
#1208 = ORIENTED_EDGE ( 'NONE', *, *, #86926, .F. ) ;
#1209 = EDGE_CURVE ( 'NONE', #18534, #98956, #51566, .T. ) ;
#1210 = CARTESIAN_POINT ( 'NONE',  ( -4.330127018922193649, 97.66666666666667140, 2.500000000000000444 ) ) ;
#1211 = DIRECTION ( 'NONE',  ( -1.000000000000000000, 0.000000000000000000, 0.000000000000000000 ) ) ;
#1212 = CARTESIAN_POINT ( 'NONE',  ( 5.356316429008681546, 16.19989428783462415, 0.7620367256808109335 ) ) ;
#1213 = PLANE ( 'NONE',  #47898 ) ;
#1214 = VERTEX_POINT ( 'NONE', #67665 ) ;
#1215 = CARTESIAN_POINT ( 'NONE',  ( -6.493907150305484599, -20.53801353588023204, -21.60427492519730563 ) ) ;
#1216 = CIRCLE ( 'NONE', #60665, 5.000000000000004441 ) ;
#1217 = DIRECTION ( 'NONE',  ( 0.000000000000000000, 1.000000000000000000, 6.938893903907171580E-15 ) ) ;
#1218 = CARTESIAN_POINT ( 'NONE',  ( 1.012500000000000844, 11.98061316846812119, -1.753701442663487819 ) ) ;
#1219 = AXIS2_PLACEMENT_3D ( 'NONE', #84746, #59792, #52342 ) ;
#1220 = CARTESIAN_POINT ( 'NONE',  ( 0.000000000000000000, 2.418969229021947925E-14, -20.59999999999997655 ) ) ;
#1221 = CARTESIAN_POINT ( 'NONE',  ( -1.012500000000000178, 0.7495153292117029409, 1.753701442663488264 ) ) ;
#1222 = CARTESIAN_POINT ( 'NONE',  ( 106.4107679678220393, 19.68899143560495801, 63.83213873480428191 ) ) ;
#1223 = DIRECTION ( 'NONE',  ( 1.000000000000000000, 0.000000000000000000, 0.000000000000000000 ) ) ;
#1224 = ORIENTED_EDGE ( 'NONE', *, *, #20782, .T. ) ;
#1225 = LINE ( 'NONE', #59169, #35434 ) ;
#1226 = DIRECTION ( 'NONE',  ( 0.000000000000000000, 0.000000000000000000, -1.000000000000000000 ) ) ;
#1228 = LINE ( 'NONE', #8141, #67301 ) ;
#1227 = CARTESIAN_POINT ( 'NONE',  ( 37.51773787229873136, 22.04272250636816111, -92.89328790396942281 ) ) ;
#1229 = CARTESIAN_POINT ( 'NONE',  ( -2.538289633418787439, 45.33333333333333570, 4.396446609406721606 ) ) ;
#1230 = DIRECTION ( 'NONE',  ( -1.000000000000000000, -0.000000000000000000, -0.000000000000000000 ) ) ;
#1231 = CARTESIAN_POINT ( 'NONE',  ( -35.04620803151800601, 6.277248189107913490, 50.07626601644503950 ) ) ;
#1232 = AXIS2_PLACEMENT_3D ( 'NONE', #24287, #24804, #16859 ) ;
#1233 = EDGE_CURVE ( 'NONE', #102540, #44385, #69454, .T. ) ;
#1234 = CARTESIAN_POINT ( 'NONE',  ( 4.295329716835871489E-16, 15.27455478361440555, -2.338268590217983167 ) ) ;
#1235 = SURFACE_SIDE_STYLE ('',( #9166 ) ) ;
#1237 = DIRECTION ( 'NONE',  ( -0.000000000000000000, -1.000000000000000000, -0.000000000000000000 ) ) ;
#1236 = MECHANICAL_DESIGN_GEOMETRIC_PRESENTATION_REPRESENTATION (  '', ( #92920 ), #43749 ) ;
#1239 = CARTESIAN_POINT ( 'NONE',  ( 4.330127018922195425, 72.33333333333332860, 2.499999999999996447 ) ) ;
#1238 = SURFACE_SIDE_STYLE ('',( #26689 ) ) ;
#1240 = ADVANCED_FACE ( 'NONE', ( #13878 ), #66963, .T. ) ;
#1241 = FACE_OUTER_BOUND ( 'NONE', #41064, .T. ) ;
#1242 = ORIENTED_EDGE ( 'NONE', *, *, #67941, .T. ) ;
#1243 = VERTEX_POINT ( 'NONE', #103229 ) ;
#1244 = CARTESIAN_POINT ( 'NONE',  ( 2.886751345948126879, 61.58333333333332860, -5.000000000000000888 ) ) ;
#1245 = CARTESIAN_POINT ( 'NONE',  ( -38.33233340545876899, 3.569345779005994146, 46.55978249996159946 ) ) ;
#1246 = CARTESIAN_POINT ( 'NONE',  ( 2.538289633418790547, 94.16666666666667140, 4.396446609406719830 ) ) ;
#1247 = DIRECTION ( 'NONE',  ( 1.000000000000000000, -0.000000000000000000, -0.000000000000000000 ) ) ;
#1248 = CARTESIAN_POINT ( 'NONE',  ( 2.999999999999998668, 3.499999999999999556, -7.853146853146831141 ) ) ;
#1249 = VECTOR ( 'NONE', #21116, 1000.000000000000227 ) ;
#1250 = VECTOR ( 'NONE', #93008, 1000.000000000000227 ) ;
#1251 = EDGE_CURVE ( 'NONE', #3299, #39123, #86206, .T. ) ;
#1252 = DIRECTION ( 'NONE',  ( 0.000000000000000000, -0.000000000000000000, -1.000000000000000000 ) ) ;
#1253 = ORIENTED_EDGE ( 'NONE', *, *, #59235, .F. ) ;
#1254 = CARTESIAN_POINT ( 'NONE',  ( 9.000000000000000000, 12.99999999999999822, 9.000000000000000000 ) ) ;
#1255 = CARTESIAN_POINT ( 'NONE',  ( 149.4999999999999716, 3.750000000000000000, -49.00000000000005684 ) ) ;
#1256 = SURFACE_STYLE_FILL_AREA ( #49142 ) ;
#1257 = LINE ( 'NONE', #15609, #92184 ) ;
#1258 = CARTESIAN_POINT ( 'NONE',  ( -2.886751345948129988, 19.41666666666666075, -5.000000000000000000 ) ) ;
#1259 = AXIS2_PLACEMENT_3D ( 'NONE', #88028, #54059, #95513 ) ;
#1260 = CARTESIAN_POINT ( 'NONE',  ( 5.197359075901893277, -11.49999999999999822, 0.9370742682614728869 ) ) ;
#1261 = ORIENTED_EDGE ( 'NONE', *, *, #43031, .T. ) ;
#1262 = AXIS2_PLACEMENT_3D ( 'NONE', #45210, #21217, #94106 ) ;
#1263 = EDGE_CURVE ( 'NONE', #72655, #85483, #27831, .T. ) ;
#1264 = LINE ( 'NONE', #98570, #34325 ) ;
#1265 = LINE ( 'NONE', #91618, #9261 ) ;
#1266 = ORIENTED_EDGE ( 'NONE', *, *, #79333, .T. ) ;
#1267 = CARTESIAN_POINT ( 'NONE',  ( 14.49999999999999822, -1.219500000000000028, 1.665213485140614613E-16 ) ) ;
#1268 = CARTESIAN_POINT ( 'NONE',  ( -5.773502691896257311, 95.75000000000000000, 3.535250795749689387E-16 ) ) ;
#1269 = PRODUCT_DEFINITION_CONTEXT ( 'detailed design', #94321, 'design' ) ;
#1270 = AXIS2_PLACEMENT_3D ( 'NONE', #11551, #44023, #76444 ) ;
#1272 = ORIENTED_EDGE ( 'NONE', *, *, #10372, .F. ) ;
#1271 = EDGE_CURVE ( 'NONE', #74294, #72292, #80323, .T. ) ;
#1273 = DIRECTION ( 'NONE',  ( -1.000000000000000000, 0.000000000000000000, 0.000000000000000000 ) ) ;
#1274 = CARTESIAN_POINT ( 'NONE',  ( 0.000000000000000000, 2.741498459558215053E-14, -16.19999999999998153 ) ) ;
#1275 = DIRECTION ( 'NONE',  ( -1.000000000000000000, 0.000000000000000000, 0.000000000000000000 ) ) ;
#1276 = VERTEX_POINT ( 'NONE', #104268 ) ;
#1278 = VERTEX_POINT ( 'NONE', #102192 ) ;
#1277 = CARTESIAN_POINT ( 'NONE',  ( 2.659403280273608949, 6.777005259687043370, 5.378585868662189462 ) ) ;
#1279 = ORIENTED_EDGE ( 'NONE', *, *, #29972, .T. ) ;
#1280 = CARTESIAN_POINT ( 'NONE',  ( 79.24557196818435045, 18.03909394806987621, -93.63009302506148401 ) ) ;
#1281 = CARTESIAN_POINT ( 'NONE',  ( 0.000000000000000000, 2.741498459558215053E-14, -28.99999999999998579 ) ) ;
#1282 = ADVANCED_FACE ( 'NONE', ( #95257 ), #77111, .T. ) ;
#1283 = VECTOR ( 'NONE', #88799, 1000.000000000000000 ) ;
#1284 = CARTESIAN_POINT ( 'NONE',  ( 12.17287107143478764, 27.58287737329652245, 13.70767559130696078 ) ) ;
#1285 = CARTESIAN_POINT ( 'NONE',  ( -5.773502691896257311, 43.25000000000000711, 3.535250795749689387E-16 ) ) ;
#1286 = DIRECTION ( 'NONE',  ( 0.000000000000000000, 1.000000000000000000, -0.000000000000000000 ) ) ;
#1287 = ORIENTED_EDGE ( 'NONE', *, *, #65989, .F. ) ;
#1288 = ORIENTED_EDGE ( 'NONE', *, *, #53627, .F. ) ;
#1289 = CARTESIAN_POINT ( 'NONE',  ( 14.10080352411242544, 8.331404258683212660, -103.0504017620561683 ) ) ;
#1290 = ORIENTED_EDGE ( 'NONE', *, *, #34293, .T. ) ;
#1291 = ORIENTED_EDGE ( 'NONE', *, *, #93727, .T. ) ;
#1292 = CARTESIAN_POINT ( 'NONE',  ( 12.14359353944902864, 11.99999999999999645, 57.00000000000000711 ) ) ;
#1293 = CARTESIAN_POINT ( 'NONE',  ( -12.05000000000000426, 0.000000000000000000, 14.11271249798301319 ) ) ;
#1294 = VECTOR ( 'NONE', #100693, 1000.000000000000000 ) ;
#1295 = CARTESIAN_POINT ( 'NONE',  ( 134.5653385899180421, 4.500717710211430855, -0.5008676347593632450 ) ) ;
#1296 = VERTEX_POINT ( 'NONE', #23383 ) ;
#1298 = ORIENTED_EDGE ( 'NONE', *, *, #30525, .F. ) ;
#1297 = DIRECTION ( 'NONE',  ( 1.000000000000000000, 0.000000000000000000, 0.000000000000000000 ) ) ;
#1299 = CARTESIAN_POINT ( 'NONE',  ( 50.93892582043896766, 6.095603917475335365, -22.00173576467964409 ) ) ;
#1300 = DIRECTION ( 'NONE',  ( 0.000000000000000000, -1.000000000000000000, 0.000000000000000000 ) ) ;
#1301 = CARTESIAN_POINT ( 'NONE',  ( 0.000000000000000000, 2.741498459558215053E-14, -76.99999999999998579 ) ) ;
#1302 = CARTESIAN_POINT ( 'NONE',  ( 21.30359178553217347, 9.158331018206532694E-16, 0.000000000000000000 ) ) ;
#1303 = PRODUCT_DEFINITION_SHAPE ( 'NONE', 'NONE',  #105273 ) ;
#1304 = APPLICATION_CONTEXT ( 'automotive_design' ) ;
#1305 = CIRCLE ( 'NONE', #25003, 2.749999999999999112 ) ;
#1306 = ORIENTED_EDGE ( 'NONE', *, *, #29236, .F. ) ;
#1307 = DIRECTION ( 'NONE',  ( 0.000000000000000000, 0.000000000000000000, -1.000000000000000000 ) ) ;
#1308 =( GEOMETRIC_REPRESENTATION_CONTEXT ( 3 ) GLOBAL_UNCERTAINTY_ASSIGNED_CONTEXT ( ( #43810 ) ) GLOBAL_UNIT_ASSIGNED_CONTEXT ( ( #64356, #81301, #56871 ) ) REPRESENTATION_CONTEXT ( 'NONE', 'WORKASPACE' ) );
#1309 = CARTESIAN_POINT ( 'NONE',  ( 0.1657520597214808544, 16.28146850047421879, -86.29717833623701040 ) ) ;
#1310 = CARTESIAN_POINT ( 'NONE',  ( 54.33737289778898116, 6.032504425183378594, -73.90964580235073811 ) ) ;
#1311 = ADVANCED_FACE ( 'NONE', ( #96300 ), #55370, .F. ) ;
#1312 = VERTEX_POINT ( 'NONE', #55898 ) ;
#1313 = CARTESIAN_POINT ( 'NONE',  ( 55.27864045000423232, 3.145973621621785288, -106.0000000000000000 ) ) ;
#1314 = ORIENTED_EDGE ( 'NONE', *, *, #25433, .T. ) ;
#1315 = EDGE_LOOP ( 'NONE', ( #5341, #49933 ) ) ;
#1316 = PRODUCT_DEFINITION_SHAPE ( 'NONE', 'NONE',  #60835 ) ;
#1317 = DIRECTION ( 'NONE',  ( 0.5000000000000000000, 0.8660254037844385966, 0.000000000000000000 ) ) ;
#1318 = CARTESIAN_POINT ( 'NONE',  ( 1.875148818588939337, 1.875148818588942223, 0.000000000000000000 ) ) ;
#1320 = ORIENTED_EDGE ( 'NONE', *, *, #88692, .T. ) ;
#1319 = EDGE_CURVE ( 'NONE', #73559, #47348, #84503, .T. ) ;
#1321 = ORIENTED_EDGE ( 'NONE', *, *, #66952, .T. ) ;
#1322 = CARTESIAN_POINT ( 'NONE',  ( 5.773502691896257311, 17.75000000000000000, -1.060575238724906964E-15 ) ) ;
#1323 = LINE ( 'NONE', #59811, #32105 ) ;
#1324 = CARTESIAN_POINT ( 'NONE',  ( -31.74999999999995737, 1.836970198721017608E-16, -1.499999999999990008 ) ) ;
#1325 = CARTESIAN_POINT ( 'NONE',  ( 1.653121499799248273, -4.819072548984011384, -4.848595712916170086 ) ) ;
#1326 = DIRECTION ( 'NONE',  ( 0.000000000000000000, 1.000000000000000000, 7.518805289812291785E-15 ) ) ;
#1327 = AXIS2_PLACEMENT_3D ( 'NONE', #77971, #29056, #63119 ) ;
#1328 = CARTESIAN_POINT ( 'NONE',  ( 73.00000000000000000, 13.00000000000000000, 12.56510869399518171 ) ) ;
#1329 = CARTESIAN_POINT ( 'NONE',  ( 0.000000000000000000, 15.58703166293316755, -88.05597948082882453 ) ) ;
#1330 = ORIENTED_EDGE ( 'NONE', *, *, #43013, .T. ) ;
#1331 = AXIS2_PLACEMENT_3D ( 'NONE', #36976, #67868, #69444 ) ;
#1332 = ORIENTED_EDGE ( 'NONE', *, *, #7477, .F. ) ;
#1333 = ADVANCED_FACE ( 'NONE', ( #45819 ), #15445, .T. ) ;
#1334 = DIRECTION ( 'NONE',  ( 0.000000000000000000, 1.000000000000000000, 7.894745554302907242E-15 ) ) ;
#1335 = DIRECTION ( 'NONE',  ( 0.000000000000000000, -1.000000000000000000, 0.000000000000000000 ) ) ;
#1336 = DIRECTION ( 'NONE',  ( -1.000000000000000000, -0.000000000000000000, -0.000000000000000000 ) ) ;
#1337 = ORIENTED_EDGE ( 'NONE', *, *, #65726, .F. ) ;
#1338 = ORIENTED_EDGE ( 'NONE', *, *, #60740, .F. ) ;
#1339 = CARTESIAN_POINT ( 'NONE',  ( 5.194079277291167251, -11.50000000000000355, 0.5142693444604974351 ) ) ;
#1340 = CARTESIAN_POINT ( 'NONE',  ( -6.123233995736766282E-16, 68.50000000000000000, -5.000000000000000000 ) ) ;
#1341 = DIRECTION ( 'NONE',  ( 0.000000000000000000, 0.000000000000000000, -1.000000000000000000 ) ) ;
#1342 = DIRECTION ( 'NONE',  ( 0.000000000000000000, 0.000000000000000000, -1.000000000000000000 ) ) ;
#1343 = CARTESIAN_POINT ( 'NONE',  ( -2.024999999999999911, 9.585217540956941562, 1.169134295108991584 ) ) ;
#1344 = AXIS2_PLACEMENT_3D ( 'NONE', #71446, #29447, #6020 ) ;
#1345 = CARTESIAN_POINT ( 'NONE',  ( 10.00000000000000000, 23.00000000000000000, 0.000000000000000000 ) ) ;
#1346 = CARTESIAN_POINT ( 'NONE',  ( 1.575000000000000178, 4.942729938175545179, 1.928818708657082084E-16 ) ) ;
#1347 = FACE_OUTER_BOUND ( 'NONE', #89833, .T. ) ;
#1348 = PLANE ( 'NONE',  #34980 ) ;
#1349 = ORIENTED_EDGE ( 'NONE', *, *, #86124, .T. ) ;
#1350 = CARTESIAN_POINT ( 'NONE',  ( 16.30359178553217347, 9.158331018206532694E-16, 0.000000000000000000 ) ) ;
#1351 = DIRECTION ( 'NONE',  ( 0.000000000000000000, -1.000000000000000000, 0.000000000000000000 ) ) ;
#1352 = DIRECTION ( 'NONE',  ( 0.000000000000000000, 0.000000000000000000, 1.000000000000000000 ) ) ;
#1353 = CARTESIAN_POINT ( 'NONE',  ( -6.000000000000000000, 4.999999999999996447, -5.000000000000000000 ) ) ;
#1354 = CARTESIAN_POINT ( 'NONE',  ( -5.076579266837575766, 27.50000000000000000, 3.108508274875226969E-16 ) ) ;
#1356 = CARTESIAN_POINT ( 'NONE',  ( 34.25956194219744333, 5.606401100228461054, -23.00000000085356078 ) ) ;
#1355 = CARTESIAN_POINT ( 'NONE',  ( 11.09484981130316328, 26.59262389718302444, 3.683862674811590576 ) ) ;
#1357 = AXIS2_PLACEMENT_3D ( 'NONE', #14567, #64070, #86389 ) ;
#1358 = ORIENTED_EDGE ( 'NONE', *, *, #37077, .T. ) ;
#1359 = PRESENTATION_LAYER_ASSIGNMENT (  '', '', ( #31919 ) ) ;
#1360 = PRESENTATION_STYLE_ASSIGNMENT (( #65213 ) ) ;
#1361 = CARTESIAN_POINT ( 'NONE',  ( 4.330127018922195425, 55.33333333333332860, 2.499999999999996447 ) ) ;
#1362 = EDGE_CURVE ( 'NONE', #86840, #21533, #5880, .T. ) ;
#1363 = EDGE_LOOP ( 'NONE', ( #50979, #89449, #59533 ) ) ;
#1364 = SURFACE_SIDE_STYLE ('',( #73679 ) ) ;
#1365 = CARTESIAN_POINT ( 'NONE',  ( 59.95849866379557369, 35.20889288029872688, -97.68919551665371159 ) ) ;
#1366 = CARTESIAN_POINT ( 'NONE',  ( 3.807434450128183379, 76.08333333333334281, 2.198223304703357694 ) ) ;
#1367 = EDGE_CURVE ( 'NONE', #34017, #104630, #100890, .T. ) ;
#1368 = AXIS2_PLACEMENT_3D ( 'NONE', #83014, #25551, #66565 ) ;
#1369 = CARTESIAN_POINT ( 'NONE',  ( -2.538289633418789215, 52.66666666666666430, -4.396446609406720718 ) ) ;
#1370 = VECTOR ( 'NONE', #66434, 1000.000000000000227 ) ;
#1371 = CIRCLE ( 'NONE', #89875, 2.307179676972476390 ) ;
#1372 = AXIS2_PLACEMENT_3D ( 'NONE', #21428, #5013, #54466 ) ;
#1373 = AXIS2_PLACEMENT_3D ( 'NONE', #83396, #75950, #44071 ) ;
#1374 = EDGE_CURVE ( 'NONE', #87611, #53902, #26116, .T. ) ;
#1375 = DIRECTION ( 'NONE',  ( 0.000000000000000000, 0.000000000000000000, -1.000000000000000000 ) ) ;
#1376 = ORIENTED_EDGE ( 'NONE', *, *, #6742, .F. ) ;
#1377 = CARTESIAN_POINT ( 'NONE',  ( 177.5113880936646638, -2.000000000000000000, -125.9400156680533485 ) ) ;
#1378 =( LENGTH_UNIT ( ) NAMED_UNIT ( * ) SI_UNIT ( .MILLI., .METRE. ) );
#1379 = CARTESIAN_POINT ( 'NONE',  ( 19.87089176441436322, 32.78142109461828824, -93.04092046710576369 ) ) ;
#1380 = DIRECTION ( 'NONE',  ( 0.000000000000000000, -1.000000000000000000, 0.000000000000000000 ) ) ;
#1381 = DIRECTION ( 'NONE',  ( 1.000000000000000000, 0.000000000000000000, 0.000000000000000000 ) ) ;
#1382 = EDGE_CURVE ( 'NONE', #13977, #62610, #39390, .T. ) ;
#1383 = AXIS2_PLACEMENT_3D ( 'NONE', #13387, #62886, #93178 ) ;
#1384 = CARTESIAN_POINT ( 'NONE',  ( 53.36350793023409267, 5.666889211250572878, -72.98132110858657029 ) ) ;
#1385 = CARTESIAN_POINT ( 'NONE',  ( -1.269463768655602065, 30.55056357958844870, -1.237961548500803532 ) ) ;
#1386 = DIRECTION ( 'NONE',  ( 0.000000000000000000, 1.000000000000000000, 6.015044231849833901E-15 ) ) ;
#1387 = AXIS2_PLACEMENT_3D ( 'NONE', #39726, #89679, #64233 ) ;
#1388 = EDGE_CURVE ( 'NONE', #98340, #97723, #63574, .T. ) ;
#1389 = AXIS2_PLACEMENT_3D ( 'NONE', #66195, #10297, #34749 ) ;
#1390 = CIRCLE ( 'NONE', #30231, 20.00000000000000000 ) ;
#1391 = CARTESIAN_POINT ( 'NONE',  ( 17.00000000000000711, -0.4249999999999984901, 22.99999999999999645 ) ) ;
#1392 = ORIENTED_EDGE ( 'NONE', *, *, #99133, .F. ) ;
#1393 = CARTESIAN_POINT ( 'NONE',  ( -4.330127018922193649, 29.16666666666666785, 2.500000000000000444 ) ) ;
#1394 = FACE_OUTER_BOUND ( 'NONE', #41459, .T. ) ;
#1395 = ADVANCED_FACE ( 'NONE', ( #73916 ), #24955, .F. ) ;
#1396 = VERTEX_POINT ( 'NONE', #31916 ) ;
#1397 = DIRECTION ( 'NONE',  ( 0.000000000000000000, 0.000000000000000000, 1.000000000000000000 ) ) ;
#1398 = ORIENTED_EDGE ( 'NONE', *, *, #80287, .F. ) ;
#1399 = CARTESIAN_POINT ( 'NONE',  ( 54.83330090336140472, 14.46246404943895669, -101.7802114874966435 ) ) ;
#1400 = CARTESIAN_POINT ( 'NONE',  ( 0.000000000000000000, 2.741498459558215053E-14, -24.99999999999998579 ) ) ;
#1401 = ORIENTED_EDGE ( 'NONE', *, *, #100566, .F. ) ;
#1402 = CARTESIAN_POINT ( 'NONE',  ( 21.19640821446782653, 9.639376512966943232E-16, 0.000000000000000000 ) ) ;
#1403 = CARTESIAN_POINT ( 'NONE',  ( 44.50000000000000711, 13.40833474528412772, -18.00000000000000000 ) ) ;
#1404 = CARTESIAN_POINT ( 'NONE',  ( 22.03871019365077188, 8.639740209629161782, -104.3815735757167005 ) ) ;
#1405 = CARTESIAN_POINT ( 'NONE',  ( 6.123233995736766282E-16, 0.000000000000000000, 5.000000000000000000 ) ) ;
#1406 = EDGE_CURVE ( 'NONE', #31901, #19519, #80840, .T. ) ;
#1407 = EDGE_CURVE ( 'NONE', #12252, #35080, #17640, .T. ) ;
#1408 = CIRCLE ( 'NONE', #54035, 1.500000000000002220 ) ;
#1409 = DIRECTION ( 'NONE',  ( 1.000000000000000000, 0.000000000000000000, -0.000000000000000000 ) ) ;
#1410 = CARTESIAN_POINT ( 'NONE',  ( 19.82945288312162546, 16.31183934199487240, -86.33788740006063733 ) ) ;
#1411 = CARTESIAN_POINT ( 'NONE',  ( 10.00000000000000000, 0.000000000000000000, -180.0000000000000000 ) ) ;
#1412 = ORIENTED_EDGE ( 'NONE', *, *, #68483, .F. ) ;
#1414 = ORIENTED_EDGE ( 'NONE', *, *, #52280, .T. ) ;
#1413 = EDGE_CURVE ( 'NONE', #73384, #78526, #25871, .T. ) ;
#1415 = PRODUCT_CONTEXT ( 'NONE', #78628, 'mechanical' ) ;
#1416 = ORIENTED_EDGE ( 'NONE', *, *, #32853, .F. ) ;
#1417 = DIRECTION ( 'NONE',  ( -0.000000000000000000, -0.000000000000000000, 1.000000000000000000 ) ) ;
#1418 = CARTESIAN_POINT ( 'NONE',  ( 25.62270018568580099, 6.038927083911496574, -23.62270018568578323 ) ) ;
#1419 = CARTESIAN_POINT ( 'NONE',  ( 76.62941988479828126, 21.23211201360057032, -97.31386812401929376 ) ) ;
#1421 = ORIENTED_EDGE ( 'NONE', *, *, #104919, .T. ) ;
#1420 = LINE ( 'NONE', #74775, #85646 ) ;
#1422 = CARTESIAN_POINT ( 'NONE',  ( 1.741975748993294548, 0.000000000000000000, 7.660137238383015301 ) ) ;
#1423 = UNCERTAINTY_MEASURE_WITH_UNIT (LENGTH_MEASURE( 1.000000000000000082E-05 ), #57355, 'distance_accuracy_value', 'NONE');
#1424 = FACE_OUTER_BOUND ( 'NONE', #18271, .T. ) ;
#1425 = AXIS2_PLACEMENT_3D ( 'NONE', #88966, #8654, #41104 ) ;
#1426 = CARTESIAN_POINT ( 'NONE',  ( 2.000000000000000000, -0.8865213383406709280, 1.535499999999998533 ) ) ;
#1427 = DIRECTION ( 'NONE',  ( -8.673617379884036705E-17, 1.000000000000000000, -0.000000000000000000 ) ) ;
#1428 = FACE_OUTER_BOUND ( 'NONE', #15955, .T. ) ;
#1429 = ORIENTED_EDGE ( 'NONE', *, *, #11174, .T. ) ;
#1430 = VERTEX_POINT ( 'NONE', #7992 ) ;
#1431 = ORIENTED_EDGE ( 'NONE', *, *, #5741, .T. ) ;
#1432 = DIRECTION ( 'NONE',  ( -0.000000000000000000, 8.063230763406558297E-15, -1.000000000000000000 ) ) ;
#1433 = ORIENTED_EDGE ( 'NONE', *, *, #28240, .F. ) ;
#1434 = EDGE_CURVE ( 'NONE', #52079, #32463, #7502, .T. ) ;
#1435 = CARTESIAN_POINT ( 'NONE',  ( 2.886751345948227243, 71.08333333333332860, -4.999999999999828582 ) ) ;
#1436 = EDGE_LOOP ( 'NONE', ( #37290, #18787, #84591, #185 ) ) ;
#1437 = CARTESIAN_POINT ( 'NONE',  ( 0.7874999999999997558, 14.97576646058515060, 1.363990010960491217 ) ) ;
#1438 = DIRECTION ( 'NONE',  ( -1.000000000000000000, 0.000000000000000000, 0.000000000000000000 ) ) ;
#1439 = CARTESIAN_POINT ( 'NONE',  ( 40.00000000000000000, 38.00000000000000000, -18.00000000000000000 ) ) ;
#1440 = DIRECTION ( 'NONE',  ( -1.000000000000000000, 0.000000000000000000, 0.000000000000000000 ) ) ;
#1441 = AXIS2_PLACEMENT_3D ( 'NONE', #76253, #68311, #29943 ) ;
#1442 = DIRECTION ( 'NONE',  ( 0.5000000000000009992, -0.000000000000000000, 0.8660254037844381525 ) ) ;
#1443 = VERTEX_POINT ( 'NONE', #98380 ) ;
#1444 = ORIENTED_EDGE ( 'NONE', *, *, #12041, .T. ) ;
#1445 = DIRECTION ( 'NONE',  ( -1.000000000000000000, -0.000000000000000000, -0.000000000000000000 ) ) ;
#1446 = VERTEX_POINT ( 'NONE', #1607 ) ;
#1447 = CONICAL_SURFACE ( 'NONE', #25135, 5.000000000000000888, 1.047197551196595189 ) ;
#1448 = CIRCLE ( 'NONE', #26834, 7.499999999999997335 ) ;
#1449 = EDGE_CURVE ( 'NONE', #93433, #59500, #76875, .T. ) ;
#1450 = DIRECTION ( 'NONE',  ( -0.000000000000000000, -1.000000000000000000, -0.000000000000000000 ) ) ;
#1451 = COLOUR_RGB ( '',0.6470588235294117974, 0.6196078431372549211, 0.5882352941176470784 ) ;
#1453 = AXIS2_PLACEMENT_3D ( 'NONE', #103199, #23884, #22300 ) ;
#1452 = DIRECTION ( 'NONE',  ( 0.000000000000000000, -1.000000000000000000, 0.000000000000000000 ) ) ;
#1454 = ORIENTED_EDGE ( 'NONE', *, *, #55101, .T. ) ;
#1455 = CYLINDRICAL_SURFACE ( 'NONE', #79272, 1.000000000000000888 ) ;
#1456 = CARTESIAN_POINT ( 'NONE',  ( -4.330127018922193649, 52.16666666666666430, 2.500000000000000444 ) ) ;
#1457 = CARTESIAN_POINT ( 'NONE',  ( -36.00000000000000711, 12.00000000000000000, 35.15372858635641506 ) ) ;
#1458 = CARTESIAN_POINT ( 'NONE',  ( 0.000000000000000000, 3.000000000000061728, -6.199999999999952216 ) ) ;
#1459 = CARTESIAN_POINT ( 'NONE',  ( -1.113604000661152717E-16, 17.07310077124951775, 1.818653347947321475 ) ) ;
#1460 = ORIENTED_EDGE ( 'NONE', *, *, #89964, .T. ) ;
#1461 = CARTESIAN_POINT ( 'NONE',  ( -17.54582360642802286, -8.673617379884035472E-16, 0.000000000000000000 ) ) ;
#1463 = EDGE_LOOP ( 'NONE', ( #63854, #66031, #16536, #43227, #66966, #100410 ) ) ;
#1462 = CIRCLE ( 'NONE', #4882, 29.99999999999998579 ) ;
#1464 = ORIENTED_EDGE ( 'NONE', *, *, #58139, .F. ) ;
#1465 = VECTOR ( 'NONE', #13835, 1000.000000000000000 ) ;
#1466 = LINE ( 'NONE', #33340, #31804 ) ;
#1467 = B_SPLINE_CURVE_WITH_KNOTS ( 'NONE', 3,
 ( #28491, #45529, #70513, #102950, #78470, #60982 ),
 .UNSPECIFIED., .F., .F.,
 ( 4, 2, 4 ),
 ( 0.000000000000000000, 0.5000000000000000000, 1.000000000000000000 ),
 .UNSPECIFIED. ) ;
#1468 = VECTOR ( 'NONE', #82243, 1000.000000000000000 ) ;
#1470 = CARTESIAN_POINT ( 'NONE',  ( 0.000000000000000000, 83.24999999999998579, 4.396446609406721606 ) ) ;
#1469 = CARTESIAN_POINT ( 'NONE',  ( 0.000000000000000000, 3.064027690094472715E-14, -78.99999999999997158 ) ) ;
#1471 = EDGE_CURVE ( 'NONE', #21447, #65564, #49957, .T. ) ;
#1472 = CARTESIAN_POINT ( 'NONE',  ( 79.47298546269946939, 17.67124883565413995, -93.07830064914924151 ) ) ;
#1473 = CARTESIAN_POINT ( 'NONE',  ( 4.999999999999993783, -2.886751345948163294, -5.653418012614784161 ) ) ;
#1474 = ORIENTED_EDGE ( 'NONE', *, *, #38193, .F. ) ;
#1475 = CARTESIAN_POINT ( 'NONE',  ( 0.000000000000000000, 104.0000000000000000, 5.000000000000000000 ) ) ;
#1476 = CARTESIAN_POINT ( 'NONE',  ( 11.00000000000000355, 1.665213485140613873E-16, -1.219500000000000028 ) ) ;
#1477 = CIRCLE ( 'NONE', #74486, 11.04999999999999893 ) ;
#1478 = DIRECTION ( 'NONE',  ( 0.000000000000000000, -1.000000000000000000, 0.000000000000000000 ) ) ;
#1479 = ORIENTED_EDGE ( 'NONE', *, *, #15449, .T. ) ;
#1480 = DIRECTION ( 'NONE',  ( 0.000000000000000000, 0.000000000000000000, -1.000000000000000000 ) ) ;
#1481 = EDGE_CURVE ( 'NONE', #41320, #79884, #18023, .T. ) ;
#1482 = CARTESIAN_POINT ( 'NONE',  ( 3.821246799647133319, 21.77842701436059158, -97.68438860694675441 ) ) ;
#1483 = CARTESIAN_POINT ( 'NONE',  ( 2.886751345948131764, 42.41666666666666430, 4.999999999999999112 ) ) ;
#1484 = EDGE_CURVE ( 'NONE', #82459, #95835, #72344, .T. ) ;
#1486 = DIRECTION ( 'NONE',  ( -0.000000000000000000, -0.000000000000000000, -1.000000000000000000 ) ) ;
#1485 = CARTESIAN_POINT ( 'NONE',  ( 3.469446951953614189E-14, -3.750000000000000000, -49.00000000000003553 ) ) ;
#1487 = FACE_OUTER_BOUND ( 'NONE', #67638, .T. ) ;
#1488 = EDGE_CURVE ( 'NONE', #87189, #61741, #89387, .T. ) ;
#1489 = CARTESIAN_POINT ( 'NONE',  ( 4.330127018922195425, 31.83333333333333215, 2.499999999999996447 ) ) ;
#1490 = CARTESIAN_POINT ( 'NONE',  ( 33.22259877213506485, 24.95589934415639277, -96.44660243527746957 ) ) ;
#1491 = FACE_OUTER_BOUND ( 'NONE', #57421, .T. ) ;
#1492 = LINE ( 'NONE', #33898, #33798 ) ;
#1493 = CARTESIAN_POINT ( 'NONE',  ( 3.807434450128183379, 36.08333333333332860, 2.198223304703357694 ) ) ;
#1494 = EDGE_CURVE ( 'NONE', #67703, #75040, #22103, .T. ) ;
#1495 = CIRCLE ( 'NONE', #60966, 0.9999999999999997780 ) ;
#1496 = CARTESIAN_POINT ( 'NONE',  ( 5.773502691896257311, 86.25000000000000000, -1.060575238724906964E-15 ) ) ;
#1497 = PLANE ( 'NONE',  #67483 ) ;
#1498 = ORIENTED_EDGE ( 'NONE', *, *, #104364, .T. ) ;
#1499 = FACE_OUTER_BOUND ( 'NONE', #6861, .T. ) ;
#1500 = DIRECTION ( 'NONE',  ( -0.5735764363510540420, 0.8191520442889862474, 1.003171929053518091E-16 ) ) ;
#1501 = ORIENTED_EDGE ( 'NONE', *, *, #88802, .F. ) ;
#1502 = CARTESIAN_POINT ( 'NONE',  ( 5.339874035905606497, 4.399577246671004360, 99.80868792511884635 ) ) ;
#1503 = EDGE_CURVE ( 'NONE', #55913, #58160, #100495, .T. ) ;
#1505 = CARTESIAN_POINT ( 'NONE',  ( 80.00000000000000000, 2.998097986176846419, -56.49999999999997868 ) ) ;
#1504 = CARTESIAN_POINT ( 'NONE',  ( 0.000000000000000000, 2.741498459558215053E-14, -24.19999999999998508 ) ) ;
#1506 = CARTESIAN_POINT ( 'NONE',  ( 115.0000000000000142, 4.000000000000000000, -14.50000000000001243 ) ) ;
#1507 = CYLINDRICAL_SURFACE ( 'NONE', #13707, 5.099999999999999645 ) ;
#1508 = CARTESIAN_POINT ( 'NONE',  ( 15.00000000000000178, 15.00000000000000000, -87.99999999999998579 ) ) ;
#1509 = DIRECTION ( 'NONE',  ( -0.000000000000000000, -0.000000000000000000, 1.000000000000000000 ) ) ;
#1510 = VERTEX_POINT ( 'NONE', #12180 ) ;
#1511 = DIRECTION ( 'NONE',  ( -8.462065736472231082E-17, 0.000000000000000000, 1.000000000000000000 ) ) ;
#1512 = AXIS2_PLACEMENT_3D ( 'NONE', #70371, #86841, #64905 ) ;
#1513 = VECTOR ( 'NONE', #22868, 1000.000000000000000 ) ;
#1514 = EDGE_CURVE ( 'NONE', #55609, #72901, #44648, .T. ) ;
#1515 = ORIENTED_EDGE ( 'NONE', *, *, #56272, .F. ) ;
#1516 = CONICAL_SURFACE ( 'NONE', #74535, 2.307179676972476390, 1.047197551196589638 ) ;
#1517 = LINE ( 'NONE', #57887, #100065 ) ;
#1518 = ORIENTED_EDGE ( 'NONE', *, *, #17932, .F. ) ;
#1519 = AXIS2_PLACEMENT_3D ( 'NONE', #50910, #89703, #16851 ) ;
#1520 = DIRECTION ( 'NONE',  ( 0.04131110668296762017, 0.9991463318576656594, 8.673617379884035472E-16 ) ) ;
#1521 = CARTESIAN_POINT ( 'NONE',  ( 2.000000000000000000, -1.773042676681343188, -6.505213034913026604E-16 ) ) ;
#1522 = FACE_OUTER_BOUND ( 'NONE', #59012, .T. ) ;
#1523 = DIRECTION ( 'NONE',  ( 0.000000000000000000, -1.000000000000000000, 0.000000000000000000 ) ) ;
#1525 = CARTESIAN_POINT ( 'NONE',  ( 19.69640821446782297, 2.249774322810190247E-15, 0.000000000000000000 ) ) ;
#1524 =( GEOMETRIC_REPRESENTATION_CONTEXT ( 3 ) GLOBAL_UNCERTAINTY_ASSIGNED_CONTEXT ( ( #46159 ) ) GLOBAL_UNIT_ASSIGNED_CONTEXT ( ( #65860, #33906, #83352 ) ) REPRESENTATION_CONTEXT ( 'NONE', 'WORKASPACE' ) );
#1526 = ADVANCED_FACE ( 'NONE', ( #20656 ), #58443, .T. ) ;
#1527 = CARTESIAN_POINT ( 'NONE',  ( 27.82842712474618452, 13.00000000000001066, 15.00000000000000533 ) ) ;
#1528 = VECTOR ( 'NONE', #28689, 1000.000000000000114 ) ;
#1529 = ORIENTED_EDGE ( 'NONE', *, *, #57956, .T. ) ;
#1530 = EDGE_CURVE ( 'NONE', #12395, #103840, #47434, .T. ) ;
#1531 = ORIENTED_EDGE ( 'NONE', *, *, #62239, .T. ) ;
#1532 = ADVANCED_FACE ( 'NONE', ( #101010 ), #68593, .T. ) ;
#1533 = AXIS2_PLACEMENT_3D ( 'NONE', #99800, #10943, #42362 ) ;
#1534 = AXIS2_PLACEMENT_3D ( 'NONE', #96008, #48134, #15151 ) ;
#1535 = DIRECTION ( 'NONE',  ( -1.656976508552459807E-16, 1.000000000000000000, 4.346823791875587584E-17 ) ) ;
#1537 = ORIENTED_EDGE ( 'NONE', *, *, #67694, .T. ) ;
#1536 = AXIS2_PLACEMENT_3D ( 'NONE', #30121, #62080, #95023 ) ;
#1538 = CARTESIAN_POINT ( 'NONE',  ( -43.99999999999996447, 0.000000000000000000, -30.00000000000000000 ) ) ;
#1539 = ORIENTED_EDGE ( 'NONE', *, *, #27166, .T. ) ;
#1540 = ORIENTED_EDGE ( 'NONE', *, *, #40075, .F. ) ;
#1541 = CARTESIAN_POINT ( 'NONE',  ( -7.150000000000006573, 11.99999999999999822, 0.000000000000000000 ) ) ;
#1542 = SURFACE_SIDE_STYLE ('',( #16419 ) ) ;
#1543 = CARTESIAN_POINT ( 'NONE',  ( 134.5000000000000853, 4.728685408353462627, -4.424971585024910503 ) ) ;
#1544 = DIRECTION ( 'NONE',  ( -0.000000000000000000, -0.000000000000000000, -1.000000000000000000 ) ) ;
#1546 = ORIENTED_EDGE ( 'NONE', *, *, #57383, .T. ) ;
#1545 = CARTESIAN_POINT ( 'NONE',  ( 79.48079312083031311, 35.20889288029873399, -95.99999999999998579 ) ) ;
#1547 = DIRECTION ( 'NONE',  ( -1.000000000000000000, -0.000000000000000000, -0.000000000000000000 ) ) ;
#1548 = AXIS2_PLACEMENT_3D ( 'NONE', #68536, #25415, #57914 ) ;
#1549 = DIRECTION ( 'NONE',  ( 1.000000000000000000, 0.000000000000000000, 0.000000000000000000 ) ) ;
#1550 = DIRECTION ( 'NONE',  ( 0.000000000000000000, -1.000000000000000000, 0.000000000000000000 ) ) ;
#1551 = AXIS2_PLACEMENT_3D ( 'NONE', #91317, #34946, #2016 ) ;
#1552 = CARTESIAN_POINT ( 'NONE',  ( 0.000000000000000000, -2.307179676972448856, -42.60000000000000142 ) ) ;
#1553 = VERTEX_POINT ( 'NONE', #4214 ) ;
#1554 = ORIENTED_EDGE ( 'NONE', *, *, #30105, .F. ) ;
#1555 = CARTESIAN_POINT ( 'NONE',  ( -5.384094267832175236E-16, 24.75000000000000000, -4.396446609406721606 ) ) ;
#1556 = AXIS2_PLACEMENT_3D ( 'NONE', #45377, #76754, #60827 ) ;
#1557 = DIRECTION ( 'NONE',  ( -1.000000000000000000, -1.224606353822377258E-16, -0.000000000000000000 ) ) ;
#1558 = FACE_OUTER_BOUND ( 'NONE', #70544, .T. ) ;
#1559 = B_SPLINE_CURVE_WITH_KNOTS ( 'NONE', 3,
 ( #52263, #50688, #33637, #58642, #18705, #92118 ),
 .UNSPECIFIED., .F., .F.,
 ( 4, 2, 4 ),
 ( 0.000000000000000000, 0.0007938108061650927345, 0.001587621612330185469 ),
 .UNSPECIFIED. ) ;
#1560 = EDGE_LOOP ( 'NONE', ( #84371, #22162, #52361, #13700 ) ) ;
#1561 =( BOUNDED_CURVE ( )  B_SPLINE_CURVE ( 2, ( #66798, #9310, #99205, #26296, #20446, #52428, #13014 ),
 .UNSPECIFIED., .F., .F. ) 
 B_SPLINE_CURVE_WITH_KNOTS ( ( 3, 2, 2, 3 ),
 ( 0.8777777777777777679, 0.8796296296296296502, 0.8814814814814816435, 0.8833333333333334147 ),
 .UNSPECIFIED. ) 
 CURVE ( )  GEOMETRIC_REPRESENTATION_ITEM ( )  RATIONAL_B_SPLINE_CURVE ( ( 1.000000000000000000, 0.8660254037844387076, 1.000000000000000000, 0.8660254037844387076, 1.000000000000000000, 0.8660254037844307140, 1.000000000000007994 ) ) 
 REPRESENTATION_ITEM ( '' )  );
#1562 = DIRECTION ( 'NONE',  ( 0.000000000000000000, -1.000000000000000000, 0.000000000000000000 ) ) ;
#1563 = EDGE_LOOP ( 'NONE', ( #34370, #43784, #28175, #48365 ) ) ;
#1564 = ADVANCED_FACE ( 'NONE', ( #60611 ), #35601, .F. ) ;
#1565 = CARTESIAN_POINT ( 'NONE',  ( 85.51138809366467797, 3.200000000000000178, -47.44001566805331294 ) ) ;
#1566 = CARTESIAN_POINT ( 'NONE',  ( 0.7875000000000007550, 16.92188909427877519, -1.363990010960490995 ) ) ;
#1567 = CIRCLE ( 'NONE', #94947, 1.500000000000002220 ) ;
#1568 = FACE_OUTER_BOUND ( 'NONE', #33184, .T. ) ;
#1569 = CARTESIAN_POINT ( 'NONE',  ( -2.024999999999999911, 12.57964382689152671, 0.000000000000000000 ) ) ;
#1570 = CYLINDRICAL_SURFACE ( 'NONE', #17831, 1.499999999999990008 ) ;
#1571 = CARTESIAN_POINT ( 'NONE',  ( 79.08206276396704482, 17.89002657572313737, -87.59673946762983121 ) ) ;
#1572 = ORIENTED_EDGE ( 'NONE', *, *, #35115, .T. ) ;
#1573 = CARTESIAN_POINT ( 'NONE',  ( 28.99999999999999645, 0.000000000000000000, 0.000000000000000000 ) ) ;
#1574 = DIRECTION ( 'NONE',  ( 0.000000000000000000, 0.000000000000000000, 1.000000000000000000 ) ) ;
#1575 = ORIENTED_EDGE ( 'NONE', *, *, #51451, .T. ) ;
#1576 = EDGE_LOOP ( 'NONE', ( #78330, #59518, #11642, #103616 ) ) ;
#1577 = ORIENTED_EDGE ( 'NONE', *, *, #20056, .T. ) ;
#1578 = LINE ( 'NONE', #57945, #72983 ) ;
#1579 = CARTESIAN_POINT ( 'NONE',  ( -2.886751345948228131, 69.58333333333332860, 4.999999999999827693 ) ) ;
#1580 = ORIENTED_EDGE ( 'NONE', *, *, #84557, .F. ) ;
#1581 = EDGE_CURVE ( 'NONE', #53117, #54896, #27599, .T. ) ;
#1582 = UNCERTAINTY_MEASURE_WITH_UNIT (LENGTH_MEASURE( 1.000000000000000082E-05 ), #7553, 'distance_accuracy_value', 'NONE');
#1583 = ORIENTED_EDGE ( 'NONE', *, *, #89296, .F. ) ;
#1584 = DIRECTION ( 'NONE',  ( 0.000000000000000000, 1.000000000000000000, 8.095376221225016681E-15 ) ) ;
#1585 = ORIENTED_EDGE ( 'NONE', *, *, #94747, .F. ) ;
#1586 = CARTESIAN_POINT ( 'NONE',  ( -6.123233995736766282E-16, 40.49999999999999289, -5.000000000000000000 ) ) ;
#1587 = PLANE ( 'NONE',  #88111 ) ;
#1588 = ORIENTED_EDGE ( 'NONE', *, *, #56895, .F. ) ;
#1589 = FILL_AREA_STYLE_COLOUR ( '', #78746 ) ;
#1590 = CARTESIAN_POINT ( 'NONE',  ( 21.30359178553217347, -1.499999999999999778, 0.000000000000000000 ) ) ;
#1591 = ORIENTED_EDGE ( 'NONE', *, *, #50685, .F. ) ;
#1592 = ORIENTED_EDGE ( 'NONE', *, *, #53742, .F. ) ;
#1593 = ORIENTED_EDGE ( 'NONE', *, *, #49530, .T. ) ;
#1594 = CIRCLE ( 'NONE', #61053, 20.00000000000000000 ) ;
#1595 = CYLINDRICAL_SURFACE ( 'NONE', #1104, 2.500000000000000000 ) ;
#1596 = CARTESIAN_POINT ( 'NONE',  ( -2.538289633418787439, 65.33333333333332860, 4.396446609406721606 ) ) ;
#1597 = EDGE_CURVE ( 'NONE', #25827, #99646, #60085, .T. ) ;
#1599 = LINE ( 'NONE', #34009, #99451 ) ;
#1598 = CARTESIAN_POINT ( 'NONE',  ( 7.265173998835790847, 23.08507119588352907, 0.7069714604432545402 ) ) ;
#1600 = VERTEX_POINT ( 'NONE', #18552 ) ;
#1601 = CARTESIAN_POINT ( 'NONE',  ( -4.330127018922193649, 87.33333333333332860, -2.499999999999998668 ) ) ;
#1603 = AXIS2_PLACEMENT_3D ( 'NONE', #33441, #25432, #74395 ) ;
#1602 = CARTESIAN_POINT ( 'NONE',  ( 0.000000000000000000, 0.000000000000000000, 0.000000000000000000 ) ) ;
#1604 = AXIS2_PLACEMENT_3D ( 'NONE', #70169, #95668, #22231 ) ;
#1605 = EDGE_CURVE ( 'NONE', #49335, #71582, #74958, .T. ) ;
#1606 = AXIS2_PLACEMENT_3D ( 'NONE', #87501, #70515, #54572 ) ;
#1607 = CARTESIAN_POINT ( 'NONE',  ( 56.87500000000000000, 6.364875945565210635, -63.20999999999998664 ) ) ;
#1608 = DIRECTION ( 'NONE',  ( -1.000000000000000000, -0.000000000000000000, -0.000000000000000000 ) ) ;
#1609 = EDGE_CURVE ( 'NONE', #47224, #46685, #6636, .T. ) ;
#1610 = ORIENTED_EDGE ( 'NONE', *, *, #97104, .F. ) ;
#1611 = LINE ( 'NONE', #65455, #8690 ) ;
#1612 = PRESENTATION_LAYER_ASSIGNMENT (  '', '', ( #5042 ) ) ;
#1613 = CARTESIAN_POINT ( 'NONE',  ( -1.012500000000000178, 5.240791255022356765, 1.753701442663488264 ) ) ;
#1614 = EDGE_CURVE ( 'NONE', #18247, #51895, #67006, .T. ) ;
#1615 = FILL_AREA_STYLE ('',( #90386 ) ) ;
#1616 = CARTESIAN_POINT ( 'NONE',  ( 0.000000000000000000, 2.418969229021947925E-14, -8.599999999999976552 ) ) ;
#1617 = CARTESIAN_POINT ( 'NONE',  ( 2.886751345948131764, 26.41666666666666430, 4.999999999999999112 ) ) ;
#1618 = AXIS2_PLACEMENT_3D ( 'NONE', #50974, #36557, #58932 ) ;
#1619 = EDGE_CURVE ( 'NONE', #39385, #54664, #96699, .T. ) ;
#1620 = CARTESIAN_POINT ( 'NONE',  ( -2.024999999999999911, 29.20347160432348943, 0.000000000000000000 ) ) ;
#1622 = FACE_OUTER_BOUND ( 'NONE', #53811, .T. ) ;
#1621 = CARTESIAN_POINT ( 'NONE',  ( 26.63002652999607278, 5.823956519339484217, -24.63002652999605502 ) ) ;
#1623 = ORIENTED_EDGE ( 'NONE', *, *, #103882, .T. ) ;
#1624 = ADVANCED_FACE ( 'NONE', ( #76552 ), #36123, .F. ) ;
#1625 = EDGE_LOOP ( 'NONE', ( #72064, #58487, #92197, #62024 ) ) ;
#1627 = VECTOR ( 'NONE', #22956, 1000.000000000000000 ) ;
#1626 = CARTESIAN_POINT ( 'NONE',  ( 0.000000000000000000, 0.000000000000000000, 0.000000000000000000 ) ) ;
#1628 = CARTESIAN_POINT ( 'NONE',  ( 0.000000000000000000, 95.50000000000000000, 5.000000000000000000 ) ) ;
#1630 = EDGE_CURVE ( 'NONE', #102729, #83553, #91428, .T. ) ;
#1629 = DIRECTION ( 'NONE',  ( 0.000000000000000000, -1.000000000000000000, 0.000000000000000000 ) ) ;
#1632 = DIRECTION ( 'NONE',  ( -0.000000000000000000, -0.000000000000000000, -1.000000000000000000 ) ) ;
#1631 = DIRECTION ( 'NONE',  ( 0.000000000000000000, -1.000000000000000000, 0.000000000000000000 ) ) ;
#1633 = ORIENTED_EDGE ( 'NONE', *, *, #57084, .F. ) ;
#1634 = CARTESIAN_POINT ( 'NONE',  ( 0.000000000000000000, 63.25000000000000000, 4.396446609406721606 ) ) ;
#1635 = CARTESIAN_POINT ( 'NONE',  ( 14.19640821446782297, 9.639376512966943232E-16, 0.000000000000000000 ) ) ;
#1636 = CARTESIAN_POINT ( 'NONE',  ( -5.384094267832175236E-16, 19.75000000000000000, -4.396446609406721606 ) ) ;
#1637 = EDGE_CURVE ( 'NONE', #72678, #49229, #43059, .T. ) ;
#1638 = CIRCLE ( 'NONE', #40726, 1.500000000000002220 ) ;
#1639 = CARTESIAN_POINT ( 'NONE',  ( 3.340812001983457410E-16, 18.86873873415484582, -1.818653347947321475 ) ) ;
#1640 = CARTESIAN_POINT ( 'NONE',  ( -6.152160080140355980, -3.739707859379575364E-16, -8.000000000000000000 ) ) ;
#1641 = ORIENTED_EDGE ( 'NONE', *, *, #76338, .F. ) ;
#1642 = CARTESIAN_POINT ( 'NONE',  ( 1.317231709931345529, 13.92075516474084118, 13.68856662427262449 ) ) ;
#1643 = FACE_OUTER_BOUND ( 'NONE', #63860, .T. ) ;
#1644 = PRESENTATION_LAYER_ASSIGNMENT (  '', '', ( #25250 ) ) ;
#1645 = VERTEX_POINT ( 'NONE', #35056 ) ;
#1646 = LINE ( 'NONE', #89908, #17910 ) ;
#1647 = ORIENTED_EDGE ( 'NONE', *, *, #27254, .F. ) ;
#1648 = ADVANCED_FACE ( 'NONE', ( #67541 ), #19079, .F. ) ;
#1650 = CARTESIAN_POINT ( 'NONE',  ( 2.749999999999999112, 0.000000000000000000, -2.399999999999999467 ) ) ;
#1649 = FACE_OUTER_BOUND ( 'NONE', #89546, .T. ) ;
#1651 = DIRECTION ( 'NONE',  ( -1.000000000000000000, -0.000000000000000000, -0.000000000000000000 ) ) ;
#1652 = AXIS2_PLACEMENT_3D ( 'NONE', #36567, #13149, #93986 ) ;
#1653 = CARTESIAN_POINT ( 'NONE',  ( -5.384094267832175236E-16, 67.75000000000000000, -4.396446609406721606 ) ) ;
#1654 = PRESENTATION_STYLE_ASSIGNMENT (( #50047 ) ) ;
#1655 = AXIS2_PLACEMENT_3D ( 'NONE', #91593, #50172, #82046 ) ;
#1656 = ORIENTED_EDGE ( 'NONE', *, *, #72560, .F. ) ;
#1657 = EDGE_CURVE ( 'NONE', #17575, #97499, #22219, .T. ) ;
#1658 = EDGE_LOOP ( 'NONE', ( #5126, #25420, #98774, #55219 ) ) ;
#1659 = DIRECTION ( 'NONE',  ( 0.000000000000000000, -1.000000000000000000, -7.518805289812291785E-15 ) ) ;
#1660 = ORIENTED_EDGE ( 'NONE', *, *, #64844, .T. ) ;
#1661 = DIRECTION ( 'NONE',  ( -0.000000000000000000, -1.000000000000000000, -0.000000000000000000 ) ) ;
#1662 = CONICAL_SURFACE ( 'NONE', #20525, 3.000000000000030642, 1.047197551196606513 ) ;
#1663 = ADVANCED_FACE ( 'NONE', ( #37174 ), #102585, .T. ) ;
#1664 = CARTESIAN_POINT ( 'NONE',  ( -46.00000000000004263, 34.10000000000001563, -37.00000000000000000 ) ) ;
#1665 = FACE_OUTER_BOUND ( 'NONE', #9898, .T. ) ;
#1666 = DIRECTION ( 'NONE',  ( 1.000000000000000000, 1.224606353822377258E-16, 0.000000000000000000 ) ) ;
#1667 = CARTESIAN_POINT ( 'NONE',  ( 38.50000000000000000, 4.000000000000000000, -23.00000000000000000 ) ) ;
#1668 = ORIENTED_EDGE ( 'NONE', *, *, #24596, .F. ) ;
#1669 = ORIENTED_EDGE ( 'NONE', *, *, #5949, .F. ) ;
#1670 = CARTESIAN_POINT ( 'NONE',  ( -5.076579266837575766, 90.50000000000000000, 3.108508274875226969E-16 ) ) ;
#1671 = EDGE_CURVE ( 'NONE', #2669, #91252, #4742, .T. ) ;
#1672 = EDGE_CURVE ( 'NONE', #18872, #97723, #103634, .T. ) ;
#1673 = AXIS2_PLACEMENT_3D ( 'NONE', #53273, #102189, #50791 ) ;
#1674 = SURFACE_SIDE_STYLE ('',( #49550 ) ) ;
#1675 = CIRCLE ( 'NONE', #1907, 1.280000000000000027 ) ;
#1676 = CARTESIAN_POINT ( 'NONE',  ( 649.9999999999998863, 0.000000000000000000, -450.0000000000000000 ) ) ;
#1677 = ORIENTED_EDGE ( 'NONE', *, *, #59492, .F. ) ;
#1678 = DIRECTION ( 'NONE',  ( 0.000000000000000000, 0.000000000000000000, -1.000000000000000000 ) ) ;
#1679 = CARTESIAN_POINT ( 'NONE',  ( 29.69640821446782297, 2.249774322810190247E-15, 0.000000000000000000 ) ) ;
#1680 = CARTESIAN_POINT ( 'NONE',  ( 28.69640821446782297, -1.500000000000000222, 1.836970198721032646E-16 ) ) ;
#1681 = AXIS2_PLACEMENT_3D ( 'NONE', #30523, #73051, #103393 ) ;
#1682 = CARTESIAN_POINT ( 'NONE',  ( 27.89016092271501535, 6.340466011032916960, -25.96083171726018790 ) ) ;
#1684 = EDGE_CURVE ( 'NONE', #82078, #69739, #1567, .T. ) ;
#1683 = CIRCLE ( 'NONE', #37349, 2.307179676972476390 ) ;
#1685 = DIRECTION ( 'NONE',  ( 0.2588190451025257355, 0.9659258262890668689, 0.000000000000000000 ) ) ;
#1686 =( GEOMETRIC_REPRESENTATION_CONTEXT ( 3 ) GLOBAL_UNCERTAINTY_ASSIGNED_CONTEXT ( ( #19289 ) ) GLOBAL_UNIT_ASSIGNED_CONTEXT ( ( #62446, #45411, #21421 ) ) REPRESENTATION_CONTEXT ( 'NONE', 'WORKASPACE' ) );
#1687 = LINE ( 'NONE', #26059, #56808 ) ;
#1688 = ORIENTED_EDGE ( 'NONE', *, *, #93022, .T. ) ;
#1689 = ORIENTED_EDGE ( 'NONE', *, *, #73414, .T. ) ;
#1690 = LINE ( 'NONE', #9093, #5600 ) ;
#1691 = CARTESIAN_POINT ( 'NONE',  ( 1.875148818588938449, -1.875148818588941113, 7.000000000000000000 ) ) ;
#1692 =( GEOMETRIC_REPRESENTATION_CONTEXT ( 3 ) GLOBAL_UNCERTAINTY_ASSIGNED_CONTEXT ( ( #104620 ) ) GLOBAL_UNIT_ASSIGNED_CONTEXT ( ( #98033, #65617, #98563 ) ) REPRESENTATION_CONTEXT ( 'NONE', 'WORKASPACE' ) );
#1693 = DIRECTION ( 'NONE',  ( 1.776356839400251254E-15, 0.000000000000000000, -1.000000000000000000 ) ) ;
#1694 = CARTESIAN_POINT ( 'NONE',  ( -3.035766082959412415E-15, 3.500000000000000444, -10.85314685314683203 ) ) ;
#1695 = AXIS2_PLACEMENT_3D ( 'NONE', #70072, #103021, #54639 ) ;
#1696 = VECTOR ( 'NONE', #48145, 1000.000000000000114 ) ;
#1697 = ORIENTED_EDGE ( 'NONE', *, *, #97801, .T. ) ;
#1698 = ADVANCED_FACE ( 'NONE', ( #45158 ), #69532, .T. ) ;
#1699 = CARTESIAN_POINT ( 'NONE',  ( -0.04048548806468159345, 5.264839694726446417, -16.35314685314682848 ) ) ;
#1700 = CARTESIAN_POINT ( 'NONE',  ( 1.012500000000000844, 22.31316502008943203, -1.753701442663487819 ) ) ;
#1701 = CIRCLE ( 'NONE', #61160, 3.600000000000005862 ) ;
#1702 = CARTESIAN_POINT ( 'NONE',  ( 28.19640821446782297, 2.249774322810190247E-15, 0.000000000000000000 ) ) ;
#1703 = ORIENTED_EDGE ( 'NONE', *, *, #68014, .T. ) ;
#1704 = DIRECTION ( 'NONE',  ( 1.000000000000000000, 0.000000000000000000, 0.000000000000000000 ) ) ;
#1705 = FACE_OUTER_BOUND ( 'NONE', #89688, .T. ) ;
#1706 = VERTEX_POINT ( 'NONE', #78627 ) ;
#1708 = ORIENTED_EDGE ( 'NONE', *, *, #39216, .F. ) ;
#1707 = CARTESIAN_POINT ( 'NONE',  ( 4.959819536546779614E-16, 50.00000000000000000, 4.049999999999999822 ) ) ;
#1709 = DIRECTION ( 'NONE',  ( -0.000000000000000000, 1.000000000000000000, -0.000000000000000000 ) ) ;
#1710 = VERTEX_POINT ( 'NONE', #38211 ) ;
#1711 = CIRCLE ( 'NONE', #98558, 3.999999999999996447 ) ;
#1712 = EDGE_CURVE ( 'NONE', #72655, #73857, #46216, .T. ) ;
#1713 = CARTESIAN_POINT ( 'NONE',  ( 81.51138809366462112, 3.999999999999940936, 0.000000000000000000 ) ) ;
#1714 = ORIENTED_EDGE ( 'NONE', *, *, #95053, .T. ) ;
#1715 =( BOUNDED_CURVE ( )  B_SPLINE_CURVE ( 2, ( #30897, #63389, #88836, #39402, #88320, #96311, #23396 ),
 .UNSPECIFIED., .F., .F. ) 
 B_SPLINE_CURVE_WITH_KNOTS ( ( 3, 2, 2, 3 ),
 ( 0.03333333333333332593, 0.03518518518518518046, 0.03703703703703702804, 0.03888888888888888257 ),
 .UNSPECIFIED. ) 
 CURVE ( )  GEOMETRIC_REPRESENTATION_ITEM ( )  RATIONAL_B_SPLINE_CURVE ( ( 1.000000000000000444, 0.8660254037844381525, 1.000000000000000000, 0.8660254037844387076, 1.000000000000000000, 0.8660254037844392627, 0.9999999999999994449 ) ) 
 REPRESENTATION_ITEM ( '' )  );
#1716 = ORIENTED_EDGE ( 'NONE', *, *, #95842, .T. ) ;
#1717 = FACE_OUTER_BOUND ( 'NONE', #74888, .T. ) ;
#1718 = CIRCLE ( 'NONE', #100174, 6.250000000000000000 ) ;
#1719 = VERTEX_POINT ( 'NONE', #5762 ) ;
#1720 = EDGE_LOOP ( 'NONE', ( #96793, #69542, #50081, #57533 ) ) ;
#1721 = CARTESIAN_POINT ( 'NONE',  ( 16.30359178553217347, 1.500000000000004441, 1.836970198721034125E-16 ) ) ;
#1722 = ORIENTED_EDGE ( 'NONE', *, *, #56551, .F. ) ;
#1723 = VERTEX_POINT ( 'NONE', #62200 ) ;
#1724 = CARTESIAN_POINT ( 'NONE',  ( 5.196408214467822972, 9.639376512966943232E-16, 0.000000000000000000 ) ) ;
#1725 = CARTESIAN_POINT ( 'NONE',  ( 3.340812001983456917E-16, 24.71001465996549484, -1.818653347947321253 ) ) ;
#1726 = CARTESIAN_POINT ( 'NONE',  ( -2.886751345948228131, 89.58333333333334281, 4.999999999999827693 ) ) ;
#1727 = CARTESIAN_POINT ( 'NONE',  ( 68.61126364856521320, 26.83003114026974245, 3.937924926857833352 ) ) ;
#1728 = CYLINDRICAL_SURFACE ( 'NONE', #72367, 7.000000000000006217 ) ;
#1729 = CARTESIAN_POINT ( 'NONE',  ( -5.076579266837575766, 49.50000000000000000, 3.108508274875226969E-16 ) ) ;
#1730 = CARTESIAN_POINT ( 'NONE',  ( -4.330127018922193649, 53.66666666666667140, 2.500000000000000444 ) ) ;
#1731 = DIRECTION ( 'NONE',  ( 0.000000000000000000, -1.000000000000000000, -6.015044231849833901E-15 ) ) ;
#1732 = VECTOR ( 'NONE', #45197, 999.9999999999998863 ) ;
#1733 = VERTEX_POINT ( 'NONE', #94603 ) ;
#1734 = CARTESIAN_POINT ( 'NONE',  ( 2.886751345948126879, 96.08333333333331439, -5.000000000000000888 ) ) ;
#1735 = CARTESIAN_POINT ( 'NONE',  ( 11.30359178553217347, 9.158331018206532694E-16, 0.000000000000000000 ) ) ;
#1736 = ADVANCED_FACE ( 'NONE', ( #54212 ), #29714, .F. ) ;
#1737 = CARTESIAN_POINT ( 'NONE',  ( 6.202828144535947885, 0.000000000000000000, -3.244213773681240198 ) ) ;
#1738 = CARTESIAN_POINT ( 'NONE',  ( 20.69640821446782297, 1.836970198720671249E-16, -1.500000000000002442 ) ) ;
#1739 = VECTOR ( 'NONE', #94121, 1000.000000000000000 ) ;
#1740 = ORIENTED_EDGE ( 'NONE', *, *, #100876, .F. ) ;
#1741 = CARTESIAN_POINT ( 'NONE',  ( -5.000000000000000888, 2.419979747126319136, -0.3118366332702845467 ) ) ;
#1742 = CARTESIAN_POINT ( 'NONE',  ( 1.012500000000000844, 13.77770514373833777, -1.753701442663487819 ) ) ;
#1743 = CARTESIAN_POINT ( 'NONE',  ( 18.69640821446782297, 9.639376512966943232E-16, 0.000000000000000000 ) ) ;
#1744 = CARTESIAN_POINT ( 'NONE',  ( -2.024999999999999911, 0.4499999999999997891, 0.000000000000000000 ) ) ;
#1745 = DIRECTION ( 'NONE',  ( -0.000000000000000000, -1.000000000000000000, -0.000000000000000000 ) ) ;
#1746 = CARTESIAN_POINT ( 'NONE',  ( 0.000000000000000000, 0.000000000000000000, 0.000000000000000000 ) ) ;
#1747 = EDGE_LOOP ( 'NONE', ( #99199, #81697, #63414, #39834, #73964, #63598 ) ) ;
#1748 = EDGE_CURVE ( 'NONE', #67877, #47492, #11713, .T. ) ;
#1749 = ORIENTED_EDGE ( 'NONE', *, *, #76196, .T. ) ;
#1750 = AXIS2_PLACEMENT_3D ( 'NONE', #95253, #22335, #54843 ) ;
#1751 = CARTESIAN_POINT ( 'NONE',  ( 6.713147573286962100, 32.20889288029873399, -95.99999999999998579 ) ) ;
#1752 = FILL_AREA_STYLE ('',( #58114 ) ) ;
#1753 = CONICAL_SURFACE ( 'NONE', #88346, 3.000000000000030642, 1.047197551196606513 ) ;
#1754 = EDGE_CURVE ( 'NONE', #17187, #45778, #4999, .T. ) ;
#1756 = CARTESIAN_POINT ( 'NONE',  ( 20.00000000000001421, -5.374581632504126493E-15, 4.999999999999997335 ) ) ;
#1755 = CARTESIAN_POINT ( 'NONE',  ( 39.63240475316168698, 21.90247111191743912, -92.87737697182498664 ) ) ;
#1757 = CARTESIAN_POINT ( 'NONE',  ( 3.807434450128183379, 50.08333333333333570, 2.198223304703357694 ) ) ;
#1758 = VECTOR ( 'NONE', #4372, 1000.000000000000000 ) ;
#1759 = CARTESIAN_POINT ( 'NONE',  ( 67.85731423100652648, 16.82814378873717587, -102.0713428844967297 ) ) ;
#1760 = CARTESIAN_POINT ( 'NONE',  ( 58.00000000000001421, 28.00000000000000000, -135.0000000000000000 ) ) ;
#1761 = EDGE_CURVE ( 'NONE', #91252, #88741, #55775, .T. ) ;
#1762 = CARTESIAN_POINT ( 'NONE',  ( -1.012500000000000178, 19.61752705718410539, 1.753701442663488264 ) ) ;
#1763 = COLOUR_RGB ( '',0.7764705882352941346, 0.7568627450980391913, 0.7372549019607843590 ) ;
#1764 = DIRECTION ( 'NONE',  ( 0.000000000000000000, 0.000000000000000000, 1.000000000000000000 ) ) ;
#1766 = CARTESIAN_POINT ( 'NONE',  ( 4.330127018922195425, 69.33333333333332860, 2.499999999999996447 ) ) ;
#1765 = CARTESIAN_POINT ( 'NONE',  ( 115.0000000000000142, 4.000000000000000000, -34.50000000000000000 ) ) ;
#1767 = CARTESIAN_POINT ( 'NONE',  ( 23.50000000000000000, -1.219500000000000028, 0.000000000000000000 ) ) ;
#1769 = EDGE_LOOP ( 'NONE', ( #84990, #67469, #54521, #22194, #94983 ) ) ;
#1768 = CIRCLE ( 'NONE', #39172, 2.999999999999999112 ) ;
#1770 = DIRECTION ( 'NONE',  ( 0.000000000000000000, -1.000000000000000000, 0.000000000000000000 ) ) ;
#1771 = ORIENTED_EDGE ( 'NONE', *, *, #73035, .F. ) ;
#1772 =( NAMED_UNIT ( * ) SI_UNIT ( $, .STERADIAN. ) SOLID_ANGLE_UNIT ( ) );
#1773 = DIRECTION ( 'NONE',  ( 0.000000000000000000, 1.000000000000000000, 9.022566347774750458E-15 ) ) ;
#1774 = CARTESIAN_POINT ( 'NONE',  ( 3.807434450128183379, 96.08333333333332860, 2.198223304703357694 ) ) ;
#1775 = CARTESIAN_POINT ( 'NONE',  ( -6.123233995736766282E-16, 36.50000000000000000, -5.000000000000000888 ) ) ;
#1776 = DIRECTION ( 'NONE',  ( 1.000000000000000000, 0.000000000000000000, 0.000000000000000000 ) ) ;
#1777 = VERTEX_POINT ( 'NONE', #30765 ) ;
#1778 = VECTOR ( 'NONE', #88601, 1000.000000000000114 ) ;
#1779 = VERTEX_POINT ( 'NONE', #12703 ) ;
#1780 = DIRECTION ( 'NONE',  ( 1.000000000000000000, 0.000000000000000000, -0.000000000000000000 ) ) ;
#1781 = ORIENTED_EDGE ( 'NONE', *, *, #67293, .T. ) ;
#1782 = DIRECTION ( 'NONE',  ( 0.000000000000000000, 0.000000000000000000, 1.000000000000000000 ) ) ;
#1783 = CARTESIAN_POINT ( 'NONE',  ( 1.102182119232617714E-15, 0.000000000000000000, -26.99999999999999645 ) ) ;
#1784 =( NAMED_UNIT ( * ) SI_UNIT ( $, .STERADIAN. ) SOLID_ANGLE_UNIT ( ) );
#1785 = EDGE_CURVE ( 'NONE', #17216, #15126, #86612, .T. ) ;
#1786 = FACE_OUTER_BOUND ( 'NONE', #46562, .T. ) ;
#1787 = SURFACE_STYLE_FILL_AREA ( #91072 ) ;
#1788 = CARTESIAN_POINT ( 'NONE',  ( -4.330127018922193649, 17.16666666666666785, 2.500000000000000444 ) ) ;
#1789 = CARTESIAN_POINT ( 'NONE',  ( 55.00000000000000000, 6.000000000000000000, -75.00000000000000000 ) ) ;
#1790 = ORIENTED_EDGE ( 'NONE', *, *, #61097, .F. ) ;
#1791 = EDGE_CURVE ( 'NONE', #34564, #18207, #13759, .T. ) ;
#1792 = CARTESIAN_POINT ( 'NONE',  ( -6.949999999999996625, 5.000000000000000000, -14.11271249798301142 ) ) ;
#1793 = FACE_OUTER_BOUND ( 'NONE', #89323, .T. ) ;
#1794 = ORIENTED_EDGE ( 'NONE', *, *, #1407, .F. ) ;
#1795 = AXIS2_PLACEMENT_3D ( 'NONE', #13265, #11688, #44680 ) ;
#1796 = CARTESIAN_POINT ( 'NONE',  ( 134.5000000000001137, 2.999999999999999112, 3.061616997868363715E-15 ) ) ;
#1797 = EDGE_CURVE ( 'NONE', #53754, #49503, #76261, .T. ) ;
#1798 = ORIENTED_EDGE ( 'NONE', *, *, #64005, .F. ) ;
#1799 = LINE ( 'NONE', #50723, #98710 ) ;
#1800 = DIRECTION ( 'NONE',  ( 0.000000000000000000, 1.000000000000000000, 8.095376221225016681E-15 ) ) ;
#1802 = CARTESIAN_POINT ( 'NONE',  ( 26.19640821446782297, 1.836970198720671249E-16, -1.500000000000002442 ) ) ;
#1801 = AXIS2_PLACEMENT_3D ( 'NONE', #82219, #9349, #41819 ) ;
#1803 = ORIENTED_EDGE ( 'NONE', *, *, #5354, .F. ) ;
#1805 = EDGE_LOOP ( 'NONE', ( #91640, #6695, #99739, #39750, #31229, #14566 ) ) ;
#1804 = CARTESIAN_POINT ( 'NONE',  ( 12.69640821446782297, 9.639376512966943232E-16, 0.000000000000000000 ) ) ;
#1806 = ORIENTED_EDGE ( 'NONE', *, *, #3518, .T. ) ;
#1807 = DIRECTION ( 'NONE',  ( 1.000000000000000000, 0.000000000000000000, 0.000000000000000000 ) ) ;
#1808 = SURFACE_SIDE_STYLE ('',( #75682 ) ) ;
#1809 = CARTESIAN_POINT ( 'NONE',  ( 9.416912849848362299, 25.37638664695007407, 15.48346675302578213 ) ) ;
#1810 = VECTOR ( 'NONE', #15555, 1000.000000000000227 ) ;
#1811 = CARTESIAN_POINT ( 'NONE',  ( -15.07431448042368238, -0.4250000000000012657, 20.59811033921235079 ) ) ;
#1812 = PLANE ( 'NONE',  #55242 ) ;
#1813 = ORIENTED_EDGE ( 'NONE', *, *, #19233, .F. ) ;
#1814 = VERTEX_POINT ( 'NONE', #39270 ) ;
#1815 = ADVANCED_FACE ( 'NONE', ( #71709 ), #77996, .T. ) ;
#1816 = CONICAL_SURFACE ( 'NONE', #78245, 1.219500000000000917, 0.9599310885968759255 ) ;
#1817 = CARTESIAN_POINT ( 'NONE',  ( 20.55344896567607194, 10.83878116815310122, -103.5897348733409871 ) ) ;
#1818 = EDGE_LOOP ( 'NONE', ( #76218, #34063, #98364, #90261 ) ) ;
#1819 = VERTEX_POINT ( 'NONE', #23259 ) ;
#1820 = DIRECTION ( 'NONE',  ( 1.060575238724901861E-16, 0.8660254037844304920, 0.5000000000000138778 ) ) ;
#1821 = DIRECTION ( 'NONE',  ( -1.000000000000000000, -0.000000000000000000, -0.000000000000000000 ) ) ;
#1822 = CARTESIAN_POINT ( 'NONE',  ( 16.22205992288937892, 34.52818004187106737, -102.9061415701737445 ) ) ;
#1823 = ORIENTED_EDGE ( 'NONE', *, *, #64241, .T. ) ;
#1825 = ORIENTED_EDGE ( 'NONE', *, *, #93830, .T. ) ;
#1824 = CARTESIAN_POINT ( 'NONE',  ( 0.000000000000000000, 2.741498459558215053E-14, -48.99999999999997868 ) ) ;
#1826 = ADVANCED_FACE ( 'NONE', ( #77574 ), #65838, .F. ) ;
#1827 = CARTESIAN_POINT ( 'NONE',  ( 27.11471078413196878, 6.001067270278237054, -75.29582441766451950 ) ) ;
#1828 = VECTOR ( 'NONE', #77605, 1000.000000000000114 ) ;
#1829 = CARTESIAN_POINT ( 'NONE',  ( -33.50000000000000000, 6.000000000000001776, 46.07626601644510345 ) ) ;
#1830 = AXIS2_PLACEMENT_3D ( 'NONE', #90029, #73053, #74073 ) ;
#1831 = DIRECTION ( 'NONE',  ( 0.6242093212980985850, -0.7812571428182703004, 0.000000000000000000 ) ) ;
#1832 = LINE ( 'NONE', #9231, #4867 ) ;
#1833 = EDGE_CURVE ( 'NONE', #17141, #73375, #72757, .T. ) ;
#1834 = CARTESIAN_POINT ( 'NONE',  ( 106.4999999999999858, 8.000000000000000000, 18.00000000000000355 ) ) ;
#1835 = CARTESIAN_POINT ( 'NONE',  ( 2.583448858059607556, 19.38516642068652018, -89.52865988140494835 ) ) ;
#1836 = CARTESIAN_POINT ( 'NONE',  ( 31.50000000000000000, 8.000000000000000000, 18.00000000000000000 ) ) ;
#1837 = AXIS2_PLACEMENT_3D ( 'NONE', #48879, #50467, #49419 ) ;
#1838 = ORIENTED_EDGE ( 'NONE', *, *, #48077, .F. ) ;
#1839 = CARTESIAN_POINT ( 'NONE',  ( 65.00000000000000000, 15.00000000000000000, -87.99999999999998579 ) ) ;
#1840 = EDGE_CURVE ( 'NONE', #3865, #46634, #8392, .T. ) ;
#1841 = CIRCLE ( 'NONE', #46030, 2.307179676972476390 ) ;
#1842 = ORIENTED_EDGE ( 'NONE', *, *, #98935, .F. ) ;
#1843 = ORIENTED_EDGE ( 'NONE', *, *, #1619, .F. ) ;
#1844 = CARTESIAN_POINT ( 'NONE',  ( 72.45993579437711674, 40.00000000000000000, -7.000000000000002665 ) ) ;
#1845 = CARTESIAN_POINT ( 'NONE',  ( -2.886751345948228131, 64.58333333333334281, 4.999999999999827693 ) ) ;
#1846 = ORIENTED_EDGE ( 'NONE', *, *, #33921, .T. ) ;
#1847 = VERTEX_POINT ( 'NONE', #56294 ) ;
#1848 = DIRECTION ( 'NONE',  ( -0.000000000000000000, 8.063230763406558297E-15, -1.000000000000000000 ) ) ;
#1849 = CARTESIAN_POINT ( 'NONE',  ( 10.00000000000000355, 16.00000000000000000, -72.99999999999998579 ) ) ;
#1850 = CARTESIAN_POINT ( 'NONE',  ( 20.72507685052552517, 35.19821326556068186, -103.2913407206242482 ) ) ;
#1851 = CARTESIAN_POINT ( 'NONE',  ( 9.184850993605147944E-16, 10.00000000000000000, 7.499999999999999112 ) ) ;
#1852 = CARTESIAN_POINT ( 'NONE',  ( 0.2243700767916223804, -3.045886356309210008, -2.229169932536016585 ) ) ;
#1853 = CARTESIAN_POINT ( 'NONE',  ( 0.000000000000000000, 32.25000000000000000, 4.396446609406721606 ) ) ;
#1854 = DIRECTION ( 'NONE',  ( 1.000000000000000000, 0.000000000000000000, 0.000000000000000000 ) ) ;
#1855 = CARTESIAN_POINT ( 'NONE',  ( -2.000000000000000000, 0.000000000000000000, -3.174599999999999866 ) ) ;
#1856 = ORIENTED_EDGE ( 'NONE', *, *, #30250, .F. ) ;
#1857 = ORIENTED_EDGE ( 'NONE', *, *, #42487, .T. ) ;
#1858 = AXIS2_PLACEMENT_3D ( 'NONE', #56076, #54511, #31053 ) ;
#1859 = DIRECTION ( 'NONE',  ( 0.000000000000000000, 1.000000000000000000, 8.095376221225034036E-15 ) ) ;
#1860 = EDGE_CURVE ( 'NONE', #34953, #40693, #65316, .T. ) ;
#1861 = CARTESIAN_POINT ( 'NONE',  ( -27.61628500841533196, 12.99999999999999822, 28.01706272844257839 ) ) ;
#1862 = CARTESIAN_POINT ( 'NONE',  ( 14.50000000000001243, 4.000000000000000000, 100.0000000000000000 ) ) ;
#1863 = VERTEX_POINT ( 'NONE', #81240 ) ;
#1864 = VERTEX_POINT ( 'NONE', #40840 ) ;
#1865 = DIRECTION ( 'NONE',  ( 0.000000000000000000, 1.000000000000000000, 7.518805289812291785E-15 ) ) ;
#1866 = CARTESIAN_POINT ( 'NONE',  ( 2.886751345948131764, 73.91666666666664298, 4.999999999999999112 ) ) ;
#1867 = LINE ( 'NONE', #37299, #64481 ) ;
#1868 = DIRECTION ( 'NONE',  ( 1.060575238724901861E-16, 0.8660254037844304920, 0.5000000000000138778 ) ) ;
#1869 = CARTESIAN_POINT ( 'NONE',  ( 1.012499999999999512, 19.01995041112558482, 1.753701442663488264 ) ) ;
#1870 = CIRCLE ( 'NONE', #95317, 2.200000000000001954 ) ;
#1871 = CARTESIAN_POINT ( 'NONE',  ( 6.123233995736766282E-16, 0.000000000000000000, 5.000000000000000000 ) ) ;
#1872 = CARTESIAN_POINT ( 'NONE',  ( 3.340812001983457410E-16, 1.797818981452663278, -1.818653347947321475 ) ) ;
#1873 = CARTESIAN_POINT ( 'NONE',  ( 0.000000000000000000, 2.418969229021947925E-14, -51.79999999999997584 ) ) ;
#1874 = DIRECTION ( 'NONE',  ( 0.000000000000000000, 0.8660254037844471453, -0.4999999999999854561 ) ) ;
#1875 = AXIS2_PLACEMENT_3D ( 'NONE', #36936, #45979, #28945 ) ;
#1876 = ORIENTED_EDGE ( 'NONE', *, *, #91637, .F. ) ;
#1877 = DIRECTION ( 'NONE',  ( 0.000000000000000000, 0.000000000000000000, 1.000000000000000000 ) ) ;
#1878 = EDGE_CURVE ( 'NONE', #10425, #87071, #24310, .T. ) ;
#1879 =( NAMED_UNIT ( * ) PLANE_ANGLE_UNIT ( ) SI_UNIT ( $, .RADIAN. ) );
#1880 = DIRECTION ( 'NONE',  ( 0.000000000000000000, 0.000000000000000000, -1.000000000000000000 ) ) ;
#1882 = DIRECTION ( 'NONE',  ( 0.5735764363510452712, 0.8191520442889924647, 0.000000000000000000 ) ) ;
#1881 = DIRECTION ( 'NONE',  ( 1.000000000000000000, 9.035018104045873159E-17, 1.156482317317871725E-15 ) ) ;
#1883 = CONICAL_SURFACE ( 'NONE', #56243, 1.219500000000002249, 0.9599310885968717066 ) ;
#1884 = CARTESIAN_POINT ( 'NONE',  ( 2.538289633418790547, 34.16666666666666430, 4.396446609406719830 ) ) ;
#1886 = CARTESIAN_POINT ( 'NONE',  ( 32.47952898911237440, 5.591614731738324018, -23.31453971660219082 ) ) ;
#1885 = CARTESIAN_POINT ( 'NONE',  ( 8.406456095059786193, 22.93570928207397230, 3.950741685553617266 ) ) ;
#1887 = ADVANCED_FACE ( 'NONE', ( #8904 ), #67863, .F. ) ;
#1888 = CARTESIAN_POINT ( 'NONE',  ( 17.30359178553217347, -1.500000000000002220, 0.000000000000000000 ) ) ;
#1890 = ORIENTED_EDGE ( 'NONE', *, *, #35847, .F. ) ;
#1889 = CONICAL_SURFACE ( 'NONE', #57890, 1.219500000000000917, 0.9599310885968759255 ) ;
#1891 = CARTESIAN_POINT ( 'NONE',  ( -1.012500000000000178, 29.05298693353519468, 1.753701442663488042 ) ) ;
#1892 = EDGE_CURVE ( 'NONE', #90312, #69741, #88177, .T. ) ;
#1893 = CARTESIAN_POINT ( 'NONE',  ( -6.123233995736766282E-16, 25.00000000000000000, -5.000000000000000000 ) ) ;
#1894 = CARTESIAN_POINT ( 'NONE',  ( -4.330127018922193649, 54.83333333333332860, -2.499999999999998668 ) ) ;
#1895 = VECTOR ( 'NONE', #59226, 1000.000000000000000 ) ;
#1896 = ORIENTED_EDGE ( 'NONE', *, *, #1407, .T. ) ;
#1897 = DIRECTION ( 'NONE',  ( -1.000000000000000000, 0.000000000000000000, 9.637352644315596475E-17 ) ) ;
#1898 = CARTESIAN_POINT ( 'NONE',  ( 54.69800076629989860, 6.005614867197778040, -73.86619658867162741 ) ) ;
#1899 = CARTESIAN_POINT ( 'NONE',  ( 59.58006100999576660, 35.20889288030153352, -98.65927188532269554 ) ) ;
#1900 = CARTESIAN_POINT ( 'NONE',  ( 72.78199210170610911, 21.89634595302224795, -19.07890242295330196 ) ) ;
#1901 = CARTESIAN_POINT ( 'NONE',  ( 5.076579266837575766, 77.00000000000000000, -9.325524824625680413E-16 ) ) ;
#1902 = AXIS2_PLACEMENT_3D ( 'NONE', #3470, #18829, #59310 ) ;
#1903 = CARTESIAN_POINT ( 'NONE',  ( 18.80359178553217703, -3.505192498784769253E-29, 1.500000000000002442 ) ) ;
#1904 = VECTOR ( 'NONE', #82014, 999.9999999999998863 ) ;
#1905 = CARTESIAN_POINT ( 'NONE',  ( 3.807434450128183379, 59.08333333333333570, 2.198223304703357694 ) ) ;
#1906 = CIRCLE ( 'NONE', #68121, 1.500000000000002220 ) ;
#1907 = AXIS2_PLACEMENT_3D ( 'NONE', #91813, #10964, #92335 ) ;
#1908 = CARTESIAN_POINT ( 'NONE',  ( 6.850000000000004974, 21.00000000000000355, -170.0000000000000000 ) ) ;
#1909 = ORIENTED_EDGE ( 'NONE', *, *, #77590, .T. ) ;
#1910 = FILL_AREA_STYLE_COLOUR ( '', #23377 ) ;
#1911 = ADVANCED_FACE ( 'NONE', ( #16882 ), #30402, .T. ) ;
#1912 = CARTESIAN_POINT ( 'NONE',  ( 5.155658468925755855, -11.49999999999999289, 1.566224657709243795 ) ) ;
#1913 = DIRECTION ( 'NONE',  ( -1.000000000000000000, -1.224606353822377258E-16, -0.000000000000000000 ) ) ;
#1914 = CARTESIAN_POINT ( 'NONE',  ( 0.000000000000000000, 58.50000000000000000, 5.000000000000000000 ) ) ;
#1915 = AXIS2_PLACEMENT_3D ( 'NONE', #14197, #55179, #38663 ) ;
#1916 = DIRECTION ( 'NONE',  ( 1.000000000000000000, -1.226537383179948437E-16, -0.000000000000000000 ) ) ;
#1917 = CARTESIAN_POINT ( 'NONE',  ( 150.0000000000000000, 9.000000000000000000, -25.99999999999999645 ) ) ;
#1918 = CARTESIAN_POINT ( 'NONE',  ( 5.773502691896262640, 0.000000000000000000, 5.000000000000000000 ) ) ;
#1919 = DIRECTION ( 'NONE',  ( 1.000000000000000000, 9.856383386231861292E-17, 0.000000000000000000 ) ) ;
#1920 = VERTEX_POINT ( 'NONE', #73287 ) ;
#1921 = CARTESIAN_POINT ( 'NONE',  ( 41.50000000000000000, 11.00000000000000000, -22.99999999999998934 ) ) ;
#1922 = DIRECTION ( 'NONE',  ( -0.000000000000000000, -0.000000000000000000, 1.000000000000000000 ) ) ;
#1923 = ADVANCED_FACE ( 'NONE', ( #48826 ), #31789, .F. ) ;
#1924 = ORIENTED_EDGE ( 'NONE', *, *, #44781, .T. ) ;
#1925 = CIRCLE ( 'NONE', #80082, 19.99999999999999645 ) ;
#1926 = CARTESIAN_POINT ( 'NONE',  ( 149.4999999999999716, 4.249999999999999112, -49.00000000000004263 ) ) ;
#1927 = ORIENTED_EDGE ( 'NONE', *, *, #11530, .T. ) ;
#1928 = APPLICATION_CONTEXT ( 'automotive_design' ) ;
#1929 = CARTESIAN_POINT ( 'NONE',  ( 53.71688858540668576, 28.70694304696374033, -94.28071245643617715 ) ) ;
#1930 = DIRECTION ( 'NONE',  ( -1.000000000000000000, 0.000000000000000000, 0.000000000000000000 ) ) ;
#1931 = VERTEX_POINT ( 'NONE', #455 ) ;
#1932 = DIRECTION ( 'NONE',  ( 0.000000000000000000, 1.000000000000000000, -0.000000000000000000 ) ) ;
#1933 = FACE_OUTER_BOUND ( 'NONE', #81120, .T. ) ;
#1934 = CARTESIAN_POINT ( 'NONE',  ( 0.000000000000000000, 3.064027690094472715E-14, -54.19999999999997442 ) ) ;
#1935 = LINE ( 'NONE', #42327, #63910 ) ;
#1936 = DIRECTION ( 'NONE',  ( -0.000000000000000000, 8.063230763406558297E-15, -1.000000000000000000 ) ) ;
#1937 = VECTOR ( 'NONE', #1685, 1000.000000000000114 ) ;
#1938 = DIRECTION ( 'NONE',  ( 0.000000000000000000, -1.000000000000000000, 0.000000000000000000 ) ) ;
#1939 = DIRECTION ( 'NONE',  ( 0.000000000000000000, 1.000000000000000000, 0.000000000000000000 ) ) ;
#1940 = VERTEX_POINT ( 'NONE', #81756 ) ;
#1941 = CIRCLE ( 'NONE', #54640, 1.500000000000000888 ) ;
#1942 = VERTEX_POINT ( 'NONE', #57332 ) ;
#1943 = SHAPE_DEFINITION_REPRESENTATION ( #35581, #72358 ) ;
#1944 = ORIENTED_EDGE ( 'NONE', *, *, #103527, .F. ) ;
#1945 = LINE ( 'NONE', #34354, #53294 ) ;
#1946 = CARTESIAN_POINT ( 'NONE',  ( 18.19640821446782297, -1.500000000000000000, 1.836970198721032399E-16 ) ) ;
#1947 = CARTESIAN_POINT ( 'NONE',  ( 75.06806980070547297, 23.46649210329955437, -98.44083949515419363 ) ) ;
#1949 = VERTEX_POINT ( 'NONE', #24825 ) ;
#1948 = DIRECTION ( 'NONE',  ( -1.000000000000000000, 0.000000000000000000, -0.000000000000000000 ) ) ;
#1950 = DIRECTION ( 'NONE',  ( -1.000000000000000000, -1.224606353822377258E-16, -0.000000000000000000 ) ) ;
#1951 = AXIS2_PLACEMENT_3D ( 'NONE', #14576, #94378, #80490 ) ;
#1952 =( LENGTH_UNIT ( ) NAMED_UNIT ( * ) SI_UNIT ( .MILLI., .METRE. ) );
#1953 = CARTESIAN_POINT ( 'NONE',  ( -18.00000000000000355, -2.000000000000001776, 7.099999999999999645 ) ) ;
#1954 = CARTESIAN_POINT ( 'NONE',  ( 21.69640821446782297, 2.249774322810190247E-15, 0.000000000000000000 ) ) ;
#1955 = CARTESIAN_POINT ( 'NONE',  ( 700.0000000000000000, 0.000000000000000000, -50.00000000000035527 ) ) ;
#1956 = CARTESIAN_POINT ( 'NONE',  ( 27.19640821446782297, 2.249774322810190247E-15, 0.000000000000000000 ) ) ;
#1957 = VECTOR ( 'NONE', #24522, 999.9999999999998863 ) ;
#1958 = VERTEX_POINT ( 'NONE', #48289 ) ;
#1959 = ORIENTED_EDGE ( 'NONE', *, *, #91143, .T. ) ;
#1960 = EDGE_CURVE ( 'NONE', #2163, #23487, #7337, .T. ) ;
#1961 = ORIENTED_EDGE ( 'NONE', *, *, #17873, .F. ) ;
#1962 = CARTESIAN_POINT ( 'NONE',  ( -1.849999999999996092, 2.200000000000000178, -12.29999999999999893 ) ) ;
#1963 = LINE ( 'NONE', #49327, #59742 ) ;
#1964 = DIRECTION ( 'NONE',  ( 0.000000000000000000, 1.000000000000000000, 8.095376221225034036E-15 ) ) ;
#1965 = EDGE_LOOP ( 'NONE', ( #47271, #56908, #66869, #74666 ) ) ;
#1966 = CARTESIAN_POINT ( 'NONE',  ( -0.7874999999999989786, 12.28012849767982395, -1.363990010960491661 ) ) ;
#1967 = EDGE_CURVE ( 'NONE', #102582, #13217, #64290, .T. ) ;
#1968 = VECTOR ( 'NONE', #51836, 1000.000000000000000 ) ;
#1969 = DIRECTION ( 'NONE',  ( 0.000000000000000000, 1.000000000000000000, -0.000000000000000000 ) ) ;
#1970 = CARTESIAN_POINT ( 'NONE',  ( 16.19640821446781942, -3.582229696560258687E-29, 1.500000000000002442 ) ) ;
#1971 = CARTESIAN_POINT ( 'NONE',  ( 5.329363747085677616, -11.50000000000000178, 0.8753948713873984655 ) ) ;
#1972 = PRESENTATION_LAYER_ASSIGNMENT (  '', '', ( #32524 ) ) ;
#1973 = CARTESIAN_POINT ( 'NONE',  ( 2.215308477920534092, -0.4249999999999998224, 28.43816133997606954 ) ) ;
#1974 = ORIENTED_EDGE ( 'NONE', *, *, #63263, .T. ) ;
#1975 = ORIENTED_EDGE ( 'NONE', *, *, #46990, .T. ) ;
#1976 = FACE_OUTER_BOUND ( 'NONE', #8847, .T. ) ;
#1977 = AXIS2_PLACEMENT_3D ( 'NONE', #15351, #96742, #104711 ) ;
#1978 = ORIENTED_EDGE ( 'NONE', *, *, #14049, .T. ) ;
#1979 = CARTESIAN_POINT ( 'NONE',  ( 44.50000000000000711, 13.40833474528412772, -18.00000000000000000 ) ) ;
#1980 = EDGE_CURVE ( 'NONE', #75467, #74332, #88703, .T. ) ;
#1981 = ORIENTED_EDGE ( 'NONE', *, *, #73961, .T. ) ;
#1982 = DIRECTION ( 'NONE',  ( 0.000000000000000000, 0.000000000000000000, -1.000000000000000000 ) ) ;
#1983 = CARTESIAN_POINT ( 'NONE',  ( -4.330127018922193649, 57.33333333333333570, -2.499999999999998668 ) ) ;
#1984 = CARTESIAN_POINT ( 'NONE',  ( -37.04934628410156705, 10.13201347667267171, 39.00454293969308139 ) ) ;
#1985 = DIRECTION ( 'NONE',  ( 1.000000000000000000, -6.308085367188392213E-16, -0.000000000000000000 ) ) ;
#1986 = CARTESIAN_POINT ( 'NONE',  ( 1.574999999999999956, 19.16970807573143531, 0.9093266739736612925 ) ) ;
#1987 = EDGE_LOOP ( 'NONE', ( #50520, #27443, #12894, #102654 ) ) ;
#1988 = EDGE_CURVE ( 'NONE', #92415, #36770, #57599, .T. ) ;
#1989 = AXIS2_PLACEMENT_3D ( 'NONE', #42326, #101347, #99768 ) ;
#1990 = FACE_OUTER_BOUND ( 'NONE', #53336, .T. ) ;
#1991 = VERTEX_POINT ( 'NONE', #103957 ) ;
#1992 = CARTESIAN_POINT ( 'NONE',  ( -1.574999999999999734, 12.42988616228567622, -0.9093266739736615145 ) ) ;
#1993 = ORIENTED_EDGE ( 'NONE', *, *, #25514, .F. ) ;
#1994 = DIRECTION ( 'NONE',  ( 1.000000000000000000, 8.673617379884036705E-17, 0.000000000000000000 ) ) ;
#1995 = EDGE_CURVE ( 'NONE', #99606, #69841, #71523, .T. ) ;
#1997 = CARTESIAN_POINT ( 'NONE',  ( 5.076579266837575766, 84.00000000000000000, -9.325524824625680413E-16 ) ) ;
#1996 = CARTESIAN_POINT ( 'NONE',  ( 17.00000000000000000, 1.219500000000004469, 0.000000000000000000 ) ) ;
#1998 = FACE_OUTER_BOUND ( 'NONE', #32146, .T. ) ;
#1999 = CARTESIAN_POINT ( 'NONE',  ( 6.062821809909803683, 13.00000000000000000, 3.498884350943506583 ) ) ;
#2000 = EDGE_LOOP ( 'NONE', ( #55729, #51547 ) ) ;
#2001 = CARTESIAN_POINT ( 'NONE',  ( -4.330127018922193649, 100.3333333333333286, -2.499999999999998668 ) ) ;
#2002 = CARTESIAN_POINT ( 'NONE',  ( 7.196408214467822972, 9.639376512966943232E-16, 0.000000000000000000 ) ) ;
#2003 = VECTOR ( 'NONE', #51496, 1000.000000000000000 ) ;
#2004 = ORIENTED_EDGE ( 'NONE', *, *, #102516, .F. ) ;
#2005 = EDGE_CURVE ( 'NONE', #74776, #87637, #62540, .T. ) ;
#2006 = EDGE_CURVE ( 'NONE', #91133, #23489, #20184, .T. ) ;
#2007 = DIRECTION ( 'NONE',  ( -1.000000000000000000, -1.224606353822377258E-16, -0.000000000000000000 ) ) ;
#2008 = VECTOR ( 'NONE', #31860, 1000.000000000000000 ) ;
#2009 = CARTESIAN_POINT ( 'NONE',  ( -2.886751345948128211, 38.58333333333332860, 5.000000000000000000 ) ) ;
#2011 = CARTESIAN_POINT ( 'NONE',  ( 4.330127018922192761, 50.66666666666666430, -2.500000000000002220 ) ) ;
#2010 = FACE_OUTER_BOUND ( 'NONE', #92280, .T. ) ;
#2012 = AXIS2_PLACEMENT_3D ( 'NONE', #62616, #62085, #36526 ) ;
#2013 = ADVANCED_FACE ( 'NONE', ( #102419 ), #22484, .T. ) ;
#2014 = CARTESIAN_POINT ( 'NONE',  ( 0.000000000000000000, 2.741498459558215053E-14, -42.59999999999998010 ) ) ;
#2015 = FACE_OUTER_BOUND ( 'NONE', #76553, .T. ) ;
#2016 = DIRECTION ( 'NONE',  ( 0.2195121951219512202, 0.000000000000000000, -0.9756097560975609539 ) ) ;
#2017 = DIRECTION ( 'NONE',  ( 0.000000000000000000, -1.000000000000000000, 0.000000000000000000 ) ) ;
#2018 = FACE_OUTER_BOUND ( 'NONE', #67584, .T. ) ;
#2019 = AXIS2_PLACEMENT_3D ( 'NONE', #78671, #36173, #78153 ) ;
#2020 = CARTESIAN_POINT ( 'NONE',  ( 2.538289633418790547, 37.16666666666666430, 4.396446609406719830 ) ) ;
#2021 = CARTESIAN_POINT ( 'NONE',  ( -6.123233995736766282E-16, 88.00000000000000000, -5.000000000000000000 ) ) ;
#2022 = AXIS2_PLACEMENT_3D ( 'NONE', #93110, #93636, #101634 ) ;
#2023 = CONICAL_SURFACE ( 'NONE', #100498, 3.000000000000030642, 1.047197551196606513 ) ;
#2024 = DIRECTION ( 'NONE',  ( -1.000000000000000000, -0.000000000000000000, -0.000000000000000000 ) ) ;
#2025 = EDGE_CURVE ( 'NONE', #22555, #20459, #28797, .T. ) ;
#2026 = ORIENTED_EDGE ( 'NONE', *, *, #81033, .F. ) ;
#2027 = CARTESIAN_POINT ( 'NONE',  ( 0.000000000000000000, 0.000000000000000000, 0.000000000000000000 ) ) ;
#2028 = LINE ( 'NONE', #7891, #42659 ) ;
#2029 = ORIENTED_EDGE ( 'NONE', *, *, #81196, .F. ) ;
#2030 = CARTESIAN_POINT ( 'NONE',  ( 17.50000000000000000, -1.219500000000000028, 0.000000000000000000 ) ) ;
#2032 = SURFACE_STYLE_FILL_AREA ( #42966 ) ;
#2031 =( NAMED_UNIT ( * ) SI_UNIT ( $, .STERADIAN. ) SOLID_ANGLE_UNIT ( ) );
#2033 = CARTESIAN_POINT ( 'NONE',  ( 4.330127018922192761, 39.16666666666667140, -2.500000000000002220 ) ) ;
#2034 = ADVANCED_FACE ( 'NONE', ( #63067 ), #44286, .F. ) ;
#2035 = CARTESIAN_POINT ( 'NONE',  ( 0.000000000000000000, 0.000000000000000000, -5.000000000000000000 ) ) ;
#2036 = DIRECTION ( 'NONE',  ( 0.000000000000000000, 0.000000000000000000, -1.000000000000000000 ) ) ;
#2037 = AXIS2_PLACEMENT_3D ( 'NONE', #58100, #48037, #17631 ) ;
#2038 = CIRCLE ( 'NONE', #49796, 1.500000000000001332 ) ;
#2039 = CIRCLE ( 'NONE', #17272, 1.219500000000000917 ) ;
#2040 = DIRECTION ( 'NONE',  ( -0.000000000000000000, 8.063230763406558297E-15, -1.000000000000000000 ) ) ;
#2041 = VECTOR ( 'NONE', #41909, 1000.000000000000000 ) ;
#2042 = ORIENTED_EDGE ( 'NONE', *, *, #16583, .F. ) ;
#2043 = DIRECTION ( 'NONE',  ( -0.000000000000000000, -0.000000000000000000, 1.000000000000000000 ) ) ;
#2044 = EDGE_CURVE ( 'NONE', #49229, #25137, #44089, .T. ) ;
#2045 = ORIENTED_EDGE ( 'NONE', *, *, #710, .F. ) ;
#2046 = DIRECTION ( 'NONE',  ( 0.000000000000000000, -0.8660254037844394848, -0.4999999999999985567 ) ) ;
#2047 = ORIENTED_EDGE ( 'NONE', *, *, #267, .T. ) ;
#2048 = DIRECTION ( 'NONE',  ( 0.000000000000000000, 0.000000000000000000, -1.000000000000000000 ) ) ;
#2049 = CARTESIAN_POINT ( 'NONE',  ( 19.07617449014183464, 33.18906207684128162, -93.15342992489098606 ) ) ;
#2050 = FACE_OUTER_BOUND ( 'NONE', #491, .T. ) ;
#2051 = CARTESIAN_POINT ( 'NONE',  ( 21.05682081548780360, 9.353578577710884190, -104.0728838481486918 ) ) ;
#2052 = CARTESIAN_POINT ( 'NONE',  ( -27.82842712474620228, 12.99999999999999289, 11.99672651534979195 ) ) ;
#2053 = DIRECTION ( 'NONE',  ( 1.000000000000000000, 0.000000000000000000, 0.000000000000000000 ) ) ;
#2054 = CIRCLE ( 'NONE', #12207, 11.00000000000000355 ) ;
#2055 = CARTESIAN_POINT ( 'NONE',  ( 0.000000000000000000, 0.000000000000000000, 0.000000000000000000 ) ) ;
#2056 = ORIENTED_EDGE ( 'NONE', *, *, #18123, .F. ) ;
#2057 = CLOSED_SHELL ( 'NONE', ( #47888, #2683, #78988, #36289, #52616, #70027, #9028, #31370, #13744, #94086, #54075, #52438, #63737, #65984, #48737, #36781, #10422, #62771, #6895, #3891, #89745, #95816, #101576, #80810, #56969, #61212, #89496, #81417, #55907, #21323, #104213, #84216, #45513, #61463, #81163, #102405, #442, #26862, #16140, #43439, #62811, #68503, #40580, #97045, #12477, #8652, #53881, #3236, #68380, #60146, #79075, #97236, #72674, #47118, #73424, #90878, #53608, #103068 ) ) ;
#2058 = VERTEX_POINT ( 'NONE', #91881 ) ;
#2059 = DIRECTION ( 'NONE',  ( 1.249000902703301108E-16, -1.769803439602116167E-15, -1.000000000000000000 ) ) ;
#2060 = ADVANCED_FACE ( 'NONE', ( #56473 ), #67460, .T. ) ;
#2061 = ORIENTED_EDGE ( 'NONE', *, *, #81962, .F. ) ;
#2062 = DIRECTION ( 'NONE',  ( -0.000000000000000000, 1.000000000000000000, -0.000000000000000000 ) ) ;
#2063 = ORIENTED_EDGE ( 'NONE', *, *, #42720, .T. ) ;
#2064 = VERTEX_POINT ( 'NONE', #99885 ) ;
#2065 = CARTESIAN_POINT ( 'NONE',  ( 17.00000000000000000, -1.219500000000000028, 1.665213485140614613E-16 ) ) ;
#2066 = FILL_AREA_STYLE ('',( #100436 ) ) ;
#2067 = CARTESIAN_POINT ( 'NONE',  ( 134.5000000000000853, 4.577979939118500319, -4.836066734812388468 ) ) ;
#2068 = DIRECTION ( 'NONE',  ( 1.000000000000000000, 0.000000000000000000, 1.224646799147353207E-16 ) ) ;
#2070 = ORIENTED_EDGE ( 'NONE', *, *, #49598, .T. ) ;
#2069 = CARTESIAN_POINT ( 'NONE',  ( 0.000000000000000000, 3.064027690094472715E-14, -51.79999999999997584 ) ) ;
#2071 = CARTESIAN_POINT ( 'NONE',  ( 15.49999999999999645, 9.999999999999987566, 36.43933818400120828 ) ) ;
#2072 = DIRECTION ( 'NONE',  ( -1.000000000000000000, -1.224606353822377258E-16, -0.000000000000000000 ) ) ;
#2073 = AXIS2_PLACEMENT_3D ( 'NONE', #45609, #45082, #78033 ) ;
#2074 = DIRECTION ( 'NONE',  ( -0.000000000000000000, 0.000000000000000000, -1.000000000000000000 ) ) ;
#2075 = CARTESIAN_POINT ( 'NONE',  ( 5.000000000000000888, 0.000000000000000000, -6.099999999999997868 ) ) ;
#2076 = ORIENTED_EDGE ( 'NONE', *, *, #4041, .T. ) ;
#2077 = ORIENTED_EDGE ( 'NONE', *, *, #3536, .F. ) ;
#2078 = CARTESIAN_POINT ( 'NONE',  ( 3.807434450128181602, 27.91666666666666430, -2.198223304703363024 ) ) ;
#2079 = ADVANCED_FACE ( 'NONE', ( #43509 ), #35510, .T. ) ;
#2080 = AXIS2_PLACEMENT_3D ( 'NONE', #66433, #56878, #89285 ) ;
#2081 = FILL_AREA_STYLE_COLOUR ( '', #10921 ) ;
#2082 = EDGE_CURVE ( 'NONE', #58958, #19806, #88232, .T. ) ;
#2083 = EDGE_LOOP ( 'NONE', ( #12740, #91415, #78705, #20543, #4264 ) ) ;
#2084 = DIRECTION ( 'NONE',  ( 4.956352788505162775E-17, 1.000000000000000000, -0.000000000000000000 ) ) ;
#2085 = ORIENTED_EDGE ( 'NONE', *, *, #18227, .T. ) ;
#2086 = CARTESIAN_POINT ( 'NONE',  ( -8.420498804870870657, 0.000000000000000000, -2.349375218871807558 ) ) ;
#2087 = CARTESIAN_POINT ( 'NONE',  ( 3.340812001983457410E-16, 24.26001465996549911, -1.818653347947321475 ) ) ;
#2088 = AXIS2_PLACEMENT_3D ( 'NONE', #79953, #96988, #64584 ) ;
#2089 = VECTOR ( 'NONE', #41846, 1000.000000000000114 ) ;
#2090 = CARTESIAN_POINT ( 'NONE',  ( 71.43108710700289521, 21.18468988840395895, 18.00000000000000000 ) ) ;
#2091 = EDGE_CURVE ( 'NONE', #30185, #40651, #60008, .T. ) ;
#2092 = CARTESIAN_POINT ( 'NONE',  ( -1.012500000000000178, 21.86461903245431770, 1.753701442663488042 ) ) ;
#2093 = CYLINDRICAL_SURFACE ( 'NONE', #58648, 2.999999999999999112 ) ;
#2094 = VERTEX_POINT ( 'NONE', #58943 ) ;
#2095 = CARTESIAN_POINT ( 'NONE',  ( 24.27656940231299387, 26.61853108081023578, -92.81205167654809429 ) ) ;
#2096 = CARTESIAN_POINT ( 'NONE',  ( 134.9973737866054364, 4.249999999999999112, -0.5134724989478054447 ) ) ;
#2097 = VERTEX_POINT ( 'NONE', #34453 ) ;
#2098 = ORIENTED_EDGE ( 'NONE', *, *, #84861, .T. ) ;
#2099 = ORIENTED_EDGE ( 'NONE', *, *, #38383, .F. ) ;
#2100 = VECTOR ( 'NONE', #90558, 1000.000000000000000 ) ;
#2101 = EDGE_CURVE ( 'NONE', #11569, #48899, #64475, .T. ) ;
#2102 = DIRECTION ( 'NONE',  ( 0.000000000000000000, 0.000000000000000000, 1.000000000000000000 ) ) ;
#2103 = AXIS2_PLACEMENT_3D ( 'NONE', #98687, #25771, #58275 ) ;
#2104 = DIRECTION ( 'NONE',  ( 1.000000000000000000, 0.000000000000000000, 0.000000000000000000 ) ) ;
#2105 = VERTEX_POINT ( 'NONE', #50985 ) ;
#2106 = CYLINDRICAL_SURFACE ( 'NONE', #48546, 1.499999999999990008 ) ;
#2107 = AXIS2_PLACEMENT_3D ( 'NONE', #79493, #78982, #47629 ) ;
#2108 = ORIENTED_EDGE ( 'NONE', *, *, #78405, .F. ) ;
#2109 = DIRECTION ( 'NONE',  ( 8.673617379884036705E-17, -1.000000000000000000, 0.000000000000000000 ) ) ;
#2110 = VERTEX_POINT ( 'NONE', #83373 ) ;
#2111 = CARTESIAN_POINT ( 'NONE',  ( 0.000000000000000000, 39.00000000000000000, 5.000000000000000000 ) ) ;
#2112 = CARTESIAN_POINT ( 'NONE',  ( 0.7544280318154049647, 18.03909394806947475, -93.63009302506087295 ) ) ;
#2113 = EDGE_LOOP ( 'NONE', ( #80887, #46964, #97438 ) ) ;
#2114 = DIRECTION ( 'NONE',  ( 0.000000000000000000, 0.8660254037844471453, -0.4999999999999854561 ) ) ;
#2115 = ADVANCED_FACE ( 'NONE', ( #16016 ), #80899, .F. ) ;
#2116 = CARTESIAN_POINT ( 'NONE',  ( 5.289208976871108803, -11.50000000000000000, 2.139188447717016217 ) ) ;
#2117 = ORIENTED_EDGE ( 'NONE', *, *, #71557, .F. ) ;
#2118 = ORIENTED_EDGE ( 'NONE', *, *, #69884, .F. ) ;
#2119 = CARTESIAN_POINT ( 'NONE',  ( -4.330127018922193649, 90.66666666666665719, 2.500000000000000444 ) ) ;
#2120 = AXIS2_PLACEMENT_3D ( 'NONE', #103941, #8188, #31069 ) ;
#2121 = VERTEX_POINT ( 'NONE', #104861 ) ;
#2122 = CARTESIAN_POINT ( 'NONE',  ( -27.82842712474620228, 12.99999999999999289, 11.99508977302469148 ) ) ;
#2124 = EDGE_CURVE ( 'NONE', #12732, #5692, #4465, .T. ) ;
#2123 = AXIS2_PLACEMENT_3D ( 'NONE', #94938, #14593, #46537 ) ;
#2125 = CARTESIAN_POINT ( 'NONE',  ( -2.538289633418787439, 68.33333333333332860, 4.396446609406721606 ) ) ;
#2127 = CARTESIAN_POINT ( 'NONE',  ( 4.303591785532173475, -1.499999999999999778, 0.000000000000000000 ) ) ;
#2126 = CARTESIAN_POINT ( 'NONE',  ( 11.71994936057053494, 26.79269409308508543, 1.588007643705948269 ) ) ;
#2128 = VECTOR ( 'NONE', #65501, 1000.000000000000000 ) ;
#2129 = ORIENTED_EDGE ( 'NONE', *, *, #17744, .T. ) ;
#2130 = CARTESIAN_POINT ( 'NONE',  ( 2.886751345948126879, 84.58333333333332860, -5.000000000000000888 ) ) ;
#2131 = CARTESIAN_POINT ( 'NONE',  ( 17.19640821446782297, 1.500000000000004219, 0.000000000000000000 ) ) ;
#2132 = EDGE_CURVE ( 'NONE', #20209, #5829, #56008, .T. ) ;
#2133 = DIRECTION ( 'NONE',  ( 0.000000000000000000, -1.000000000000000000, -7.518805289812291785E-15 ) ) ;
#2134 = CARTESIAN_POINT ( 'NONE',  ( 13.65178895595314401, 7.823219647288460088, 96.35974886392932603 ) ) ;
#2135 = EDGE_LOOP ( 'NONE', ( #80540, #72979, #17038, #68580 ) ) ;
#2136 = DIRECTION ( 'NONE',  ( 0.000000000000000000, 1.000000000000000000, 0.000000000000000000 ) ) ;
#2137 = CARTESIAN_POINT ( 'NONE',  ( -2.024999999999999911, 3.144183950540436534, 0.000000000000000000 ) ) ;
#2138 = EDGE_CURVE ( 'NONE', #93230, #57875, #61591, .T. ) ;
#2139 = CARTESIAN_POINT ( 'NONE',  ( 6.123233995736766282E-16, 0.000000000000000000, 5.000000000000000000 ) ) ;
#2141 = CARTESIAN_POINT ( 'NONE',  ( 14.99999999999999822, -2.999999999999998668, -10.00000000000000533 ) ) ;
#2140 = AXIS2_PLACEMENT_3D ( 'NONE', #27674, #66048, #84057 ) ;
#2142 = CARTESIAN_POINT ( 'NONE',  ( 4.330127018922195425, 23.33333333333333215, 2.499999999999996447 ) ) ;
#2143 = CARTESIAN_POINT ( 'NONE',  ( 4.295329716835871489E-16, 28.75419861050593440, -2.338268590217983167 ) ) ;
#2145 = DIRECTION ( 'NONE',  ( 0.000000000000000000, 0.000000000000000000, -1.000000000000000000 ) ) ;
#2144 = LINE ( 'NONE', #67017, #8017 ) ;
#2146 = EDGE_LOOP ( 'NONE', ( #75168, #102036, #104119, #23866 ) ) ;
#2147 = ORIENTED_EDGE ( 'NONE', *, *, #11284, .T. ) ;
#2148 = ADVANCED_FACE ( 'NONE', ( #20578 ), #78546, .T. ) ;
#2149 = CARTESIAN_POINT ( 'NONE',  ( 44.00000000000004263, 4.000000000000000000, -30.00000000000002842 ) ) ;
#2150 = DIRECTION ( 'NONE',  ( -0.000000000000000000, -0.000000000000000000, 1.000000000000000000 ) ) ;
#2151 = CARTESIAN_POINT ( 'NONE',  ( 3.673940397442097339E-16, -3.000000000000000000, -29.40000000000000213 ) ) ;
#2153 = CARTESIAN_POINT ( 'NONE',  ( -2.886751345948128211, 88.08333333333332860, 5.000000000000000000 ) ) ;
#2152 = CARTESIAN_POINT ( 'NONE',  ( 5.000000000000000000, -0.9724665692850881227, -0.04193043885209652571 ) ) ;
#2154 = ORIENTED_EDGE ( 'NONE', *, *, #104500, .T. ) ;
#2155 = CARTESIAN_POINT ( 'NONE',  ( -2.538289633418789659, 63.66666666666665719, -4.396446609406720718 ) ) ;
#2156 = CARTESIAN_POINT ( 'NONE',  ( 0.000000000000000000, 0.000000000000000000, -95.99999999999998579 ) ) ;
#2157 = UNCERTAINTY_MEASURE_WITH_UNIT (LENGTH_MEASURE( 1.000000000000000082E-05 ), #43854, 'distance_accuracy_value', 'NONE');
#2158 = CARTESIAN_POINT ( 'NONE',  ( 3.807434450128181602, 20.91666666666666785, -2.198223304703363024 ) ) ;
#2159 = VECTOR ( 'NONE', #27708, 1000.000000000000114 ) ;
#2160 = AXIS2_PLACEMENT_3D ( 'NONE', #47715, #63178, #88101 ) ;
#2161 = CARTESIAN_POINT ( 'NONE',  ( 0.7874999999999999778, 16.32285843585536966, 1.363990010960491439 ) ) ;
#2162 = CARTESIAN_POINT ( 'NONE',  ( 6.123233995736766282E-16, 0.000000000000000000, 5.000000000000000000 ) ) ;
#2163 = VERTEX_POINT ( 'NONE', #52564 ) ;
#2164 = DIRECTION ( 'NONE',  ( 0.000000000000000000, 0.000000000000000000, 1.000000000000000000 ) ) ;
#2165 = VERTEX_POINT ( 'NONE', #5693 ) ;
#2166 = EDGE_LOOP ( 'NONE', ( #12908, #25964, #56153, #85523 ) ) ;
#2168 = CARTESIAN_POINT ( 'NONE',  ( 24.18744117801261595, 6.057628228278953308, -71.48307840335306196 ) ) ;
#2167 = DIRECTION ( 'NONE',  ( -1.000000000000000000, 0.000000000000000000, 0.000000000000000000 ) ) ;
#2169 = EDGE_CURVE ( 'NONE', #47020, #18212, #14412, .T. ) ;
#2170 = CARTESIAN_POINT ( 'NONE',  ( 0.000000000000000000, 3.000000000000055955, -52.59999999999995879 ) ) ;
#2171 = CIRCLE ( 'NONE', #104107, 3.000000000000024425 ) ;
#2172 = CARTESIAN_POINT ( 'NONE',  ( -3.807434450128182046, 68.41666666666667140, 2.198223304703361247 ) ) ;
#2173 = SURFACE_STYLE_USAGE ( .BOTH. , #42579 ) ;
#2174 = AXIS2_PLACEMENT_3D ( 'NONE', #100682, #85746, #12892 ) ;
#2175 = AXIS2_PLACEMENT_3D ( 'NONE', #30542, #14569, #95437 ) ;
#2176 = ORIENTED_EDGE ( 'NONE', *, *, #46134, .T. ) ;
#2177 = EDGE_CURVE ( 'NONE', #28462, #85429, #21090, .T. ) ;
#2178 = ORIENTED_EDGE ( 'NONE', *, *, #85572, .T. ) ;
#2179 = DIRECTION ( 'NONE',  ( 0.000000000000000000, -1.000000000000000000, 0.000000000000000000 ) ) ;
#2181 = ORIENTED_EDGE ( 'NONE', *, *, #35860, .F. ) ;
#2180 = CIRCLE ( 'NONE', #5586, 9.999999999999998224 ) ;
#2182 = CARTESIAN_POINT ( 'NONE',  ( 19.99999999999999645, 3.999999999999998224, 6.999999999999999112 ) ) ;
#2183 = CYLINDRICAL_SURFACE ( 'NONE', #34430, 9.000000000000000000 ) ;
#2184 = CARTESIAN_POINT ( 'NONE',  ( 25.06179869596021703, 3.549941110840593606, -66.27807523632363029 ) ) ;
#2185 = CARTESIAN_POINT ( 'NONE',  ( 31.47780804076601058, 3.299322689850475498, -23.63518040134793097 ) ) ;
#2186 = ORIENTED_EDGE ( 'NONE', *, *, #85594, .T. ) ;
#2187 = PRODUCT ( 'socket head cap screw_iso_ISO 4762 M3 x 8 - 8C', 'socket head cap screw_iso_ISO 4762 M3 x 8 - 8C', '', ( #1415 ) ) ;
#2188 = ORIENTED_EDGE ( 'NONE', *, *, #86597, .T. ) ;
#2189 = CARTESIAN_POINT ( 'NONE',  ( 5.076579266837575766, 88.00000000000001421, -9.325524824625680413E-16 ) ) ;
#2190 =( BOUNDED_CURVE ( )  B_SPLINE_CURVE ( 3, ( #104429, #90026, #63530, #41109 ),
 .UNSPECIFIED., .F., .F. ) 
 B_SPLINE_CURVE_WITH_KNOTS ( ( 4, 4 ),
 ( 3.141592653589793116, 4.712388980384689674 ),
 .UNSPECIFIED. ) 
 CURVE ( )  GEOMETRIC_REPRESENTATION_ITEM ( )  RATIONAL_B_SPLINE_CURVE ( ( 1.000000000000000000, 0.8047378541243649375, 0.8047378541243649375, 1.000000000000000000 ) ) 
 REPRESENTATION_ITEM ( '' )  );
#2191 = VECTOR ( 'NONE', #49679, 1000.000000000000000 ) ;
#2192 = AXIS2_PLACEMENT_3D ( 'NONE', #24507, #89950, #73482 ) ;
#2193 = ADVANCED_FACE ( 'NONE', ( #29634 ), #47508, .T. ) ;
#2194 = CARTESIAN_POINT ( 'NONE',  ( 3.000000000000000888, 3.673940397442060854E-16, -4.874600000000000044 ) ) ;
#2195 = ORIENTED_EDGE ( 'NONE', *, *, #55139, .T. ) ;
#2196 = ADVANCED_FACE ( 'NONE', ( #69033 ), #70084, .F. ) ;
#2197 = DIRECTION ( 'NONE',  ( -0.000000000000000000, -1.000000000000000000, -0.000000000000000000 ) ) ;
#2199 = DIRECTION ( 'NONE',  ( 0.000000000000000000, -8.063230763406558297E-15, 1.000000000000000000 ) ) ;
#2198 = AXIS2_PLACEMENT_3D ( 'NONE', #22263, #38253, #101592 ) ;
#2201 = EDGE_CURVE ( 'NONE', #26069, #38929, #61105, .T. ) ;
#2200 = CARTESIAN_POINT ( 'NONE',  ( 0.000000000000000000, 0.000000000000000000, 0.000000000000000000 ) ) ;
#2202 = FACE_OUTER_BOUND ( 'NONE', #46171, .T. ) ;
#2203 = CARTESIAN_POINT ( 'NONE',  ( 0.000000000000000000, 0.000000000000000000, -3.200000000000000178 ) ) ;
#2204 = ORIENTED_EDGE ( 'NONE', *, *, #19907, .T. ) ;
#2205 = VERTEX_POINT ( 'NONE', #77499 ) ;
#2206 = CARTESIAN_POINT ( 'NONE',  ( 65.00000000000000000, 25.00000000000000000, -92.99999999999998579 ) ) ;
#2207 = CARTESIAN_POINT ( 'NONE',  ( 2.886751345948126879, 30.58333333333333215, -5.000000000000000888 ) ) ;
#2208 = EDGE_CURVE ( 'NONE', #81893, #41585, #62647, .T. ) ;
#2209 = CARTESIAN_POINT ( 'NONE',  ( 649.9999999999998863, 45.70000000000000284, -450.0000000000000000 ) ) ;
#2210 = DIRECTION ( 'NONE',  ( -1.000000000000000000, -0.000000000000000000, -0.000000000000000000 ) ) ;
#2211 = ITEM_DEFINED_TRANSFORMATION ( 'NONE', 'NONE', #88433,  #101372 ) ;
#2212 = CARTESIAN_POINT ( 'NONE',  ( 6.245698675651500839E-16, 1.900000000000000133, 5.099999999999999645 ) ) ;
#2213 = EDGE_CURVE ( 'NONE', #92478, #53917, #103032, .T. ) ;
#2214 = ORIENTED_EDGE ( 'NONE', *, *, #47396, .T. ) ;
#2215 = CARTESIAN_POINT ( 'NONE',  ( 0.02983426677158392687, 5.046439524750628181, -16.35314685314682848 ) ) ;
#2216 = CARTESIAN_POINT ( 'NONE',  ( -2.024999999999999911, 24.70928765378305414, 0.000000000000000000 ) ) ;
#2217 = EDGE_CURVE ( 'NONE', #6583, #133, #89914, .T. ) ;
#2218 = DIRECTION ( 'NONE',  ( -0.000000000000000000, -1.000000000000000000, -0.000000000000000000 ) ) ;
#2219 = CARTESIAN_POINT ( 'NONE',  ( 5.245619233281364480, -11.49999999999999645, 1.750085883614452387 ) ) ;
#2220 = VERTEX_POINT ( 'NONE', #101463 ) ;
#2221 = CARTESIAN_POINT ( 'NONE',  ( 1.750000000000002442, -3.031088913245534755, -3.200000000000000178 ) ) ;
#2222 = CARTESIAN_POINT ( 'NONE',  ( 20.00000000000000000, 60.00000000000000000, -92.99999999999998579 ) ) ;
#2223 = ORIENTED_EDGE ( 'NONE', *, *, #87436, .T. ) ;
#2225 = VERTEX_POINT ( 'NONE', #12618 ) ;
#2224 = FACE_OUTER_BOUND ( 'NONE', #37839, .T. ) ;
#2226 = EDGE_CURVE ( 'NONE', #33339, #87223, #71252, .T. ) ;
#2227 = AXIS2_PLACEMENT_3D ( 'NONE', #52566, #92401, #70085 ) ;
#2228 = CARTESIAN_POINT ( 'NONE',  ( 28.77910828740086657, 2.998905573531293722, -72.83677415695827051 ) ) ;
#2229 = VERTEX_POINT ( 'NONE', #36040 ) ;
#2230 = PRESENTATION_STYLE_ASSIGNMENT (( #9115 ) ) ;
#2231 = EDGE_LOOP ( 'NONE', ( #47621, #23165 ) ) ;
#2232 = ORIENTED_EDGE ( 'NONE', *, *, #72833, .F. ) ;
#2233 = FACE_OUTER_BOUND ( 'NONE', #81046, .T. ) ;
#2234 = ORIENTED_EDGE ( 'NONE', *, *, #28201, .F. ) ;
#2235 = FILL_AREA_STYLE_COLOUR ( '', #93760 ) ;
#2236 = EDGE_CURVE ( 'NONE', #14156, #34396, #84837, .T. ) ;
#2237 = CARTESIAN_POINT ( 'NONE',  ( 74.48997487421326014, 12.99999999999999645, 14.00000000000000000 ) ) ;
#2238 = FACE_OUTER_BOUND ( 'NONE', #13464, .T. ) ;
#2239 = ORIENTED_EDGE ( 'NONE', *, *, #87499, .T. ) ;
#2240 = ORIENTED_EDGE ( 'NONE', *, *, #48054, .F. ) ;
#2241 = DIRECTION ( 'NONE',  ( -0.000000000000000000, 8.063230763406558297E-15, -1.000000000000000000 ) ) ;
#2242 = CARTESIAN_POINT ( 'NONE',  ( -1.575000000000000178, 23.36219567851283330, 0.000000000000000000 ) ) ;
#2243 = FACE_OUTER_BOUND ( 'NONE', #41482, .T. ) ;
#2244 = CARTESIAN_POINT ( 'NONE',  ( 67.81909671891197888, 27.25752367347261895, 5.436893194177132571 ) ) ;
#2245 = CARTESIAN_POINT ( 'NONE',  ( 40.00000000000000000, 2.000000000000002665, 5.000000000000004441 ) ) ;
#2246 = CARTESIAN_POINT ( 'NONE',  ( -5.384094267832175236E-16, 47.75000000000000000, -4.396446609406721606 ) ) ;
#2247 = AXIS2_PLACEMENT_3D ( 'NONE', #96102, #23192, #47723 ) ;
#2248 = DIRECTION ( 'NONE',  ( 0.000000000000000000, -8.063230763406558297E-15, 1.000000000000000000 ) ) ;
#2249 = CARTESIAN_POINT ( 'NONE',  ( 177.5113880936646638, -2.000000000000000000, -48.94001566805331294 ) ) ;
#2250 = ORIENTED_EDGE ( 'NONE', *, *, #78, .F. ) ;
#2251 = CARTESIAN_POINT ( 'NONE',  ( -4.330127018922193649, 96.66666666666667140, 2.500000000000000444 ) ) ;
#2252 = EDGE_CURVE ( 'NONE', #40712, #31586, #86754, .T. ) ;
#2253 = CARTESIAN_POINT ( 'NONE',  ( 31.69640821446781942, 1.836970198720663607E-16, -1.500000000000002442 ) ) ;
#2254 = AXIS2_PLACEMENT_3D ( 'NONE', #33591, #85160, #61255 ) ;
#2255 = DIRECTION ( 'NONE',  ( -0.9937313161588017252, 0.000000000000000000, -0.1117947730678653107 ) ) ;
#2256 = CARTESIAN_POINT ( 'NONE',  ( -2.500000000000002220, -4.330127018922193649, -4.900000000000000355 ) ) ;
#2257 = ORIENTED_EDGE ( 'NONE', *, *, #35930, .T. ) ;
#2258 = SURFACE_STYLE_USAGE ( .BOTH. , #84637 ) ;
#2259 = EDGE_CURVE ( 'NONE', #100595, #96669, #12102, .T. ) ;
#2260 =( NAMED_UNIT ( * ) SI_UNIT ( $, .STERADIAN. ) SOLID_ANGLE_UNIT ( ) );
#2261 = CARTESIAN_POINT ( 'NONE',  ( 1.012499999999999512, 5.990306584234060594, 1.753701442663488264 ) ) ;
#2262 = CONICAL_SURFACE ( 'NONE', #61723, 1.219500000000000917, 0.9599310885968759255 ) ;
#2263 = DIRECTION ( 'NONE',  ( 1.000000000000000000, -0.000000000000000000, 4.003208021484933115E-16 ) ) ;
#2264 = CARTESIAN_POINT ( 'NONE',  ( 3.807434450128183379, 95.08333333333332860, 2.198223304703357694 ) ) ;
#2265 = ADVANCED_FACE ( 'NONE', ( #103555 ), #78285, .T. ) ;
#2266 = CARTESIAN_POINT ( 'NONE',  ( -0.7875000000000004219, 31.30007890880541765, 1.363990010960491217 ) ) ;
#2268 = CARTESIAN_POINT ( 'NONE',  ( 106.4828813811171955, 18.83484069087715440, 64.39394357740562214 ) ) ;
#2267 = CARTESIAN_POINT ( 'NONE',  ( 10.00000000000000888, 16.00000000000000000, -34.39999999999998437 ) ) ;
#2269 = DIRECTION ( 'NONE',  ( 1.000000000000000000, -7.163803993645832339E-16, 0.000000000000000000 ) ) ;
#2270 = ORIENTED_EDGE ( 'NONE', *, *, #66556, .T. ) ;
#2271 =( GEOMETRIC_REPRESENTATION_CONTEXT ( 3 ) GLOBAL_UNCERTAINTY_ASSIGNED_CONTEXT ( ( #75986 ) ) GLOBAL_UNIT_ASSIGNED_CONTEXT ( ( #95595, #94540, #39721 ) ) REPRESENTATION_CONTEXT ( 'NONE', 'WORKASPACE' ) );
#2272 = EDGE_LOOP ( 'NONE', ( #90320, #97392, #10581, #38166, #83536, #16960 ) ) ;
#2273 = EDGE_CURVE ( 'NONE', #30568, #23489, #81691, .T. ) ;
#2275 = CARTESIAN_POINT ( 'NONE',  ( 134.5000000000001421, -3.894188035266098691, -4.379931154588458497 ) ) ;
#2274 = CARTESIAN_POINT ( 'NONE',  ( 47.10064421014516256, 23.09062780921606617, -92.97715215624680241 ) ) ;
#2276 = CARTESIAN_POINT ( 'NONE',  ( -3.807434450128182490, 51.58333333333333570, -2.198223304703359915 ) ) ;
#2277 = CARTESIAN_POINT ( 'NONE',  ( 3.885605460200118877, 0.000000000000000000, -7.831119603832915388 ) ) ;
#2278 = CIRCLE ( 'NONE', #61733, 3.000000000000024425 ) ;
#2279 = CARTESIAN_POINT ( 'NONE',  ( -34.49917454148655338, 2.995047248919244343, 50.07626601644502529 ) ) ;
#2280 = CARTESIAN_POINT ( 'NONE',  ( 4.295329716835871489E-16, 24.26001465996549911, -2.338268590217983167 ) ) ;
#2281 = DIRECTION ( 'NONE',  ( -1.000000000000000000, -0.000000000000000000, -0.000000000000000000 ) ) ;
#2283 = CARTESIAN_POINT ( 'NONE',  ( 5.773502691896257311, 72.24999999999998579, -1.060575238724906964E-15 ) ) ;
#2282 = FACE_OUTER_BOUND ( 'NONE', #87748, .T. ) ;
#2284 = DIRECTION ( 'NONE',  ( 1.000000000000000000, 0.000000000000000000, 0.000000000000000000 ) ) ;
#2285 = ORIENTED_EDGE ( 'NONE', *, *, #99963, .T. ) ;
#2286 = PRESENTATION_STYLE_ASSIGNMENT (( #16124 ) ) ;
#2287 = ORIENTED_EDGE ( 'NONE', *, *, #83592, .F. ) ;
#2288 = CARTESIAN_POINT ( 'NONE',  ( 6.630788872549763013, 21.41402058995252844, -19.51469666733104091 ) ) ;
#2289 = CARTESIAN_POINT ( 'NONE',  ( 0.000000000000000000, 2.741498459558215053E-14, -55.39999999999998437 ) ) ;
#2291 = EDGE_CURVE ( 'NONE', #16065, #77553, #79071, .T. ) ;
#2290 = CARTESIAN_POINT ( 'NONE',  ( -2.538289633418789659, 96.66666666666665719, -4.396446609406720718 ) ) ;
#2292 = CARTESIAN_POINT ( 'NONE',  ( 134.5000000000001137, -6.499999999999999112, -16.03137303340310993 ) ) ;
#2293 = DIRECTION ( 'NONE',  ( -1.000000000000000000, 0.000000000000000000, 0.000000000000000000 ) ) ;
#2294 = AXIS2_PLACEMENT_3D ( 'NONE', #28717, #78164, #70731 ) ;
#2295 = ORIENTED_EDGE ( 'NONE', *, *, #5567, .T. ) ;
#2296 = EDGE_CURVE ( 'NONE', #69591, #73175, #93558, .T. ) ;
#2297 = EDGE_LOOP ( 'NONE', ( #14923, #30984, #93429, #75720 ) ) ;
#2298 = DIRECTION ( 'NONE',  ( 0.000000000000000000, 0.000000000000000000, 1.000000000000000000 ) ) ;
#2299 = ORIENTED_EDGE ( 'NONE', *, *, #26286, .T. ) ;
#2300 = CARTESIAN_POINT ( 'NONE',  ( 9.657224186249372622, 23.64608922372539368, 4.336808689942017736E-15 ) ) ;
#2301 = CARTESIAN_POINT ( 'NONE',  ( -6.123233995736766282E-16, 44.50000000000000000, -5.000000000000000000 ) ) ;
#2302 = CARTESIAN_POINT ( 'NONE',  ( -38.65945074062644693, 11.03759740763313424, 41.25408944016638912 ) ) ;
#2303 = DIRECTION ( 'NONE',  ( -1.000000000000000000, -0.000000000000000000, -0.000000000000000000 ) ) ;
#2304 = SURFACE_STYLE_USAGE ( .BOTH. , #12361 ) ;
#2305 = CARTESIAN_POINT ( 'NONE',  ( 16.69640821446782297, -3.582229696560258687E-29, 1.500000000000002442 ) ) ;
#2306 = CARTESIAN_POINT ( 'NONE',  ( -4.330127018922193649, 24.33333333333333215, -2.499999999999998668 ) ) ;
#2307 = CARTESIAN_POINT ( 'NONE',  ( -12.05000000000000426, 0.000000000000000000, -14.11271249798301319 ) ) ;
#2308 = EDGE_LOOP ( 'NONE', ( #55983, #27061, #78220, #29517 ) ) ;
#2309 = LINE ( 'NONE', #59213, #39511 ) ;
#2310 = DIRECTION ( 'NONE',  ( 0.000000000000000000, 0.000000000000000000, -1.000000000000000000 ) ) ;
#2311 = CONICAL_SURFACE ( 'NONE', #24280, 1.500000000000002220, 0.9599310885968883600 ) ;
#2312 = EDGE_LOOP ( 'NONE', ( #87754, #28217, #23451, #7651 ) ) ;
#2313 = DIRECTION ( 'NONE',  ( -0.000000000000000000, -1.000000000000000000, -0.000000000000000000 ) ) ;
#2314 = CARTESIAN_POINT ( 'NONE',  ( -31.74999999999995737, 0.000000000000000000, 1.499999999999978240 ) ) ;
#2315 = PRODUCT_DEFINITION_CONTEXT ( 'detailed design', #44791, 'design' ) ;
#2316 = ORIENTED_EDGE ( 'NONE', *, *, #88750, .T. ) ;
#2317 = ADVANCED_BREP_SHAPE_REPRESENTATION ( '', ( #21081, #101372 ), #71069 ) ;
#2318 = EDGE_CURVE ( 'NONE', #31110, #99942, #56219, .T. ) ;
#2319 = CARTESIAN_POINT ( 'NONE',  ( 80.00000000000000000, 15.00000000000000000, -84.38083151964681861 ) ) ;
#2320 = AXIS2_PLACEMENT_3D ( 'NONE', #74866, #34445, #50977 ) ;
#2321 = FACE_BOUND ( 'NONE', #14894, .T. ) ;
#2322 = DIRECTION ( 'NONE',  ( 0.5735764363510454933, -0.8191520442889922426, 1.003171929053525363E-16 ) ) ;
#2323 = ORIENTED_EDGE ( 'NONE', *, *, #28860, .T. ) ;
#2325 = ORIENTED_EDGE ( 'NONE', *, *, #81011, .F. ) ;
#2324 = DIRECTION ( 'NONE',  ( 0.000000000000000000, 0.000000000000000000, 1.000000000000000000 ) ) ;
#2326 = ORIENTED_EDGE ( 'NONE', *, *, #56035, .T. ) ;
#2327 = DIRECTION ( 'NONE',  ( 0.000000000000000000, 0.000000000000000000, -1.000000000000000000 ) ) ;
#2328 = FACE_OUTER_BOUND ( 'NONE', #281, .T. ) ;
#2329 =( BOUNDED_CURVE ( )  B_SPLINE_CURVE ( 2, ( #90436, #66029, #82463, #75010, #98438, #18078, #25531 ),
 .UNSPECIFIED., .F., .F. ) 
 B_SPLINE_CURVE_WITH_KNOTS ( ( 3, 2, 2, 3 ),
 ( 0.2777777777777777346, 0.2796296296296295614, 0.2814814814814814437, 0.2833333333333332704 ),
 .UNSPECIFIED. ) 
 CURVE ( )  GEOMETRIC_REPRESENTATION_ITEM ( )  RATIONAL_B_SPLINE_CURVE ( ( 1.000000000000003997, 0.8660254037844347108, 1.000000000000000000, 0.8660254037844387076, 1.000000000000000000, 0.8660254037844427044, 0.9999999999999960032 ) ) 
 REPRESENTATION_ITEM ( '' )  );
#2330 = EDGE_CURVE ( 'NONE', #19339, #4545, #65243, .T. ) ;
#2331 = CARTESIAN_POINT ( 'NONE',  ( 9.074180026194357040, 24.31933078947104931, 14.58578643762690419 ) ) ;
#2332 = DIRECTION ( 'NONE',  ( 0.000000000000000000, 0.000000000000000000, 1.000000000000000000 ) ) ;
#2333 = FACE_OUTER_BOUND ( 'NONE', #67444, .T. ) ;
#2334 = EDGE_CURVE ( 'NONE', #100287, #50015, #83357, .T. ) ;
#2335 = VERTEX_POINT ( 'NONE', #72675 ) ;
#2336 = EDGE_LOOP ( 'NONE', ( #51417, #37129, #56556, #87837 ) ) ;
#2337 = CONICAL_SURFACE ( 'NONE', #63492, 3.000000000000030642, 1.047197551196606513 ) ;
#2338 = EDGE_CURVE ( 'NONE', #71783, #22575, #71497, .T. ) ;
#2339 = CARTESIAN_POINT ( 'NONE',  ( 16.99680115793324831, 10.57914993537001003, -104.4984005789681021 ) ) ;
#2340 = EDGE_CURVE ( 'NONE', #29541, #29674, #51144, .T. ) ;
#2341 = ORIENTED_EDGE ( 'NONE', *, *, #53361, .F. ) ;
#2342 = EDGE_LOOP ( 'NONE', ( #4972, #59651, #53888, #66282 ) ) ;
#2343 = DIRECTION ( 'NONE',  ( 0.000000000000000000, -1.000000000000000000, 0.000000000000000000 ) ) ;
#2344 = CARTESIAN_POINT ( 'NONE',  ( 2.346298152288372574, -2.686816014504572969, -6.271326844254595926E-16 ) ) ;
#2345 = CARTESIAN_POINT ( 'NONE',  ( 28.69640821446782297, 2.249774322810190247E-15, 0.000000000000000000 ) ) ;
#2346 = PRODUCT_RELATED_PRODUCT_CATEGORY ( 'part', '', ( #37381 ) ) ;
#2347 = ORIENTED_EDGE ( 'NONE', *, *, #37570, .T. ) ;
#2349 = ORIENTED_EDGE ( 'NONE', *, *, #6333, .F. ) ;
#2348 = CARTESIAN_POINT ( 'NONE',  ( 2.886751345948137537, 18.41666666666666430, 4.999999999999986677 ) ) ;
#2350 = CARTESIAN_POINT ( 'NONE',  ( 31.91108502880031494, 6.142142284022052756, -77.25899497774575764 ) ) ;
#2351 = FACE_OUTER_BOUND ( 'NONE', #52015, .T. ) ;
#2352 = ADVANCED_FACE ( 'NONE', ( #32237 ), #90196, .T. ) ;
#2353 = CARTESIAN_POINT ( 'NONE',  ( 0.000000000000000000, 70.50000000000000000, 5.000000000000000000 ) ) ;
#2354 = DIRECTION ( 'NONE',  ( -9.020423150189582877E-17, 1.000000000000000000, -1.232595164407830946E-32 ) ) ;
#2355 = CARTESIAN_POINT ( 'NONE',  ( 1.088154423977087504, 18.13382966821131603, -89.18207933113355068 ) ) ;
#2356 = CARTESIAN_POINT ( 'NONE',  ( 0.000000000000000000, 46.24351725737471952, 0.000000000000000000 ) ) ;
#2357 = ORIENTED_EDGE ( 'NONE', *, *, #23427, .T. ) ;
#2358 = CARTESIAN_POINT ( 'NONE',  ( 72.14663124464443911, 19.53221272306238987, 13.99999999999999467 ) ) ;
#2359 = ORIENTED_EDGE ( 'NONE', *, *, #16546, .F. ) ;
#2360 = EDGE_LOOP ( 'NONE', ( #95228, #56477, #1975 ) ) ;
#2361 = STYLED_ITEM ( 'NONE', ( #104398 ), #856 ) ;
#2362 = DIRECTION ( 'NONE',  ( 0.000000000000000000, 0.000000000000000000, 1.000000000000000000 ) ) ;
#2363 = CARTESIAN_POINT ( 'NONE',  ( -4.330127018922193649, 64.66666666666665719, 2.500000000000000444 ) ) ;
#2364 = ORIENTED_EDGE ( 'NONE', *, *, #78270, .T. ) ;
#2365 = ORIENTED_EDGE ( 'NONE', *, *, #10500, .T. ) ;
#2366 = DIRECTION ( 'NONE',  ( -1.000000000000000000, -1.224606353822377258E-16, -0.000000000000000000 ) ) ;
#2367 = CARTESIAN_POINT ( 'NONE',  ( -19.60903238814763583, -7.699999999999996625, 40.00000000000000000 ) ) ;
#2368 = CARTESIAN_POINT ( 'NONE',  ( 59.00000000000000000, 32.20889288029873399, -92.99999999999998579 ) ) ;
#2369 = DIRECTION ( 'NONE',  ( 1.000000000000000000, -0.000000000000000000, 0.000000000000000000 ) ) ;
#2370 = CARTESIAN_POINT ( 'NONE',  ( 2.538289633418786995, 33.83333333333332860, -4.396446609406722494 ) ) ;
#2371 = CARTESIAN_POINT ( 'NONE',  ( 71.36917019019630004, 13.60111383968073007, 13.99999999999999822 ) ) ;
#2372 = CARTESIAN_POINT ( 'NONE',  ( 0.7075544003605854781, 17.82110772057098202, -88.72718101836210280 ) ) ;
#2373 = ORIENTED_EDGE ( 'NONE', *, *, #92, .F. ) ;
#2374 = ORIENTED_EDGE ( 'NONE', *, *, #20707, .F. ) ;
#2375 = FILL_AREA_STYLE_COLOUR ( '', #21594 ) ;
#2376 = ORIENTED_EDGE ( 'NONE', *, *, #28058, .T. ) ;
#2377 = ADVANCED_FACE ( 'NONE', ( #81162 ), #98650, .T. ) ;
#2378 = VERTEX_POINT ( 'NONE', #80630 ) ;
#2379 = CARTESIAN_POINT ( 'NONE',  ( 5.271146762286373466, -11.50000000000000000, 0.5470805601944759289 ) ) ;
#2380 = CARTESIAN_POINT ( 'NONE',  ( -2.886751345948129988, 76.41666666666665719, -5.000000000000000000 ) ) ;
#2381 = DIRECTION ( 'NONE',  ( -1.000000000000000000, -1.224606353822377258E-16, -0.000000000000000000 ) ) ;
#2382 = CARTESIAN_POINT ( 'NONE',  ( -38.89882460920387075, 6.000000000000158096, 47.17626601644511908 ) ) ;
#2383 = CARTESIAN_POINT ( 'NONE',  ( 1.012500000000000844, 16.02479711900855719, -1.753701442663487819 ) ) ;
#2384 = DIRECTION ( 'NONE',  ( -1.000000000000000000, -1.224606353822377258E-16, -0.000000000000000000 ) ) ;
#2385 = ADVANCED_FACE ( 'NONE', ( #56728 ), #16283, .F. ) ;
#2386 = CARTESIAN_POINT ( 'NONE',  ( -1.575000000000000178, 7.638367901080873601, 0.000000000000000000 ) ) ;
#2387 = DIRECTION ( 'NONE',  ( -0.5735764363510540420, 0.8191520442889862474, 1.003171929053518091E-16 ) ) ;
#2388 = CARTESIAN_POINT ( 'NONE',  ( 54.16303837913157082, 6.009600501206565859, -74.34303473484656877 ) ) ;
#2389 = ORIENTED_EDGE ( 'NONE', *, *, #85191, .F. ) ;
#2390 = CARTESIAN_POINT ( 'NONE',  ( -2.886751345948125991, 24.49999999999999645, 65.00000000000000000 ) ) ;
#2391 = EDGE_CURVE ( 'NONE', #96468, #18247, #15426, .T. ) ;
#2392 = LINE ( 'NONE', #66246, #3044 ) ;
#2393 = CARTESIAN_POINT ( 'NONE',  ( -36.00000000000000711, 12.00000000000000000, 50.07626601644511766 ) ) ;
#2394 = VECTOR ( 'NONE', #34863, 1000.000000000000000 ) ;
#2395 = CIRCLE ( 'NONE', #77315, 2.000000000000000000 ) ;
#2397 = CARTESIAN_POINT ( 'NONE',  ( 16.69640821446782297, -1.500000000000000222, 1.836970198721030920E-16 ) ) ;
#2396 = DIRECTION ( 'NONE',  ( 0.000000000000000000, 0.000000000000000000, 1.000000000000000000 ) ) ;
#2398 = CARTESIAN_POINT ( 'NONE',  ( 3.807434450128183379, 33.08333333333333570, 2.198223304703357694 ) ) ;
#2400 = FACE_OUTER_BOUND ( 'NONE', #81191, .T. ) ;
#2399 = CARTESIAN_POINT ( 'NONE',  ( 12.17287107143478941, 27.58287737329652245, 4.292324408693040105 ) ) ;
#2401 = CIRCLE ( 'NONE', #55096, 1.219500000000002249 ) ;
#2402 = FACE_OUTER_BOUND ( 'NONE', #52700, .T. ) ;
#2403 = ORIENTED_EDGE ( 'NONE', *, *, #53206, .F. ) ;
#2404 = CARTESIAN_POINT ( 'NONE',  ( -2.024999999999999023, 23.21243801390698636, -1.169134295108993138 ) ) ;
#2405 = CARTESIAN_POINT ( 'NONE',  ( -19.75000000000000000, -3.425000000000002043, 23.00000000000000000 ) ) ;
#2406 = CIRCLE ( 'NONE', #5723, 5.000000000000001776 ) ;
#2407 = CARTESIAN_POINT ( 'NONE',  ( 4.330127018922192761, 56.16666666666666430, -2.500000000000002220 ) ) ;
#2408 = ORIENTED_EDGE ( 'NONE', *, *, #51477, .F. ) ;
#2409 = CARTESIAN_POINT ( 'NONE',  ( 0.000000000000000000, 3.000000000000061728, -29.39999999999995239 ) ) ;
#2410 = DIRECTION ( 'NONE',  ( 0.000000000000000000, 0.000000000000000000, 1.000000000000000000 ) ) ;
#2411 = CARTESIAN_POINT ( 'NONE',  ( 59.74142524561395362, 35.20889288029872688, -98.35290724644470117 ) ) ;
#2412 = CARTESIAN_POINT ( 'NONE',  ( 71.22096691073956265, 23.74072590047245868, -18.15907485665149679 ) ) ;
#2414 = EDGE_CURVE ( 'NONE', #46951, #96382, #370, .T. ) ;
#2413 = CARTESIAN_POINT ( 'NONE',  ( 3.807434450128181602, 82.91666666666667140, -2.198223304703363024 ) ) ;
#2415 = STYLED_ITEM ( 'NONE', ( #98071 ), #57866 ) ;
#2416 = CARTESIAN_POINT ( 'NONE',  ( -4.439532684784680328, 0.000000000000000000, -6.480951439538970682 ) ) ;
#2417 = VECTOR ( 'NONE', #7895, 1000.000000000000000 ) ;
#2418 = EDGE_CURVE ( 'NONE', #33446, #44597, #25558, .T. ) ;
#2419 = CARTESIAN_POINT ( 'NONE',  ( 3.807434450128181602, 55.91666666666666430, -2.198223304703363024 ) ) ;
#2420 = ADVANCED_FACE ( 'NONE', ( #55173 ), #11634, .T. ) ;
#2421 = LINE ( 'NONE', #1908, #31600 ) ;
#2422 = ORIENTED_EDGE ( 'NONE', *, *, #34638, .F. ) ;
#2423 = FACE_OUTER_BOUND ( 'NONE', #46527, .T. ) ;
#2424 = LINE ( 'NONE', #35368, #61454 ) ;
#2425 = AXIS2_PLACEMENT_3D ( 'NONE', #87684, #22762, #39296 ) ;
#2426 = AXIS2_PLACEMENT_3D ( 'NONE', #49236, #66759, #43328 ) ;
#2427 = CARTESIAN_POINT ( 'NONE',  ( -17.00000000000000000, -5.000000000000001776, 23.00000000000000000 ) ) ;
#2428 = DIRECTION ( 'NONE',  ( 0.000000000000000000, 0.000000000000000000, 1.000000000000000000 ) ) ;
#2429 = CARTESIAN_POINT ( 'NONE',  ( -2.886751345948105119, 26.91666666666666075, -5.000000000000042633 ) ) ;
#2430 = DIRECTION ( 'NONE',  ( -0.5000000000000009992, 0.8660254037844380415, 0.000000000000000000 ) ) ;
#2431 = DIRECTION ( 'NONE',  ( -0.000000000000000000, -0.000000000000000000, -1.000000000000000000 ) ) ;
#2432 = ORIENTED_EDGE ( 'NONE', *, *, #48711, .T. ) ;
#2433 = CONICAL_SURFACE ( 'NONE', #29605, 1.219500000000000917, 0.9599310885968759255 ) ;
#2434 = CARTESIAN_POINT ( 'NONE',  ( -1.500128411245762905, 0.000000000000000000, 1.999999999999998224 ) ) ;
#2435 = CARTESIAN_POINT ( 'NONE',  ( 73.79162016543466507, 20.88996385752315277, 4.000000000000000000 ) ) ;
#2436 = ORIENTED_EDGE ( 'NONE', *, *, #86370, .F. ) ;
#2437 = CARTESIAN_POINT ( 'NONE',  ( 6.696408214467822972, 1.500000000000001776, 0.000000000000000000 ) ) ;
#2438 = ORIENTED_EDGE ( 'NONE', *, *, #103155, .T. ) ;
#2439 = EDGE_CURVE ( 'NONE', #45903, #52711, #47720, .T. ) ;
#2440 = CARTESIAN_POINT ( 'NONE',  ( 57.68922322716282736, 31.76799316524237682, -91.27568051457237175 ) ) ;
#2441 = LINE ( 'NONE', #90189, #29197 ) ;
#2442 = VECTOR ( 'NONE', #37767, 1000.000000000000000 ) ;
#2443 = EDGE_LOOP ( 'NONE', ( #89017, #14516, #64523, #56952, #73977 ) ) ;
#2444 = LINE ( 'NONE', #50863, #98934 ) ;
#2445 = CARTESIAN_POINT ( 'NONE',  ( -3.807434450128182046, 96.41666666666667140, 2.198223304703361247 ) ) ;
#2446 = CARTESIAN_POINT ( 'NONE',  ( 80.00000000000000000, 13.00000000000000000, 11.99999999999999822 ) ) ;
#2447 = CIRCLE ( 'NONE', #61934, 1.500000000000000888 ) ;
#2448 = CARTESIAN_POINT ( 'NONE',  ( 0.000000000000000000, 0.000000000000000000, 2.600000000000000089 ) ) ;
#2449 = CARTESIAN_POINT ( 'NONE',  ( 10.00000000000000178, 3.999999999999994227, 6.999999999999999112 ) ) ;
#2450 = ORIENTED_EDGE ( 'NONE', *, *, #54312, .F. ) ;
#2451 = ORIENTED_EDGE ( 'NONE', *, *, #99055, .F. ) ;
#2452 = ADVANCED_FACE ( 'NONE', ( #57771 ), #73461, .F. ) ;
#2453 = SHAPE_DEFINITION_REPRESENTATION ( #59085, #100938 ) ;
#2454 = VECTOR ( 'NONE', #65773, 1000.000000000000000 ) ;
#2455 = ORIENTED_EDGE ( 'NONE', *, *, #34969, .T. ) ;
#2456 = AXIS2_PLACEMENT_3D ( 'NONE', #102152, #29259, #61744 ) ;
#2457 = CARTESIAN_POINT ( 'NONE',  ( 3.673940397442097339E-16, -3.000000000000000000, -54.19999999999999574 ) ) ;
#2458 = CARTESIAN_POINT ( 'NONE',  ( 24.81339123883291364, 5.999890647392712495, -25.05240471672351532 ) ) ;
#2460 = EDGE_LOOP ( 'NONE', ( #67099, #34983, #15241, #12117 ) ) ;
#2459 = DIRECTION ( 'NONE',  ( 0.000000000000000000, 0.000000000000000000, -1.000000000000000000 ) ) ;
#2461 = DIRECTION ( 'NONE',  ( -1.000000000000000000, -1.224606353822377258E-16, -0.000000000000000000 ) ) ;
#2462 = CARTESIAN_POINT ( 'NONE',  ( 0.000000000000000000, 2.418969229021947925E-14, -20.59999999999997655 ) ) ;
#2463 = DIRECTION ( 'NONE',  ( 0.000000000000000000, 1.000000000000000000, 8.270685818793521121E-15 ) ) ;
#2464 = EDGE_CURVE ( 'NONE', #63997, #62905, #52961, .T. ) ;
#2465 = DIRECTION ( 'NONE',  ( 0.000000000000000000, 1.000000000000000000, 6.015044231849833901E-15 ) ) ;
#2466 = CARTESIAN_POINT ( 'NONE',  ( -7.746537462809919283, 13.00000000000000000, 4.051607258751480423 ) ) ;
#2467 = CONICAL_SURFACE ( 'NONE', #67005, 2.307179676972476390, 1.047197551196589638 ) ;
#2468 = CARTESIAN_POINT ( 'NONE',  ( -4.330127018922193649, 37.66666666666666430, 2.500000000000000444 ) ) ;
#2469 = MECHANICAL_DESIGN_GEOMETRIC_PRESENTATION_REPRESENTATION (  '', ( #73814 ), #72074 ) ;
#2470 = ORIENTED_EDGE ( 'NONE', *, *, #99266, .T. ) ;
#2471 = CONICAL_SURFACE ( 'NONE', #61957, 2.307179676972476390, 1.047197551196589638 ) ;
#2472 = EDGE_LOOP ( 'NONE', ( #38376, #62572, #43301 ) ) ;
#2473 = AXIS2_PLACEMENT_3D ( 'NONE', #60698, #35685, #76101 ) ;
#2474 = VERTEX_POINT ( 'NONE', #77381 ) ;
#2475 = CYLINDRICAL_SURFACE ( 'NONE', #42790, 5.100000000000000533 ) ;
#2476 = FACE_OUTER_BOUND ( 'NONE', #103083, .T. ) ;
#2477 = CARTESIAN_POINT ( 'NONE',  ( 2.781586072545822574, 4.000000000000000000, -28.12373436408213934 ) ) ;
#2478 = CARTESIAN_POINT ( 'NONE',  ( 20.69640821446782653, 1.500000000000001554, 0.000000000000000000 ) ) ;
#2479 = ORIENTED_EDGE ( 'NONE', *, *, #43361, .T. ) ;
#2480 = CARTESIAN_POINT ( 'NONE',  ( -1.113604000661152224E-16, 16.62310077124951846, 1.818653347947321253 ) ) ;
#2481 = PRESENTATION_LAYER_ASSIGNMENT (  '', '', ( #82242 ) ) ;
#2482 = CARTESIAN_POINT ( 'NONE',  ( -6.123233995736766282E-16, 66.50000000000000000, -5.000000000000000000 ) ) ;
#2483 = DIRECTION ( 'NONE',  ( 0.000000000000000000, -0.000000000000000000, -1.000000000000000000 ) ) ;
#2484 = CARTESIAN_POINT ( 'NONE',  ( -18.50000000000000711, 12.99999999999999645, 36.43933818400120828 ) ) ;
#2485 = AXIS2_PLACEMENT_3D ( 'NONE', #19789, #60263, #11827 ) ;
#2486 = VERTEX_POINT ( 'NONE', #101879 ) ;
#2487 = ORIENTED_EDGE ( 'NONE', *, *, #38867, .T. ) ;
#2488 = FACE_OUTER_BOUND ( 'NONE', #12423, .T. ) ;
#2489 = ORIENTED_EDGE ( 'NONE', *, *, #79035, .T. ) ;
#2490 = DIRECTION ( 'NONE',  ( -1.000000000000000000, -8.673617379884036705E-17, 0.000000000000000000 ) ) ;
#2491 = VERTEX_POINT ( 'NONE', #52447 ) ;
#2492 = ADVANCED_FACE ( 'NONE', ( #60942 ), #35915, .T. ) ;
#2493 = FACE_OUTER_BOUND ( 'NONE', #24362, .T. ) ;
#2494 = CARTESIAN_POINT ( 'NONE',  ( -2.886751345948129988, 61.41666666666667140, -5.000000000000000000 ) ) ;
#2495 = DIRECTION ( 'NONE',  ( 1.000000000000000000, 0.000000000000000000, 0.000000000000000000 ) ) ;
#2496 = STYLED_ITEM ( 'NONE', ( #40763 ), #60887 ) ;
#2498 = AXIS2_PLACEMENT_3D ( 'NONE', #90006, #33082, #57071 ) ;
#2497 = CARTESIAN_POINT ( 'NONE',  ( -2.528285781962308132, 0.000000000000000000, -8.368520481339686512 ) ) ;
#2499 = CARTESIAN_POINT ( 'NONE',  ( 1.574999999999999956, 13.77843214992078380, 0.9093266739736612925 ) ) ;
#2500 = ORIENTED_EDGE ( 'NONE', *, *, #3144, .T. ) ;
#2501 = ORIENTED_EDGE ( 'NONE', *, *, #3536, .T. ) ;
#2502 = CARTESIAN_POINT ( 'NONE',  ( 3.340812001983456917E-16, 6.739094907263317502, -1.818653347947321253 ) ) ;
#2503 = FILL_AREA_STYLE ('',( #10457 ) ) ;
#2504 = ORIENTED_EDGE ( 'NONE', *, *, #75406, .F. ) ;
#2505 = CARTESIAN_POINT ( 'NONE',  ( -7.870152303666187343, -1.143494478793305150E-17, 15.97786636464260468 ) ) ;
#2506 = ADVANCED_FACE ( 'NONE', ( #5073 ), #13766, .F. ) ;
#2508 = CARTESIAN_POINT ( 'NONE',  ( -2.538289633418787439, 81.33333333333332860, 4.396446609406721606 ) ) ;
#2507 = CARTESIAN_POINT ( 'NONE',  ( 21.00000000000051870, 3.749999999999999556, -66.50000000000049738 ) ) ;
#2509 = DIRECTION ( 'NONE',  ( -0.000000000000000000, -1.000000000000000000, -0.000000000000000000 ) ) ;
#2510 = CARTESIAN_POINT ( 'NONE',  ( 63.10381525943918746, 34.36768423758351076, -93.91038416113008225 ) ) ;
#2511 = CARTESIAN_POINT ( 'NONE',  ( 72.79270666875672191, 14.91157091404961044, 13.99999999999999645 ) ) ;
#2512 = PRESENTATION_LAYER_ASSIGNMENT (  '', '', ( #80603 ) ) ;
#2513 = ORIENTED_EDGE ( 'NONE', *, *, #44075, .T. ) ;
#2514 = CARTESIAN_POINT ( 'NONE',  ( 2.538289633418790547, 16.16666666666666430, 4.396446609406719830 ) ) ;
#2515 = CARTESIAN_POINT ( 'NONE',  ( 38.35323335373129083, 21.93562029601514141, -92.94565521348685877 ) ) ;
#2516 = ADVANCED_FACE ( 'NONE', ( #11984 ), #20970, .F. ) ;
#2517 = B_SPLINE_CURVE_WITH_KNOTS ( 'NONE', 3,
 ( #91006, #35169, #2755, #9128, #75070, #59679, #66086, #74032, #97975, #33063, #17114, #1198, #34636, #18132 ),
 .UNSPECIFIED., .F., .F.,
 ( 4, 2, 2, 2, 2, 2, 4 ),
 ( -2.000000591717247806E-05, 0.0003013165403867447780, 0.0006226330866906619596, 0.001265266179298539691, 0.002550532364514285395, 0.003835798549730030666, 0.005121064734945776804 ),
 .UNSPECIFIED. ) ;
#2518 =( NAMED_UNIT ( * ) PLANE_ANGLE_UNIT ( ) SI_UNIT ( $, .RADIAN. ) );
#2519 = ORIENTED_EDGE ( 'NONE', *, *, #85201, .F. ) ;
#2520 = MECHANICAL_DESIGN_GEOMETRIC_PRESENTATION_REPRESENTATION (  '', ( #99303 ), #56882 ) ;
#2521 = CARTESIAN_POINT ( 'NONE',  ( 30.00000000000000000, 0.000000000000000000, 0.000000000000000000 ) ) ;
#2522 = CARTESIAN_POINT ( 'NONE',  ( -6.123233995736766282E-16, 39.00000000000000000, -5.000000000000000000 ) ) ;
#2523 = CONICAL_SURFACE ( 'NONE', #58622, 3.000000000000030642, 1.047197551196606513 ) ;
#2524 = FACE_OUTER_BOUND ( 'NONE', #66442, .T. ) ;
#2525 = CARTESIAN_POINT ( 'NONE',  ( 140.6291247143005876, 5.206080197654582520, 99.49694209692947311 ) ) ;
#2526 = CARTESIAN_POINT ( 'NONE',  ( 149.5000000000000284, 3.749999999999999556, -1.804112415015875592E-13 ) ) ;
#2527 = CARTESIAN_POINT ( 'NONE',  ( 35.15692082874539892, 24.22674924007866082, -96.39785155913513393 ) ) ;
#2528 = PLANE ( 'NONE',  #14721 ) ;
#2529 = CIRCLE ( 'NONE', #70482, 2.500000000000000000 ) ;
#2530 = CIRCLE ( 'NONE', #9254, 1.500000000000002220 ) ;
#2531 = CARTESIAN_POINT ( 'NONE',  ( -1.156317065392237664, 3.373851915354615816, -0.02993401039713626532 ) ) ;
#2532 = CARTESIAN_POINT ( 'NONE',  ( -5.384094267832175236E-16, 38.75000000000000000, -4.396446609406721606 ) ) ;
#2533 = CIRCLE ( 'NONE', #99320, 4.000000000000000000 ) ;
#2534 = CARTESIAN_POINT ( 'NONE',  ( 2.886751345948126879, 88.08333333333332860, -5.000000000000000888 ) ) ;
#2535 = AXIS2_PLACEMENT_3D ( 'NONE', #1804, #9743, #74631 ) ;
#2536 = EDGE_CURVE ( 'NONE', #16295, #26739, #51900, .T. ) ;
#2537 = AXIS2_PLACEMENT_3D ( 'NONE', #17576, #66559, #81430 ) ;
#2538 = CARTESIAN_POINT ( 'NONE',  ( 54.70392041717786213, 15.03904271052526731, -101.6217882800586665 ) ) ;
#2539 = EDGE_LOOP ( 'NONE', ( #43466, #61468 ) ) ;
#2540 = DIRECTION ( 'NONE',  ( 1.000000000000000000, 8.265480160344848304E-17, 0.000000000000000000 ) ) ;
#2541 = CARTESIAN_POINT ( 'NONE',  ( -4.533814687380615105, 1.132597587601368442E-17, 0.000000000000000000 ) ) ;
#2542 = EDGE_LOOP ( 'NONE', ( #78361, #1321, #73440, #9901 ) ) ;
#2544 = ADVANCED_FACE ( 'NONE', ( #38008 ), #85875, .F. ) ;
#2543 = LINE ( 'NONE', #2030, #74781 ) ;
#2547 = PLANE ( 'NONE',  #1158 ) ;
#2546 = DIRECTION ( 'NONE',  ( 0.000000000000000000, -1.000000000000000000, -0.000000000000000000 ) ) ;
#2545 = CIRCLE ( 'NONE', #78906, 3.000000000000024425 ) ;
#2548 = CARTESIAN_POINT ( 'NONE',  ( 3.500000000000000000, -2.020725942163695166, -3.200000000000000178 ) ) ;
#2549 = CARTESIAN_POINT ( 'NONE',  ( 1.300000000000000044, 1.478016689125438488, -5.529431079676072613E-15 ) ) ;
#2550 = AXIS2_PLACEMENT_3D ( 'NONE', #78397, #94358, #45456 ) ;
#2551 = CARTESIAN_POINT ( 'NONE',  ( 0.000000000000000000, -3.750000000000000000, -22.50000000000000000 ) ) ;
#2552 = DIRECTION ( 'NONE',  ( 0.000000000000000000, 1.000000000000000000, 8.270685818793521121E-15 ) ) ;
#2553 = EDGE_LOOP ( 'NONE', ( #1531, #44759, #86687, #62553 ) ) ;
#2554 = CARTESIAN_POINT ( 'NONE',  ( 0.000000000000000000, 50.00000000000000000, -4.049999999999999822 ) ) ;
#2555 = EDGE_LOOP ( 'NONE', ( #6251, #1057, #105085, #82040 ) ) ;
#2556 = CARTESIAN_POINT ( 'NONE',  ( 8.000000000000000000, -6.499999999999999112, -23.00000000000000000 ) ) ;
#2557 = ORIENTED_EDGE ( 'NONE', *, *, #1209, .F. ) ;
#2558 = EDGE_CURVE ( 'NONE', #6326, #18535, #8226, .T. ) ;
#2559 = CARTESIAN_POINT ( 'NONE',  ( 72.23784803372240049, 15.03168411660181825, 4.000000000000000000 ) ) ;
#2560 = CARTESIAN_POINT ( 'NONE',  ( 11.31930703291066465, 26.97906253694256407, 14.84394977302546614 ) ) ;
#2561 = CARTESIAN_POINT ( 'NONE',  ( 28.00000000000000355, 2.225722048072170115E-15, 0.000000000000000000 ) ) ;
#2562 = DIRECTION ( 'NONE',  ( 0.000000000000000000, -1.000000000000000000, 0.000000000000000000 ) ) ;
#2563 = AXIS2_PLACEMENT_3D ( 'NONE', #13419, #21362, #69832 ) ;
#2564 = CIRCLE ( 'NONE', #46757, 3.000000000000024425 ) ;
#2565 = VECTOR ( 'NONE', #69890, 1000.000000000000000 ) ;
#2566 = ADVANCED_FACE ( 'NONE', ( #43926 ), #76349, .F. ) ;
#2567 = CARTESIAN_POINT ( 'NONE',  ( -6.123233995736766282E-16, 43.00000000000000000, -5.000000000000000000 ) ) ;
#2568 = VERTEX_POINT ( 'NONE', #64611 ) ;
#2569 = ORIENTED_EDGE ( 'NONE', *, *, #812, .F. ) ;
#2570 = EDGE_CURVE ( 'NONE', #55340, #57301, #22011, .T. ) ;
#2571 = DIRECTION ( 'NONE',  ( 2.706168622523818574E-16, 2.706168622523819067E-16, 1.000000000000000000 ) ) ;
#2572 = VERTEX_POINT ( 'NONE', #80500 ) ;
#2573 = FACE_OUTER_BOUND ( 'NONE', #37585, .T. ) ;
#2574 = ORIENTED_EDGE ( 'NONE', *, *, #1449, .F. ) ;
#2575 = ORIENTED_EDGE ( 'NONE', *, *, #76959, .T. ) ;
#2576 = DIRECTION ( 'NONE',  ( 0.000000000000000000, 0.000000000000000000, 1.000000000000000000 ) ) ;
#2577 = CARTESIAN_POINT ( 'NONE',  ( 20.69640821446782297, -1.500000000000000222, 1.836970198721032646E-16 ) ) ;
#2578 = DIRECTION ( 'NONE',  ( 0.000000000000000000, -1.000000000000000000, 0.000000000000000000 ) ) ;
#2579 = CARTESIAN_POINT ( 'NONE',  ( 17.85640646055103886, 12.00000000000000000, 57.00000000000000711 ) ) ;
#2581 = EDGE_LOOP ( 'NONE', ( #99158, #2479 ) ) ;
#2580 = DIRECTION ( 'NONE',  ( -1.000000000000000000, 0.000000000000000000, 0.000000000000000000 ) ) ;
#2582 = CARTESIAN_POINT ( 'NONE',  ( 22.00000000000000355, 6.999999999999992895, 19.99999999999999645 ) ) ;
#2583 = CARTESIAN_POINT ( 'NONE',  ( 0.000000000000000000, 0.000000000000000000, 0.000000000000000000 ) ) ;
#2584 = EDGE_CURVE ( 'NONE', #56336, #26988, #86797, .T. ) ;
#2585 = CARTESIAN_POINT ( 'NONE',  ( -43.00000000000000000, 6.000000000000000000, 42.07626601644511766 ) ) ;
#2586 = VERTEX_POINT ( 'NONE', #55044 ) ;
#2587 = ORIENTED_EDGE ( 'NONE', *, *, #53267, .F. ) ;
#2588 = CARTESIAN_POINT ( 'NONE',  ( 2.538289633418786995, 29.83333333333333215, -4.396446609406722494 ) ) ;
#2589 = EDGE_CURVE ( 'NONE', #49328, #89051, #1870, .T. ) ;
#2590 = CARTESIAN_POINT ( 'NONE',  ( 23.24999999999999645, -7.495832175282473919, 0.000000000000000000 ) ) ;
#2591 = ITEM_DEFINED_TRANSFORMATION ( 'NONE', 'NONE', #47692,  #101372 ) ;
#2592 = DIRECTION ( 'NONE',  ( 0.000000000000000000, 0.000000000000000000, 1.000000000000000000 ) ) ;
#2593 = CIRCLE ( 'NONE', #24632, 1.499999999999999556 ) ;
#2594 = ORIENTED_EDGE ( 'NONE', *, *, #101758, .F. ) ;
#2595 = CARTESIAN_POINT ( 'NONE',  ( -2.750000000000000000, 1.587713240271469317, -0.2456200930618623046 ) ) ;
#2596 = VERTEX_POINT ( 'NONE', #97015 ) ;
#2597 = CARTESIAN_POINT ( 'NONE',  ( 72.45993579437711674, 33.00000000000000000, -8.999999999999996447 ) ) ;
#2598 = CARTESIAN_POINT ( 'NONE',  ( 1.574999999999999956, 18.26970807573144029, 0.9093266739736612925 ) ) ;
#2599 = CARTESIAN_POINT ( 'NONE',  ( 68.00637271618519719, 26.66660144094634077, 16.65986176983890843 ) ) ;
#2600 = CARTESIAN_POINT ( 'NONE',  ( 2.024999999999999467, 22.31389202627187629, 1.169134295108992472 ) ) ;
#2601 = DIRECTION ( 'NONE',  ( -1.000000000000000000, -0.000000000000000000, -0.000000000000000000 ) ) ;
#2602 = CARTESIAN_POINT ( 'NONE',  ( -31.74999999999995737, 0.000000000000000000, 1.499999999999990008 ) ) ;
#2603 = ORIENTED_EDGE ( 'NONE', *, *, #6872, .T. ) ;
#2604 = AXIS2_PLACEMENT_3D ( 'NONE', #71273, #14868, #30319 ) ;
#2605 = CARTESIAN_POINT ( 'NONE',  ( 5.000000000000003553, -1.936377641173877562, -0.1973691732449280034 ) ) ;
#2606 = COLOUR_RGB ( '',0.6470588235294117974, 0.6196078431372549211, 0.5882352941176470784 ) ;
#2607 = CARTESIAN_POINT ( 'NONE',  ( 19.19640821446782297, 2.249774322810190247E-15, 0.000000000000000000 ) ) ;
#2608 = ORIENTED_EDGE ( 'NONE', *, *, #83254, .F. ) ;
#2609 = AXIS2_PLACEMENT_3D ( 'NONE', #25569, #51158, #66063 ) ;
#2610 = ORIENTED_EDGE ( 'NONE', *, *, #81967, .T. ) ;
#2611 = SPHERICAL_SURFACE ( 'NONE', #47565, 0.5000000000000000000 ) ;
#2612 = FACE_OUTER_BOUND ( 'NONE', #38655, .T. ) ;
#2613 = ORIENTED_EDGE ( 'NONE', *, *, #101459, .T. ) ;
#2614 = CARTESIAN_POINT ( 'NONE',  ( 48.45836213577601370, 5.829728652225281138, -74.39003656373870399 ) ) ;
#2615 = UNCERTAINTY_MEASURE_WITH_UNIT (LENGTH_MEASURE( 1.000000000000000082E-05 ), #59189, 'distance_accuracy_value', 'NONE');
#2616 = AXIS2_PLACEMENT_3D ( 'NONE', #3766, #27662, #92028 ) ;
#2617 = ORIENTED_EDGE ( 'NONE', *, *, #95042, .F. ) ;
#2618 = EDGE_CURVE ( 'NONE', #52847, #6749, #96502, .T. ) ;
#2619 = LINE ( 'NONE', #65946, #101329 ) ;
#2620 = ORIENTED_EDGE ( 'NONE', *, *, #40609, .F. ) ;
#2621 = CARTESIAN_POINT ( 'NONE',  ( 5.773502691896257311, 42.75000000000000000, -1.060575238724906964E-15 ) ) ;
#2622 = CARTESIAN_POINT ( 'NONE',  ( 77.14285714285712459, 20.65720344118214413, -96.81820223473872034 ) ) ;
#2623 = ORIENTED_EDGE ( 'NONE', *, *, #50413, .T. ) ;
#2624 = VECTOR ( 'NONE', #7823, 1000.000000000000000 ) ;
#2625 = CARTESIAN_POINT ( 'NONE',  ( 4.592054218142290978, 3.122278952918449146, -4.589399939901070979 ) ) ;
#2626 = VERTEX_POINT ( 'NONE', #31067 ) ;
#2627 = ORIENTED_EDGE ( 'NONE', *, *, #80508, .T. ) ;
#2628 = EDGE_CURVE ( 'NONE', #92216, #19712, #79947, .T. ) ;
#2629 = AXIS2_PLACEMENT_3D ( 'NONE', #17660, #50167, #82564 ) ;
#2630 = CARTESIAN_POINT ( 'NONE',  ( 20.00000000000000000, 3.215390309173477235, -78.00000000000000000 ) ) ;
#2631 = ORIENTED_EDGE ( 'NONE', *, *, #100931, .F. ) ;
#2632 = LINE ( 'NONE', #10586, #1250 ) ;
#2633 = VECTOR ( 'NONE', #97677, 1000.000000000000000 ) ;
#2634 = CARTESIAN_POINT ( 'NONE',  ( -3.807434450128182490, 63.58333333333332860, -2.198223304703359915 ) ) ;
#2636 = CARTESIAN_POINT ( 'NONE',  ( 0.000000000000000000, 3.064027690094472715E-14, -66.99999999999997158 ) ) ;
#2635 = CARTESIAN_POINT ( 'NONE',  ( 11.69640821446782297, -7.125940794232772656E-30, 1.500000000000001110 ) ) ;
#2637 = ORIENTED_EDGE ( 'NONE', *, *, #53275, .T. ) ;
#2638 = CARTESIAN_POINT ( 'NONE',  ( -4.330127018922193649, 92.16666666666665719, 2.500000000000000444 ) ) ;
#2639 = CARTESIAN_POINT ( 'NONE',  ( -30.49999999999999645, 10.50000000000000711, 46.07626601644510345 ) ) ;
#2640 = EDGE_CURVE ( 'NONE', #57322, #68824, #24104, .T. ) ;
#2641 = DIRECTION ( 'NONE',  ( -0.000000000000000000, -0.000000000000000000, 1.000000000000000000 ) ) ;
#2642 = CARTESIAN_POINT ( 'NONE',  ( 13.46819428215411207, 7.721661486209613123, 96.67473769751930490 ) ) ;
#2643 = ORIENTED_EDGE ( 'NONE', *, *, #9299, .T. ) ;
#2644 = FACE_OUTER_BOUND ( 'NONE', #53475, .T. ) ;
#2645 = AXIS2_PLACEMENT_3D ( 'NONE', #55961, #8055, #72954 ) ;
#2646 = AXIS2_PLACEMENT_3D ( 'NONE', #86895, #23009, #104423 ) ;
#2647 = AXIS2_PLACEMENT_3D ( 'NONE', #71907, #86821, #63457 ) ;
#2648 = CARTESIAN_POINT ( 'NONE',  ( 0.000000000000000000, 0.000000000000000000, 60.00000000000000000 ) ) ;
#2649 = LINE ( 'NONE', #83986, #54100 ) ;
#2650 = CARTESIAN_POINT ( 'NONE',  ( -4.330127018922193649, 21.83333333333333215, -2.499999999999998668 ) ) ;
#2651 = CARTESIAN_POINT ( 'NONE',  ( 2.024999999999999911, 30.25177525656444999, -1.169134295108991362 ) ) ;
#2653 = CARTESIAN_POINT ( 'NONE',  ( 134.8381663971223077, 4.071596978430241265, -0.03375456467415917372 ) ) ;
#2652 = CARTESIAN_POINT ( 'NONE',  ( -5.000000000000000888, 2.886751345948150860, -5.653418012614784161 ) ) ;
#2654 = FILL_AREA_STYLE ('',( #27610 ) ) ;
#2655 = ORIENTED_EDGE ( 'NONE', *, *, #79416, .F. ) ;
#2656 = ORIENTED_EDGE ( 'NONE', *, *, #15962, .T. ) ;
#2657 = DIRECTION ( 'NONE',  ( 0.000000000000000000, 0.000000000000000000, -1.000000000000000000 ) ) ;
#2658 = CARTESIAN_POINT ( 'NONE',  ( 53.60802331273821864, 25.68795165613136078, -92.99999999999997158 ) ) ;
#2659 = DIRECTION ( 'NONE',  ( 1.000000000000000000, 0.000000000000000000, 0.000000000000000000 ) ) ;
#2661 = CARTESIAN_POINT ( 'NONE',  ( 13.69640821446782475, 1.836970198720958444E-16, -1.500000000000001110 ) ) ;
#2660 = CARTESIAN_POINT ( 'NONE',  ( 128.9999999999999432, 4.249999999999999112, -66.50000000000049738 ) ) ;
#2662 = ORIENTED_EDGE ( 'NONE', *, *, #95149, .T. ) ;
#2663 = DIRECTION ( 'NONE',  ( 0.000000000000000000, 0.000000000000000000, -1.000000000000000000 ) ) ;
#2664 = CARTESIAN_POINT ( 'NONE',  ( 2.538289633418786995, 26.83333333333333570, -4.396446609406722494 ) ) ;
#2665 = AXIS2_PLACEMENT_3D ( 'NONE', #7501, #97902, #81916 ) ;
#2666 = AXIS2_PLACEMENT_3D ( 'NONE', #73402, #82934, #64933 ) ;
#2667 = CARTESIAN_POINT ( 'NONE',  ( -1.574999999999999956, 22.76243801390698707, -0.9093266739736614035 ) ) ;
#2668 = CARTESIAN_POINT ( 'NONE',  ( -23.00000000000000000, 0.000000000000000000, 50.07626601644511766 ) ) ;
#2669 = VERTEX_POINT ( 'NONE', #38528 ) ;
#2670 = PRODUCT ( '50x8mm steel bar', '50x8mm steel bar', '', ( #88383 ) ) ;
#2671 = LINE ( 'NONE', #42569, #81584 ) ;
#2672 = AXIS2_PLACEMENT_3D ( 'NONE', #13095, #94463, #15180 ) ;
#2673 = ORIENTED_EDGE ( 'NONE', *, *, #49196, .F. ) ;
#2674 = AXIS2_PLACEMENT_3D ( 'NONE', #29989, #95921, #6038 ) ;
#2675 = CARTESIAN_POINT ( 'NONE',  ( -6.574087826051532524, 13.00000000000000000, -4.300412919278447710 ) ) ;
#2676 = ORIENTED_EDGE ( 'NONE', *, *, #31058, .F. ) ;
#2677 = ADVANCED_FACE ( 'NONE', ( #6088, #88494 ), #95454, .F. ) ;
#2679 = CARTESIAN_POINT ( 'NONE',  ( 31.80359178553217347, 1.500000000000004663, 1.836970198721032892E-16 ) ) ;
#2678 = DIRECTION ( 'NONE',  ( -0.000000000000000000, -0.000000000000000000, 1.000000000000000000 ) ) ;
#2680 = CARTESIAN_POINT ( 'NONE',  ( 10.69640821446782297, -1.500000000000000000, 1.836970198721030920E-16 ) ) ;
#2681 = CARTESIAN_POINT ( 'NONE',  ( -5.384094267832175236E-16, 69.75000000000000000, -4.396446609406721606 ) ) ;
#2683 = ADVANCED_FACE ( 'NONE', ( #39581 ), #34093, .F. ) ;
#2682 = DIRECTION ( 'NONE',  ( -1.000000000000000000, -0.000000000000000000, -0.000000000000000000 ) ) ;
#2684 = CONICAL_SURFACE ( 'NONE', #24723, 3.000000000000030642, 1.047197551196606513 ) ;
#2685 = ORIENTED_EDGE ( 'NONE', *, *, #49656, .T. ) ;
#2686 =( REPRESENTATION_RELATIONSHIP ('NONE','NONE', #86648, #24786 ) REPRESENTATION_RELATIONSHIP_WITH_TRANSFORMATION ( #90332 )SHAPE_REPRESENTATION_RELATIONSHIP( ) );
#2687 = ORIENTED_EDGE ( 'NONE', *, *, #73957, .F. ) ;
#2688 = CARTESIAN_POINT ( 'NONE',  ( 134.3049452174102214, 4.746022691737194599, -0.1024465909041714778 ) ) ;
#2689 = ORIENTED_EDGE ( 'NONE', *, *, #58355, .T. ) ;
#2690 = ADVANCED_FACE ( 'NONE', ( #78940 ), #14072, .F. ) ;
#2691 = CARTESIAN_POINT ( 'NONE',  ( 55.11367069071958014, 13.69379825732549705, -89.77382406910349744 ) ) ;
#2692 = LINE ( 'NONE', #67055, #93829 ) ;
#2693 = FACE_OUTER_BOUND ( 'NONE', #19042, .T. ) ;
#2694 = DIRECTION ( 'NONE',  ( 1.000000000000000000, 0.000000000000000000, 0.000000000000000000 ) ) ;
#2695 = CARTESIAN_POINT ( 'NONE',  ( 52.85000000000002274, 21.00000000000001066, -130.0000000000000000 ) ) ;
#2696 = CARTESIAN_POINT ( 'NONE',  ( 0.000000000000000000, 3.064027690094472715E-14, -16.59999999999997655 ) ) ;
#2697 = EDGE_CURVE ( 'NONE', #25862, #57676, #3604, .T. ) ;
#2698 = VECTOR ( 'NONE', #65238, 1000.000000000000000 ) ;
#2699 = CARTESIAN_POINT ( 'NONE',  ( 28.00000000000000711, 4.000000000000007994, 25.00000000000000000 ) ) ;
#2700 = ORIENTED_EDGE ( 'NONE', *, *, #55751, .T. ) ;
#2701 = CARTESIAN_POINT ( 'NONE',  ( -2.538289633418787439, 90.33333333333332860, 4.396446609406721606 ) ) ;
#2702 = CIRCLE ( 'NONE', #19666, 4.099999999999999645 ) ;
#2704 = ADVANCED_FACE ( 'NONE', ( #87970 ), #10335, .T. ) ;
#2703 = COLOUR_RGB ( '',0.6470588235294117974, 0.6196078431372549211, 0.5882352941176470784 ) ;
#2705 =( LENGTH_UNIT ( ) NAMED_UNIT ( * ) SI_UNIT ( .MILLI., .METRE. ) );
#2706 = LINE ( 'NONE', #2194, #33123 ) ;
#2707 = ORIENTED_EDGE ( 'NONE', *, *, #71075, .F. ) ;
#2708 = CARTESIAN_POINT ( 'NONE',  ( -15.00000000000000178, -2.000000000000001776, -10.00000000000000000 ) ) ;
#2709 = FACE_OUTER_BOUND ( 'NONE', #22432, .T. ) ;
#2710 = EDGE_LOOP ( 'NONE', ( #86932, #76216, #3278, #5991 ) ) ;
#2711 = DIRECTION ( 'NONE',  ( -0.7071067811865472397, 8.672929010253441319E-17, -0.7071067811865479058 ) ) ;
#2712 = ADVANCED_FACE ( 'NONE', ( #47053 ), #48091, .F. ) ;
#2713 = FILL_AREA_STYLE ('',( #11720 ) ) ;
#2714 = DIRECTION ( 'NONE',  ( 1.000000000000000000, 1.224606353822377258E-16, 0.000000000000000000 ) ) ;
#2715 = CARTESIAN_POINT ( 'NONE',  ( 1.102182119232617714E-15, 1.000000000000000888, -26.99999999999999645 ) ) ;
#2716 = ORIENTED_EDGE ( 'NONE', *, *, #38776, .T. ) ;
#2717 = ORIENTED_EDGE ( 'NONE', *, *, #56177, .F. ) ;
#2718 = CARTESIAN_POINT ( 'NONE',  ( 3.807434450128181602, 15.91666666666666607, -2.198223304703363024 ) ) ;
#2719 = CARTESIAN_POINT ( 'NONE',  ( -34.75000000000000000, 10.50000000000000178, 42.87626601644512192 ) ) ;
#2720 = VECTOR ( 'NONE', #96766, 1000.000000000000000 ) ;
#2721 = VECTOR ( 'NONE', #7580, 999.9999999999998863 ) ;
#2722 = EDGE_CURVE ( 'NONE', #14482, #103100, #64749, .T. ) ;
#2724 = AXIS2_PLACEMENT_3D ( 'NONE', #84587, #92565, #52185 ) ;
#2723 = FILL_AREA_STYLE ('',( #4291 ) ) ;
#2725 = EDGE_CURVE ( 'NONE', #26079, #44485, #8186, .T. ) ;
#2726 = SURFACE_STYLE_FILL_AREA ( #13306 ) ;
#2727 = CONTEXT_DEPENDENT_SHAPE_REPRESENTATION ( #97729, #54061 ) ;
#2728 = FACE_OUTER_BOUND ( 'NONE', #58468, .T. ) ;
#2729 = ORIENTED_EDGE ( 'NONE', *, *, #86234, .T. ) ;
#2730 = CARTESIAN_POINT ( 'NONE',  ( -0.2420238084928324762, 4.431625918122654717, -16.35314685314682848 ) ) ;
#2731 = CARTESIAN_POINT ( 'NONE',  ( 2.024999999999999911, 22.01364969087772749, 2.479909768273389807E-16 ) ) ;
#2732 = ADVANCED_FACE ( 'NONE', ( #62520 ), #18815, .T. ) ;
#2733 = DIRECTION ( 'NONE',  ( 0.000000000000000000, -1.000000000000000000, -8.270685818793521121E-15 ) ) ;
#2734 = CARTESIAN_POINT ( 'NONE',  ( 2.723563454353749955E-15, -8.750000000000003553, 0.000000000000000000 ) ) ;
#2735 = DIRECTION ( 'NONE',  ( 1.000000000000000000, 0.000000000000000000, 0.000000000000000000 ) ) ;
#2736 = ORIENTED_EDGE ( 'NONE', *, *, #15742, .T. ) ;
#2737 = DIRECTION ( 'NONE',  ( 0.000000000000000000, -1.000000000000000000, -7.894745554302907242E-15 ) ) ;
#2738 = ORIENTED_EDGE ( 'NONE', *, *, #90741, .T. ) ;
#2740 = ORIENTED_EDGE ( 'NONE', *, *, #104389, .F. ) ;
#2739 = DIRECTION ( 'NONE',  ( -0.000000000000000000, -1.000000000000000000, -0.000000000000000000 ) ) ;
#2741 = VECTOR ( 'NONE', #26298, 1000.000000000000227 ) ;
#2742 = LINE ( 'NONE', #19177, #86137 ) ;
#2743 = VERTEX_POINT ( 'NONE', #63049 ) ;
#2744 = AXIS2_PLACEMENT_3D ( 'NONE', #67579, #77092, #27112 ) ;
#2745 = VECTOR ( 'NONE', #32056, 1000.000000000000000 ) ;
#2746 = ORIENTED_EDGE ( 'NONE', *, *, #5328, .T. ) ;
#2747 = EDGE_LOOP ( 'NONE', ( #20610, #101475, #14549, #37000 ) ) ;
#2748 =( NAMED_UNIT ( * ) PLANE_ANGLE_UNIT ( ) SI_UNIT ( $, .RADIAN. ) );
#2749 = AXIS2_PLACEMENT_3D ( 'NONE', #38079, #21034, #102979 ) ;
#2750 = ORIENTED_EDGE ( 'NONE', *, *, #76984, .F. ) ;
#2751 = CARTESIAN_POINT ( 'NONE',  ( 134.6504797256546624, 4.304726105514430579, -0.1605638885371346580 ) ) ;
#2752 = ORIENTED_EDGE ( 'NONE', *, *, #74224, .T. ) ;
#2753 = EDGE_LOOP ( 'NONE', ( #75638, #35836, #37785, #53823 ) ) ;
#2754 = EDGE_CURVE ( 'NONE', #69877, #59271, #90566, .T. ) ;
#2755 = CARTESIAN_POINT ( 'NONE',  ( 68.14875090907254673, 32.31305063812713030, -101.9241069659345840 ) ) ;
#2756 = CARTESIAN_POINT ( 'NONE',  ( 0.7875000000000007550, 24.56025699535964790, -1.363990010960490773 ) ) ;
#2757 = DIRECTION ( 'NONE',  ( 0.000000000000000000, 0.000000000000000000, 1.000000000000000000 ) ) ;
#2758 = CARTESIAN_POINT ( 'NONE',  ( 68.25675584251739281, 27.22752958995856076, 4.071747823385616805 ) ) ;
#2759 = FACE_OUTER_BOUND ( 'NONE', #51431, .T. ) ;
#2760 = CARTESIAN_POINT ( 'NONE',  ( 2.538289633418790547, 47.16666666666666430, 4.396446609406719830 ) ) ;
#2761 = VECTOR ( 'NONE', #31003, 1000.000000000000000 ) ;
#2762 = DIRECTION ( 'NONE',  ( 0.000000000000000000, -0.4999999999999983347, 0.8660254037844397068 ) ) ;
#2763 = ORIENTED_EDGE ( 'NONE', *, *, #5347, .T. ) ;
#2765 = AXIS2_PLACEMENT_3D ( 'NONE', #88993, #8171, #40616 ) ;
#2764 = CARTESIAN_POINT ( 'NONE',  ( -2.886751345948129988, 101.9166666666666714, -5.000000000000000000 ) ) ;
#2766 = EDGE_CURVE ( 'NONE', #88674, #73707, #42694, .T. ) ;
#2767 = CARTESIAN_POINT ( 'NONE',  ( 5.000000000000000888, 25.00000000000000000, -87.99999999999998579 ) ) ;
#2768 = CARTESIAN_POINT ( 'NONE',  ( -1.650000000000000133, 2.020667218593133001E-16, -3.200000000000000178 ) ) ;
#2769 = DIRECTION ( 'NONE',  ( -0.000000000000000000, 8.063230763406558297E-15, -1.000000000000000000 ) ) ;
#2770 = ORIENTED_EDGE ( 'NONE', *, *, #35803, .F. ) ;
#2771 = CYLINDRICAL_SURFACE ( 'NONE', #30316, 5.000000000000000000 ) ;
#2772 = CARTESIAN_POINT ( 'NONE',  ( -35.25479587257757430, 7.528775235456608428, 37.14154621512410870 ) ) ;
#2773 = CARTESIAN_POINT ( 'NONE',  ( -2.024999999999999023, 12.42988616228567622, -1.169134295108993138 ) ) ;
#2774 = DIRECTION ( 'NONE',  ( -0.000000000000000000, -1.000000000000000000, -0.000000000000000000 ) ) ;
#2775 = CIRCLE ( 'NONE', #51981, 2.000000000000000000 ) ;
#2776 = CARTESIAN_POINT ( 'NONE',  ( 3.807434450128183379, 99.08333333333332860, 2.198223304703357694 ) ) ;
#2777 = CARTESIAN_POINT ( 'NONE',  ( 1.575000000000000178, 31.89910956722881608, 1.928818708657082084E-16 ) ) ;
#2778 = DIRECTION ( 'NONE',  ( -0.000000000000000000, 8.063230763406558297E-15, -1.000000000000000000 ) ) ;
#2779 =( GEOMETRIC_REPRESENTATION_CONTEXT ( 3 ) GLOBAL_UNCERTAINTY_ASSIGNED_CONTEXT ( ( #90871 ) ) GLOBAL_UNIT_ASSIGNED_CONTEXT ( ( #11429, #68374, #75787 ) ) REPRESENTATION_CONTEXT ( 'NONE', 'WORKASPACE' ) );
#2780 = DIRECTION ( 'NONE',  ( 0.000000000000000000, 1.000000000000000000, 0.000000000000000000 ) ) ;
#2781 = EDGE_LOOP ( 'NONE', ( #744, #91818, #59550, #71271, #41411, #60937 ) ) ;
#2782 = VERTEX_POINT ( 'NONE', #91626 ) ;
#2783 = LINE ( 'NONE', #12320, #47384 ) ;
#2784 = DIRECTION ( 'NONE',  ( -0.000000000000000000, -1.000000000000000000, -0.000000000000000000 ) ) ;
#2785 = EDGE_CURVE ( 'NONE', #18809, #15489, #9202, .T. ) ;
#2786 = CARTESIAN_POINT ( 'NONE',  ( 20.30359178553217347, -6.740754805355325486E-30, 1.500000000000001110 ) ) ;
#2788 = DIRECTION ( 'NONE',  ( 0.000000000000000000, -1.000000000000000000, 0.000000000000000000 ) ) ;
#2787 = CARTESIAN_POINT ( 'NONE',  ( 0.000000000000000000, 0.7390083445627201320, 1.279999999999995808 ) ) ;
#2789 = CARTESIAN_POINT ( 'NONE',  ( 2.538289633418786995, 51.83333333333332860, -4.396446609406722494 ) ) ;
#2790 = CYLINDRICAL_SURFACE ( 'NONE', #94887, 1.499999999999990008 ) ;
#2791 = CARTESIAN_POINT ( 'NONE',  ( 63.32495035394669713, 15.10654739271102542, -104.3375248230235997 ) ) ;
#2792 = CARTESIAN_POINT ( 'NONE',  ( -1.431776572278624076E-16, 23.36146867233039259, 2.338268590217983167 ) ) ;
#2793 = AXIS2_PLACEMENT_3D ( 'NONE', #13167, #68526, #100944 ) ;
#2794 = AXIS2_PLACEMENT_3D ( 'NONE', #31514, #62982, #88423 ) ;
#2795 = CARTESIAN_POINT ( 'NONE',  ( -6.123233995736766282E-16, 84.49999999999998579, -5.000000000000000000 ) ) ;
#2796 = EDGE_CURVE ( 'NONE', #94633, #69684, #51215, .T. ) ;
#2798 = CARTESIAN_POINT ( 'NONE',  ( -4.330127018922193649, 77.66666666666665719, 2.500000000000000444 ) ) ;
#2797 = CARTESIAN_POINT ( 'NONE',  ( 134.5000000000001137, 6.088373741033936248, -16.03137303340310638 ) ) ;
#2799 = CARTESIAN_POINT ( 'NONE',  ( 8.935259708901201137, 13.38662937931599473, 12.30592826746322999 ) ) ;
#2800 = VERTEX_POINT ( 'NONE', #82071 ) ;
#2801 = DIRECTION ( 'NONE',  ( 0.000000000000000000, -0.000000000000000000, 1.000000000000000000 ) ) ;
#2802 = ORIENTED_EDGE ( 'NONE', *, *, #6005, .F. ) ;
#2803 = EDGE_CURVE ( 'NONE', #44871, #47847, #44454, .T. ) ;
#2804 = CARTESIAN_POINT ( 'NONE',  ( 44.50000000000000711, 7.000000000000000000, 0.000000000000000000 ) ) ;
#2805 = VECTOR ( 'NONE', #5863, 1000.000000000000000 ) ;
#2807 = DIRECTION ( 'NONE',  ( 0.000000000000000000, 0.000000000000000000, -1.000000000000000000 ) ) ;
#2806 = CARTESIAN_POINT ( 'NONE',  ( -33.68328767151985659, -1.900273970880823171, 45.27567363590016924 ) ) ;
#2808 =( BOUNDED_SURFACE ( )  B_SPLINE_SURFACE ( 3, 2, ( 
 ( #30647, #47149, #46621 ),
 ( #30123, #104030, #104562 ),
 ( #46105, #5668, #39152 ),
 ( #37589, #56185, #62615 ),
 ( #71594, #55136, #6185 ),
 ( #79036, #63138, #88585 ),
 ( #87542, #66260, #25231 ),
 ( #97108, #56697, #90659 ),
 ( #17285, #98673, #8791 ),
 ( #34301, #91186, #72639 ),
 ( #9296, #41245, #65728 ),
 ( #48178, #33773, #58786 ),
 ( #1898, #835, #41769 ),
 ( #98137, #49262, #42288 ) ),
 .UNSPECIFIED., .F., .F., .F. ) 
 B_SPLINE_SURFACE_WITH_KNOTS ( ( 4, 2, 2, 2, 2, 2, 4 ),
 ( 3, 3 ),
 ( 0.000000000000000000, 0.002537182815920857159, 0.003805774223881285521, 0.005074365631841714318, 0.007611548447762571043, 0.008880139855722999839, 0.01014873126368342864 ),
 ( 0.000000000000000000, 1.000000000000000000 ),
 .UNSPECIFIED. ) 
 GEOMETRIC_REPRESENTATION_ITEM ( )  RATIONAL_B_SPLINE_SURFACE ( (
 ( 1.000000000000000000, 0.8291561975888500635, 1.000000000000000000),
 ( 1.000000000000000000, 0.8291538731435915688, 1.000000000000000000),
 ( 1.000000000000000000, 0.8252277295604298901, 1.000000000000000000),
 ( 1.000000000000000000, 0.8140033068816936446, 1.000000000000000000),
 ( 1.000000000000000000, 0.8093716909490878963, 1.000000000000000000),
 ( 1.000000000000000000, 0.7984188394015082624, 1.000000000000000000),
 ( 1.000000000000000000, 0.7921186784621262467, 1.000000000000000000),
 ( 1.000000000000000000, 0.7713569125089614342, 1.000000000000000000),
 ( 1.000000000000000000, 0.7549090108350676731, 1.000000000000000000),
 ( 1.000000000000000000, 0.7280889124581073624, 1.000000000000000000),
 ( 1.000000000000000000, 0.7187537105818224692, 1.000000000000000000),
 ( 1.000000000000000000, 0.7002508074996542931, 1.000000000000000000),
 ( 1.000000000000000000, 0.6910460674546413662, 1.000000000000000000),
 ( 1.000000000000000000, 0.6821770105692575026, 1.000000000000000000) ) ) 
 REPRESENTATION_ITEM ( '' )  SURFACE ( )  );
#2809 = CARTESIAN_POINT ( 'NONE',  ( 5.076579266837575766, 96.00000000000001421, -9.325524824625680413E-16 ) ) ;
#2810 = VECTOR ( 'NONE', #95109, 1000.000000000000000 ) ;
#2811 = EDGE_CURVE ( 'NONE', #50782, #23775, #9738, .T. ) ;
#2812 = DIRECTION ( 'NONE',  ( 1.000000000000000000, 0.000000000000000000, 0.000000000000000000 ) ) ;
#2813 = AXIS2_PLACEMENT_3D ( 'NONE', #69305, #61331, #70325 ) ;
#2814 = B_SPLINE_CURVE_WITH_KNOTS ( 'NONE', 3,
 ( #52226, #102697, #36232, #20771, #29823, #12294, #21286, #77689, #84623, #28774, #101127, #20246, #70261, #44754, #28233, #93661, #45276, #77170 ),
 .UNSPECIFIED., .F., .F.,
 ( 4, 2, 2, 2, 2, 2, 2, 2, 4 ),
 ( 2.888074413876533792E-19, 0.0005453513059769308753, 0.001090702611953861317, 0.001636053917930791867, 0.002181405223907722634, 0.002726756529884653401, 0.003272107835861583734, 0.003817459141838514067, 0.004362810447815444401 ),
 .UNSPECIFIED. ) ;
#2815 = ADVANCED_FACE ( 'NONE', ( #10780 ), #22286, .T. ) ;
#2816 = ORIENTED_EDGE ( 'NONE', *, *, #32447, .T. ) ;
#2817 = ORIENTED_EDGE ( 'NONE', *, *, #2796, .F. ) ;
#2818 = CIRCLE ( 'NONE', #43598, 2.000000000000000000 ) ;
#2819 = EDGE_LOOP ( 'NONE', ( #54526, #99824, #13216, #10573 ) ) ;
#2821 = AXIS2_PLACEMENT_3D ( 'NONE', #62872, #13890, #95785 ) ;
#2820 = DIRECTION ( 'NONE',  ( 0.000000000000000000, -0.000000000000000000, 1.000000000000000000 ) ) ;
#2822 = CARTESIAN_POINT ( 'NONE',  ( 2.886751345948077141, 44.58333333333333570, -5.000000000000087930 ) ) ;
#2823 = CARTESIAN_POINT ( 'NONE',  ( -39.47699668925385197, 10.47546718464189297, 39.62344566094232334 ) ) ;
#2824 = DIRECTION ( 'NONE',  ( -1.000000000000000000, -1.261617073437678245E-15, 0.000000000000000000 ) ) ;
#2825 = CARTESIAN_POINT ( 'NONE',  ( -5.000000000000000000, -0.9724665692850881227, -0.04193043885209643551 ) ) ;
#2826 = CARTESIAN_POINT ( 'NONE',  ( 17.00000000000000000, 1.219500000000001805, 0.000000000000000000 ) ) ;
#2827 = VECTOR ( 'NONE', #15578, 1000.000000000000000 ) ;
#2828 = CARTESIAN_POINT ( 'NONE',  ( -6.123233995736766282E-16, 24.50000000000000000, -5.000000000000000000 ) ) ;
#2829 = CIRCLE ( 'NONE', #26536, 0.5000000000000004441 ) ;
#2830 = EDGE_CURVE ( 'NONE', #28887, #104234, #51251, .T. ) ;
#2831 = DIRECTION ( 'NONE',  ( 0.000000000000000000, -1.000000000000000000, 0.000000000000000000 ) ) ;
#2832 = ORIENTED_EDGE ( 'NONE', *, *, #93346, .F. ) ;
#2833 =( GEOMETRIC_REPRESENTATION_CONTEXT ( 3 ) GLOBAL_UNCERTAINTY_ASSIGNED_CONTEXT ( ( #78601 ) ) GLOBAL_UNIT_ASSIGNED_CONTEXT ( ( #59638, #51642, #43668 ) ) REPRESENTATION_CONTEXT ( 'NONE', 'WORKASPACE' ) );
#2834 = CARTESIAN_POINT ( 'NONE',  ( 64.96837285192391676, 33.25028571273082179, 0.000000000000000000 ) ) ;
#2835 = DIRECTION ( 'NONE',  ( -1.000000000000000000, -0.000000000000000000, -0.000000000000000000 ) ) ;
#2836 = CONICAL_SURFACE ( 'NONE', #16397, 2.449999999999998845, 0.9599310885968804774 ) ;
#2837 = ORIENTED_EDGE ( 'NONE', *, *, #8074, .F. ) ;
#2838 = PLANE ( 'NONE',  #53185 ) ;
#2839 = DIRECTION ( 'NONE',  ( -1.387778780781445676E-16, 1.000000000000000000, -0.000000000000000000 ) ) ;
#2840 = CARTESIAN_POINT ( 'NONE',  ( 0.000000000000000000, 8.475333562329739223, -131.0515345825226632 ) ) ;
#2841 = ORIENTED_EDGE ( 'NONE', *, *, #104756, .F. ) ;
#2842 = EDGE_CURVE ( 'NONE', #8393, #24071, #85128, .T. ) ;
#2843 = UNCERTAINTY_MEASURE_WITH_UNIT (LENGTH_MEASURE( 1.000000000000000082E-05 ), #27916, 'distance_accuracy_value', 'NONE');
#2844 = FACE_OUTER_BOUND ( 'NONE', #81094, .T. ) ;
#2845 = ORIENTED_EDGE ( 'NONE', *, *, #57434, .F. ) ;
#2846 = FACE_BOUND ( 'NONE', #56644, .T. ) ;
#2847 = CARTESIAN_POINT ( 'NONE',  ( 5.000000000000002665, -2.886751345948132208, -4.453418012614793753 ) ) ;
#2848 = FACE_OUTER_BOUND ( 'NONE', #28992, .T. ) ;
#2849 = VERTEX_POINT ( 'NONE', #49164 ) ;
#2851 = ORIENTED_EDGE ( 'NONE', *, *, #81374, .F. ) ;
#2850 = CARTESIAN_POINT ( 'NONE',  ( 0.000000000000000000, 2.418969229021947925E-14, -74.99999999999998579 ) ) ;
#2852 = ORIENTED_EDGE ( 'NONE', *, *, #47614, .F. ) ;
#2853 = CARTESIAN_POINT ( 'NONE',  ( 0.000000000000000000, 3.354248688935408840, 0.000000000000000000 ) ) ;
#2854 = EDGE_CURVE ( 'NONE', #82993, #77360, #1799, .T. ) ;
#2855 =( NAMED_UNIT ( * ) PLANE_ANGLE_UNIT ( ) SI_UNIT ( $, .RADIAN. ) );
#2856 = CARTESIAN_POINT ( 'NONE',  ( 10.35308075479422918, 25.27068081548955547, 14.24261662020080976 ) ) ;
#2857 = AXIS2_PLACEMENT_3D ( 'NONE', #37153, #68572, #68059 ) ;
#2858 = PRESENTATION_STYLE_ASSIGNMENT (( #8712 ) ) ;
#2859 = DIRECTION ( 'NONE',  ( 0.000000000000000000, -0.8660254037844385966, 0.5000000000000000000 ) ) ;
#2860 = EDGE_CURVE ( 'NONE', #68097, #28878, #94278, .T. ) ;
#2861 = CIRCLE ( 'NONE', #103072, 1.500000000000000888 ) ;
#2862 = ORIENTED_EDGE ( 'NONE', *, *, #4256, .T. ) ;
#2863 = VERTEX_POINT ( 'NONE', #18746 ) ;
#2864 = ADVANCED_FACE ( 'NONE', ( #65122 ), #97519, .T. ) ;
#2865 = CARTESIAN_POINT ( 'NONE',  ( 8.622399360500025978, 16.49073254499042207, 17.99405947821171381 ) ) ;
#2866 = ORIENTED_EDGE ( 'NONE', *, *, #89829, .F. ) ;
#2867 = ORIENTED_EDGE ( 'NONE', *, *, #76445, .F. ) ;
#2868 = CARTESIAN_POINT ( 'NONE',  ( 20.50000000000000000, 1.219500000000004469, 0.000000000000000000 ) ) ;
#2869 = DIRECTION ( 'NONE',  ( -0.000000000000000000, -1.000000000000000000, -0.000000000000000000 ) ) ;
#2870 = EDGE_LOOP ( 'NONE', ( #80547, #3266, #28747, #39170 ) ) ;
#2872 = EDGE_LOOP ( 'NONE', ( #9520, #90652, #62431, #89137 ) ) ;
#2871 = DIRECTION ( 'NONE',  ( 0.4998406215633817151, 0.000000000000000000, -0.8661174014157274614 ) ) ;
#2873 = CARTESIAN_POINT ( 'NONE',  ( 31.48032049748482208, 6.129941983677512418, -77.16212674304210850 ) ) ;
#2874 = DIRECTION ( 'NONE',  ( 0.000000000000000000, 0.000000000000000000, -1.000000000000000000 ) ) ;
#2875 = MECHANICAL_DESIGN_GEOMETRIC_PRESENTATION_REPRESENTATION (  '', ( #47051 ), #62353 ) ;
#2876 = CARTESIAN_POINT ( 'NONE',  ( 58.65055303613820570, 10.64367802102752414, -190.0000000000000000 ) ) ;
#2877 = ORIENTED_EDGE ( 'NONE', *, *, #77725, .F. ) ;
#2878 = CARTESIAN_POINT ( 'NONE',  ( 1.648146632869009087, 4.821944789745366222, 2.573365170598859344E-15 ) ) ;
#2879 = CARTESIAN_POINT ( 'NONE',  ( 1.078522379974138579, 13.45263870721442423, 4.726697958546002276 ) ) ;
#2880 = CARTESIAN_POINT ( 'NONE',  ( -0.7381191263349524689, 15.97794212629325905, -89.11694244870521686 ) ) ;
#2881 = CARTESIAN_POINT ( 'NONE',  ( 0.000000000000000000, 0.000000000000000000, 0.000000000000000000 ) ) ;
#2882 = CIRCLE ( 'NONE', #65670, 1.500000000000000000 ) ;
#2883 = ORIENTED_EDGE ( 'NONE', *, *, #58150, .F. ) ;
#2884 = CARTESIAN_POINT ( 'NONE',  ( 7.150000000000001243, -8.750000000000001776, 8.756224613903573545E-16 ) ) ;
#2885 = ORIENTED_EDGE ( 'NONE', *, *, #9509, .T. ) ;
#2886 = VERTEX_POINT ( 'NONE', #91088 ) ;
#2887 = CARTESIAN_POINT ( 'NONE',  ( 13.50000000000000178, 9.398853765586739935E-16, 0.000000000000000000 ) ) ;
#2888 = DIRECTION ( 'NONE',  ( -1.000000000000000000, 0.000000000000000000, 0.000000000000000000 ) ) ;
#2889 = VERTEX_POINT ( 'NONE', #25665 ) ;
#2890 = ORIENTED_EDGE ( 'NONE', *, *, #41260, .T. ) ;
#2891 = EDGE_CURVE ( 'NONE', #12048, #35820, #83129, .T. ) ;
#2892 = DIRECTION ( 'NONE',  ( -1.000000000000000000, 0.000000000000000000, 0.000000000000000000 ) ) ;
#2893 = CARTESIAN_POINT ( 'NONE',  ( 20.82408016570490616, 39.14792254629839618, -99.08313271679361378 ) ) ;
#2894 = CARTESIAN_POINT ( 'NONE',  ( 12.00000000000000000, -9.000000000000000000, -22.50000000000000000 ) ) ;
#2895 = CARTESIAN_POINT ( 'NONE',  ( 3.807434450128181602, 32.91666666666666430, -2.198223304703363024 ) ) ;
#2896 = VECTOR ( 'NONE', #69824, 1000.000000000000000 ) ;
#2897 = DIRECTION ( 'NONE',  ( 1.000000000000000000, 0.000000000000000000, 0.000000000000000000 ) ) ;
#2898 = CARTESIAN_POINT ( 'NONE',  ( 0.1180759197611789685, 16.15212490159602510, -86.54829772306827351 ) ) ;
#2899 = VERTEX_POINT ( 'NONE', #10268 ) ;
#2900 = EDGE_LOOP ( 'NONE', ( #89485, #44006 ) ) ;
#2901 = ADVANCED_FACE ( 'NONE', ( #81556 ), #71608, .T. ) ;
#2902 = CARTESIAN_POINT ( 'NONE',  ( 17.00000000000000000, -6.499999999999999112, -44.00000000000004263 ) ) ;
#2903 = MECHANICAL_DESIGN_GEOMETRIC_PRESENTATION_REPRESENTATION (  '', ( #35128 ), #57254 ) ;
#2904 = DIRECTION ( 'NONE',  ( 1.000000000000000000, 3.080716482006245435E-18, -1.080234721460776969E-16 ) ) ;
#2905 = ORIENTED_EDGE ( 'NONE', *, *, #19612, .T. ) ;
#2906 = VERTEX_POINT ( 'NONE', #41146 ) ;
#2907 = DIRECTION ( 'NONE',  ( 0.000000000000000000, 0.000000000000000000, -1.000000000000000000 ) ) ;
#2908 = CARTESIAN_POINT ( 'NONE',  ( -2.886751345948128211, 74.08333333333332860, 5.000000000000000000 ) ) ;
#2909 = CARTESIAN_POINT ( 'NONE',  ( 4.330127018922195425, 32.83333333333333570, 2.499999999999996447 ) ) ;
#2910 = DIRECTION ( 'NONE',  ( -0.000000000000000000, -1.000000000000000000, -0.000000000000000000 ) ) ;
#2911 = AXIS2_PLACEMENT_3D ( 'NONE', #53820, #102205, #6432 ) ;
#2912 = CARTESIAN_POINT ( 'NONE',  ( -1.012499999999998623, 14.52722047295003982, -1.753701442663489152 ) ) ;
#2913 = CIRCLE ( 'NONE', #65706, 1.499999999999997780 ) ;
#2914 = CARTESIAN_POINT ( 'NONE',  ( 20.32139609077872322, 33.43308265395437928, -101.9873839337423220 ) ) ;
#2915 = CARTESIAN_POINT ( 'NONE',  ( -1.575000000000000400, 5.991033590416504850, 0.9093266739736605153 ) ) ;
#2916 = LINE ( 'NONE', #100241, #26441 ) ;
#2917 = CARTESIAN_POINT ( 'NONE',  ( 24.04502899532563731, 11.60987280939110988, -102.9077690896810680 ) ) ;
#2918 = ORIENTED_EDGE ( 'NONE', *, *, #62425, .T. ) ;
#2919 = FACE_OUTER_BOUND ( 'NONE', #76343, .T. ) ;
#2920 = CARTESIAN_POINT ( 'NONE',  ( 9.803591785532175251, 9.158331018206532694E-16, 0.000000000000000000 ) ) ;
#2921 = ADVANCED_FACE ( 'NONE', ( #742, #33137 ), #17194, .F. ) ;
#2922 = STYLED_ITEM ( 'NONE', ( #94053 ), #85974 ) ;
#2924 = CARTESIAN_POINT ( 'NONE',  ( 135.1173779534703385, 9.000000000000000000, -0.06812261570393607357 ) ) ;
#2923 = CARTESIAN_POINT ( 'NONE',  ( 0.000000000000000000, -0.8865213383406709280, 1.535499999999998533 ) ) ;
#2925 = EDGE_CURVE ( 'NONE', #19449, #80506, #19058, .T. ) ;
#2926 = UNCERTAINTY_MEASURE_WITH_UNIT (LENGTH_MEASURE( 1.000000000000000082E-05 ), #15598, 'distance_accuracy_value', 'NONE');
#2927 = CARTESIAN_POINT ( 'NONE',  ( -2.538289633418789659, 35.66666666666666430, -4.396446609406720718 ) ) ;
#2929 = DIRECTION ( 'NONE',  ( 0.000000000000000000, 1.000000000000000000, 0.000000000000000000 ) ) ;
#2928 = CARTESIAN_POINT ( 'NONE',  ( 11.47981621940137487, 27.05322565627309572, 3.698132038749207595 ) ) ;
#2930 = EDGE_CURVE ( 'NONE', #60474, #104597, #44833, .T. ) ;
#2931 = CARTESIAN_POINT ( 'NONE',  ( 77.09781221943876517, 20.70159387115323213, -91.07797419980931863 ) ) ;
#2932 = CARTESIAN_POINT ( 'NONE',  ( -1.012499999999998623, 30.25104825038200573, -1.753701442663489152 ) ) ;
#2933 = CARTESIAN_POINT ( 'NONE',  ( 6.123233995736766282E-16, 0.000000000000000000, 5.000000000000000000 ) ) ;
#2934 = EDGE_CURVE ( 'NONE', #63020, #8594, #84708, .T. ) ;
#2935 = CARTESIAN_POINT ( 'NONE',  ( 2.886751345948131764, 53.41666666666667140, 4.999999999999999112 ) ) ;
#2936 = COLOUR_RGB ( '',0.6470588235294117974, 0.6196078431372549211, 0.5882352941176470784 ) ;
#2937 = ORIENTED_EDGE ( 'NONE', *, *, #57814, .F. ) ;
#2938 = DIRECTION ( 'NONE',  ( -0.000000000000000000, 1.000000000000000000, -0.000000000000000000 ) ) ;
#2939 = EDGE_CURVE ( 'NONE', #3615, #31165, #35785, .T. ) ;
#2940 = LINE ( 'NONE', #35352, #28351 ) ;
#2941 = CARTESIAN_POINT ( 'NONE',  ( 63.99999999719639732, 35.20889288029872688, -97.80991110449065218 ) ) ;
#2942 = CARTESIAN_POINT ( 'NONE',  ( 3.807434450128183379, 80.08333333333332860, 2.198223304703357694 ) ) ;
#2943 = EDGE_CURVE ( 'NONE', #39422, #42874, #68270, .T. ) ;
#2944 = CARTESIAN_POINT ( 'NONE',  ( 5.092611608061018202, -11.49999999999999645, 1.535370928319151229 ) ) ;
#2945 = ADVANCED_FACE ( 'NONE', ( #2844 ), #58026, .T. ) ;
#2946 = PRODUCT_RELATED_PRODUCT_CATEGORY ( 'part', '', ( #2670 ) ) ;
#2947 = CARTESIAN_POINT ( 'NONE',  ( 5.076579266837575766, 54.99999999999999289, -9.325524824625680413E-16 ) ) ;
#2948 = ADVANCED_FACE ( 'NONE', ( #45361 ), #91945, .F. ) ;
#2949 = CONICAL_SURFACE ( 'NONE', #31829, 3.000000000000000000, 0.7853981633974322918 ) ;
#2950 = DIRECTION ( 'NONE',  ( 4.956352788505163391E-17, 1.000000000000000000, 0.000000000000000000 ) ) ;
#2951 = ORIENTED_EDGE ( 'NONE', *, *, #74123, .T. ) ;
#2952 = DIRECTION ( 'NONE',  ( 0.5000000000000017764, -0.8660254037844377084, 0.000000000000000000 ) ) ;
#2953 = AXIS2_PLACEMENT_3D ( 'NONE', #97874, #82948, #50550 ) ;
#2954 = DIRECTION ( 'NONE',  ( 1.000000000000000000, 0.000000000000000000, 6.938893903907150280E-15 ) ) ;
#2955 = LINE ( 'NONE', #42838, #81729 ) ;
#2956 =( BOUNDED_CURVE ( )  B_SPLINE_CURVE ( 2, ( #19268, #49294, #8825, #3374, #41280, #68263, #35781 ),
 .UNSPECIFIED., .F., .F. ) 
 B_SPLINE_CURVE_WITH_KNOTS ( ( 3, 2, 2, 3 ),
 ( 0.2222222222222222654, 0.2240740740740741199, 0.2259259259259259744, 0.2277777777777778290 ),
 .UNSPECIFIED. ) 
 CURVE ( )  GEOMETRIC_REPRESENTATION_ITEM ( )  RATIONAL_B_SPLINE_CURVE ( ( 0.9999999999999960032, 0.8660254037844427044, 1.000000000000000000, 0.8660254037844387076, 1.000000000000000000, 0.8660254037844347108, 1.000000000000003997 ) ) 
 REPRESENTATION_ITEM ( '' )  );
#2957 = CARTESIAN_POINT ( 'NONE',  ( 23.27518729743642112, 5.886249215941830037, -105.9554115653542397 ) ) ;
#2958 = CARTESIAN_POINT ( 'NONE',  ( 52.23806266128165277, 3.426105021230119618, -71.93667533549997017 ) ) ;
#2959 = CARTESIAN_POINT ( 'NONE',  ( -1.574999999999989964, 30.55056357959379199, -0.2438239410463657608 ) ) ;
#2960 = CARTESIAN_POINT ( 'NONE',  ( 0.000000000000000000, 2.741498459558215053E-14, -59.39999999999997726 ) ) ;
#2961 = DIRECTION ( 'NONE',  ( -1.000000000000000000, -1.224606353822377258E-16, -0.000000000000000000 ) ) ;
#2962 = VERTEX_POINT ( 'NONE', #27787 ) ;
#2963 = CARTESIAN_POINT ( 'NONE',  ( 58.65882078431594948, 39.10322687190468116, -99.51601028392285286 ) ) ;
#2964 = DIRECTION ( 'NONE',  ( 0.000000000000000000, -0.000000000000000000, -1.000000000000000000 ) ) ;
#2965 = VERTEX_POINT ( 'NONE', #101747 ) ;
#2966 = CARTESIAN_POINT ( 'NONE',  ( 134.8654217570123137, -3.749999999999999556, -0.5000000000000029976 ) ) ;
#2967 = EDGE_LOOP ( 'NONE', ( #688, #55061, #52343, #99379 ) ) ;
#2968 = CIRCLE ( 'NONE', #75985, 3.500000000000000000 ) ;
#2969 = CARTESIAN_POINT ( 'NONE',  ( 58.69536272054461534, 24.23300041184594988, -101.4668916186955983 ) ) ;
#2970 = CIRCLE ( 'NONE', #57256, 1.500000000000002220 ) ;
#2971 = LINE ( 'NONE', #67876, #9001 ) ;
#2972 = VERTEX_POINT ( 'NONE', #35254 ) ;
#2974 = EDGE_CURVE ( 'NONE', #31751, #37619, #27265, .T. ) ;
#2973 = CARTESIAN_POINT ( 'NONE',  ( 63.00000000000001421, 8.000000000000000000, -127.0000000000000000 ) ) ;
#2975 = CARTESIAN_POINT ( 'NONE',  ( 4.330127018922195425, 90.83333333333332860, 2.499999999999996447 ) ) ;
#2976 = CARTESIAN_POINT ( 'NONE',  ( 7.569766283423539299, 13.03042110287309185, 5.397731750490036617 ) ) ;
#2977 =( GEOMETRIC_REPRESENTATION_CONTEXT ( 3 ) GLOBAL_UNCERTAINTY_ASSIGNED_CONTEXT ( ( #56782 ) ) GLOBAL_UNIT_ASSIGNED_CONTEXT ( ( #54738, #69128, #77588 ) ) REPRESENTATION_CONTEXT ( 'NONE', 'WORKASPACE' ) );
#2978 = CARTESIAN_POINT ( 'NONE',  ( 8.059645863676001554, 0.000000000000000000, 3.386218036986186064 ) ) ;
#2979 = DIRECTION ( 'NONE',  ( 1.000000000000000000, 1.023331397418598922E-16, 0.000000000000000000 ) ) ;
#2980 = FACE_OUTER_BOUND ( 'NONE', #67038, .T. ) ;
#2981 = EDGE_CURVE ( 'NONE', #16715, #88776, #35923, .T. ) ;
#2982 = ORIENTED_EDGE ( 'NONE', *, *, #91205, .T. ) ;
#2983 = EDGE_LOOP ( 'NONE', ( #60062, #25186, #95074, #29653 ) ) ;
#2984 = ADVANCED_FACE ( 'NONE', ( #93745 ), #20854, .T. ) ;
#2985 = SHAPE_DEFINITION_REPRESENTATION ( #92200, #69172 ) ;
#2986 = CIRCLE ( 'NONE', #104868, 1.500000000000002220 ) ;
#2987 = CIRCLE ( 'NONE', #25021, 17.00000000000046541 ) ;
#2988 = VERTEX_POINT ( 'NONE', #3380 ) ;
#2989 = CARTESIAN_POINT ( 'NONE',  ( -6.152160080140355980, -2.000000000000001776, -11.99999999999999822 ) ) ;
#2990 = LINE ( 'NONE', #35406, #32991 ) ;
#2992 = EDGE_LOOP ( 'NONE', ( #8545, #31382, #8726, #64240 ) ) ;
#2991 = DIRECTION ( 'NONE',  ( -0.000000000000000000, -1.000000000000000000, -0.000000000000000000 ) ) ;
#2993 = DIRECTION ( 'NONE',  ( -1.000000000000000000, -1.224606353822377258E-16, -0.000000000000000000 ) ) ;
#2994 = DIRECTION ( 'NONE',  ( 0.4999999999999996114, 0.8660254037844389297, 0.000000000000000000 ) ) ;
#2995 = AXIS2_PLACEMENT_3D ( 'NONE', #70980, #31064, #86931 ) ;
#2996 = DIRECTION ( 'NONE',  ( 0.000000000000000000, -1.000000000000000000, -6.015044231849833901E-15 ) ) ;
#2997 = CARTESIAN_POINT ( 'NONE',  ( 134.6926815230336558, 4.308354305426965070, -0.2544470315944020733 ) ) ;
#2998 = EDGE_CURVE ( 'NONE', #60677, #93230, #4948, .T. ) ;
#2999 = DIRECTION ( 'NONE',  ( 0.000000000000000000, 0.000000000000000000, -1.000000000000000000 ) ) ;
#3000 = FACE_OUTER_BOUND ( 'NONE', #60732, .T. ) ;
#3001 = ORIENTED_EDGE ( 'NONE', *, *, #55525, .F. ) ;
#3002 = ORIENTED_EDGE ( 'NONE', *, *, #40841, .T. ) ;
#3003 = VERTEX_POINT ( 'NONE', #77774 ) ;
#3004 = LINE ( 'NONE', #68429, #63173 ) ;
#3005 = CYLINDRICAL_SURFACE ( 'NONE', #64991, 26.00000022134316779 ) ;
#3006 = FACE_OUTER_BOUND ( 'NONE', #97957, .T. ) ;
#3007 = CARTESIAN_POINT ( 'NONE',  ( -10.15585624154917177, -2.000000000000001776, -11.49999999999999645 ) ) ;
#3008 = ORIENTED_EDGE ( 'NONE', *, *, #46879, .T. ) ;
#3009 = CARTESIAN_POINT ( 'NONE',  ( -1.113604000661152224E-16, 27.40565262287082859, 1.818653347947321253 ) ) ;
#3010 = EDGE_CURVE ( 'NONE', #90473, #10542, #100163, .T. ) ;
#3011 = LINE ( 'NONE', #35426, #57504 ) ;
#3012 = FACE_BOUND ( 'NONE', #59819, .T. ) ;
#3013 = CARTESIAN_POINT ( 'NONE',  ( 28.19640821446782297, 2.249774322810190247E-15, 0.000000000000000000 ) ) ;
#3014 = CARTESIAN_POINT ( 'NONE',  ( 0.000000000000000000, 0.000000000000000000, 0.000000000000000000 ) ) ;
#3015 = ORIENTED_EDGE ( 'NONE', *, *, #38301, .F. ) ;
#3016 = ADVANCED_FACE ( 'NONE', ( #102265 ), #54633, .T. ) ;
#3017 = DIRECTION ( 'NONE',  ( 0.000000000000000000, 1.000000000000000000, 0.000000000000000000 ) ) ;
#3018 =( GEOMETRIC_REPRESENTATION_CONTEXT ( 3 ) GLOBAL_UNCERTAINTY_ASSIGNED_CONTEXT ( ( #26264 ) ) GLOBAL_UNIT_ASSIGNED_CONTEXT ( ( #9847, #8300, #10376 ) ) REPRESENTATION_CONTEXT ( 'NONE', 'WORKASPACE' ) );
#3019 = ORIENTED_EDGE ( 'NONE', *, *, #86512, .F. ) ;
#3020 = EDGE_CURVE ( 'NONE', #33259, #3086, #12086, .T. ) ;
#3021 = CARTESIAN_POINT ( 'NONE',  ( -4.330127018922193649, 75.66666666666665719, 2.500000000000000444 ) ) ;
#3022 = ORIENTED_EDGE ( 'NONE', *, *, #22950, .T. ) ;
#3023 = DIRECTION ( 'NONE',  ( -0.000000000000000000, -0.000000000000000000, -1.000000000000000000 ) ) ;
#3024 = VECTOR ( 'NONE', #48838, 1000.000000000000000 ) ;
#3025 = CARTESIAN_POINT ( 'NONE',  ( 5.773502691896257311, 61.75000000000000000, -1.060575238724906964E-15 ) ) ;
#3026 = CARTESIAN_POINT ( 'NONE',  ( 0.000000000000000000, 55.50000000000000000, 5.000000000000000888 ) ) ;
#3027 = VECTOR ( 'NONE', #14237, 1000.000000000000000 ) ;
#3028 = DIRECTION ( 'NONE',  ( 0.000000000000000000, 0.8660254037844471453, -0.4999999999999854561 ) ) ;
#3029 = CARTESIAN_POINT ( 'NONE',  ( 0.7875000000000007550, 14.22770514373833528, -1.363990010960490995 ) ) ;
#3030 = VERTEX_POINT ( 'NONE', #76211 ) ;
#3031 = DIRECTION ( 'NONE',  ( 1.000000000000000000, 0.000000000000000000, 0.000000000000000000 ) ) ;
#3032 = ORIENTED_EDGE ( 'NONE', *, *, #52434, .F. ) ;
#3033 = CARTESIAN_POINT ( 'NONE',  ( -1.113604000661152224E-16, 9.434732870168645036, 1.818653347947321253 ) ) ;
#3034 = ORIENTED_EDGE ( 'NONE', *, *, #97049, .T. ) ;
#3035 = LINE ( 'NONE', #66873, #8054 ) ;
#3037 = CARTESIAN_POINT ( 'NONE',  ( 3.807434450128181602, 81.91666666666667140, -2.198223304703363024 ) ) ;
#3036 = DIRECTION ( 'NONE',  ( 0.000000000000000000, 0.000000000000000000, -1.000000000000000000 ) ) ;
#3038 = CARTESIAN_POINT ( 'NONE',  ( 53.04989251308153797, 3.009311128146670011, -70.94161609877512831 ) ) ;
#3039 = FILL_AREA_STYLE ('',( #67408 ) ) ;
#3040 = DIRECTION ( 'NONE',  ( 0.000000000000000000, 0.000000000000000000, -1.000000000000000000 ) ) ;
#3041 = EDGE_LOOP ( 'NONE', ( #101773, #82455, #100966, #31348 ) ) ;
#3042 = CARTESIAN_POINT ( 'NONE',  ( 2.538289633418786995, 18.83333333333333215, -4.396446609406722494 ) ) ;
#3043 = DIRECTION ( 'NONE',  ( 0.000000000000000000, -1.000000000000000000, 0.000000000000000000 ) ) ;
#3044 = VECTOR ( 'NONE', #34805, 1000.000000000000000 ) ;
#3045 = CARTESIAN_POINT ( 'NONE',  ( 3.872667833178410124, 0.000000000000000000, -5.831161449818924147 ) ) ;
#3046 = EDGE_CURVE ( 'NONE', #63004, #16295, #3889, .T. ) ;
#3047 = AXIS2_PLACEMENT_3D ( 'NONE', #29832, #102705, #71318 ) ;
#3048 = AXIS2_PLACEMENT_3D ( 'NONE', #94665, #70732, #21768 ) ;
#3049 = VERTEX_POINT ( 'NONE', #78813 ) ;
#3050 = CARTESIAN_POINT ( 'NONE',  ( 28.00000000000001421, 5.218373646485149225E-14, 12.00000000000000711 ) ) ;
#3051 = CARTESIAN_POINT ( 'NONE',  ( -2.886751345948129988, 40.91666666666667140, -5.000000000000000000 ) ) ;
#3052 = VECTOR ( 'NONE', #71468, 1000.000000000000000 ) ;
#3053 = PRODUCT_DEFINITION_SHAPE ( 'NONE', 'NONE',  #81549 ) ;
#3055 = DIRECTION ( 'NONE',  ( 3.581901996822916170E-16, -1.000000000000000000, 0.000000000000000000 ) ) ;
#3054 =( NAMED_UNIT ( * ) PLANE_ANGLE_UNIT ( ) SI_UNIT ( $, .RADIAN. ) );
#3056 = DIRECTION ( 'NONE',  ( -0.5000000000000029976, -0.000000000000000000, -0.8660254037844369313 ) ) ;
#3057 = ADVANCED_FACE ( 'NONE', ( #70342 ), #18879, .T. ) ;
#3058 = AXIS2_PLACEMENT_3D ( 'NONE', #32770, #65270, #71650 ) ;
#3059 = LINE ( 'NONE', #19489, #20391 ) ;
#3060 = VECTOR ( 'NONE', #39084, 1000.000000000000114 ) ;
#3061 = CARTESIAN_POINT ( 'NONE',  ( 36.73088303756792783, 23.82708923333151674, -96.35782931317015709 ) ) ;
#3062 = VECTOR ( 'NONE', #7089, 1000.000000000000000 ) ;
#3063 = DIRECTION ( 'NONE',  ( -2.312964634635740689E-15, 1.000000000000000000, 0.000000000000000000 ) ) ;
#3064 = ADVANCED_FACE ( 'NONE', ( #30431 ), #47464, .T. ) ;
#3065 = CARTESIAN_POINT ( 'NONE',  ( 2.385244779468109755E-15, 4.041451884327381450, -0.3126073911696451990 ) ) ;
#3066 = CARTESIAN_POINT ( 'NONE',  ( 2.538289633418786995, 40.83333333333333570, -4.396446609406722494 ) ) ;
#3067 = ADVANCED_FACE ( 'NONE', ( #39463 ), #58541, .F. ) ;
#3068 = CARTESIAN_POINT ( 'NONE',  ( -2.886751345948129988, 87.91666666666667140, -5.000000000000000000 ) ) ;
#3069 = CARTESIAN_POINT ( 'NONE',  ( -32.00000000000000000, 6.000000000000001776, 4.000000000000012434 ) ) ;
#3070 = ORIENTED_EDGE ( 'NONE', *, *, #62169, .T. ) ;
#3071 = CARTESIAN_POINT ( 'NONE',  ( -7.557241495712458956, 0.2473358276655136523, -18.09192738563405811 ) ) ;
#3072 = CARTESIAN_POINT ( 'NONE',  ( 4.330127018922195425, 85.33333333333332860, 2.499999999999996447 ) ) ;
#3073 = ORIENTED_EDGE ( 'NONE', *, *, #72437, .T. ) ;
#3074 = VECTOR ( 'NONE', #19341, 1000.000000000000000 ) ;
#3075 = DIRECTION ( 'NONE',  ( 4.956352788505163391E-17, 1.000000000000000000, 0.000000000000000000 ) ) ;
#3077 = DIRECTION ( 'NONE',  ( -0.000000000000000000, -1.000000000000000000, -0.000000000000000000 ) ) ;
#3076 = DIRECTION ( 'NONE',  ( 0.000000000000000000, 0.000000000000000000, -1.000000000000000000 ) ) ;
#3078 = FACE_OUTER_BOUND ( 'NONE', #45095, .T. ) ;
#3079 = CARTESIAN_POINT ( 'NONE',  ( -35.37905783249750158, 8.274346994984975723, 46.15054914008211995 ) ) ;
#3080 = LINE ( 'NONE', #44033, #6764 ) ;
#3081 = CARTESIAN_POINT ( 'NONE',  ( 0.000000000000000000, -2.307179676972448856, -16.19999999999999929 ) ) ;
#3082 = ORIENTED_EDGE ( 'NONE', *, *, #36509, .F. ) ;
#3083 = MECHANICAL_DESIGN_GEOMETRIC_PRESENTATION_REPRESENTATION (  '', ( #59197 ), #74430 ) ;
#3084 = CYLINDRICAL_SURFACE ( 'NONE', #29483, 1.499999999999978240 ) ;
#3085 = VERTEX_POINT ( 'NONE', #5468 ) ;
#3086 = VERTEX_POINT ( 'NONE', #87330 ) ;
#3087 = CARTESIAN_POINT ( 'NONE',  ( 70.76119508494738852, 13.52597370520179254, 5.843034082881030322 ) ) ;
#3088 = CARTESIAN_POINT ( 'NONE',  ( -2.873466758195392767, 13.00000000000000000, 7.256364383397394313 ) ) ;
#3089 = CARTESIAN_POINT ( 'NONE',  ( -4.330127018922193649, 83.16666666666667140, 2.500000000000000444 ) ) ;
#3091 = EDGE_CURVE ( 'NONE', #98087, #47948, #32491, .T. ) ;
#3090 = DIRECTION ( 'NONE',  ( -0.9756097560975611760, -8.462065736472531835E-17, 0.2195121951219503598 ) ) ;
#3092 = CARTESIAN_POINT ( 'NONE',  ( 21.50000000000000000, 2.225722048072170115E-15, 0.000000000000000000 ) ) ;
#3093 = CARTESIAN_POINT ( 'NONE',  ( 15.67542648054294219, 19.49999999999998224, 57.80000000000001137 ) ) ;
#3094 = ORIENTED_EDGE ( 'NONE', *, *, #24679, .F. ) ;
#3095 = CARTESIAN_POINT ( 'NONE',  ( -4.704717426747810016, 13.00000000000000000, 6.291090204042436795 ) ) ;
#3096 = ORIENTED_EDGE ( 'NONE', *, *, #80660, .T. ) ;
#3097 = EDGE_CURVE ( 'NONE', #104578, #41291, #70065, .T. ) ;
#3098 = STYLED_ITEM ( 'NONE', ( #46965 ), #36883 ) ;
#3099 = DIRECTION ( 'NONE',  ( 0.8660254037844380415, -1.239301848229037495E-16, -0.5000000000000008882 ) ) ;
#3100 = EDGE_LOOP ( 'NONE', ( #8347, #61391, #48127, #41063 ) ) ;
#3101 = DIRECTION ( 'NONE',  ( 0.000000000000000000, -0.000000000000000000, 1.000000000000000000 ) ) ;
#3102 = ORIENTED_EDGE ( 'NONE', *, *, #66993, .F. ) ;
#3104 = EDGE_LOOP ( 'NONE', ( #30178, #64345, #99944, #84999 ) ) ;
#3103 = CIRCLE ( 'NONE', #12593, 1.000000000000000000 ) ;
#3105 = CARTESIAN_POINT ( 'NONE',  ( 0.000000000000000000, 2.741498459558215053E-14, -36.99999999999998579 ) ) ;
#3106 = FACE_OUTER_BOUND ( 'NONE', #25958, .T. ) ;
#3107 = DIRECTION ( 'NONE',  ( -1.000000000000000000, 0.000000000000000000, 0.000000000000000000 ) ) ;
#3108 = DIRECTION ( 'NONE',  ( -0.4492481119297200287, -0.8934070370931616045, 0.000000000000000000 ) ) ;
#3110 = ORIENTED_EDGE ( 'NONE', *, *, #45378, .T. ) ;
#3109 = DIRECTION ( 'NONE',  ( -0.000000000000000000, 8.063230763406558297E-15, -1.000000000000000000 ) ) ;
#3111 = DIRECTION ( 'NONE',  ( 1.000000000000000000, -0.000000000000000000, -0.000000000000000000 ) ) ;
#3112 = EDGE_CURVE ( 'NONE', #70285, #65653, #16033, .T. ) ;
#3113 = VECTOR ( 'NONE', #63589, 1000.000000000000000 ) ;
#3114 = AXIS2_PLACEMENT_3D ( 'NONE', #80452, #96445, #48569 ) ;
#3115 = LINE ( 'NONE', #60032, #82746 ) ;
#3116 = DIRECTION ( 'NONE',  ( 1.000000000000000000, 1.224606353822377258E-16, 0.000000000000000000 ) ) ;
#3117 =( GEOMETRIC_REPRESENTATION_CONTEXT ( 3 ) GLOBAL_UNCERTAINTY_ASSIGNED_CONTEXT ( ( #81442 ) ) GLOBAL_UNIT_ASSIGNED_CONTEXT ( ( #67948, #76934, #53034 ) ) REPRESENTATION_CONTEXT ( 'NONE', 'WORKASPACE' ) );
#3118 = DIRECTION ( 'NONE',  ( 0.000000000000000000, 0.000000000000000000, 1.000000000000000000 ) ) ;
#3119 = VECTOR ( 'NONE', #62359, 1000.000000000000000 ) ;
#3120 = ORIENTED_EDGE ( 'NONE', *, *, #59382, .T. ) ;
#3121 = ORIENTED_EDGE ( 'NONE', *, *, #77354, .F. ) ;
#3122 = CARTESIAN_POINT ( 'NONE',  ( -3.807434450128182490, 28.58333333333333215, -2.198223304703359915 ) ) ;
#3123 = CARTESIAN_POINT ( 'NONE',  ( 5.126487111520962259, -11.49999999999999467, 1.646291207807854207 ) ) ;
#3124 = ITEM_DEFINED_TRANSFORMATION ( 'NONE', 'NONE', #100221,  #101372 ) ;
#3125 = DIRECTION ( 'NONE',  ( 1.000000000000000000, 1.093919984946259898E-16, 1.093919984946259898E-16 ) ) ;
#3126 = AXIS2_PLACEMENT_3D ( 'NONE', #77211, #36815, #101705 ) ;
#3127 = VERTEX_POINT ( 'NONE', #55971 ) ;
#3128 = FACE_OUTER_BOUND ( 'NONE', #61765, .T. ) ;
#3129 = ORIENTED_EDGE ( 'NONE', *, *, #69868, .F. ) ;
#3130 = LINE ( 'NONE', #10028, #74482 ) ;
#3131 = CARTESIAN_POINT ( 'NONE',  ( -1.113604000661152224E-16, 0.4492729938175545334, 1.818653347947321253 ) ) ;
#3132 = ADVANCED_FACE ( 'NONE', ( #37889 ), #103303, .F. ) ;
#3133 = CARTESIAN_POINT ( 'NONE',  ( 68.22945627589280093, 27.37892046489559306, 14.79786455008819068 ) ) ;
#3134 = CONICAL_SURFACE ( 'NONE', #23426, 1.219500000000000917, 0.9599310885968759255 ) ;
#3135 = CARTESIAN_POINT ( 'NONE',  ( -1.012500000000000178, 20.06752705718410112, 1.753701442663488042 ) ) ;
#3136 = CARTESIAN_POINT ( 'NONE',  ( 4.000000000000057732, 3.499999999999999112, -23.00000000000000000 ) ) ;
#3137 = CARTESIAN_POINT ( 'NONE',  ( 135.0000000000000568, 2.999999999999999112, -15.84668806854088530 ) ) ;
#3138 = AXIS2_PLACEMENT_3D ( 'NONE', #51940, #59931, #98742 ) ;
#3139 = ORIENTED_EDGE ( 'NONE', *, *, #12646, .F. ) ;
#3140 = LINE ( 'NONE', #58452, #25220 ) ;
#3141 = CARTESIAN_POINT ( 'NONE',  ( 60.00000000000000000, 20.00000000000000000, -99.99999999999998579 ) ) ;
#3142 = ORIENTED_EDGE ( 'NONE', *, *, #60366, .T. ) ;
#3143 = ORIENTED_EDGE ( 'NONE', *, *, #22116, .T. ) ;
#3144 = EDGE_CURVE ( 'NONE', #35261, #80141, #71537, .T. ) ;
#3145 = CARTESIAN_POINT ( 'NONE',  ( 59.99999999999999289, 11.00000000000000000, -54.49999999999997868 ) ) ;
#3146 = CONICAL_SURFACE ( 'NONE', #32043, 3.000000000000030642, 1.047197551196606513 ) ;
#3147 = ORIENTED_EDGE ( 'NONE', *, *, #36608, .T. ) ;
#3148 = CARTESIAN_POINT ( 'NONE',  ( 5.490651284563416112, -11.50000000000000178, 1.964028191306759874 ) ) ;
#3149 = EDGE_CURVE ( 'NONE', #103360, #67680, #68230, .T. ) ;
#3150 = VERTEX_POINT ( 'NONE', #13949 ) ;
#3151 = CARTESIAN_POINT ( 'NONE',  ( 0.000000000000000000, 36.14332787345818332, -7.433106671744703853 ) ) ;
#3152 = VERTEX_POINT ( 'NONE', #46926 ) ;
#3153 = CARTESIAN_POINT ( 'NONE',  ( -4.330127018922193649, 45.33333333333333570, -2.499999999999998668 ) ) ;
#3154 = CARTESIAN_POINT ( 'NONE',  ( 75.10956220382794868, 23.39036388432468527, -98.41589003629449905 ) ) ;
#3155 = VECTOR ( 'NONE', #5883, 1000.000000000000000 ) ;
#3156 = ADVANCED_FACE ( 'NONE', ( #31991 ), #22926, .F. ) ;
#3157 = ORIENTED_EDGE ( 'NONE', *, *, #32471, .T. ) ;
#3158 = DIRECTION ( 'NONE',  ( 0.000000000000000000, -1.000000000000000000, -6.015044231849833901E-15 ) ) ;
#3159 = CARTESIAN_POINT ( 'NONE',  ( -31.74999999999995737, 0.000000000000000000, 1.499999999999990008 ) ) ;
#3160 = ORIENTED_EDGE ( 'NONE', *, *, #59691, .F. ) ;
#3161 = ORIENTED_EDGE ( 'NONE', *, *, #69852, .F. ) ;
#3162 = DIRECTION ( 'NONE',  ( -0.000000000000000000, -0.000000000000000000, 1.000000000000000000 ) ) ;
#3163 = EDGE_LOOP ( 'NONE', ( #84326, #90986 ) ) ;
#3164 = DIRECTION ( 'NONE',  ( -1.000000000000000000, -0.000000000000000000, -0.000000000000000000 ) ) ;
#3165 = CARTESIAN_POINT ( 'NONE',  ( 3.807434450128181602, 65.91666666666667140, -2.198223304703363024 ) ) ;
#3167 = LINE ( 'NONE', #100489, #85856 ) ;
#3166 = DIRECTION ( 'NONE',  ( 1.000000000000000000, 0.000000000000000000, 0.000000000000000000 ) ) ;
#3168 = ORIENTED_EDGE ( 'NONE', *, *, #89148, .T. ) ;
#3169 = CARTESIAN_POINT ( 'NONE',  ( -4.330127018922193649, 94.33333333333332860, -2.499999999999998668 ) ) ;
#3170 = CARTESIAN_POINT ( 'NONE',  ( 4.330127018922192761, 34.66666666666666430, -2.500000000000002220 ) ) ;
#3171 = DIRECTION ( 'NONE',  ( 0.000000000000000000, 0.000000000000000000, 1.000000000000000000 ) ) ;
#3172 = EDGE_CURVE ( 'NONE', #27266, #76518, #46409, .T. ) ;
#3173 = CARTESIAN_POINT ( 'NONE',  ( 10.61884086195995458, 5.607388636033935114, 99.27383533601964416 ) ) ;
#3174 = ORIENTED_EDGE ( 'NONE', *, *, #75319, .T. ) ;
#3175 = DIRECTION ( 'NONE',  ( 0.000000000000000000, 0.000000000000000000, 1.000000000000000000 ) ) ;
#3176 = DIRECTION ( 'NONE',  ( 0.000000000000000000, 0.000000000000000000, -1.000000000000000000 ) ) ;
#3177 = CARTESIAN_POINT ( 'NONE',  ( 32.52347977984099003, 24.04799264938227310, -94.43292590664134423 ) ) ;
#3178 = CARTESIAN_POINT ( 'NONE',  ( -5.773502691896257311, 24.75000000000000355, 3.535250795749689387E-16 ) ) ;
#3179 = CARTESIAN_POINT ( 'NONE',  ( 1.012499999999999512, 4.193214608963842238, 1.753701442663488264 ) ) ;
#3181 = CARTESIAN_POINT ( 'NONE',  ( 17.00000000000000000, -3.499999999999999112, -44.00000000000004263 ) ) ;
#3180 = PLANE ( 'NONE',  #16515 ) ;
#3182 =( NAMED_UNIT ( * ) SI_UNIT ( $, .STERADIAN. ) SOLID_ANGLE_UNIT ( ) );
#3183 = VERTEX_POINT ( 'NONE', #98983 ) ;
#3184 = CARTESIAN_POINT ( 'NONE',  ( 146.4999999999999716, -3.749999999999999556, -49.00000000000003553 ) ) ;
#3185 = EDGE_CURVE ( 'NONE', #22884, #57888, #17076, .T. ) ;
#3186 = AXIS2_PLACEMENT_3D ( 'NONE', #75566, #18122, #90482 ) ;
#3187 = CARTESIAN_POINT ( 'NONE',  ( 56.40553504264720885, 31.26600232781632371, -92.99999999999998579 ) ) ;
#3188 = CARTESIAN_POINT ( 'NONE',  ( 20.19640821446782297, 9.639376512966943232E-16, 0.000000000000000000 ) ) ;
#3189 = CARTESIAN_POINT ( 'NONE',  ( 0.000000000000000000, 88.00000000000000000, 5.000000000000000000 ) ) ;
#3190 = B_SPLINE_CURVE_WITH_KNOTS ( 'NONE', 3,
 ( #80436, #57587, #82532, #32046 ),
 .UNSPECIFIED., .F., .F.,
 ( 4, 4 ),
 ( 0.000000000000000000, 0.5830079759902611070 ),
 .UNSPECIFIED. ) ;
#3191 = ORIENTED_EDGE ( 'NONE', *, *, #68434, .F. ) ;
#3192 = CARTESIAN_POINT ( 'NONE',  ( 22.00000000000000355, 6.999999999999992895, 45.00000000000000711 ) ) ;
#3193 = UNCERTAINTY_MEASURE_WITH_UNIT (LENGTH_MEASURE( 1.000000000000000082E-05 ), #93632, 'distance_accuracy_value', 'NONE');
#3194 = CARTESIAN_POINT ( 'NONE',  ( 3.807434450128183379, 23.08333333333333215, 2.198223304703357694 ) ) ;
#3195 = AXIS2_PLACEMENT_3D ( 'NONE', #69350, #26756, #11356 ) ;
#3196 = ADVANCED_FACE ( 'NONE', ( #83013 ), #74510, .T. ) ;
#3197 = AXIS2_PLACEMENT_3D ( 'NONE', #101297, #91708, #93305 ) ;
#3198 = CARTESIAN_POINT ( 'NONE',  ( -1.575000000000000400, 19.46776939257824424, 0.9093266739736605153 ) ) ;
#3199 = DIRECTION ( 'NONE',  ( 4.861089079315995314E-20, -0.2822886550475652845, 0.9593295133745427528 ) ) ;
#3200 = VECTOR ( 'NONE', #93984, 1000.000000000000000 ) ;
#3203 = EDGE_CURVE ( 'NONE', #85321, #58610, #66563, .T. ) ;
#3202 = CARTESIAN_POINT ( 'NONE',  ( 145.5000004110720795, -2.999999999999999112, -25.99837247991569811 ) ) ;
#3201 =( GEOMETRIC_REPRESENTATION_CONTEXT ( 3 ) GLOBAL_UNCERTAINTY_ASSIGNED_CONTEXT ( ( #82224 ) ) GLOBAL_UNIT_ASSIGNED_CONTEXT ( ( #20146, #95164, #52663 ) ) REPRESENTATION_CONTEXT ( 'NONE', 'WORKASPACE' ) );
#3204 = EDGE_LOOP ( 'NONE', ( #90283, #77956, #32812, #70096 ) ) ;
#3205 = FACE_OUTER_BOUND ( 'NONE', #88751, .T. ) ;
#3206 = CARTESIAN_POINT ( 'NONE',  ( -3.777955771074792546E-15, 8.000000000000000000, -45.73470774521948812 ) ) ;
#3207 = B_SPLINE_CURVE_WITH_KNOTS ( 'NONE', 3,
 ( #70995, #104480, #47065, #103951 ),
 .UNSPECIFIED., .F., .F.,
 ( 4, 4 ),
 ( 2.380735200829118704E-07, 0.002921158011986706854 ),
 .UNSPECIFIED. ) ;
#3208 = ORIENTED_EDGE ( 'NONE', *, *, #17645, .F. ) ;
#3209 = CARTESIAN_POINT ( 'NONE',  ( 23.99999999999999289, 1.971681346627239228E-16, -1.610000000000000320 ) ) ;
#3210 = VERTEX_POINT ( 'NONE', #25550 ) ;
#3211 = CIRCLE ( 'NONE', #89792, 1.500000000000000888 ) ;
#3213 = CARTESIAN_POINT ( 'NONE',  ( 26.00389574064786302, 3.174527493462572014, -69.41499259153570733 ) ) ;
#3212 = CARTESIAN_POINT ( 'NONE',  ( 6.964319086682997373, 13.00000000000000000, 5.284186190961179364 ) ) ;
#3214 = DIRECTION ( 'NONE',  ( 0.000000000000000000, 0.000000000000000000, 1.000000000000000000 ) ) ;
#3215 = CARTESIAN_POINT ( 'NONE',  ( -5.076579266837575766, 71.50000000000001421, 3.108508274875226969E-16 ) ) ;
#3216 = CARTESIAN_POINT ( 'NONE',  ( 40.00000000000000000, 38.00000000000000000, -18.00000000000000000 ) ) ;
#3217 = AXIS2_PLACEMENT_3D ( 'NONE', #89576, #16725, #88538 ) ;
#3218 = VECTOR ( 'NONE', #31678, 1000.000000000000000 ) ;
#3219 = CIRCLE ( 'NONE', #59254, 1.500000000000000888 ) ;
#3220 = ORIENTED_EDGE ( 'NONE', *, *, #24758, .T. ) ;
#3221 = ORIENTED_EDGE ( 'NONE', *, *, #23672, .F. ) ;
#3222 = VECTOR ( 'NONE', #44150, 1000.000000000000000 ) ;
#3223 = CARTESIAN_POINT ( 'NONE',  ( -31.74999999999995737, 3.367778697655221012E-16, -2.750000000000000000 ) ) ;
#3224 = EDGE_LOOP ( 'NONE', ( #90990, #2685, #81227, #36769 ) ) ;
#3225 = DIRECTION ( 'NONE',  ( 0.000000000000000000, -8.063230763406558297E-15, 1.000000000000000000 ) ) ;
#3226 = DIRECTION ( 'NONE',  ( 0.000000000000000000, -1.000000000000000000, 0.000000000000000000 ) ) ;
#3228 = EDGE_CURVE ( 'NONE', #44877, #21416, #56367, .T. ) ;
#3227 = SURFACE_STYLE_FILL_AREA ( #19133 ) ;
#3229 = DIRECTION ( 'NONE',  ( 0.000000000000000000, 0.000000000000000000, -1.000000000000000000 ) ) ;
#3230 = FACE_OUTER_BOUND ( 'NONE', #15481, .T. ) ;
#3231 = CARTESIAN_POINT ( 'NONE',  ( 60.38078434608121370, 16.92897303493451489, -86.94894994911327046 ) ) ;
#3232 = AXIS2_PLACEMENT_3D ( 'NONE', #36336, #93761, #85263 ) ;
#3233 = DIRECTION ( 'NONE',  ( 0.000000000000000000, 1.000000000000000000, 6.938893903907171580E-15 ) ) ;
#3234 = ORIENTED_EDGE ( 'NONE', *, *, #18391, .T. ) ;
#3235 = CARTESIAN_POINT ( 'NONE',  ( 5.076579266837575766, 86.00000000000000000, -9.325524824625680413E-16 ) ) ;
#3236 = ADVANCED_FACE ( 'NONE', ( #97935 ), #76777, .F. ) ;
#3237 = AXIS2_PLACEMENT_3D ( 'NONE', #104675, #89216, #96709 ) ;
#3238 = DIRECTION ( 'NONE',  ( 1.000000000000000000, 0.000000000000000000, 0.000000000000000000 ) ) ;
#3239 = CARTESIAN_POINT ( 'NONE',  ( 21.27372036105705533, 25.43771428454811456, 0.000000000000000000 ) ) ;
#3240 = VERTEX_POINT ( 'NONE', #67075 ) ;
#3241 = CARTESIAN_POINT ( 'NONE',  ( 2.886751345948231684, 73.91666666666664298, 4.999999999999826805 ) ) ;
#3242 = SURFACE_STYLE_FILL_AREA ( #93085 ) ;
#3243 = ORIENTED_EDGE ( 'NONE', *, *, #104730, .F. ) ;
#3244 = LINE ( 'NONE', #67072, #37145 ) ;
#3245 = ADVANCED_FACE ( 'NONE', ( #2202 ), #89417, .T. ) ;
#3246 = CARTESIAN_POINT ( 'NONE',  ( 25.27094698821835905, 6.004113905835664511, -24.18656695999019135 ) ) ;
#3247 = CARTESIAN_POINT ( 'NONE',  ( -2.886751345948125103, 15.91666666666666785, -5.000000000000007994 ) ) ;
#3248 = DIRECTION ( 'NONE',  ( 0.000000000000000000, -1.000000000000000000, 0.000000000000000000 ) ) ;
#3249 = ORIENTED_EDGE ( 'NONE', *, *, #16309, .T. ) ;
#3250 = ORIENTED_EDGE ( 'NONE', *, *, #74470, .T. ) ;
#3251 = DIRECTION ( 'NONE',  ( -0.000000000000000000, 0.000000000000000000, -1.000000000000000000 ) ) ;
#3252 = CARTESIAN_POINT ( 'NONE',  ( 3.673940397442097339E-16, -3.000000000000000000, -8.599999999999999645 ) ) ;
#3253 = CARTESIAN_POINT ( 'NONE',  ( 0.000000000000000000, 0.000000000000000000, -3.000000000000000000 ) ) ;
#3254 = CARTESIAN_POINT ( 'NONE',  ( -1.848468560913982150, 13.00000000000000000, -7.635138898556118825 ) ) ;
#3255 = CARTESIAN_POINT ( 'NONE',  ( -7.249999999999999112, 1.951685505061957704, -1.951685505061956150 ) ) ;
#3256 = VERTEX_POINT ( 'NONE', #73989 ) ;
#3257 = CARTESIAN_POINT ( 'NONE',  ( 1.920553148908290098, 5.091984862180975568, -16.35314685314682848 ) ) ;
#3258 = CARTESIAN_POINT ( 'NONE',  ( -0.7875000000000004219, 3.443699279752140185, 1.363990010960491217 ) ) ;
#3259 = FACE_OUTER_BOUND ( 'NONE', #5708, .T. ) ;
#3260 = CIRCLE ( 'NONE', #86447, 3.599999999999999201 ) ;
#3261 = DIRECTION ( 'NONE',  ( -1.000000000000000000, -1.224606353822377258E-16, -0.000000000000000000 ) ) ;
#3262 = DIRECTION ( 'NONE',  ( -0.000000000000000000, -1.000000000000000000, -0.000000000000000000 ) ) ;
#3263 = ORIENTED_EDGE ( 'NONE', *, *, #67265, .F. ) ;
#3264 = FACE_OUTER_BOUND ( 'NONE', #82798, .T. ) ;
#3265 = CARTESIAN_POINT ( 'NONE',  ( 73.71833959859669960, 21.13026973887623328, -19.83367341330623645 ) ) ;
#3266 = ORIENTED_EDGE ( 'NONE', *, *, #15571, .T. ) ;
#3268 = ORIENTED_EDGE ( 'NONE', *, *, #16115, .F. ) ;
#3267 = DIRECTION ( 'NONE',  ( -1.000000000000000000, -1.224606353822377258E-16, -0.000000000000000000 ) ) ;
#3269 = ORIENTED_EDGE ( 'NONE', *, *, #77626, .F. ) ;
#3270 = DIRECTION ( 'NONE',  ( 0.000000000000000000, 1.000000000000000000, 6.938893903907171580E-15 ) ) ;
#3271 = ORIENTED_EDGE ( 'NONE', *, *, #51181, .F. ) ;
#3272 = CIRCLE ( 'NONE', #15083, 3.000000000000002665 ) ;
#3273 = DIRECTION ( 'NONE',  ( 0.000000000000000000, 0.000000000000000000, 1.000000000000000000 ) ) ;
#3274 = AXIS2_PLACEMENT_3D ( 'NONE', #72721, #25312, #64787 ) ;
#3275 = EDGE_LOOP ( 'NONE', ( #65551, #66598, #39497, #88754 ) ) ;
#3276 = AXIS2_PLACEMENT_3D ( 'NONE', #4075, #20530, #78499 ) ;
#3277 = COLOUR_RGB ( '',0.8980392156862745390, 0.8980392156862745390, 0.8980392156862745390 ) ;
#3278 = ORIENTED_EDGE ( 'NONE', *, *, #33694, .F. ) ;
#3279 = DIRECTION ( 'NONE',  ( 0.000000000000000000, -1.000000000000000000, 0.000000000000000000 ) ) ;
#3280 = ADVANCED_FACE ( 'NONE', ( #60157 ), #69974, .T. ) ;
#3281 = ORIENTED_EDGE ( 'NONE', *, *, #925, .F. ) ;
#3282 = AXIS2_PLACEMENT_3D ( 'NONE', #27116, #43639, #101579 ) ;
#3283 = DIRECTION ( 'NONE',  ( 0.000000000000000000, 0.000000000000000000, 1.000000000000000000 ) ) ;
#3284 = CARTESIAN_POINT ( 'NONE',  ( 0.000000000000000000, 65.00000000000000000, 5.000000000000000000 ) ) ;
#3285 = ORIENTED_EDGE ( 'NONE', *, *, #6530, .F. ) ;
#3286 = ORIENTED_EDGE ( 'NONE', *, *, #84858, .T. ) ;
#3287 = CARTESIAN_POINT ( 'NONE',  ( 18.50000000000000000, -4.999999999999998224, 23.00000000000000000 ) ) ;
#3288 = EDGE_CURVE ( 'NONE', #73090, #97063, #52708, .T. ) ;
#3289 = CARTESIAN_POINT ( 'NONE',  ( 0.7874999999999997558, 27.55541028747667553, 1.363990010960491217 ) ) ;
#3290 = AXIS2_PLACEMENT_3D ( 'NONE', #20368, #47497, #54957 ) ;
#3291 = FACE_OUTER_BOUND ( 'NONE', #29446, .T. ) ;
#3292 = CARTESIAN_POINT ( 'NONE',  ( 75.60256886966412537, 21.04407094211968143, 1.765783403932882800 ) ) ;
#3294 = PLANE ( 'NONE',  #86019 ) ;
#3293 = VECTOR ( 'NONE', #100255, 1000.000000000000000 ) ;
#3295 = CARTESIAN_POINT ( 'NONE',  ( 3.807434450128183379, 51.08333333333333570, 2.198223304703357694 ) ) ;
#3296 = DIRECTION ( 'NONE',  ( 0.000000000000000000, 0.000000000000000000, -1.000000000000000000 ) ) ;
#3297 = DIRECTION ( 'NONE',  ( 0.000000000000000000, 0.000000000000000000, 1.000000000000000000 ) ) ;
#3298 = AXIS2_PLACEMENT_3D ( 'NONE', #97160, #73236, #80656 ) ;
#3299 = VERTEX_POINT ( 'NONE', #28181 ) ;
#3300 = CARTESIAN_POINT ( 'NONE',  ( 4.330127018922195425, 102.3333333333333286, 2.499999999999996447 ) ) ;
#3301 = CARTESIAN_POINT ( 'NONE',  ( -1.375000000000002887, 2.381569860407204864, -2.399999999999999911 ) ) ;
#3302 = AXIS2_PLACEMENT_3D ( 'NONE', #28126, #77069, #94076 ) ;
#3303 = DIRECTION ( 'NONE',  ( -7.133073868100880082E-31, 3.854941057726240562E-16, -1.000000000000000000 ) ) ;
#3304 = EDGE_CURVE ( 'NONE', #100981, #13452, #80276, .T. ) ;
#3305 = CARTESIAN_POINT ( 'NONE',  ( 0.000000000000000000, -2.307179676972448856, -60.20000000000000284 ) ) ;
#3306 = UNCERTAINTY_MEASURE_WITH_UNIT (LENGTH_MEASURE( 1.000000000000000082E-05 ), #46983, 'distance_accuracy_value', 'NONE');
#3307 = EDGE_LOOP ( 'NONE', ( #87126, #73421, #98959, #82763, #40700, #74664 ) ) ;
#3308 =( NAMED_UNIT ( * ) PLANE_ANGLE_UNIT ( ) SI_UNIT ( $, .RADIAN. ) );
#3309 = CARTESIAN_POINT ( 'NONE',  ( 24.50000000000000000, 1.219500000000004469, 1.493456771560200031E-16 ) ) ;
#3310 = CARTESIAN_POINT ( 'NONE',  ( -1.012499999999998623, 23.06268034930113231, -1.753701442663489152 ) ) ;
#3311 = CARTESIAN_POINT ( 'NONE',  ( 5.072162789920457548, -11.49999999999999645, 0.4728946696412024142 ) ) ;
#3312 = EDGE_CURVE ( 'NONE', #64403, #9728, #18623, .T. ) ;
#3313 = CARTESIAN_POINT ( 'NONE',  ( -2.538289633418789659, 95.66666666666667140, -4.396446609406720718 ) ) ;
#3314 = CARTESIAN_POINT ( 'NONE',  ( -1.431776572278624076E-16, 0.8992729938175543225, 2.338268590217983167 ) ) ;
#3316 = DIRECTION ( 'NONE',  ( -0.9937313161588017252, -8.531326714644990039E-17, 0.1117947730678653107 ) ) ;
#3315 = CARTESIAN_POINT ( 'NONE',  ( 90.21669601649858805, 8.000000000000000000, -49.14532359088720170 ) ) ;
#3317 = CYLINDRICAL_SURFACE ( 'NONE', #45266, 5.000000000000000000 ) ;
#3318 = ORIENTED_EDGE ( 'NONE', *, *, #101858, .F. ) ;
#3319 = ORIENTED_EDGE ( 'NONE', *, *, #86234, .F. ) ;
#3320 = CARTESIAN_POINT ( 'NONE',  ( 21.49999999999995737, 40.00000000000000000, -92.99999999999998579 ) ) ;
#3321 = EDGE_CURVE ( 'NONE', #77398, #53088, #36193, .T. ) ;
#3322 = CARTESIAN_POINT ( 'NONE',  ( 1.300000000000000044, -1.108512516844086138, -0.6399999999999996803 ) ) ;
#3323 = CARTESIAN_POINT ( 'NONE',  ( 5.561646995266944948, -11.50000000000000000, 1.811904856649847240 ) ) ;
#3325 = LINE ( 'NONE', #93170, #101228 ) ;
#3324 = PRESENTATION_STYLE_ASSIGNMENT (( #43740 ) ) ;
#3326 = CARTESIAN_POINT ( 'NONE',  ( 0.000000000000000000, 48.25000000000000000, 4.396446609406721606 ) ) ;
#3327 = CARTESIAN_POINT ( 'NONE',  ( 21.77563405646381511, 8.371407699503830457, -104.5317173621977815 ) ) ;
#3328 = CIRCLE ( 'NONE', #27045, 1.219500000000002249 ) ;
#3329 = CARTESIAN_POINT ( 'NONE',  ( 135.0000000000001137, -2.999999999999999112, -16.03137303340310993 ) ) ;
#3330 = EDGE_CURVE ( 'NONE', #35492, #19251, #83532, .T. ) ;
#3331 =( REPRESENTATION_RELATIONSHIP ('NONE','NONE', #86648, #17351 ) REPRESENTATION_RELATIONSHIP_WITH_TRANSFORMATION ( #27157 )SHAPE_REPRESENTATION_RELATIONSHIP( ) );
#3332 = CARTESIAN_POINT ( 'NONE',  ( -1.012500000000000178, 21.41461903245432197, 1.753701442663488264 ) ) ;
#3334 = EDGE_CURVE ( 'NONE', #72668, #3355, #353, .T. ) ;
#3333 = DIRECTION ( 'NONE',  ( -0.000000000000000000, -1.000000000000000000, -0.000000000000000000 ) ) ;
#3335 = ADVANCED_FACE ( 'NONE', ( #27148 ), #34240, .T. ) ;
#3337 = CARTESIAN_POINT ( 'NONE',  ( -5.773502691896257311, 78.75000000000001421, 3.535250795749689387E-16 ) ) ;
#3336 = DIRECTION ( 'NONE',  ( 0.000000000000000000, 0.000000000000000000, -1.000000000000000000 ) ) ;
#3338 = DIRECTION ( 'NONE',  ( -0.000000000000000000, -0.000000000000000000, 1.000000000000000000 ) ) ;
#3339 = ORIENTED_EDGE ( 'NONE', *, *, #53727, .F. ) ;
#3340 = CARTESIAN_POINT ( 'NONE',  ( -7.949999999999996625, 4.000000000000000000, -14.11271249798301142 ) ) ;
#3341 = VERTEX_POINT ( 'NONE', #68146 ) ;
#3342 = CARTESIAN_POINT ( 'NONE',  ( 8.291689176250118365, 22.94806950585699568, -18.44022633560522806 ) ) ;
#3344 = DIRECTION ( 'NONE',  ( -1.000000000000000000, -1.224606353822377258E-16, -0.000000000000000000 ) ) ;
#3343 = CARTESIAN_POINT ( 'NONE',  ( 66.12701665379260874, 28.25028571273082179, 12.99999999999999822 ) ) ;
#3345 = DIRECTION ( 'NONE',  ( 1.000000000000000000, 0.000000000000000000, 0.000000000000000000 ) ) ;
#3346 = EDGE_CURVE ( 'NONE', #46785, #4680, #92019, .T. ) ;
#3347 = LINE ( 'NONE', #28290, #81534 ) ;
#3348 = AXIS2_PLACEMENT_3D ( 'NONE', #63887, #63375, #96830 ) ;
#3349 = AXIS2_PLACEMENT_3D ( 'NONE', #47728, #70606, #72156 ) ;
#3350 = VERTEX_POINT ( 'NONE', #93090 ) ;
#3351 =( GEOMETRIC_REPRESENTATION_CONTEXT ( 3 ) GLOBAL_UNCERTAINTY_ASSIGNED_CONTEXT ( ( #48501 ) ) GLOBAL_UNIT_ASSIGNED_CONTEXT ( ( #80453, #11258, #18690 ) ) REPRESENTATION_CONTEXT ( 'NONE', 'WORKASPACE' ) );
#3352 = AXIS2_PLACEMENT_3D ( 'NONE', #51822, #43850, #58736 ) ;
#3353 = ORIENTED_EDGE ( 'NONE', *, *, #103547, .F. ) ;
#3354 = DIRECTION ( 'NONE',  ( 4.956352788505162775E-17, 1.000000000000000000, -0.000000000000000000 ) ) ;
#3355 = VERTEX_POINT ( 'NONE', #69187 ) ;
#3356 = CARTESIAN_POINT ( 'NONE',  ( 6.675792746535583966, 19.65260399318008311, -0.3270280316869628723 ) ) ;
#3357 = DIRECTION ( 'NONE',  ( -0.000000000000000000, -0.000000000000000000, -1.000000000000000000 ) ) ;
#3358 = CARTESIAN_POINT ( 'NONE',  ( -39.00295378766724497, 10.84598155117494578, 43.67694780210828753 ) ) ;
#3359 = CARTESIAN_POINT ( 'NONE',  ( -31.74999999999995737, 1.836970198721017608E-16, -1.499999999999990008 ) ) ;
#3361 = EDGE_CURVE ( 'NONE', #79960, #2205, #52177, .T. ) ;
#3360 = DIRECTION ( 'NONE',  ( 0.000000000000000000, 0.000000000000000000, -1.000000000000000000 ) ) ;
#3362 = DIRECTION ( 'NONE',  ( 0.000000000000000000, 1.000000000000000000, 6.938893903907157380E-15 ) ) ;
#3363 = PRESENTATION_LAYER_ASSIGNMENT (  '', '', ( #30521 ) ) ;
#3364 = CARTESIAN_POINT ( 'NONE',  ( -4.330127018922193649, 25.16666666666666430, 2.500000000000000444 ) ) ;
#3365 = AXIS2_PLACEMENT_3D ( 'NONE', #46640, #55160, #53075 ) ;
#3366 = CARTESIAN_POINT ( 'NONE',  ( 5.137095799059213874, -11.49999999999999645, 0.9485581955783407571 ) ) ;
#3367 = ORIENTED_EDGE ( 'NONE', *, *, #10580, .F. ) ;
#3368 = AXIS2_PLACEMENT_3D ( 'NONE', #68576, #43578, #51557 ) ;
#3369 = ADVANCED_FACE ( 'NONE', ( #69710 ), #60681, .T. ) ;
#3370 = VECTOR ( 'NONE', #5243, 1000.000000000000000 ) ;
#3371 = CARTESIAN_POINT ( 'NONE',  ( -31.74999999999995737, 0.000000000000000000, 0.000000000000000000 ) ) ;
#3372 = LINE ( 'NONE', #68778, #46725 ) ;
#3373 = ORIENTED_EDGE ( 'NONE', *, *, #74322, .T. ) ;
#3374 = CARTESIAN_POINT ( 'NONE',  ( -5.773502691896257311, 35.25000000000000000, 3.535250795749689387E-16 ) ) ;
#3375 = CARTESIAN_POINT ( 'NONE',  ( -25.00000000000001421, 12.99999999999999467, 14.99999999999999467 ) ) ;
#3376 = CARTESIAN_POINT ( 'NONE',  ( 0.000000000000000000, 2.418969229021947925E-14, -29.39999999999997371 ) ) ;
#3377 = PRODUCT_DEFINITION_CONTEXT ( 'detailed design', #1304, 'design' ) ;
#3378 = EDGE_LOOP ( 'NONE', ( #87642, #9777, #100935, #82194, #57774 ) ) ;
#3379 = EDGE_CURVE ( 'NONE', #22573, #33578, #59640, .T. ) ;
#3380 = CARTESIAN_POINT ( 'NONE',  ( 2.000000000000000000, -0.8865213383406754799, -1.535500000000002307 ) ) ;
#3381 = ORIENTED_EDGE ( 'NONE', *, *, #89729, .F. ) ;
#3382 = DIRECTION ( 'NONE',  ( -1.000000000000000000, -1.224606353822377258E-16, -0.000000000000000000 ) ) ;
#3383 = CARTESIAN_POINT ( 'NONE',  ( 2.886751345948126879, 52.08333333333332860, -5.000000000000000888 ) ) ;
#3384 = ORIENTED_EDGE ( 'NONE', *, *, #67222, .F. ) ;
#3386 = ORIENTED_EDGE ( 'NONE', *, *, #79636, .F. ) ;
#3385 = DIRECTION ( 'NONE',  ( 1.000000000000000000, 1.023331397418598922E-16, 0.000000000000000000 ) ) ;
#3387 = EDGE_LOOP ( 'NONE', ( #42286, #36108, #103137, #2817 ) ) ;
#3388 = CARTESIAN_POINT ( 'NONE',  ( 12.99999999999999112, 12.99999999999998046, 39.23999999999999488 ) ) ;
#3389 = FILL_AREA_STYLE_COLOUR ( '', #80144 ) ;
#3390 = AXIS2_PLACEMENT_3D ( 'NONE', #12847, #19757, #13897 ) ;
#3391 = CARTESIAN_POINT ( 'NONE',  ( 11.50917639361219713, 27.15370015299516737, 3.055965244055854235 ) ) ;
#3392 = CARTESIAN_POINT ( 'NONE',  ( 71.13747252852472513, 24.04423051893048324, 3.481040825681093853 ) ) ;
#3393 = DIRECTION ( 'NONE',  ( 0.000000000000000000, 0.000000000000000000, 1.000000000000000000 ) ) ;
#3394 = UNCERTAINTY_MEASURE_WITH_UNIT (LENGTH_MEASURE( 1.000000000000000082E-05 ), #47178, 'distance_accuracy_value', 'NONE');
#3395 = ORIENTED_EDGE ( 'NONE', *, *, #15320, .F. ) ;
#3396 = ORIENTED_EDGE ( 'NONE', *, *, #54096, .T. ) ;
#3397 = EDGE_CURVE ( 'NONE', #56880, #47067, #41089, .T. ) ;
#3398 = CARTESIAN_POINT ( 'NONE',  ( 16.75647721689691139, 12.77593616192176817, -104.3782386084521647 ) ) ;
#3399 = ORIENTED_EDGE ( 'NONE', *, *, #69025, .T. ) ;
#3400 = ORIENTED_EDGE ( 'NONE', *, *, #40057, .F. ) ;
#3401 = CARTESIAN_POINT ( 'NONE',  ( 0.000000000000000000, 47.50000000000000000, 5.000000000000000000 ) ) ;
#3402 = LINE ( 'NONE', #11346, #90764 ) ;
#3403 = ORIENTED_EDGE ( 'NONE', *, *, #56980, .F. ) ;
#3405 = ORIENTED_EDGE ( 'NONE', *, *, #102940, .F. ) ;
#3404 = CARTESIAN_POINT ( 'NONE',  ( 649.9999999999998863, 0.000000000000000000, -50.00000000000000000 ) ) ;
#3406 = CARTESIAN_POINT ( 'NONE',  ( 54.43336015158637053, 6.043674313464485692, -23.65942072229210780 ) ) ;
#3407 = AXIS2_PLACEMENT_3D ( 'NONE', #28001, #60504, #12075 ) ;
#3408 = CARTESIAN_POINT ( 'NONE',  ( -1.431776572278624076E-16, 2.246364969087772501, 2.338268590217984055 ) ) ;
#3409 = LINE ( 'NONE', #95871, #45318 ) ;
#3410 = ORIENTED_EDGE ( 'NONE', *, *, #2943, .T. ) ;
#3411 = DIRECTION ( 'NONE',  ( 0.000000000000000000, -0.000000000000000000, -1.000000000000000000 ) ) ;
#3412 = CARTESIAN_POINT ( 'NONE',  ( 3.267763041090747736E-16, 21.07010886890587642, -9.826863478097275006 ) ) ;
#3413 = CARTESIAN_POINT ( 'NONE',  ( 0.01353191538075745187, 15.76286783938108904, -87.66752484512463184 ) ) ;
#3414 = AXIS2_PLACEMENT_3D ( 'NONE', #27009, #51000, #34467 ) ;
#3415 = CARTESIAN_POINT ( 'NONE',  ( 0.000000000000000000, 94.00000000000000000, 5.000000000000000000 ) ) ;
#3416 = ORIENTED_EDGE ( 'NONE', *, *, #18306, .T. ) ;
#3417 = EDGE_CURVE ( 'NONE', #64541, #103974, #27474, .T. ) ;
#3418 = VERTEX_POINT ( 'NONE', #101614 ) ;
#3419 = DIRECTION ( 'NONE',  ( 0.000000000000000000, -8.063230763406558297E-15, 1.000000000000000000 ) ) ;
#3420 = ADVANCED_FACE ( 'NONE', ( #3768 ), #51643, .F. ) ;
#3421 = VERTEX_POINT ( 'NONE', #43127 ) ;
#3422 = ORIENTED_EDGE ( 'NONE', *, *, #81925, .T. ) ;
#3423 = CARTESIAN_POINT ( 'NONE',  ( 130.0000000000001137, 5.999999999999998224, -19.99999999999999645 ) ) ;
#3424 = CARTESIAN_POINT ( 'NONE',  ( -25.00000000000001421, 0.9999999999999965583, 25.00000000000000000 ) ) ;
#3425 = ORIENTED_EDGE ( 'NONE', *, *, #15106, .T. ) ;
#3426 = ORIENTED_EDGE ( 'NONE', *, *, #85604, .F. ) ;
#3427 = CARTESIAN_POINT ( 'NONE',  ( -3.571428571428571175, 4.373738568383404417E-16, 9.480888224575629408 ) ) ;
#3428 = ADVANCED_FACE ( 'NONE', ( #75533 ), #68657, .T. ) ;
#3429 = CARTESIAN_POINT ( 'NONE',  ( -1.575000000000000400, 1.946849639876069515, 0.9093266739736605153 ) ) ;
#3430 = MECHANICAL_DESIGN_GEOMETRIC_PRESENTATION_REPRESENTATION (  '', ( #93441 ), #83233 ) ;
#3431 = CARTESIAN_POINT ( 'NONE',  ( -4.330127018922193649, 31.33333333333333215, -2.499999999999998668 ) ) ;
#3432 = DIRECTION ( 'NONE',  ( 0.000000000000000000, -1.000000000000000000, 0.000000000000000000 ) ) ;
#3433 = COLOUR_RGB ( '',0.6470588235294117974, 0.6196078431372549211, 0.5882352941176470784 ) ;
#3434 = CARTESIAN_POINT ( 'NONE',  ( 3.807434450128181602, 33.91666666666666430, -2.198223304703363024 ) ) ;
#3435 = DIRECTION ( 'NONE',  ( -0.000000000000000000, -0.000000000000000000, -1.000000000000000000 ) ) ;
#3436 = DIRECTION ( 'NONE',  ( -1.000000000000000000, -1.224606353822377258E-16, -0.000000000000000000 ) ) ;
#3437 = EDGE_CURVE ( 'NONE', #82133, #88777, #55316, .T. ) ;
#3438 = ORIENTED_EDGE ( 'NONE', *, *, #13508, .F. ) ;
#3439 = CIRCLE ( 'NONE', #33982, 250.0000000000000000 ) ;
#3440 = PRODUCT_DEFINITION_FORMATION_WITH_SPECIFIED_SOURCE ( 'ANY', '', #37381, .NOT_KNOWN. ) ;
#3441 = ORIENTED_EDGE ( 'NONE', *, *, #35867, .F. ) ;
#3442 = CIRCLE ( 'NONE', #59457, 9.000000000000000000 ) ;
#3443 = CARTESIAN_POINT ( 'NONE',  ( 10.71029477982125222, 14.64676722513141804, 7.364592172979652851 ) ) ;
#3444 = CARTESIAN_POINT ( 'NONE',  ( -2.886751345948030067, 89.41666666666667140, -5.000000000000171418 ) ) ;
#3445 = DIRECTION ( 'NONE',  ( 0.000000000000000000, -1.000000000000000000, 0.000000000000000000 ) ) ;
#3446 = ORIENTED_EDGE ( 'NONE', *, *, #39561, .F. ) ;
#3447 = ORIENTED_EDGE ( 'NONE', *, *, #62678, .T. ) ;
#3448 = CARTESIAN_POINT ( 'NONE',  ( 0.000000000000000000, 3.000000000000067502, -78.99999999999994316 ) ) ;
#3449 = CARTESIAN_POINT ( 'NONE',  ( -5.773502691896257311, 78.25000000000001421, 3.535250795749689387E-16 ) ) ;
#3450 = DIRECTION ( 'NONE',  ( 0.000000000000000000, 1.000000000000000000, 0.000000000000000000 ) ) ;
#3451 = CARTESIAN_POINT ( 'NONE',  ( 2.024999999999999911, 17.37261610046122229, 1.169134295108992694 ) ) ;
#3452 = CARTESIAN_POINT ( 'NONE',  ( 2.750000000000000000, 1.330988860919483541, -0.1715101482986576831 ) ) ;
#3453 = ADVANCED_FACE ( 'NONE', ( #63835 ), #103176, .T. ) ;
#3454 = VECTOR ( 'NONE', #358, 1000.000000000000114 ) ;
#3455 = VECTOR ( 'NONE', #77840, 1000.000000000000000 ) ;
#3456 = CARTESIAN_POINT ( 'NONE',  ( -0.7875000000000004219, 6.140791255022356232, 1.363990010960491217 ) ) ;
#3458 = CARTESIAN_POINT ( 'NONE',  ( 24.99999999999998224, 15.00000000000000178, 9.106978261849295819 ) ) ;
#3457 =( BOUNDED_CURVE ( )  B_SPLINE_CURVE ( 3, ( #101992, #93976, #3079, #35498 ),
 .UNSPECIFIED., .F., .F. ) 
 B_SPLINE_CURVE_WITH_KNOTS ( ( 4, 4 ),
 ( 0.000000000000000000, 1.602559373085371774 ),
 .UNSPECIFIED. ) 
 CURVE ( )  GEOMETRIC_REPRESENTATION_ITEM ( )  RATIONAL_B_SPLINE_CURVE ( ( 1.000000000000000000, 0.7971920987995473329, 0.7971920987995473329, 1.000000000000000000 ) ) 
 REPRESENTATION_ITEM ( '' )  );
#3459 = CARTESIAN_POINT ( 'NONE',  ( 80.00000000000000000, 13.00000000000000000, 6.000000000000000000 ) ) ;
#3460 = VERTEX_POINT ( 'NONE', #102652 ) ;
#3461 = CONICAL_SURFACE ( 'NONE', #5117, 2.307179676972476390, 1.047197551196589638 ) ;
#3462 = CARTESIAN_POINT ( 'NONE',  ( 0.000000000000000000, 4.000000000000002665, 9.000000000000000000 ) ) ;
#3463 = CARTESIAN_POINT ( 'NONE',  ( 132.5000000000001137, 6.499999999999999112, -44.00000000000004263 ) ) ;
#3464 = ADVANCED_FACE ( 'NONE', ( #30311 ), #38276, .T. ) ;
#3465 = CARTESIAN_POINT ( 'NONE',  ( 0.000000000000000000, 95.50000000000000000, 5.000000000000000000 ) ) ;
#3467 = CARTESIAN_POINT ( 'NONE',  ( 9.999999999999996447, 12.99999999999999822, 11.99999999999999822 ) ) ;
#3466 = DIRECTION ( 'NONE',  ( -1.000000000000000000, -1.224606353822377258E-16, -0.000000000000000000 ) ) ;
#3468 = CARTESIAN_POINT ( 'NONE',  ( 3.807434450128181602, 35.91666666666666430, -2.198223304703363024 ) ) ;
#3470 = CARTESIAN_POINT ( 'NONE',  ( 177.5113880936646638, 3.199999999999999734, -124.4400156680533485 ) ) ;
#3469 = CARTESIAN_POINT ( 'NONE',  ( 10.16598233398885220, 25.80847100634349900, 3.115190442823755124 ) ) ;
#3471 = ADVANCED_FACE ( 'NONE', ( #54790 ), #62803, .T. ) ;
#3472 = ADVANCED_BREP_SHAPE_REPRESENTATION ( '', ( #58038, #101372 ), #14720 ) ;
#3473 = AXIS2_PLACEMENT_3D ( 'NONE', #10245, #91064, #42704 ) ;
#3474 = CARTESIAN_POINT ( 'NONE',  ( 78.14217159775427035, 19.52872179838115585, -95.63408868538195406 ) ) ;
#3475 = CARTESIAN_POINT ( 'NONE',  ( -1.431776572278624076E-16, 27.40565262287082859, 2.338268590217984055 ) ) ;
#3476 = EDGE_CURVE ( 'NONE', #39586, #30627, #55152, .T. ) ;
#3477 = CARTESIAN_POINT ( 'NONE',  ( -4.330127018922193649, 58.66666666666666430, 2.500000000000000444 ) ) ;
#3478 = ORIENTED_EDGE ( 'NONE', *, *, #73636, .F. ) ;
#3479 = DIRECTION ( 'NONE',  ( -0.000000000000000000, -1.000000000000000000, -0.000000000000000000 ) ) ;
#3480 = CYLINDRICAL_SURFACE ( 'NONE', #45312, 1.500000000000001332 ) ;
#3481 = DIRECTION ( 'NONE',  ( 1.060575238724912092E-16, -0.8660254037844389297, -0.4999999999999993339 ) ) ;
#3482 = CARTESIAN_POINT ( 'NONE',  ( 3.807434450128181602, 81.91666666666667140, -2.198223304703363024 ) ) ;
#3483 = EDGE_CURVE ( 'NONE', #98168, #10003, #38811, .T. ) ;
#3484 = DIRECTION ( 'NONE',  ( 0.000000000000000000, -1.000000000000000000, 0.000000000000000000 ) ) ;
#3485 = CARTESIAN_POINT ( 'NONE',  ( 3.807434450128181602, 57.91666666666666430, -2.198223304703363024 ) ) ;
#3486 = AXIS2_PLACEMENT_3D ( 'NONE', #4917, #54378, #86783 ) ;
#3487 = DIRECTION ( 'NONE',  ( -0.9753912222204051963, 0.000000000000000000, -0.2204812092115428501 ) ) ;
#3488 = ORIENTED_EDGE ( 'NONE', *, *, #76974, .T. ) ;
#3489 = FACE_OUTER_BOUND ( 'NONE', #46646, .T. ) ;
#3490 = DIRECTION ( 'NONE',  ( 1.000000000000000000, 0.000000000000000000, 0.000000000000000000 ) ) ;
#3491 = DIRECTION ( 'NONE',  ( 1.000000000000000000, 0.000000000000000000, 0.000000000000000000 ) ) ;
#3492 = LINE ( 'NONE', #52949, #35849 ) ;
#3493 = CARTESIAN_POINT ( 'NONE',  ( 2.651860890716364771, 3.081487911019577365E-30, 3.500000000000000000 ) ) ;
#3494 = LINE ( 'NONE', #4532, #20512 ) ;
#3495 = EDGE_CURVE ( 'NONE', #55534, #39091, #94670, .T. ) ;
#3496 = DIRECTION ( 'NONE',  ( -1.000000000000000000, 0.000000000000000000, 0.000000000000000000 ) ) ;
#3497 = AXIS2_PLACEMENT_3D ( 'NONE', #21437, #53948, #3450 ) ;
#3498 = DIRECTION ( 'NONE',  ( -1.000000000000000000, -0.000000000000000000, -0.000000000000000000 ) ) ;
#3499 = ORIENTED_EDGE ( 'NONE', *, *, #75442, .T. ) ;
#3500 = CARTESIAN_POINT ( 'NONE',  ( 57.83676126442621523, 39.09254403891032581, -99.89659841842366461 ) ) ;
#3502 = DIRECTION ( 'NONE',  ( -0.000000000000000000, -0.000000000000000000, 1.000000000000000000 ) ) ;
#3501 = PRESENTATION_LAYER_ASSIGNMENT (  '', '', ( #13580 ) ) ;
#3503 = VERTEX_POINT ( 'NONE', #13891 ) ;
#3504 = ORIENTED_EDGE ( 'NONE', *, *, #16464, .T. ) ;
#3505 = EDGE_CURVE ( 'NONE', #77817, #65258, #71688, .T. ) ;
#3506 = CARTESIAN_POINT ( 'NONE',  ( -8.420498804870870657, 13.00000000000000000, -2.349375218871807558 ) ) ;
#3507 = CARTESIAN_POINT ( 'NONE',  ( 0.000000000000000000, -0.000000000000000000, 0.000000000000000000 ) ) ;
#3508 = ORIENTED_EDGE ( 'NONE', *, *, #35453, .F. ) ;
#3509 = CARTESIAN_POINT ( 'NONE',  ( 26.00000000000000355, 2.225722048072170115E-15, 0.000000000000000000 ) ) ;
#3510 = CARTESIAN_POINT ( 'NONE',  ( 1.300000000000000044, 0.7390083445627159131, -1.280000000000004245 ) ) ;
#3511 = CARTESIAN_POINT ( 'NONE',  ( 2.525629923208365657, 1.717253364505197055, -0.1708300674639690042 ) ) ;
#3512 = CARTESIAN_POINT ( 'NONE',  ( -6.123233995736766282E-16, 20.49999999999999645, -5.000000000000000000 ) ) ;
#3513 = CARTESIAN_POINT ( 'NONE',  ( 0.000000000000000000, 3.000000000000061728, -42.99999999999995737 ) ) ;
#3514 = CARTESIAN_POINT ( 'NONE',  ( 63.12291258998855881, 4.687547434360383569, -104.4086554390246278 ) ) ;
#3515 = ORIENTED_EDGE ( 'NONE', *, *, #78170, .T. ) ;
#3516 = VERTEX_POINT ( 'NONE', #39335 ) ;
#3517 = PRODUCT_CONTEXT ( 'NONE', #52901, 'mechanical' ) ;
#3518 = EDGE_CURVE ( 'NONE', #35854, #67101, #31328, .T. ) ;
#3519 = EDGE_LOOP ( 'NONE', ( #73379, #53000, #84699, #44064 ) ) ;
#3520 = DIRECTION ( 'NONE',  ( 0.000000000000000000, 0.000000000000000000, -1.000000000000000000 ) ) ;
#3521 = LINE ( 'NONE', #20484, #22729 ) ;
#3523 = ORIENTED_EDGE ( 'NONE', *, *, #40462, .F. ) ;
#3522 = DIRECTION ( 'NONE',  ( 0.8660254037844388186, 0.000000000000000000, -0.4999999999999997780 ) ) ;
#3524 = CARTESIAN_POINT ( 'NONE',  ( 8.694044489754571003, 13.00000000000000000, -0.9153985208886121772 ) ) ;
#3525 = CARTESIAN_POINT ( 'NONE',  ( 29.80359178553216992, 1.836970198720679137E-16, -1.500000000000002442 ) ) ;
#3526 = DIRECTION ( 'NONE',  ( 0.000000000000000000, 0.000000000000000000, 1.000000000000000000 ) ) ;
#3527 = CYLINDRICAL_SURFACE ( 'NONE', #48327, 5.000000000000000000 ) ;
#3528 = EDGE_CURVE ( 'NONE', #44222, #98340, #104745, .T. ) ;
#3529 = AXIS2_PLACEMENT_3D ( 'NONE', #75367, #34958, #83874 ) ;
#3530 = CARTESIAN_POINT ( 'NONE',  ( 10.97098787066076042, 24.91333594827740328, 13.74916467784004226 ) ) ;
#3531 = CARTESIAN_POINT ( 'NONE',  ( 33.27550580336513519, 6.173523911231952432, -77.49770309585501593 ) ) ;
#3532 = EDGE_CURVE ( 'NONE', #16104, #3183, #85205, .T. ) ;
#3533 = ORIENTED_EDGE ( 'NONE', *, *, #90788, .T. ) ;
#3534 = EDGE_CURVE ( 'NONE', #104340, #9780, #13825, .T. ) ;
#3535 = ORIENTED_EDGE ( 'NONE', *, *, #99043, .T. ) ;
#3536 = EDGE_CURVE ( 'NONE', #28878, #99574, #37765, .T. ) ;
#3537 = ORIENTED_EDGE ( 'NONE', *, *, #59266, .F. ) ;
#3538 = LINE ( 'NONE', #10940, #90275 ) ;
#3539 = DIRECTION ( 'NONE',  ( 0.000000000000000000, -1.000000000000000000, -4.336808689942013792E-16 ) ) ;
#3540 = DIRECTION ( 'NONE',  ( -8.585144269803463469E-17, 1.000000000000000000, -6.162975822039154730E-33 ) ) ;
#3541 = ORIENTED_EDGE ( 'NONE', *, *, #29577, .T. ) ;
#3542 = CARTESIAN_POINT ( 'NONE',  ( 0.7874999999999997558, 29.35250226274689567, 1.363990010960491217 ) ) ;
#3543 = CARTESIAN_POINT ( 'NONE',  ( -42.59999999999995879, 37.20000000000000284, 35.45000000000001705 ) ) ;
#3544 = CYLINDRICAL_SURFACE ( 'NONE', #11092, 25.00000000000000000 ) ;
#3545 = CARTESIAN_POINT ( 'NONE',  ( -6.123233995736766282E-16, 22.50000000000000000, -5.000000000000000000 ) ) ;
#3546 = ADVANCED_FACE ( 'NONE', ( #80267 ), #18952, .T. ) ;
#3547 = VERTEX_POINT ( 'NONE', #21771 ) ;
#3549 = CARTESIAN_POINT ( 'NONE',  ( 46.00000000000004263, 7.000000000000000000, 26.40000000000006608 ) ) ;
#3548 = CIRCLE ( 'NONE', #56172, 1.500000000000000888 ) ;
#3550 = ADVANCED_FACE ( 'NONE', ( #5338 ), #54283, .T. ) ;
#3551 = EDGE_LOOP ( 'NONE', ( #39882, #60160, #47236, #90031, #45149, #57309 ) ) ;
#3552 = DIRECTION ( 'NONE',  ( 0.000000000000000000, -8.063230763406558297E-15, 1.000000000000000000 ) ) ;
#3553 = AXIS2_PLACEMENT_3D ( 'NONE', #29011, #60960, #28468 ) ;
#3554 = VERTEX_POINT ( 'NONE', #97291 ) ;
#3555 = CARTESIAN_POINT ( 'NONE',  ( 0.000000000000000000, 2.741498459558215053E-14, -42.59999999999998010 ) ) ;
#3556 = CARTESIAN_POINT ( 'NONE',  ( -4.330127018922193649, 61.33333333333332860, -2.499999999999998668 ) ) ;
#3557 = CARTESIAN_POINT ( 'NONE',  ( 40.00000000000000000, 40.00000000000000000, -96.49999999999998579 ) ) ;
#3558 = PRODUCT ( 'Carriage handle', 'Carriage handle', '', ( #89428 ) ) ;
#3559 = DIRECTION ( 'NONE',  ( 8.673617379884036705E-17, -1.000000000000000000, 0.000000000000000000 ) ) ;
#3560 = CARTESIAN_POINT ( 'NONE',  ( -1.575000000000000178, 20.21801172797239587, 0.000000000000000000 ) ) ;
#3561 = ORIENTED_EDGE ( 'NONE', *, *, #60076, .F. ) ;
#3562 = AXIS2_PLACEMENT_3D ( 'NONE', #71427, #31000, #27188 ) ;
#3563 = DIRECTION ( 'NONE',  ( -1.000000000000000000, 0.000000000000000000, -0.000000000000000000 ) ) ;
#3564 = EDGE_CURVE ( 'NONE', #23659, #18474, #42768, .T. ) ;
#3565 = ORIENTED_EDGE ( 'NONE', *, *, #56252, .T. ) ;
#3566 = CARTESIAN_POINT ( 'NONE',  ( -1.575000000000000400, 5.541033590416505561, 0.9093266739736605153 ) ) ;
#3567 = ORIENTED_EDGE ( 'NONE', *, *, #57339, .F. ) ;
#3568 = MECHANICAL_DESIGN_GEOMETRIC_PRESENTATION_REPRESENTATION (  '', ( #39233 ), #90158 ) ;
#3569 = DIRECTION ( 'NONE',  ( 0.000000000000000000, -1.000000000000000000, 1.173683280263405955E-15 ) ) ;
#3571 = CARTESIAN_POINT ( 'NONE',  ( 3.807434450128181602, 86.91666666666667140, -2.198223304703363024 ) ) ;
#3570 = DIRECTION ( 'NONE',  ( 0.000000000000000000, 0.000000000000000000, 1.000000000000000000 ) ) ;
#3572 = FACE_OUTER_BOUND ( 'NONE', #98644, .T. ) ;
#3573 = CARTESIAN_POINT ( 'NONE',  ( 15.19640821446782297, 9.639376512966943232E-16, 0.000000000000000000 ) ) ;
#3574 = ORIENTED_EDGE ( 'NONE', *, *, #72135, .F. ) ;
#3575 = CARTESIAN_POINT ( 'NONE',  ( 3.807434450128183379, 18.08333333333333215, 2.198223304703357694 ) ) ;
#3576 = CARTESIAN_POINT ( 'NONE',  ( 0.000000000000000000, 2.418969229021947925E-14, -36.59999999999998010 ) ) ;
#3577 = DIRECTION ( 'NONE',  ( -0.000000000000000000, -1.000000000000000000, -0.000000000000000000 ) ) ;
#3579 = ADVANCED_FACE ( 'NONE', ( #49947 ), #20711, .F. ) ;
#3578 = AXIS2_PLACEMENT_3D ( 'NONE', #9703, #8153, #202 ) ;
#3580 = ORIENTED_EDGE ( 'NONE', *, *, #57700, .F. ) ;
#3581 = EDGE_CURVE ( 'NONE', #90537, #62386, #39420, .T. ) ;
#3582 = EDGE_CURVE ( 'NONE', #101222, #12441, #98851, .T. ) ;
#3583 = AXIS2_PLACEMENT_3D ( 'NONE', #104732, #6891, #38263 ) ;
#3584 =( BOUNDED_SURFACE ( )  B_SPLINE_SURFACE ( 3, 2, ( 
 ( #41966, #82367, #99384 ),
 ( #73879, #97824, #51029 ),
 ( #34495, #90344, #98339 ),
 ( #73368, #9507, #57938 ),
 ( #8994, #17483, #49455 ),
 ( #24917, #16443, #81842 ),
 ( #48916, #25954, #90855 ),
 ( #81324, #97310, #18513 ),
 ( #74400, #539, #1571 ),
 ( #33972, #32907, #82900 ),
 ( #24390, #89301, #89832 ),
 ( #16967, #66451, #66970 ),
 ( #10035, #8475, #72847 ),
 ( #98866, #58450, #42494 ),
 ( #7952, #41440, #1045 ),
 ( #26489, #33445, #17987 ),
 ( #74917, #91390, #58988 ),
 ( #40400, #3, #32402 ),
 ( #75971, #60051, #60577 ),
 ( #69608, #67502, #83935 ),
 ( #92982, #52607, #4179 ),
 ( #28615, #43024, #37137 ) ),
 .UNSPECIFIED., .F., .F., .F. ) 
 B_SPLINE_SURFACE_WITH_KNOTS ( ( 4, 2, 2, 2, 2, 2, 2, 2, 2, 2, 4 ),
 ( 3, 3 ),
 ( 0.06040965542883700024, 0.06192146137906475584, 0.06343326732929251144, 0.06494507327952026010, 0.06570097625463414137, 0.06645687922974802264, 0.06796868517997578518, 0.06872458815508966645, 0.06948049113020354772, 0.07099229708043131026, 0.07250410303065905893 ),
 ( 0.6128086800160936765, 1.000000000000000000 ),
 .UNSPECIFIED. ) 
 GEOMETRIC_REPRESENTATION_ITEM ( )  RATIONAL_B_SPLINE_SURFACE ( (
 ( 0.8610079906377567927, 0.8865942879932827703, 1.000000000000000000),
 ( 0.8635663024657902476, 0.8886816538477990690, 1.000000000000000000),
 ( 0.8662984585088542300, 0.8909108618634168364, 1.000000000000000000),
 ( 0.8717130884876693742, 0.8953287415013756467, 1.000000000000000000),
 ( 0.8744087652205241312, 0.8975281854883504495, 1.000000000000000000),
 ( 0.8791473101919664579, 0.9013944370004194351, 1.000000000000000000),
 ( 0.8812149147834733576, 0.9030814272952145672, 1.000000000000000000),
 ( 0.8836006591254386144, 0.9050279926913693540, 1.000000000000000000),
 ( 0.8842767540225804357, 0.9055796288864735866, 1.000000000000000000),
 ( 0.8853461172292722559, 0.9064521387264645735, 1.000000000000000000),
 ( 0.8857364632781796754, 0.9067706280540774877, 1.000000000000000000),
 ( 0.8864136597521254934, 0.9073231630425897531, 1.000000000000000000),
 ( 0.8862194051767557923, 0.9071646677554763283, 1.000000000000000000),
 ( 0.8848910041116366809, 0.9060808049542148357, 1.000000000000000000),
 ( 0.8842756247407790315, 0.9055787074881334053, 1.000000000000000000),
 ( 0.8826909348695324287, 0.9042857347195321083, 1.000000000000000000),
 ( 0.8817217038993330203, 0.9034949243069135827, 1.000000000000000000),
 ( 0.8783541926833904334, 0.9007473202619985519, 1.000000000000000000),
 ( 0.8754821774609018448, 0.8984039989970213913, 1.000000000000000000),
 ( 0.8686609475200415265, 0.8928384528785483498, 1.000000000000000000),
 ( 0.8646828373647146293, 0.8895926517949029888, 1.000000000000000000),
 ( 0.8603969122049268670, 0.8860956997284969994, 1.000000000000000000) ) ) 
 REPRESENTATION_ITEM ( '' )  SURFACE ( )  );
#3585 = DIRECTION ( 'NONE',  ( -0.5735764363510538200, -0.8191520442889864695, 0.000000000000000000 ) ) ;
#3586 = CARTESIAN_POINT ( 'NONE',  ( 5.773502691896257311, 43.24999999999999289, -1.060575238724906964E-15 ) ) ;
#3587 = VECTOR ( 'NONE', #91886, 1000.000000000000000 ) ;
#3588 = CARTESIAN_POINT ( 'NONE',  ( 0.000000000000000000, 3.908019874955384498, 1.400889359326703554 ) ) ;
#3589 = ADVANCED_FACE ( 'NONE', ( #50480 ), #89812, .F. ) ;
#3590 = ADVANCED_FACE ( 'NONE', ( #16426 ), #33426, .F. ) ;
#3591 = CARTESIAN_POINT ( 'NONE',  ( 0.000000000000000000, 3.000000000000091926, -77.39999999999994884 ) ) ;
#3592 = CARTESIAN_POINT ( 'NONE',  ( 43.22267103489445361, 23.81777433046520542, -96.35678296767798656 ) ) ;
#3593 = CARTESIAN_POINT ( 'NONE',  ( 46.00000000000004263, 37.20000000000000284, -38.50000000000000000 ) ) ;
#3594 = DIRECTION ( 'NONE',  ( 0.000000000000000000, -8.063230763406558297E-15, 1.000000000000000000 ) ) ;
#3595 = CARTESIAN_POINT ( 'NONE',  ( -2.538289633418787439, 40.33333333333333570, 4.396446609406721606 ) ) ;
#3597 = EDGE_CURVE ( 'NONE', #85209, #3743, #100793, .T. ) ;
#3596 = CONICAL_SURFACE ( 'NONE', #63077, 5.000000000000000888, 1.047197551196596299 ) ;
#3598 = CARTESIAN_POINT ( 'NONE',  ( -2.886751345948129988, 85.91666666666667140, -5.000000000000000000 ) ) ;
#3599 = LINE ( 'NONE', #11004, #69243 ) ;
#3600 = ORIENTED_EDGE ( 'NONE', *, *, #65239, .F. ) ;
#3601 = DIRECTION ( 'NONE',  ( 0.000000000000000000, 0.000000000000000000, 1.000000000000000000 ) ) ;
#3602 = CYLINDRICAL_SURFACE ( 'NONE', #32466, 1.499999999999990008 ) ;
#3603 = ORIENTED_EDGE ( 'NONE', *, *, #76173, .T. ) ;
#3604 = CIRCLE ( 'NONE', #42619, 3.500000000000000444 ) ;
#3606 = CARTESIAN_POINT ( 'NONE',  ( 2.000000000000000000, 0.000000000000000000, 6.146853146853170635 ) ) ;
#3605 = B_SPLINE_CURVE_WITH_KNOTS ( 'NONE', 3,
 ( #32122, #39591, #41678, #81566 ),
 .UNSPECIFIED., .F., .F.,
 ( 4, 4 ),
 ( 0.000000000000000000, 1.000000000000000000 ),
 .UNSPECIFIED. ) ;
#3608 = FACE_OUTER_BOUND ( 'NONE', #47244, .T. ) ;
#3607 = DIRECTION ( 'NONE',  ( 0.000000000000000000, 1.000000000000000000, 9.251858538542896491E-15 ) ) ;
#3609 = LINE ( 'NONE', #52006, #39383 ) ;
#3610 = FACE_OUTER_BOUND ( 'NONE', #34616, .T. ) ;
#3611 = EDGE_CURVE ( 'NONE', #6014, #86974, #7932, .T. ) ;
#3612 = DIRECTION ( 'NONE',  ( 0.000000000000000000, 0.000000000000000000, 1.000000000000000000 ) ) ;
#3613 = CIRCLE ( 'NONE', #44401, 0.3749999999999998890 ) ;
#3614 = CARTESIAN_POINT ( 'NONE',  ( -15.00000000000000178, 14.99999999999999822, 3.499999999999999556 ) ) ;
#3615 = VERTEX_POINT ( 'NONE', #8458 ) ;
#3616 = CARTESIAN_POINT ( 'NONE',  ( 6.123233995736766282E-16, 0.000000000000000000, 5.000000000000000000 ) ) ;
#3617 = ORIENTED_EDGE ( 'NONE', *, *, #58796, .F. ) ;
#3618 = DIRECTION ( 'NONE',  ( -0.000000000000000000, -0.000000000000000000, -1.000000000000000000 ) ) ;
#3619 = VERTEX_POINT ( 'NONE', #74378 ) ;
#3620 = ADVANCED_FACE ( 'NONE', ( #9486 ), #64886, .F. ) ;
#3621 = DIRECTION ( 'NONE',  ( -1.000000000000000000, -1.224606353822377258E-16, -0.000000000000000000 ) ) ;
#3622 = AXIS2_PLACEMENT_3D ( 'NONE', #39483, #48002, #80403 ) ;
#3623 = CARTESIAN_POINT ( 'NONE',  ( 9.102560923133372839, 24.32371155460544898, 14.56778596144012283 ) ) ;
#3624 = CARTESIAN_POINT ( 'NONE',  ( -2.723563454353748377E-15, 8.749999999999998224, 0.000000000000000000 ) ) ;
#3625 = CARTESIAN_POINT ( 'NONE',  ( 0.000000000000000000, 39.46471383110367270, 0.000000000000000000 ) ) ;
#3626 = CARTESIAN_POINT ( 'NONE',  ( -1.575000000000000178, 21.56510370324262027, 0.000000000000000000 ) ) ;
#3627 = DIRECTION ( 'NONE',  ( 0.000000000000000000, 0.000000000000000000, -1.000000000000000000 ) ) ;
#3628 = EDGE_LOOP ( 'NONE', ( #102413, #68335, #54146, #86638 ) ) ;
#3629 = CARTESIAN_POINT ( 'NONE',  ( -31.74999999999995737, 1.836970198721017608E-16, -1.499999999999990008 ) ) ;
#3630 = CARTESIAN_POINT ( 'NONE',  ( -2.760100110745604240, 3.613979757128255585E-17, -11.49999999999999645 ) ) ;
#3631 = EDGE_LOOP ( 'NONE', ( #58020, #76774, #58451, #31776, #9037 ) ) ;
#3632 = CONICAL_SURFACE ( 'NONE', #27368, 1.219500000000000917, 0.9599310885968759255 ) ;
#3633 = DIRECTION ( 'NONE',  ( 0.000000000000000000, 1.000000000000000000, 0.000000000000000000 ) ) ;
#3634 = ORIENTED_EDGE ( 'NONE', *, *, #19614, .F. ) ;
#3635 = AXIS2_PLACEMENT_3D ( 'NONE', #67010, #91432, #43602 ) ;
#3636 = PLANE ( 'NONE',  #77414 ) ;
#3637 = ORIENTED_EDGE ( 'NONE', *, *, #102882, .F. ) ;
#3638 = EDGE_LOOP ( 'NONE', ( #28561, #11018, #10514, #41344 ) ) ;
#3639 = CARTESIAN_POINT ( 'NONE',  ( 2.886751345948131764, 26.91666666666666430, 4.999999999999998224 ) ) ;
#3640 = CARTESIAN_POINT ( 'NONE',  ( 7.150000000000000355, 8.750000000000000000, 8.756224613903579462E-16 ) ) ;
#3641 = CARTESIAN_POINT ( 'NONE',  ( 5.773502691896257311, 83.74999999999998579, -1.060575238724906964E-15 ) ) ;
#3643 = ORIENTED_EDGE ( 'NONE', *, *, #29280, .F. ) ;
#3642 = DIRECTION ( 'NONE',  ( 0.000000000000000000, -0.000000000000000000, 1.000000000000000000 ) ) ;
#3644 = LINE ( 'NONE', #43536, #18492 ) ;
#3645 = AXIS2_PLACEMENT_3D ( 'NONE', #72657, #105105, #51355 ) ;
#3646 = CARTESIAN_POINT ( 'NONE',  ( 28.49999999999999289, 11.00000000000000000, 4.000000000000012434 ) ) ;
#3647 = DIRECTION ( 'NONE',  ( -0.000000000000000000, -0.000000000000000000, -1.000000000000000000 ) ) ;
#3648 = EDGE_CURVE ( 'NONE', #34586, #72034, #80898, .T. ) ;
#3649 = CARTESIAN_POINT ( 'NONE',  ( 5.773502691896257311, 78.75000000000000000, -1.060575238724906964E-15 ) ) ;
#3650 = ORIENTED_EDGE ( 'NONE', *, *, #68339, .F. ) ;
#3651 = ORIENTED_EDGE ( 'NONE', *, *, #25844, .T. ) ;
#3652 = ADVANCED_FACE ( 'NONE', ( #8973 ), #98319, .T. ) ;
#3653 = DIRECTION ( 'NONE',  ( -1.000000000000000000, 0.000000000000000000, 0.000000000000000000 ) ) ;
#3654 = ITEM_DEFINED_TRANSFORMATION ( 'NONE', 'NONE', #37347,  #101372 ) ;
#3655 = CARTESIAN_POINT ( 'NONE',  ( 3.249710301952136841E-16, 2.307179676972503479, -16.99999999999996803 ) ) ;
#3656 = AXIS2_PLACEMENT_3D ( 'NONE', #80113, #65765, #15761 ) ;
#3657 = ADVANCED_FACE ( 'NONE', ( #82349 ), #29421, .T. ) ;
#3658 = ORIENTED_EDGE ( 'NONE', *, *, #10244, .F. ) ;
#3659 = CARTESIAN_POINT ( 'NONE',  ( -2.886751345948125991, 24.49999999999999645, 65.00000000000000000 ) ) ;
#3660 = ORIENTED_EDGE ( 'NONE', *, *, #96894, .T. ) ;
#3661 = DIRECTION ( 'NONE',  ( -0.000000000000000000, 1.000000000000000000, -0.000000000000000000 ) ) ;
#3662 = CARTESIAN_POINT ( 'NONE',  ( -1.575000000000000400, 1.946849639876069515, 0.9093266739736605153 ) ) ;
#3663 = CARTESIAN_POINT ( 'NONE',  ( 67.02390223860439278, 27.78666303554830108, 15.10931341042484632 ) ) ;
#3664 = ADVANCED_FACE ( 'NONE', ( #23863 ), #58434, .T. ) ;
#3665 = CARTESIAN_POINT ( 'NONE',  ( 2.024999999999999911, 24.26074166614794336, 2.479909768273389807E-16 ) ) ;
#3666 = CARTESIAN_POINT ( 'NONE',  ( -31.74999999999995737, 0.000000000000000000, 0.000000000000000000 ) ) ;
#3667 = CARTESIAN_POINT ( 'NONE',  ( -29.25000000000000355, 11.00000000000000355, 0.000000000000000000 ) ) ;
#3668 = EDGE_CURVE ( 'NONE', #47895, #57833, #40381, .T. ) ;
#3669 = CARTESIAN_POINT ( 'NONE',  ( 67.32001955169896235, 13.37648761381952056, -102.3399902241505259 ) ) ;
#3670 = DIRECTION ( 'NONE',  ( 8.462065736472231082E-17, 0.000000000000000000, -1.000000000000000000 ) ) ;
#3671 = ORIENTED_EDGE ( 'NONE', *, *, #101745, .T. ) ;
#3672 = ORIENTED_EDGE ( 'NONE', *, *, #76416, .F. ) ;
#3673 = CARTESIAN_POINT ( 'NONE',  ( 25.00000000000000000, -1.219500000000000028, 1.665213485140616338E-16 ) ) ;
#3674 = ADVANCED_FACE ( 'NONE', ( #32388 ), #97379, .T. ) ;
#3675 = CARTESIAN_POINT ( 'NONE',  ( 0.6922414107524903493, 17.78879129350503163, -88.69059728836140266 ) ) ;
#3676 = VERTEX_POINT ( 'NONE', #68540 ) ;
#3677 = VECTOR ( 'NONE', #76600, 1000.000000000000000 ) ;
#3678 = UNCERTAINTY_MEASURE_WITH_UNIT (LENGTH_MEASURE( 1.000000000000000082E-05 ), #16284, 'distance_accuracy_value', 'NONE');
#3679 = ORIENTED_EDGE ( 'NONE', *, *, #73414, .F. ) ;
#3680 = DIRECTION ( 'NONE',  ( -0.000000000000000000, 8.063230763406558297E-15, -1.000000000000000000 ) ) ;
#3681 = CARTESIAN_POINT ( 'NONE',  ( -6.123233995736766282E-16, 42.49999999999999289, -5.000000000000000000 ) ) ;
#3682 = CARTESIAN_POINT ( 'NONE',  ( 82.60488761688732495, 27.18814135205991533, -93.71942281485095805 ) ) ;
#3683 = AXIS2_PLACEMENT_3D ( 'NONE', #104879, #54414, #86814 ) ;
#3684 = ORIENTED_EDGE ( 'NONE', *, *, #98256, .T. ) ;
#3685 = CARTESIAN_POINT ( 'NONE',  ( -1.951563910473907981E-15, 2.651860890716366992, 3.500000000000000000 ) ) ;
#3686 = CARTESIAN_POINT ( 'NONE',  ( 1.575000000000000622, 1.048303652240960560, -0.9093266739736600712 ) ) ;
#3687 = VERTEX_POINT ( 'NONE', #76497 ) ;
#3688 = VERTEX_POINT ( 'NONE', #43540 ) ;
#3689 = CARTESIAN_POINT ( 'NONE',  ( 4.330127018922195425, 76.83333333333334281, 2.499999999999996447 ) ) ;
#3690 = PRESENTATION_LAYER_ASSIGNMENT (  '', '', ( #49546 ) ) ;
#3691 = ORIENTED_EDGE ( 'NONE', *, *, #7105, .F. ) ;
#3692 = DIRECTION ( 'NONE',  ( -0.000000000000000000, -1.000000000000000000, -0.000000000000000000 ) ) ;
#3693 = CARTESIAN_POINT ( 'NONE',  ( -3.807434450128182490, 73.58333333333332860, -2.198223304703359915 ) ) ;
#3695 = LINE ( 'NONE', #54069, #36601 ) ;
#3694 = CARTESIAN_POINT ( 'NONE',  ( -2.886751345948130876, 32.91666666666666430, -5.000000000000000000 ) ) ;
#3696 = CIRCLE ( 'NONE', #22305, 1.219500000000000917 ) ;
#3697 = ORIENTED_EDGE ( 'NONE', *, *, #2226, .F. ) ;
#3698 = CARTESIAN_POINT ( 'NONE',  ( -2.886751345948129988, 91.41666666666665719, -5.000000000000000000 ) ) ;
#3699 = CARTESIAN_POINT ( 'NONE',  ( -2.886751345948129988, 33.41666666666666430, -5.000000000000000000 ) ) ;
#3700 = CARTESIAN_POINT ( 'NONE',  ( -45.99999999999998579, 34.40000000000000568, -38.50000000000003553 ) ) ;
#3701 = FACE_OUTER_BOUND ( 'NONE', #20347, .T. ) ;
#3702 = B_SPLINE_CURVE_WITH_KNOTS ( 'NONE', 3,
 ( #52818, #43775, #51754, #27770 ),
 .UNSPECIFIED., .F., .F.,
 ( 4, 4 ),
 ( 1.484684143736287641E-17, 0.001571750915905660573 ),
 .UNSPECIFIED. ) ;
#3703 = AXIS2_PLACEMENT_3D ( 'NONE', #83282, #58325, #67372 ) ;
#3704 = ORIENTED_EDGE ( 'NONE', *, *, #29608, .F. ) ;
#3705 = ADVANCED_FACE ( 'NONE', ( #60560 ), #36072, .F. ) ;
#3706 = DIRECTION ( 'NONE',  ( 0.5735764363510452712, 0.8191520442889924647, 0.000000000000000000 ) ) ;
#3707 = CARTESIAN_POINT ( 'NONE',  ( -1.074999999999999956, 0.000000000000000000, 15.90000000000000036 ) ) ;
#3708 = DIRECTION ( 'NONE',  ( 1.000000000000000000, 0.000000000000000000, 0.000000000000000000 ) ) ;
#3709 = CARTESIAN_POINT ( 'NONE',  ( 5.773502691896257311, 24.24999999999999645, -1.060575238724906964E-15 ) ) ;
#3710 = CARTESIAN_POINT ( 'NONE',  ( 2.025000000000000355, 6.439579578051614739, -1.169134295108991362 ) ) ;
#3711 = SHAPE_REPRESENTATION_RELATIONSHIP ( 'NONE' , 'NONE' ,  #40999, #90989 ) ;
#3712 = ORIENTED_EDGE ( 'NONE', *, *, #70177, .T. ) ;
#3713 = DIRECTION ( 'NONE',  ( -1.000000000000000000, -1.224606353822377258E-16, -0.000000000000000000 ) ) ;
#3714 = EDGE_CURVE ( 'NONE', #90557, #27940, #70209, .T. ) ;
#3715 = DIRECTION ( 'NONE',  ( 0.000000000000000000, 1.000000000000000000, 9.022566347774750458E-15 ) ) ;
#3716 = CIRCLE ( 'NONE', #20675, 29.49999999999998224 ) ;
#3717 = DIRECTION ( 'NONE',  ( 1.000000000000000000, -0.000000000000000000, -0.000000000000000000 ) ) ;
#3718 = CARTESIAN_POINT ( 'NONE',  ( -2.886751345948130876, 88.41666666666665719, -5.000000000000000000 ) ) ;
#3719 = VERTEX_POINT ( 'NONE', #20607 ) ;
#3720 = DIRECTION ( 'NONE',  ( 0.000000000000000000, 0.000000000000000000, 1.000000000000000000 ) ) ;
#3721 = CIRCLE ( 'NONE', #90293, 1.500000000000000888 ) ;
#3722 = CARTESIAN_POINT ( 'NONE',  ( -3.807434450128182046, 25.41666666666666430, 2.198223304703361247 ) ) ;
#3723 = ADVANCED_FACE ( 'NONE', ( #83403 ), #37926, .T. ) ;
#3724 = CARTESIAN_POINT ( 'NONE',  ( 0.7874999999999999778, 28.90250226274689638, 1.363990010960491439 ) ) ;
#3725 = CARTESIAN_POINT ( 'NONE',  ( -30.25172487443164471, 1.201373861482502026, -13.08274785865040712 ) ) ;
#3726 = DIRECTION ( 'NONE',  ( -1.000000000000000000, -1.850371707708594366E-15, -0.000000000000000000 ) ) ;
#3727 = ORIENTED_EDGE ( 'NONE', *, *, #57102, .T. ) ;
#3728 = CARTESIAN_POINT ( 'NONE',  ( 2.886751345948181502, 49.91666666666666430, 4.999999999999912070 ) ) ;
#3729 = CARTESIAN_POINT ( 'NONE',  ( 0.000000000000000000, 4.000000000000000000, -20.40000000000009095 ) ) ;
#3731 = ORIENTED_EDGE ( 'NONE', *, *, #80091, .F. ) ;
#3730 = AXIS2_PLACEMENT_3D ( 'NONE', #12911, #37895, #94807 ) ;
#3732 = DIRECTION ( 'NONE',  ( 0.000000000000000000, 1.000000000000000000, 6.938893903907157380E-15 ) ) ;
#3733 = ORIENTED_EDGE ( 'NONE', *, *, #34750, .F. ) ;
#3735 = FACE_OUTER_BOUND ( 'NONE', #93127, .T. ) ;
#3734 = DIRECTION ( 'NONE',  ( 5.345529420184392812E-49, -6.162975822039154730E-33, -1.000000000000000000 ) ) ;
#3736 = SHAPE_REPRESENTATION ( 'Multitool positioner', ( #101372 ), #14720 ) ;
#3737 = LINE ( 'NONE', #61704, #76567 ) ;
#3738 = EDGE_CURVE ( 'NONE', #28462, #32435, #35000, .T. ) ;
#3739 = CARTESIAN_POINT ( 'NONE',  ( -5.384094267832175236E-16, 74.75000000000000000, -4.396446609406721606 ) ) ;
#3740 = CLOSED_SHELL ( 'NONE', ( #84820, #34588, #95708, #7521, #13110, #45807, #17889, #60518, #10406, #58153, #76072, #3369, #102191, #86709, #43120, #26950, #80016, #30172, #63498, #34432, #52257, #92038, #24872, #9947, #75082, #95155, #74389, #59896, #94658, #876, #6099, #9241, #84809, #7393, #102373, #26511, #21786, #16559, #79264, #32362, #94443, #100182, #72015, #4158, #53542, #59301, #26674, #100432, #64808, #32714, #88064, #33993, #92516, #98067, #85764, #51901, #3016, #92443, #11495, #39893 ) ) ;
#3741 = CARTESIAN_POINT ( 'NONE',  ( 3.249710301952139799E-16, 2.307179676972503479, -32.19999999999996732 ) ) ;
#3742 = EDGE_CURVE ( 'NONE', #91776, #77916, #68023, .T. ) ;
#3743 = VERTEX_POINT ( 'NONE', #91908 ) ;
#3744 = AXIS2_PLACEMENT_3D ( 'NONE', #2561, #27521, #68515 ) ;
#3745 = ORIENTED_EDGE ( 'NONE', *, *, #103497, .T. ) ;
#3746 = CARTESIAN_POINT ( 'NONE',  ( 0.000000000000000000, 5.773502691896261751, -4.453418012614793753 ) ) ;
#3747 = ORIENTED_EDGE ( 'NONE', *, *, #86725, .T. ) ;
#3748 = EDGE_CURVE ( 'NONE', #76228, #5902, #26021, .T. ) ;
#3749 = DIRECTION ( 'NONE',  ( 0.000000000000000000, -1.000000000000000000, -9.022566347774750458E-15 ) ) ;
#3750 = CARTESIAN_POINT ( 'NONE',  ( 1.224999999999999867, 0.000000000000000000, -0.1925570730076688053 ) ) ;
#3751 = SURFACE_STYLE_USAGE ( .BOTH. , #52157 ) ;
#3752 = PRESENTATION_STYLE_ASSIGNMENT (( #45741 ) ) ;
#3753 = CARTESIAN_POINT ( 'NONE',  ( 16.69640821446782297, 2.249774322810190247E-15, 0.000000000000000000 ) ) ;
#3754 = CARTESIAN_POINT ( 'NONE',  ( 60.29911753296671151, 16.71664385457859936, -86.75668670072062127 ) ) ;
#3755 = VECTOR ( 'NONE', #7406, 1000.000000000000000 ) ;
#3756 = CARTESIAN_POINT ( 'NONE',  ( 76.30873942179640324, 19.86986338334157765, -22.99999999999998934 ) ) ;
#3757 = ORIENTED_EDGE ( 'NONE', *, *, #50146, .F. ) ;
#3758 = CARTESIAN_POINT ( 'NONE',  ( 3.807434450128181602, 90.91666666666665719, -2.198223304703363024 ) ) ;
#3759 = CIRCLE ( 'NONE', #73446, 2.750000000000009326 ) ;
#3760 = SHAPE_REPRESENTATION_RELATIONSHIP ( 'NONE' , 'NONE' ,  #93484, #104968 ) ;
#3761 = CARTESIAN_POINT ( 'NONE',  ( 20.80359178553217347, 9.158331018206532694E-16, 0.000000000000000000 ) ) ;
#3762 = VERTEX_POINT ( 'NONE', #100955 ) ;
#3763 = VECTOR ( 'NONE', #14580, 1000.000000000000000 ) ;
#3764 =( GEOMETRIC_REPRESENTATION_CONTEXT ( 3 ) GLOBAL_UNCERTAINTY_ASSIGNED_CONTEXT ( ( #60371 ) ) GLOBAL_UNIT_ASSIGNED_CONTEXT ( ( #71243, #16406, #72265 ) ) REPRESENTATION_CONTEXT ( 'NONE', 'WORKASPACE' ) );
#3765 = FACE_OUTER_BOUND ( 'NONE', #87355, .T. ) ;
#3766 = CARTESIAN_POINT ( 'NONE',  ( 0.000000000000000000, 24.90801987495551728, 0.000000000000000000 ) ) ;
#3767 = ORIENTED_EDGE ( 'NONE', *, *, #60090, .F. ) ;
#3768 = FACE_OUTER_BOUND ( 'NONE', #22447, .T. ) ;
#3769 = ADVANCED_FACE ( 'NONE', ( #59516 ), #104196, .T. ) ;
#3770 = AXIS2_PLACEMENT_3D ( 'NONE', #16720, #104508, #23620 ) ;
#3771 = DIRECTION ( 'NONE',  ( 0.000000000000000000, 0.000000000000000000, -1.000000000000000000 ) ) ;
#3772 = VERTEX_POINT ( 'NONE', #10538 ) ;
#3773 = ORIENTED_EDGE ( 'NONE', *, *, #67128, .F. ) ;
#3774 = FACE_OUTER_BOUND ( 'NONE', #49978, .T. ) ;
#3775 = DIRECTION ( 'NONE',  ( -0.000000000000000000, 1.000000000000000000, -0.000000000000000000 ) ) ;
#3776 = CYLINDRICAL_SURFACE ( 'NONE', #95836, 3.500000000000001332 ) ;
#3777 = CARTESIAN_POINT ( 'NONE',  ( 9.000000000000000000, 25.00000000000000000, -17.99999999999998934 ) ) ;
#3778 = ORIENTED_EDGE ( 'NONE', *, *, #20889, .F. ) ;
#3779 = CARTESIAN_POINT ( 'NONE',  ( 2.141289671687273799, 2.745724803311854867, -16.35314685314683203 ) ) ;
#3780 = CARTESIAN_POINT ( 'NONE',  ( 1.575000000000000178, 4.042729938175544824, 1.928818708657082084E-16 ) ) ;
#3781 =( NAMED_UNIT ( * ) PLANE_ANGLE_UNIT ( ) SI_UNIT ( $, .RADIAN. ) );
#3782 = COLOUR_RGB ( '',0.7764705882352941346, 0.7568627450980391913, 0.7372549019607843590 ) ;
#3783 = EDGE_CURVE ( 'NONE', #95611, #55873, #7387, .T. ) ;
#3785 = AXIS2_PLACEMENT_3D ( 'NONE', #64618, #57133, #1807 ) ;
#3784 = CARTESIAN_POINT ( 'NONE',  ( 134.5000000000001137, 4.749999999999999112, -0.5000000000000000000 ) ) ;
#3786 = CARTESIAN_POINT ( 'NONE',  ( 5.999999999999998224, 8.000000000000000000, -10.85314685314683203 ) ) ;
#3787 = ORIENTED_EDGE ( 'NONE', *, *, #19254, .T. ) ;
#3788 = DIRECTION ( 'NONE',  ( 0.000000000000000000, 1.000000000000000000, 8.095376221225034036E-15 ) ) ;
#3789 = CARTESIAN_POINT ( 'NONE',  ( 60.00000000000000000, 39.20889288029873399, -97.00344160168421581 ) ) ;
#3790 = ORIENTED_EDGE ( 'NONE', *, *, #12724, .F. ) ;
#3792 = VERTEX_POINT ( 'NONE', #101490 ) ;
#3791 = CARTESIAN_POINT ( 'NONE',  ( 22.80359178553217347, 1.500000000000004663, 1.836970198721032892E-16 ) ) ;
#3793 = ORIENTED_EDGE ( 'NONE', *, *, #93821, .T. ) ;
#3794 = AXIS2_PLACEMENT_3D ( 'NONE', #7511, #618, #39954 ) ;
#3795 = EDGE_CURVE ( 'NONE', #5414, #73160, #100444, .T. ) ;
#3796 = DIRECTION ( 'NONE',  ( 0.000000000000000000, 0.000000000000000000, -1.000000000000000000 ) ) ;
#3797 = ORIENTED_EDGE ( 'NONE', *, *, #59590, .T. ) ;
#3798 = CARTESIAN_POINT ( 'NONE',  ( 5.303699186918350961, -11.50000000000000000, 2.058098477373327295 ) ) ;
#3799 = ORIENTED_EDGE ( 'NONE', *, *, #3518, .F. ) ;
#3800 = ORIENTED_EDGE ( 'NONE', *, *, #75522, .F. ) ;
#3801 = CARTESIAN_POINT ( 'NONE',  ( 5.196408214467822972, 1.836970198720959183E-16, -1.500000000000001110 ) ) ;
#3802 = AXIS2_PLACEMENT_3D ( 'NONE', #66570, #50613, #75541 ) ;
#3803 = CARTESIAN_POINT ( 'NONE',  ( 1.300000000000000044, 1.478016689125438488, -5.529431079676072613E-15 ) ) ;
#3804 = VERTEX_POINT ( 'NONE', #66953 ) ;
#3805 = FILL_AREA_STYLE ('',( #2235 ) ) ;
#3806 = CYLINDRICAL_SURFACE ( 'NONE', #24286, 0.5000000000000004441 ) ;
#3807 = VERTEX_POINT ( 'NONE', #28592 ) ;
#3808 = VERTEX_POINT ( 'NONE', #58969 ) ;
#3809 = CARTESIAN_POINT ( 'NONE',  ( 0.000000000000000000, 3.064027690094472715E-14, -33.39999999999997726 ) ) ;
#3810 = CARTESIAN_POINT ( 'NONE',  ( 3.340812001983456917E-16, 28.30419861050593511, -1.818653347947321253 ) ) ;
#3811 = DIRECTION ( 'NONE',  ( 1.060575238724901861E-16, 0.8660254037844304920, 0.5000000000000138778 ) ) ;
#3812 = CARTESIAN_POINT ( 'NONE',  ( 1.824999999999999734, -2.238430724303405189E-16, 7.000000000000000000 ) ) ;
#3813 = CARTESIAN_POINT ( 'NONE',  ( 2.538289633418790547, 50.16666666666666430, 4.396446609406719830 ) ) ;
#3814 = FACE_OUTER_BOUND ( 'NONE', #97103, .T. ) ;
#3815 = AXIS2_PLACEMENT_3D ( 'NONE', #19727, #101658, #68705 ) ;
#3816 = ORIENTED_EDGE ( 'NONE', *, *, #19612, .F. ) ;
#3817 = CARTESIAN_POINT ( 'NONE',  ( 2.886751345948126879, 101.0833333333333286, -5.000000000000000888 ) ) ;
#3818 = CONICAL_SURFACE ( 'NONE', #81904, 3.000000000000030642, 1.047197551196606513 ) ;
#3819 = DIRECTION ( 'NONE',  ( 0.000000000000000000, 0.000000000000000000, 1.000000000000000000 ) ) ;
#3820 = DIRECTION ( 'NONE',  ( 0.000000000000000000, 1.000000000000000000, 9.251858538542875981E-15 ) ) ;
#3821 = LINE ( 'NONE', #36245, #85792 ) ;
#3822 = ORIENTED_EDGE ( 'NONE', *, *, #41749, .F. ) ;
#3823 = SURFACE_STYLE_FILL_AREA ( #52236 ) ;
#3824 = ADVANCED_FACE ( 'NONE', ( #84995 ), #24293, .T. ) ;
#3825 = FACE_OUTER_BOUND ( 'NONE', #80418, .T. ) ;
#3826 = CARTESIAN_POINT ( 'NONE',  ( -1.012499999999998623, 15.87431244822026066, -1.753701442663489152 ) ) ;
#3827 = CARTESIAN_POINT ( 'NONE',  ( 3.249710301952155083E-16, 2.307179676972503479, -77.79999999999998295 ) ) ;
#3828 = CARTESIAN_POINT ( 'NONE',  ( -2.538289633418789659, 99.66666666666665719, -4.396446609406720718 ) ) ;
#3829 = CARTESIAN_POINT ( 'NONE',  ( -1.012500000000000178, 9.734975205562793832, 1.753701442663488264 ) ) ;
#3831 = CARTESIAN_POINT ( 'NONE',  ( 25.69640821446782297, 2.249774322810190247E-15, 0.000000000000000000 ) ) ;
#3830 = CARTESIAN_POINT ( 'NONE',  ( 15.00000000000000178, -2.999999999999995559, -9.999999999999996447 ) ) ;
#3832 = LINE ( 'NONE', #10729, #16385 ) ;
#3833 = CIRCLE ( 'NONE', #15639, 1.500000000000002220 ) ;
#3834 = AXIS2_PLACEMENT_3D ( 'NONE', #15477, #63409, #39933 ) ;
#3835 = ORIENTED_EDGE ( 'NONE', *, *, #3668, .F. ) ;
#3836 = ORIENTED_EDGE ( 'NONE', *, *, #103515, .T. ) ;
#3837 = DIRECTION ( 'NONE',  ( 0.000000000000000000, 1.000000000000000000, 9.251858538542875981E-15 ) ) ;
#3838 = EDGE_CURVE ( 'NONE', #5859, #26629, #95703, .T. ) ;
#3839 = DIRECTION ( 'NONE',  ( 0.000000000000000000, 0.000000000000000000, 1.000000000000000000 ) ) ;
#3840 = DIRECTION ( 'NONE',  ( 0.000000000000000000, 0.000000000000000000, -1.000000000000000000 ) ) ;
#3841 = DIRECTION ( 'NONE',  ( -0.000000000000000000, 1.000000000000000000, -0.000000000000000000 ) ) ;
#3842 = CIRCLE ( 'NONE', #83607, 2.600000000000000089 ) ;
#3843 = CARTESIAN_POINT ( 'NONE',  ( -2.538289633418789659, 47.66666666666666430, -4.396446609406720718 ) ) ;
#3844 = CARTESIAN_POINT ( 'NONE',  ( 26.51865948348931923, 23.93276634953486948, -100.0000000000000142 ) ) ;
#3845 = VECTOR ( 'NONE', #69428, 1000.000000000000114 ) ;
#3846 = DIRECTION ( 'NONE',  ( 1.000000000000000000, 1.209031052544794878E-16, 0.000000000000000000 ) ) ;
#3847 = ADVANCED_FACE ( 'NONE', ( #27546 ), #69063, .T. ) ;
#3848 = CIRCLE ( 'NONE', #51373, 7.499999999999997335 ) ;
#3849 = VECTOR ( 'NONE', #37930, 1000.000000000000114 ) ;
#3850 = CARTESIAN_POINT ( 'NONE',  ( -1.575000000000000400, 1.496849639876069782, 0.9093266739736605153 ) ) ;
#3851 = DIRECTION ( 'NONE',  ( -1.000000000000000000, -0.000000000000000000, -0.000000000000000000 ) ) ;
#3853 = CARTESIAN_POINT ( 'NONE',  ( 4.330127018922195425, 79.33333333333332860, 2.499999999999996447 ) ) ;
#3852 = CARTESIAN_POINT ( 'NONE',  ( -22.18722637645344165, 26.50150050254892165, 63.56553287582010370 ) ) ;
#3854 = CARTESIAN_POINT ( 'NONE',  ( -5.773502691896257311, 61.75000000000000000, 3.535250795749689387E-16 ) ) ;
#3855 = EDGE_LOOP ( 'NONE', ( #103811, #91634, #31692, #95469 ) ) ;
#3856 = DIRECTION ( 'NONE',  ( -0.000000000000000000, -1.000000000000000000, -0.000000000000000000 ) ) ;
#3857 = VERTEX_POINT ( 'NONE', #21117 ) ;
#3858 = CARTESIAN_POINT ( 'NONE',  ( 8.678887319058471661, 23.53328318676999231, -18.21941809572238569 ) ) ;
#3859 = CARTESIAN_POINT ( 'NONE',  ( 9.803591785532175251, 1.836970198720964113E-16, -1.500000000000001110 ) ) ;
#3860 = CARTESIAN_POINT ( 'NONE',  ( 80.00000000000507328, 24.53960466098537196, -18.00000001479601153 ) ) ;
#3861 = CIRCLE ( 'NONE', #98972, 14.05000000000000071 ) ;
#3862 = CYLINDRICAL_SURFACE ( 'NONE', #23741, 2.000000000000000000 ) ;
#3863 = AXIS2_PLACEMENT_3D ( 'NONE', #94265, #21377, #37894 ) ;
#3864 = AXIS2_PLACEMENT_3D ( 'NONE', #7382, #32866, #48872 ) ;
#3865 = VERTEX_POINT ( 'NONE', #23600 ) ;
#3866 = VERTEX_POINT ( 'NONE', #55586 ) ;
#3867 = VERTEX_POINT ( 'NONE', #47605 ) ;
#3868 = EDGE_CURVE ( 'NONE', #4808, #68181, #48103, .T. ) ;
#3869 = CARTESIAN_POINT ( 'NONE',  ( 13.51465238274094283, 28.03718874782752479, 3.385537991221159615 ) ) ;
#3870 =( LENGTH_UNIT ( ) NAMED_UNIT ( * ) SI_UNIT ( .MILLI., .METRE. ) );
#3871 = CARTESIAN_POINT ( 'NONE',  ( -39.57099292153476000, 10.37936247453753680, 39.45535680689874880 ) ) ;
#3872 = CARTESIAN_POINT ( 'NONE',  ( -22.55000000000000071, 1.613292832658428133E-16, 4.000000000000003553 ) ) ;
#3873 = DIRECTION ( 'NONE',  ( -1.000000000000000000, -1.224606353822377258E-16, -0.000000000000000000 ) ) ;
#3874 =( NAMED_UNIT ( * ) SI_UNIT ( $, .STERADIAN. ) SOLID_ANGLE_UNIT ( ) );
#3875 = CARTESIAN_POINT ( 'NONE',  ( 2.886751345948131764, 23.91666666666666785, 4.999999999999999112 ) ) ;
#3876 = CONICAL_SURFACE ( 'NONE', #32693, 2.750000000000000444, 1.047197551196596743 ) ;
#3877 = EDGE_CURVE ( 'NONE', #18640, #29383, #58350, .T. ) ;
#3878 = DIRECTION ( 'NONE',  ( 0.000000000000000000, -1.000000000000000000, 0.000000000000000000 ) ) ;
#3879 = ORIENTED_EDGE ( 'NONE', *, *, #10453, .T. ) ;
#3880 = CARTESIAN_POINT ( 'NONE',  ( 0.000000000000000000, 2.741498459558215053E-14, -3.399999999999981704 ) ) ;
#3881 = LINE ( 'NONE', #12893, #5929 ) ;
#3882 = EDGE_LOOP ( 'NONE', ( #100037, #32236, #23459, #58048 ) ) ;
#3883 = DIRECTION ( 'NONE',  ( 0.5000000000000009992, -0.8660254037844380415, 0.000000000000000000 ) ) ;
#3884 = CARTESIAN_POINT ( 'NONE',  ( 4.000000000000004441, 12.00000000000000000, 4.898587196589420717E-16 ) ) ;
#3885 = CARTESIAN_POINT ( 'NONE',  ( 0.000000000000000000, 8.843811492742583269, -131.8499409656213572 ) ) ;
#3886 = VECTOR ( 'NONE', #79581, 999.9999999999998863 ) ;
#3887 = ORIENTED_EDGE ( 'NONE', *, *, #91377, .F. ) ;
#3888 = DIRECTION ( 'NONE',  ( 0.5735764363510401642, 0.8191520442889960174, 0.000000000000000000 ) ) ;
#3889 = LINE ( 'NONE', #62931, #80019 ) ;
#3890 = ORIENTED_EDGE ( 'NONE', *, *, #87619, .T. ) ;
#3891 = ADVANCED_FACE ( 'NONE', ( #80516 ), #78674, .F. ) ;
#3892 = DIRECTION ( 'NONE',  ( 8.673617379884036705E-17, -1.000000000000000000, 0.000000000000000000 ) ) ;
#3893 = DIRECTION ( 'NONE',  ( 0.000000000000000000, 0.000000000000000000, -1.000000000000000000 ) ) ;
#3894 = ORIENTED_EDGE ( 'NONE', *, *, #28634, .F. ) ;
#3895 = ORIENTED_EDGE ( 'NONE', *, *, #83589, .F. ) ;
#3896 = EDGE_LOOP ( 'NONE', ( #14885, #28883, #47052, #28581 ) ) ;
#3897 = DIRECTION ( 'NONE',  ( -0.9000000000000002442, -0.4358898943540671089, -0.000000000000000000 ) ) ;
#3898 = CARTESIAN_POINT ( 'NONE',  ( 13.69640821446782475, 9.639376512966943232E-16, 0.000000000000000000 ) ) ;
#3899 = CARTESIAN_POINT ( 'NONE',  ( 11.37582062882890455, 26.02311707465200286, 13.48453513198542630 ) ) ;
#3900 = EDGE_CURVE ( 'NONE', #87165, #6654, #4689, .T. ) ;
#3901 = FACE_BOUND ( 'NONE', #29243, .T. ) ;
#3902 = DIRECTION ( 'NONE',  ( 1.000000000000000000, 1.224606353822377258E-16, 0.000000000000000000 ) ) ;
#3903 = ORIENTED_EDGE ( 'NONE', *, *, #76625, .T. ) ;
#3904 = AXIS2_PLACEMENT_3D ( 'NONE', #36283, #44296, #86247 ) ;
#3905 = AXIS2_PLACEMENT_3D ( 'NONE', #21011, #13075, #5627 ) ;
#3906 = ORIENTED_EDGE ( 'NONE', *, *, #28171, .T. ) ;
#3907 = LINE ( 'NONE', #69855, #4909 ) ;
#3908 = EDGE_CURVE ( 'NONE', #83553, #13750, #20956, .T. ) ;
#3909 = PLANE ( 'NONE',  #37996 ) ;
#3910 = ORIENTED_EDGE ( 'NONE', *, *, #89637, .T. ) ;
#3911 = ORIENTED_EDGE ( 'NONE', *, *, #58368, .T. ) ;
#3912 = SURFACE_STYLE_USAGE ( .BOTH. , #93765 ) ;
#3913 = DIRECTION ( 'NONE',  ( 0.000000000000000000, 0.000000000000000000, -1.000000000000000000 ) ) ;
#3915 = CARTESIAN_POINT ( 'NONE',  ( 12.00000000000000000, -5.999999999999998224, -22.50000000000000000 ) ) ;
#3914 = CIRCLE ( 'NONE', #39575, 1.000000000000000222 ) ;
#3916 = EDGE_LOOP ( 'NONE', ( #46331, #80015, #8103, #99153 ) ) ;
#3918 = ORIENTED_EDGE ( 'NONE', *, *, #85755, .T. ) ;
#3917 = CARTESIAN_POINT ( 'NONE',  ( 135.0000000000001137, 4.249999999999999112, -0.5789904406293955308 ) ) ;
#3919 = PRESENTATION_LAYER_ASSIGNMENT (  '', '', ( #53204 ) ) ;
#3920 = ADVANCED_FACE ( 'NONE', ( #102029 ), #2262, .T. ) ;
#3921 = DIRECTION ( 'NONE',  ( 0.000000000000000000, 0.000000000000000000, 1.000000000000000000 ) ) ;
#3922 = VERTEX_POINT ( 'NONE', #95979 ) ;
#3923 = CARTESIAN_POINT ( 'NONE',  ( 15.00000000000000178, -0.4249999999999987121, 20.76393202250021375 ) ) ;
#3924 = TOROIDAL_SURFACE ( 'NONE', #29331, 5.049999999999999822, 1.000000000000000000 ) ;
#3926 = AXIS2_PLACEMENT_3D ( 'NONE', #49076, #74029, #25060 ) ;
#3925 = CARTESIAN_POINT ( 'NONE',  ( 0.000000000000000000, 16.46056970172418232, -15.18612121612334320 ) ) ;
#3927 = FACE_OUTER_BOUND ( 'NONE', #66435, .T. ) ;
#3928 = DIRECTION ( 'NONE',  ( 0.000000000000000000, 0.000000000000000000, -1.000000000000000000 ) ) ;
#3929 = VERTEX_POINT ( 'NONE', #86030 ) ;
#3930 = EDGE_CURVE ( 'NONE', #47828, #52198, #72033, .T. ) ;
#3931 = VERTEX_POINT ( 'NONE', #89027 ) ;
#3932 = DIRECTION ( 'NONE',  ( 0.000000000000000000, -1.000000000000000000, -9.022566347774750458E-15 ) ) ;
#3933 = ORIENTED_EDGE ( 'NONE', *, *, #46134, .F. ) ;
#3934 = EDGE_LOOP ( 'NONE', ( #16454, #5372, #55570, #52182, #59949 ) ) ;
#3935 = CARTESIAN_POINT ( 'NONE',  ( -31.74999999999995737, 0.000000000000000000, 0.000000000000000000 ) ) ;
#3936 = LINE ( 'NONE', #61393, #32731 ) ;
#3937 = ORIENTED_EDGE ( 'NONE', *, *, #83523, .T. ) ;
#3938 = ORIENTED_EDGE ( 'NONE', *, *, #47603, .F. ) ;
#3939 = CIRCLE ( 'NONE', #53219, 1.280000000000000027 ) ;
#3940 = CARTESIAN_POINT ( 'NONE',  ( 54.50575694230465018, 6.023955014753867410, -74.07141807610024387 ) ) ;
#3941 = CARTESIAN_POINT ( 'NONE',  ( -0.7875000000000003109, 5.690791255022356943, 1.363990010960490995 ) ) ;
#3942 = DIRECTION ( 'NONE',  ( 0.5000000000000001110, 0.8660254037844385966, 0.000000000000000000 ) ) ;
#3943 = DIRECTION ( 'NONE',  ( 0.000000000000000000, -8.063230763406558297E-15, 1.000000000000000000 ) ) ;
#3944 = CARTESIAN_POINT ( 'NONE',  ( 3.807434450128181602, 31.91666666666666430, -2.198223304703363024 ) ) ;
#3945 = CARTESIAN_POINT ( 'NONE',  ( 17.00000000000000000, 5.999999999999998224, -52.50000000000004974 ) ) ;
#3946 = CARTESIAN_POINT ( 'NONE',  ( 0.000000000000000000, 4.249999999999999112, -66.50000000000049738 ) ) ;
#3947 = CIRCLE ( 'NONE', #63422, 2.307179676972476390 ) ;
#3948 = EDGE_LOOP ( 'NONE', ( #57028, #69091, #17427, #96528 ) ) ;
#3949 = ORIENTED_EDGE ( 'NONE', *, *, #47690, .T. ) ;
#3950 = DIRECTION ( 'NONE',  ( 1.000000000000000000, -1.040834085586084257E-16, 0.000000000000000000 ) ) ;
#3951 = APPLICATION_CONTEXT ( 'automotive_design' ) ;
#3952 = SURFACE_STYLE_USAGE ( .BOTH. , #27332 ) ;
#3953 = DIRECTION ( 'NONE',  ( 0.000000000000000000, 0.000000000000000000, -1.000000000000000000 ) ) ;
#3954 = EDGE_LOOP ( 'NONE', ( #25960, #62050 ) ) ;
#3955 = ORIENTED_EDGE ( 'NONE', *, *, #83083, .T. ) ;
#3956 = CARTESIAN_POINT ( 'NONE',  ( 3.249710301952132897E-16, 2.307179676972503479, -57.79999999999996163 ) ) ;
#3958 = EDGE_CURVE ( 'NONE', #43185, #17582, #92267, .T. ) ;
#3957 = CARTESIAN_POINT ( 'NONE',  ( -5.773502691896257311, 75.25000000000001421, 3.535250795749689387E-16 ) ) ;
#3959 = DIRECTION ( 'NONE',  ( 0.000000000000000000, 0.000000000000000000, -1.000000000000000000 ) ) ;
#3960 = CARTESIAN_POINT ( 'NONE',  ( 1.012500000000000844, 19.61898106954899390, -1.753701442663487819 ) ) ;
#3961 = DIRECTION ( 'NONE',  ( -0.000000000000000000, -1.000000000000000000, -0.000000000000000000 ) ) ;
#3962 = EDGE_CURVE ( 'NONE', #43264, #67090, #6698, .T. ) ;
#3963 = CARTESIAN_POINT ( 'NONE',  ( 1.575000000000000178, 19.31946574033728936, 1.928818708657082084E-16 ) ) ;
#3964 = FACE_OUTER_BOUND ( 'NONE', #45362, .T. ) ;
#3965 = CARTESIAN_POINT ( 'NONE',  ( 50.87873357164085064, 6.051752865435608086, -76.39555255572801684 ) ) ;
#3966 = ORIENTED_EDGE ( 'NONE', *, *, #49182, .T. ) ;
#3967 = CARTESIAN_POINT ( 'NONE',  ( 1.300000000000000044, -1.478016689125444261, -1.301042606982605321E-15 ) ) ;
#3968 = FACE_OUTER_BOUND ( 'NONE', #93200, .T. ) ;
#3969 = CYLINDRICAL_SURFACE ( 'NONE', #103406, 20.00000000000000355 ) ;
#3971 = CYLINDRICAL_SURFACE ( 'NONE', #62154, 2.000000000000000000 ) ;
#3970 = FACE_OUTER_BOUND ( 'NONE', #67183, .T. ) ;
#3972 = UNCERTAINTY_MEASURE_WITH_UNIT (LENGTH_MEASURE( 1.000000000000000082E-05 ), #58262, 'distance_accuracy_value', 'NONE');
#3973 = CARTESIAN_POINT ( 'NONE',  ( 3.807434450128181602, 34.91666666666666430, -2.198223304703363024 ) ) ;
#3975 = CARTESIAN_POINT ( 'NONE',  ( 0.000000000000000000, 83.49999999999998579, 5.000000000000000000 ) ) ;
#3974 = CARTESIAN_POINT ( 'NONE',  ( 11.17272275685495053, 25.77099178042951877, 4.352025103264336892 ) ) ;
#3976 = AXIS2_PLACEMENT_3D ( 'NONE', #2708, #50071, #59094 ) ;
#3977 = EDGE_CURVE ( 'NONE', #30568, #76640, #48638, .T. ) ;
#3978 = CARTESIAN_POINT ( 'NONE',  ( 79.85281626575113023, 21.50520729902848771, -92.77044148645420307 ) ) ;
#3979 = CARTESIAN_POINT ( 'NONE',  ( 2.024999999999999911, 26.05783364141816350, 2.479909768273389807E-16 ) ) ;
#3980 = DIRECTION ( 'NONE',  ( -0.000000000000000000, 8.063230763406558297E-15, -1.000000000000000000 ) ) ;
#3981 = CARTESIAN_POINT ( 'NONE',  ( -2.886751345948129988, 58.91666666666666430, -5.000000000000000000 ) ) ;
#3982 = ORIENTED_EDGE ( 'NONE', *, *, #55015, .F. ) ;
#3983 = CARTESIAN_POINT ( 'NONE',  ( 28.61000000000001009, 0.000000000000000000, 0.000000000000000000 ) ) ;
#3984 = ORIENTED_EDGE ( 'NONE', *, *, #6205, .T. ) ;
#3985 = CARTESIAN_POINT ( 'NONE',  ( -34.00001320280715333, -0.01863977729425577920, 48.00913324585796715 ) ) ;
#3986 = LINE ( 'NONE', #36414, #98860 ) ;
#3987 = CARTESIAN_POINT ( 'NONE',  ( -5.384094267832175236E-16, 81.75000000000000000, -4.396446609406721606 ) ) ;
#3988 = CARTESIAN_POINT ( 'NONE',  ( 22.19640821446782653, 1.836970198720961155E-16, -1.500000000000001110 ) ) ;
#3989 = AXIS2_PLACEMENT_3D ( 'NONE', #64101, #97025, #38538 ) ;
#3990 = CARTESIAN_POINT ( 'NONE',  ( -3.807434450128182046, 57.41666666666666430, 2.198223304703361247 ) ) ;
#3991 = AXIS2_PLACEMENT_3D ( 'NONE', #57885, #59479, #55949 ) ;
#3992 = CIRCLE ( 'NONE', #66639, 1.500000000000000888 ) ;
#3993 = ORIENTED_EDGE ( 'NONE', *, *, #50155, .F. ) ;
#3994 = CARTESIAN_POINT ( 'NONE',  ( 28.50000000000000000, 1.219500000000004469, 1.493456771560200031E-16 ) ) ;
#3995 = DIRECTION ( 'NONE',  ( 0.9238795325112870716, -0.3826834323650889491, 0.000000000000000000 ) ) ;
#3996 = CARTESIAN_POINT ( 'NONE',  ( 40.00000000000000000, 38.00000000000000000, -18.00000000000000000 ) ) ;
#3997 = AXIS2_PLACEMENT_3D ( 'NONE', #67486, #12132, #77007 ) ;
#3998 = CARTESIAN_POINT ( 'NONE',  ( 22.91811767716486514, 5.926732761043930431, -105.9287998009786804 ) ) ;
#3999 = EDGE_CURVE ( 'NONE', #23107, #55304, #73106, .T. ) ;
#4000 = DIRECTION ( 'NONE',  ( -0.5735764363510503783, -0.8191520442889888010, 0.000000000000000000 ) ) ;
#4001 = DIRECTION ( 'NONE',  ( 0.000000000000000000, -1.000000000000000000, 0.000000000000000000 ) ) ;
#4002 = CARTESIAN_POINT ( 'NONE',  ( 70.48248879897958830, 24.81347101734841942, 14.63638827443110202 ) ) ;
#4003 =( GEOMETRIC_REPRESENTATION_CONTEXT ( 3 ) GLOBAL_UNCERTAINTY_ASSIGNED_CONTEXT ( ( #83435 ) ) GLOBAL_UNIT_ASSIGNED_CONTEXT ( ( #83266, #100309, #19419 ) ) REPRESENTATION_CONTEXT ( 'NONE', 'WORKASPACE' ) );
#4004 = EDGE_CURVE ( 'NONE', #3687, #23495, #12557, .T. ) ;
#4005 = LINE ( 'NONE', #13551, #77228 ) ;
#4006 = ORIENTED_EDGE ( 'NONE', *, *, #21563, .F. ) ;
#4007 = DIRECTION ( 'NONE',  ( -0.000000000000000000, 1.000000000000000000, -0.000000000000000000 ) ) ;
#4008 = CARTESIAN_POINT ( 'NONE',  ( 22.69640821446782653, -1.500000000000000000, 1.836970198721030920E-16 ) ) ;
#4009 = VERTEX_POINT ( 'NONE', #49183 ) ;
#4010 = CARTESIAN_POINT ( 'NONE',  ( 57.49065437180386340, 14.04426819982190189, -101.9196627462503528 ) ) ;
#4011 = DIRECTION ( 'NONE',  ( -1.000000000000000000, -1.224606353822377258E-16, -0.000000000000000000 ) ) ;
#4012 = CARTESIAN_POINT ( 'NONE',  ( -1.575000000000000178, 16.17382777743196343, 0.000000000000000000 ) ) ;
#4013 = ORIENTED_EDGE ( 'NONE', *, *, #70276, .T. ) ;
#4014 = DIRECTION ( 'NONE',  ( -1.000000000000000000, -0.000000000000000000, -0.000000000000000000 ) ) ;
#4015 = LINE ( 'NONE', #20975, #66580 ) ;
#4016 = DIRECTION ( 'NONE',  ( 0.000000000000000000, 1.000000000000000000, 6.938893903907157380E-15 ) ) ;
#4017 = CARTESIAN_POINT ( 'NONE',  ( 2.886751345948114889, 20.58333333333333215, -5.000000000000023093 ) ) ;
#4018 = EDGE_CURVE ( 'NONE', #32928, #61715, #37115, .T. ) ;
#4019 = CARTESIAN_POINT ( 'NONE',  ( 5.803591785532174363, 9.158331018206532694E-16, 0.000000000000000000 ) ) ;
#4020 = LINE ( 'NONE', #101889, #75455 ) ;
#4021 = COLOUR_RGB ( '',0.6470588235294117974, 0.6196078431372549211, 0.5882352941176470784 ) ;
#4022 = ORIENTED_EDGE ( 'NONE', *, *, #99827, .F. ) ;
#4023 = ORIENTED_EDGE ( 'NONE', *, *, #12741, .T. ) ;
#4024 = APPLICATION_PROTOCOL_DEFINITION ( 'draft international standard', 'automotive_design', 1998, #30492 ) ;
#4025 = ADVANCED_FACE ( 'NONE', ( #78054 ), #66703, .T. ) ;
#4026 = VERTEX_POINT ( 'NONE', #41688 ) ;
#4027 = DIRECTION ( 'NONE',  ( 0.000000000000000000, 1.000000000000000000, 6.938893903907171580E-15 ) ) ;
#4028 = CARTESIAN_POINT ( 'NONE',  ( 57.96128980634917838, 8.639740209629087175, -104.3815735757167431 ) ) ;
#4029 = CARTESIAN_POINT ( 'NONE',  ( 132.0000000000001137, 5.999999999999998224, -44.00000000000004263 ) ) ;
#4031 = ORIENTED_EDGE ( 'NONE', *, *, #57584, .F. ) ;
#4030 = DIRECTION ( 'NONE',  ( 1.000000000000000000, 0.000000000000000000, 0.000000000000000000 ) ) ;
#4032 = CARTESIAN_POINT ( 'NONE',  ( 2.886751345948131764, 77.41666666666665719, 4.999999999999998224 ) ) ;
#4033 = CARTESIAN_POINT ( 'NONE',  ( -6.746923326051073033, 13.00000000000000000, 4.023829973213337574 ) ) ;
#4034 = AXIS2_PLACEMENT_3D ( 'NONE', #77118, #70217, #53223 ) ;
#4035 = DIRECTION ( 'NONE',  ( 0.000000000000000000, -1.000000000000000000, 0.000000000000000000 ) ) ;
#4037 = EDGE_CURVE ( 'NONE', #25463, #63474, #36816, .T. ) ;
#4036 = DIRECTION ( 'NONE',  ( 0.000000000000000000, -0.000000000000000000, 1.000000000000000000 ) ) ;
#4038 = CARTESIAN_POINT ( 'NONE',  ( 10.52379853018300793, 24.15547532934279218, 13.93033364781391370 ) ) ;
#4039 = CARTESIAN_POINT ( 'NONE',  ( 5.000000000000000000, 1.947085426416880427, -0.1996207071196908212 ) ) ;
#4040 = VERTEX_POINT ( 'NONE', #58182 ) ;
#4041 = EDGE_CURVE ( 'NONE', #2886, #62559, #19294, .T. ) ;
#4042 = ORIENTED_EDGE ( 'NONE', *, *, #56860, .T. ) ;
#4043 = EDGE_CURVE ( 'NONE', #74121, #86348, #66932, .T. ) ;
#4044 = ORIENTED_EDGE ( 'NONE', *, *, #4170, .F. ) ;
#4045 = CARTESIAN_POINT ( 'NONE',  ( 33.00000000000000000, 1.665213485140587002E-16, -1.219500000000000028 ) ) ;
#4046 = CARTESIAN_POINT ( 'NONE',  ( 1.300000000000000044, -1.108512516844081031, 0.6400000000000014566 ) ) ;
#4048 = EDGE_LOOP ( 'NONE', ( #95882, #90153, #29960, #96628, #38841 ) ) ;
#4047 = CARTESIAN_POINT ( 'NONE',  ( -5.000000000000000000, -2.886751345948134428, -0.4465819873852071575 ) ) ;
#4049 = ORIENTED_EDGE ( 'NONE', *, *, #23942, .T. ) ;
#4050 = CARTESIAN_POINT ( 'NONE',  ( 3.340812001983456917E-16, 28.30419861050593511, -1.818653347947321253 ) ) ;
#4051 = EDGE_CURVE ( 'NONE', #66620, #26199, #23024, .T. ) ;
#4052 = DIRECTION ( 'NONE',  ( -1.000000000000000000, -1.224606353822377258E-16, -0.000000000000000000 ) ) ;
#4053 = CARTESIAN_POINT ( 'NONE',  ( 0.000000000000000000, 0.000000000000000000, -5.000000000000000000 ) ) ;
#4054 = DIRECTION ( 'NONE',  ( 0.000000000000000000, -1.000000000000000000, 0.000000000000000000 ) ) ;
#4055 = DIRECTION ( 'NONE',  ( -1.080234721460776969E-16, 1.629936883689133400E-16, -1.000000000000000000 ) ) ;
#4056 = ORIENTED_EDGE ( 'NONE', *, *, #39294, .T. ) ;
#4057 = VECTOR ( 'NONE', #79090, 1000.000000000000000 ) ;
#4058 = CARTESIAN_POINT ( 'NONE',  ( 3.340812001983456917E-16, 15.72455478361440839, -1.818653347947321253 ) ) ;
#4059 = CARTESIAN_POINT ( 'NONE',  ( -41.99999999999996447, 7.872983346207417021, -43.50000000000000000 ) ) ;
#4060 = ORIENTED_EDGE ( 'NONE', *, *, #224, .F. ) ;
#4061 = STYLED_ITEM ( 'NONE', ( #89775 ), #96815 ) ;
#4062 = CARTESIAN_POINT ( 'NONE',  ( 0.000000000000000000, 75.50000000000000000, 5.000000000000000000 ) ) ;
#4063 = ORIENTED_EDGE ( 'NONE', *, *, #16131, .T. ) ;
#4064 = CARTESIAN_POINT ( 'NONE',  ( 1.300000000000000044, 0.7390083445627190217, 1.279999999999995586 ) ) ;
#4065 = CARTESIAN_POINT ( 'NONE',  ( -2.886751345948128211, 58.08333333333332860, 5.000000000000000000 ) ) ;
#4066 = DIRECTION ( 'NONE',  ( 0.000000000000000000, 0.000000000000000000, 1.000000000000000000 ) ) ;
#4067 = CARTESIAN_POINT ( 'NONE',  ( -1.574999999999999956, 30.85080591498785196, -0.9093266739736614035 ) ) ;
#4068 = EDGE_LOOP ( 'NONE', ( #89411, #7310, #64245, #90603 ) ) ;
#4069 = LINE ( 'NONE', #100351, #55602 ) ;
#4070 = ADVANCED_FACE ( 'NONE', ( #35272 ), #97996, .T. ) ;
#4071 = CARTESIAN_POINT ( 'NONE',  ( 1.574999999999999734, 7.937156224110130331, 0.9093266739736611814 ) ) ;
#4072 = CIRCLE ( 'NONE', #87271, 1.500000000000002220 ) ;
#4073 = ORIENTED_EDGE ( 'NONE', *, *, #64091, .T. ) ;
#4074 = DIRECTION ( 'NONE',  ( 8.585144269803463469E-17, -1.000000000000000000, 6.162975822039154730E-33 ) ) ;
#4076 = CARTESIAN_POINT ( 'NONE',  ( 0.000000000000000000, 87.25000000000000000, 4.396446609406721606 ) ) ;
#4075 = CARTESIAN_POINT ( 'NONE',  ( -32.00000000000000000, 12.00000000000000178, 4.000000000000012434 ) ) ;
#4077 = CIRCLE ( 'NONE', #63555, 1.600000000000000755 ) ;
#4078 = CARTESIAN_POINT ( 'NONE',  ( -1.168651339865654615, 0.000000000000000000, -7.901757315772552914 ) ) ;
#4079 = CARTESIAN_POINT ( 'NONE',  ( 79.97981384623969348, 16.40295761712902234, -90.54178259520584504 ) ) ;
#4080 = CARTESIAN_POINT ( 'NONE',  ( 8.696408214467822972, 9.639376512966943232E-16, 0.000000000000000000 ) ) ;
#4081 = ORIENTED_EDGE ( 'NONE', *, *, #68612, .F. ) ;
#4082 = CARTESIAN_POINT ( 'NONE',  ( -2.538289633418787439, 15.33333333333333215, 4.396446609406721606 ) ) ;
#4083 = LINE ( 'NONE', #93431, #90081 ) ;
#4084 = EDGE_CURVE ( 'NONE', #21342, #97215, #13451, .T. ) ;
#4085 = DIRECTION ( 'NONE',  ( 0.000000000000000000, 1.000000000000000000, -0.000000000000000000 ) ) ;
#4086 =( REPRESENTATION_RELATIONSHIP ('NONE','NONE', #86648, #50013 ) REPRESENTATION_RELATIONSHIP_WITH_TRANSFORMATION ( #72838 )SHAPE_REPRESENTATION_RELATIONSHIP( ) );
#4087 = ORIENTED_EDGE ( 'NONE', *, *, #35924, .F. ) ;
#4088 = CIRCLE ( 'NONE', #63570, 25.00000000000000000 ) ;
#4089 = CARTESIAN_POINT ( 'NONE',  ( 65.70057641161338324, 23.25028571273082179, 18.00000000000000000 ) ) ;
#4090 = CARTESIAN_POINT ( 'NONE',  ( -4.330127018922193649, 44.83333333333333570, -2.499999999999998668 ) ) ;
#4091 = AXIS2_PLACEMENT_3D ( 'NONE', #61787, #6419, #70794 ) ;
#4092 = CARTESIAN_POINT ( 'NONE',  ( 3.249710301952136841E-16, 2.307179676972503479, -22.59999999999996589 ) ) ;
#4093 = CARTESIAN_POINT ( 'NONE',  ( -5.076579266837575766, 65.50000000000001421, 3.108508274875226969E-16 ) ) ;
#4094 = DIRECTION ( 'NONE',  ( -1.000000000000000000, 0.000000000000000000, 0.000000000000000000 ) ) ;
#4095 = DIRECTION ( 'NONE',  ( -1.000000000000000000, -1.224606353822377258E-16, -0.000000000000000000 ) ) ;
#4096 = CARTESIAN_POINT ( 'NONE',  ( 39.29932111435760334, 23.50016802205851363, -96.31803982271448206 ) ) ;
#4097 = ADVANCED_FACE ( 'NONE', ( #20351 ), #29396, .F. ) ;
#4098 = DIRECTION ( 'NONE',  ( -1.000000000000000000, -4.336808689942019708E-16, 0.000000000000000000 ) ) ;
#4099 = DIRECTION ( 'NONE',  ( -6.486043542185654914E-65, 0.000000000000000000, 1.000000000000000000 ) ) ;
#4100 = CARTESIAN_POINT ( 'NONE',  ( -2.538289633418789215, 38.66666666666667851, -4.396446609406720718 ) ) ;
#4101 = AXIS2_PLACEMENT_3D ( 'NONE', #7284, #64762, #30702 ) ;
#4102 = EDGE_CURVE ( 'NONE', #57278, #14882, #83830, .T. ) ;
#4103 = CARTESIAN_POINT ( 'NONE',  ( -5.773502691896257311, 91.75000000000000000, 3.535250795749689387E-16 ) ) ;
#4104 = CARTESIAN_POINT ( 'NONE',  ( 5.036715345465495375, -11.50000000000000355, 1.192915178820589617 ) ) ;
#4105 =( NAMED_UNIT ( * ) SI_UNIT ( $, .STERADIAN. ) SOLID_ANGLE_UNIT ( ) );
#4106 = VERTEX_POINT ( 'NONE', #20871 ) ;
#4107 = CARTESIAN_POINT ( 'NONE',  ( -7.656430962364884074, 0.1639293383124698911, -17.56848815349768245 ) ) ;
#4108 = DIRECTION ( 'NONE',  ( 0.000000000000000000, -1.000000000000000000, 0.000000000000000000 ) ) ;
#4109 = ADVANCED_FACE ( 'NONE', ( #85771 ), #61882, .T. ) ;
#4110 = EDGE_LOOP ( 'NONE', ( #59671, #62831, #3799, #54445, #100694, #60133, #80148, #73751, #60850, #15468, #15384, #89973 ) ) ;
#4111 = CARTESIAN_POINT ( 'NONE',  ( 68.89999999999999147, 15.13818239574915836, 8.674577014929120367 ) ) ;
#4112 = FACE_OUTER_BOUND ( 'NONE', #36495, .T. ) ;
#4113 = EDGE_CURVE ( 'NONE', #1143, #97449, #52860, .T. ) ;
#4114 = CARTESIAN_POINT ( 'NONE',  ( 1.300000000000000044, 1.478016689125438043, -5.637851296924623057E-15 ) ) ;
#4115 = CARTESIAN_POINT ( 'NONE',  ( 28.69640821446782297, 2.249774322810190247E-15, 0.000000000000000000 ) ) ;
#4116 = DIRECTION ( 'NONE',  ( 0.000000000000000000, -1.000000000000000000, 0.000000000000000000 ) ) ;
#4117 = EDGE_CURVE ( 'NONE', #17608, #5754, #101770, .T. ) ;
#4118 = CIRCLE ( 'NONE', #63606, 2.749999999999997780 ) ;
#4119 = STYLED_ITEM ( 'NONE', ( #16955 ), #23357 ) ;
#4120 = CARTESIAN_POINT ( 'NONE',  ( 0.000000000000000000, 2.200000000000000178, 0.000000000000000000 ) ) ;
#4121 = AXIS2_PLACEMENT_3D ( 'NONE', #29013, #21517, #4030 ) ;
#4122 = ADVANCED_FACE ( 'NONE', ( #5484 ), #70359, .T. ) ;
#4123 = ORIENTED_EDGE ( 'NONE', *, *, #63654, .T. ) ;
#4124 = CARTESIAN_POINT ( 'NONE',  ( 0.000000000000000000, 0.000000000000000000, -5.000000000000000000 ) ) ;
#4125 = ORIENTED_EDGE ( 'NONE', *, *, #104557, .T. ) ;
#4126 = CARTESIAN_POINT ( 'NONE',  ( 49.50000000000002842, 39.99999999999996447, -17.99999999999998934 ) ) ;
#4128 = VERTEX_POINT ( 'NONE', #77274 ) ;
#4127 = AXIS2_PLACEMENT_3D ( 'NONE', #71617, #24225, #56211 ) ;
#4129 = PRESENTATION_LAYER_ASSIGNMENT (  '', '', ( #73814 ) ) ;
#4130 = CARTESIAN_POINT ( 'NONE',  ( -5.773502691896257311, 50.24999999999999289, 3.535250795749689387E-16 ) ) ;
#4131 = DIRECTION ( 'NONE',  ( 0.2588190451025252914, 0.9659258262890669799, 0.000000000000000000 ) ) ;
#4132 = EDGE_LOOP ( 'NONE', ( #11508, #69321, #80157, #16197 ) ) ;
#4133 = DIRECTION ( 'NONE',  ( -0.000000000000000000, 1.261617073437678048E-15, 1.000000000000000000 ) ) ;
#4134 = DIRECTION ( 'NONE',  ( -0.000000000000000000, 1.000000000000000000, -0.000000000000000000 ) ) ;
#4135 = CIRCLE ( 'NONE', #60192, 1.000000000000000000 ) ;
#4136 = CARTESIAN_POINT ( 'NONE',  ( -1.574999999999999734, 19.61825406336654609, -0.9093266739736615145 ) ) ;
#4137 = DIRECTION ( 'NONE',  ( -0.000000000000000000, 8.063230763406558297E-15, -1.000000000000000000 ) ) ;
#4138 = B_SPLINE_CURVE_WITH_KNOTS ( 'NONE', 3,
 ( #79192, #78151, #103681, #63300, #20705, #53732, #12747, #45213, #94647, #54770, #86131, #102631, #53212, #85606, #14309, #29231 ),
 .UNSPECIFIED., .F., .F.,
 ( 4, 2, 2, 2, 2, 2, 2, 4 ),
 ( 0.002964274709248611479, 0.005573475826246959350, 0.006878076384746123310, 0.008182676943245287271, 0.01340107917724192924, 0.01861948141123856773, 0.02122868252823689045, 0.02383788364523520623 ),
 .UNSPECIFIED. ) ;
#4139 = EDGE_CURVE ( 'NONE', #97442, #86905, #44854, .T. ) ;
#4140 = ORIENTED_EDGE ( 'NONE', *, *, #29660, .T. ) ;
#4141 = CARTESIAN_POINT ( 'NONE',  ( 0.000000000000000000, 64.00000000000000000, 5.000000000000000000 ) ) ;
#4142 = CYLINDRICAL_SURFACE ( 'NONE', #39717, 5.000000000000000000 ) ;
#4143 = ORIENTED_EDGE ( 'NONE', *, *, #82636, .F. ) ;
#4144 = DIRECTION ( 'NONE',  ( -2.452966969923476600E-16, 5.392603844284260389E-33, -1.000000000000000000 ) ) ;
#4145 = ORIENTED_EDGE ( 'NONE', *, *, #89752, .T. ) ;
#4146 = AXIS2_PLACEMENT_3D ( 'NONE', #90047, #104581, #31701 ) ;
#4147 = CARTESIAN_POINT ( 'NONE',  ( 8.000000000000000000, 5.999999999999998224, -44.00000000000004263 ) ) ;
#4148 = ORIENTED_EDGE ( 'NONE', *, *, #51695, .F. ) ;
#4149 = ORIENTED_EDGE ( 'NONE', *, *, #74715, .T. ) ;
#4150 = CARTESIAN_POINT ( 'NONE',  ( 2.825480206462167468E-16, 2.307179676972503479, -34.59999999999996589 ) ) ;
#4151 = CARTESIAN_POINT ( 'NONE',  ( 2.750000000000000444, 0.000000000000000000, -2.399999999999999911 ) ) ;
#4152 = CARTESIAN_POINT ( 'NONE',  ( 0.000000000000000000, 2.741498459558215053E-14, -68.99999999999998579 ) ) ;
#4153 = LINE ( 'NONE', #47068, #4789 ) ;
#4155 = ORIENTED_EDGE ( 'NONE', *, *, #31524, .F. ) ;
#4154 = CARTESIAN_POINT ( 'NONE',  ( -6.123233995736766282E-16, 95.00000000000000000, -5.000000000000000000 ) ) ;
#4156 = DIRECTION ( 'NONE',  ( 0.000000000000000000, 0.000000000000000000, -1.000000000000000000 ) ) ;
#4157 = DIRECTION ( 'NONE',  ( -0.000000000000000000, -1.000000000000000000, -0.000000000000000000 ) ) ;
#4158 = ADVANCED_FACE ( 'NONE', ( #60303 ), #19826, .T. ) ;
#4159 = DIRECTION ( 'NONE',  ( 0.000000000000000000, -1.000000000000000000, 0.000000000000000000 ) ) ;
#4160 = CARTESIAN_POINT ( 'NONE',  ( 2.886751345948126879, 78.58333333333334281, -5.000000000000000888 ) ) ;
#4161 = ORIENTED_EDGE ( 'NONE', *, *, #30525, .T. ) ;
#4162 = EDGE_LOOP ( 'NONE', ( #35489, #3966, #37548, #17112 ) ) ;
#4163 = ADVANCED_FACE ( 'NONE', ( #76755 ), #3909, .T. ) ;
#4164 = VECTOR ( 'NONE', #10630, 1000.000000000000000 ) ;
#4165 = CIRCLE ( 'NONE', #51784, 4.000000000000001776 ) ;
#4166 = DIRECTION ( 'NONE',  ( -1.981789989432819072E-15, -1.000000000000000000, 0.000000000000000000 ) ) ;
#4167 = ITEM_DEFINED_TRANSFORMATION ( 'NONE', 'NONE', #86609,  #101372 ) ;
#4168 = FILL_AREA_STYLE_COLOUR ( '', #96061 ) ;
#4170 = EDGE_CURVE ( 'NONE', #31892, #91910, #103320, .T. ) ;
#4169 = ORIENTED_EDGE ( 'NONE', *, *, #104990, .F. ) ;
#4171 = DIRECTION ( 'NONE',  ( 0.000000000000000000, 0.000000000000000000, 1.000000000000000000 ) ) ;
#4172 = ORIENTED_EDGE ( 'NONE', *, *, #52713, .F. ) ;
#4173 = FACE_OUTER_BOUND ( 'NONE', #102941, .T. ) ;
#4174 = CARTESIAN_POINT ( 'NONE',  ( 3.340812001983457410E-16, 29.65129058577614529, -1.818653347947321475 ) ) ;
#4175 = CARTESIAN_POINT ( 'NONE',  ( 75.32903107870927784, 18.51664121083219783, 18.52783329727818895 ) ) ;
#4176 = EDGE_CURVE ( 'NONE', #57457, #72711, #87866, .T. ) ;
#4177 = CARTESIAN_POINT ( 'NONE',  ( 1.012500000000000844, 24.56025699535964790, -1.753701442663487819 ) ) ;
#4178 = CARTESIAN_POINT ( 'NONE',  ( 13.87298334620741436, 28.25028571273081823, 12.99999999999999822 ) ) ;
#4179 = CARTESIAN_POINT ( 'NONE',  ( 80.00088247995506663, 15.15580316245968362, -84.68343087100221567 ) ) ;
#4180 = CARTESIAN_POINT ( 'NONE',  ( 66.95795080593539694, 11.66616196829107288, -102.5210245970322660 ) ) ;
#4181 = CYLINDRICAL_SURFACE ( 'NONE', #98224, 2.750000000000002665 ) ;
#4182 = ORIENTED_EDGE ( 'NONE', *, *, #84379, .T. ) ;
#4183 = ORIENTED_EDGE ( 'NONE', *, *, #76226, .F. ) ;
#4184 = CARTESIAN_POINT ( 'NONE',  ( -2.731556602508669940, 7.133783402839950050, 5.342304667897992410 ) ) ;
#4185 = CIRCLE ( 'NONE', #41596, 17.50000000000001421 ) ;
#4186 = DIRECTION ( 'NONE',  ( 0.000000000000000000, 0.000000000000000000, -1.000000000000000000 ) ) ;
#4187 = ORIENTED_EDGE ( 'NONE', *, *, #76571, .T. ) ;
#4188 = LINE ( 'NONE', #21148, #45129 ) ;
#4189 = UNCERTAINTY_MEASURE_WITH_UNIT (LENGTH_MEASURE( 1.000000000000000082E-05 ), #52317, 'distance_accuracy_value', 'NONE');
#4190 = VERTEX_POINT ( 'NONE', #31479 ) ;
#4191 = CARTESIAN_POINT ( 'NONE',  ( 177.5113880936646638, 3.200000000000000178, -47.44001566805331294 ) ) ;
#4192 = CARTESIAN_POINT ( 'NONE',  ( -2.886751345948129988, 45.41666666666666430, -5.000000000000000000 ) ) ;
#4193 = CARTESIAN_POINT ( 'NONE',  ( 73.40574792525886494, 24.36243106426414684, -92.95958310201363872 ) ) ;
#4194 =( BOUNDED_CURVE ( )  B_SPLINE_CURVE ( 2, ( #22395, #45877, #94240, #54901, #95823, #30411, #87307 ),
 .UNSPECIFIED., .F., .F. ) 
 B_SPLINE_CURVE_WITH_KNOTS ( ( 3, 2, 2, 3 ),
 ( 0.8611111111111111605, 0.8629629629629629317, 0.8648148148148148140, 0.8666666666666666963 ),
 .UNSPECIFIED. ) 
 CURVE ( )  GEOMETRIC_REPRESENTATION_ITEM ( )  RATIONAL_B_SPLINE_CURVE ( ( 1.000000000000000000, 0.8660254037844387076, 1.000000000000000000, 0.8660254037844387076, 1.000000000000000000, 0.8660254037844387076, 1.000000000000000000 ) ) 
 REPRESENTATION_ITEM ( '' )  );
#4195 = VERTEX_POINT ( 'NONE', #104356 ) ;
#4196 = CIRCLE ( 'NONE', #99308, 3.000000000000024425 ) ;
#4197 = FACE_OUTER_BOUND ( 'NONE', #70346, .T. ) ;
#4198 = ORIENTED_EDGE ( 'NONE', *, *, #46867, .T. ) ;
#4199 = ORIENTED_EDGE ( 'NONE', *, *, #94854, .F. ) ;
#4200 = EDGE_CURVE ( 'NONE', #22006, #15488, #30972, .T. ) ;
#4201 = VERTEX_POINT ( 'NONE', #87348 ) ;
#4202 = CARTESIAN_POINT ( 'NONE',  ( 0.000000000000000000, -2.307179676972448856, -55.40000000000000568 ) ) ;
#4203 = CARTESIAN_POINT ( 'NONE',  ( 2.538289633418786995, 71.83333333333332860, -4.396446609406722494 ) ) ;
#4204 = CIRCLE ( 'NONE', #63673, 1.500000000000000888 ) ;
#4205 = AXIS2_PLACEMENT_3D ( 'NONE', #52596, #83408, #48653 ) ;
#4206 = AXIS2_PLACEMENT_3D ( 'NONE', #59251, #91650, #42217 ) ;
#4207 = CARTESIAN_POINT ( 'NONE',  ( -5.773502691896257311, 32.75000000000000000, 3.535250795749689387E-16 ) ) ;
#4208 = ORIENTED_EDGE ( 'NONE', *, *, #59481, .F. ) ;
#4209 = CARTESIAN_POINT ( 'NONE',  ( -2.886751345948128211, 90.08333333333332860, 5.000000000000000000 ) ) ;
#4210 = SPHERICAL_SURFACE ( 'NONE', #96790, 0.5000000000000000000 ) ;
#4211 = VECTOR ( 'NONE', #77374, 1000.000000000000000 ) ;
#4213 = EDGE_CURVE ( 'NONE', #25343, #92586, #53360, .T. ) ;
#4212 = CARTESIAN_POINT ( 'NONE',  ( -5.773502691896257311, 33.25000000000000000, 3.535250795749689387E-16 ) ) ;
#4214 = CARTESIAN_POINT ( 'NONE',  ( 134.0000000000001137, 4.749999999999999112, 0.000000000000000000 ) ) ;
#4215 = VECTOR ( 'NONE', #3385, 1000.000000000000000 ) ;
#4216 = DIRECTION ( 'NONE',  ( 0.000000000000000000, -1.000000000000000000, 0.000000000000000000 ) ) ;
#4217 = AXIS2_PLACEMENT_3D ( 'NONE', #76861, #101337, #28443 ) ;
#4218 = ORIENTED_EDGE ( 'NONE', *, *, #14893, .F. ) ;
#4219 = DIRECTION ( 'NONE',  ( 0.000000000000000000, 1.000000000000000000, 6.938893903907157380E-15 ) ) ;
#4220 = CARTESIAN_POINT ( 'NONE',  ( 66.38738879823608841, 25.60758003937289473, 0.5636261198207263012 ) ) ;
#4221 = PLANE ( 'NONE',  #74484 ) ;
#4222 = CARTESIAN_POINT ( 'NONE',  ( -4.330127018922193649, 29.83333333333333215, -2.499999999999998668 ) ) ;
#4223 = CARTESIAN_POINT ( 'NONE',  ( -1.012499999999998623, 6.888852571869168884, -1.753701442663489152 ) ) ;
#4225 = CARTESIAN_POINT ( 'NONE',  ( -6.123233995736766282E-16, 56.49999999999999289, -5.000000000000000000 ) ) ;
#4224 = CYLINDRICAL_SURFACE ( 'NONE', #104906, 5.000000000000000000 ) ;
#4226 =( LENGTH_UNIT ( ) NAMED_UNIT ( * ) SI_UNIT ( .MILLI., .METRE. ) );
#4227 = CIRCLE ( 'NONE', #89154, 1.219500000000002249 ) ;
#4228 = DIRECTION ( 'NONE',  ( 0.000000000000000000, -1.000000000000000000, -1.787146819420826205E-08 ) ) ;
#4229 = CARTESIAN_POINT ( 'NONE',  ( -1.192622389734054877E-14, -3.175426480542944407, -0.2456200930618644140 ) ) ;
#4230 = VECTOR ( 'NONE', #63806, 1000.000000000000000 ) ;
#4231 = CARTESIAN_POINT ( 'NONE',  ( 0.000000000000000000, 2.418969229021947925E-14, -22.19999999999997797 ) ) ;
#4232 = EDGE_CURVE ( 'NONE', #95502, #17997, #63463, .T. ) ;
#4233 = PLANE ( 'NONE',  #41837 ) ;
#4234 = ORIENTED_EDGE ( 'NONE', *, *, #100655, .T. ) ;
#4235 = CARTESIAN_POINT ( 'NONE',  ( 0.000000000000000000, 2.741498459558215053E-14, -36.19999999999998153 ) ) ;
#4236 = CARTESIAN_POINT ( 'NONE',  ( 5.076579266837575766, 23.00000000000000000, -9.325524824625680413E-16 ) ) ;
#4237 = ADVANCED_FACE ( 'NONE', ( #39990 ), #55987, .T. ) ;
#4238 = CARTESIAN_POINT ( 'NONE',  ( -1.574999999999999956, 31.74789789025806996, -0.9093266739736614035 ) ) ;
#4239 = DIRECTION ( 'NONE',  ( -1.000000000000000000, 0.000000000000000000, 1.652117596168389482E-16 ) ) ;
#4240 = EDGE_LOOP ( 'NONE', ( #60872, #10808 ) ) ;
#4241 = AXIS2_PLACEMENT_3D ( 'NONE', #22407, #19400, #71383 ) ;
#4242 = DIRECTION ( 'NONE',  ( -0.000000000000000000, 8.063230763406558297E-15, -1.000000000000000000 ) ) ;
#4243 = CARTESIAN_POINT ( 'NONE',  ( 9.696408214467822972, 9.639376512966943232E-16, 0.000000000000000000 ) ) ;
#4244 = AXIS2_PLACEMENT_3D ( 'NONE', #68086, #18557, #27083 ) ;
#4245 = EDGE_CURVE ( 'NONE', #97273, #41291, #72984, .T. ) ;
#4246 = VERTEX_POINT ( 'NONE', #78832 ) ;
#4247 = CARTESIAN_POINT ( 'NONE',  ( 25.41607905673566492, 6.012992569837613210, -23.41607905673564716 ) ) ;
#4248 = ORIENTED_EDGE ( 'NONE', *, *, #14918, .F. ) ;
#4250 = CARTESIAN_POINT ( 'NONE',  ( 93.80927090964139836, 28.37450467709605562, -119.1421328520767133 ) ) ;
#4249 = CYLINDRICAL_SURFACE ( 'NONE', #34654, 5.000000000000004441 ) ;
#4251 = EDGE_CURVE ( 'NONE', #55609, #47340, #48512, .T. ) ;
#4252 = LINE ( 'NONE', #78655, #15291 ) ;
#4253 = CARTESIAN_POINT ( 'NONE',  ( -2.538289633418789215, 70.66666666666665719, -4.396446609406720718 ) ) ;
#4254 = CARTESIAN_POINT ( 'NONE',  ( 0.000000000000000000, 0.000000000000000000, 0.000000000000000000 ) ) ;
#4255 = EDGE_CURVE ( 'NONE', #92325, #25671, #94090, .T. ) ;
#4256 = EDGE_CURVE ( 'NONE', #89535, #66077, #2406, .T. ) ;
#4257 = PRODUCT_DEFINITION ( 'UNKNOWN', '', #98538, #90563 ) ;
#4258 = CARTESIAN_POINT ( 'NONE',  ( 0.7874999999999997558, 27.55541028747667553, 1.363990010960491217 ) ) ;
#4259 = VECTOR ( 'NONE', #58981, 1000.000000000000000 ) ;
#4260 = EDGE_CURVE ( 'NONE', #25757, #59077, #71402, .T. ) ;
#4261 = ORIENTED_EDGE ( 'NONE', *, *, #64083, .F. ) ;
#4262 = ORIENTED_EDGE ( 'NONE', *, *, #83832, .F. ) ;
#4263 = CARTESIAN_POINT ( 'NONE',  ( -12.05000000000000426, 5.000000000000000000, -14.11271249798301319 ) ) ;
#4264 = ORIENTED_EDGE ( 'NONE', *, *, #37977, .F. ) ;
#4265 = CARTESIAN_POINT ( 'NONE',  ( 1.841465337348299647, 2.112255972321535502, -0.02351960456805953295 ) ) ;
#4266 = CONICAL_SURFACE ( 'NONE', #82354, 2.307179676972476390, 1.047197551196589638 ) ;
#4267 = CARTESIAN_POINT ( 'NONE',  ( 1.219727444046191995E-16, 15.65449846949787371, -22.99999999999998579 ) ) ;
#4268 = FACE_OUTER_BOUND ( 'NONE', #99018, .T. ) ;
#4269 = CARTESIAN_POINT ( 'NONE',  ( -2.886751345948128211, 80.58333333333332860, 5.000000000000000000 ) ) ;
#4270 = CARTESIAN_POINT ( 'NONE',  ( 62.30344332334476576, 19.22088364241727731, -87.99266374443965333 ) ) ;
#4271 = CARTESIAN_POINT ( 'NONE',  ( 5.773502691896257311, 86.75000000000000000, -1.060575238724906964E-15 ) ) ;
#4272 = ORIENTED_EDGE ( 'NONE', *, *, #79094, .T. ) ;
#4273 = DIRECTION ( 'NONE',  ( -1.000000000000000000, -1.666319312351761501E-16, 1.804112415015879378E-16 ) ) ;
#4274 = DIRECTION ( 'NONE',  ( 0.000000000000000000, -1.000000000000000000, -7.518805289812291785E-15 ) ) ;
#4276 = ORIENTED_EDGE ( 'NONE', *, *, #72952, .T. ) ;
#4275 = VECTOR ( 'NONE', #61226, 1000.000000000000227 ) ;
#4277 = CIRCLE ( 'NONE', #56983, 0.1000000000000000472 ) ;
#4278 = DIRECTION ( 'NONE',  ( -1.000000000000000000, -1.224606353822377258E-16, -0.000000000000000000 ) ) ;
#4279 = VERTEX_POINT ( 'NONE', #22941 ) ;
#4280 = CARTESIAN_POINT ( 'NONE',  ( 135.5000000000001137, -5.999999999999998224, -44.00000000000004263 ) ) ;
#4281 = LINE ( 'NONE', #30310, #77592 ) ;
#4282 = DIRECTION ( 'NONE',  ( -1.000000000000000000, -0.000000000000000000, -0.000000000000000000 ) ) ;
#4283 = VECTOR ( 'NONE', #103575, 1000.000000000000000 ) ;
#4284 = CARTESIAN_POINT ( 'NONE',  ( -2.886751345948136649, 16.08333333333333215, 4.999999999999983125 ) ) ;
#4285 = ORIENTED_EDGE ( 'NONE', *, *, #8074, .T. ) ;
#4286 = CIRCLE ( 'NONE', #68850, 1.500000000000002220 ) ;
#4287 = ORIENTED_EDGE ( 'NONE', *, *, #32333, .F. ) ;
#4288 = CARTESIAN_POINT ( 'NONE',  ( 0.000000000000000000, 0.000000000000000000, -2.399999999999999911 ) ) ;
#4289 = ADVANCED_FACE ( 'NONE', ( #54425 ), #103838, .F. ) ;
#4290 = CARTESIAN_POINT ( 'NONE',  ( 1.300000000000000044, 2.217025033688156288, -1.280000000000006244 ) ) ;
#4291 = FILL_AREA_STYLE_COLOUR ( '', #67277 ) ;
#4292 = DIRECTION ( 'NONE',  ( -1.000000000000000000, -0.000000000000000000, -0.000000000000000000 ) ) ;
#4293 = ITEM_DEFINED_TRANSFORMATION ( 'NONE', 'NONE', #64723,  #101372 ) ;
#4294 = DIRECTION ( 'NONE',  ( 0.000000000000000000, 2.168404344970991858E-16, 1.000000000000000000 ) ) ;
#4295 = EDGE_CURVE ( 'NONE', #70001, #87090, #72002, .T. ) ;
#4296 = ORIENTED_EDGE ( 'NONE', *, *, #31502, .T. ) ;
#4298 = CARTESIAN_POINT ( 'NONE',  ( -0.5575610622464766131, 4.023473622295341556, -16.35314685314682848 ) ) ;
#4297 = CIRCLE ( 'NONE', #84150, 1.500000000000001332 ) ;
#4299 = CARTESIAN_POINT ( 'NONE',  ( 2.024999999999999911, 30.84935190262296700, 1.169134295108992694 ) ) ;
#4300 = DIRECTION ( 'NONE',  ( -0.000000000000000000, -1.000000000000000000, -0.000000000000000000 ) ) ;
#4301 = EDGE_CURVE ( 'NONE', #64889, #14116, #6510, .T. ) ;
#4303 = AXIS2_PLACEMENT_3D ( 'NONE', #57283, #31207, #30708 ) ;
#4302 = SURFACE_SIDE_STYLE ('',( #6381 ) ) ;
#4304 = DIRECTION ( 'NONE',  ( 0.000000000000000000, 0.000000000000000000, -1.000000000000000000 ) ) ;
#4305 = ORIENTED_EDGE ( 'NONE', *, *, #42987, .T. ) ;
#4306 = DIRECTION ( 'NONE',  ( -0.8660254037844380415, -0.5000000000000009992, 0.000000000000000000 ) ) ;
#4307 = PLANE ( 'NONE',  #40464 ) ;
#4308 = ORIENTED_EDGE ( 'NONE', *, *, #10990, .T. ) ;
#4310 = ORIENTED_EDGE ( 'NONE', *, *, #82250, .T. ) ;
#4309 = CARTESIAN_POINT ( 'NONE',  ( -6.123233995736766282E-16, 68.00000000000000000, -5.000000000000000000 ) ) ;
#4311 = EDGE_LOOP ( 'NONE', ( #50387, #5114, #19433, #4161 ) ) ;
#4312 = CARTESIAN_POINT ( 'NONE',  ( 2.000000000000000000, 0.8865213383406693737, 1.535499999999995868 ) ) ;
#4313 = VERTEX_POINT ( 'NONE', #15532 ) ;
#4314 = DIRECTION ( 'NONE',  ( -0.000000000000000000, -0.000000000000000000, -1.000000000000000000 ) ) ;
#4315 = EDGE_LOOP ( 'NONE', ( #56364, #8740, #39112, #78264 ) ) ;
#4316 = DIRECTION ( 'NONE',  ( 0.000000000000000000, -1.000000000000000000, 0.000000000000000000 ) ) ;
#4317 = AXIS2_PLACEMENT_3D ( 'NONE', #35119, #51131, #92545 ) ;
#4318 = EDGE_LOOP ( 'NONE', ( #49950, #85809, #75174, #75300, #102460, #21413 ) ) ;
#4319 = CARTESIAN_POINT ( 'NONE',  ( 0.000000000000000000, 82.50000000000000000, 5.000000000000000000 ) ) ;
#4320 = CIRCLE ( 'NONE', #97754, 0.9999999999999991118 ) ;
#4321 = CARTESIAN_POINT ( 'NONE',  ( 10.69640821446782297, 1.836970198720961155E-16, -1.500000000000001110 ) ) ;
#4322 = ORIENTED_EDGE ( 'NONE', *, *, #93978, .F. ) ;
#4323 = DIRECTION ( 'NONE',  ( 1.000000000000000000, 0.000000000000000000, -0.000000000000000000 ) ) ;
#4324 = FACE_OUTER_BOUND ( 'NONE', #76077, .T. ) ;
#4325 = ORIENTED_EDGE ( 'NONE', *, *, #97312, .T. ) ;
#4326 = ORIENTED_EDGE ( 'NONE', *, *, #67523, .T. ) ;
#4327 = EDGE_CURVE ( 'NONE', #4719, #31607, #46944, .T. ) ;
#4328 = CARTESIAN_POINT ( 'NONE',  ( -43.99999999999996447, 0.000000000000000000, 32.00000000000002132 ) ) ;
#4329 = CARTESIAN_POINT ( 'NONE',  ( 1.575000000000000622, 28.00468328129423412, -0.9093266739736600712 ) ) ;
#4330 = DIRECTION ( 'NONE',  ( 0.000000000000000000, 1.000000000000000000, -1.320393690296331527E-15 ) ) ;
#4331 = CARTESIAN_POINT ( 'NONE',  ( 0.000000000000000000, 105.0000000000000000, 0.000000000000000000 ) ) ;
#4332 = CARTESIAN_POINT ( 'NONE',  ( -2.538289633418787439, 56.33333333333333570, 4.396446609406721606 ) ) ;
#4333 = AXIS2_PLACEMENT_3D ( 'NONE', #67424, #100377, #3055 ) ;
#4334 = EDGE_CURVE ( 'NONE', #26043, #29828, #5975, .T. ) ;
#4335 = ORIENTED_EDGE ( 'NONE', *, *, #27855, .F. ) ;
#4336 = CARTESIAN_POINT ( 'NONE',  ( 5.773502691896257311, 101.2500000000000000, -1.060575238724906964E-15 ) ) ;
#4337 = SURFACE_STYLE_USAGE ( .BOTH. , #61268 ) ;
#4338 = ADVANCED_FACE ( 'NONE', ( #70881 ), #88930, .T. ) ;
#4339 = CARTESIAN_POINT ( 'NONE',  ( 2.500000000000017764, 4.330127018922184767, -6.099999999999997868 ) ) ;
#4340 = CARTESIAN_POINT ( 'NONE',  ( 0.000000000000000000, 3.064027690094472715E-14, -22.99999999999997868 ) ) ;
#4341 = VECTOR ( 'NONE', #50797, 1000.000000000000000 ) ;
#4342 = ORIENTED_EDGE ( 'NONE', *, *, #17292, .T. ) ;
#4343 = CARTESIAN_POINT ( 'NONE',  ( -37.63309919598443543, 1.218074701001274018, 40.24285467086866674 ) ) ;
#4344 = CARTESIAN_POINT ( 'NONE',  ( 2.025000000000000355, 20.81631538021336070, -1.169134295108991362 ) ) ;
#4345 = CIRCLE ( 'NONE', #50208, 0.5000000000000004441 ) ;
#4346 = CARTESIAN_POINT ( 'NONE',  ( 74.48997487421326014, 12.99999999999999822, 6.000000000000003553 ) ) ;
#4347 = CIRCLE ( 'NONE', #65487, 1.219500000000000917 ) ;
#4348 = CARTESIAN_POINT ( 'NONE',  ( 3.807434450128181602, 102.9166666666666714, -2.198223304703363024 ) ) ;
#4349 = CARTESIAN_POINT ( 'NONE',  ( -1.012499999999998623, 12.73012849767982324, -1.753701442663489152 ) ) ;
#4352 = CARTESIAN_POINT ( 'NONE',  ( 3.410584786298415327, -2.424999999999999822, 30.31630921154143010 ) ) ;
#4351 = CARTESIAN_POINT ( 'NONE',  ( 73.42499912483287972, 24.30436245135703288, -92.95306955978126950 ) ) ;
#4350 =( BOUNDED_CURVE ( )  B_SPLINE_CURVE ( 2, ( #99408, #9015, #97846, #66473, #43579, #35579, #98362 ),
 .UNSPECIFIED., .F., .F. ) 
 B_SPLINE_CURVE_WITH_KNOTS ( ( 3, 2, 2, 3 ),
 ( 0.5500000000000000444, 0.5518518518518518157, 0.5537037037037036979, 0.5555555555555555802 ),
 .UNSPECIFIED. ) 
 CURVE ( )  GEOMETRIC_REPRESENTATION_ITEM ( )  RATIONAL_B_SPLINE_CURVE ( ( 1.000000000000000000, 0.8660254037844387076, 1.000000000000000000, 0.8660254037844387076, 1.000000000000000000, 0.8660254037844387076, 1.000000000000000000 ) ) 
 REPRESENTATION_ITEM ( '' )  );
#4353 = CARTESIAN_POINT ( 'NONE',  ( 6.303591785532173475, -6.548161810916601900E-30, 1.500000000000001110 ) ) ;
#4354 = ORIENTED_EDGE ( 'NONE', *, *, #102882, .T. ) ;
#4355 = ORIENTED_EDGE ( 'NONE', *, *, #84681, .F. ) ;
#4356 = CARTESIAN_POINT ( 'NONE',  ( -3.690269021430691635E-15, -11.50000000000000000, 0.000000000000000000 ) ) ;
#4357 =( LENGTH_UNIT ( ) NAMED_UNIT ( * ) SI_UNIT ( .MILLI., .METRE. ) );
#4358 = AXIS2_PLACEMENT_3D ( 'NONE', #12138, #99919, #83410 ) ;
#4359 = CARTESIAN_POINT ( 'NONE',  ( 0.000000000000000000, 0.000000000000000000, -5.000000000000000000 ) ) ;
#4360 = CIRCLE ( 'NONE', #75696, 2.000000000000000000 ) ;
#4361 = AXIS2_PLACEMENT_3D ( 'NONE', #34888, #92316, #544 ) ;
#4363 = CARTESIAN_POINT ( 'NONE',  ( 0.000000000000000000, 11.00000000000000000, 0.000000000000000000 ) ) ;
#4362 = DIRECTION ( 'NONE',  ( 0.000000000000000000, 0.000000000000000000, -1.000000000000000000 ) ) ;
#4364 = VERTEX_POINT ( 'NONE', #95351 ) ;
#4365 = CARTESIAN_POINT ( 'NONE',  ( 3.807434450128183379, 54.08333333333332860, 2.198223304703357694 ) ) ;
#4366 = CARTESIAN_POINT ( 'NONE',  ( 23.17329222352963569, 17.43868006798705395, -100.9545379197103188 ) ) ;
#4367 = DIRECTION ( 'NONE',  ( -0.000000000000000000, -0.000000000000000000, -1.000000000000000000 ) ) ;
#4368 = ADVANCED_FACE ( 'NONE', ( #99516 ), #65214, .T. ) ;
#4369 = CARTESIAN_POINT ( 'NONE',  ( -0.7875000000000004219, 1.646607304481921386, 1.363990010960491217 ) ) ;
#4370 = SURFACE_STYLE_FILL_AREA ( #85200 ) ;
#4371 = CARTESIAN_POINT ( 'NONE',  ( 46.50000000000000711, 7.000000000000000000, 0.000000000000000000 ) ) ;
#4373 = CARTESIAN_POINT ( 'NONE',  ( 2.886751345948131764, 76.41666666666665719, 4.999999999999999112 ) ) ;
#4372 = DIRECTION ( 'NONE',  ( -0.000000000000000000, -1.000000000000000000, -0.000000000000000000 ) ) ;
#4374 = CARTESIAN_POINT ( 'NONE',  ( -6.123233995736766282E-16, 62.00000000000000000, -5.000000000000000000 ) ) ;
#4375 = ORIENTED_EDGE ( 'NONE', *, *, #50386, .F. ) ;
#4376 = VECTOR ( 'NONE', #55085, 1000.000000000000000 ) ;
#4377 = DIRECTION ( 'NONE',  ( 0.000000000000000000, 0.8660254037844471453, -0.4999999999999854561 ) ) ;
#4378 = CONICAL_SURFACE ( 'NONE', #48562, 2.307179676972476390, 1.047197551196589638 ) ;
#4379 = ORIENTED_EDGE ( 'NONE', *, *, #84898, .T. ) ;
#4380 = DIRECTION ( 'NONE',  ( -0.000000000000000000, -0.000000000000000000, 1.000000000000000000 ) ) ;
#4382 = DIRECTION ( 'NONE',  ( -1.000000000000000000, 0.000000000000000000, 0.000000000000000000 ) ) ;
#4381 = DIRECTION ( 'NONE',  ( -1.000000000000000000, -1.224606353822377258E-16, -0.000000000000000000 ) ) ;
#4383 = FACE_OUTER_BOUND ( 'NONE', #49223, .T. ) ;
#4384 = PRESENTATION_LAYER_ASSIGNMENT (  '', '', ( #21338 ) ) ;
#4385 = EDGE_CURVE ( 'NONE', #81339, #13919, #43092, .T. ) ;
#4386 = FACE_OUTER_BOUND ( 'NONE', #36475, .T. ) ;
#4387 = AXIS2_PLACEMENT_3D ( 'NONE', #22036, #56118, #39611 ) ;
#4388 = ADVANCED_FACE ( 'NONE', ( #33575 ), #56695, .T. ) ;
#4389 = EDGE_CURVE ( 'NONE', #34718, #18385, #19286, .T. ) ;
#4390 = ORIENTED_EDGE ( 'NONE', *, *, #78177, .F. ) ;
#4391 = ORIENTED_EDGE ( 'NONE', *, *, #71085, .T. ) ;
#4392 = CARTESIAN_POINT ( 'NONE',  ( 55.27864045000423232, 3.145973621621785288, -106.0000000000000000 ) ) ;
#4393 = EDGE_LOOP ( 'NONE', ( #4640, #65137, #6774, #11514 ) ) ;
#4394 = PRESENTATION_STYLE_ASSIGNMENT (( #68249 ) ) ;
#4395 = CARTESIAN_POINT ( 'NONE',  ( -3.000000000000000000, 3.673940397442059868E-16, -79.49999999999997158 ) ) ;
#4396 = FACE_OUTER_BOUND ( 'NONE', #29427, .T. ) ;
#4397 = DIRECTION ( 'NONE',  ( -0.9989055802258755001, 8.970914490809687961E-17, -0.04677223314752968625 ) ) ;
#4398 = VECTOR ( 'NONE', #507, 1000.000000000000000 ) ;
#4399 = CIRCLE ( 'NONE', #63870, 1.500000000000001332 ) ;
#4400 = CARTESIAN_POINT ( 'NONE',  ( -2.886751345948128211, 23.08333333333332860, 5.000000000000000000 ) ) ;
#4401 = LINE ( 'NONE', #36844, #38482 ) ;
#4402 = ORIENTED_EDGE ( 'NONE', *, *, #55585, .T. ) ;
#4403 = VERTEX_POINT ( 'NONE', #82494 ) ;
#4404 = DIRECTION ( 'NONE',  ( -0.000000000000000000, 8.063230763406558297E-15, -1.000000000000000000 ) ) ;
#4405 = CARTESIAN_POINT ( 'NONE',  ( -8.673617379884035472E-16, 5.773502691896260863, -4.900000000000000355 ) ) ;
#4406 = AXIS2_PLACEMENT_3D ( 'NONE', #29493, #93855, #85355 ) ;
#4407 = VERTEX_POINT ( 'NONE', #25042 ) ;
#4408 = CARTESIAN_POINT ( 'NONE',  ( 4.330127018922192761, 15.66666666666666607, -2.500000000000002220 ) ) ;
#4409 = CARTESIAN_POINT ( 'NONE',  ( 21.00000000000000000, -6.938893903907228378E-15, 4.000000000000003553 ) ) ;
#4410 = DIRECTION ( 'NONE',  ( -1.000000000000000000, 0.000000000000000000, 0.000000000000000000 ) ) ;
#4411 = EDGE_LOOP ( 'NONE', ( #67754, #13322, #7798, #102070, #1123 ) ) ;
#4412 = LINE ( 'NONE', #49810, #48614 ) ;
#4413 = CARTESIAN_POINT ( 'NONE',  ( 0.000000000000000000, 2.741498459558215053E-14, -17.79999999999998295 ) ) ;
#4414 = ORIENTED_EDGE ( 'NONE', *, *, #43937, .F. ) ;
#4415 = LINE ( 'NONE', #85756, #8915 ) ;
#4417 = VECTOR ( 'NONE', #48564, 1000.000000000000000 ) ;
#4416 = DIRECTION ( 'NONE',  ( 0.5735764363510401642, 0.8191520442889960174, 0.000000000000000000 ) ) ;
#4418 = ORIENTED_EDGE ( 'NONE', *, *, #5685, .T. ) ;
#4419 = VERTEX_POINT ( 'NONE', #2219 ) ;
#4420 = ORIENTED_EDGE ( 'NONE', *, *, #20999, .T. ) ;
#4421 = DIRECTION ( 'NONE',  ( 1.000000000000000000, 0.000000000000000000, 0.000000000000000000 ) ) ;
#4422 = EDGE_CURVE ( 'NONE', #13992, #87227, #664, .T. ) ;
#4423 = DIRECTION ( 'NONE',  ( 1.261617073437678245E-15, 1.000000000000000000, 0.000000000000000000 ) ) ;
#4424 = PRODUCT_DEFINITION_SHAPE ( 'NONE', 'NONE',  #30908 ) ;
#4425 = CONICAL_SURFACE ( 'NONE', #2672, 2.307179676972476390, 1.047197551196589638 ) ;
#4426 = CARTESIAN_POINT ( 'NONE',  ( 11.93649167310370451, 26.51208510052996914, 12.49999999999999645 ) ) ;
#4427 = VECTOR ( 'NONE', #7608, 1000.000000000000000 ) ;
#4428 = CARTESIAN_POINT ( 'NONE',  ( 69.17088537240914548, 26.44008092647073482, 3.293441316212427861 ) ) ;
#4429 = CARTESIAN_POINT ( 'NONE',  ( 2.886751345948026959, 50.08333333333333570, -5.000000000000172307 ) ) ;
#4430 = VERTEX_POINT ( 'NONE', #34611 ) ;
#4431 = ORIENTED_EDGE ( 'NONE', *, *, #70548, .F. ) ;
#4432 = CARTESIAN_POINT ( 'NONE',  ( -0.4498622899576280032, -2.915698366337652114, -2.304334003592003466 ) ) ;
#4433 = EDGE_CURVE ( 'NONE', #13856, #70978, #49579, .T. ) ;
#4434 = CARTESIAN_POINT ( 'NONE',  ( 16.63711916024119120, 17.49645981187780919, -104.3185595801098202 ) ) ;
#4435 = VERTEX_POINT ( 'NONE', #75046 ) ;
#4436 = VERTEX_POINT ( 'NONE', #34101 ) ;
#4437 = DIRECTION ( 'NONE',  ( -1.000000000000000000, -1.224606353822377258E-16, -0.000000000000000000 ) ) ;
#4438 = CARTESIAN_POINT ( 'NONE',  ( -6.123233995736766282E-16, 17.49999999999999645, -5.000000000000000000 ) ) ;
#4439 = CARTESIAN_POINT ( 'NONE',  ( 128.9999999999999432, -4.249999999999999112, -49.00000000000049027 ) ) ;
#4440 = VERTEX_POINT ( 'NONE', #9636 ) ;
#4442 = ORIENTED_EDGE ( 'NONE', *, *, #65924, .F. ) ;
#4441 = CARTESIAN_POINT ( 'NONE',  ( -17.00000000000000000, -0.4250000000000017653, 23.00000000000000000 ) ) ;
#4443 = CARTESIAN_POINT ( 'NONE',  ( -1.012500000000000178, 2.096607304481921119, 1.753701442663488042 ) ) ;
#4444 = ADVANCED_FACE ( 'NONE', ( #51155 ), #89963, .F. ) ;
#4445 = LINE ( 'NONE', #77284, #52162 ) ;
#4446 = ORIENTED_EDGE ( 'NONE', *, *, #61655, .T. ) ;
#4447 = CARTESIAN_POINT ( 'NONE',  ( 17.00000000000000000, -2.424999999999998934, 18.00000000000000355 ) ) ;
#4448 = FACE_BOUND ( 'NONE', #100976, .T. ) ;
#4449 = CARTESIAN_POINT ( 'NONE',  ( -0.0008824799550604587022, 15.15580316245748094, -84.68343087100039668 ) ) ;
#4450 = CARTESIAN_POINT ( 'NONE',  ( 2.825480206462167468E-16, 2.307179676972503479, -48.19999999999996021 ) ) ;
#4451 = VERTEX_POINT ( 'NONE', #98998 ) ;
#4452 = ORIENTED_EDGE ( 'NONE', *, *, #9997, .F. ) ;
#4453 = DIRECTION ( 'NONE',  ( 0.000000000000000000, 1.000000000000000000, 6.015044231849833901E-15 ) ) ;
#4454 = CIRCLE ( 'NONE', #97812, 1.500000000000002220 ) ;
#4455 = CONICAL_SURFACE ( 'NONE', #41787, 2.307179676972476390, 1.047197551196589638 ) ;
#4456 = ORIENTED_EDGE ( 'NONE', *, *, #26056, .F. ) ;
#4457 = ORIENTED_EDGE ( 'NONE', *, *, #2005, .T. ) ;
#4458 = DIRECTION ( 'NONE',  ( 0.000000000000000000, 1.000000000000000000, 0.000000000000000000 ) ) ;
#4459 = DIRECTION ( 'NONE',  ( 1.060575238724901861E-16, 0.8660254037844304920, 0.5000000000000138778 ) ) ;
#4460 = ORIENTED_EDGE ( 'NONE', *, *, #844, .F. ) ;
#4461 = ORIENTED_EDGE ( 'NONE', *, *, #21185, .F. ) ;
#4462 = CONICAL_SURFACE ( 'NONE', #63933, 2.749999999999999112, 1.047197551196596743 ) ;
#4463 = CARTESIAN_POINT ( 'NONE',  ( 4.330127018922192761, 69.16666666666667140, -2.500000000000002220 ) ) ;
#4464 = CARTESIAN_POINT ( 'NONE',  ( 3.340812001983456917E-16, 1.347818981452663767, -1.818653347947321253 ) ) ;
#4465 = B_SPLINE_CURVE_WITH_KNOTS ( 'NONE', 3,
 ( #18993, #89400, #31974, #2049, #19522, #51493, #83891, #11023, #32492, #100414, #40494, #72945, #104, #16541 ),
 .UNSPECIFIED., .F., .F.,
 ( 4, 2, 2, 2, 2, 2, 4 ),
 ( -1.440061441978630887E-05, 0.001613923099770964240, 0.003242246813961714713, 0.004056408671057094503, 0.004870570528152473426, 0.005684732385247853216, 0.006498894242343233006 ),
 .UNSPECIFIED. ) ;
#4466 = DIRECTION ( 'NONE',  ( 0.8660254037844385966, -0.5000000000000001110, 0.000000000000000000 ) ) ;
#4467 = LINE ( 'NONE', #52367, #76377 ) ;
#4468 = CARTESIAN_POINT ( 'NONE',  ( 3.807434450128183379, 39.08333333333332860, 2.198223304703357694 ) ) ;
#4469 = CARTESIAN_POINT ( 'NONE',  ( 24.19640821446781942, 2.249774322810190247E-15, 0.000000000000000000 ) ) ;
#4470 = CARTESIAN_POINT ( 'NONE',  ( 76.50138767870450351, 33.00000000000000000, -8.999999999999992895 ) ) ;
#4471 = EDGE_LOOP ( 'NONE', ( #94167, #73235, #9765, #24149 ) ) ;
#4472 = ORIENTED_EDGE ( 'NONE', *, *, #67875, .T. ) ;
#4473 = CARTESIAN_POINT ( 'NONE',  ( 2.411265631607761467E-15, 26.99999999999999289, 0.000000000000000000 ) ) ;
#4474 = EDGE_CURVE ( 'NONE', #77216, #41698, #55028, .T. ) ;
#4475 = LINE ( 'NONE', #84777, #32248 ) ;
#4476 = DIRECTION ( 'NONE',  ( 0.5000000000000013323, -0.000000000000000000, -0.8660254037844378194 ) ) ;
#4477 = ORIENTED_EDGE ( 'NONE', *, *, #83468, .F. ) ;
#4478 = ORIENTED_EDGE ( 'NONE', *, *, #87839, .F. ) ;
#4479 = CARTESIAN_POINT ( 'NONE',  ( 0.000000000000000000, 0.8865213383406695957, 1.535499999999995868 ) ) ;
#4480 = CARTESIAN_POINT ( 'NONE',  ( 5.773502691896257311, 80.75000000000000000, -1.060575238724906964E-15 ) ) ;
#4481 = CIRCLE ( 'NONE', #104678, 1.000000000000000000 ) ;
#4482 = FILL_AREA_STYLE_COLOUR ( '', #3433 ) ;
#4483 = CARTESIAN_POINT ( 'NONE',  ( 2.024999999999999911, 26.50783364141816634, 2.479909768273389807E-16 ) ) ;
#4484 = CIRCLE ( 'NONE', #40062, 6.499999999999991118 ) ;
#4485 = ADVANCED_FACE ( 'NONE', ( #81971 ), #26618, .T. ) ;
#4486 = CARTESIAN_POINT ( 'NONE',  ( 2.825480206462167468E-16, 2.307179676972503479, -16.99999999999996803 ) ) ;
#4487 = CARTESIAN_POINT ( 'NONE',  ( 3.340812001983457410E-16, 10.78327885780375439, -1.818653347947321475 ) ) ;
#4488 = DIRECTION ( 'NONE',  ( 0.000000000000000000, -1.000000000000000000, 0.000000000000000000 ) ) ;
#4489 = DIRECTION ( 'NONE',  ( 0.000000000000000000, 0.000000000000000000, -1.000000000000000000 ) ) ;
#4490 = VERTEX_POINT ( 'NONE', #43145 ) ;
#4491 = DIRECTION ( 'NONE',  ( 0.000000000000000000, -0.8660254037844385966, 0.5000000000000000000 ) ) ;
#4492 = DIRECTION ( 'NONE',  ( -0.000000000000000000, 8.063230763406558297E-15, -1.000000000000000000 ) ) ;
#4493 = LINE ( 'NONE', #10855, #91527 ) ;
#4495 = CARTESIAN_POINT ( 'NONE',  ( 20.19640821446782297, 9.639376512966943232E-16, 0.000000000000000000 ) ) ;
#4494 = DIRECTION ( 'NONE',  ( 0.000000000000000000, 1.000000000000000000, 9.022566347774750458E-15 ) ) ;
#4496 = CONICAL_SURFACE ( 'NONE', #45257, 1.219500000000000917, 0.9599310885968759255 ) ;
#4497 = CARTESIAN_POINT ( 'NONE',  ( 3.807434450128181602, 36.91666666666666430, -2.198223304703363024 ) ) ;
#4499 = DIRECTION ( 'NONE',  ( -1.000000000000000000, -0.000000000000000000, 0.000000000000000000 ) ) ;
#4498 = CARTESIAN_POINT ( 'NONE',  ( 8.568912503629627864, 20.77157038708383752, 4.000000000000000888 ) ) ;
#4500 = SURFACE_SIDE_STYLE ('',( #9949 ) ) ;
#4501 =( BOUNDED_CURVE ( )  B_SPLINE_CURVE ( 2, ( #33809, #99226, #873, #18343, #26317, #59362, #91223 ),
 .UNSPECIFIED., .F., .F. ) 
 B_SPLINE_CURVE_WITH_KNOTS ( ( 3, 2, 2, 3 ),
 ( 0.5055555555555555358, 0.5074074074074074181, 0.5092592592592594114, 0.5111111111111111827 ),
 .UNSPECIFIED. ) 
 CURVE ( )  GEOMETRIC_REPRESENTATION_ITEM ( )  RATIONAL_B_SPLINE_CURVE ( ( 1.000000000000000000, 0.8660254037844387076, 1.000000000000000000, 0.8660254037844387076, 1.000000000000000000, 0.8660254037844307140, 1.000000000000007994 ) ) 
 REPRESENTATION_ITEM ( '' )  );
#4502 = DIRECTION ( 'NONE',  ( -0.000000000000000000, -1.000000000000000000, -0.000000000000000000 ) ) ;
#4503 = ADVANCED_FACE ( 'NONE', ( #50622 ), #42628, .F. ) ;
#4504 = MECHANICAL_DESIGN_GEOMETRIC_PRESENTATION_REPRESENTATION (  '', ( #82575 ), #70691 ) ;
#4505 = AXIS2_PLACEMENT_3D ( 'NONE', #37316, #69774, #11789 ) ;
#4506 = CARTESIAN_POINT ( 'NONE',  ( 1.012499999999999512, 7.337398559504279660, 1.753701442663488264 ) ) ;
#4507 =( BOUNDED_CURVE ( )  B_SPLINE_CURVE ( 2, ( #101816, #37441, #77841, #12964, #21430, #61924, #54469 ),
 .UNSPECIFIED., .F., .F. ) 
 B_SPLINE_CURVE_WITH_KNOTS ( ( 3, 2, 2, 3 ),
 ( 0.3722222222222222321, 0.3740740740740740589, 0.3759259259259258856, 0.3777777777777777124 ),
 .UNSPECIFIED. ) 
 CURVE ( )  GEOMETRIC_REPRESENTATION_ITEM ( )  RATIONAL_B_SPLINE_CURVE ( ( 1.000000000000000000, 0.8660254037844387076, 1.000000000000000000, 0.8660254037844387076, 1.000000000000000000, 0.8660254037844427044, 0.9999999999999960032 ) ) 
 REPRESENTATION_ITEM ( '' )  );
#4509 = CYLINDRICAL_SURFACE ( 'NONE', #103506, 2.750000000000000000 ) ;
#4508 = VECTOR ( 'NONE', #83077, 1000.000000000000000 ) ;
#4510 = CARTESIAN_POINT ( 'NONE',  ( -6.123233995736766282E-16, 62.00000000000000000, -5.000000000000000000 ) ) ;
#4511 =( GEOMETRIC_REPRESENTATION_CONTEXT ( 3 ) GLOBAL_UNCERTAINTY_ASSIGNED_CONTEXT ( ( #96385 ) ) GLOBAL_UNIT_ASSIGNED_CONTEXT ( ( #94077, #21192, #30782 ) ) REPRESENTATION_CONTEXT ( 'NONE', 'WORKASPACE' ) );
#4512 = ORIENTED_EDGE ( 'NONE', *, *, #86935, .T. ) ;
#4513 = ORIENTED_EDGE ( 'NONE', *, *, #7904, .F. ) ;
#4514 = DIRECTION ( 'NONE',  ( 0.000000000000000000, 0.000000000000000000, -1.000000000000000000 ) ) ;
#4515 = CARTESIAN_POINT ( 'NONE',  ( -5.076579266837575766, 82.50000000000001421, 3.108508274875226969E-16 ) ) ;
#4516 = ADVANCED_FACE ( 'NONE', ( #10679 ), #75554, .T. ) ;
#4517 = CARTESIAN_POINT ( 'NONE',  ( 4.933561858732875116, -11.50000000000000000, 1.536983305032623370 ) ) ;
#4518 = CONICAL_SURFACE ( 'NONE', #67311, 2.307179676972476390, 1.047197551196589638 ) ;
#4519 = CIRCLE ( 'NONE', #6235, 2.307179676972476390 ) ;
#4520 = CARTESIAN_POINT ( 'NONE',  ( -2.538289633418789215, 64.66666666666665719, -4.396446609406720718 ) ) ;
#4521 = PRESENTATION_LAYER_ASSIGNMENT (  '', '', ( #33399 ) ) ;
#4522 = ADVANCED_FACE ( 'NONE', ( #49051 ), #24520, .T. ) ;
#4523 = CARTESIAN_POINT ( 'NONE',  ( 3.673940397442097339E-16, -3.000000000000000000, -27.80000000000000071 ) ) ;
#4524 = EDGE_LOOP ( 'NONE', ( #84234, #7048, #77417, #98002, #18725, #39475 ) ) ;
#4525 = SURFACE_STYLE_USAGE ( .BOTH. , #61974 ) ;
#4526 = DIRECTION ( 'NONE',  ( 0.000000000000000000, -0.000000000000000000, 1.000000000000000000 ) ) ;
#4527 = ADVANCED_FACE ( 'NONE', ( #81454 ), #2471, .T. ) ;
#4528 = B_SPLINE_CURVE_WITH_KNOTS ( 'NONE', 3,
 ( #31059, #8178, #30027, #63041, #48615, #79975, #40097, #23049, #72011, #55036, #56083, #14065, #104460, #24098, #48084, #95447, #22534, #47047, #79443, #80495, #89005, #6616, #62511, #22005, #38521, #54520, #78934, #72537, #7133 ),
 .UNSPECIFIED., .F., .F.,
 ( 4, 2, 2, 2, 1, 1, 1, 2, 2, 2, 2, 1, 1, 1, 1, 2, 2, 4 ),
 ( 0.000000000000000000, 0.2499999999999217293, 0.3749999999998860356, 0.4374999999998667732, 0.4687499999998571698, 0.4843749999998503419, 0.4921874999998447908, 0.4960937499998439582, 0.4999999999998431255, 0.6249999999998989697, 0.6874999999999269473, 0.7187499999999418243, 0.7343749999999480416, 0.7421874999999502620, 0.7460937499999541478, 0.7480468749999570344, 0.7499999999999598099, 1.000000000000000000 ),
 .UNSPECIFIED. ) ;
#4529 = PLANE ( 'NONE',  #74848 ) ;
#4530 = CIRCLE ( 'NONE', #84372, 2.307179676972476390 ) ;
#4531 = DIRECTION ( 'NONE',  ( -0.000000000000000000, -0.000000000000000000, 1.000000000000000000 ) ) ;
#4532 = CARTESIAN_POINT ( 'NONE',  ( 2.000000000000000000, 0.000000000000000000, 1.535500000000000309 ) ) ;
#4533 = AXIS2_PLACEMENT_3D ( 'NONE', #22389, #5932, #20829 ) ;
#4534 = CARTESIAN_POINT ( 'NONE',  ( 4.999999999999993783, -2.886751345948163294, -5.653418012614784161 ) ) ;
#4535 = CARTESIAN_POINT ( 'NONE',  ( 55.00000000000000711, 24.00000000000000000, -74.99999999999998579 ) ) ;
#4536 = B_SPLINE_CURVE_WITH_KNOTS ( 'NONE', 3,
 ( #36734, #76091, #69198, #51650 ),
 .UNSPECIFIED., .F., .F.,
 ( 4, 4 ),
 ( 2.380735200953158209E-07, 0.002921158011986695578 ),
 .UNSPECIFIED. ) ;
#4537 = ORIENTED_EDGE ( 'NONE', *, *, #31432, .F. ) ;
#4538 = CARTESIAN_POINT ( 'NONE',  ( 14.99999999999999822, -2.999999999999998668, -10.00000000000000533 ) ) ;
#4539 = DIRECTION ( 'NONE',  ( 0.000000000000000000, -1.000000000000000000, 0.000000000000000000 ) ) ;
#4540 = AXIS2_PLACEMENT_3D ( 'NONE', #74723, #24717, #17790 ) ;
#4541 = ORIENTED_EDGE ( 'NONE', *, *, #84795, .F. ) ;
#4542 = CARTESIAN_POINT ( 'NONE',  ( 57.75638431236430392, 8.829270330800927269, -104.2728912417375824 ) ) ;
#4543 = FACE_OUTER_BOUND ( 'NONE', #100152, .T. ) ;
#4544 = CARTESIAN_POINT ( 'NONE',  ( 1.575000000000000178, 20.66655771560751020, 1.928818708657081591E-16 ) ) ;
#4545 = VERTEX_POINT ( 'NONE', #93108 ) ;
#4546 = CARTESIAN_POINT ( 'NONE',  ( 90.78292336281404573, 11.21123485492918981, -42.16848039890405886 ) ) ;
#4547 = ADVANCED_FACE ( 'NONE', ( #86168 ), #69728, .F. ) ;
#4548 = CARTESIAN_POINT ( 'NONE',  ( 72.66645066620803561, 14.92104077475153723, 4.000000000000000888 ) ) ;
#4549 = CIRCLE ( 'NONE', #79216, 1.500000000000000888 ) ;
#4550 = AXIS2_PLACEMENT_3D ( 'NONE', #87583, #23190, #79586 ) ;
#4551 = CARTESIAN_POINT ( 'NONE',  ( 5.773502691896257311, 89.75000000000000000, -1.060575238724906964E-15 ) ) ;
#4552 = DIRECTION ( 'NONE',  ( 0.000000000000000000, 1.000000000000000000, 9.251858538542896491E-15 ) ) ;
#4553 = PLANE ( 'NONE',  #31277 ) ;
#4554 = EDGE_CURVE ( 'NONE', #103424, #61576, #101102, .T. ) ;
#4555 = EDGE_LOOP ( 'NONE', ( #58650, #31731, #64162, #44228, #90415 ) ) ;
#4556 = ORIENTED_EDGE ( 'NONE', *, *, #49923, .F. ) ;
#4557 = APPLICATION_PROTOCOL_DEFINITION ( 'draft international standard', 'automotive_design', 1998, #93695 ) ;
#4558 = VERTEX_POINT ( 'NONE', #100051 ) ;
#4559 = CARTESIAN_POINT ( 'NONE',  ( 59.41707873100635595, 6.424141185836242940, -105.6085501130181967 ) ) ;
#4560 = CARTESIAN_POINT ( 'NONE',  ( -32.00000000000000000, 6.000000000000001776, 4.000000000000012434 ) ) ;
#4561 = VECTOR ( 'NONE', #32493, 1000.000000000000000 ) ;
#4562 = CARTESIAN_POINT ( 'NONE',  ( 181.5113880936647490, 3.999999999999940936, 0.000000000000000000 ) ) ;
#4564 = ORIENTED_EDGE ( 'NONE', *, *, #102494, .T. ) ;
#4563 = DIRECTION ( 'NONE',  ( 0.000000000000000000, 0.000000000000000000, 1.000000000000000000 ) ) ;
#4565 = CARTESIAN_POINT ( 'NONE',  ( 15.30359178553217347, 1.836970198720682835E-16, -1.500000000000002442 ) ) ;
#4566 = CARTESIAN_POINT ( 'NONE',  ( 79.16565824695416609, 18.08867885326526803, -89.03008422412379730 ) ) ;
#4567 = PRESENTATION_STYLE_ASSIGNMENT (( #92842 ) ) ;
#4568 = EDGE_CURVE ( 'NONE', #74927, #66084, #4135, .T. ) ;
#4569 = DIRECTION ( 'NONE',  ( 1.000000000000000000, 0.000000000000000000, 0.000000000000000000 ) ) ;
#4570 = CARTESIAN_POINT ( 'NONE',  ( -4.180704885107415336, -3.359771601077116365, -0.1983443223721616799 ) ) ;
#4571 = ORIENTED_EDGE ( 'NONE', *, *, #36191, .T. ) ;
#4572 = CIRCLE ( 'NONE', #26608, 2.750000000000009326 ) ;
#4573 = ORIENTED_EDGE ( 'NONE', *, *, #67299, .F. ) ;
#4574 = VECTOR ( 'NONE', #41249, 1000.000000000000000 ) ;
#4575 = EDGE_LOOP ( 'NONE', ( #22638, #61368, #90517, #38390, #53509, #73149 ) ) ;
#4576 = DIRECTION ( 'NONE',  ( 0.000000000000000000, 0.000000000000000000, -1.000000000000000000 ) ) ;
#4577 = FACE_OUTER_BOUND ( 'NONE', #74909, .T. ) ;
#4579 = EDGE_LOOP ( 'NONE', ( #51169, #38299, #43381, #71366 ) ) ;
#4578 = CYLINDRICAL_SURFACE ( 'NONE', #70708, 3.999999999999996447 ) ;
#4580 = ORIENTED_EDGE ( 'NONE', *, *, #67463, .T. ) ;
#4581 = CARTESIAN_POINT ( 'NONE',  ( 3.340812001983456917E-16, 26.50710663523571853, -1.818653347947321253 ) ) ;
#4582 = CARTESIAN_POINT ( 'NONE',  ( 5.000000000000000888, 22.28575215073880855, -92.19914974879210945 ) ) ;
#4583 = DIRECTION ( 'NONE',  ( 1.000000000000000000, 0.000000000000000000, 0.000000000000000000 ) ) ;
#4584 = CARTESIAN_POINT ( 'NONE',  ( 0.000000000000000000, 8.000000000000000000, -180.0000000000000000 ) ) ;
#4585 = VECTOR ( 'NONE', #86280, 1000.000000000000000 ) ;
#4586 = CARTESIAN_POINT ( 'NONE',  ( 17.19640821446782297, 9.639376512966943232E-16, 0.000000000000000000 ) ) ;
#4587 = VECTOR ( 'NONE', #22210, 1000.000000000000000 ) ;
#4588 = ORIENTED_EDGE ( 'NONE', *, *, #18909, .F. ) ;
#4589 = CARTESIAN_POINT ( 'NONE',  ( 1.575000000000000178, 15.27528178979685514, 1.928818708657081591E-16 ) ) ;
#4590 = DIRECTION ( 'NONE',  ( 0.000000000000000000, -1.000000000000000000, 0.000000000000000000 ) ) ;
#4591 = EDGE_LOOP ( 'NONE', ( #55860, #77545, #90588, #85417 ) ) ;
#4592 = AXIS2_PLACEMENT_3D ( 'NONE', #74747, #1922, #66807 ) ;
#4593 = CARTESIAN_POINT ( 'NONE',  ( 42.00000000000004263, 39.00000000000000711, -34.50000000000000000 ) ) ;
#4594 = ORIENTED_EDGE ( 'NONE', *, *, #84105, .F. ) ;
#4595 = DIRECTION ( 'NONE',  ( 0.000000000000000000, 0.000000000000000000, -1.000000000000000000 ) ) ;
#4596 = CARTESIAN_POINT ( 'NONE',  ( 2.886751345948126879, 64.58333333333332860, -5.000000000000000888 ) ) ;
#4597 = CARTESIAN_POINT ( 'NONE',  ( 0.000000000000000000, 3.064027690094472715E-14, -77.39999999999996305 ) ) ;
#4598 = CARTESIAN_POINT ( 'NONE',  ( 0.000000000000000000, 3.000000000000061728, -34.99999999999995737 ) ) ;
#4599 = CARTESIAN_POINT ( 'NONE',  ( -1.113604000661152717E-16, 24.26146867233039117, 1.818653347947321475 ) ) ;
#4600 = ORIENTED_EDGE ( 'NONE', *, *, #48071, .F. ) ;
#4601 = CONICAL_SURFACE ( 'NONE', #57290, 1.219500000000002249, 0.9599310885968717066 ) ;
#4602 = ADVANCED_FACE ( 'NONE', ( #29270 ), #61235, .F. ) ;
#4603 = DIRECTION ( 'NONE',  ( 0.000000000000000000, -1.000000000000000000, 0.000000000000000000 ) ) ;
#4604 = CIRCLE ( 'NONE', #43707, 5.000000000000002665 ) ;
#4605 = CARTESIAN_POINT ( 'NONE',  ( -1.575000000000000178, 14.37673580216174507, 0.000000000000000000 ) ) ;
#4607 = ADVANCED_FACE ( 'NONE', ( #11737 ), #17681, .T. ) ;
#4606 =( NAMED_UNIT ( * ) PLANE_ANGLE_UNIT ( ) SI_UNIT ( $, .RADIAN. ) );
#4608 = ORIENTED_EDGE ( 'NONE', *, *, #71852, .F. ) ;
#4609 = CARTESIAN_POINT ( 'NONE',  ( 11.00000000000000355, 0.000000000000000000, 0.000000000000000000 ) ) ;
#4611 = CARTESIAN_POINT ( 'NONE',  ( -5.384094267832175236E-16, 84.74999999999998579, -4.396446609406721606 ) ) ;
#4610 = CARTESIAN_POINT ( 'NONE',  ( 0.000000000000000000, 2.741498459558215053E-14, -52.19999999999998153 ) ) ;
#4612 = CARTESIAN_POINT ( 'NONE',  ( 53.75433506969626762, 3.107129397863648723, -69.87518516911140409 ) ) ;
#4613 = CARTESIAN_POINT ( 'NONE',  ( 60.58129709819690589, 35.28372353932974193, -95.19014636073104896 ) ) ;
#4614 = VERTEX_POINT ( 'NONE', #37263 ) ;
#4615 = CARTESIAN_POINT ( 'NONE',  ( -5.076579266837575766, 18.50000000000000000, 3.108508274875226969E-16 ) ) ;
#4616 = CARTESIAN_POINT ( 'NONE',  ( 29.92625375927980258, 22.64309863765043929, -92.94878320925549531 ) ) ;
#4617 = VECTOR ( 'NONE', #14553, 1000.000000000000000 ) ;
#4618 = FACE_OUTER_BOUND ( 'NONE', #85741, .T. ) ;
#4619 = ADVANCED_FACE ( 'NONE', ( #12266 ), #78190, .F. ) ;
#4620 = VERTEX_POINT ( 'NONE', #59657 ) ;
#4621 = VECTOR ( 'NONE', #80852, 1000.000000000000000 ) ;
#4622 = STYLED_ITEM ( 'NONE', ( #5983 ), #15867 ) ;
#4623 = CARTESIAN_POINT ( 'NONE',  ( -5.773502691896257311, 71.25000000000001421, 3.535250795749689387E-16 ) ) ;
#4624 = CARTESIAN_POINT ( 'NONE',  ( -6.123233995736766282E-16, 44.00000000000000000, -5.000000000000000000 ) ) ;
#4625 = EDGE_CURVE ( 'NONE', #54755, #46173, #63624, .T. ) ;
#4626 = SURFACE_STYLE_FILL_AREA ( #10478 ) ;
#4627 = DIRECTION ( 'NONE',  ( 0.000000000000000000, 0.000000000000000000, 1.000000000000000000 ) ) ;
#4628 = PRESENTATION_STYLE_ASSIGNMENT (( #77465 ) ) ;
#4629 = CARTESIAN_POINT ( 'NONE',  ( -2.538289633418787439, 67.33333333333332860, 4.396446609406721606 ) ) ;
#4630 = FACE_OUTER_BOUND ( 'NONE', #14206, .T. ) ;
#4631 = EDGE_CURVE ( 'NONE', #17231, #18385, #21257, .T. ) ;
#4632 = CARTESIAN_POINT ( 'NONE',  ( 44.28726418125791042, 24.06672130450352753, -96.38296209794856395 ) ) ;
#4633 = DIRECTION ( 'NONE',  ( -0.8671799150297893055, -0.4979949748430476109, 0.000000000000000000 ) ) ;
#4634 = CARTESIAN_POINT ( 'NONE',  ( -2.538289633418787439, 43.33333333333333570, 4.396446609406721606 ) ) ;
#4635 = EDGE_CURVE ( 'NONE', #29384, #98625, #70352, .T. ) ;
#4636 = CARTESIAN_POINT ( 'NONE',  ( 2.886751345948131764, 91.41666666666665719, 4.999999999999999112 ) ) ;
#4637 = CIRCLE ( 'NONE', #11386, 0.5000000000000004441 ) ;
#4638 = CARTESIAN_POINT ( 'NONE',  ( 5.139987281030099275, -11.50000000000000178, 1.290599909287114100 ) ) ;
#4639 = SURFACE_STYLE_USAGE ( .BOTH. , #20026 ) ;
#4640 = ORIENTED_EDGE ( 'NONE', *, *, #83741, .T. ) ;
#4641 = DIRECTION ( 'NONE',  ( -0.000000000000000000, -1.000000000000000000, -0.000000000000000000 ) ) ;
#4642 = CYLINDRICAL_SURFACE ( 'NONE', #25595, 1.499999999999990008 ) ;
#4644 = EDGE_CURVE ( 'NONE', #49717, #66992, #99254, .T. ) ;
#4643 = MECHANICAL_DESIGN_GEOMETRIC_PRESENTATION_REPRESENTATION (  '', ( #9700 ), #91226 ) ;
#4645 = ADVANCED_FACE ( 'NONE', ( #11201 ), #36745, .F. ) ;
#4646 = EDGE_LOOP ( 'NONE', ( #103362, #35813, #25262, #23213 ) ) ;
#4647 = CARTESIAN_POINT ( 'NONE',  ( 0.000000000000000000, 3.000000000000061728, -31.79999999999995453 ) ) ;
#4648 = CARTESIAN_POINT ( 'NONE',  ( 0.000000000000000000, 4.000000000000000000, 0.000000000000000000 ) ) ;
#4649 = CARTESIAN_POINT ( 'NONE',  ( -35.66666666666665719, 9.999999999999941380, 42.07626601644511766 ) ) ;
#4650 = CARTESIAN_POINT ( 'NONE',  ( 0.000000000000000000, 42.49999999999999289, 5.000000000000000000 ) ) ;
#4651 = FACE_OUTER_BOUND ( 'NONE', #14790, .T. ) ;
#4652 = EDGE_CURVE ( 'NONE', #87825, #64365, #7542, .T. ) ;
#4653 = CONICAL_SURFACE ( 'NONE', #72520, 1.225000000000000311, 0.9599310885968748153 ) ;
#4654 = CIRCLE ( 'NONE', #30146, 10.00000000000000178 ) ;
#4655 = CARTESIAN_POINT ( 'NONE',  ( -2.886751345948028291, 73.08333333333331439, 5.000000000000171418 ) ) ;
#4656 = ORIENTED_EDGE ( 'NONE', *, *, #95256, .F. ) ;
#4657 = DIRECTION ( 'NONE',  ( 0.000000000000000000, 1.000000000000000000, 9.251858538542896491E-15 ) ) ;
#4658 = VECTOR ( 'NONE', #70465, 1000.000000000000000 ) ;
#4659 = ORIENTED_EDGE ( 'NONE', *, *, #11839, .F. ) ;
#4660 = CARTESIAN_POINT ( 'NONE',  ( -41.99999999999996447, 39.00000000000000711, -34.50000000000000000 ) ) ;
#4661 = ORIENTED_EDGE ( 'NONE', *, *, #96967, .T. ) ;
#4662 = CARTESIAN_POINT ( 'NONE',  ( -0.5000000000000004441, 0.000000000000000000, 0.000000000000000000 ) ) ;
#4663 = CARTESIAN_POINT ( 'NONE',  ( -2.886751345948128211, 87.58333333333332860, 5.000000000000000000 ) ) ;
#4664 = FACE_OUTER_BOUND ( 'NONE', #92667, .T. ) ;
#4665 = ORIENTED_EDGE ( 'NONE', *, *, #50215, .T. ) ;
[truncated: 8,981,654 more chars]
