# Supplementary material for: Application of 3D Printing Technology to Produce Hippocampal Customized Guide Cannulas
Source: eNeuro. 2022 Sep 27;9(5):ENEURO.0099-22.2022. doi: 10.1523/ENEURO.0099-22.2022 (PMC9522464; doi:10.1523/ENEURO.0099-22.2022)
Supplement: Figure 2-1 — *.Stl files, *.STEP files, and technical drawings. Download Figure 2-1, ZIP file. [file enu-eN-MNT-0099-22-s02.zip › STEP/Cutting lenght regulator handle.STEP]

ISO-10303-21;
HEADER;
FILE_DESCRIPTION (( 'STEP AP214' ),
    '1' );
FILE_NAME ('Cutting lenght regulator handle.STEP',
    '2022-07-14T14:35:46',
    ( '' ),
    ( '' ),
    'SwSTEP 2.0',
    'SolidWorks 2019',
    '' );
FILE_SCHEMA (( 'AUTOMOTIVE_DESIGN' ));
ENDSEC;

DATA;
#1 = CARTESIAN_POINT ( 'NONE',  ( -7.736138997295291198, 13.00000000000000000, 1.365406692332890248 ) ) ;
#2 = ORIENTED_EDGE ( 'NONE', *, *, #1742, .F. ) ;
#3 = DIRECTION ( 'NONE',  ( 0.000000000000000000, 0.000000000000000000, 1.000000000000000000 ) ) ;
#4 = DIRECTION ( 'NONE',  ( -0.000000000000000000, -1.000000000000000000, -0.000000000000000000 ) ) ;
#5 = ORIENTED_EDGE ( 'NONE', *, *, #237, .T. ) ;
#6 = DIRECTION ( 'NONE',  ( 0.5001593615040930141, 0.000000000000000000, 0.8659333768251562535 ) ) ;
#7 = ORIENTED_EDGE ( 'NONE', *, *, #1439, .F. ) ;
#8 = EDGE_CURVE ( 'NONE', #1938, #1664, #985, .T. ) ;
#9 = PLANE ( 'NONE',  #502 ) ;
#10 = ORIENTED_EDGE ( 'NONE', *, *, #1609, .F. ) ;
#11 = CARTESIAN_POINT ( 'NONE',  ( 5.201151734856718001, 0.000000000000000000, -4.684871463656874013 ) ) ;
#12 = VERTEX_POINT ( 'NONE', #1299 ) ;
#13 = DIRECTION ( 'NONE',  ( -0.000000000000000000, -1.000000000000000000, -0.000000000000000000 ) ) ;
#14 = AXIS2_PLACEMENT_3D ( 'NONE', #42, #2297, #978 ) ;
#15 = CARTESIAN_POINT ( 'NONE',  ( 3.093227714532806871, 0.000000000000000000, -7.221088860205031601 ) ) ;
#16 = VECTOR ( 'NONE', #1821, 1000.000000000000000 ) ;
#17 = EDGE_CURVE ( 'NONE', #1598, #1146, #2233, .T. ) ;
#18 = LINE ( 'NONE', #1349, #818 ) ;
#19 = EDGE_LOOP ( 'NONE', ( #851, #1201, #1002, #1797 ) ) ;
#20 = ORIENTED_EDGE ( 'NONE', *, *, #2359, .F. ) ;
#21 = AXIS2_PLACEMENT_3D ( 'NONE', #1520, #600, #1341 ) ;
#22 = CARTESIAN_POINT ( 'NONE',  ( 8.694044489754571003, 13.00000000000000000, -0.9153985208886121772 ) ) ;
#23 = AXIS2_PLACEMENT_3D ( 'NONE', #906, #1111, #1653 ) ;
#24 = VERTEX_POINT ( 'NONE', #2043 ) ;
#25 = DIRECTION ( 'NONE',  ( 0.000000000000000000, 1.000000000000000000, 0.000000000000000000 ) ) ;
#26 = EDGE_LOOP ( 'NONE', ( #144, #49, #2282, #1128 ) ) ;
#27 = CYLINDRICAL_SURFACE ( 'NONE', #899, 1.000000000000000888 ) ;
#28 = EDGE_CURVE ( 'NONE', #982, #433, #18, .T. ) ;
#29 = ORIENTED_EDGE ( 'NONE', *, *, #1834, .F. ) ;
#30 = CARTESIAN_POINT ( 'NONE',  ( 6.189402198560814305, 13.00000000000000000, -4.837714589078450089 ) ) ;
#31 = LINE ( 'NONE', #1142, #1699 ) ;
#32 = CARTESIAN_POINT ( 'NONE',  ( -2.528285781962308132, 13.00000000000000000, -8.368520481339686512 ) ) ;
#33 = AXIS2_PLACEMENT_3D ( 'NONE', #788, #1194, #1526 ) ;
#34 = VERTEX_POINT ( 'NONE', #212 ) ;
#35 = VERTEX_POINT ( 'NONE', #946 ) ;
#36 = CARTESIAN_POINT ( 'NONE',  ( -7.571687492612464432, 0.000000000000000000, -4.369658173827210668 ) ) ;
#37 = AXIS2_PLACEMENT_3D ( 'NONE', #494, #1393, #1775 ) ;
#38 = ORIENTED_EDGE ( 'NONE', *, *, #638, .F. ) ;
#39 = FACE_OUTER_BOUND ( 'NONE', #58, .T. ) ;
#40 = ORIENTED_EDGE ( 'NONE', *, *, #208, .F. ) ;
#41 = AXIS2_PLACEMENT_3D ( 'NONE', #1308, #45, #2013 ) ;
#42 = CARTESIAN_POINT ( 'NONE',  ( -4.836465842949893457, 0.000000000000000000, 7.282373390033322735 ) ) ;
#43 = DIRECTION ( 'NONE',  ( 0.000000000000000000, 0.000000000000000000, 1.000000000000000000 ) ) ;
#44 = AXIS2_PLACEMENT_3D ( 'NONE', #240, #971, #1535 ) ;
#45 = DIRECTION ( 'NONE',  ( -0.8661174014157274614, 0.000000000000000000, -0.4998406215633815486 ) ) ;
#46 = CARTESIAN_POINT ( 'NONE',  ( -7.437019971751982261, 13.00000000000000000, -2.530398379840544720 ) ) ;
#47 = ORIENTED_EDGE ( 'NONE', *, *, #486, .F. ) ;
#48 = ORIENTED_EDGE ( 'NONE', *, *, #529, .T. ) ;
#49 = ORIENTED_EDGE ( 'NONE', *, *, #893, .F. ) ;
#50 = CARTESIAN_POINT ( 'NONE',  ( 3.557203225484346198, 13.00000000000000000, 7.985653965361175111 ) ) ;
#51 = EDGE_LOOP ( 'NONE', ( #831, #2322, #919, #774 ) ) ;
#52 = EDGE_CURVE ( 'NONE', #1473, #541, #754, .T. ) ;
#53 = CARTESIAN_POINT ( 'NONE',  ( 5.773502696795161704, 4.000000000000000000, -0.001062407224089526253 ) ) ;
#54 = VERTEX_POINT ( 'NONE', #1700 ) ;
#55 = CARTESIAN_POINT ( 'NONE',  ( -2.873466758195392767, 13.00000000000000000, 8.256364383397393425 ) ) ;
#56 = ORIENTED_EDGE ( 'NONE', *, *, #1405, .T. ) ;
#57 = LINE ( 'NONE', #1545, #1073 ) ;
#58 = EDGE_LOOP ( 'NONE', ( #570, #1250, #1318, #405 ) ) ;
#59 = CIRCLE ( 'NONE', #896, 1.000000000000000888 ) ;
#60 = ORIENTED_EDGE ( 'NONE', *, *, #618, .T. ) ;
#61 = COLOUR_RGB ( '',0.6941176470588235059, 0.09803921568627450844, 0.09803921568627450844 ) ;
#62 = CIRCLE ( 'NONE', #1216, 0.9999999999999974465 ) ;
#63 = ADVANCED_FACE ( 'NONE', ( #796 ), #2237, .T. ) ;
#64 = DIRECTION ( 'NONE',  ( -0.000000000000000000, -1.000000000000000000, -0.000000000000000000 ) ) ;
#65 = VECTOR ( 'NONE', #1266, 1000.000000000000000 ) ;
#66 = ORIENTED_EDGE ( 'NONE', *, *, #243, .F. ) ;
#67 = EDGE_CURVE ( 'NONE', #241, #1547, #431, .T. ) ;
#68 = VECTOR ( 'NONE', #1859, 1000.000000000000000 ) ;
#69 = CARTESIAN_POINT ( 'NONE',  ( 7.695519859095579562, 13.00000000000000000, 1.578339671680904388 ) ) ;
#70 = ORIENTED_EDGE ( 'NONE', *, *, #852, .F. ) ;
#71 = DIRECTION ( 'NONE',  ( -0.000000000000000000, -1.000000000000000000, -0.000000000000000000 ) ) ;
#72 = CIRCLE ( 'NONE', #362, 1.000000000000000000 ) ;
#73 = ADVANCED_FACE ( 'NONE', ( #1114 ), #2204, .F. ) ;
#74 =( LENGTH_UNIT ( ) NAMED_UNIT ( * ) SI_UNIT ( .MILLI., .METRE. ) );
#75 = ORIENTED_EDGE ( 'NONE', *, *, #1652, .F. ) ;
#76 = LINE ( 'NONE', #414, #688 ) ;
#77 = CARTESIAN_POINT ( 'NONE',  ( -7.850868853918290924, 13.00000000000000000, 0.2757539836800114719 ) ) ;
#78 = EDGE_LOOP ( 'NONE', ( #869, #632, #1536, #1855 ) ) ;
#79 = DIRECTION ( 'NONE',  ( 0.000000000000000000, 0.000000000000000000, -1.000000000000000000 ) ) ;
#80 = LINE ( 'NONE', #814, #1419 ) ;
#81 = EDGE_CURVE ( 'NONE', #2386, #1325, #1964, .T. ) ;
#82 = CARTESIAN_POINT ( 'NONE',  ( -4.439532684784680328, 13.00000000000000000, -6.480951439538970682 ) ) ;
#83 = DIRECTION ( 'NONE',  ( 0.000000000000000000, 0.000000000000000000, -1.000000000000000000 ) ) ;
#84 = ADVANCED_FACE ( 'NONE', ( #1158 ), #2219, .T. ) ;
#85 = AXIS2_PLACEMENT_3D ( 'NONE', #313, #520, #1029 ) ;
#86 = ORIENTED_EDGE ( 'NONE', *, *, #1276, .F. ) ;
#87 = DIRECTION ( 'NONE',  ( 0.000000000000000000, 0.000000000000000000, 1.000000000000000000 ) ) ;
#88 = CIRCLE ( 'NONE', #1615, 1.000000000000000000 ) ;
#89 = DIRECTION ( 'NONE',  ( -0.000000000000000000, -1.000000000000000000, -0.000000000000000000 ) ) ;
#90 = EDGE_CURVE ( 'NONE', #2352, #691, #966, .T. ) ;
#91 = ORIENTED_EDGE ( 'NONE', *, *, #893, .T. ) ;
#92 = AXIS2_PLACEMENT_3D ( 'NONE', #1589, #1409, #2140 ) ;
#93 = ORIENTED_EDGE ( 'NONE', *, *, #605, .T. ) ;
#94 = DIRECTION ( 'NONE',  ( 0.000000000000000000, 0.000000000000000000, -1.000000000000000000 ) ) ;
#95 = CARTESIAN_POINT ( 'NONE',  ( -6.925094393571222362, 13.00000000000000000, -1.021306829568926933 ) ) ;
#96 = CARTESIAN_POINT ( 'NONE',  ( -2.885831071456400387, 4.000000000000000000, 5.000531207816842461 ) ) ;
#97 = CYLINDRICAL_SURFACE ( 'NONE', #1441, 1.000000000000000000 ) ;
#98 = CARTESIAN_POINT ( 'NONE',  ( -4.349043920398497853, 13.00000000000000000, -5.485053963128945220 ) ) ;
#99 = EDGE_CURVE ( 'NONE', #417, #903, #387, .T. ) ;
#100 = VERTEX_POINT ( 'NONE', #1174 ) ;
#101 = DIRECTION ( 'NONE',  ( 0.000000000000000000, 0.000000000000000000, -1.000000000000000000 ) ) ;
#102 = DIRECTION ( 'NONE',  ( 0.000000000000000000, 0.000000000000000000, -1.000000000000000000 ) ) ;
#103 = VERTEX_POINT ( 'NONE', #1323 ) ;
#104 = ADVANCED_FACE ( 'NONE', ( #1899 ), #1127, .F. ) ;
#105 = AXIS2_PLACEMENT_3D ( 'NONE', #590, #453, #2068 ) ;
#106 = CIRCLE ( 'NONE', #901, 1.000000000000000444 ) ;
#107 = DIRECTION ( 'NONE',  ( 0.000000000000000000, 0.000000000000000000, -1.000000000000000000 ) ) ;
#108 = CARTESIAN_POINT ( 'NONE',  ( -7.571687492612464432, 13.00000000000000000, -4.369658173827210668 ) ) ;
#109 = VECTOR ( 'NONE', #1060, 1000.000000000000000 ) ;
#110 = CARTESIAN_POINT ( 'NONE',  ( -0.3676886206883925312, 13.00000000000000000, -8.734367127622356008 ) ) ;
#111 = EDGE_LOOP ( 'NONE', ( #392, #1845, #576, #2211 ) ) ;
#112 = DIRECTION ( 'NONE',  ( -0.000000000000000000, -1.000000000000000000, -0.000000000000000000 ) ) ;
#113 = AXIS2_PLACEMENT_3D ( 'NONE', #2121, #853, #448 ) ;
#114 = CARTESIAN_POINT ( 'NONE',  ( 2.887671522679878144, 4.000000000000000000, 4.999468741347804723 ) ) ;
#115 = CARTESIAN_POINT ( 'NONE',  ( 2.300849968865495754, 13.00000000000000000, -6.611058116577149590 ) ) ;
#116 = VECTOR ( 'NONE', #423, 1000.000000000000000 ) ;
#117 = DIRECTION ( 'NONE',  ( -0.000000000000000000, 1.000000000000000000, -0.000000000000000000 ) ) ;
#118 = FACE_OUTER_BOUND ( 'NONE', #1331, .T. ) ;
#119 = CYLINDRICAL_SURFACE ( 'NONE', #120, 1.000000000000000000 ) ;
#120 = AXIS2_PLACEMENT_3D ( 'NONE', #1790, #1618, #873 ) ;
#121 = SURFACE_STYLE_USAGE ( .BOTH. , #1760 ) ;
#122 = CARTESIAN_POINT ( 'NONE',  ( -2.873466758195392767, 13.00000000000000000, 7.256364383397394313 ) ) ;
#123 = DIRECTION ( 'NONE',  ( 0.0001840245905712699999, 0.000000000000000000, 0.9999999830674748402 ) ) ;
#124 = EDGE_CURVE ( 'NONE', #2070, #2110, #657, .T. ) ;
#125 = DIRECTION ( 'NONE',  ( 0.000000000000000000, 0.000000000000000000, -1.000000000000000000 ) ) ;
#126 = CARTESIAN_POINT ( 'NONE',  ( 2.300849968865495754, 13.00000000000000000, -7.611058116577149590 ) ) ;
#127 = CARTESIAN_POINT ( 'NONE',  ( 5.201151734856718001, 13.00000000000000000, -4.684871463656874013 ) ) ;
#128 = FACE_OUTER_BOUND ( 'NONE', #51, .T. ) ;
#129 = ORIENTED_EDGE ( 'NONE', *, *, #1287, .F. ) ;
#130 = LINE ( 'NONE', #1600, #1741 ) ;
#131 = ADVANCED_FACE ( 'NONE', ( #1370 ), #277, .T. ) ;
#132 = AXIS2_PLACEMENT_3D ( 'NONE', #1059, #1401, #2156 ) ;
#133 = EDGE_CURVE ( 'NONE', #241, #1188, #1278, .T. ) ;
#134 = CARTESIAN_POINT ( 'NONE',  ( -6.961518499045663333, 13.00000000000000000, 0.7329803458770398628 ) ) ;
#135 = AXIS2_PLACEMENT_3D ( 'NONE', #1665, #530, #1082 ) ;
#136 = CARTESIAN_POINT ( 'NONE',  ( 0.8769561873313949096, 13.00000000000000000, 7.806608089717646415 ) ) ;
#137 = ORIENTED_EDGE ( 'NONE', *, *, #865, .F. ) ;
#138 = AXIS2_PLACEMENT_3D ( 'NONE', #201, #512, #932 ) ;
#139 = EDGE_CURVE ( 'NONE', #1658, #761, #2288, .T. ) ;
#140 = CYLINDRICAL_SURFACE ( 'NONE', #1962, 1.000000000000000000 ) ;
#141 = DIRECTION ( 'NONE',  ( 0.000000000000000000, 1.000000000000000000, -0.000000000000000000 ) ) ;
#142 = VECTOR ( 'NONE', #771, 1000.000000000000000 ) ;
#143 = DIRECTION ( 'NONE',  ( 0.000000000000000000, 0.000000000000000000, -1.000000000000000000 ) ) ;
#144 = ORIENTED_EDGE ( 'NONE', *, *, #1243, .F. ) ;
#145 = COLOUR_RGB ( '',0.6941176470588235059, 0.09803921568627450844, 0.09803921568627450844 ) ;
#146 = DIRECTION ( 'NONE',  ( 0.000000000000000000, 0.000000000000000000, 1.000000000000000000 ) ) ;
#147 = ADVANCED_FACE ( 'NONE', ( #1927 ), #807, .F. ) ;
#148 = CARTESIAN_POINT ( 'NONE',  ( -1.168651339865654615, 0.000000000000000000, -7.901757315772552914 ) ) ;
#149 = ORIENTED_EDGE ( 'NONE', *, *, #1951, .T. ) ;
#150 = DIRECTION ( 'NONE',  ( 0.4998406215633817151, 0.000000000000000000, -0.8661174014157274614 ) ) ;
#151 = VECTOR ( 'NONE', #1590, 1000.000000000000000 ) ;
#152 = LINE ( 'NONE', #1684, #68 ) ;
#153 = DIRECTION ( 'NONE',  ( -0.000000000000000000, -1.000000000000000000, -0.000000000000000000 ) ) ;
#154 = EDGE_CURVE ( 'NONE', #513, #1284, #1914, .T. ) ;
#155 = ORIENTED_EDGE ( 'NONE', *, *, #1019, .T. ) ;
#156 = DIRECTION ( 'NONE',  ( 0.000000000000000000, 0.000000000000000000, 1.000000000000000000 ) ) ;
#157 = ORIENTED_EDGE ( 'NONE', *, *, #436, .F. ) ;
#158 = AXIS2_PLACEMENT_3D ( 'NONE', #186, #1861, #1849 ) ;
#159 = ORIENTED_EDGE ( 'NONE', *, *, #323, .F. ) ;
#160 = LINE ( 'NONE', #331, #2329 ) ;
#161 = CYLINDRICAL_SURFACE ( 'NONE', #1543, 1.000000000000000000 ) ;
#162 = ORIENTED_EDGE ( 'NONE', *, *, #90, .F. ) ;
#163 = DIRECTION ( 'NONE',  ( -0.000000000000000000, -1.000000000000000000, 0.000000000000000000 ) ) ;
#164 = CARTESIAN_POINT ( 'NONE',  ( 6.964319086682997373, 13.00000000000000000, 5.284186190961179364 ) ) ;
#165 = CARTESIAN_POINT ( 'NONE',  ( -3.689177353146964933, 0.000000000000000000, -6.935571532178204102 ) ) ;
#166 = ORIENTED_EDGE ( 'NONE', *, *, #1276, .T. ) ;
#167 = ADVANCED_FACE ( 'NONE', ( #621 ), #1010, .F. ) ;
#168 = DIRECTION ( 'NONE',  ( -0.000000000000000000, -1.000000000000000000, -0.000000000000000000 ) ) ;
#169 = ORIENTED_EDGE ( 'NONE', *, *, #1179, .T. ) ;
#170 = VECTOR ( 'NONE', #1006, 1000.000000000000000 ) ;
#171 = CARTESIAN_POINT ( 'NONE',  ( 0.000000000000000000, 4.000000000000000000, 3.300000000000000266 ) ) ;
#172 = VERTEX_POINT ( 'NONE', #2096 ) ;
#173 = CARTESIAN_POINT ( 'NONE',  ( -1.848468560913982150, 13.00000000000000000, -7.635138898556118825 ) ) ;
#174 = CIRCLE ( 'NONE', #1564, 1.000000000000000000 ) ;
#175 = CYLINDRICAL_SURFACE ( 'NONE', #1444, 1.000000000000000888 ) ;
#176 = AXIS2_PLACEMENT_3D ( 'NONE', #1972, #1033, #504 ) ;
#177 = VERTEX_POINT ( 'NONE', #2118 ) ;
#178 = CARTESIAN_POINT ( 'NONE',  ( -5.576488159490605057, 13.00000000000000000, -4.231167664729684752 ) ) ;
#179 = CIRCLE ( 'NONE', #21, 1.000000000000000000 ) ;
#180 = VERTEX_POINT ( 'NONE', #1358 ) ;
#181 = FACE_OUTER_BOUND ( 'NONE', #2221, .T. ) ;
#182 = CARTESIAN_POINT ( 'NONE',  ( -5.773502491477397136, 4.000000000000000000, 0.001062525713984088793 ) ) ;
#183 = ORIENTED_EDGE ( 'NONE', *, *, #787, .F. ) ;
#184 = DIRECTION ( 'NONE',  ( -0.000000000000000000, -1.000000000000000000, -0.000000000000000000 ) ) ;
#185 = DIRECTION ( 'NONE',  ( -0.000000000000000000, -1.000000000000000000, -0.000000000000000000 ) ) ;
#186 = CARTESIAN_POINT ( 'NONE',  ( 6.202828144535947885, 13.00000000000000000, -3.244213773681240198 ) ) ;
#187 = ORIENTED_EDGE ( 'NONE', *, *, #2236, .F. ) ;
#188 = DIRECTION ( 'NONE',  ( 0.000000000000000000, 0.000000000000000000, 1.000000000000000000 ) ) ;
#189 = VECTOR ( 'NONE', #685, 1000.000000000000000 ) ;
#190 = ORIENTED_EDGE ( 'NONE', *, *, #757, .T. ) ;
#191 = CIRCLE ( 'NONE', #2039, 1.000000000000000888 ) ;
#192 = CYLINDRICAL_SURFACE ( 'NONE', #2281, 1.000000000000000888 ) ;
#193 = ORIENTED_EDGE ( 'NONE', *, *, #99, .T. ) ;
#194 = CARTESIAN_POINT ( 'NONE',  ( 4.791860051684745159, 13.00000000000000000, -6.224970623705718964 ) ) ;
#195 = VECTOR ( 'NONE', #1517, 1000.000000000000000 ) ;
#196 = DIRECTION ( 'NONE',  ( 0.000000000000000000, 0.000000000000000000, 1.000000000000000000 ) ) ;
#197 = DIRECTION ( 'NONE',  ( -0.000000000000000000, -1.000000000000000000, -0.000000000000000000 ) ) ;
#198 = ORIENTED_EDGE ( 'NONE', *, *, #1847, .F. ) ;
#199 = EDGE_LOOP ( 'NONE', ( #1210, #377, #1966, #1145 ) ) ;
#200 = ORIENTED_EDGE ( 'NONE', *, *, #820, .F. ) ;
#201 = CARTESIAN_POINT ( 'NONE',  ( 5.002209959563119313, 0.000000000000000000, 4.896722936867494269 ) ) ;
#202 = EDGE_CURVE ( 'NONE', #2120, #24, #601, .T. ) ;
#203 = VERTEX_POINT ( 'NONE', #77 ) ;
#204 = CARTESIAN_POINT ( 'NONE',  ( -7.012614315622778705, 0.000000000000000000, -3.540539857318245609 ) ) ;
#205 = ORIENTED_EDGE ( 'NONE', *, *, #1176, .F. ) ;
#206 = PLANE ( 'NONE',  #706 ) ;
#207 = DIRECTION ( 'NONE',  ( 0.000000000000000000, 0.000000000000000000, 1.000000000000000000 ) ) ;
#208 = EDGE_CURVE ( 'NONE', #768, #1160, #72, .T. ) ;
#209 = AXIS2_PLACEMENT_3D ( 'NONE', #1820, #550, #926 ) ;
#210 = CARTESIAN_POINT ( 'NONE',  ( -8.740219208790920291, 13.00000000000000000, -0.1814723785170173354 ) ) ;
#211 = VECTOR ( 'NONE', #652, 1000.000000000000000 ) ;
#212 = CARTESIAN_POINT ( 'NONE',  ( 7.061233836792898622, 0.000000000000000000, 3.442551193964846323 ) ) ;
#213 = ORIENTED_EDGE ( 'NONE', *, *, #2163, .T. ) ;
#214 = ORIENTED_EDGE ( 'NONE', *, *, #700, .F. ) ;
#215 = CIRCLE ( 'NONE', #1828, 1.000000000000000444 ) ;
#216 = CARTESIAN_POINT ( 'NONE',  ( 8.648555449750190860, 13.00000000000000000, 1.275481350108564449 ) ) ;
#217 = VECTOR ( 'NONE', #1084, 1000.000000000000000 ) ;
#218 = VERTEX_POINT ( 'NONE', #1024 ) ;
#219 = DIRECTION ( 'NONE',  ( 0.000000000000000000, 0.000000000000000000, -1.000000000000000000 ) ) ;
#220 = ORIENTED_EDGE ( 'NONE', *, *, #1417, .T. ) ;
#221 = CARTESIAN_POINT ( 'NONE',  ( -5.576488159490605057, 13.00000000000000000, -4.231167664729684752 ) ) ;
#222 = CARTESIAN_POINT ( 'NONE',  ( 5.711052270191081526, 13.00000000000000000, -6.618779797592514669 ) ) ;
#223 = DIRECTION ( 'NONE',  ( 0.000000000000000000, 0.000000000000000000, -1.000000000000000000 ) ) ;
#224 = ORIENTED_EDGE ( 'NONE', *, *, #444, .F. ) ;
#225 = ORIENTED_EDGE ( 'NONE', *, *, #872, .F. ) ;
#226 = ORIENTED_EDGE ( 'NONE', *, *, #935, .F. ) ;
#227 = ORIENTED_EDGE ( 'NONE', *, *, #1301, .F. ) ;
#228 = ADVANCED_FACE ( 'NONE', ( #1203 ), #1031, .F. ) ;
#229 = DIRECTION ( 'NONE',  ( -0.000000000000000000, -1.000000000000000000, -0.000000000000000000 ) ) ;
#230 = AXIS2_PLACEMENT_3D ( 'NONE', #877, #1413, #2142 ) ;
#231 = ORIENTED_EDGE ( 'NONE', *, *, #1374, .T. ) ;
#232 = APPLICATION_CONTEXT ( 'automotive_design' ) ;
#233 = FACE_OUTER_BOUND ( 'NONE', #800, .T. ) ;
#234 = ORIENTED_EDGE ( 'NONE', *, *, #1405, .F. ) ;
#235 = FACE_OUTER_BOUND ( 'NONE', #1265, .T. ) ;
#236 = VECTOR ( 'NONE', #645, 1000.000000000000000 ) ;
#237 = EDGE_CURVE ( 'NONE', #2386, #1671, #1768, .T. ) ;
#238 = VERTEX_POINT ( 'NONE', #1560 ) ;
#239 = DIRECTION ( 'NONE',  ( 0.000000000000000000, 0.000000000000000000, -1.000000000000000000 ) ) ;
#240 = CARTESIAN_POINT ( 'NONE',  ( 6.062821809909803683, 13.00000000000000000, 3.498884350943506583 ) ) ;
#241 = VERTEX_POINT ( 'NONE', #2313 ) ;
#242 = CYLINDRICAL_SURFACE ( 'NONE', #2298, 0.9999999999999986677 ) ;
#243 = EDGE_CURVE ( 'NONE', #975, #768, #907, .T. ) ;
#244 = ORIENTED_EDGE ( 'NONE', *, *, #1400, .T. ) ;
#245 = CARTESIAN_POINT ( 'NONE',  ( 6.998491643263422546, 13.00000000000000000, 0.1453090470846524485 ) ) ;
#246 = ORIENTED_EDGE ( 'NONE', *, *, #627, .F. ) ;
#247 = ADVANCED_FACE ( 'NONE', ( #635 ), #668, .T. ) ;
#248 = CARTESIAN_POINT ( 'NONE',  ( 0.5844612390744903241, 13.00000000000000000, -6.975557688099833342 ) ) ;
#249 = VERTEX_POINT ( 'NONE', #1569 ) ;
#250 = DIRECTION ( 'NONE',  ( -0.000000000000000000, -1.000000000000000000, -0.000000000000000000 ) ) ;
#251 = DIRECTION ( 'NONE',  ( 0.000000000000000000, 1.000000000000000000, -0.000000000000000000 ) ) ;
#252 = ORIENTED_EDGE ( 'NONE', *, *, #872, .T. ) ;
#253 = VECTOR ( 'NONE', #2246, 1000.000000000000000 ) ;
#254 = FACE_OUTER_BOUND ( 'NONE', #2048, .T. ) ;
#255 = CIRCLE ( 'NONE', #1137, 1.000000000000000000 ) ;
#256 = CIRCLE ( 'NONE', #2065, 1.000000000000000888 ) ;
#257 = DIRECTION ( 'NONE',  ( -0.000000000000000000, 1.000000000000000000, -0.000000000000000000 ) ) ;
#258 = ORIENTED_EDGE ( 'NONE', *, *, #90, .T. ) ;
#259 = CARTESIAN_POINT ( 'NONE',  ( -5.747309189292230336, 0.000000000000000000, 3.996052687675195170 ) ) ;
#260 = DIRECTION ( 'NONE',  ( 0.000000000000000000, 0.000000000000000000, 1.000000000000000000 ) ) ;
#261 = ADVANCED_FACE ( 'NONE', ( #2112 ), #1395, .F. ) ;
#262 = CARTESIAN_POINT ( 'NONE',  ( -0.2177502879112247491, 13.00000000000000000, 7.852691693493214053 ) ) ;
#263 = MANIFOLD_SOLID_BREP ( 'Taglio-Estrusione2', #731 ) ;
#264 = DIRECTION ( 'NONE',  ( -0.000000000000000000, -1.000000000000000000, 0.000000000000000000 ) ) ;
#265 = VERTEX_POINT ( 'NONE', #1579 ) ;
#266 = CARTESIAN_POINT ( 'NONE',  ( 0.000000000000000000, 3.000000000000000000, 0.000000000000000000 ) ) ;
#267 = FACE_OUTER_BOUND ( 'NONE', #755, .T. ) ;
#268 = DIRECTION ( 'NONE',  ( 0.000000000000000000, 0.000000000000000000, -1.000000000000000000 ) ) ;
#269 = EDGE_CURVE ( 'NONE', #1466, #413, #1362, .T. ) ;
#270 = DIRECTION ( 'NONE',  ( 0.000000000000000000, 0.000000000000000000, 1.000000000000000000 ) ) ;
#271 = SURFACE_STYLE_FILL_AREA ( #1563 ) ;
#272 = CIRCLE ( 'NONE', #813, 0.9999999999999983347 ) ;
#273 = EDGE_CURVE ( 'NONE', #959, #528, #2088, .T. ) ;
#274 = ORIENTED_EDGE ( 'NONE', *, *, #686, .F. ) ;
#275 = DIRECTION ( 'NONE',  ( -0.000000000000000000, -1.000000000000000000, -0.000000000000000000 ) ) ;
#276 = AXIS2_PLACEMENT_3D ( 'NONE', #1126, #956, #223 ) ;
#277 = CYLINDRICAL_SURFACE ( 'NONE', #1117, 0.9999999999999983347 ) ;
#278 = VERTEX_POINT ( 'NONE', #1952 ) ;
#279 = ORIENTED_EDGE ( 'NONE', *, *, #2312, .T. ) ;
#280 = FILL_AREA_STYLE_COLOUR ( '', #145 ) ;
#281 = EDGE_CURVE ( 'NONE', #1725, #180, #1353, .T. ) ;
#282 = CARTESIAN_POINT ( 'NONE',  ( -2.848333257123068396, 0.000000000000000000, -6.394294148407412948 ) ) ;
#283 = DIRECTION ( 'NONE',  ( 0.000000000000000000, 1.000000000000000000, -0.000000000000000000 ) ) ;
#284 = DIRECTION ( 'NONE',  ( 0.000000000000000000, 0.000000000000000000, 1.000000000000000000 ) ) ;
#285 = EDGE_CURVE ( 'NONE', #702, #2358, #1041, .T. ) ;
#286 = EDGE_LOOP ( 'NONE', ( #1630, #1238, #1420, #756 ) ) ;
#287 = VECTOR ( 'NONE', #2037, 1000.000000000000114 ) ;
#288 = AXIS2_PLACEMENT_3D ( 'NONE', #248, #1542, #2272 ) ;
#289 = DIRECTION ( 'NONE',  ( 0.000000000000000000, 0.000000000000000000, 1.000000000000000000 ) ) ;
#290 = CARTESIAN_POINT ( 'NONE',  ( -1.092019488875232813, 13.00000000000000000, 7.779439276507009282 ) ) ;
#291 = CIRCLE ( 'NONE', #750, 0.9999999999999988898 ) ;
#292 = CARTESIAN_POINT ( 'NONE',  ( 0.000000000000000000, 4.000000000000000000, 0.000000000000000000 ) ) ;
#293 = DIRECTION ( 'NONE',  ( -0.000000000000000000, -1.000000000000000000, -0.000000000000000000 ) ) ;
#294 = EDGE_CURVE ( 'NONE', #1664, #782, #130, .T. ) ;
#295 = DIRECTION ( 'NONE',  ( 0.000000000000000000, 1.000000000000000000, -0.000000000000000000 ) ) ;
#296 = CARTESIAN_POINT ( 'NONE',  ( -1.848468560913982150, 13.00000000000000000, -7.635138898556118825 ) ) ;
#297 = ADVANCED_FACE ( 'NONE', ( #267 ), #1739, .T. ) ;
#298 = PRODUCT_DEFINITION_CONTEXT ( 'detailed design', #232, 'design' ) ;
#299 = CARTESIAN_POINT ( 'NONE',  ( 3.627290860615719925, 0.000000000000000000, 5.986882411780904079 ) ) ;
#300 = DIRECTION ( 'NONE',  ( -0.000000000000000000, -1.000000000000000000, -0.000000000000000000 ) ) ;
#301 = DIRECTION ( 'NONE',  ( -0.000000000000000000, -1.000000000000000000, -0.000000000000000000 ) ) ;
#302 = CARTESIAN_POINT ( 'NONE',  ( 2.887671522679878144, 13.00000000000000000, 4.999468741347804723 ) ) ;
#303 = CARTESIAN_POINT ( 'NONE',  ( 0.000000000000000000, 3.000000000000000000, 3.300000000000000266 ) ) ;
#304 = AXIS2_PLACEMENT_3D ( 'NONE', #1898, #1336, #2117 ) ;
#305 = FACE_OUTER_BOUND ( 'NONE', #510, .T. ) ;
#306 = VERTEX_POINT ( 'NONE', #1841 ) ;
#307 = CIRCLE ( 'NONE', #535, 1.000000000000000888 ) ;
#308 = VECTOR ( 'NONE', #1648, 1000.000000000000000 ) ;
#309 = ADVANCED_FACE ( 'NONE', ( #924 ), #192, .F. ) ;
#310 = CARTESIAN_POINT ( 'NONE',  ( 6.202828144535947885, 0.000000000000000000, -3.244213773681240198 ) ) ;
#311 = CARTESIAN_POINT ( 'NONE',  ( -4.530021449170863690, 13.00000000000000000, -7.476848915948998808 ) ) ;
#312 = ORIENTED_EDGE ( 'NONE', *, *, #650, .T. ) ;
#313 = CARTESIAN_POINT ( 'NONE',  ( -2.528285781962308132, 0.000000000000000000, -8.368520481339686512 ) ) ;
#314 = CARTESIAN_POINT ( 'NONE',  ( 6.189402198560814305, 0.000000000000000000, -4.837714589078450089 ) ) ;
#315 = CARTESIAN_POINT ( 'NONE',  ( 6.742484268440967377, 0.000000000000000000, 1.881197993253244771 ) ) ;
#316 = ORIENTED_EDGE ( 'NONE', *, *, #1211, .T. ) ;
#317 = CIRCLE ( 'NONE', #792, 0.9999999999999983347 ) ;
#318 = DIRECTION ( 'NONE',  ( 0.000000000000000000, 0.000000000000000000, -1.000000000000000000 ) ) ;
#319 = DIRECTION ( 'NONE',  ( 0.000000000000000000, 1.000000000000000000, 0.000000000000000000 ) ) ;
#320 = VERTEX_POINT ( 'NONE', #744 ) ;
#321 = AXIS2_PLACEMENT_3D ( 'NONE', #336, #1586, #1958 ) ;
#322 = LINE ( 'NONE', #858, #918 ) ;
#323 = EDGE_CURVE ( 'NONE', #172, #1146, #1496, .T. ) ;
#324 = DIRECTION ( 'NONE',  ( -0.000000000000000000, -1.000000000000000000, 0.000000000000000000 ) ) ;
#325 = CIRCLE ( 'NONE', #1681, 1.000000000000000000 ) ;
#326 = DIRECTION ( 'NONE',  ( 0.000000000000000000, 0.000000000000000000, -1.000000000000000000 ) ) ;
#327 = ORIENTED_EDGE ( 'NONE', *, *, #1998, .F. ) ;
#328 = DIRECTION ( 'NONE',  ( -0.000000000000000000, -1.000000000000000000, -0.000000000000000000 ) ) ;
#329 = VECTOR ( 'NONE', #2128, 1000.000000000000000 ) ;
#330 = VERTEX_POINT ( 'NONE', #381 ) ;
#331 = CARTESIAN_POINT ( 'NONE',  ( 7.061233836792898622, 13.00000000000000000, 3.442551193964846323 ) ) ;
#332 = DIRECTION ( 'NONE',  ( 0.000000000000000000, 0.000000000000000000, 1.000000000000000000 ) ) ;
#333 = VERTEX_POINT ( 'NONE', #1854 ) ;
#334 = DIRECTION ( 'NONE',  ( 0.000000000000000000, 1.000000000000000000, -0.000000000000000000 ) ) ;
#335 = AXIS2_PLACEMENT_3D ( 'NONE', #1433, #517, #1232 ) ;
#336 = CARTESIAN_POINT ( 'NONE',  ( -4.572969010545725688, 0.000000000000000000, 5.299807018051549079 ) ) ;
#337 = EDGE_CURVE ( 'NONE', #1614, #2070, #1551, .T. ) ;
#338 = CARTESIAN_POINT ( 'NONE',  ( 3.557203225484346198, 13.00000000000000000, 7.985653965361175111 ) ) ;
#339 = EDGE_LOOP ( 'NONE', ( #1750, #1359, #1810, #2074 ) ) ;
#340 = AXIS2_PLACEMENT_3D ( 'NONE', #1487, #917, #1656 ) ;
#341 = DIRECTION ( 'NONE',  ( 0.000000000000000000, 0.000000000000000000, -1.000000000000000000 ) ) ;
#342 = ORIENTED_EDGE ( 'NONE', *, *, #716, .F. ) ;
#343 = AXIS2_PLACEMENT_3D ( 'NONE', #2265, #372, #929 ) ;
#344 = CARTESIAN_POINT ( 'NONE',  ( 6.742484268440967377, 13.00000000000000000, 1.881197993253244771 ) ) ;
#345 = ORIENTED_EDGE ( 'NONE', *, *, #486, .T. ) ;
#346 = FACE_OUTER_BOUND ( 'NONE', #1515, .T. ) ;
#347 = DIRECTION ( 'NONE',  ( 0.000000000000000000, 0.000000000000000000, -1.000000000000000000 ) ) ;
#348 = CARTESIAN_POINT ( 'NONE',  ( -5.298081564436516011, 0.000000000000000000, -5.800216699185677172 ) ) ;
#349 = ORIENTED_EDGE ( 'NONE', *, *, #2339, .T. ) ;
#350 = CARTESIAN_POINT ( 'NONE',  ( 2.300849968865495754, 13.00000000000000000, -6.611058116577149590 ) ) ;
#351 = ORIENTED_EDGE ( 'NONE', *, *, #139, .F. ) ;
#352 = CARTESIAN_POINT ( 'NONE',  ( -1.454121788598497389, 13.00000000000000000, 6.847300915245591035 ) ) ;
#353 = VERTEX_POINT ( 'NONE', #1999 ) ;
#354 = CARTESIAN_POINT ( 'NONE',  ( 7.846268066508994110, 13.00000000000000000, -0.3850447369019783239 ) ) ;
#355 = CYLINDRICAL_SURFACE ( 'NONE', #407, 1.000000000000000000 ) ;
#356 = AXIS2_PLACEMENT_3D ( 'NONE', #2197, #1479, #1291 ) ;
#357 = ADVANCED_FACE ( 'NONE', ( #1293 ), #2385, .T. ) ;
#358 = VERTEX_POINT ( 'NONE', #204 ) ;
#359 = CARTESIAN_POINT ( 'NONE',  ( -6.560524794550971706, 13.00000000000000000, 2.441211670478432350 ) ) ;
#360 = ORIENTED_EDGE ( 'NONE', *, *, #1282, .T. ) ;
#361 = EDGE_LOOP ( 'NONE', ( #1452, #1434, #2256, #2199 ) ) ;
#362 = AXIS2_PLACEMENT_3D ( 'NONE', #1546, #1187, #648 ) ;
#363 = DIRECTION ( 'NONE',  ( 0.000000000000000000, 0.000000000000000000, 1.000000000000000000 ) ) ;
#364 = ADVANCED_FACE ( 'NONE', ( #1663, #540 ), #9, .T. ) ;
#365 = VERTEX_POINT ( 'NONE', #1638 ) ;
#366 = LINE ( 'NONE', #2034, #170 ) ;
#367 = ORIENTED_EDGE ( 'NONE', *, *, #638, .T. ) ;
#368 = DIRECTION ( 'NONE',  ( -0.000000000000000000, -1.000000000000000000, -0.000000000000000000 ) ) ;
#369 = DIRECTION ( 'NONE',  ( -0.000000000000000000, -1.000000000000000000, -0.000000000000000000 ) ) ;
#370 = AXIS2_PLACEMENT_3D ( 'NONE', #1212, #2324, #289 ) ;
#371 = DIRECTION ( 'NONE',  ( 0.000000000000000000, 0.000000000000000000, 1.000000000000000000 ) ) ;
#372 = DIRECTION ( 'NONE',  ( -0.000000000000000000, -1.000000000000000000, -0.000000000000000000 ) ) ;
#373 = VERTEX_POINT ( 'NONE', #171 ) ;
#374 = CYLINDRICAL_SURFACE ( 'NONE', #402, 0.9999999999999974465 ) ;
#375 = ADVANCED_FACE ( 'NONE', ( #1679 ), #2227, .T. ) ;
#376 = VECTOR ( 'NONE', #250, 1000.000000000000000 ) ;
#377 = ORIENTED_EDGE ( 'NONE', *, *, #2017, .T. ) ;
#378 = AXIS2_PLACEMENT_3D ( 'NONE', #359, #2249, #1698 ) ;
#379 = EDGE_CURVE ( 'NONE', #977, #358, #1870, .T. ) ;
#380 = AXIS2_PLACEMENT_3D ( 'NONE', #2099, #476, #1193 ) ;
#381 = CARTESIAN_POINT ( 'NONE',  ( 2.790829481068790585, 13.00000000000000000, 7.343259005955016683 ) ) ;
#382 = ORIENTED_EDGE ( 'NONE', *, *, #852, .T. ) ;
#383 = DIRECTION ( 'NONE',  ( 0.000000000000000000, 1.000000000000000000, 0.000000000000000000 ) ) ;
#384 = ORIENTED_EDGE ( 'NONE', *, *, #700, .T. ) ;
#385 = DIRECTION ( 'NONE',  ( 0.000000000000000000, 0.000000000000000000, -1.000000000000000000 ) ) ;
#386 = CARTESIAN_POINT ( 'NONE',  ( -4.704717426747810016, 13.00000000000000000, 6.291090204042436795 ) ) ;
#387 = LINE ( 'NONE', #1862, #849 ) ;
#388 = EDGE_LOOP ( 'NONE', ( #2016, #1327, #2301, #327 ) ) ;
#389 = ORIENTED_EDGE ( 'NONE', *, *, #1328, .T. ) ;
#390 = ORIENTED_EDGE ( 'NONE', *, *, #124, .T. ) ;
#391 = DIRECTION ( 'NONE',  ( 0.000000000000000000, 0.000000000000000000, -1.000000000000000000 ) ) ;
#392 = ORIENTED_EDGE ( 'NONE', *, *, #1488, .T. ) ;
#393 = EDGE_CURVE ( 'NONE', #1639, #697, #1165, .T. ) ;
#394 = DIRECTION ( 'NONE',  ( 0.000000000000000000, 1.000000000000000000, -0.000000000000000000 ) ) ;
#395 = ORIENTED_EDGE ( 'NONE', *, *, #1287, .T. ) ;
#396 = CARTESIAN_POINT ( 'NONE',  ( 6.690240403400430580, 13.00000000000000000, -4.117385744090632294 ) ) ;
#397 = CARTESIAN_POINT ( 'NONE',  ( -7.153531128680444162, 0.000000000000000000, 3.246409464614955276 ) ) ;
#398 = CIRCLE ( 'NONE', #1091, 0.9999999999999991118 ) ;
#399 = VECTOR ( 'NONE', #426, 1000.000000000000000 ) ;
#400 = EDGE_CURVE ( 'NONE', #1634, #968, #760, .T. ) ;
#401 = CYLINDRICAL_SURFACE ( 'NONE', #378, 0.9999999999999991118 ) ;
#402 = AXIS2_PLACEMENT_3D ( 'NONE', #2029, #910, #1077 ) ;
#403 = DIRECTION ( 'NONE',  ( 0.000000000000000000, 0.000000000000000000, -1.000000000000000000 ) ) ;
#404 = VERTEX_POINT ( 'NONE', #1304 ) ;
#405 = ORIENTED_EDGE ( 'NONE', *, *, #2084, .T. ) ;
#406 = ORIENTED_EDGE ( 'NONE', *, *, #1157, .T. ) ;
#407 = AXIS2_PLACEMENT_3D ( 'NONE', #2247, #13, #763 ) ;
#408 = DIRECTION ( 'NONE',  ( 0.000000000000000000, 0.000000000000000000, 1.000000000000000000 ) ) ;
#409 = VERTEX_POINT ( 'NONE', #720 ) ;
#410 = DIRECTION ( 'NONE',  ( 0.8659333768251561425, 0.000000000000000000, -0.5001593615040932361 ) ) ;
#411 = EDGE_LOOP ( 'NONE', ( #1736, #705, #1090, #1129 ) ) ;
#412 = CARTESIAN_POINT ( 'NONE',  ( -6.746923326051073033, 13.00000000000000000, 4.023829973213337574 ) ) ;
#413 = VERTEX_POINT ( 'NONE', #1457 ) ;
#414 = CARTESIAN_POINT ( 'NONE',  ( 0.5844612390744903241, 13.00000000000000000, -7.975557688099833342 ) ) ;
#415 = EDGE_CURVE ( 'NONE', #1320, #1466, #59, .T. ) ;
#416 = EDGE_LOOP ( 'NONE', ( #916, #2194, #1662, #169 ) ) ;
#417 = VERTEX_POINT ( 'NONE', #1283 ) ;
#418 = ORIENTED_EDGE ( 'NONE', *, *, #1335, .T. ) ;
#419 = CYLINDRICAL_SURFACE ( 'NONE', #1721, 1.000000000000000000 ) ;
#420 = VECTOR ( 'NONE', #1411, 1000.000000000000000 ) ;
#421 = ORIENTED_EDGE ( 'NONE', *, *, #2225, .F. ) ;
#422 = VECTOR ( 'NONE', #1875, 1000.000000000000114 ) ;
#423 = DIRECTION ( 'NONE',  ( -0.000000000000000000, -1.000000000000000000, -0.000000000000000000 ) ) ;
#424 = ORIENTED_EDGE ( 'NONE', *, *, #634, .T. ) ;
#425 = AXIS2_PLACEMENT_3D ( 'NONE', #499, #1980, #666 ) ;
#426 = DIRECTION ( 'NONE',  ( -0.000000000000000000, -1.000000000000000000, -0.000000000000000000 ) ) ;
#427 = AXIS2_PLACEMENT_3D ( 'NONE', #2212, #912, #936 ) ;
#428 = ORIENTED_EDGE ( 'NONE', *, *, #285, .F. ) ;
#429 = DIRECTION ( 'NONE',  ( -0.000000000000000000, -1.000000000000000000, -0.000000000000000000 ) ) ;
#430 = ADVANCED_FACE ( 'NONE', ( #2008 ), #2176, .F. ) ;
#431 = LINE ( 'NONE', #46, #195 ) ;
#432 = EDGE_LOOP ( 'NONE', ( #2375, #714, #1883, #2245 ) ) ;
#433 = VERTEX_POINT ( 'NONE', #182 ) ;
#434 = EDGE_CURVE ( 'NONE', #1146, #409, #2012, .T. ) ;
#435 = CARTESIAN_POINT ( 'NONE',  ( 5.002209959563119313, 13.00000000000000000, 4.896722936867494269 ) ) ;
#436 = EDGE_CURVE ( 'NONE', #1506, #1949, #366, .T. ) ;
#437 = DIRECTION ( 'NONE',  ( 0.000000000000000000, 0.000000000000000000, 1.000000000000000000 ) ) ;
#438 = ORIENTED_EDGE ( 'NONE', *, *, #1488, .F. ) ;
#439 = CARTESIAN_POINT ( 'NONE',  ( 1.459495761333400310, 13.00000000000000000, 8.619410430217156360 ) ) ;
#440 = ORIENTED_EDGE ( 'NONE', *, *, #202, .F. ) ;
#441 = DIRECTION ( 'NONE',  ( -0.000000000000000000, -1.000000000000000000, -0.000000000000000000 ) ) ;
#442 = DIRECTION ( 'NONE',  ( 0.000000000000000000, 0.000000000000000000, -1.000000000000000000 ) ) ;
#443 = VECTOR ( 'NONE', #150, 1000.000000000000227 ) ;
#444 = EDGE_CURVE ( 'NONE', #1105, #959, #1523, .T. ) ;
#445 = ORIENTED_EDGE ( 'NONE', *, *, #574, .F. ) ;
#446 = AXIS2_PLACEMENT_3D ( 'NONE', #536, #1280, #1674 ) ;
#447 = DIRECTION ( 'NONE',  ( -0.000000000000000000, -1.000000000000000000, -0.000000000000000000 ) ) ;
#448 = DIRECTION ( 'NONE',  ( 0.000000000000000000, 0.000000000000000000, -1.000000000000000000 ) ) ;
#449 = CIRCLE ( 'NONE', #138, 0.9999999999999991118 ) ;
#450 = CIRCLE ( 'NONE', #753, 0.9999999999999991118 ) ;
#451 = ADVANCED_FACE ( 'NONE', ( #1354 ), #1894, .T. ) ;
#452 = CARTESIAN_POINT ( 'NONE',  ( 0.000000000000000000, 3.000000000000000000, 0.000000000000000000 ) ) ;
#453 = DIRECTION ( 'NONE',  ( -0.000000000000000000, -1.000000000000000000, -0.000000000000000000 ) ) ;
#454 = ORIENTED_EDGE ( 'NONE', *, *, #2312, .F. ) ;
#455 = DIRECTION ( 'NONE',  ( 0.000000000000000000, 1.000000000000000000, -0.000000000000000000 ) ) ;
#456 = AXIS2_PLACEMENT_3D ( 'NONE', #1930, #112, #1219 ) ;
#457 = CARTESIAN_POINT ( 'NONE',  ( -1.092019488875232813, 13.00000000000000000, 7.779439276507009282 ) ) ;
#458 = EDGE_LOOP ( 'NONE', ( #384, #614, #1484, #2139 ) ) ;
#459 = ORIENTED_EDGE ( 'NONE', *, *, #935, .T. ) ;
#460 = ADVANCED_FACE ( 'NONE', ( #1743 ), #2244, .F. ) ;
#461 = DIRECTION ( 'NONE',  ( -0.000000000000000000, -1.000000000000000000, -0.000000000000000000 ) ) ;
#462 = AXIS2_PLACEMENT_3D ( 'NONE', #311, #1035, #125 ) ;
#463 = LINE ( 'NONE', #775, #1611 ) ;
#464 = CARTESIAN_POINT ( 'NONE',  ( -2.163794273396945300, 0.000000000000000000, 7.551832649321491786 ) ) ;
#465 = EDGE_CURVE ( 'NONE', #715, #878, #2296, .T. ) ;
#466 = AXIS2_PLACEMENT_3D ( 'NONE', #1394, #1606, #664 ) ;
#467 = ORIENTED_EDGE ( 'NONE', *, *, #1926, .F. ) ;
#468 = FACE_OUTER_BOUND ( 'NONE', #1705, .T. ) ;
#469 = ORIENTED_EDGE ( 'NONE', *, *, #1161, .F. ) ;
#470 = CARTESIAN_POINT ( 'NONE',  ( 5.983264523123057899, 0.000000000000000000, 5.090454563914336816 ) ) ;
#471 = DIRECTION ( 'NONE',  ( -0.000000000000000000, -1.000000000000000000, -0.000000000000000000 ) ) ;
#472 = CARTESIAN_POINT ( 'NONE',  ( 6.964319086682997373, 13.00000000000000000, 5.284186190961179364 ) ) ;
#473 = CARTESIAN_POINT ( 'NONE',  ( -2.873466758195392767, 0.000000000000000000, 8.256364383397393425 ) ) ;
#474 = ADVANCED_FACE ( 'NONE', ( #39 ), #1511, .T. ) ;
#475 = VERTEX_POINT ( 'NONE', #69 ) ;
#476 = DIRECTION ( 'NONE',  ( 0.000000000000000000, 1.000000000000000000, -0.000000000000000000 ) ) ;
#477 = VECTOR ( 'NONE', #1562, 1000.000000000000000 ) ;
#478 = AXIS2_PLACEMENT_3D ( 'NONE', #2018, #328, #363 ) ;
#479 = DIRECTION ( 'NONE',  ( 0.000000000000000000, 0.000000000000000000, -1.000000000000000000 ) ) ;
#480 = CARTESIAN_POINT ( 'NONE',  ( 2.790829481068790585, 13.00000000000000000, 7.343259005955016683 ) ) ;
#481 = AXIS2_PLACEMENT_3D ( 'NONE', #2168, #324, #2331 ) ;
#482 = ADVANCED_FACE ( 'NONE', ( #233 ), #2295, .F. ) ;
#483 = DIRECTION ( 'NONE',  ( 0.000000000000000000, 0.000000000000000000, 1.000000000000000000 ) ) ;
#484 = LINE ( 'NONE', #302, #443 ) ;
#485 = CARTESIAN_POINT ( 'NONE',  ( 3.872667833178410124, 13.00000000000000000, -5.831161449818924147 ) ) ;
#486 = EDGE_CURVE ( 'NONE', #1858, #103, #1991, .T. ) ;
#487 = DIRECTION ( 'NONE',  ( -0.000000000000000000, -1.000000000000000000, -0.000000000000000000 ) ) ;
#488 = ORIENTED_EDGE ( 'NONE', *, *, #749, .F. ) ;
#489 = EDGE_CURVE ( 'NONE', #982, #1938, #641, .T. ) ;
#490 = CARTESIAN_POINT ( 'NONE',  ( -2.873466758195392767, 13.00000000000000000, 8.256364383397393425 ) ) ;
#491 = VERTEX_POINT ( 'NONE', #1540 ) ;
#492 = CIRCLE ( 'NONE', #230, 1.000000000000000222 ) ;
#493 = FACE_OUTER_BOUND ( 'NONE', #1424, .T. ) ;
#494 = CARTESIAN_POINT ( 'NONE',  ( -4.572969010545725688, 13.00000000000000000, 5.299807018051549079 ) ) ;
#495 = DIRECTION ( 'NONE',  ( -0.000000000000000000, -1.000000000000000000, -0.000000000000000000 ) ) ;
#496 = CARTESIAN_POINT ( 'NONE',  ( -5.298081564436516011, 13.00000000000000000, -5.800216699185677172 ) ) ;
#497 = CIRCLE ( 'NONE', #304, 1.000000000000000000 ) ;
#498 = EDGE_CURVE ( 'NONE', #238, #584, #1155, .T. ) ;
#499 = CARTESIAN_POINT ( 'NONE',  ( 0.000000000000000000, 3.000000000000000000, 0.000000000000000000 ) ) ;
#500 = AXIS2_PLACEMENT_3D ( 'NONE', #1039, #487, #2355 ) ;
#501 = EDGE_LOOP ( 'NONE', ( #1659, #234, #1063, #2000 ) ) ;
#502 = AXIS2_PLACEMENT_3D ( 'NONE', #1134, #25, #2189 ) ;
#503 = ADVANCED_FACE ( 'NONE', ( #1180 ), #2078, .T. ) ;
#504 = DIRECTION ( 'NONE',  ( 0.000000000000000000, 0.000000000000000000, -1.000000000000000000 ) ) ;
#505 = DIRECTION ( 'NONE',  ( 0.000000000000000000, 0.000000000000000000, 1.000000000000000000 ) ) ;
#506 = ORIENTED_EDGE ( 'NONE', *, *, #1946, .T. ) ;
#507 = DIRECTION ( 'NONE',  ( 0.4998406215633817151, 0.000000000000000000, -0.8661174014157274614 ) ) ;
#508 = CARTESIAN_POINT ( 'NONE',  ( -6.961518499045663333, 13.00000000000000000, 0.7329803458770398628 ) ) ;
#509 = DIRECTION ( 'NONE',  ( -0.000000000000000000, -1.000000000000000000, -0.000000000000000000 ) ) ;
#510 = EDGE_LOOP ( 'NONE', ( #1993, #225, #1050, #709 ) ) ;
#511 = ORIENTED_EDGE ( 'NONE', *, *, #1869, .T. ) ;
#512 = DIRECTION ( 'NONE',  ( 0.000000000000000000, 1.000000000000000000, -0.000000000000000000 ) ) ;
#513 = VERTEX_POINT ( 'NONE', #96 ) ;
#514 = AXIS2_PLACEMENT_3D ( 'NONE', #675, #1811, #1234 ) ;
#515 = CARTESIAN_POINT ( 'NONE',  ( 0.5844612390744903241, 0.000000000000000000, -7.975557688099833342 ) ) ;
#516 = EDGE_CURVE ( 'NONE', #1853, #265, #604, .T. ) ;
#517 = DIRECTION ( 'NONE',  ( -0.000000000000000000, -1.000000000000000000, -0.000000000000000000 ) ) ;
#518 = ORIENTED_EDGE ( 'NONE', *, *, #1704, .F. ) ;
#519 = AXIS2_PLACEMENT_3D ( 'NONE', #1402, #1247, #1449 ) ;
#520 = DIRECTION ( 'NONE',  ( -0.000000000000000000, -1.000000000000000000, -0.000000000000000000 ) ) ;
#521 = DIRECTION ( 'NONE',  ( -0.000000000000000000, -1.000000000000000000, -0.000000000000000000 ) ) ;
#522 = ORIENTED_EDGE ( 'NONE', *, *, #1211, .F. ) ;
#523 = DIRECTION ( 'NONE',  ( 0.000000000000000000, 0.000000000000000000, 1.000000000000000000 ) ) ;
#524 = VERTEX_POINT ( 'NONE', #1375 ) ;
#525 = DIRECTION ( 'NONE',  ( 0.000000000000000000, 0.000000000000000000, 1.000000000000000000 ) ) ;
#526 = EDGE_CURVE ( 'NONE', #358, #1547, #1994, .T. ) ;
#527 = DIRECTION ( 'NONE',  ( -0.000000000000000000, -1.000000000000000000, -0.000000000000000000 ) ) ;
#528 = VERTEX_POINT ( 'NONE', #2114 ) ;
#529 = EDGE_CURVE ( 'NONE', #2075, #982, #463, .T. ) ;
#530 = DIRECTION ( 'NONE',  ( -0.000000000000000000, 1.000000000000000000, -0.000000000000000000 ) ) ;
#531 = AXIS2_PLACEMENT_3D ( 'NONE', #1026, #671, #107 ) ;
#532 = CARTESIAN_POINT ( 'NONE',  ( -6.453541138633094754, 13.00000000000000000, -2.711421540809280994 ) ) ;
#533 = DIRECTION ( 'NONE',  ( 0.000000000000000000, 0.000000000000000000, 1.000000000000000000 ) ) ;
#534 = VERTEX_POINT ( 'NONE', #2284 ) ;
#535 = AXIS2_PLACEMENT_3D ( 'NONE', #1227, #1959, #1597 ) ;
#536 = CARTESIAN_POINT ( 'NONE',  ( -0.3676886206883925312, 0.000000000000000000, -8.734367127622356008 ) ) ;
#537 = ORIENTED_EDGE ( 'NONE', *, *, #17, .F. ) ;
#538 = VECTOR ( 'NONE', #257, 1000.000000000000000 ) ;
#539 = EDGE_CURVE ( 'NONE', #2260, #2159, #80, .T. ) ;
#540 = FACE_OUTER_BOUND ( 'NONE', #1714, .T. ) ;
#541 = VERTEX_POINT ( 'NONE', #1364 ) ;
#542 = DIRECTION ( 'NONE',  ( 0.000000000000000000, 1.000000000000000000, -0.000000000000000000 ) ) ;
#543 = DIRECTION ( 'NONE',  ( -0.000000000000000000, -1.000000000000000000, -0.000000000000000000 ) ) ;
#544 = DIRECTION ( 'NONE',  ( -0.000000000000000000, -1.000000000000000000, -0.000000000000000000 ) ) ;
#545 = EDGE_CURVE ( 'NONE', #491, #1835, #1269, .T. ) ;
#546 = VERTEX_POINT ( 'NONE', #1694 ) ;
#547 = LINE ( 'NONE', #1852, #1022 ) ;
#548 = DIRECTION ( 'NONE',  ( 0.000000000000000000, 0.000000000000000000, 1.000000000000000000 ) ) ;
#549 = ORIENTED_EDGE ( 'NONE', *, *, #2173, .F. ) ;
#550 = DIRECTION ( 'NONE',  ( -0.000000000000000000, -1.000000000000000000, -0.000000000000000000 ) ) ;
#551 = CIRCLE ( 'NONE', #1629, 0.9999999999999991118 ) ;
#552 = LINE ( 'NONE', #1500, #1410 ) ;
#553 = CIRCLE ( 'NONE', #1482, 1.000000000000000888 ) ;
#554 = DIRECTION ( 'NONE',  ( -0.000000000000000000, -1.000000000000000000, -0.000000000000000000 ) ) ;
#555 = EDGE_CURVE ( 'NONE', #968, #2175, #649, .T. ) ;
#556 = CIRCLE ( 'NONE', #640, 1.000000000000000000 ) ;
#557 = ORIENTED_EDGE ( 'NONE', *, *, #555, .T. ) ;
#558 = ADVANCED_FACE ( 'NONE', ( #1762 ), #1032, .F. ) ;
#559 = CARTESIAN_POINT ( 'NONE',  ( 0.5844612390744903241, 13.00000000000000000, -7.975557688099833342 ) ) ;
#560 = ORIENTED_EDGE ( 'NONE', *, *, #1937, .T. ) ;
#561 = DIRECTION ( 'NONE',  ( -0.000000000000000000, -1.000000000000000000, -0.000000000000000000 ) ) ;
#562 = ORIENTED_EDGE ( 'NONE', *, *, #281, .T. ) ;
#563 = CYLINDRICAL_SURFACE ( 'NONE', #1020, 0.9999999999999983347 ) ;
#564 = DIRECTION ( 'NONE',  ( -0.000000000000000000, -1.000000000000000000, -0.000000000000000000 ) ) ;
#565 = AXIS2_PLACEMENT_3D ( 'NONE', #452, #1205, #1932 ) ;
#566 = CARTESIAN_POINT ( 'NONE',  ( -2.887671317362115797, 4.000000000000000000, -4.999468622857906830 ) ) ;
#567 = DIRECTION ( 'NONE',  ( -0.000000000000000000, -1.000000000000000000, -0.000000000000000000 ) ) ;
#568 = EDGE_LOOP ( 'NONE', ( #1915, #205, #1164, #1217 ) ) ;
#569 = VERTEX_POINT ( 'NONE', #837 ) ;
#570 = ORIENTED_EDGE ( 'NONE', *, *, #1157, .F. ) ;
#571 = DIRECTION ( 'NONE',  ( 0.000000000000000000, 1.000000000000000000, -0.000000000000000000 ) ) ;
#572 = VERTEX_POINT ( 'NONE', #470 ) ;
#573 = CIRCLE ( 'NONE', #1007, 1.000000000000000000 ) ;
#574 = EDGE_CURVE ( 'NONE', #2023, #1548, #2184, .T. ) ;
#575 = CARTESIAN_POINT ( 'NONE',  ( 1.741975748993294548, 13.00000000000000000, 7.660137238383015301 ) ) ;
#576 = ORIENTED_EDGE ( 'NONE', *, *, #1101, .F. ) ;
#577 = DIRECTION ( 'NONE',  ( -0.000000000000000000, 1.000000000000000000, -0.000000000000000000 ) ) ;
#578 = PLANE ( 'NONE',  #23 ) ;
#579 = EDGE_LOOP ( 'NONE', ( #1895, #1558, #822, #2044 ) ) ;
#580 = FACE_OUTER_BOUND ( 'NONE', #1045, .T. ) ;
#581 = DIRECTION ( 'NONE',  ( 0.000000000000000000, 1.000000000000000000, -0.000000000000000000 ) ) ;
#582 = ORIENTED_EDGE ( 'NONE', *, *, #757, .F. ) ;
#583 = ORIENTED_EDGE ( 'NONE', *, *, #663, .T. ) ;
#584 = VERTEX_POINT ( 'NONE', #651 ) ;
#585 = EDGE_CURVE ( 'NONE', #584, #1167, #1200, .T. ) ;
#586 = CARTESIAN_POINT ( 'NONE',  ( 1.200236503981002345, 13.00000000000000000, -7.763479526310521628 ) ) ;
#587 = ORIENTED_EDGE ( 'NONE', *, *, #1492, .T. ) ;
#588 = CARTESIAN_POINT ( 'NONE',  ( -5.773502491477397136, 4.000000000000000000, 0.001062525713984088793 ) ) ;
#589 = EDGE_LOOP ( 'NONE', ( #1779, #1103, #2177, #231 ) ) ;
#590 = CARTESIAN_POINT ( 'NONE',  ( 3.885605460200118877, 13.00000000000000000, -7.831119603832915388 ) ) ;
#591 = EDGE_CURVE ( 'NONE', #1450, #959, #1389, .T. ) ;
#592 = LINE ( 'NONE', #1334, #16 ) ;
#593 = AXIS2_PLACEMENT_3D ( 'NONE', #1414, #495, #1798 ) ;
#594 = EDGE_LOOP ( 'NONE', ( #246, #2064, #367, #1588 ) ) ;
#595 = DIRECTION ( 'NONE',  ( -0.000000000000000000, -1.000000000000000000, -0.000000000000000000 ) ) ;
#596 = DIRECTION ( 'NONE',  ( 0.000000000000000000, 0.000000000000000000, -1.000000000000000000 ) ) ;
#597 = ORIENTED_EDGE ( 'NONE', *, *, #1161, .T. ) ;
#598 = ORIENTED_EDGE ( 'NONE', *, *, #673, .T. ) ;
#599 = AXIS2_PLACEMENT_3D ( 'NONE', #940, #778, #43 ) ;
#600 = DIRECTION ( 'NONE',  ( 0.000000000000000000, 1.000000000000000000, -0.000000000000000000 ) ) ;
#601 = CIRCLE ( 'NONE', #2021, 1.000000000000000000 ) ;
#602 = EDGE_CURVE ( 'NONE', #249, #1614, #1838, .T. ) ;
#603 = ORIENTED_EDGE ( 'NONE', *, *, #1397, .T. ) ;
#604 = LINE ( 'NONE', #1552, #116 ) ;
#605 = EDGE_CURVE ( 'NONE', #1325, #898, #1015, .T. ) ;
#606 = EDGE_LOOP ( 'NONE', ( #1144, #1893, #810, #440, #522, #2356, #1672, #2228, #2119, #2243, #769, #86, #129, #1346, #537, #488, #2057, #923, #751, #1717, #1443, #781, #2289, #1512, #1228, #1689, #1175, #29, #958, #2183, #1695, #40, #66, #1065, #1130, #224, #438, #1057, #930, #2290, #1707, #684, #2, #214, #137, #1971, #198, #1141, #2222, #2215, #445, #1440, #920, #1012, #1148, #1815, #183, #162 ) ) ;
#607 = DIRECTION ( 'NONE',  ( -0.000000000000000000, -1.000000000000000000, -0.000000000000000000 ) ) ;
#608 = SURFACE_STYLE_USAGE ( .BOTH. , #1169 ) ;
#609 = CARTESIAN_POINT ( 'NONE',  ( 5.456102002523899763, 0.000000000000000000, -5.651825630624694341 ) ) ;
#610 = DIRECTION ( 'NONE',  ( -0.000000000000000000, -1.000000000000000000, -0.000000000000000000 ) ) ;
#611 = PRODUCT_RELATED_PRODUCT_CATEGORY ( 'part', '', ( #1172 ) ) ;
#612 = VERTEX_POINT ( 'NONE', #1940 ) ;
#613 = DIRECTION ( 'NONE',  ( 0.000000000000000000, 0.000000000000000000, -1.000000000000000000 ) ) ;
#614 = ORIENTED_EDGE ( 'NONE', *, *, #1538, .F. ) ;
#615 = DIRECTION ( 'NONE',  ( -0.9999999830674748402, 0.000000000000000000, 0.0001840245905714201619 ) ) ;
#616 = VERTEX_POINT ( 'NONE', #1396 ) ;
#617 = LINE ( 'NONE', #412, #399 ) ;
#618 = EDGE_CURVE ( 'NONE', #1850, #1069, #955, .T. ) ;
#619 = VECTOR ( 'NONE', #561, 1000.000000000000000 ) ;
#620 = CYLINDRICAL_SURFACE ( 'NONE', #1650, 0.9999999999999983347 ) ;
#621 = FACE_OUTER_BOUND ( 'NONE', #589, .T. ) ;
#622 = ORIENTED_EDGE ( 'NONE', *, *, #415, .T. ) ;
#623 = ORIENTED_EDGE ( 'NONE', *, *, #1230, .T. ) ;
#624 = CARTESIAN_POINT ( 'NONE',  ( 3.093227714532806871, 13.00000000000000000, -7.221088860205031601 ) ) ;
#625 = DIRECTION ( 'NONE',  ( -0.000000000000000000, -1.000000000000000000, -0.000000000000000000 ) ) ;
#626 = CARTESIAN_POINT ( 'NONE',  ( -6.746923326051073033, 13.00000000000000000, 4.023829973213337574 ) ) ;
#627 = EDGE_CURVE ( 'NONE', #306, #24, #1953, .T. ) ;
#628 = ORIENTED_EDGE ( 'NONE', *, *, #805, .F. ) ;
#629 = DIRECTION ( 'NONE',  ( -0.000000000000000000, -1.000000000000000000, -0.000000000000000000 ) ) ;
#630 = CARTESIAN_POINT ( 'NONE',  ( 3.627290860615719925, 13.00000000000000000, 5.986882411780904079 ) ) ;
#631 = CIRCLE ( 'NONE', #1715, 1.000000000000000000 ) ;
#632 = ORIENTED_EDGE ( 'NONE', *, *, #52, .F. ) ;
#633 = CIRCLE ( 'NONE', #980, 0.9999999999999991118 ) ;
#634 = EDGE_CURVE ( 'NONE', #1623, #761, #1576, .T. ) ;
#635 = FACE_OUTER_BOUND ( 'NONE', #286, .T. ) ;
#636 = AXIS2_PLACEMENT_3D ( 'NONE', #588, #976, #824 ) ;
#637 = AXIS2_PLACEMENT_3D ( 'NONE', #435, #2076, #1003 ) ;
#638 = EDGE_CURVE ( 'NONE', #35, #2120, #1943, .T. ) ;
#639 = ORIENTED_EDGE ( 'NONE', *, *, #1083, .F. ) ;
#640 = AXIS2_PLACEMENT_3D ( 'NONE', #1321, #369, #196 ) ;
#641 = LINE ( 'NONE', #802, #538 ) ;
#642 = CARTESIAN_POINT ( 'NONE',  ( -4.836465842949893457, 13.00000000000000000, 7.282373390033322735 ) ) ;
#643 = CARTESIAN_POINT ( 'NONE',  ( 7.754401269621192583, 13.00000000000000000, -1.257554360905078106 ) ) ;
#644 = LINE ( 'NONE', #1556, #1309 ) ;
#645 = DIRECTION ( 'NONE',  ( -0.000000000000000000, -1.000000000000000000, -0.000000000000000000 ) ) ;
#646 = ORIENTED_EDGE ( 'NONE', *, *, #1609, .T. ) ;
#647 = ORIENTED_EDGE ( 'NONE', *, *, #1468, .T. ) ;
#648 = DIRECTION ( 'NONE',  ( 0.000000000000000000, 0.000000000000000000, -1.000000000000000000 ) ) ;
#649 = CIRCLE ( 'NONE', #531, 1.000000000000019096 ) ;
#650 = EDGE_CURVE ( 'NONE', #1836, #1565, #1303, .T. ) ;
#651 = CARTESIAN_POINT ( 'NONE',  ( 3.592247043050032840, 13.00000000000000000, 6.986268188571039595 ) ) ;
#652 = DIRECTION ( 'NONE',  ( -0.000000000000000000, -1.000000000000000000, -0.000000000000000000 ) ) ;
#653 = LINE ( 'NONE', #1028, #1803 ) ;
#654 = AXIS2_PLACEMENT_3D ( 'NONE', #110, #595, #2071 ) ;
#655 = ORIENTED_EDGE ( 'NONE', *, *, #243, .T. ) ;
#656 = CARTESIAN_POINT ( 'NONE',  ( 3.879136646689264722, 13.00000000000000000, -6.831140526825919324 ) ) ;
#657 = CIRCLE ( 'NONE', #2314, 1.000000000000000000 ) ;
#658 = ORIENTED_EDGE ( 'NONE', *, *, #1061, .T. ) ;
#659 = ADVANCED_FACE ( 'NONE', ( #1399 ), #161, .F. ) ;
#660 = DIRECTION ( 'NONE',  ( 0.4998406215633816596, 0.000000000000000000, -0.8661174014157274614 ) ) ;
#661 = LINE ( 'NONE', #1794, #211 ) ;
#662 = FACE_OUTER_BOUND ( 'NONE', #1987, .T. ) ;
#663 = EDGE_CURVE ( 'NONE', #2358, #12, #1066, .T. ) ;
#664 = DIRECTION ( 'NONE',  ( 0.000000000000000000, 0.000000000000000000, 1.000000000000000000 ) ) ;
#665 = DIRECTION ( 'NONE',  ( 0.000000000000000000, 0.000000000000000000, -1.000000000000000000 ) ) ;
#666 = DIRECTION ( 'NONE',  ( 0.000000000000000000, 0.000000000000000000, 1.000000000000000000 ) ) ;
#667 = ORIENTED_EDGE ( 'NONE', *, *, #2100, .F. ) ;
#668 = CYLINDRICAL_SURFACE ( 'NONE', #113, 1.000000000000000888 ) ;
#669 = AXIS2_PLACEMENT_3D ( 'NONE', #1319, #368, #1461 ) ;
#670 = AXIS2_PLACEMENT_3D ( 'NONE', #1816, #168, #1633 ) ;
#671 = DIRECTION ( 'NONE',  ( 0.000000000000000000, 1.000000000000000000, -0.000000000000000000 ) ) ;
#672 = CARTESIAN_POINT ( 'NONE',  ( -3.111292370662898765, 13.00000000000000000, 6.270554982157068302 ) ) ;
#673 = EDGE_CURVE ( 'NONE', #964, #569, #1382, .T. ) ;
#674 = CARTESIAN_POINT ( 'NONE',  ( -2.992379564429145766, 13.00000000000000000, 7.263459682777232196 ) ) ;
#675 = CARTESIAN_POINT ( 'NONE',  ( 8.193254740008677928, 0.000000000000000000, -3.048760536218086070 ) ) ;
#676 = CARTESIAN_POINT ( 'NONE',  ( -2.688309519542689152, 0.000000000000000000, -7.381407314873547953 ) ) ;
#677 = LINE ( 'NONE', #1416, #1163 ) ;
#678 = EDGE_LOOP ( 'NONE', ( #316, #38, #1100, #1081 ) ) ;
#679 = ADVANCED_FACE ( 'NONE', ( #1257 ), #857, .F. ) ;
#680 = ORIENTED_EDGE ( 'NONE', *, *, #2187, .T. ) ;
#681 = VECTOR ( 'NONE', #2340, 1000.000000000000000 ) ;
#682 = CARTESIAN_POINT ( 'NONE',  ( 0.8769561873313949096, 0.000000000000000000, 7.806608089717646415 ) ) ;
#683 = CARTESIAN_POINT ( 'NONE',  ( -1.092019488875232813, 0.000000000000000000, 7.779439276507009282 ) ) ;
#684 = ORIENTED_EDGE ( 'NONE', *, *, #1900, .F. ) ;
#685 = DIRECTION ( 'NONE',  ( -0.000000000000000000, 1.000000000000000000, -0.000000000000000000 ) ) ;
#686 = EDGE_CURVE ( 'NONE', #373, #1701, #723, .T. ) ;
#687 = CARTESIAN_POINT ( 'NONE',  ( -6.574087826051532524, 13.00000000000000000, -4.300412919278447710 ) ) ;
#688 = VECTOR ( 'NONE', #806, 1000.000000000000000 ) ;
#689 = DIRECTION ( 'NONE',  ( -0.9999999830674748402, 0.000000000000000000, 0.0001840245905714201619 ) ) ;
#690 = CIRCLE ( 'NONE', #963, 1.000000000000000222 ) ;
#691 = VERTEX_POINT ( 'NONE', #1809 ) ;
#692 = AXIS2_PLACEMENT_3D ( 'NONE', #95, #1080, #2049 ) ;
#693 = ADVANCED_FACE ( 'NONE', ( #1795 ), #1986, .F. ) ;
#694 = DIRECTION ( 'NONE',  ( -0.000000000000000000, -1.000000000000000000, -0.000000000000000000 ) ) ;
#695 = DIRECTION ( 'NONE',  ( 0.000000000000000000, 0.000000000000000000, -1.000000000000000000 ) ) ;
#696 = DIRECTION ( 'NONE',  ( -0.000000000000000000, -1.000000000000000000, -0.000000000000000000 ) ) ;
#697 = VERTEX_POINT ( 'NONE', #148 ) ;
#698 = CARTESIAN_POINT ( 'NONE',  ( 2.887671522679878144, 4.000000000000000000, 4.999468741347804723 ) ) ;
#699 = CYLINDRICAL_SURFACE ( 'NONE', #1096, 0.9999999999999983347 ) ;
#700 = EDGE_CURVE ( 'NONE', #616, #1676, #492, .T. ) ;
#701 = DIRECTION ( 'NONE',  ( -0.0001840245905714201619, 0.000000000000000000, -0.9999999830674748402 ) ) ;
#702 = VERTEX_POINT ( 'NONE', #1223 ) ;
#703 = FACE_OUTER_BOUND ( 'NONE', #416, .T. ) ;
#704 = ORIENTED_EDGE ( 'NONE', *, *, #1260, .T. ) ;
#705 = ORIENTED_EDGE ( 'NONE', *, *, #591, .F. ) ;
#706 = AXIS2_PLACEMENT_3D ( 'NONE', #746, #383, #1626 ) ;
#707 = CIRCLE ( 'NONE', #1675, 0.9999999999999228395 ) ;
#708 = CARTESIAN_POINT ( 'NONE',  ( -7.012614315622778705, 13.00000000000000000, -3.540539857318245609 ) ) ;
#709 = ORIENTED_EDGE ( 'NONE', *, *, #2373, .T. ) ;
#710 = AXIS2_PLACEMENT_3D ( 'NONE', #1697, #1472, #2038 ) ;
#711 = DIRECTION ( 'NONE',  ( 0.000000000000000000, 0.000000000000000000, -1.000000000000000000 ) ) ;
#712 = CYLINDRICAL_SURFACE ( 'NONE', #1791, 1.000000000000000000 ) ;
#713 = DIRECTION ( 'NONE',  ( -0.000000000000000000, -1.000000000000000000, -0.000000000000000000 ) ) ;
#714 = ORIENTED_EDGE ( 'NONE', *, *, #1374, .F. ) ;
#715 = VERTEX_POINT ( 'NONE', #1764 ) ;
#716 = EDGE_CURVE ( 'NONE', #513, #782, #653, .T. ) ;
#717 = DIRECTION ( 'NONE',  ( -0.000000000000000000, -1.000000000000000000, -0.000000000000000000 ) ) ;
#718 = ORIENTED_EDGE ( 'NONE', *, *, #732, .T. ) ;
#719 = ORIENTED_EDGE ( 'NONE', *, *, #2144, .T. ) ;
#720 = CARTESIAN_POINT ( 'NONE',  ( -7.850868853918290924, 0.000000000000000000, 0.2757539836800114719 ) ) ;
#721 = ORIENTED_EDGE ( 'NONE', *, *, #294, .T. ) ;
#722 = LINE ( 'NONE', #1273, #287 ) ;
#723 = CIRCLE ( 'NONE', #1495, 3.300000000000000266 ) ;
#724 = CARTESIAN_POINT ( 'NONE',  ( -0.7299171891519682376, 0.000000000000000000, 8.711577637768426641 ) ) ;
#725 = DIRECTION ( 'NONE',  ( -0.000000000000000000, -1.000000000000000000, -0.000000000000000000 ) ) ;
#726 = VECTOR ( 'NONE', #507, 1000.000000000000227 ) ;
#727 = ORIENTED_EDGE ( 'NONE', *, *, #2149, .T. ) ;
#728 = ORIENTED_EDGE ( 'NONE', *, *, #52, .T. ) ;
#729 = CIRCLE ( 'NONE', #425, 3.300000000000000266 ) ;
#730 = CARTESIAN_POINT ( 'NONE',  ( -0.2177502879112247491, 13.00000000000000000, 7.852691693493214053 ) ) ;
#731 = CLOSED_SHELL ( 'NONE', ( #1431, #1621, #1192, #247, #1645, #1840, #2073, #147, #1241, #840, #1922, #1860, #503, #900, #131, #167, #1970, #2193, #84, #1075, #357, #780, #451, #1973, #1856, #1119, #2031, #1690, #2126, #430, #2137, #309, #2248, #2263, #474, #1153, #2208, #104, #1391, #693, #2383, #659, #1058, #1771, #1170, #1530, #297, #679, #1668, #261, #941, #868, #63, #1956, #737, #1453, #1524, #228, #375, #364, #2319, #558, #1757, #460, #1023, #836, #482, #1510, #73, #2053 ) ) ;
#732 = EDGE_CURVE ( 'NONE', #1312, #768, #846, .T. ) ;
#733 = DIRECTION ( 'NONE',  ( 0.000000000000000000, 0.000000000000000000, -1.000000000000000000 ) ) ;
#734 = VERTEX_POINT ( 'NONE', #2317 ) ;
#735 = DIRECTION ( 'NONE',  ( 0.000000000000000000, 0.000000000000000000, 1.000000000000000000 ) ) ;
#736 = LINE ( 'NONE', #1296, #1055 ) ;
#737 = ADVANCED_FACE ( 'NONE', ( #662 ), #2351, .T. ) ;
#738 = FACE_OUTER_BOUND ( 'NONE', #1040, .T. ) ;
#739 = CARTESIAN_POINT ( 'NONE',  ( -6.247119208474536833, 13.00000000000000000, -6.115379435242409123 ) ) ;
#740 = CARTESIAN_POINT ( 'NONE',  ( 1.200236503981002345, 0.000000000000000000, -7.763479526310521628 ) ) ;
#741 = ORIENTED_EDGE ( 'NONE', *, *, #618, .F. ) ;
#742 = VECTOR ( 'NONE', #1109, 1000.000000000000114 ) ;
#743 = PRESENTATION_LAYER_ASSIGNMENT (  '', '', ( #1251 ) ) ;
#744 = CARTESIAN_POINT ( 'NONE',  ( 2.058430868876506281, 13.00000000000000000, -7.581229740549180640 ) ) ;
#745 = ORIENTED_EDGE ( 'NONE', *, *, #2293, .T. ) ;
#746 = CARTESIAN_POINT ( 'NONE',  ( 0.000000000000000000, 4.000000000000000000, 0.000000000000000000 ) ) ;
#747 = AXIS2_PLACEMENT_3D ( 'NONE', #2357, #1984, #188 ) ;
#748 = DIRECTION ( 'NONE',  ( 0.000000000000000000, 0.000000000000000000, 1.000000000000000000 ) ) ;
#749 = EDGE_CURVE ( 'NONE', #1547, #1598, #2116, .T. ) ;
#750 = AXIS2_PLACEMENT_3D ( 'NONE', #508, #1037, #665 ) ;
#751 = ORIENTED_EDGE ( 'NONE', *, *, #1397, .F. ) ;
#752 = CARTESIAN_POINT ( 'NONE',  ( -7.012614315622778705, 13.00000000000000000, -3.540539857318245609 ) ) ;
#753 = AXIS2_PLACEMENT_3D ( 'NONE', #2320, #1777, #1627 ) ;
#754 = LINE ( 'NONE', #1670, #2388 ) ;
#755 = EDGE_LOOP ( 'NONE', ( #1110, #159, #913, #220 ) ) ;
#756 = ORIENTED_EDGE ( 'NONE', *, *, #269, .F. ) ;
#757 = EDGE_CURVE ( 'NONE', #353, #1789, #2349, .T. ) ;
#758 = DIRECTION ( 'NONE',  ( 0.000000000000000000, 0.000000000000000000, -1.000000000000000000 ) ) ;
#759 = ORIENTED_EDGE ( 'NONE', *, *, #1011, .F. ) ;
#760 = LINE ( 'NONE', #575, #619 ) ;
#761 = VERTEX_POINT ( 'NONE', #683 ) ;
#762 = DIRECTION ( 'NONE',  ( 0.000000000000000000, 0.000000000000000000, -1.000000000000000000 ) ) ;
#763 = DIRECTION ( 'NONE',  ( 0.000000000000000000, 0.000000000000000000, -1.000000000000000000 ) ) ;
#764 = EDGE_CURVE ( 'NONE', #1565, #1687, #1044, .T. ) ;
#765 = AXIS2_PLACEMENT_3D ( 'NONE', #2125, #1214, #1244 ) ;
#766 = CYLINDRICAL_SURFACE ( 'NONE', #1737, 0.9999999999999983347 ) ;
#767 = DIRECTION ( 'NONE',  ( -0.4998406215633816041, 0.000000000000000000, 0.8661174014157274614 ) ) ;
#768 = VERTEX_POINT ( 'NONE', #1423 ) ;
#769 = ORIENTED_EDGE ( 'NONE', *, *, #990, .F. ) ;
#770 = ORIENTED_EDGE ( 'NONE', *, *, #1559, .F. ) ;
#771 = DIRECTION ( 'NONE',  ( -0.000000000000000000, -1.000000000000000000, -0.000000000000000000 ) ) ;
#772 = CIRCLE ( 'NONE', #1005, 0.9999999999999991118 ) ;
#773 = EDGE_CURVE ( 'NONE', #238, #546, #2154, .T. ) ;
#774 = ORIENTED_EDGE ( 'NONE', *, *, #1256, .T. ) ;
#775 = CARTESIAN_POINT ( 'NONE',  ( 2.885831276774163623, 4.000000000000000000, -5.000531089326946343 ) ) ;
#776 = EDGE_LOOP ( 'NONE', ( #418, #1202, #1132, #93 ) ) ;
#777 = CARTESIAN_POINT ( 'NONE',  ( 7.695519859095579562, 13.00000000000000000, 1.578339671680904388 ) ) ;
#778 = DIRECTION ( 'NONE',  ( -0.000000000000000000, -1.000000000000000000, -0.000000000000000000 ) ) ;
#779 = DIRECTION ( 'NONE',  ( 0.000000000000000000, 0.000000000000000000, 1.000000000000000000 ) ) ;
#780 = ADVANCED_FACE ( 'NONE', ( #2182 ), #1074, .F. ) ;
#781 = ORIENTED_EDGE ( 'NONE', *, *, #2269, .F. ) ;
#782 = VERTEX_POINT ( 'NONE', #1437 ) ;
#783 = ORIENTED_EDGE ( 'NONE', *, *, #1631, .T. ) ;
#784 = ORIENTED_EDGE ( 'NONE', *, *, #1583, .T. ) ;
#785 = DIRECTION ( 'NONE',  ( -0.000000000000000000, -1.000000000000000000, -0.000000000000000000 ) ) ;
#786 = ORIENTED_EDGE ( 'NONE', *, *, #716, .T. ) ;
#787 = EDGE_CURVE ( 'NONE', #691, #1687, #1352, .T. ) ;
#788 = CARTESIAN_POINT ( 'NONE',  ( 0.5844612390744903241, 13.00000000000000000, -6.975557688099833342 ) ) ;
#789 = ORIENTED_EDGE ( 'NONE', *, *, #865, .T. ) ;
#790 = DIRECTION ( 'NONE',  ( -0.000000000000000000, -1.000000000000000000, -0.000000000000000000 ) ) ;
#791 = CARTESIAN_POINT ( 'NONE',  ( 0.000000000000000000, 0.000000000000000000, 0.000000000000000000 ) ) ;
#792 = AXIS2_PLACEMENT_3D ( 'NONE', #938, #1872, #2230 ) ;
#793 = ORIENTED_EDGE ( 'NONE', *, *, #1459, .F. ) ;
#794 = CYLINDRICAL_SURFACE ( 'NONE', #1929, 0.9999999999999995559 ) ;
#795 = AXIS2_PLACEMENT_3D ( 'NONE', #845, #2316, #2130 ) ;
#796 = FACE_OUTER_BOUND ( 'NONE', #2335, .T. ) ;
#797 = EDGE_LOOP ( 'NONE', ( #603, #421, #1499, #1272 ) ) ;
#798 = AXIS2_PLACEMENT_3D ( 'NONE', #1786, #141, #871 ) ;
#799 = CARTESIAN_POINT ( 'NONE',  ( 6.202828144535947885, 13.00000000000000000, -3.244213773681240198 ) ) ;
#800 = EDGE_LOOP ( 'NONE', ( #647, #1279, #1429, #646 ) ) ;
#801 = PRODUCT_DEFINITION_SHAPE ( 'NONE', 'NONE',  #1464 ) ;
#802 = CARTESIAN_POINT ( 'NONE',  ( -2.887671317362115797, 4.000000000000000000, -4.999468622857906830 ) ) ;
#803 = ORIENTED_EDGE ( 'NONE', *, *, #773, .F. ) ;
#804 = DIRECTION ( 'NONE',  ( 0.000000000000000000, 0.000000000000000000, 1.000000000000000000 ) ) ;
#805 = EDGE_CURVE ( 'NONE', #1076, #524, #307, .T. ) ;
#806 = DIRECTION ( 'NONE',  ( -0.000000000000000000, -1.000000000000000000, -0.000000000000000000 ) ) ;
#807 = CYLINDRICAL_SURFACE ( 'NONE', #2172, 0.9999999999999974465 ) ;
#808 = AXIS2_PLACEMENT_3D ( 'NONE', #2315, #2129, #479 ) ;
#809 = ORIENTED_EDGE ( 'NONE', *, *, #1225, .F. ) ;
#810 = ORIENTED_EDGE ( 'NONE', *, *, #1363, .F. ) ;
#811 = CARTESIAN_POINT ( 'NONE',  ( 2.885831276774163623, 13.00000000000000000, -5.000531089326946343 ) ) ;
#812 = UNCERTAINTY_MEASURE_WITH_UNIT (LENGTH_MEASURE( 1.000000000000000082E-05 ), #1366, 'distance_accuracy_value', 'NONE');
#813 = AXIS2_PLACEMENT_3D ( 'NONE', #983, #455, #1009 ) ;
#814 = CARTESIAN_POINT ( 'NONE',  ( 6.189402198560814305, 13.00000000000000000, -4.837714589078450089 ) ) ;
#815 = AXIS2_PLACEMENT_3D ( 'NONE', #1801, #1451, #371 ) ;
#816 = CYLINDRICAL_SURFACE ( 'NONE', #1367, 1.000000000000000000 ) ;
#817 = FACE_OUTER_BOUND ( 'NONE', #579, .T. ) ;
#818 = VECTOR ( 'NONE', #2056, 1000.000000000000227 ) ;
#819 = CARTESIAN_POINT ( 'NONE',  ( -3.111292370662898765, 0.000000000000000000, 6.270554982157068302 ) ) ;
#820 = EDGE_CURVE ( 'NONE', #330, #238, #191, .T. ) ;
#821 = DIRECTION ( 'NONE',  ( 0.000000000000000000, 0.000000000000000000, -1.000000000000000000 ) ) ;
#822 = ORIENTED_EDGE ( 'NONE', *, *, #337, .F. ) ;
#823 = CYLINDRICAL_SURFACE ( 'NONE', #1793, 1.000000000000000888 ) ;
#824 = DIRECTION ( 'NONE',  ( 0.5001593615040930141, 0.000000000000000000, 0.8659333768251562535 ) ) ;
#825 = CARTESIAN_POINT ( 'NONE',  ( 4.529344694557730477, 0.000000000000000000, 6.418505952230817435 ) ) ;
#826 = EDGE_LOOP ( 'NONE', ( #1087, #1281, #1527, #560 ) ) ;
#827 = CARTESIAN_POINT ( 'NONE',  ( 2.887671522679878144, 4.000000000000000000, 4.999468741347804723 ) ) ;
#828 = AXIS2_PLACEMENT_3D ( 'NONE', #791, #260, #1885 ) ;
#829 = DIRECTION ( 'NONE',  ( -0.000000000000000000, -1.000000000000000000, -0.000000000000000000 ) ) ;
#830 = CIRCLE ( 'NONE', #1049, 0.9999999999999228395 ) ;
#831 = ORIENTED_EDGE ( 'NONE', *, *, #1704, .T. ) ;
#832 = ORIENTED_EDGE ( 'NONE', *, *, #294, .F. ) ;
#833 = VECTOR ( 'NONE', #607, 1000.000000000000000 ) ;
#834 = DIRECTION ( 'NONE',  ( -0.000000000000000000, -1.000000000000000000, -0.000000000000000000 ) ) ;
#835 = VECTOR ( 'NONE', #1436, 1000.000000000000000 ) ;
#836 = ADVANCED_FACE ( 'NONE', ( #128 ), #1969, .F. ) ;
#837 = CARTESIAN_POINT ( 'NONE',  ( -5.911803683982570057, 0.000000000000000000, -5.173273549986044273 ) ) ;
#838 = DIRECTION ( 'NONE',  ( 0.000000000000000000, 0.000000000000000000, -1.000000000000000000 ) ) ;
#839 = DIRECTION ( 'NONE',  ( -0.000000000000000000, -1.000000000000000000, -0.000000000000000000 ) ) ;
#840 = ADVANCED_FACE ( 'NONE', ( #305 ), #1030, .F. ) ;
#841 = EDGE_CURVE ( 'NONE', #177, #1623, #677, .T. ) ;
#842 = AXIS2_PLACEMENT_3D ( 'NONE', #991, #2259, #1906 ) ;
#843 = EDGE_CURVE ( 'NONE', #1835, #491, #729, .T. ) ;
#844 = DIRECTION ( 'NONE',  ( 0.8661174014157274614, 0.000000000000000000, 0.4998406215633816596 ) ) ;
#845 = CARTESIAN_POINT ( 'NONE',  ( 6.998491643263422546, 0.000000000000000000, 0.1453090470846524485 ) ) ;
#846 = LINE ( 'NONE', #1613, #681 ) ;
#847 = AXIS2_PLACEMENT_3D ( 'NONE', #2321, #701, #689 ) ;
#848 = CARTESIAN_POINT ( 'NONE',  ( 3.872667833178410124, 13.00000000000000000, -5.831161449818924147 ) ) ;
#849 = VECTOR ( 'NONE', #610, 1000.000000000000000 ) ;
#850 = DIRECTION ( 'NONE',  ( 0.000000000000000000, 0.000000000000000000, 1.000000000000000000 ) ) ;
#851 = ORIENTED_EDGE ( 'NONE', *, *, #1900, .T. ) ;
#852 = EDGE_CURVE ( 'NONE', #1473, #2260, #1425, .T. ) ;
#853 = DIRECTION ( 'NONE',  ( -0.000000000000000000, -1.000000000000000000, -0.000000000000000000 ) ) ;
#854 = UNCERTAINTY_MEASURE_WITH_UNIT (LENGTH_MEASURE( 1.000000000000000082E-05 ), #74, 'distance_accuracy_value', 'NONE');
#855 = CARTESIAN_POINT ( 'NONE',  ( 7.504006394748245157, 13.00000000000000000, -2.324235368569815829 ) ) ;
#856 = LINE ( 'NONE', #2350, #2294 ) ;
#857 = CYLINDRICAL_SURFACE ( 'NONE', #1923, 1.000000000000000888 ) ;
#858 = CARTESIAN_POINT ( 'NONE',  ( -7.850868853918290924, 13.00000000000000000, 0.2757539836800114719 ) ) ;
#859 = CARTESIAN_POINT ( 'NONE',  ( 5.773502696795161704, 4.000000000000000000, -0.001062407224089526253 ) ) ;
#860 = CARTESIAN_POINT ( 'NONE',  ( 0.2944166133294836007, 0.000000000000000000, 6.993805749218060086 ) ) ;
#861 = ORIENTED_EDGE ( 'NONE', *, *, #124, .F. ) ;
#862 =( NAMED_UNIT ( * ) PLANE_ANGLE_UNIT ( ) SI_UNIT ( $, .RADIAN. ) );
#863 = AXIS2_PLACEMENT_3D ( 'NONE', #221, #542, #762 ) ;
#864 = AXIS2_PLACEMENT_3D ( 'NONE', #1412, #1773, #318 ) ;
#865 = EDGE_CURVE ( 'NONE', #903, #616, #690, .T. ) ;
#866 = DIRECTION ( 'NONE',  ( 0.000000000000000000, 0.000000000000000000, -1.000000000000000000 ) ) ;
#867 = DIRECTION ( 'NONE',  ( -0.000000000000000000, -1.000000000000000000, -0.000000000000000000 ) ) ;
#868 = ADVANCED_FACE ( 'NONE', ( #1048 ), #119, .F. ) ;
#869 = ORIENTED_EDGE ( 'NONE', *, *, #1808, .T. ) ;
#870 = DIRECTION ( 'NONE',  ( 0.000000000000000000, 0.000000000000000000, -1.000000000000000000 ) ) ;
#871 = DIRECTION ( 'NONE',  ( 0.000000000000000000, 0.000000000000000000, -1.000000000000000000 ) ) ;
#872 = EDGE_CURVE ( 'NONE', #1658, #1817, #1654, .T. ) ;
#873 = DIRECTION ( 'NONE',  ( 0.000000000000000000, 0.000000000000000000, -1.000000000000000000 ) ) ;
#874 = ORIENTED_EDGE ( 'NONE', *, *, #961, .F. ) ;
#875 = AXIS2_PLACEMENT_3D ( 'NONE', #1068, #696, #483 ) ;
#876 = CARTESIAN_POINT ( 'NONE',  ( -2.885831071456400387, 4.000000000000000000, 5.000531207816842461 ) ) ;
#877 = CARTESIAN_POINT ( 'NONE',  ( 8.648555449750190860, 0.000000000000000000, 1.275481350108564449 ) ) ;
#878 = VERTEX_POINT ( 'NONE', #165 ) ;
#879 = LINE ( 'NONE', #2353, #1904 ) ;
#880 = CARTESIAN_POINT ( 'NONE',  ( -6.925094393571222362, 13.00000000000000000, -1.021306829568926933 ) ) ;
#881 = AXIS2_PLACEMENT_3D ( 'NONE', #1913, #2287, #1156 ) ;
#882 = DIRECTION ( 'NONE',  ( -0.000000000000000000, -1.000000000000000000, -0.000000000000000000 ) ) ;
#883 = AXIS2_PLACEMENT_3D ( 'NONE', #1501, #554, #2026 ) ;
#884 = ORIENTED_EDGE ( 'NONE', *, *, #67, .F. ) ;
#885 = ORIENTED_EDGE ( 'NONE', *, *, #585, .T. ) ;
#886 = DIRECTION ( 'NONE',  ( 0.000000000000000000, 0.000000000000000000, -1.000000000000000000 ) ) ;
#887 = ORIENTED_EDGE ( 'NONE', *, *, #2149, .F. ) ;
#888 = DIRECTION ( 'NONE',  ( 0.000000000000000000, 0.000000000000000000, -1.000000000000000000 ) ) ;
#889 = DIRECTION ( 'NONE',  ( -0.000000000000000000, -1.000000000000000000, -0.000000000000000000 ) ) ;
#890 = ORIENTED_EDGE ( 'NONE', *, *, #526, .T. ) ;
#891 = DIRECTION ( 'NONE',  ( 0.000000000000000000, 0.000000000000000000, -1.000000000000000000 ) ) ;
#892 = DIRECTION ( 'NONE',  ( -0.000000000000000000, -1.000000000000000000, -0.000000000000000000 ) ) ;
#893 = EDGE_CURVE ( 'NONE', #1565, #2220, #1770, .T. ) ;
#894 = DIRECTION ( 'NONE',  ( 0.000000000000000000, 0.000000000000000000, 1.000000000000000000 ) ) ;
#895 = VERTEX_POINT ( 'NONE', #1587 ) ;
#896 = AXIS2_PLACEMENT_3D ( 'NONE', #1469, #2198, #219 ) ;
#897 = CYLINDRICAL_SURFACE ( 'NONE', #1866, 1.000000000000000000 ) ;
#898 = VERTEX_POINT ( 'NONE', #1428 ) ;
#899 = AXIS2_PLACEMENT_3D ( 'NONE', #1831, #1651, #711 ) ;
#900 = ADVANCED_FACE ( 'NONE', ( #2366 ), #2158, .F. ) ;
#901 = AXIS2_PLACEMENT_3D ( 'NONE', #1837, #1646, #156 ) ;
#902 = DIRECTION ( 'NONE',  ( 0.000000000000000000, 0.000000000000000000, -1.000000000000000000 ) ) ;
#903 = VERTEX_POINT ( 'NONE', #1628 ) ;
#904 = CIRCLE ( 'NONE', #1052, 1.000000000000000000 ) ;
#905 = CARTESIAN_POINT ( 'NONE',  ( -5.773502491477397136, 4.000000000000000000, 0.001062525713984088793 ) ) ;
#906 = CARTESIAN_POINT ( 'NONE',  ( -1.092019488875232813, 0.000000000000000000, 7.779439276507009282 ) ) ;
#907 = CIRCLE ( 'NONE', #1102, 1.000000000000000000 ) ;
#908 = DIRECTION ( 'NONE',  ( 0.000000000000000000, 0.000000000000000000, 1.000000000000000000 ) ) ;
#909 = EDGE_LOOP ( 'NONE', ( #987, #1078, #952, #2007 ) ) ;
#910 = DIRECTION ( 'NONE',  ( -0.000000000000000000, -1.000000000000000000, -0.000000000000000000 ) ) ;
#911 = EDGE_CURVE ( 'NONE', #528, #975, #2277, .T. ) ;
#912 = DIRECTION ( 'NONE',  ( 0.000000000000000000, 1.000000000000000000, -0.000000000000000000 ) ) ;
#913 = ORIENTED_EDGE ( 'NONE', *, *, #2122, .F. ) ;
#914 = DIRECTION ( 'NONE',  ( -0.000000000000000000, -1.000000000000000000, -0.000000000000000000 ) ) ;
#915 = DIRECTION ( 'NONE',  ( -0.000000000000000000, -1.000000000000000000, -0.000000000000000000 ) ) ;
#916 = ORIENTED_EDGE ( 'NONE', *, *, #787, .T. ) ;
#917 = DIRECTION ( 'NONE',  ( 0.000000000000000000, 1.000000000000000000, -0.000000000000000000 ) ) ;
#918 = VECTOR ( 'NONE', #1776, 1000.000000000000000 ) ;
#919 = ORIENTED_EDGE ( 'NONE', *, *, #529, .F. ) ;
#920 = ORIENTED_EDGE ( 'NONE', *, *, #1043, .F. ) ;
#921 = AXIS2_PLACEMENT_3D ( 'NONE', #338, #509, #1248 ) ;
#922 = CARTESIAN_POINT ( 'NONE',  ( 8.694044489754571003, 0.000000000000000000, -0.9153985208886121772 ) ) ;
#923 = ORIENTED_EDGE ( 'NONE', *, *, #2028, .F. ) ;
#924 = FACE_OUTER_BOUND ( 'NONE', #826, .T. ) ;
#925 = ORIENTED_EDGE ( 'NONE', *, *, #1583, .F. ) ;
#926 = DIRECTION ( 'NONE',  ( 0.000000000000000000, 0.000000000000000000, -1.000000000000000000 ) ) ;
#927 = LINE ( 'NONE', #1667, #217 ) ;
#928 = DIRECTION ( 'NONE',  ( 0.000000000000000000, 0.000000000000000000, -1.000000000000000000 ) ) ;
#929 = DIRECTION ( 'NONE',  ( 0.000000000000000000, 0.000000000000000000, 1.000000000000000000 ) ) ;
#930 = ORIENTED_EDGE ( 'NONE', *, *, #1808, .F. ) ;
#931 = ORIENTED_EDGE ( 'NONE', *, *, #1578, .T. ) ;
#932 = DIRECTION ( 'NONE',  ( 0.000000000000000000, 0.000000000000000000, -1.000000000000000000 ) ) ;
#933 = ORIENTED_EDGE ( 'NONE', *, *, #2028, .T. ) ;
#934 = CIRCLE ( 'NONE', #514, 1.000000000000000000 ) ;
#935 = EDGE_CURVE ( 'NONE', #1701, #373, #2150, .T. ) ;
#936 = DIRECTION ( 'NONE',  ( 0.000000000000000000, 0.000000000000000000, -1.000000000000000000 ) ) ;
#937 = ORIENTED_EDGE ( 'NONE', *, *, #208, .T. ) ;
#938 = CARTESIAN_POINT ( 'NONE',  ( -5.576488159490605057, 0.000000000000000000, -4.231167664729684752 ) ) ;
#939 = CIRCLE ( 'NONE', #795, 0.9999999999999961142 ) ;
#940 = CARTESIAN_POINT ( 'NONE',  ( 1.459495761333400310, 0.000000000000000000, 8.619410430217156360 ) ) ;
#941 = ADVANCED_FACE ( 'NONE', ( #580 ), #401, .T. ) ;
#942 = VECTOR ( 'NONE', #2255, 1000.000000000000000 ) ;
#943 = FACE_OUTER_BOUND ( 'NONE', #797, .T. ) ;
#944 = CIRCLE ( 'NONE', #2300, 1.000000000000000222 ) ;
#945 = EDGE_CURVE ( 'NONE', #1928, #1076, #88, .T. ) ;
#946 = CARTESIAN_POINT ( 'NONE',  ( -2.992379564429145766, 13.00000000000000000, 7.263459682777232196 ) ) ;
#947 = ORIENTED_EDGE ( 'NONE', *, *, #1761, .T. ) ;
#948 = ORIENTED_EDGE ( 'NONE', *, *, #1652, .T. ) ;
#949 = DIRECTION ( 'NONE',  ( 0.000000000000000000, 0.000000000000000000, -1.000000000000000000 ) ) ;
#950 = ORIENTED_EDGE ( 'NONE', *, *, #545, .F. ) ;
#951 = CARTESIAN_POINT ( 'NONE',  ( -4.349043920398497853, 13.00000000000000000, -5.485053963128945220 ) ) ;
#952 = ORIENTED_EDGE ( 'NONE', *, *, #133, .F. ) ;
#953 = CARTESIAN_POINT ( 'NONE',  ( 0.8769561873313949096, 13.00000000000000000, 7.806608089717646415 ) ) ;
#954 = FACE_OUTER_BOUND ( 'NONE', #1418, .T. ) ;
#955 = CIRCLE ( 'NONE', #808, 0.9999999999999983347 ) ;
#956 = DIRECTION ( 'NONE',  ( 0.000000000000000000, 1.000000000000000000, -0.000000000000000000 ) ) ;
#957 = DIRECTION ( 'NONE',  ( -0.000000000000000000, -1.000000000000000000, -0.000000000000000000 ) ) ;
#958 = ORIENTED_EDGE ( 'NONE', *, *, #281, .F. ) ;
#959 = VERTEX_POINT ( 'NONE', #1833 ) ;
#960 = ORIENTED_EDGE ( 'NONE', *, *, #516, .T. ) ;
#961 = EDGE_CURVE ( 'NONE', #320, #2052, #573, .T. ) ;
#962 = CARTESIAN_POINT ( 'NONE',  ( -5.298081564436516011, 13.00000000000000000, -5.800216699185677172 ) ) ;
#963 = AXIS2_PLACEMENT_3D ( 'NONE', #315, #1767, #326 ) ;
#964 = VERTEX_POINT ( 'NONE', #348 ) ;
#965 = EDGE_CURVE ( 'NONE', #1614, #100, #1516, .T. ) ;
#966 = CIRCLE ( 'NONE', #343, 0.9999999999999991118 ) ;
#967 = DIRECTION ( 'NONE',  ( -0.5001593615040932361, 0.000000000000000000, -0.8659333768251561425 ) ) ;
#968 = VERTEX_POINT ( 'NONE', #2218 ) ;
#969 = DIRECTION ( 'NONE',  ( 0.000000000000000000, 0.000000000000000000, -1.000000000000000000 ) ) ;
#970 = DIRECTION ( 'NONE',  ( -0.000000000000000000, -1.000000000000000000, -0.000000000000000000 ) ) ;
#971 = DIRECTION ( 'NONE',  ( -0.000000000000000000, -1.000000000000000000, -0.000000000000000000 ) ) ;
#972 = ORIENTED_EDGE ( 'NONE', *, *, #2307, .F. ) ;
#973 = EDGE_LOOP ( 'NONE', ( #1873, #950, #213, #2058 ) ) ;
#974 = CARTESIAN_POINT ( 'NONE',  ( 3.592247043050032840, 13.00000000000000000, 6.986268188571039595 ) ) ;
#975 = VERTEX_POINT ( 'NONE', #15 ) ;
#976 = DIRECTION ( 'NONE',  ( -0.8659333768251562535, 0.000000000000000000, 0.5001593615040930141 ) ) ;
#977 = VERTEX_POINT ( 'NONE', #752 ) ;
#978 = DIRECTION ( 'NONE',  ( 0.000000000000000000, 0.000000000000000000, 1.000000000000000000 ) ) ;
#979 = AXIS2_PLACEMENT_3D ( 'NONE', #1270, #1094, #1829 ) ;
#980 = AXIS2_PLACEMENT_3D ( 'NONE', #724, #1125, #207 ) ;
#981 = AXIS2_PLACEMENT_3D ( 'NONE', #1513, #1151, #1377 ) ;
#982 = VERTEX_POINT ( 'NONE', #566 ) ;
#983 = CARTESIAN_POINT ( 'NONE',  ( 5.201151734856718001, 13.00000000000000000, -4.684871463656874013 ) ) ;
#984 = VECTOR ( 'NONE', #1602, 1000.000000000000000 ) ;
#985 = LINE ( 'NONE', #2250, #1507 ) ;
#986 = EDGE_LOOP ( 'NONE', ( #2147, #10, #809, #1490 ) ) ;
#987 = ORIENTED_EDGE ( 'NONE', *, *, #749, .T. ) ;
#988 = DIRECTION ( 'NONE',  ( 0.000000000000000000, 1.000000000000000000, 0.000000000000000000 ) ) ;
#989 = VECTOR ( 'NONE', #834, 1000.000000000000000 ) ;
#990 = EDGE_CURVE ( 'NONE', #265, #2358, #1313, .T. ) ;
#991 = CARTESIAN_POINT ( 'NONE',  ( 2.024455736653204774, 13.00000000000000000, 6.700864046548832498 ) ) ;
#992 = ORIENTED_EDGE ( 'NONE', *, *, #1043, .T. ) ;
#993 = DIRECTION ( 'NONE',  ( 0.000000000000000000, 1.000000000000000000, -0.000000000000000000 ) ) ;
#994 = EDGE_CURVE ( 'NONE', #1960, #968, #1931, .T. ) ;
#995 = APPLICATION_PROTOCOL_DEFINITION ( 'draft international standard', 'automotive_design', 1998, #232 ) ;
#996 = ORIENTED_EDGE ( 'NONE', *, *, #539, .F. ) ;
#997 = DIRECTION ( 'NONE',  ( 0.000000000000000000, 0.000000000000000000, -1.000000000000000000 ) ) ;
#998 = EDGE_CURVE ( 'NONE', #1294, #1473, #2232, .T. ) ;
#999 = CARTESIAN_POINT ( 'NONE',  ( 1.459495761333400310, 13.00000000000000000, 8.619410430217156360 ) ) ;
#1000 = AXIS2_PLACEMENT_3D ( 'NONE', #114, #844, #660 ) ;
#1001 = ORIENTED_EDGE ( 'NONE', *, *, #1239, .F. ) ;
#1002 = ORIENTED_EDGE ( 'NONE', *, *, #1905, .F. ) ;
#1003 = DIRECTION ( 'NONE',  ( 0.000000000000000000, 0.000000000000000000, -1.000000000000000000 ) ) ;
#1004 = FILL_AREA_STYLE ('',( #280 ) ) ;
#1005 = AXIS2_PLACEMENT_3D ( 'NONE', #2083, #1533, #1747 ) ;
#1006 = DIRECTION ( 'NONE',  ( -0.000000000000000000, -1.000000000000000000, -0.000000000000000000 ) ) ;
#1007 = AXIS2_PLACEMENT_3D ( 'NONE', #1289, #1643, #908 ) ;
#1008 = CARTESIAN_POINT ( 'NONE',  ( 5.773502696795161704, 4.000000000000000000, -0.001062407224089526253 ) ) ;
#1009 = DIRECTION ( 'NONE',  ( 0.000000000000000000, 0.000000000000000000, -1.000000000000000000 ) ) ;
#1010 = CYLINDRICAL_SURFACE ( 'NONE', #1636, 1.000000000000000000 ) ;
#1011 = EDGE_CURVE ( 'NONE', #172, #203, #2311, .T. ) ;
#1012 = ORIENTED_EDGE ( 'NONE', *, *, #555, .F. ) ;
#1013 = ORIENTED_EDGE ( 'NONE', *, *, #1101, .T. ) ;
#1014 =( LENGTH_UNIT ( ) NAMED_UNIT ( * ) SI_UNIT ( .MILLI., .METRE. ) );
#1015 = LINE ( 'NONE', #855, #1732 ) ;
#1016 = DIRECTION ( 'NONE',  ( -0.000000000000000000, -1.000000000000000000, -0.000000000000000000 ) ) ;
#1017 = EDGE_CURVE ( 'NONE', #524, #2009, #1686, .T. ) ;
#1018 = LINE ( 'NONE', #1756, #376 ) ;
#1019 = EDGE_CURVE ( 'NONE', #1671, #898, #1388, .T. ) ;
#1020 = AXIS2_PLACEMENT_3D ( 'NONE', #2200, #184, #2376 ) ;
#1021 = ORIENTED_EDGE ( 'NONE', *, *, #81, .F. ) ;
#1022 = VECTOR ( 'NONE', #6, 1000.000000000000114 ) ;
#1023 = ADVANCED_FACE ( 'NONE', ( #1277 ), #1085, .F. ) ;
#1024 = CARTESIAN_POINT ( 'NONE',  ( 5.216804244031429505, 0.000000000000000000, 5.873426214774112530 ) ) ;
#1025 = AXIS2_PLACEMENT_3D ( 'NONE', #164, #892, #94 ) ;
#1026 = CARTESIAN_POINT ( 'NONE',  ( 2.024455736653204774, 0.000000000000000000, 6.700864046548832498 ) ) ;
#1027 = DIRECTION ( 'NONE',  ( 0.000000000000000000, 1.000000000000000000, -0.000000000000000000 ) ) ;
#1028 = CARTESIAN_POINT ( 'NONE',  ( -2.885831071456400387, 4.000000000000000000, 5.000531207816842461 ) ) ;
#1029 = DIRECTION ( 'NONE',  ( 0.000000000000000000, 0.000000000000000000, 1.000000000000000000 ) ) ;
#1030 = CYLINDRICAL_SURFACE ( 'NONE', #1887, 1.000000000000000000 ) ;
#1031 = CYLINDRICAL_SURFACE ( 'NONE', #1950, 1.000000000000000000 ) ;
#1032 = PLANE ( 'NONE',  #1000 ) ;
#1033 = DIRECTION ( 'NONE',  ( -0.000000000000000000, -1.000000000000000000, -0.000000000000000000 ) ) ;
#1034 = CIRCLE ( 'NONE', #881, 1.000000000000019096 ) ;
#1035 = DIRECTION ( 'NONE',  ( -0.000000000000000000, -1.000000000000000000, -0.000000000000000000 ) ) ;
#1036 = CARTESIAN_POINT ( 'NONE',  ( 5.216804244031429505, 13.00000000000000000, 5.873426214774112530 ) ) ;
#1037 = DIRECTION ( 'NONE',  ( 0.000000000000000000, 1.000000000000000000, -0.000000000000000000 ) ) ;
#1038 = AXIS2_PLACEMENT_3D ( 'NONE', #344, #1120, #1107 ) ;
#1039 = CARTESIAN_POINT ( 'NONE',  ( 8.648555449750190860, 13.00000000000000000, 1.275481350108564449 ) ) ;
#1040 = EDGE_LOOP ( 'NONE', ( #1642, #2045, #1541, #2035 ) ) ;
#1041 = LINE ( 'NONE', #1229, #2042 ) ;
#1042 = DIRECTION ( 'NONE',  ( 0.000000000000000000, 1.000000000000000000, -0.000000000000000000 ) ) ;
#1043 = EDGE_CURVE ( 'NONE', #2175, #546, #2348, .T. ) ;
#1044 = LINE ( 'NONE', #136, #2384 ) ;
#1045 = EDGE_LOOP ( 'NONE', ( #1379, #428, #1879, #960 ) ) ;
#1046 = DIRECTION ( 'NONE',  ( 0.000000000000000000, 0.000000000000000000, -1.000000000000000000 ) ) ;
#1047 = DIRECTION ( 'NONE',  ( 0.000000000000000000, 1.000000000000000000, -0.000000000000000000 ) ) ;
#1048 = FACE_OUTER_BOUND ( 'NONE', #1340, .T. ) ;
#1049 = AXIS2_PLACEMENT_3D ( 'NONE', #2010, #1844, #1498 ) ;
#1050 = ORIENTED_EDGE ( 'NONE', *, *, #139, .T. ) ;
#1051 = CIRCLE ( 'NONE', #670, 1.000000000000000000 ) ;
#1052 = AXIS2_PLACEMENT_3D ( 'NONE', #36, #64, #1892 ) ;
#1053 = EDGE_CURVE ( 'NONE', #1076, #1726, #31, .T. ) ;
#1054 = CYLINDRICAL_SURFACE ( 'NONE', #2365, 0.9999999999999988898 ) ;
#1055 = VECTOR ( 'NONE', #2054, 1000.000000000000000 ) ;
#1056 = DIRECTION ( 'NONE',  ( 0.000000000000000000, 1.000000000000000000, -0.000000000000000000 ) ) ;
#1057 = ORIENTED_EDGE ( 'NONE', *, *, #1196, .F. ) ;
#1058 = ADVANCED_FACE ( 'NONE', ( #943 ), #766, .T. ) ;
#1059 = CARTESIAN_POINT ( 'NONE',  ( -8.510759495544922615, 0.000000000000000000, 1.997833038788740634 ) ) ;
#1060 = DIRECTION ( 'NONE',  ( -0.000000000000000000, -1.000000000000000000, -0.000000000000000000 ) ) ;
#1061 = EDGE_CURVE ( 'NONE', #782, #895, #1322, .T. ) ;
#1062 = DIRECTION ( 'NONE',  ( 0.000000000000000000, 0.000000000000000000, 1.000000000000000000 ) ) ;
#1063 = ORIENTED_EDGE ( 'NONE', *, *, #28, .F. ) ;
#1064 = CARTESIAN_POINT ( 'NONE',  ( -2.887671317362115797, 13.00000000000000000, -4.999468622857906830 ) ) ;
#1065 = ORIENTED_EDGE ( 'NONE', *, *, #911, .F. ) ;
#1066 = CIRCLE ( 'NONE', #2224, 1.000000000000000000 ) ;
#1067 = DIRECTION ( 'NONE',  ( -0.000000000000000000, -1.000000000000000000, -0.000000000000000000 ) ) ;
#1068 = CARTESIAN_POINT ( 'NONE',  ( -6.247119208474536833, 0.000000000000000000, -6.115379435242409123 ) ) ;
#1069 = VERTEX_POINT ( 'NONE', #2195 ) ;
#1070 = DIRECTION ( 'NONE',  ( 0.000000000000000000, 1.000000000000000000, -0.000000000000000000 ) ) ;
#1071 = AXIS2_PLACEMENT_3D ( 'NONE', #53, #410, #967 ) ;
#1072 = DIRECTION ( 'NONE',  ( 0.000000000000000000, 0.000000000000000000, -1.000000000000000000 ) ) ;
#1073 = VECTOR ( 'NONE', #2276, 1000.000000000000000 ) ;
#1074 = CYLINDRICAL_SURFACE ( 'NONE', #500, 1.000000000000000000 ) ;
#1075 = ADVANCED_FACE ( 'NONE', ( #738 ), #1474, .F. ) ;
#1076 = VERTEX_POINT ( 'NONE', #2302 ) ;
#1077 = DIRECTION ( 'NONE',  ( 0.000000000000000000, 0.000000000000000000, -1.000000000000000000 ) ) ;
#1078 = ORIENTED_EDGE ( 'NONE', *, *, #1417, .F. ) ;
#1079 = ORIENTED_EDGE ( 'NONE', *, *, #2278, .F. ) ;
#1080 = DIRECTION ( 'NONE',  ( -0.000000000000000000, -1.000000000000000000, -0.000000000000000000 ) ) ;
#1081 = ORIENTED_EDGE ( 'NONE', *, *, #2236, .T. ) ;
#1082 = DIRECTION ( 'NONE',  ( 0.000000000000000000, 0.000000000000000000, 1.000000000000000000 ) ) ;
#1083 = EDGE_CURVE ( 'NONE', #103, #180, #644, .T. ) ;
#1084 = DIRECTION ( 'NONE',  ( -0.000000000000000000, -1.000000000000000000, -0.000000000000000000 ) ) ;
#1085 = PLANE ( 'NONE',  #41 ) ;
#1086 = EDGE_CURVE ( 'NONE', #2052, #1858, #497, .T. ) ;
#1087 = ORIENTED_EDGE ( 'NONE', *, *, #911, .T. ) ;
#1088 = EDGE_CURVE ( 'NONE', #1311, #218, #1018, .T. ) ;
#1089 = DIRECTION ( 'NONE',  ( 0.000000000000000000, 1.000000000000000000, -0.000000000000000000 ) ) ;
#1090 = ORIENTED_EDGE ( 'NONE', *, *, #2339, .F. ) ;
#1091 = AXIS2_PLACEMENT_3D ( 'NONE', #2299, #1910, #83 ) ;
#1092 = CIRCLE ( 'NONE', #1525, 1.000000000000000888 ) ;
#1093 = AXIS2_PLACEMENT_3D ( 'NONE', #2369, #717, #525 ) ;
#1094 = DIRECTION ( 'NONE',  ( -0.000000000000000000, -1.000000000000000000, -0.000000000000000000 ) ) ;
#1095 = ORIENTED_EDGE ( 'NONE', *, *, #1360, .F. ) ;
#1096 = AXIS2_PLACEMENT_3D ( 'NONE', #127, #1261, #1989 ) ;
#1097 = FACE_OUTER_BOUND ( 'NONE', #1245, .T. ) ;
#1098 = LINE ( 'NONE', #1, #1255 ) ;
#1099 = CARTESIAN_POINT ( 'NONE',  ( -6.495571991514825783, 13.00000000000000000, 5.850804093877487233 ) ) ;
#1100 = ORIENTED_EDGE ( 'NONE', *, *, #1661, .F. ) ;
#1101 = EDGE_CURVE ( 'NONE', #2260, #1644, #272, .T. ) ;
#1102 = AXIS2_PLACEMENT_3D ( 'NONE', #1385, #2323, #1373 ) ;
#1103 = ORIENTED_EDGE ( 'NONE', *, *, #1088, .F. ) ;
#1104 = CARTESIAN_POINT ( 'NONE',  ( -7.535642145047945384, 13.00000000000000000, 2.219522354633586492 ) ) ;
#1105 = VERTEX_POINT ( 'NONE', #609 ) ;
#1106 = VECTOR ( 'NONE', #1624, 1000.000000000000000 ) ;
#1107 = DIRECTION ( 'NONE',  ( 0.000000000000000000, 0.000000000000000000, -1.000000000000000000 ) ) ;
#1108 = EDGE_LOOP ( 'NONE', ( #704, #1268, #793, #1477 ) ) ;
#1109 = DIRECTION ( 'NONE',  ( -0.5001593615040932361, 0.000000000000000000, -0.8659333768251559205 ) ) ;
#1110 = ORIENTED_EDGE ( 'NONE', *, *, #17, .T. ) ;
#1111 = DIRECTION ( 'NONE',  ( 0.000000000000000000, 1.000000000000000000, 0.000000000000000000 ) ) ;
#1112 = DIRECTION ( 'NONE',  ( -0.000000000000000000, -1.000000000000000000, -0.000000000000000000 ) ) ;
#1113 = AXIS2_PLACEMENT_3D ( 'NONE', #1368, #275, #284 ) ;
#1114 = FACE_OUTER_BOUND ( 'NONE', #973, .T. ) ;
#1115 = AXIS2_PLACEMENT_3D ( 'NONE', #1237, #2169, #523 ) ;
#1116 = FACE_OUTER_BOUND ( 'NONE', #26, .T. ) ;
#1117 = AXIS2_PLACEMENT_3D ( 'NONE', #630, #89, #821 ) ;
#1118 = ORIENTED_EDGE ( 'NONE', *, *, #400, .F. ) ;
#1119 = ADVANCED_FACE ( 'NONE', ( #1185 ), #794, .F. ) ;
#1120 = DIRECTION ( 'NONE',  ( -0.000000000000000000, -1.000000000000000000, -0.000000000000000000 ) ) ;
#1121 = ORIENTED_EDGE ( 'NONE', *, *, #627, .T. ) ;
#1122 = LINE ( 'NONE', #1471, #2203 ) ;
#1123 = ORIENTED_EDGE ( 'NONE', *, *, #2225, .T. ) ;
#1124 = EDGE_CURVE ( 'NONE', #1311, #353, #772, .T. ) ;
#1125 = DIRECTION ( 'NONE',  ( -0.000000000000000000, -1.000000000000000000, -0.000000000000000000 ) ) ;
#1126 = CARTESIAN_POINT ( 'NONE',  ( -6.560524794550971706, 0.000000000000000000, 2.441211670478432350 ) ) ;
#1127 = CYLINDRICAL_SURFACE ( 'NONE', #1891, 0.9999999999999991118 ) ;
#1128 = ORIENTED_EDGE ( 'NONE', *, *, #2273, .T. ) ;
#1129 = ORIENTED_EDGE ( 'NONE', *, *, #1475, .T. ) ;
#1130 = ORIENTED_EDGE ( 'NONE', *, *, #273, .F. ) ;
#1131 = CARTESIAN_POINT ( 'NONE',  ( 2.885831276774163623, 4.000000000000000000, -5.000531089326946343 ) ) ;
#1132 = ORIENTED_EDGE ( 'NONE', *, *, #1572, .F. ) ;
#1133 = CIRCLE ( 'NONE', #593, 0.9999999999999991118 ) ;
#1134 = CARTESIAN_POINT ( 'NONE',  ( -1.092019488875232813, 13.00000000000000000, 7.779439276507009282 ) ) ;
#1135 = ORIENTED_EDGE ( 'NONE', *, *, #379, .T. ) ;
#1136 = DIRECTION ( 'NONE',  ( 0.000000000000000000, 1.000000000000000000, -0.000000000000000000 ) ) ;
#1137 = AXIS2_PLACEMENT_3D ( 'NONE', #115, #283, #695 ) ;
#1138 = CARTESIAN_POINT ( 'NONE',  ( 6.742484268440967377, 13.00000000000000000, 1.881197993253244771 ) ) ;
#1139 = APPLICATION_CONTEXT ( 'automotive_design' ) ;
#1140 = CIRCLE ( 'NONE', #481, 1.000000000000000000 ) ;
#1141 = ORIENTED_EDGE ( 'NONE', *, *, #1946, .F. ) ;
#1142 = CARTESIAN_POINT ( 'NONE',  ( -5.534270501030276179, 13.00000000000000000, 5.575305555964518156 ) ) ;
#1143 = CARTESIAN_POINT ( 'NONE',  ( -6.925094393571222362, 0.000000000000000000, -1.021306829568926933 ) ) ;
#1144 = ORIENTED_EDGE ( 'NONE', *, *, #2373, .F. ) ;
#1145 = ORIENTED_EDGE ( 'NONE', *, *, #1631, .F. ) ;
#1146 = VERTEX_POINT ( 'NONE', #1173 ) ;
#1147 = CARTESIAN_POINT ( 'NONE',  ( -1.168651339865654615, 0.000000000000000000, -6.901757315772552026 ) ) ;
#1148 = ORIENTED_EDGE ( 'NONE', *, *, #994, .F. ) ;
#1149 = DIRECTION ( 'NONE',  ( 0.000000000000000000, 1.000000000000000000, -0.000000000000000000 ) ) ;
#1150 = ORIENTED_EDGE ( 'NONE', *, *, #1348, .T. ) ;
#1151 = DIRECTION ( 'NONE',  ( -0.000000000000000000, -1.000000000000000000, -0.000000000000000000 ) ) ;
#1152 =( NAMED_UNIT ( * ) PLANE_ANGLE_UNIT ( ) SI_UNIT ( $, .RADIAN. ) );
#1153 = ADVANCED_FACE ( 'NONE', ( #1357 ), #1575, .F. ) ;
#1154 = ORIENTED_EDGE ( 'NONE', *, *, #1363, .T. ) ;
#1155 = CIRCLE ( 'NONE', #2030, 1.000000000000000888 ) ;
#1156 = DIRECTION ( 'NONE',  ( 0.000000000000000000, 0.000000000000000000, -1.000000000000000000 ) ) ;
#1157 = EDGE_CURVE ( 'NONE', #1858, #1725, #76, .T. ) ;
#1158 = FACE_OUTER_BOUND ( 'NONE', #1889, .T. ) ;
#1159 = ORIENTED_EDGE ( 'NONE', *, *, #2122, .T. ) ;
#1160 = VERTEX_POINT ( 'NONE', #2264 ) ;
#1161 = EDGE_CURVE ( 'NONE', #1634, #330, #1034, .T. ) ;
#1162 = DIRECTION ( 'NONE',  ( 0.000000000000000000, 0.000000000000000000, -1.000000000000000000 ) ) ;
#1163 = VECTOR ( 'NONE', #153, 1000.000000000000000 ) ;
#1164 = ORIENTED_EDGE ( 'NONE', *, *, #2160, .F. ) ;
#1165 = CIRCLE ( 'NONE', #427, 1.000000000000000888 ) ;
#1166 = DIRECTION ( 'NONE',  ( 0.000000000000000000, 0.000000000000000000, 1.000000000000000000 ) ) ;
#1167 = VERTEX_POINT ( 'NONE', #1347 ) ;
#1168 = LINE ( 'NONE', #1345, #1218 ) ;
#1169 = SURFACE_SIDE_STYLE ('',( #271 ) ) ;
#1170 = ADVANCED_FACE ( 'NONE', ( #468 ), #1936, .T. ) ;
#1171 = ORIENTED_EDGE ( 'NONE', *, *, #843, .T. ) ;
#1172 = PRODUCT ( 'Cutting lenght regulator handle', 'Cutting lenght regulator handle', '', ( #2262 ) ) ;
#1173 = CARTESIAN_POINT ( 'NONE',  ( -7.832656801181069994, 0.000000000000000000, -0.6013896040429720369 ) ) ;
#1174 = CARTESIAN_POINT ( 'NONE',  ( -4.439532684784680328, 0.000000000000000000, -6.480951439538970682 ) ) ;
#1175 = ORIENTED_EDGE ( 'NONE', *, *, #393, .F. ) ;
#1176 = EDGE_CURVE ( 'NONE', #1830, #1639, #57, .T. ) ;
#1177 = ORIENTED_EDGE ( 'NONE', *, *, #545, .T. ) ;
#1178 = LINE ( 'NONE', #624, #142 ) ;
#1179 = EDGE_CURVE ( 'NONE', #1836, #691, #1198, .T. ) ;
#1180 = FACE_OUTER_BOUND ( 'NONE', #2254, .T. ) ;
#1181 = EDGE_LOOP ( 'NONE', ( #2370, #187, #770, #2032 ) ) ;
#1182 = CARTESIAN_POINT ( 'NONE',  ( -3.973879106806396777, 13.00000000000000000, 6.776464186095195963 ) ) ;
#1183 = AXIS2_PLACEMENT_3D ( 'NONE', #1708, #1195, #1921 ) ;
#1184 = ORIENTED_EDGE ( 'NONE', *, *, #2380, .T. ) ;
#1185 = FACE_OUTER_BOUND ( 'NONE', #776, .T. ) ;
#1186 = AXIS2_PLACEMENT_3D ( 'NONE', #2162, #1089, #886 ) ;
#1187 = DIRECTION ( 'NONE',  ( 0.000000000000000000, 1.000000000000000000, -0.000000000000000000 ) ) ;
#1188 = VERTEX_POINT ( 'NONE', #1734 ) ;
#1189 = CIRCLE ( 'NONE', #710, 1.000000000000000000 ) ;
#1190 = ORIENTED_EDGE ( 'NONE', *, *, #1869, .F. ) ;
#1191 = DIRECTION ( 'NONE',  ( -0.000000000000000000, -1.000000000000000000, -0.000000000000000000 ) ) ;
#1192 = ADVANCED_FACE ( 'NONE', ( #1566 ), #620, .T. ) ;
#1193 = DIRECTION ( 'NONE',  ( 0.000000000000000000, 0.000000000000000000, -1.000000000000000000 ) ) ;
#1194 = DIRECTION ( 'NONE',  ( 0.000000000000000000, 1.000000000000000000, -0.000000000000000000 ) ) ;
#1195 = DIRECTION ( 'NONE',  ( 0.000000000000000000, 1.000000000000000000, -0.000000000000000000 ) ) ;
#1196 = EDGE_CURVE ( 'NONE', #541, #2159, #2229, .T. ) ;
#1197 = ORIENTED_EDGE ( 'NONE', *, *, #1926, .T. ) ;
#1198 = LINE ( 'NONE', #262, #1460 ) ;
#1199 = DIRECTION ( 'NONE',  ( -0.000000000000000000, -1.000000000000000000, -0.000000000000000000 ) ) ;
#1200 = CIRCLE ( 'NONE', #1456, 0.9999999999999983347 ) ;
#1201 = ORIENTED_EDGE ( 'NONE', *, *, #237, .F. ) ;
#1202 = ORIENTED_EDGE ( 'NONE', *, *, #1710, .F. ) ;
#1203 = FACE_OUTER_BOUND ( 'NONE', #594, .T. ) ;
#1204 = CIRCLE ( 'NONE', #1502, 1.000000000000000888 ) ;
#1205 = DIRECTION ( 'NONE',  ( 0.000000000000000000, 1.000000000000000000, 0.000000000000000000 ) ) ;
#1206 = AXIS2_PLACEMENT_3D ( 'NONE', #472, #1592, #1965 ) ;
#1207 = CARTESIAN_POINT ( 'NONE',  ( 5.456102002523899763, 13.00000000000000000, -5.651825630624694341 ) ) ;
#1208 = EDGE_CURVE ( 'NONE', #534, #1726, #1807, .T. ) ;
#1209 = DIRECTION ( 'NONE',  ( 0.000000000000000000, 0.000000000000000000, -1.000000000000000000 ) ) ;
#1210 = ORIENTED_EDGE ( 'NONE', *, *, #1282, .F. ) ;
#1211 = EDGE_CURVE ( 'NONE', #365, #2120, #1204, .T. ) ;
#1212 = CARTESIAN_POINT ( 'NONE',  ( -4.530021449170863690, 13.00000000000000000, -7.476848915948998808 ) ) ;
#1213 = DIRECTION ( 'NONE',  ( 0.000000000000000000, 0.000000000000000000, -1.000000000000000000 ) ) ;
#1214 = DIRECTION ( 'NONE',  ( 0.000000000000000000, 1.000000000000000000, -0.000000000000000000 ) ) ;
#1215 = LINE ( 'NONE', #1945, #1824 ) ;
#1216 = AXIS2_PLACEMENT_3D ( 'NONE', #439, #71, #804 ) ;
#1217 = ORIENTED_EDGE ( 'NONE', *, *, #1083, .T. ) ;
#1218 = VECTOR ( 'NONE', #790, 1000.000000000000000 ) ;
#1219 = DIRECTION ( 'NONE',  ( 0.000000000000000000, 0.000000000000000000, -1.000000000000000000 ) ) ;
#1220 = AXIS2_PLACEMENT_3D ( 'NONE', #216, #1326, #408 ) ;
#1221 = CARTESIAN_POINT ( 'NONE',  ( 4.791860051684745159, 13.00000000000000000, -6.224970623705718964 ) ) ;
#1222 = CYLINDRICAL_SURFACE ( 'NONE', #176, 1.000000000000000000 ) ;
#1223 = CARTESIAN_POINT ( 'NONE',  ( -7.153531128680444162, 13.00000000000000000, 3.246409464614955276 ) ) ;
#1224 = DIRECTION ( 'NONE',  ( -0.000000000000000000, -1.000000000000000000, -0.000000000000000000 ) ) ;
#1225 = EDGE_CURVE ( 'NONE', #1284, #2161, #1709, .T. ) ;
#1226 = CARTESIAN_POINT ( 'NONE',  ( -5.911803683982570057, 13.00000000000000000, -5.173273549986044273 ) ) ;
#1227 = CARTESIAN_POINT ( 'NONE',  ( -4.572969010545725688, 13.00000000000000000, 5.299807018051549079 ) ) ;
#1228 = ORIENTED_EDGE ( 'NONE', *, *, #1260, .F. ) ;
#1229 = CARTESIAN_POINT ( 'NONE',  ( -7.153531128680444162, 13.00000000000000000, 3.246409464614955276 ) ) ;
#1230 = EDGE_CURVE ( 'NONE', #333, #417, #2081, .T. ) ;
#1231 = CARTESIAN_POINT ( 'NONE',  ( 6.513570448296398752, 13.00000000000000000, 4.391535270952340753 ) ) ;
#1232 = DIRECTION ( 'NONE',  ( 0.000000000000000000, 0.000000000000000000, 1.000000000000000000 ) ) ;
#1233 = AXIS2_PLACEMENT_3D ( 'NONE', #1406, #713, #1062 ) ;
#1234 = DIRECTION ( 'NONE',  ( 0.000000000000000000, 0.000000000000000000, 1.000000000000000000 ) ) ;
#1235 = DIRECTION ( 'NONE',  ( -0.000000000000000000, 1.000000000000000000, -0.000000000000000000 ) ) ;
#1236 = AXIS2_PLACEMENT_3D ( 'NONE', #1711, #581, #1888 ) ;
#1237 = CARTESIAN_POINT ( 'NONE',  ( 7.177652662264912387, 13.00000000000000000, -4.990557714500026165 ) ) ;
#1238 = ORIENTED_EDGE ( 'NONE', *, *, #2257, .T. ) ;
#1239 = EDGE_CURVE ( 'NONE', #203, #409, #322, .T. ) ;
#1240 = ORIENTED_EDGE ( 'NONE', *, *, #1492, .F. ) ;
#1241 = ADVANCED_FACE ( 'NONE', ( #118 ), #140, .F. ) ;
#1242 = LINE ( 'NONE', #1398, #1979 ) ;
#1243 = EDGE_CURVE ( 'NONE', #2220, #1960, #1967, .T. ) ;
#1244 = DIRECTION ( 'NONE',  ( 0.000000000000000000, 0.000000000000000000, -1.000000000000000000 ) ) ;
#1245 = EDGE_LOOP ( 'NONE', ( #2240, #244, #48, #2050, #511, #1302 ) ) ;
#1246 = CARTESIAN_POINT ( 'NONE',  ( 2.885831276774163623, 4.000000000000000000, -5.000531089326946343 ) ) ;
#1247 = DIRECTION ( 'NONE',  ( -0.000000000000000000, -1.000000000000000000, -0.000000000000000000 ) ) ;
#1248 = DIRECTION ( 'NONE',  ( 0.000000000000000000, 0.000000000000000000, -1.000000000000000000 ) ) ;
#1249 = CIRCLE ( 'NONE', #1438, 0.9999999999999988898 ) ;
#1250 = ORIENTED_EDGE ( 'NONE', *, *, #1086, .F. ) ;
#1251 = STYLED_ITEM ( 'NONE', ( #1378 ), #1521 ) ;
#1252 = CIRCLE ( 'NONE', #1186, 0.9999999999999970024 ) ;
#1253 = DIRECTION ( 'NONE',  ( -0.000000000000000000, -1.000000000000000000, -0.000000000000000000 ) ) ;
#1254 = CARTESIAN_POINT ( 'NONE',  ( 7.754401269621192583, 0.000000000000000000, -1.257554360905078106 ) ) ;
#1255 = VECTOR ( 'NONE', #915, 1000.000000000000000 ) ;
#1256 = EDGE_CURVE ( 'NONE', #2075, #2097, #1765, .T. ) ;
#1257 = FACE_OUTER_BOUND ( 'NONE', #1522, .T. ) ;
#1258 = ORIENTED_EDGE ( 'NONE', *, *, #805, .T. ) ;
#1259 = DIRECTION ( 'NONE',  ( 0.000000000000000000, 0.000000000000000000, -1.000000000000000000 ) ) ;
#1260 = EDGE_CURVE ( 'NONE', #413, #2206, #1549, .T. ) ;
#1261 = DIRECTION ( 'NONE',  ( -0.000000000000000000, -1.000000000000000000, -0.000000000000000000 ) ) ;
#1262 = ORIENTED_EDGE ( 'NONE', *, *, #1745, .T. ) ;
#1263 = DIRECTION ( 'NONE',  ( -0.000000000000000000, -1.000000000000000000, -0.000000000000000000 ) ) ;
#1264 = MECHANICAL_DESIGN_GEOMETRIC_PRESENTATION_REPRESENTATION (  '', ( #2306 ), #1376 ) ;
#1265 = EDGE_LOOP ( 'NONE', ( #2361, #1121, #1154, #2046 ) ) ;
#1266 = DIRECTION ( 'NONE',  ( -0.000000000000000000, -1.000000000000000000, -0.000000000000000000 ) ) ;
#1267 = ORIENTED_EDGE ( 'NONE', *, *, #1937, .F. ) ;
#1268 = ORIENTED_EDGE ( 'NONE', *, *, #1761, .F. ) ;
#1269 = CIRCLE ( 'NONE', #565, 3.300000000000000266 ) ;
#1270 = CARTESIAN_POINT ( 'NONE',  ( 5.711052270191081526, 13.00000000000000000, -6.618779797592514669 ) ) ;
#1271 = EDGE_CURVE ( 'NONE', #2206, #715, #1422, .T. ) ;
#1272 = ORIENTED_EDGE ( 'NONE', *, *, #1360, .T. ) ;
#1273 = CARTESIAN_POINT ( 'NONE',  ( 5.773502696795161704, 4.000000000000000000, -0.001062407224089526253 ) ) ;
#1274 = FACE_OUTER_BOUND ( 'NONE', #2238, .T. ) ;
#1275 = AXIS2_PLACEMENT_3D ( 'NONE', #210, #1298, #779 ) ;
#1276 = EDGE_CURVE ( 'NONE', #278, #265, #2292, .T. ) ;
#1277 = FACE_OUTER_BOUND ( 'NONE', #501, .T. ) ;
#1278 = CIRCLE ( 'NONE', #2153, 1.000000000000000000 ) ;
#1279 = ORIENTED_EDGE ( 'NONE', *, *, #1256, .F. ) ;
#1280 = DIRECTION ( 'NONE',  ( -0.000000000000000000, -1.000000000000000000, -0.000000000000000000 ) ) ;
#1281 = ORIENTED_EDGE ( 'NONE', *, *, #2033, .F. ) ;
#1282 = EDGE_CURVE ( 'NONE', #1069, #249, #2101, .T. ) ;
#1283 = CARTESIAN_POINT ( 'NONE',  ( 7.401065066058484021, 13.00000000000000000, 2.633708015119715640 ) ) ;
#1284 = VERTEX_POINT ( 'NONE', #698 ) ;
#1285 = FACE_OUTER_BOUND ( 'NONE', #1733, .T. ) ;
#1286 = DIRECTION ( 'NONE',  ( -0.000000000000000000, -1.000000000000000000, -0.000000000000000000 ) ) ;
#1287 = EDGE_CURVE ( 'NONE', #409, #278, #1249, .T. ) ;
#1288 = ORIENTED_EDGE ( 'NONE', *, *, #81, .T. ) ;
#1289 = CARTESIAN_POINT ( 'NONE',  ( 1.816011768887515698, 13.00000000000000000, -8.551401364521211690 ) ) ;
#1290 = ORIENTED_EDGE ( 'NONE', *, *, #1647, .T. ) ;
#1291 = DIRECTION ( 'NONE',  ( 0.000000000000000000, 0.000000000000000000, -1.000000000000000000 ) ) ;
#1292 = CIRCLE ( 'NONE', #478, 1.000000000000000000 ) ;
#1293 = FACE_OUTER_BOUND ( 'NONE', #2060, .T. ) ;
#1294 = VERTEX_POINT ( 'NONE', #2134 ) ;
#1295 = DIRECTION ( 'NONE',  ( -0.000000000000000000, -1.000000000000000000, -0.000000000000000000 ) ) ;
#1296 = CARTESIAN_POINT ( 'NONE',  ( -6.121440590403526727, 13.00000000000000000, 4.923428390776340535 ) ) ;
#1297 = EDGE_CURVE ( 'NONE', #1450, #1371, #1404, .T. ) ;
#1298 = DIRECTION ( 'NONE',  ( -0.000000000000000000, -1.000000000000000000, -0.000000000000000000 ) ) ;
#1299 = CARTESIAN_POINT ( 'NONE',  ( -6.746923326051073033, 0.000000000000000000, 4.023829973213337574 ) ) ;
#1300 = CARTESIAN_POINT ( 'NONE',  ( 3.879136646689264722, 13.00000000000000000, -6.831140526825919324 ) ) ;
#1301 = EDGE_CURVE ( 'NONE', #895, #2234, #484, .T. ) ;
#1302 = ORIENTED_EDGE ( 'NONE', *, *, #154, .T. ) ;
#1303 = CIRCLE ( 'NONE', #1766, 0.9999999999999662492 ) ;
#1304 = CARTESIAN_POINT ( 'NONE',  ( -6.574087826051532524, 13.00000000000000000, -4.300412919278447710 ) ) ;
#1305 = ORIENTED_EDGE ( 'NONE', *, *, #1243, .T. ) ;
#1306 = FACE_BOUND ( 'NONE', #1605, .T. ) ;
#1307 = DIRECTION ( 'NONE',  ( 0.000000000000000000, 0.000000000000000000, 1.000000000000000000 ) ) ;
#1308 = CARTESIAN_POINT ( 'NONE',  ( -2.887671317362115797, 4.000000000000000000, -4.999468622857906830 ) ) ;
#1309 = VECTOR ( 'NONE', #429, 1000.000000000000000 ) ;
#1310 = DIRECTION ( 'NONE',  ( 0.000000000000000000, 0.000000000000000000, -1.000000000000000000 ) ) ;
#1311 = VERTEX_POINT ( 'NONE', #1036 ) ;
#1312 = VERTEX_POINT ( 'NONE', #126 ) ;
#1313 = CIRCLE ( 'NONE', #276, 0.9999999999999991118 ) ;
#1314 = DIRECTION ( 'NONE',  ( -0.000000000000000000, -1.000000000000000000, -0.000000000000000000 ) ) ;
#1315 = AXIS2_PLACEMENT_3D ( 'NONE', #352, #1483, #1818 ) ;
#1316 = EDGE_LOOP ( 'NONE', ( #2077, #1267, #2079, #1649 ) ) ;
#1317 = DIRECTION ( 'NONE',  ( -0.000000000000000000, -1.000000000000000000, -0.000000000000000000 ) ) ;
#1318 = ORIENTED_EDGE ( 'NONE', *, *, #1990, .T. ) ;
#1319 = CARTESIAN_POINT ( 'NONE',  ( -2.528285781962308132, 13.00000000000000000, -8.368520481339686512 ) ) ;
#1320 = VERTEX_POINT ( 'NONE', #1585 ) ;
#1321 = CARTESIAN_POINT ( 'NONE',  ( -8.510759495544922615, 13.00000000000000000, 1.997833038788740634 ) ) ;
#1322 = LINE ( 'NONE', #2055, #422 ) ;
#1323 = CARTESIAN_POINT ( 'NONE',  ( 0.1083863091930492295, 13.00000000000000000, -7.854962407861093787 ) ) ;
#1324 = ORIENTED_EDGE ( 'NONE', *, *, #1572, .T. ) ;
#1325 = VERTEX_POINT ( 'NONE', #1594 ) ;
#1326 = DIRECTION ( 'NONE',  ( -0.000000000000000000, -1.000000000000000000, -0.000000000000000000 ) ) ;
#1327 = ORIENTED_EDGE ( 'NONE', *, *, #773, .T. ) ;
#1328 = EDGE_CURVE ( 'NONE', #1830, #1320, #1092, .T. ) ;
#1329 = AXIS2_PLACEMENT_3D ( 'NONE', #11, #1136, #2191 ) ;
#1330 = DIRECTION ( 'NONE',  ( -0.000000000000000000, -1.000000000000000000, -0.000000000000000000 ) ) ;
#1331 = EDGE_LOOP ( 'NONE', ( #7, #2087, #258, #1518 ) ) ;
#1332 = LINE ( 'NONE', #1008, #2061 ) ;
#1333 = AXIS2_PLACEMENT_3D ( 'NONE', #350, #694, #341 ) ;
#1334 = CARTESIAN_POINT ( 'NONE',  ( 5.983264523123057899, 13.00000000000000000, 5.090454563914336816 ) ) ;
#1335 = EDGE_CURVE ( 'NONE', #898, #2268, #934, .T. ) ;
#1336 = DIRECTION ( 'NONE',  ( 0.000000000000000000, 1.000000000000000000, -0.000000000000000000 ) ) ;
#1337 = VECTOR ( 'NONE', #2279, 1000.000000000000114 ) ;
#1338 = DIRECTION ( 'NONE',  ( -0.000000000000000000, 1.000000000000000000, -0.000000000000000000 ) ) ;
#1339 = ORIENTED_EDGE ( 'NONE', *, *, #1445, .T. ) ;
#1340 = EDGE_LOOP ( 'NONE', ( #583, #925, #1997, #1863 ) ) ;
#1341 = DIRECTION ( 'NONE',  ( 0.000000000000000000, 0.000000000000000000, -1.000000000000000000 ) ) ;
#1342 = ORIENTED_EDGE ( 'NONE', *, *, #945, .F. ) ;
#1343 = DIRECTION ( 'NONE',  ( -0.000000000000000000, -1.000000000000000000, -0.000000000000000000 ) ) ;
#1344 = ORIENTED_EDGE ( 'NONE', *, *, #2033, .T. ) ;
#1345 = CARTESIAN_POINT ( 'NONE',  ( -3.689177353146964933, 13.00000000000000000, -6.935571532178204102 ) ) ;
#1346 = ORIENTED_EDGE ( 'NONE', *, *, #434, .F. ) ;
#1347 = CARTESIAN_POINT ( 'NONE',  ( 4.529344694557730477, 13.00000000000000000, 6.418505952230817435 ) ) ;
#1348 = EDGE_CURVE ( 'NONE', #1167, #1311, #1133, .T. ) ;
#1349 = CARTESIAN_POINT ( 'NONE',  ( -2.887671317362115797, 4.000000000000000000, -4.999468622857906830 ) ) ;
#1350 = EDGE_LOOP ( 'NONE', ( #1666, #1842, #1344, #655 ) ) ;
#1351 = CYLINDRICAL_SURFACE ( 'NONE', #637, 0.9999999999999991118 ) ;
#1352 = CIRCLE ( 'NONE', #2188, 0.9999999999999662492 ) ;
#1353 = CIRCLE ( 'NONE', #92, 1.000000000000000000 ) ;
#1354 = FACE_OUTER_BOUND ( 'NONE', #1494, .T. ) ;
#1355 = ORIENTED_EDGE ( 'NONE', *, *, #154, .F. ) ;
#1356 = CARTESIAN_POINT ( 'NONE',  ( -0.7299171891519682376, 13.00000000000000000, 7.711577637768426641 ) ) ;
#1357 = FACE_OUTER_BOUND ( 'NONE', #568, .T. ) ;
#1358 = CARTESIAN_POINT ( 'NONE',  ( 0.1083863091930492295, 0.000000000000000000, -7.854962407861093787 ) ) ;
#1359 = ORIENTED_EDGE ( 'NONE', *, *, #2371, .F. ) ;
#1360 = EDGE_CURVE ( 'NONE', #2110, #569, #879, .T. ) ;
#1361 = FACE_OUTER_BOUND ( 'NONE', #19, .T. ) ;
#1362 = LINE ( 'NONE', #296, #329 ) ;
#1363 = EDGE_CURVE ( 'NONE', #24, #1623, #174, .T. ) ;
#1364 = CARTESIAN_POINT ( 'NONE',  ( 6.690240403400430580, 0.000000000000000000, -4.117385744090632294 ) ) ;
#1365 = CARTESIAN_POINT ( 'NONE',  ( -8.420498804870870657, 13.00000000000000000, -2.349375218871807558 ) ) ;
#1367 = AXIS2_PLACEMENT_3D ( 'NONE', #1365, #1696, #2285 ) ;
#1366 =( LENGTH_UNIT ( ) NAMED_UNIT ( * ) SI_UNIT ( .MILLI., .METRE. ) );
#1368 = CARTESIAN_POINT ( 'NONE',  ( 7.177652662264912387, 0.000000000000000000, -4.990557714500026165 ) ) ;
#1369 = CIRCLE ( 'NONE', #2170, 1.000000000000000000 ) ;
#1370 = FACE_OUTER_BOUND ( 'NONE', #432, .T. ) ;
#1371 = VERTEX_POINT ( 'NONE', #656 ) ;
#1372 = VECTOR ( 'NONE', #185, 1000.000000000000000 ) ;
#1373 = DIRECTION ( 'NONE',  ( 0.000000000000000000, 0.000000000000000000, -1.000000000000000000 ) ) ;
#1374 = EDGE_CURVE ( 'NONE', #1167, #1548, #1215, .T. ) ;
#1375 = CARTESIAN_POINT ( 'NONE',  ( -4.704717426747810016, 13.00000000000000000, 6.291090204042436795 ) ) ;
#1376 =( GEOMETRIC_REPRESENTATION_CONTEXT ( 3 ) GLOBAL_UNCERTAINTY_ASSIGNED_CONTEXT ( ( #1387 ) ) GLOBAL_UNIT_ASSIGNED_CONTEXT ( ( #1014, #862, #1939 ) ) REPRESENTATION_CONTEXT ( 'NONE', 'WORKASPACE' ) );
#1377 = DIRECTION ( 'NONE',  ( 0.000000000000000000, 0.000000000000000000, 1.000000000000000000 ) ) ;
#1378 = PRESENTATION_STYLE_ASSIGNMENT (( #608 ) ) ;
#1379 = ORIENTED_EDGE ( 'NONE', *, *, #990, .T. ) ;
#1380 = CARTESIAN_POINT ( 'NONE',  ( 8.193254740008677928, 13.00000000000000000, -3.048760536218086070 ) ) ;
#1381 = CARTESIAN_POINT ( 'NONE',  ( -2.885831071456400387, 4.000000000000000000, 5.000531207816842461 ) ) ;
#1382 = CIRCLE ( 'NONE', #875, 1.000000000000000000 ) ;
#1383 = ORIENTED_EDGE ( 'NONE', *, *, #2100, .T. ) ;
#1384 = EDGE_LOOP ( 'NONE', ( #667, #718, #937, #454 ) ) ;
#1385 = CARTESIAN_POINT ( 'NONE',  ( 2.300849968865495754, 0.000000000000000000, -6.611058116577149590 ) ) ;
#1386 = AXIS2_PLACEMENT_3D ( 'NONE', #1728, #1330, #1882 ) ;
#1387 = UNCERTAINTY_MEASURE_WITH_UNIT (LENGTH_MEASURE( 1.000000000000000082E-05 ), #1014, 'distance_accuracy_value', 'NONE');
#1388 = CIRCLE ( 'NONE', #340, 1.000000000000000000 ) ;
#1389 = LINE ( 'NONE', #1221, #420 ) ;
#1390 = DIRECTION ( 'NONE',  ( 0.9999999830674748402, 0.000000000000000000, -0.0001840245905712699999 ) ) ;
#1391 = ADVANCED_FACE ( 'NONE', ( #346 ), #563, .T. ) ;
#1392 = FILL_AREA_STYLE_COLOUR ( '', #61 ) ;
#1393 = DIRECTION ( 'NONE',  ( -0.000000000000000000, -1.000000000000000000, -0.000000000000000000 ) ) ;
#1394 = CARTESIAN_POINT ( 'NONE',  ( 8.059645863676001554, 13.00000000000000000, 3.386218036986186064 ) ) ;
#1395 = CYLINDRICAL_SURFACE ( 'NONE', #456, 1.000000000000000222 ) ;
#1396 = CARTESIAN_POINT ( 'NONE',  ( 7.695519859095579562, 0.000000000000000000, 1.578339671680904388 ) ) ;
#1397 = EDGE_CURVE ( 'NONE', #569, #612, #317, .T. ) ;
#1398 = CARTESIAN_POINT ( 'NONE',  ( 2.885831276774163623, 13.00000000000000000, -5.000531089326946343 ) ) ;
#1399 = FACE_OUTER_BOUND ( 'NONE', #1489, .T. ) ;
#1400 = EDGE_CURVE ( 'NONE', #2161, #2075, #722, .T. ) ;
#1401 = DIRECTION ( 'NONE',  ( -0.000000000000000000, -1.000000000000000000, -0.000000000000000000 ) ) ;
#1402 = CARTESIAN_POINT ( 'NONE',  ( -0.3676886206883925312, 13.00000000000000000, -8.734367127622356008 ) ) ;
#1403 =( GEOMETRIC_REPRESENTATION_CONTEXT ( 3 ) GLOBAL_UNCERTAINTY_ASSIGNED_CONTEXT ( ( #812 ) ) GLOBAL_UNIT_ASSIGNED_CONTEXT ( ( #1366, #1152, #1753 ) ) REPRESENTATION_CONTEXT ( 'NONE', 'WORKASPACE' ) );
#1404 = CIRCLE ( 'NONE', #1478, 1.000000000000000000 ) ;
#1405 = EDGE_CURVE ( 'NONE', #433, #1664, #1485, .T. ) ;
#1406 = CARTESIAN_POINT ( 'NONE',  ( 3.885605460200118877, 0.000000000000000000, -7.831119603832915388 ) ) ;
#1407 = ORIENTED_EDGE ( 'NONE', *, *, #1800, .F. ) ;
#1408 = CIRCLE ( 'NONE', #1599, 0.9999999999999991118 ) ;
#1409 = DIRECTION ( 'NONE',  ( 0.000000000000000000, 1.000000000000000000, -0.000000000000000000 ) ) ;
#1410 = VECTOR ( 'NONE', #1462, 1000.000000000000000 ) ;
#1411 = DIRECTION ( 'NONE',  ( -0.000000000000000000, -1.000000000000000000, -0.000000000000000000 ) ) ;
#1412 = CARTESIAN_POINT ( 'NONE',  ( 6.062821809909803683, 13.00000000000000000, 3.498884350943506583 ) ) ;
#1413 = DIRECTION ( 'NONE',  ( -0.000000000000000000, -1.000000000000000000, -0.000000000000000000 ) ) ;
#1414 = CARTESIAN_POINT ( 'NONE',  ( 5.431398528499740586, 13.00000000000000000, 6.850129492680730792 ) ) ;
#1415 = CARTESIAN_POINT ( 'NONE',  ( -1.168651339865654615, 13.00000000000000000, -6.901757315772552026 ) ) ;
#1416 = CARTESIAN_POINT ( 'NONE',  ( -2.163794273396945300, 13.00000000000000000, 7.551832649321491786 ) ) ;
#1417 = EDGE_CURVE ( 'NONE', #1188, #1598, #2387, .T. ) ;
#1418 = EDGE_LOOP ( 'NONE', ( #149, #2082, #874, #279 ) ) ;
#1419 = VECTOR ( 'NONE', #625, 1000.000000000000000 ) ;
#1420 = ORIENTED_EDGE ( 'NONE', *, *, #2014, .T. ) ;
#1421 = DIRECTION ( 'NONE',  ( 0.000000000000000000, 1.000000000000000000, -0.000000000000000000 ) ) ;
#1422 = CIRCLE ( 'NONE', #2036, 0.9999999999999983347 ) ;
#1423 = CARTESIAN_POINT ( 'NONE',  ( 2.300849968865495754, 0.000000000000000000, -7.611058116577149590 ) ) ;
#1424 = EDGE_LOOP ( 'NONE', ( #658, #2252, #1355, #786 ) ) ;
#1425 = CIRCLE ( 'NONE', #1115, 1.000000000000000000 ) ;
#1426 = DIRECTION ( 'NONE',  ( 0.000000000000000000, 0.000000000000000000, -1.000000000000000000 ) ) ;
#1427 = FACE_OUTER_BOUND ( 'NONE', #111, .T. ) ;
#1428 = CARTESIAN_POINT ( 'NONE',  ( 7.504006394748245157, 0.000000000000000000, -2.324235368569815829 ) ) ;
#1429 = ORIENTED_EDGE ( 'NONE', *, *, #1400, .F. ) ;
#1430 = CARTESIAN_POINT ( 'NONE',  ( 6.814758049487813274, 13.00000000000000000, -1.599710200921544034 ) ) ;
#1431 = ADVANCED_FACE ( 'NONE', ( #1285 ), #1448, .F. ) ;
#1432 = CYLINDRICAL_SURFACE ( 'NONE', #1632, 1.000000000000000000 ) ;
#1433 = CARTESIAN_POINT ( 'NONE',  ( -8.420498804870870657, 0.000000000000000000, -2.349375218871807558 ) ) ;
#1434 = ORIENTED_EDGE ( 'NONE', *, *, #1328, .F. ) ;
#1435 = DIRECTION ( 'NONE',  ( -0.000000000000000000, -1.000000000000000000, -0.000000000000000000 ) ) ;
#1436 = DIRECTION ( 'NONE',  ( -0.000000000000000000, -1.000000000000000000, -0.000000000000000000 ) ) ;
#1437 = CARTESIAN_POINT ( 'NONE',  ( -2.885831071456400387, 13.00000000000000000, 5.000531207816842461 ) ) ;
#1438 = AXIS2_PLACEMENT_3D ( 'NONE', #1616, #1070, #891 ) ;
#1439 = EDGE_CURVE ( 'NONE', #1817, #1836, #551, .T. ) ;
#1440 = ORIENTED_EDGE ( 'NONE', *, *, #2346, .F. ) ;
#1441 = AXIS2_PLACEMENT_3D ( 'NONE', #55, #2104, #969 ) ;
#1442 = FACE_OUTER_BOUND ( 'NONE', #1384, .T. ) ;
#1443 = ORIENTED_EDGE ( 'NONE', *, *, #1593, .F. ) ;
#1444 = AXIS2_PLACEMENT_3D ( 'NONE', #2011, #1286, #2201 ) ;
#1445 = EDGE_CURVE ( 'NONE', #2110, #404, #1942, .T. ) ;
#1446 = DIRECTION ( 'NONE',  ( -0.000000000000000000, -1.000000000000000000, -0.000000000000000000 ) ) ;
#1447 = ORIENTED_EDGE ( 'NONE', *, *, #516, .F. ) ;
#1448 = CYLINDRICAL_SURFACE ( 'NONE', #135, 3.300000000000000266 ) ;
#1449 = DIRECTION ( 'NONE',  ( 0.000000000000000000, 0.000000000000000000, 1.000000000000000000 ) ) ;
#1450 = VERTEX_POINT ( 'NONE', #194 ) ;
#1451 = DIRECTION ( 'NONE',  ( 0.000000000000000000, 1.000000000000000000, 0.000000000000000000 ) ) ;
#1452 = ORIENTED_EDGE ( 'NONE', *, *, #2257, .F. ) ;
#1453 = ADVANCED_FACE ( 'NONE', ( #2214 ), #2001, .F. ) ;
#1454 = DIRECTION ( 'NONE',  ( 0.000000000000000000, 0.000000000000000000, -1.000000000000000000 ) ) ;
#1455 = ORIENTED_EDGE ( 'NONE', *, *, #2217, .F. ) ;
#1456 = AXIS2_PLACEMENT_3D ( 'NONE', #1772, #1571, #2123 ) ;
#1457 = CARTESIAN_POINT ( 'NONE',  ( -1.848468560913982150, 0.000000000000000000, -7.635138898556118825 ) ) ;
#1458 = ORIENTED_EDGE ( 'NONE', *, *, #1742, .T. ) ;
#1459 = EDGE_CURVE ( 'NONE', #1466, #1850, #2131, .T. ) ;
#1460 = VECTOR ( 'NONE', #1925, 1000.000000000000000 ) ;
#1461 = DIRECTION ( 'NONE',  ( 0.000000000000000000, 0.000000000000000000, 1.000000000000000000 ) ) ;
#1462 = DIRECTION ( 'NONE',  ( -0.000000000000000000, 1.000000000000000000, -0.000000000000000000 ) ) ;
#1463 = AXIS2_PLACEMENT_3D ( 'NONE', #1608, #1992, #533 ) ;
#1464 = PRODUCT_DEFINITION ( 'UNKNOWN', '', #2059, #298 ) ;
#1465 = DIRECTION ( 'NONE',  ( -0.000000000000000000, -1.000000000000000000, -0.000000000000000000 ) ) ;
#1466 = VERTEX_POINT ( 'NONE', #173 ) ;
#1467 = CARTESIAN_POINT ( 'NONE',  ( -6.121440590403526727, 13.00000000000000000, 4.923428390776340535 ) ) ;
#1468 = EDGE_CURVE ( 'NONE', #2234, #2097, #2051, .T. ) ;
#1469 = CARTESIAN_POINT ( 'NONE',  ( -1.168651339865654615, 13.00000000000000000, -6.901757315772552026 ) ) ;
#1470 = EDGE_LOOP ( 'NONE', ( #933, #1805, #467, #1123 ) ) ;
#1471 = CARTESIAN_POINT ( 'NONE',  ( 5.456102002523899763, 13.00000000000000000, -5.651825630624694341 ) ) ;
#1472 = DIRECTION ( 'NONE',  ( -0.000000000000000000, -1.000000000000000000, -0.000000000000000000 ) ) ;
#1473 = VERTEX_POINT ( 'NONE', #396 ) ;
#1474 = CYLINDRICAL_SURFACE ( 'NONE', #2382, 1.000000000000000444 ) ;
#1475 = EDGE_CURVE ( 'NONE', #1644, #1105, #1122, .T. ) ;
#1476 = DIRECTION ( 'NONE',  ( -0.000000000000000000, -1.000000000000000000, -0.000000000000000000 ) ) ;
#1477 = ORIENTED_EDGE ( 'NONE', *, *, #269, .T. ) ;
#1478 = AXIS2_PLACEMENT_3D ( 'NONE', #848, #2127, #2342 ) ;
#1479 = DIRECTION ( 'NONE',  ( -0.000000000000000000, -1.000000000000000000, -0.000000000000000000 ) ) ;
#1480 = CIRCLE ( 'NONE', #1788, 1.000000000000000000 ) ;
#1481 = ORIENTED_EDGE ( 'NONE', *, *, #1053, .F. ) ;
#1482 = AXIS2_PLACEMENT_3D ( 'NONE', #672, #1027, #2164 ) ;
#1483 = DIRECTION ( 'NONE',  ( -0.000000000000000000, -1.000000000000000000, -0.000000000000000000 ) ) ;
#1484 = ORIENTED_EDGE ( 'NONE', *, *, #2004, .F. ) ;
#1485 = LINE ( 'NONE', #905, #1864 ) ;
#1486 = CARTESIAN_POINT ( 'NONE',  ( 3.557203225484346198, 0.000000000000000000, 7.985653965361175111 ) ) ;
#1487 = CARTESIAN_POINT ( 'NONE',  ( 6.814758049487813274, 0.000000000000000000, -1.599710200921544034 ) ) ;
#1488 = EDGE_CURVE ( 'NONE', #2159, #1105, #2363, .T. ) ;
#1489 = EDGE_LOOP ( 'NONE', ( #598, #1095, #861, #1746 ) ) ;
#1490 = ORIENTED_EDGE ( 'NONE', *, *, #1785, .T. ) ;
#1491 = ORIENTED_EDGE ( 'NONE', *, *, #2160, .T. ) ;
#1492 = EDGE_CURVE ( 'NONE', #1610, #1928, #830, .T. ) ;
#1493 = LINE ( 'NONE', #974, #1911 ) ;
#1494 = EDGE_LOOP ( 'NONE', ( #1458, #157, #1455, #2341 ) ) ;
#1495 = AXIS2_PLACEMENT_3D ( 'NONE', #292, #319, #332 ) ;
#1496 = LINE ( 'NONE', #2374, #2151 ) ;
#1497 = ORIENTED_EDGE ( 'NONE', *, *, #2269, .T. ) ;
#1498 = DIRECTION ( 'NONE',  ( 0.000000000000000000, 0.000000000000000000, -1.000000000000000000 ) ) ;
#1499 = ORIENTED_EDGE ( 'NONE', *, *, #1445, .F. ) ;
#1500 = CARTESIAN_POINT ( 'NONE',  ( 4.041334437186266003E-16, 3.000000000000000000, -3.300000000000000266 ) ) ;
#1501 = CARTESIAN_POINT ( 'NONE',  ( 1.459495761333400310, 0.000000000000000000, 8.619410430217156360 ) ) ;
#1502 = AXIS2_PLACEMENT_3D ( 'NONE', #819, #2108, #101 ) ;
#1503 = ORIENTED_EDGE ( 'NONE', *, *, #2307, .T. ) ;
#1504 = ORIENTED_EDGE ( 'NONE', *, *, #602, .T. ) ;
#1505 = ORIENTED_EDGE ( 'NONE', *, *, #994, .T. ) ;
#1506 = VERTEX_POINT ( 'NONE', #354 ) ;
#1507 = VECTOR ( 'NONE', #767, 1000.000000000000227 ) ;
#1508 = CYLINDRICAL_SURFACE ( 'NONE', #1981, 1.000000000000000000 ) ;
#1509 = ORIENTED_EDGE ( 'NONE', *, *, #1555, .T. ) ;
#1510 = ADVANCED_FACE ( 'NONE', ( #1306, #1097 ), #206, .T. ) ;
#1511 = CYLINDRICAL_SURFACE ( 'NONE', #1386, 1.000000000000000000 ) ;
#1512 = ORIENTED_EDGE ( 'NONE', *, *, #1271, .F. ) ;
#1513 = CARTESIAN_POINT ( 'NONE',  ( 8.193254740008677928, 13.00000000000000000, -3.048760536218086070 ) ) ;
#1514 = CARTESIAN_POINT ( 'NONE',  ( -0.7299171891519682376, 0.000000000000000000, 7.711577637768426641 ) ) ;
#1515 = EDGE_LOOP ( 'NONE', ( #2166, #741, #947, #1683 ) ) ;
#1516 = LINE ( 'NONE', #1669, #1740 ) ;
#1517 = DIRECTION ( 'NONE',  ( -0.000000000000000000, -1.000000000000000000, -0.000000000000000000 ) ) ;
#1518 = ORIENTED_EDGE ( 'NONE', *, *, #1179, .F. ) ;
#1519 = ORIENTED_EDGE ( 'NONE', *, *, #2089, .T. ) ;
#1520 = CARTESIAN_POINT ( 'NONE',  ( 0.5844612390744903241, 0.000000000000000000, -6.975557688099833342 ) ) ;
#1521 = ADVANCED_BREP_SHAPE_REPRESENTATION ( 'Cutting lenght regulator handle', ( #263, #828 ), #1403 ) ;
#1522 = EDGE_LOOP ( 'NONE', ( #2155, #1001, #759, #2337 ) ) ;
#1523 = CIRCLE ( 'NONE', #1677, 1.000000000000000000 ) ;
#1524 = ADVANCED_FACE ( 'NONE', ( #2362 ), #27, .T. ) ;
#1525 = AXIS2_PLACEMENT_3D ( 'NONE', #2330, #2143, #1426 ) ;
#1526 = DIRECTION ( 'NONE',  ( 0.000000000000000000, 0.000000000000000000, -1.000000000000000000 ) ) ;
#1527 = ORIENTED_EDGE ( 'NONE', *, *, #1578, .F. ) ;
#1528 = CARTESIAN_POINT ( 'NONE',  ( 1.741975748993294548, 13.00000000000000000, 7.660137238383015301 ) ) ;
#1529 = AXIS2_PLACEMENT_3D ( 'NONE', #876, #123, #1390 ) ;
#1530 = ADVANCED_FACE ( 'NONE', ( #2178 ), #816, .F. ) ;
#1531 = CIRCLE ( 'NONE', #519, 0.9999999999999991118 ) ;
#1532 = ORIENTED_EDGE ( 'NONE', *, *, #1905, .T. ) ;
#1533 = DIRECTION ( 'NONE',  ( 0.000000000000000000, 1.000000000000000000, -0.000000000000000000 ) ) ;
#1534 = AXIS2_PLACEMENT_3D ( 'NONE', #282, #1149, #1716 ) ;
#1535 = DIRECTION ( 'NONE',  ( 0.000000000000000000, 0.000000000000000000, -1.000000000000000000 ) ) ;
#1536 = ORIENTED_EDGE ( 'NONE', *, *, #998, .F. ) ;
#1537 = FACE_OUTER_BOUND ( 'NONE', #78, .T. ) ;
#1538 = EDGE_CURVE ( 'NONE', #2368, #1676, #1718, .T. ) ;
#1539 = EDGE_LOOP ( 'NONE', ( #424, #351, #1407, #2196 ) ) ;
#1540 = CARTESIAN_POINT ( 'NONE',  ( 0.000000000000000000, 3.000000000000000000, 3.300000000000000266 ) ) ;
#1541 = ORIENTED_EDGE ( 'NONE', *, *, #1230, .F. ) ;
#1542 = DIRECTION ( 'NONE',  ( -0.000000000000000000, -1.000000000000000000, -0.000000000000000000 ) ) ;
#1543 = AXIS2_PLACEMENT_3D ( 'NONE', #1782, #889, #1955 ) ;
#1544 = ORIENTED_EDGE ( 'NONE', *, *, #1297, .T. ) ;
#1545 = CARTESIAN_POINT ( 'NONE',  ( -0.7681699802770229901, 13.00000000000000000, -7.818062221697454461 ) ) ;
#1546 = CARTESIAN_POINT ( 'NONE',  ( 2.300849968865495754, 0.000000000000000000, -6.611058116577149590 ) ) ;
#1547 = VERTEX_POINT ( 'NONE', #1933 ) ;
#1548 = VERTEX_POINT ( 'NONE', #825 ) ;
#1549 = CIRCLE ( 'NONE', #85, 1.000000000000000000 ) ;
#1550 = CARTESIAN_POINT ( 'NONE',  ( 2.300849968865495754, 13.00000000000000000, -6.611058116577149590 ) ) ;
#1551 = CIRCLE ( 'NONE', #1890, 0.9999999999999991118 ) ;
#1552 = CARTESIAN_POINT ( 'NONE',  ( -7.535642145047945384, 13.00000000000000000, 2.219522354633586492 ) ) ;
#1553 = CARTESIAN_POINT ( 'NONE',  ( 7.823523546506804038, 13.00000000000000000, 0.7103951985966068250 ) ) ;
#1554 = APPLICATION_PROTOCOL_DEFINITION ( 'draft international standard', 'automotive_design', 1998, #1139 ) ;
#1555 = EDGE_CURVE ( 'NONE', #2220, #1634, #62, .T. ) ;
#1556 = CARTESIAN_POINT ( 'NONE',  ( 0.1083863091930492295, 13.00000000000000000, -7.854962407861093787 ) ) ;
#1557 = DIRECTION ( 'NONE',  ( -0.000000000000000000, -1.000000000000000000, -0.000000000000000000 ) ) ;
#1558 = ORIENTED_EDGE ( 'NONE', *, *, #2179, .F. ) ;
#1559 = EDGE_CURVE ( 'NONE', #524, #1620, #631, .T. ) ;
#1560 = CARTESIAN_POINT ( 'NONE',  ( 3.557203225484346198, 13.00000000000000000, 6.985653965361175111 ) ) ;
#1561 = DIRECTION ( 'NONE',  ( -0.000000000000000000, -1.000000000000000000, -0.000000000000000000 ) ) ;
#1562 = DIRECTION ( 'NONE',  ( -0.000000000000000000, -1.000000000000000000, -0.000000000000000000 ) ) ;
#1564 = AXIS2_PLACEMENT_3D ( 'NONE', #473, #163, #2310 ) ;
#1563 = FILL_AREA_STYLE ('',( #1392 ) ) ;
#1565 = VERTEX_POINT ( 'NONE', #953 ) ;
#1566 = FACE_OUTER_BOUND ( 'NONE', #199, .T. ) ;
#1567 = CARTESIAN_POINT ( 'NONE',  ( -2.873466758195392767, 0.000000000000000000, 8.256364383397393425 ) ) ;
#1568 = EDGE_LOOP ( 'NONE', ( #2304, #1481, #1342, #2280 ) ) ;
#1569 = CARTESIAN_POINT ( 'NONE',  ( -3.689177353146964933, 13.00000000000000000, -6.935571532178204102 ) ) ;
#1570 = EDGE_CURVE ( 'NONE', #475, #616, #2080, .T. ) ;
#1571 = DIRECTION ( 'NONE',  ( 0.000000000000000000, 1.000000000000000000, -0.000000000000000000 ) ) ;
#1572 = EDGE_CURVE ( 'NONE', #1325, #1294, #2015, .T. ) ;
#1573 = CARTESIAN_POINT ( 'NONE',  ( -7.746537462809919283, 13.00000000000000000, 4.051607258751480423 ) ) ;
#1574 =( NAMED_UNIT ( * ) SI_UNIT ( $, .STERADIAN. ) SOLID_ANGLE_UNIT ( ) );
#1575 = CYLINDRICAL_SURFACE ( 'NONE', #654, 0.9999999999999991118 ) ;
#1576 = CIRCLE ( 'NONE', #765, 0.9999999999999991118 ) ;
#1577 = ORIENTED_EDGE ( 'NONE', *, *, #1847, .T. ) ;
#1578 = EDGE_CURVE ( 'NONE', #1371, #734, #1977, .T. ) ;
#1579 = CARTESIAN_POINT ( 'NONE',  ( -7.535642145047945384, 0.000000000000000000, 2.219522354633586492 ) ) ;
#1580 = VECTOR ( 'NONE', #1112, 1000.000000000000000 ) ;
#1581 = DIRECTION ( 'NONE',  ( -0.000000000000000000, -1.000000000000000000, -0.000000000000000000 ) ) ;
#1582 = CARTESIAN_POINT ( 'NONE',  ( -5.534270501030276179, 0.000000000000000000, 5.575305555964518156 ) ) ;
#1583 = EDGE_CURVE ( 'NONE', #1610, #12, #617, .T. ) ;
#1584 = DIRECTION ( 'NONE',  ( 0.000000000000000000, 0.000000000000000000, -1.000000000000000000 ) ) ;
#1585 = CARTESIAN_POINT ( 'NONE',  ( -1.168651339865654615, 13.00000000000000000, -7.901757315772552914 ) ) ;
#1586 = DIRECTION ( 'NONE',  ( 0.000000000000000000, 1.000000000000000000, -0.000000000000000000 ) ) ;
#1587 = CARTESIAN_POINT ( 'NONE',  ( 2.887671522679878144, 13.00000000000000000, 4.999468741347804723 ) ) ;
#1588 = ORIENTED_EDGE ( 'NONE', *, *, #202, .T. ) ;
#1589 = CARTESIAN_POINT ( 'NONE',  ( 0.5844612390744903241, 0.000000000000000000, -6.975557688099833342 ) ) ;
#1590 = DIRECTION ( 'NONE',  ( -0.000000000000000000, -1.000000000000000000, -0.000000000000000000 ) ) ;
#1591 = FACE_OUTER_BOUND ( 'NONE', #1470, .T. ) ;
#1592 = DIRECTION ( 'NONE',  ( -0.000000000000000000, -1.000000000000000000, -0.000000000000000000 ) ) ;
#1593 = EDGE_CURVE ( 'NONE', #100, #964, #2327, .T. ) ;
#1594 = CARTESIAN_POINT ( 'NONE',  ( 7.504006394748245157, 13.00000000000000000, -2.324235368569815829 ) ) ;
#1595 = DIRECTION ( 'NONE',  ( 0.000000000000000000, 0.000000000000000000, -1.000000000000000000 ) ) ;
#1596 = VECTOR ( 'NONE', #2024, 1000.000000000000000 ) ;
#1597 = DIRECTION ( 'NONE',  ( 0.000000000000000000, 0.000000000000000000, -1.000000000000000000 ) ) ;
#1598 = VERTEX_POINT ( 'NONE', #2115 ) ;
#1599 = AXIS2_PLACEMENT_3D ( 'NONE', #1963, #1421, #1213 ) ;
#1600 = CARTESIAN_POINT ( 'NONE',  ( -5.773502491477397136, 13.00000000000000000, 0.001062525713984088793 ) ) ;
#1601 = AXIS2_PLACEMENT_3D ( 'NONE', #880, #2157, #1595 ) ;
#1602 = DIRECTION ( 'NONE',  ( -0.000000000000000000, -1.000000000000000000, -0.000000000000000000 ) ) ;
#1603 = EDGE_CURVE ( 'NONE', #2009, #365, #1754, .T. ) ;
#1604 = CARTESIAN_POINT ( 'NONE',  ( -7.746537462809919283, 0.000000000000000000, 4.051607258751480423 ) ) ;
#1605 = EDGE_LOOP ( 'NONE', ( #274, #226 ) ) ;
#1606 = DIRECTION ( 'NONE',  ( -0.000000000000000000, -1.000000000000000000, -0.000000000000000000 ) ) ;
#1607 = CARTESIAN_POINT ( 'NONE',  ( 1.459495761333400310, 13.00000000000000000, 7.619410430217159025 ) ) ;
#1608 = CARTESIAN_POINT ( 'NONE',  ( -0.7299171891519682376, 13.00000000000000000, 8.711577637768426641 ) ) ;
#1609 = EDGE_CURVE ( 'NONE', #2161, #2234, #1332, .T. ) ;
#1610 = VERTEX_POINT ( 'NONE', #626 ) ;
#1611 = VECTOR ( 'NONE', #615, 1000.000000000000114 ) ;
#1612 = DIRECTION ( 'NONE',  ( -0.000000000000000000, -1.000000000000000000, -0.000000000000000000 ) ) ;
#1613 = CARTESIAN_POINT ( 'NONE',  ( 2.300849968865495754, 13.00000000000000000, -7.611058116577149590 ) ) ;
#1614 = VERTEX_POINT ( 'NONE', #82 ) ;
#1615 = AXIS2_PLACEMENT_3D ( 'NONE', #1099, #2003, #3 ) ;
#1616 = CARTESIAN_POINT ( 'NONE',  ( -6.961518499045663333, 0.000000000000000000, 0.7329803458770398628 ) ) ;
#1617 = CARTESIAN_POINT ( 'NONE',  ( 2.790829481068790585, 0.000000000000000000, 7.343259005955016683 ) ) ;
#1618 = DIRECTION ( 'NONE',  ( -0.000000000000000000, -1.000000000000000000, -0.000000000000000000 ) ) ;
#1619 = ORIENTED_EDGE ( 'NONE', *, *, #1053, .T. ) ;
#1620 = VERTEX_POINT ( 'NONE', #1182 ) ;
#1621 = ADVANCED_FACE ( 'NONE', ( #235 ), #97, .F. ) ;
#1622 = DIRECTION ( 'NONE',  ( 0.000000000000000000, 0.000000000000000000, 1.000000000000000000 ) ) ;
#1623 = VERTEX_POINT ( 'NONE', #464 ) ;
#1624 = DIRECTION ( 'NONE',  ( -0.000000000000000000, -1.000000000000000000, -0.000000000000000000 ) ) ;
#1625 = ORIENTED_EDGE ( 'NONE', *, *, #1745, .F. ) ;
#1626 = DIRECTION ( 'NONE',  ( 0.000000000000000000, -0.000000000000000000, 1.000000000000000000 ) ) ;
#1627 = DIRECTION ( 'NONE',  ( 0.000000000000000000, 0.000000000000000000, 1.000000000000000000 ) ) ;
#1628 = CARTESIAN_POINT ( 'NONE',  ( 7.401065066058484021, 0.000000000000000000, 2.633708015119715640 ) ) ;
#1629 = AXIS2_PLACEMENT_3D ( 'NONE', #1857, #914, #735 ) ;
#1630 = ORIENTED_EDGE ( 'NONE', *, *, #415, .F. ) ;
#1631 = EDGE_CURVE ( 'NONE', #249, #878, #1168, .T. ) ;
#1632 = AXIS2_PLACEMENT_3D ( 'NONE', #108, #471, #838 ) ;
#1633 = DIRECTION ( 'NONE',  ( 0.000000000000000000, 0.000000000000000000, 1.000000000000000000 ) ) ;
#1634 = VERTEX_POINT ( 'NONE', #1528 ) ;
#1635 = CIRCLE ( 'NONE', #599, 0.9999999999999974465 ) ;
#1636 = AXIS2_PLACEMENT_3D ( 'NONE', #1748, #1199, #102 ) ;
#1637 = EDGE_CURVE ( 'NONE', #1817, #2352, #2261, .T. ) ;
#1638 = CARTESIAN_POINT ( 'NONE',  ( -3.973879106806396777, 0.000000000000000000, 6.776464186095195963 ) ) ;
#1639 = VERTEX_POINT ( 'NONE', #2093 ) ;
#1640 = CARTESIAN_POINT ( 'NONE',  ( 5.773502696795161704, 13.00000000000000000, -0.001062407224089526253 ) ) ;
#1641 = CARTESIAN_POINT ( 'NONE',  ( 7.198041442272312018, 0.000000000000000000, -3.146487154949664244 ) ) ;
#1642 = ORIENTED_EDGE ( 'NONE', *, *, #1917, .T. ) ;
#1643 = DIRECTION ( 'NONE',  ( -0.000000000000000000, -1.000000000000000000, -0.000000000000000000 ) ) ;
#1644 = VERTEX_POINT ( 'NONE', #1207 ) ;
#1645 = ADVANCED_FACE ( 'NONE', ( #1896 ), #1908, .T. ) ;
#1646 = DIRECTION ( 'NONE',  ( -0.000000000000000000, -1.000000000000000000, -0.000000000000000000 ) ) ;
#1647 = EDGE_CURVE ( 'NONE', #12, #534, #707, .T. ) ;
#1648 = DIRECTION ( 'NONE',  ( -0.000000000000000000, -1.000000000000000000, -0.000000000000000000 ) ) ;
#1649 = ORIENTED_EDGE ( 'NONE', *, *, #591, .T. ) ;
#1650 = AXIS2_PLACEMENT_3D ( 'NONE', #2095, #441, #997 ) ;
#1651 = DIRECTION ( 'NONE',  ( -0.000000000000000000, -1.000000000000000000, -0.000000000000000000 ) ) ;
#1652 = EDGE_CURVE ( 'NONE', #330, #2175, #2141, .T. ) ;
#1653 = DIRECTION ( 'NONE',  ( 0.000000000000000000, -0.000000000000000000, 1.000000000000000000 ) ) ;
#1654 = CIRCLE ( 'NONE', #1463, 0.9999999999999991118 ) ;
#1655 = ORIENTED_EDGE ( 'NONE', *, *, #2371, .T. ) ;
#1656 = DIRECTION ( 'NONE',  ( 0.000000000000000000, 0.000000000000000000, -1.000000000000000000 ) ) ;
#1657 = AXIS2_PLACEMENT_3D ( 'NONE', #2086, #567, #596 ) ;
#1658 = VERTEX_POINT ( 'NONE', #290 ) ;
#1659 = ORIENTED_EDGE ( 'NONE', *, *, #8, .T. ) ;
#1660 = LINE ( 'NONE', #1300, #65 ) ;
#1661 = EDGE_CURVE ( 'NONE', #1620, #35, #553, .T. ) ;
#1662 = ORIENTED_EDGE ( 'NONE', *, *, #650, .F. ) ;
#1663 = FACE_BOUND ( 'NONE', #1783, .T. ) ;
#1664 = VERTEX_POINT ( 'NONE', #1763 ) ;
#1665 = CARTESIAN_POINT ( 'NONE',  ( 0.000000000000000000, 3.000000000000000000, 0.000000000000000000 ) ) ;
#1666 = ORIENTED_EDGE ( 'NONE', *, *, #732, .F. ) ;
#1667 = CARTESIAN_POINT ( 'NONE',  ( 2.058430868876506281, 13.00000000000000000, -7.581229740549180640 ) ) ;
#1668 = ADVANCED_FACE ( 'NONE', ( #2309 ), #1054, .T. ) ;
#1669 = CARTESIAN_POINT ( 'NONE',  ( -4.439532684784680328, 13.00000000000000000, -6.480951439538970682 ) ) ;
#1670 = CARTESIAN_POINT ( 'NONE',  ( 6.690240403400430580, 13.00000000000000000, -4.117385744090632294 ) ) ;
#1671 = VERTEX_POINT ( 'NONE', #1254 ) ;
#1672 = ORIENTED_EDGE ( 'NONE', *, *, #2144, .F. ) ;
#1673 = AXIS2_PLACEMENT_3D ( 'NONE', #1976, #1988, #1259 ) ;
#1674 = DIRECTION ( 'NONE',  ( 0.000000000000000000, 0.000000000000000000, 1.000000000000000000 ) ) ;
#1675 = AXIS2_PLACEMENT_3D ( 'NONE', #259, #993, #1730 ) ;
#1676 = VERTEX_POINT ( 'NONE', #2152 ) ;
#1677 = AXIS2_PLACEMENT_3D ( 'NONE', #2066, #2103, #437 ) ;
#1678 = AXIS2_PLACEMENT_3D ( 'NONE', #2267, #2090, #79 ) ;
#1679 = FACE_OUTER_BOUND ( 'NONE', #1539, .T. ) ;
#1680 = ORIENTED_EDGE ( 'NONE', *, *, #2359, .T. ) ;
#1681 = AXIS2_PLACEMENT_3D ( 'NONE', #222, #2025, #748 ) ;
#1682 = CARTESIAN_POINT ( 'NONE',  ( -7.672796599221045177, 13.00000000000000000, -1.685341024220367023 ) ) ;
#1683 = ORIENTED_EDGE ( 'NONE', *, *, #1271, .T. ) ;
#1684 = CARTESIAN_POINT ( 'NONE',  ( -3.973879106806396777, 13.00000000000000000, 6.776464186095195963 ) ) ;
#1685 = EDGE_CURVE ( 'NONE', #734, #1312, #255, .T. ) ;
#1686 = LINE ( 'NONE', #386, #1580 ) ;
#1687 = VERTEX_POINT ( 'NONE', #682 ) ;
#1688 = ORIENTED_EDGE ( 'NONE', *, *, #2173, .T. ) ;
#1689 = ORIENTED_EDGE ( 'NONE', *, *, #2014, .F. ) ;
#1690 = ADVANCED_FACE ( 'NONE', ( #1941 ), #1222, .F. ) ;
#1691 = CARTESIAN_POINT ( 'NONE',  ( 3.592247043050032840, 0.000000000000000000, 6.986268188571039595 ) ) ;
#1692 = ORIENTED_EDGE ( 'NONE', *, *, #1570, .F. ) ;
#1693 = AXIS2_PLACEMENT_3D ( 'NONE', #2270, #1920, #268 ) ;
#1694 = CARTESIAN_POINT ( 'NONE',  ( 3.557203225484346198, 0.000000000000000000, 6.985653965361175111 ) ) ;
#1695 = ORIENTED_EDGE ( 'NONE', *, *, #1951, .F. ) ;
#1696 = DIRECTION ( 'NONE',  ( -0.000000000000000000, -1.000000000000000000, -0.000000000000000000 ) ) ;
#1697 = CARTESIAN_POINT ( 'NONE',  ( -4.530021449170863690, 0.000000000000000000, -7.476848915948998808 ) ) ;
#1698 = DIRECTION ( 'NONE',  ( 0.000000000000000000, 0.000000000000000000, -1.000000000000000000 ) ) ;
#1699 = VECTOR ( 'NONE', #725, 1000.000000000000000 ) ;
#1700 = CARTESIAN_POINT ( 'NONE',  ( -7.736138997295291198, 13.00000000000000000, 1.365406692332890248 ) ) ;
#1701 = VERTEX_POINT ( 'NONE', #1954 ) ;
#1702 = ORIENTED_EDGE ( 'NONE', *, *, #1011, .T. ) ;
#1703 = DIRECTION ( 'NONE',  ( 0.000000000000000000, -0.000000000000000000, 1.000000000000000000 ) ) ;
#1704 = EDGE_CURVE ( 'NONE', #2097, #1938, #1242, .T. ) ;
#1705 = EDGE_LOOP ( 'NONE', ( #890, #884, #549, #1135 ) ) ;
#1706 = DIRECTION ( 'NONE',  ( 0.000000000000000000, 0.000000000000000000, -1.000000000000000000 ) ) ;
#1707 = ORIENTED_EDGE ( 'NONE', *, *, #1019, .F. ) ;
#1708 = CARTESIAN_POINT ( 'NONE',  ( -4.349043920398497853, 0.000000000000000000, -5.485053963128945220 ) ) ;
#1709 = LINE ( 'NONE', #827, #726 ) ;
#1710 = EDGE_CURVE ( 'NONE', #1294, #2268, #661, .T. ) ;
#1711 = CARTESIAN_POINT ( 'NONE',  ( 6.814758049487813274, 13.00000000000000000, -1.599710200921544034 ) ) ;
#1712 = ORIENTED_EDGE ( 'NONE', *, *, #2217, .T. ) ;
#1713 = CYLINDRICAL_SURFACE ( 'NONE', #2332, 1.000000000000000000 ) ;
#1714 = EDGE_LOOP ( 'NONE', ( #252, #1867, #312, #91, #1509, #597, #1975, #2092, #885, #1150, #2171, #190, #1262, #623, #1680, #1878, #1712, #1532, #1288, #1324, #2111, #382, #1013, #349, #1544, #931, #2040, #1383, #1825, #2379, #345, #1491, #389, #622, #1901, #60, #360, #1504, #1759, #390, #1339, #1197, #1688, #2190, #1159, #1702, #727, #2067, #1184, #1907, #587, #1802, #1258, #1871, #1881, #680, #1519, #2005 ) ) ;
#1715 = AXIS2_PLACEMENT_3D ( 'NONE', #642, #1744, #270 ) ;
#1716 = DIRECTION ( 'NONE',  ( 0.000000000000000000, 0.000000000000000000, -1.000000000000000000 ) ) ;
#1717 = ORIENTED_EDGE ( 'NONE', *, *, #673, .F. ) ;
#1718 = LINE ( 'NONE', #1553, #253 ) ;
#1719 = CIRCLE ( 'NONE', #446, 0.9999999999999991118 ) ;
#1720 =( NAMED_UNIT ( * ) PLANE_ANGLE_UNIT ( ) SI_UNIT ( $, .RADIAN. ) );
#1721 = AXIS2_PLACEMENT_3D ( 'NONE', #2283, #447, #613 ) ;
#1722 = ORIENTED_EDGE ( 'NONE', *, *, #2163, .F. ) ;
#1723 = CARTESIAN_POINT ( 'NONE',  ( -6.453541138633094754, 13.00000000000000000, -2.711421540809280994 ) ) ;
#1724 = DIRECTION ( 'NONE',  ( 0.000000000000000000, 0.000000000000000000, -1.000000000000000000 ) ) ;
#1725 = VERTEX_POINT ( 'NONE', #515 ) ;
#1726 = VERTEX_POINT ( 'NONE', #1582 ) ;
#1727 = PLANE ( 'NONE',  #2136 ) ;
#1728 = CARTESIAN_POINT ( 'NONE',  ( 0.5844612390744903241, 13.00000000000000000, -6.975557688099833342 ) ) ;
#1729 = EDGE_CURVE ( 'NONE', #702, #1610, #2102, .T. ) ;
#1730 = DIRECTION ( 'NONE',  ( 0.000000000000000000, 0.000000000000000000, -1.000000000000000000 ) ) ;
#1731 = CYLINDRICAL_SURFACE ( 'NONE', #2253, 0.9999999999999991118 ) ;
#1732 = VECTOR ( 'NONE', #1581, 1000.000000000000000 ) ;
#1733 = EDGE_LOOP ( 'NONE', ( #1902, #2372, #459, #1722 ) ) ;
#1734 = CARTESIAN_POINT ( 'NONE',  ( -7.672796599221045177, 13.00000000000000000, -1.685341024220367023 ) ) ;
#1735 = CARTESIAN_POINT ( 'NONE',  ( -8.420498804870870657, 13.00000000000000000, -2.349375218871807558 ) ) ;
#1736 = ORIENTED_EDGE ( 'NONE', *, *, #444, .T. ) ;
#1737 = AXIS2_PLACEMENT_3D ( 'NONE', #178, #2235, #2378 ) ;
#1738 = FACE_OUTER_BOUND ( 'NONE', #361, .T. ) ;
#1739 = CYLINDRICAL_SURFACE ( 'NONE', #692, 0.9999999999999993339 ) ;
#1740 = VECTOR ( 'NONE', #544, 1000.000000000000000 ) ;
#1741 = VECTOR ( 'NONE', #1919, 1000.000000000000114 ) ;
#1742 = EDGE_CURVE ( 'NONE', #1676, #1949, #939, .T. ) ;
#1743 = FACE_OUTER_BOUND ( 'NONE', #1935, .T. ) ;
#1744 = DIRECTION ( 'NONE',  ( -0.000000000000000000, -1.000000000000000000, -0.000000000000000000 ) ) ;
#1745 = EDGE_CURVE ( 'NONE', #1789, #333, #1826, .T. ) ;
#1746 = ORIENTED_EDGE ( 'NONE', *, *, #2179, .T. ) ;
#1747 = DIRECTION ( 'NONE',  ( 0.000000000000000000, 0.000000000000000000, -1.000000000000000000 ) ) ;
#1748 = CARTESIAN_POINT ( 'NONE',  ( 5.431398528499740586, 13.00000000000000000, 6.850129492680730792 ) ) ;
#1749 = EDGE_LOOP ( 'NONE', ( #1497, #2226, #1982, #783 ) ) ;
#1750 = ORIENTED_EDGE ( 'NONE', *, *, #1876, .T. ) ;
#1751 = DIRECTION ( 'NONE',  ( 0.000000000000000000, 0.000000000000000000, -1.000000000000000000 ) ) ;
#1752 = PLANE ( 'NONE',  #1529 ) ;
#1754 = CIRCLE ( 'NONE', #14, 1.000000000000000000 ) ;
#1753 =( NAMED_UNIT ( * ) SI_UNIT ( $, .STERADIAN. ) SOLID_ANGLE_UNIT ( ) );
#1755 = VECTOR ( 'NONE', #1781, 1000.000000000000000 ) ;
#1756 = CARTESIAN_POINT ( 'NONE',  ( 5.216804244031429505, 13.00000000000000000, 5.873426214774112530 ) ) ;
#1757 = ADVANCED_FACE ( 'NONE', ( #493 ), #1752, .F. ) ;
#1758 = CIRCLE ( 'NONE', #798, 0.9999999999999961142 ) ;
#1759 = ORIENTED_EDGE ( 'NONE', *, *, #337, .T. ) ;
#1760 = SURFACE_SIDE_STYLE ('',( #2291 ) ) ;
#1761 = EDGE_CURVE ( 'NONE', #1850, #2206, #856, .T. ) ;
#1762 = FACE_OUTER_BOUND ( 'NONE', #986, .T. ) ;
#1763 = CARTESIAN_POINT ( 'NONE',  ( -5.773502491477397136, 13.00000000000000000, 0.001062525713984088793 ) ) ;
#1764 = CARTESIAN_POINT ( 'NONE',  ( -2.848333257123068396, 0.000000000000000000, -7.394294148407411171 ) ) ;
#1765 = LINE ( 'NONE', #1246, #189 ) ;
#1766 = AXIS2_PLACEMENT_3D ( 'NONE', #1974, #1056, #2328 ) ;
#1767 = DIRECTION ( 'NONE',  ( 0.000000000000000000, 1.000000000000000000, -0.000000000000000000 ) ) ;
#1768 = LINE ( 'NONE', #2305, #989 ) ;
#1769 = AXIS2_PLACEMENT_3D ( 'NONE', #1886, #970, #87 ) ;
#1770 = CIRCLE ( 'NONE', #2085, 0.9999999999999974465 ) ;
#1771 = ADVANCED_FACE ( 'NONE', ( #1591 ), #1432, .F. ) ;
#1772 = CARTESIAN_POINT ( 'NONE',  ( 3.627290860615719925, 13.00000000000000000, 5.986882411780904079 ) ) ;
#1773 = DIRECTION ( 'NONE',  ( 0.000000000000000000, 1.000000000000000000, -0.000000000000000000 ) ) ;
#1774 = AXIS2_PLACEMENT_3D ( 'NONE', #2027, #1338, #2072 ) ;
#1775 = DIRECTION ( 'NONE',  ( 0.000000000000000000, 0.000000000000000000, -1.000000000000000000 ) ) ;
#1776 = DIRECTION ( 'NONE',  ( -0.000000000000000000, -1.000000000000000000, -0.000000000000000000 ) ) ;
#1777 = DIRECTION ( 'NONE',  ( -0.000000000000000000, -1.000000000000000000, -0.000000000000000000 ) ) ;
#1778 = CARTESIAN_POINT ( 'NONE',  ( 3.557203225484346198, 13.00000000000000000, 7.985653965361175111 ) ) ;
#1779 = ORIENTED_EDGE ( 'NONE', *, *, #2113, .T. ) ;
#1780 = DIRECTION ( 'NONE',  ( -0.000000000000000000, -1.000000000000000000, -0.000000000000000000 ) ) ;
#1781 = DIRECTION ( 'NONE',  ( -0.000000000000000000, 1.000000000000000000, -0.000000000000000000 ) ) ;
#1782 = CARTESIAN_POINT ( 'NONE',  ( -6.247119208474536833, 13.00000000000000000, -6.115379435242409123 ) ) ;
#1783 = EDGE_LOOP ( 'NONE', ( #227, #2094, #832, #2286, #518, #1851 ) ) ;
#1784 = CARTESIAN_POINT ( 'NONE',  ( 1.459495761333400310, 13.00000000000000000, 7.619410430217159025 ) ) ;
#1785 = EDGE_CURVE ( 'NONE', #1284, #895, #2124, .T. ) ;
#1786 = CARTESIAN_POINT ( 'NONE',  ( 6.998491643263422546, 13.00000000000000000, 0.1453090470846524485 ) ) ;
#1787 =( GEOMETRIC_REPRESENTATION_CONTEXT ( 3 ) GLOBAL_UNCERTAINTY_ASSIGNED_CONTEXT ( ( #854 ) ) GLOBAL_UNIT_ASSIGNED_CONTEXT ( ( #74, #1720, #1574 ) ) REPRESENTATION_CONTEXT ( 'NONE', 'WORKASPACE' ) );
#1788 = AXIS2_PLACEMENT_3D ( 'NONE', #922, #1253, #1622 ) ;
#1789 = VERTEX_POINT ( 'NONE', #1231 ) ;
#1790 = CARTESIAN_POINT ( 'NONE',  ( -7.746537462809919283, 13.00000000000000000, 4.051607258751480423 ) ) ;
#1791 = AXIS2_PLACEMENT_3D ( 'NONE', #485, #521, #347 ) ;
#1792 = EDGE_LOOP ( 'NONE', ( #803, #200, #948, #992 ) ) ;
#1793 = AXIS2_PLACEMENT_3D ( 'NONE', #1415, #2135, #2145 ) ;
#1794 = CARTESIAN_POINT ( 'NONE',  ( 7.198041442272312018, 13.00000000000000000, -3.146487154949664244 ) ) ;
#1795 = FACE_OUTER_BOUND ( 'NONE', #1749, .T. ) ;
#1796 = PRESENTATION_LAYER_ASSIGNMENT (  '', '', ( #2306 ) ) ;
#1797 = ORIENTED_EDGE ( 'NONE', *, *, #436, .T. ) ;
#1798 = DIRECTION ( 'NONE',  ( 0.000000000000000000, 0.000000000000000000, 1.000000000000000000 ) ) ;
#1799 = CARTESIAN_POINT ( 'NONE',  ( 5.773502696795159927, 13.00000000000000000, -0.001062407224089109703 ) ) ;
#1800 = EDGE_CURVE ( 'NONE', #177, #1658, #1408, .T. ) ;
#1801 = CARTESIAN_POINT ( 'NONE',  ( 0.000000000000000000, 4.000000000000000000, 0.000000000000000000 ) ) ;
#1802 = ORIENTED_EDGE ( 'NONE', *, *, #945, .T. ) ;
#1803 = VECTOR ( 'NONE', #117, 1000.000000000000000 ) ;
#1804 = CARTESIAN_POINT ( 'NONE',  ( 4.041334437186266003E-16, 3.000000000000000000, -3.300000000000000266 ) ) ;
#1805 = ORIENTED_EDGE ( 'NONE', *, *, #379, .F. ) ;
#1806 = CARTESIAN_POINT ( 'NONE',  ( -0.7299171891519682376, 13.00000000000000000, 7.711577637768426641 ) ) ;
#1807 = CIRCLE ( 'NONE', #1769, 1.000000000000000000 ) ;
#1808 = EDGE_CURVE ( 'NONE', #2268, #541, #2207, .T. ) ;
#1809 = CARTESIAN_POINT ( 'NONE',  ( -0.2177502879112247491, 0.000000000000000000, 7.852691693493214053 ) ) ;
#1810 = ORIENTED_EDGE ( 'NONE', *, *, #1124, .F. ) ;
#1811 = DIRECTION ( 'NONE',  ( -0.000000000000000000, -1.000000000000000000, -0.000000000000000000 ) ) ;
#1812 = AXIS2_PLACEMENT_3D ( 'NONE', #1143, #251, #1310 ) ;
#1813 = LINE ( 'NONE', #496, #835 ) ;
#1814 = DIRECTION ( 'NONE',  ( 0.000000000000000000, 0.000000000000000000, -1.000000000000000000 ) ) ;
#1815 = ORIENTED_EDGE ( 'NONE', *, *, #2273, .F. ) ;
#1816 = CARTESIAN_POINT ( 'NONE',  ( 1.816011768887515698, 0.000000000000000000, -8.551401364521211690 ) ) ;
#1817 = VERTEX_POINT ( 'NONE', #1806 ) ;
#1818 = DIRECTION ( 'NONE',  ( 0.000000000000000000, 0.000000000000000000, -1.000000000000000000 ) ) ;
#1819 = EDGE_LOOP ( 'NONE', ( #1996, #996, #70, #728 ) ) ;
#1820 = CARTESIAN_POINT ( 'NONE',  ( -4.836465842949893457, 13.00000000000000000, 7.282373390033322735 ) ) ;
#1821 = DIRECTION ( 'NONE',  ( -0.000000000000000000, -1.000000000000000000, -0.000000000000000000 ) ) ;
#1822 = EDGE_CURVE ( 'NONE', #333, #34, #160, .T. ) ;
#1823 = CARTESIAN_POINT ( 'NONE',  ( 3.557203225484346198, 0.000000000000000000, 7.985653965361175111 ) ) ;
#1824 = VECTOR ( 'NONE', #293, 1000.000000000000000 ) ;
#1825 = ORIENTED_EDGE ( 'NONE', *, *, #961, .T. ) ;
#1826 = CIRCLE ( 'NONE', #864, 0.9999999999999970024 ) ;
#1827 = CARTESIAN_POINT ( 'NONE',  ( -2.688309519542689152, 13.00000000000000000, -7.381407314873547953 ) ) ;
#1828 = AXIS2_PLACEMENT_3D ( 'NONE', #532, #1047, #1072 ) ;
#1829 = DIRECTION ( 'NONE',  ( 0.000000000000000000, 0.000000000000000000, -1.000000000000000000 ) ) ;
#1830 = VERTEX_POINT ( 'NONE', #1985 ) ;
#1831 = CARTESIAN_POINT ( 'NONE',  ( -3.111292370662898765, 13.00000000000000000, 6.270554982157068302 ) ) ;
#1832 = CARTESIAN_POINT ( 'NONE',  ( 6.513570448296398752, 13.00000000000000000, 4.391535270952340753 ) ) ;
#1833 = CARTESIAN_POINT ( 'NONE',  ( 4.791860051684745159, 0.000000000000000000, -6.224970623705718964 ) ) ;
#1834 = EDGE_CURVE ( 'NONE', #180, #1639, #1719, .T. ) ;
#1835 = VERTEX_POINT ( 'NONE', #1804 ) ;
#1836 = VERTEX_POINT ( 'NONE', #730 ) ;
#1837 = CARTESIAN_POINT ( 'NONE',  ( 8.059645863676001554, 0.000000000000000000, 3.386218036986186064 ) ) ;
#1838 = CIRCLE ( 'NONE', #370, 1.000000000000000000 ) ;
#1839 = VERTEX_POINT ( 'NONE', #2381 ) ;
#1840 = ADVANCED_FACE ( 'NONE', ( #1442 ), #2006, .T. ) ;
#1841 = CARTESIAN_POINT ( 'NONE',  ( -2.873466758195392767, 13.00000000000000000, 7.256364383397394313 ) ) ;
#1842 = ORIENTED_EDGE ( 'NONE', *, *, #1685, .F. ) ;
#1843 = AXIS2_PLACEMENT_3D ( 'NONE', #1823, #1465, #2041 ) ;
#1844 = DIRECTION ( 'NONE',  ( 0.000000000000000000, 1.000000000000000000, -0.000000000000000000 ) ) ;
#1845 = ORIENTED_EDGE ( 'NONE', *, *, #1475, .F. ) ;
#1846 = FACE_OUTER_BOUND ( 'NONE', #1350, .T. ) ;
#1847 = EDGE_CURVE ( 'NONE', #1839, #34, #1252, .T. ) ;
#1848 = VECTOR ( 'NONE', #2146, 1000.000000000000000 ) ;
#1849 = DIRECTION ( 'NONE',  ( 0.000000000000000000, 0.000000000000000000, -1.000000000000000000 ) ) ;
#1850 = VERTEX_POINT ( 'NONE', #1827 ) ;
#1851 = ORIENTED_EDGE ( 'NONE', *, *, #1468, .F. ) ;
#1852 = CARTESIAN_POINT ( 'NONE',  ( -5.773502491477397136, 4.000000000000000000, 0.001062525713984088793 ) ) ;
#1853 = VERTEX_POINT ( 'NONE', #1104 ) ;
#1854 = CARTESIAN_POINT ( 'NONE',  ( 7.061233836792898622, 13.00000000000000000, 3.442551193964846323 ) ) ;
#1855 = ORIENTED_EDGE ( 'NONE', *, *, #1710, .T. ) ;
#1856 = ADVANCED_FACE ( 'NONE', ( #181 ), #897, .T. ) ;
#1857 = CARTESIAN_POINT ( 'NONE',  ( -0.7299171891519682376, 13.00000000000000000, 8.711577637768426641 ) ) ;
#1858 = VERTEX_POINT ( 'NONE', #559 ) ;
#1859 = DIRECTION ( 'NONE',  ( -0.000000000000000000, -1.000000000000000000, -0.000000000000000000 ) ) ;
#1860 = ADVANCED_FACE ( 'NONE', ( #1116 ), #374, .F. ) ;
#1861 = DIRECTION ( 'NONE',  ( 0.000000000000000000, 1.000000000000000000, -0.000000000000000000 ) ) ;
#1862 = CARTESIAN_POINT ( 'NONE',  ( 7.401065066058484021, 13.00000000000000000, 2.633708015119715640 ) ) ;
#1863 = ORIENTED_EDGE ( 'NONE', *, *, #285, .T. ) ;
#1864 = VECTOR ( 'NONE', #577, 1000.000000000000000 ) ;
#1865 = FACE_OUTER_BOUND ( 'NONE', #339, .T. ) ;
#1866 = AXIS2_PLACEMENT_3D ( 'NONE', #1430, #2209, #1454 ) ;
#1867 = ORIENTED_EDGE ( 'NONE', *, *, #1439, .T. ) ;
#1868 = VECTOR ( 'NONE', #1235, 1000.000000000000000 ) ;
#1869 = EDGE_CURVE ( 'NONE', #433, #513, #547, .T. ) ;
#1870 = LINE ( 'NONE', #708, #308 ) ;
#1871 = ORIENTED_EDGE ( 'NONE', *, *, #1559, .T. ) ;
#1872 = DIRECTION ( 'NONE',  ( 0.000000000000000000, 1.000000000000000000, -0.000000000000000000 ) ) ;
#1873 = ORIENTED_EDGE ( 'NONE', *, *, #2242, .F. ) ;
#1874 = CARTESIAN_POINT ( 'NONE',  ( 7.823523546506804038, 13.00000000000000000, 0.7103951985966068250 ) ) ;
#1875 = DIRECTION ( 'NONE',  ( 0.9999999830674748402, 0.000000000000000000, -0.0001840245905712699999 ) ) ;
#1876 = EDGE_CURVE ( 'NONE', #218, #572, #449, .T. ) ;
#1877 = EDGE_LOOP ( 'NONE', ( #166, #1447, #1079, #745 ) ) ;
#1878 = ORIENTED_EDGE ( 'NONE', *, *, #2004, .T. ) ;
#1879 = ORIENTED_EDGE ( 'NONE', *, *, #2380, .F. ) ;
#1880 = LINE ( 'NONE', #2223, #2258 ) ;
#1881 = ORIENTED_EDGE ( 'NONE', *, *, #1661, .T. ) ;
#1882 = DIRECTION ( 'NONE',  ( 0.000000000000000000, 0.000000000000000000, -1.000000000000000000 ) ) ;
#1883 = ORIENTED_EDGE ( 'NONE', *, *, #585, .F. ) ;
#1884 = DIRECTION ( 'NONE',  ( -0.000000000000000000, 1.000000000000000000, -0.000000000000000000 ) ) ;
#1885 = DIRECTION ( 'NONE',  ( 1.000000000000000000, 0.000000000000000000, 0.000000000000000000 ) ) ;
#1886 = CARTESIAN_POINT ( 'NONE',  ( -6.495571991514825783, 0.000000000000000000, 5.850804093877487233 ) ) ;
#1887 = AXIS2_PLACEMENT_3D ( 'NONE', #2334, #882, #143 ) ;
#1888 = DIRECTION ( 'NONE',  ( 0.000000000000000000, 0.000000000000000000, -1.000000000000000000 ) ) ;
#1889 = EDGE_LOOP ( 'NONE', ( #1577, #1912, #1625, #1503 ) ) ;
#1890 = AXIS2_PLACEMENT_3D ( 'NONE', #951, #394, #733 ) ;
#1891 = AXIS2_PLACEMENT_3D ( 'NONE', #32, #4, #403 ) ;
#1892 = DIRECTION ( 'NONE',  ( 0.000000000000000000, 0.000000000000000000, 1.000000000000000000 ) ) ;
#1893 = ORIENTED_EDGE ( 'NONE', *, *, #634, .F. ) ;
#1894 = CYLINDRICAL_SURFACE ( 'NONE', #2205, 0.9999999999999961142 ) ;
#1895 = ORIENTED_EDGE ( 'NONE', *, *, #1593, .T. ) ;
#1896 = FACE_OUTER_BOUND ( 'NONE', #2271, .T. ) ;
#1897 = DIRECTION ( 'NONE',  ( 0.000000000000000000, 0.000000000000000000, -1.000000000000000000 ) ) ;
#1898 = CARTESIAN_POINT ( 'NONE',  ( 0.5844612390744903241, 13.00000000000000000, -6.975557688099833342 ) ) ;
#1899 = FACE_OUTER_BOUND ( 'NONE', #1108, .T. ) ;
#1900 = EDGE_CURVE ( 'NONE', #1949, #1671, #1480, .T. ) ;
#1901 = ORIENTED_EDGE ( 'NONE', *, *, #1459, .T. ) ;
#1902 = ORIENTED_EDGE ( 'NONE', *, *, #843, .F. ) ;
#1903 = CARTESIAN_POINT ( 'NONE',  ( -2.848333257123068396, 13.00000000000000000, -7.394294148407411171 ) ) ;
#1904 = VECTOR ( 'NONE', #1435, 1000.000000000000000 ) ;
#1905 = EDGE_CURVE ( 'NONE', #1506, #2386, #1944, .T. ) ;
#1906 = DIRECTION ( 'NONE',  ( 0.000000000000000000, 0.000000000000000000, -1.000000000000000000 ) ) ;
#1907 = ORIENTED_EDGE ( 'NONE', *, *, #1729, .T. ) ;
#1908 = CYLINDRICAL_SURFACE ( 'NONE', #288, 1.000000000000000000 ) ;
#1909 = AXIS2_PLACEMENT_3D ( 'NONE', #1573, #300, #146 ) ;
#1910 = DIRECTION ( 'NONE',  ( 0.000000000000000000, 1.000000000000000000, -0.000000000000000000 ) ) ;
#1911 = VECTOR ( 'NONE', #2098, 1000.000000000000000 ) ;
#1912 = ORIENTED_EDGE ( 'NONE', *, *, #1822, .F. ) ;
#1913 = CARTESIAN_POINT ( 'NONE',  ( 2.024455736653204774, 13.00000000000000000, 6.700864046548832498 ) ) ;
#1914 = LINE ( 'NONE', #1381, #1337 ) ;
#1915 = ORIENTED_EDGE ( 'NONE', *, *, #1834, .T. ) ;
#1916 = ORIENTED_EDGE ( 'NONE', *, *, #1239, .T. ) ;
#1917 = EDGE_CURVE ( 'NONE', #34, #903, #106, .T. ) ;
#1918 = CARTESIAN_POINT ( 'NONE',  ( -4.704717426747810016, 0.000000000000000000, 6.291090204042436795 ) ) ;
#1919 = DIRECTION ( 'NONE',  ( 0.5001593615040930141, 0.000000000000000000, 0.8659333768251562535 ) ) ;
#1920 = DIRECTION ( 'NONE',  ( 0.000000000000000000, 1.000000000000000000, -0.000000000000000000 ) ) ;
#1921 = DIRECTION ( 'NONE',  ( 0.000000000000000000, 0.000000000000000000, -1.000000000000000000 ) ) ;
#1922 = ADVANCED_FACE ( 'NONE', ( #703 ), #2174, .T. ) ;
#1923 = AXIS2_PLACEMENT_3D ( 'NONE', #2165, #2132, #1584 ) ;
#1924 = VERTEX_POINT ( 'NONE', #740 ) ;
#1925 = DIRECTION ( 'NONE',  ( -0.000000000000000000, -1.000000000000000000, -0.000000000000000000 ) ) ;
#1926 = EDGE_CURVE ( 'NONE', #404, #977, #1292, .T. ) ;
#1927 = FACE_OUTER_BOUND ( 'NONE', #2186, .T. ) ;
#1928 = VERTEX_POINT ( 'NONE', #1467 ) ;
#1929 = AXIS2_PLACEMENT_3D ( 'NONE', #1380, #839, #1209 ) ;
#1930 = CARTESIAN_POINT ( 'NONE',  ( -8.510759495544922615, 13.00000000000000000, 1.997833038788740634 ) ) ;
#1931 = CIRCLE ( 'NONE', #883, 0.9999999999999974465 ) ;
#1932 = DIRECTION ( 'NONE',  ( 0.000000000000000000, 0.000000000000000000, 1.000000000000000000 ) ) ;
#1933 = CARTESIAN_POINT ( 'NONE',  ( -7.437019971751982261, 0.000000000000000000, -2.530398379840544720 ) ) ;
#1934 = DIRECTION ( 'NONE',  ( -0.000000000000000000, -1.000000000000000000, -0.000000000000000000 ) ) ;
#1935 = EDGE_LOOP ( 'NONE', ( #721, #342, #1190, #56 ) ) ;
#1936 = CYLINDRICAL_SURFACE ( 'NONE', #2148, 1.000000000000000444 ) ;
#1937 = EDGE_CURVE ( 'NONE', #1371, #528, #1660, .T. ) ;
#1938 = VERTEX_POINT ( 'NONE', #1064 ) ;
#1939 =( NAMED_UNIT ( * ) SI_UNIT ( $, .STERADIAN. ) SOLID_ANGLE_UNIT ( ) );
#1940 = CARTESIAN_POINT ( 'NONE',  ( -6.574087826051532524, 0.000000000000000000, -4.300412919278447710 ) ) ;
#1941 = FACE_OUTER_BOUND ( 'NONE', #1819, .T. ) ;
#1942 = CIRCLE ( 'NONE', #863, 0.9999999999999983347 ) ;
#1943 = LINE ( 'NONE', #674, #1106 ) ;
#1944 = CIRCLE ( 'NONE', #747, 1.000000000000000000 ) ;
#1945 = CARTESIAN_POINT ( 'NONE',  ( 4.529344694557730477, 13.00000000000000000, 6.418505952230817435 ) ) ;
#1946 = EDGE_CURVE ( 'NONE', #572, #1839, #2133, .T. ) ;
#1947 = CIRCLE ( 'NONE', #1220, 1.000000000000000222 ) ;
#1948 = CARTESIAN_POINT ( 'NONE',  ( 1.459495761333400310, 13.00000000000000000, 8.619410430217156360 ) ) ;
#1949 = VERTEX_POINT ( 'NONE', #1995 ) ;
#1950 = AXIS2_PLACEMENT_3D ( 'NONE', #490, #461, #2336 ) ;
#1951 = EDGE_CURVE ( 'NONE', #1160, #1924, #1051, .T. ) ;
#1952 = CARTESIAN_POINT ( 'NONE',  ( -7.736138997295291198, 0.000000000000000000, 1.365406692332890248 ) ) ;
#1953 = LINE ( 'NONE', #122, #151 ) ;
#1954 = CARTESIAN_POINT ( 'NONE',  ( 4.041334437186266003E-16, 4.000000000000000000, -3.300000000000000266 ) ) ;
#1955 = DIRECTION ( 'NONE',  ( 0.000000000000000000, 0.000000000000000000, -1.000000000000000000 ) ) ;
#1956 = ADVANCED_FACE ( 'NONE', ( #2185 ), #419, .F. ) ;
#1957 = CARTESIAN_POINT ( 'NONE',  ( -2.848333257123068396, 0.000000000000000000, -6.394294148407412948 ) ) ;
#1958 = DIRECTION ( 'NONE',  ( 0.000000000000000000, 0.000000000000000000, -1.000000000000000000 ) ) ;
#1959 = DIRECTION ( 'NONE',  ( 0.000000000000000000, 1.000000000000000000, -0.000000000000000000 ) ) ;
#1960 = VERTEX_POINT ( 'NONE', #2062 ) ;
#1961 = PRESENTATION_STYLE_ASSIGNMENT (( #121 ) ) ;
#1962 = AXIS2_PLACEMENT_3D ( 'NONE', #2167, #2318, #870 ) ;
#1963 = CARTESIAN_POINT ( 'NONE',  ( -1.454121788598497389, 13.00000000000000000, 6.847300915245591035 ) ) ;
#1964 = CIRCLE ( 'NONE', #1236, 1.000000000000000000 ) ;
#1965 = DIRECTION ( 'NONE',  ( 0.000000000000000000, 0.000000000000000000, 1.000000000000000000 ) ) ;
#1966 = ORIENTED_EDGE ( 'NONE', *, *, #465, .T. ) ;
#1967 = LINE ( 'NONE', #1784, #2274 ) ;
#1968 = DIRECTION ( 'NONE',  ( 0.000000000000000000, 0.000000000000000000, -1.000000000000000000 ) ) ;
#1969 = PLANE ( 'NONE',  #847 ) ;
#1970 = ADVANCED_FACE ( 'NONE', ( #1865 ), #1351, .T. ) ;
#1971 = ORIENTED_EDGE ( 'NONE', *, *, #1917, .F. ) ;
#1972 = CARTESIAN_POINT ( 'NONE',  ( 7.177652662264912387, 13.00000000000000000, -4.990557714500026165 ) ) ;
#1973 = ADVANCED_FACE ( 'NONE', ( #1361 ), #1508, .F. ) ;
#1974 = CARTESIAN_POINT ( 'NONE',  ( 0.2944166133294836007, 13.00000000000000000, 6.993805749218060086 ) ) ;
#1975 = ORIENTED_EDGE ( 'NONE', *, *, #820, .T. ) ;
#1976 = CARTESIAN_POINT ( 'NONE',  ( -2.848333257123068396, 13.00000000000000000, -6.394294148407412948 ) ) ;
#1977 = CIRCLE ( 'NONE', #105, 1.000000000000000000 ) ;
#1978 = LINE ( 'NONE', #303, #1868 ) ;
#1979 = VECTOR ( 'NONE', #2338, 1000.000000000000114 ) ;
#1980 = DIRECTION ( 'NONE',  ( 0.000000000000000000, 1.000000000000000000, 0.000000000000000000 ) ) ;
#1981 = AXIS2_PLACEMENT_3D ( 'NONE', #22, #1191, #758 ) ;
#1982 = ORIENTED_EDGE ( 'NONE', *, *, #602, .F. ) ;
#1983 = CIRCLE ( 'NONE', #2107, 1.000000000000000888 ) ;
#1984 = DIRECTION ( 'NONE',  ( -0.000000000000000000, -1.000000000000000000, -0.000000000000000000 ) ) ;
#1985 = CARTESIAN_POINT ( 'NONE',  ( -0.7681699802770229901, 13.00000000000000000, -7.818062221697454461 ) ) ;
#1986 = CYLINDRICAL_SURFACE ( 'NONE', #462, 1.000000000000000888 ) ;
#1987 = EDGE_LOOP ( 'NONE', ( #719, #2213, #628, #1619 ) ) ;
#1988 = DIRECTION ( 'NONE',  ( 0.000000000000000000, 1.000000000000000000, -0.000000000000000000 ) ) ;
#1989 = DIRECTION ( 'NONE',  ( 0.000000000000000000, 0.000000000000000000, -1.000000000000000000 ) ) ;
#1990 = EDGE_CURVE ( 'NONE', #2052, #1924, #1880, .T. ) ;
#1991 = CIRCLE ( 'NONE', #33, 1.000000000000000000 ) ;
#1992 = DIRECTION ( 'NONE',  ( -0.000000000000000000, -1.000000000000000000, -0.000000000000000000 ) ) ;
#1993 = ORIENTED_EDGE ( 'NONE', *, *, #1637, .F. ) ;
#1994 = CIRCLE ( 'NONE', #1693, 1.000000000000000444 ) ;
#1995 = CARTESIAN_POINT ( 'NONE',  ( 7.846268066508994110, 0.000000000000000000, -0.3850447369019783239 ) ) ;
#1996 = ORIENTED_EDGE ( 'NONE', *, *, #1196, .T. ) ;
#1997 = ORIENTED_EDGE ( 'NONE', *, *, #1729, .F. ) ;
#1998 = EDGE_CURVE ( 'NONE', #584, #2023, #1493, .T. ) ;
#1999 = CARTESIAN_POINT ( 'NONE',  ( 5.983264523123057899, 13.00000000000000000, 5.090454563914336816 ) ) ;
#2000 = ORIENTED_EDGE ( 'NONE', *, *, #489, .T. ) ;
#2001 = CYLINDRICAL_SURFACE ( 'NONE', #209, 1.000000000000000000 ) ;
#2002 = DIRECTION ( 'NONE',  ( 0.000000000000000000, 1.000000000000000000, -0.000000000000000000 ) ) ;
#2003 = DIRECTION ( 'NONE',  ( -0.000000000000000000, -1.000000000000000000, -0.000000000000000000 ) ) ;
#2004 = EDGE_CURVE ( 'NONE', #475, #2368, #1947, .T. ) ;
#2005 = ORIENTED_EDGE ( 'NONE', *, *, #1800, .T. ) ;
#2006 = CYLINDRICAL_SURFACE ( 'NONE', #1333, 1.000000000000000000 ) ;
#2007 = ORIENTED_EDGE ( 'NONE', *, *, #67, .T. ) ;
#2008 = FACE_OUTER_BOUND ( 'NONE', #411, .T. ) ;
#2009 = VERTEX_POINT ( 'NONE', #1918 ) ;
#2010 = CARTESIAN_POINT ( 'NONE',  ( -5.747309189292230336, 13.00000000000000000, 3.996052687675195170 ) ) ;
#2011 = CARTESIAN_POINT ( 'NONE',  ( 1.816011768887515698, 13.00000000000000000, -8.551401364521211690 ) ) ;
#2012 = CIRCLE ( 'NONE', #2251, 1.000000000000000888 ) ;
#2013 = DIRECTION ( 'NONE',  ( -0.4998406215633815486, 0.000000000000000000, 0.8661174014157274614 ) ) ;
#2014 = EDGE_CURVE ( 'NONE', #697, #413, #256, .T. ) ;
#2015 = CIRCLE ( 'NONE', #981, 1.000000000000000000 ) ;
#2016 = ORIENTED_EDGE ( 'NONE', *, *, #498, .F. ) ;
#2017 = EDGE_CURVE ( 'NONE', #1069, #715, #2241, .T. ) ;
#2018 = CARTESIAN_POINT ( 'NONE',  ( -7.571687492612464432, 13.00000000000000000, -4.369658173827210668 ) ) ;
#2019 = VECTOR ( 'NONE', #543, 1000.000000000000000 ) ;
#2020 = ORIENTED_EDGE ( 'NONE', *, *, #2333, .F. ) ;
#2021 = AXIS2_PLACEMENT_3D ( 'NONE', #1567, #264, #1724 ) ;
#2022 = CARTESIAN_POINT ( 'NONE',  ( -8.740219208790920291, 0.000000000000000000, -0.1814723785170173354 ) ) ;
#2023 = VERTEX_POINT ( 'NONE', #1691 ) ;
#2024 = DIRECTION ( 'NONE',  ( -0.000000000000000000, -1.000000000000000000, -0.000000000000000000 ) ) ;
#2025 = DIRECTION ( 'NONE',  ( -0.000000000000000000, -1.000000000000000000, -0.000000000000000000 ) ) ;
#2026 = DIRECTION ( 'NONE',  ( 0.000000000000000000, 0.000000000000000000, 1.000000000000000000 ) ) ;
#2027 = CARTESIAN_POINT ( 'NONE',  ( 0.000000000000000000, 3.000000000000000000, 0.000000000000000000 ) ) ;
#2028 = EDGE_CURVE ( 'NONE', #612, #358, #904, .T. ) ;
#2029 = CARTESIAN_POINT ( 'NONE',  ( 1.459495761333400310, 13.00000000000000000, 8.619410430217156360 ) ) ;
#2030 = AXIS2_PLACEMENT_3D ( 'NONE', #2091, #1343, #1166 ) ;
#2031 = ADVANCED_FACE ( 'NONE', ( #1537 ), #242, .T. ) ;
#2032 = ORIENTED_EDGE ( 'NONE', *, *, #1017, .T. ) ;
#2033 = EDGE_CURVE ( 'NONE', #734, #975, #1178, .T. ) ;
#2034 = CARTESIAN_POINT ( 'NONE',  ( 7.846268066508994110, 13.00000000000000000, -0.3850447369019783239 ) ) ;
#2035 = ORIENTED_EDGE ( 'NONE', *, *, #1822, .T. ) ;
#2036 = AXIS2_PLACEMENT_3D ( 'NONE', #1957, #334, #1046 ) ;
#2037 = DIRECTION ( 'NONE',  ( -0.5001593615040932361, 0.000000000000000000, -0.8659333768251559205 ) ) ;
#2038 = DIRECTION ( 'NONE',  ( 0.000000000000000000, 0.000000000000000000, 1.000000000000000000 ) ) ;
#2039 = AXIS2_PLACEMENT_3D ( 'NONE', #1778, #1263, #894 ) ;
#2040 = ORIENTED_EDGE ( 'NONE', *, *, #1685, .T. ) ;
#2041 = DIRECTION ( 'NONE',  ( 0.000000000000000000, 0.000000000000000000, 1.000000000000000000 ) ) ;
#2042 = VECTOR ( 'NONE', #1780, 1000.000000000000000 ) ;
#2043 = CARTESIAN_POINT ( 'NONE',  ( -2.873466758195392767, 0.000000000000000000, 7.256364383397394313 ) ) ;
#2044 = ORIENTED_EDGE ( 'NONE', *, *, #965, .T. ) ;
#2045 = ORIENTED_EDGE ( 'NONE', *, *, #99, .F. ) ;
#2046 = ORIENTED_EDGE ( 'NONE', *, *, #841, .F. ) ;
#2047 = FACE_OUTER_BOUND ( 'NONE', #388, .T. ) ;
#2048 = EDGE_LOOP ( 'NONE', ( #1177, #1171 ) ) ;
#2049 = DIRECTION ( 'NONE',  ( 0.000000000000000000, 0.000000000000000000, -1.000000000000000000 ) ) ;
#2050 = ORIENTED_EDGE ( 'NONE', *, *, #28, .T. ) ;
#2051 = LINE ( 'NONE', #1640, #742 ) ;
#2052 = VERTEX_POINT ( 'NONE', #586 ) ;
#2053 = ADVANCED_FACE ( 'NONE', ( #254 ), #1727, .T. ) ;
#2054 = DIRECTION ( 'NONE',  ( -0.000000000000000000, -1.000000000000000000, -0.000000000000000000 ) ) ;
#2055 = CARTESIAN_POINT ( 'NONE',  ( -2.885831071456400387, 13.00000000000000000, 5.000531207816842461 ) ) ;
#2056 = DIRECTION ( 'NONE',  ( -0.4998406215633816041, 0.000000000000000000, 0.8661174014157274614 ) ) ;
#2057 = ORIENTED_EDGE ( 'NONE', *, *, #526, .F. ) ;
#2058 = ORIENTED_EDGE ( 'NONE', *, *, #686, .T. ) ;
#2059 = PRODUCT_DEFINITION_FORMATION_WITH_SPECIFIED_SOURCE ( 'ANY', '', #1172, .NOT_KNOWN. ) ;
#2060 = EDGE_LOOP ( 'NONE', ( #789, #1692, #20, #193 ) ) ;
#2061 = VECTOR ( 'NONE', #1884, 1000.000000000000000 ) ;
#2062 = CARTESIAN_POINT ( 'NONE',  ( 1.459495761333400310, 0.000000000000000000, 7.619410430217159025 ) ) ;
#2063 = AXIS2_PLACEMENT_3D ( 'NONE', #310, #1042, #888 ) ;
#2064 = ORIENTED_EDGE ( 'NONE', *, *, #2187, .F. ) ;
#2065 = AXIS2_PLACEMENT_3D ( 'NONE', #1147, #571, #949 ) ;
#2066 = CARTESIAN_POINT ( 'NONE',  ( 5.711052270191081526, 0.000000000000000000, -6.618779797592514669 ) ) ;
#2067 = ORIENTED_EDGE ( 'NONE', *, *, #2278, .T. ) ;
#2068 = DIRECTION ( 'NONE',  ( 0.000000000000000000, 0.000000000000000000, 1.000000000000000000 ) ) ;
#2069 = LINE ( 'NONE', #2192, #2019 ) ;
#2070 = VERTEX_POINT ( 'NONE', #962 ) ;
#2071 = DIRECTION ( 'NONE',  ( 0.000000000000000000, 0.000000000000000000, -1.000000000000000000 ) ) ;
#2072 = DIRECTION ( 'NONE',  ( 0.000000000000000000, 0.000000000000000000, 1.000000000000000000 ) ) ;
#2073 = ADVANCED_FACE ( 'NONE', ( #2047 ), #1713, .F. ) ;
#2074 = ORIENTED_EDGE ( 'NONE', *, *, #1088, .T. ) ;
#2075 = VERTEX_POINT ( 'NONE', #1131 ) ;
#2076 = DIRECTION ( 'NONE',  ( -0.000000000000000000, -1.000000000000000000, -0.000000000000000000 ) ) ;
#2077 = ORIENTED_EDGE ( 'NONE', *, *, #273, .T. ) ;
#2078 = CYLINDRICAL_SURFACE ( 'NONE', #842, 1.000000000000019096 ) ;
#2079 = ORIENTED_EDGE ( 'NONE', *, *, #1297, .F. ) ;
#2080 = LINE ( 'NONE', #777, #477 ) ;
#2081 = CIRCLE ( 'NONE', #466, 1.000000000000000444 ) ;
#2082 = ORIENTED_EDGE ( 'NONE', *, *, #1990, .F. ) ;
#2083 = CARTESIAN_POINT ( 'NONE',  ( 5.002209959563119313, 13.00000000000000000, 4.896722936867494269 ) ) ;
#2084 = EDGE_CURVE ( 'NONE', #1924, #1725, #179, .T. ) ;
#2085 = AXIS2_PLACEMENT_3D ( 'NONE', #1948, #2345, #850 ) ;
#2086 = CARTESIAN_POINT ( 'NONE',  ( -5.747309189292230336, 13.00000000000000000, 3.996052687675195170 ) ) ;
#2087 = ORIENTED_EDGE ( 'NONE', *, *, #1637, .T. ) ;
#2088 = CIRCLE ( 'NONE', #380, 1.000000000000000000 ) ;
#2089 = EDGE_CURVE ( 'NONE', #306, #177, #2105, .T. ) ;
#2090 = DIRECTION ( 'NONE',  ( -0.000000000000000000, -1.000000000000000000, 0.000000000000000000 ) ) ;
#2091 = CARTESIAN_POINT ( 'NONE',  ( 3.557203225484346198, 13.00000000000000000, 7.985653965361175111 ) ) ;
#2092 = ORIENTED_EDGE ( 'NONE', *, *, #498, .T. ) ;
#2093 = CARTESIAN_POINT ( 'NONE',  ( -0.7681699802770229901, 0.000000000000000000, -7.818062221697454461 ) ) ;
#2094 = ORIENTED_EDGE ( 'NONE', *, *, #1061, .F. ) ;
#2095 = CARTESIAN_POINT ( 'NONE',  ( -2.848333257123068396, 13.00000000000000000, -6.394294148407412948 ) ) ;
#2096 = CARTESIAN_POINT ( 'NONE',  ( -7.832656801181069994, 13.00000000000000000, -0.6013896040429720369 ) ) ;
#2097 = VERTEX_POINT ( 'NONE', #811 ) ;
#2098 = DIRECTION ( 'NONE',  ( -0.000000000000000000, -1.000000000000000000, -0.000000000000000000 ) ) ;
#2099 = CARTESIAN_POINT ( 'NONE',  ( 3.872667833178410124, 0.000000000000000000, -5.831161449818924147 ) ) ;
#2100 = EDGE_CURVE ( 'NONE', #1312, #320, #1369, .T. ) ;
#2101 = CIRCLE ( 'NONE', #1673, 0.9999999999999983347 ) ;
#2102 = CIRCLE ( 'NONE', #1909, 1.000000000000000000 ) ;
#2103 = DIRECTION ( 'NONE',  ( -0.000000000000000000, -1.000000000000000000, -0.000000000000000000 ) ) ;
#2104 = DIRECTION ( 'NONE',  ( -0.000000000000000000, -1.000000000000000000, -0.000000000000000000 ) ) ;
#2105 = CIRCLE ( 'NONE', #1678, 1.000000000000000000 ) ;
#2106 = SHAPE_DEFINITION_REPRESENTATION ( #801, #1521 ) ;
#2107 = AXIS2_PLACEMENT_3D ( 'NONE', #1486, #564, #1307 ) ;
#2108 = DIRECTION ( 'NONE',  ( 0.000000000000000000, 1.000000000000000000, -0.000000000000000000 ) ) ;
#2109 = DIRECTION ( 'NONE',  ( 0.000000000000000000, 0.000000000000000000, 1.000000000000000000 ) ) ;
#2110 = VERTEX_POINT ( 'NONE', #1226 ) ;
#2111 = ORIENTED_EDGE ( 'NONE', *, *, #998, .T. ) ;
#2112 = FACE_OUTER_BOUND ( 'NONE', #1877, .T. ) ;
#2113 = EDGE_CURVE ( 'NONE', #1548, #218, #450, .T. ) ;
#2114 = CARTESIAN_POINT ( 'NONE',  ( 3.879136646689264722, 0.000000000000000000, -6.831140526825919324 ) ) ;
#2115 = CARTESIAN_POINT ( 'NONE',  ( -7.672796599221045177, 0.000000000000000000, -1.685341024220367023 ) ) ;
#2116 = CIRCLE ( 'NONE', #335, 1.000000000000000000 ) ;
#2117 = DIRECTION ( 'NONE',  ( 0.000000000000000000, 0.000000000000000000, -1.000000000000000000 ) ) ;
#2118 = CARTESIAN_POINT ( 'NONE',  ( -2.163794273396945300, 13.00000000000000000, 7.551832649321491786 ) ) ;
#2119 = ORIENTED_EDGE ( 'NONE', *, *, #1647, .F. ) ;
#2120 = VERTEX_POINT ( 'NONE', #2364 ) ;
#2121 = CARTESIAN_POINT ( 'NONE',  ( -1.168651339865654615, 13.00000000000000000, -6.901757315772552026 ) ) ;
#2122 = EDGE_CURVE ( 'NONE', #1188, #172, #2367, .T. ) ;
#2123 = DIRECTION ( 'NONE',  ( 0.000000000000000000, 0.000000000000000000, -1.000000000000000000 ) ) ;
#2124 = LINE ( 'NONE', #2326, #1755 ) ;
#2125 = CARTESIAN_POINT ( 'NONE',  ( -1.454121788598497389, 0.000000000000000000, 6.847300915245591035 ) ) ;
#2126 = ADVANCED_FACE ( 'NONE', ( #1427 ), #699, .T. ) ;
#2127 = DIRECTION ( 'NONE',  ( 0.000000000000000000, 1.000000000000000000, -0.000000000000000000 ) ) ;
#2128 = DIRECTION ( 'NONE',  ( -0.000000000000000000, -1.000000000000000000, -0.000000000000000000 ) ) ;
#2129 = DIRECTION ( 'NONE',  ( 0.000000000000000000, 1.000000000000000000, -0.000000000000000000 ) ) ;
#2130 = DIRECTION ( 'NONE',  ( 0.000000000000000000, 0.000000000000000000, -1.000000000000000000 ) ) ;
#2131 = CIRCLE ( 'NONE', #669, 1.000000000000000000 ) ;
#2132 = DIRECTION ( 'NONE',  ( -0.000000000000000000, -1.000000000000000000, -0.000000000000000000 ) ) ;
#2133 = CIRCLE ( 'NONE', #1093, 1.000000000000000000 ) ;
#2134 = CARTESIAN_POINT ( 'NONE',  ( 7.198041442272312018, 13.00000000000000000, -3.146487154949664244 ) ) ;
#2135 = DIRECTION ( 'NONE',  ( -0.000000000000000000, -1.000000000000000000, -0.000000000000000000 ) ) ;
#2136 = AXIS2_PLACEMENT_3D ( 'NONE', #266, #988, #1703 ) ;
#2137 = ADVANCED_FACE ( 'NONE', ( #2180 ), #712, .T. ) ;
#2138 = CARTESIAN_POINT ( 'NONE',  ( 3.557203225484346198, 13.00000000000000000, 6.985653965361175111 ) ) ;
#2139 = ORIENTED_EDGE ( 'NONE', *, *, #1570, .T. ) ;
#2140 = DIRECTION ( 'NONE',  ( 0.000000000000000000, 0.000000000000000000, -1.000000000000000000 ) ) ;
#2141 = LINE ( 'NONE', #480, #984 ) ;
#2142 = DIRECTION ( 'NONE',  ( 0.000000000000000000, 0.000000000000000000, 1.000000000000000000 ) ) ;
#2143 = DIRECTION ( 'NONE',  ( 0.000000000000000000, 1.000000000000000000, -0.000000000000000000 ) ) ;
#2144 = EDGE_CURVE ( 'NONE', #1726, #2009, #2210, .T. ) ;
#2145 = DIRECTION ( 'NONE',  ( 0.000000000000000000, 0.000000000000000000, -1.000000000000000000 ) ) ;
#2146 = DIRECTION ( 'NONE',  ( -0.000000000000000000, -1.000000000000000000, -0.000000000000000000 ) ) ;
#2147 = ORIENTED_EDGE ( 'NONE', *, *, #1301, .T. ) ;
#2148 = AXIS2_PLACEMENT_3D ( 'NONE', #1723, #629, #239 ) ;
#2149 = EDGE_CURVE ( 'NONE', #203, #54, #291, .T. ) ;
#2150 = CIRCLE ( 'NONE', #815, 3.300000000000000266 ) ;
#2151 = VECTOR ( 'NONE', #527, 1000.000000000000000 ) ;
#2152 = CARTESIAN_POINT ( 'NONE',  ( 7.823523546506804038, 0.000000000000000000, 0.7103951985966068250 ) ) ;
#2153 = AXIS2_PLACEMENT_3D ( 'NONE', #1735, #1557, #2109 ) ;
#2154 = LINE ( 'NONE', #2138, #1848 ) ;
#2155 = ORIENTED_EDGE ( 'NONE', *, *, #434, .T. ) ;
#2156 = DIRECTION ( 'NONE',  ( 0.000000000000000000, 0.000000000000000000, 1.000000000000000000 ) ) ;
#2157 = DIRECTION ( 'NONE',  ( 0.000000000000000000, 1.000000000000000000, -0.000000000000000000 ) ) ;
#2158 = CYLINDRICAL_SURFACE ( 'NONE', #921, 1.000000000000000000 ) ;
#2159 = VERTEX_POINT ( 'NONE', #314 ) ;
#2160 = EDGE_CURVE ( 'NONE', #103, #1830, #1531, .T. ) ;
#2161 = VERTEX_POINT ( 'NONE', #859 ) ;
#2162 = CARTESIAN_POINT ( 'NONE',  ( 6.062821809909803683, 0.000000000000000000, 3.498884350943506583 ) ) ;
#2163 = EDGE_CURVE ( 'NONE', #491, #373, #1978, .T. ) ;
#2164 = DIRECTION ( 'NONE',  ( 0.000000000000000000, 0.000000000000000000, -1.000000000000000000 ) ) ;
#2165 = CARTESIAN_POINT ( 'NONE',  ( -8.740219208790920291, 13.00000000000000000, -0.1814723785170173354 ) ) ;
#2166 = ORIENTED_EDGE ( 'NONE', *, *, #2017, .F. ) ;
#2167 = CARTESIAN_POINT ( 'NONE',  ( -0.7299171891519682376, 13.00000000000000000, 8.711577637768426641 ) ) ;
#2168 = CARTESIAN_POINT ( 'NONE',  ( -2.873466758195392767, 13.00000000000000000, 8.256364383397393425 ) ) ;
#2169 = DIRECTION ( 'NONE',  ( -0.000000000000000000, -1.000000000000000000, -0.000000000000000000 ) ) ;
#2170 = AXIS2_PLACEMENT_3D ( 'NONE', #1550, #2002, #1968 ) ;
#2171 = ORIENTED_EDGE ( 'NONE', *, *, #1124, .T. ) ;
#2172 = AXIS2_PLACEMENT_3D ( 'NONE', #999, #829, #442 ) ;
#2173 = EDGE_CURVE ( 'NONE', #977, #241, #215, .T. ) ;
#2174 = CYLINDRICAL_SURFACE ( 'NONE', #356, 0.9999999999999662492 ) ;
#2175 = VERTEX_POINT ( 'NONE', #1617 ) ;
#2176 = CYLINDRICAL_SURFACE ( 'NONE', #979, 1.000000000000000000 ) ;
#2177 = ORIENTED_EDGE ( 'NONE', *, *, #1348, .F. ) ;
#2178 = FACE_OUTER_BOUND ( 'NONE', #909, .T. ) ;
#2179 = EDGE_CURVE ( 'NONE', #2070, #964, #1813, .T. ) ;
#2180 = FACE_OUTER_BOUND ( 'NONE', #1316, .T. ) ;
#2181 = ORIENTED_EDGE ( 'NONE', *, *, #1555, .F. ) ;
#2182 = FACE_OUTER_BOUND ( 'NONE', #458, .T. ) ;
#2183 = ORIENTED_EDGE ( 'NONE', *, *, #2084, .F. ) ;
#2184 = CIRCLE ( 'NONE', #2343, 0.9999999999999983347 ) ;
#2185 = FACE_OUTER_BOUND ( 'NONE', #1568, .T. ) ;
#2186 = EDGE_LOOP ( 'NONE', ( #2181, #1305, #1505, #1118 ) ) ;
#2187 = EDGE_CURVE ( 'NONE', #35, #306, #1140, .T. ) ;
#2188 = AXIS2_PLACEMENT_3D ( 'NONE', #860, #295, #1814 ) ;
#2189 = DIRECTION ( 'NONE',  ( 0.000000000000000000, -0.000000000000000000, 1.000000000000000000 ) ) ;
#2190 = ORIENTED_EDGE ( 'NONE', *, *, #133, .T. ) ;
#2191 = DIRECTION ( 'NONE',  ( 0.000000000000000000, 0.000000000000000000, -1.000000000000000000 ) ) ;
#2192 = CARTESIAN_POINT ( 'NONE',  ( -1.168651339865654615, 13.00000000000000000, -7.901757315772552914 ) ) ;
#2193 = ADVANCED_FACE ( 'NONE', ( #1274 ), #2354, .F. ) ;
#2194 = ORIENTED_EDGE ( 'NONE', *, *, #764, .F. ) ;
#2195 = CARTESIAN_POINT ( 'NONE',  ( -2.848333257123068396, 13.00000000000000000, -7.394294148407411171 ) ) ;
#2196 = ORIENTED_EDGE ( 'NONE', *, *, #841, .T. ) ;
#2197 = CARTESIAN_POINT ( 'NONE',  ( 0.2944166133294836007, 13.00000000000000000, 6.993805749218060086 ) ) ;
#2198 = DIRECTION ( 'NONE',  ( 0.000000000000000000, 1.000000000000000000, -0.000000000000000000 ) ) ;
#2199 = ORIENTED_EDGE ( 'NONE', *, *, #393, .T. ) ;
#2200 = CARTESIAN_POINT ( 'NONE',  ( -2.848333257123068396, 13.00000000000000000, -6.394294148407412948 ) ) ;
#2201 = DIRECTION ( 'NONE',  ( 0.000000000000000000, 0.000000000000000000, -1.000000000000000000 ) ) ;
#2202 = CARTESIAN_POINT ( 'NONE',  ( 8.059645863676001554, 13.00000000000000000, 3.386218036986186064 ) ) ;
#2203 = VECTOR ( 'NONE', #1295, 1000.000000000000000 ) ;
#2204 = CYLINDRICAL_SURFACE ( 'NONE', #1774, 3.300000000000000266 ) ;
#2205 = AXIS2_PLACEMENT_3D ( 'NONE', #245, #1561, #1706 ) ;
#2206 = VERTEX_POINT ( 'NONE', #676 ) ;
#2207 = CIRCLE ( 'NONE', #2063, 0.9999999999999986677 ) ;
#2208 = ADVANCED_FACE ( 'NONE', ( #1738 ), #823, .T. ) ;
#2209 = DIRECTION ( 'NONE',  ( -0.000000000000000000, -1.000000000000000000, -0.000000000000000000 ) ) ;
#2210 = CIRCLE ( 'NONE', #321, 1.000000000000000888 ) ;
#2211 = ORIENTED_EDGE ( 'NONE', *, *, #539, .T. ) ;
#2212 = CARTESIAN_POINT ( 'NONE',  ( -1.168651339865654615, 0.000000000000000000, -6.901757315772552026 ) ) ;
#2213 = ORIENTED_EDGE ( 'NONE', *, *, #1017, .F. ) ;
#2214 = FACE_OUTER_BOUND ( 'NONE', #1181, .T. ) ;
#2215 = ORIENTED_EDGE ( 'NONE', *, *, #2113, .F. ) ;
#2216 = LINE ( 'NONE', #1832, #1372 ) ;
#2217 = EDGE_CURVE ( 'NONE', #2368, #1506, #1758, .T. ) ;
#2218 = CARTESIAN_POINT ( 'NONE',  ( 1.741975748993294548, 0.000000000000000000, 7.660137238383015301 ) ) ;
#2219 = CYLINDRICAL_SURFACE ( 'NONE', #44, 0.9999999999999970024 ) ;
#2220 = VERTEX_POINT ( 'NONE', #1607 ) ;
#2221 = EDGE_LOOP ( 'NONE', ( #155, #2275, #1021, #5 ) ) ;
#2222 = ORIENTED_EDGE ( 'NONE', *, *, #1876, .F. ) ;
#2223 = CARTESIAN_POINT ( 'NONE',  ( 1.200236503981002345, 13.00000000000000000, -7.763479526310521628 ) ) ;
#2224 = AXIS2_PLACEMENT_3D ( 'NONE', #1604, #301, #505 ) ;
#2225 = EDGE_CURVE ( 'NONE', #404, #612, #2344, .T. ) ;
#2226 = ORIENTED_EDGE ( 'NONE', *, *, #965, .F. ) ;
#2227 = CYLINDRICAL_SURFACE ( 'NONE', #1315, 0.9999999999999991118 ) ;
#2228 = ORIENTED_EDGE ( 'NONE', *, *, #1208, .F. ) ;
#2229 = CIRCLE ( 'NONE', #1113, 1.000000000000000000 ) ;
#2230 = DIRECTION ( 'NONE',  ( 0.000000000000000000, 0.000000000000000000, -1.000000000000000000 ) ) ;
#2231 = FACE_OUTER_BOUND ( 'NONE', #606, .T. ) ;
#2232 = CIRCLE ( 'NONE', #158, 0.9999999999999986677 ) ;
#2233 = CIRCLE ( 'NONE', #1812, 0.9999999999999993339 ) ;
#2234 = VERTEX_POINT ( 'NONE', #1799 ) ;
#2235 = DIRECTION ( 'NONE',  ( -0.000000000000000000, -1.000000000000000000, -0.000000000000000000 ) ) ;
#2236 = EDGE_CURVE ( 'NONE', #1620, #365, #152, .T. ) ;
#2237 = CYLINDRICAL_SURFACE ( 'NONE', #1657, 0.9999999999999228395 ) ;
#2238 = EDGE_LOOP ( 'NONE', ( #506, #972, #582, #1655 ) ) ;
#2239 = EDGE_LOOP ( 'NONE', ( #395, #2347, #887, #1916 ) ) ;
#2240 = ORIENTED_EDGE ( 'NONE', *, *, #1225, .T. ) ;
#2241 = LINE ( 'NONE', #1903, #942 ) ;
#2242 = EDGE_CURVE ( 'NONE', #1835, #1701, #552, .T. ) ;
#2243 = ORIENTED_EDGE ( 'NONE', *, *, #663, .F. ) ;
#2244 = PLANE ( 'NONE',  #636 ) ;
#2245 = ORIENTED_EDGE ( 'NONE', *, *, #1998, .T. ) ;
#2246 = DIRECTION ( 'NONE',  ( -0.000000000000000000, -1.000000000000000000, -0.000000000000000000 ) ) ;
#2247 = CARTESIAN_POINT ( 'NONE',  ( 2.300849968865495754, 13.00000000000000000, -6.611058116577149590 ) ) ;
#2248 = ADVANCED_FACE ( 'NONE', ( #1846 ), #355, .T. ) ;
#2249 = DIRECTION ( 'NONE',  ( -0.000000000000000000, -1.000000000000000000, -0.000000000000000000 ) ) ;
#2250 = CARTESIAN_POINT ( 'NONE',  ( -2.887671317362115797, 13.00000000000000000, -4.999468622857906830 ) ) ;
#2251 = AXIS2_PLACEMENT_3D ( 'NONE', #2022, #1317, #548 ) ;
#2252 = ORIENTED_EDGE ( 'NONE', *, *, #1785, .F. ) ;
#2253 = AXIS2_PLACEMENT_3D ( 'NONE', #98, #1934, #1897 ) ;
#2254 = EDGE_LOOP ( 'NONE', ( #557, #75, #469, #2266 ) ) ;
#2255 = DIRECTION ( 'NONE',  ( -0.000000000000000000, -1.000000000000000000, -0.000000000000000000 ) ) ;
#2256 = ORIENTED_EDGE ( 'NONE', *, *, #1176, .T. ) ;
#2257 = EDGE_CURVE ( 'NONE', #1320, #697, #2069, .T. ) ;
#2258 = VECTOR ( 'NONE', #229, 1000.000000000000000 ) ;
#2259 = DIRECTION ( 'NONE',  ( -0.000000000000000000, -1.000000000000000000, -0.000000000000000000 ) ) ;
#2260 = VERTEX_POINT ( 'NONE', #30 ) ;
#2261 = LINE ( 'NONE', #1356, #833 ) ;
#2262 = PRODUCT_CONTEXT ( 'NONE', #1139, 'mechanical' ) ;
#2263 = ADVANCED_FACE ( 'NONE', ( #954 ), #175, .F. ) ;
#2264 = CARTESIAN_POINT ( 'NONE',  ( 2.058430868876506281, 0.000000000000000000, -7.581229740549180640 ) ) ;
#2265 = CARTESIAN_POINT ( 'NONE',  ( -0.7299171891519682376, 0.000000000000000000, 8.711577637768426641 ) ) ;
#2266 = ORIENTED_EDGE ( 'NONE', *, *, #400, .T. ) ;
#2267 = CARTESIAN_POINT ( 'NONE',  ( -2.873466758195392767, 13.00000000000000000, 8.256364383397393425 ) ) ;
#2268 = VERTEX_POINT ( 'NONE', #1641 ) ;
#2269 = EDGE_CURVE ( 'NONE', #878, #100, #1189, .T. ) ;
#2270 = CARTESIAN_POINT ( 'NONE',  ( -6.453541138633094754, 0.000000000000000000, -2.711421540809280994 ) ) ;
#2271 = EDGE_LOOP ( 'NONE', ( #47, #406, #562, #639 ) ) ;
#2272 = DIRECTION ( 'NONE',  ( 0.000000000000000000, 0.000000000000000000, -1.000000000000000000 ) ) ;
#2273 = EDGE_CURVE ( 'NONE', #1687, #1960, #1635, .T. ) ;
#2274 = VECTOR ( 'NONE', #1224, 1000.000000000000000 ) ;
#2275 = ORIENTED_EDGE ( 'NONE', *, *, #605, .F. ) ;
#2276 = DIRECTION ( 'NONE',  ( -0.000000000000000000, -1.000000000000000000, -0.000000000000000000 ) ) ;
#2277 = CIRCLE ( 'NONE', #1233, 1.000000000000000000 ) ;
#2278 = EDGE_CURVE ( 'NONE', #54, #1853, #556, .T. ) ;
#2279 = DIRECTION ( 'NONE',  ( 0.9999999830674748402, 0.000000000000000000, -0.0001840245905712699999 ) ) ;
#2280 = ORIENTED_EDGE ( 'NONE', *, *, #2333, .T. ) ;
#2281 = AXIS2_PLACEMENT_3D ( 'NONE', #2360, #1446, #902 ) ;
#2282 = ORIENTED_EDGE ( 'NONE', *, *, #764, .T. ) ;
#2283 = CARTESIAN_POINT ( 'NONE',  ( -6.495571991514825783, 13.00000000000000000, 5.850804093877487233 ) ) ;
#2284 = CARTESIAN_POINT ( 'NONE',  ( -6.121440590403526727, 0.000000000000000000, 4.923428390776340535 ) ) ;
#2285 = DIRECTION ( 'NONE',  ( 0.000000000000000000, 0.000000000000000000, -1.000000000000000000 ) ) ;
#2286 = ORIENTED_EDGE ( 'NONE', *, *, #8, .F. ) ;
#2287 = DIRECTION ( 'NONE',  ( 0.000000000000000000, 1.000000000000000000, -0.000000000000000000 ) ) ;
#2288 = LINE ( 'NONE', #457, #236 ) ;
#2289 = ORIENTED_EDGE ( 'NONE', *, *, #465, .F. ) ;
#2290 = ORIENTED_EDGE ( 'NONE', *, *, #1335, .F. ) ;
#2291 = SURFACE_STYLE_FILL_AREA ( #1004 ) ;
#2292 = CIRCLE ( 'NONE', #132, 1.000000000000000000 ) ;
#2293 = EDGE_CURVE ( 'NONE', #54, #278, #1098, .T. ) ;
#2294 = VECTOR ( 'NONE', #1612, 1000.000000000000000 ) ;
#2295 = PLANE ( 'NONE',  #1071 ) ;
#2296 = CIRCLE ( 'NONE', #1534, 0.9999999999999983347 ) ;
#2297 = DIRECTION ( 'NONE',  ( -0.000000000000000000, -1.000000000000000000, -0.000000000000000000 ) ) ;
#2298 = AXIS2_PLACEMENT_3D ( 'NONE', #799, #1314, #1162 ) ;
#2299 = CARTESIAN_POINT ( 'NONE',  ( -6.560524794550971706, 13.00000000000000000, 2.441211670478432350 ) ) ;
#2300 = AXIS2_PLACEMENT_3D ( 'NONE', #1138, #2377, #385 ) ;
#2301 = ORIENTED_EDGE ( 'NONE', *, *, #2346, .T. ) ;
#2302 = CARTESIAN_POINT ( 'NONE',  ( -5.534270501030276179, 13.00000000000000000, 5.575305555964518156 ) ) ;
#2303 = DIRECTION ( 'NONE',  ( 0.000000000000000000, 0.000000000000000000, 1.000000000000000000 ) ) ;
#2304 = ORIENTED_EDGE ( 'NONE', *, *, #1208, .T. ) ;
#2305 = CARTESIAN_POINT ( 'NONE',  ( 7.754401269621192583, 13.00000000000000000, -1.257554360905078106 ) ) ;
#2306 = STYLED_ITEM ( 'NONE', ( #1961 ), #263 ) ;
#2307 = EDGE_CURVE ( 'NONE', #1789, #1839, #2216, .T. ) ;
#2308 = DIRECTION ( 'NONE',  ( 0.000000000000000000, 1.000000000000000000, -0.000000000000000000 ) ) ;
#2309 = FACE_OUTER_BOUND ( 'NONE', #2239, .T. ) ;
#2310 = DIRECTION ( 'NONE',  ( 0.000000000000000000, 0.000000000000000000, -1.000000000000000000 ) ) ;
#2311 = CIRCLE ( 'NONE', #1275, 1.000000000000000888 ) ;
#2312 = EDGE_CURVE ( 'NONE', #320, #1160, #927, .T. ) ;
#2313 = CARTESIAN_POINT ( 'NONE',  ( -7.437019971751982261, 13.00000000000000000, -2.530398379840544720 ) ) ;
#2314 = AXIS2_PLACEMENT_3D ( 'NONE', #739, #1476, #2303 ) ;
#2315 = CARTESIAN_POINT ( 'NONE',  ( -2.848333257123068396, 13.00000000000000000, -6.394294148407412948 ) ) ;
#2316 = DIRECTION ( 'NONE',  ( 0.000000000000000000, 1.000000000000000000, -0.000000000000000000 ) ) ;
#2317 = CARTESIAN_POINT ( 'NONE',  ( 3.093227714532806871, 13.00000000000000000, -7.221088860205031601 ) ) ;
#2318 = DIRECTION ( 'NONE',  ( -0.000000000000000000, -1.000000000000000000, -0.000000000000000000 ) ) ;
#2319 = ADVANCED_FACE ( 'NONE', ( #2231 ), #578, .F. ) ;
#2320 = CARTESIAN_POINT ( 'NONE',  ( 5.431398528499740586, 0.000000000000000000, 6.850129492680730792 ) ) ;
#2321 = CARTESIAN_POINT ( 'NONE',  ( 2.885831276774163623, 4.000000000000000000, -5.000531089326946343 ) ) ;
#2322 = ORIENTED_EDGE ( 'NONE', *, *, #489, .F. ) ;
#2323 = DIRECTION ( 'NONE',  ( 0.000000000000000000, 1.000000000000000000, -0.000000000000000000 ) ) ;
#2324 = DIRECTION ( 'NONE',  ( -0.000000000000000000, -1.000000000000000000, -0.000000000000000000 ) ) ;
#2325 = MECHANICAL_DESIGN_GEOMETRIC_PRESENTATION_REPRESENTATION (  '', ( #1251 ), #1787 ) ;
#2326 = CARTESIAN_POINT ( 'NONE',  ( 2.887671522679878144, 4.000000000000000000, 4.999468741347804723 ) ) ;
#2327 = CIRCLE ( 'NONE', #1183, 0.9999999999999991118 ) ;
#2328 = DIRECTION ( 'NONE',  ( 0.000000000000000000, 0.000000000000000000, -1.000000000000000000 ) ) ;
#2329 = VECTOR ( 'NONE', #1067, 1000.000000000000000 ) ;
#2330 = CARTESIAN_POINT ( 'NONE',  ( -1.168651339865654615, 13.00000000000000000, -6.901757315772552026 ) ) ;
#2331 = DIRECTION ( 'NONE',  ( 0.000000000000000000, 0.000000000000000000, -1.000000000000000000 ) ) ;
#2332 = AXIS2_PLACEMENT_3D ( 'NONE', #50, #785, #391 ) ;
#2333 = EDGE_CURVE ( 'NONE', #1928, #534, #736, .T. ) ;
#2334 = CARTESIAN_POINT ( 'NONE',  ( -0.7299171891519682376, 13.00000000000000000, 8.711577637768426641 ) ) ;
#2335 = EDGE_LOOP ( 'NONE', ( #1290, #2020, #1240, #784 ) ) ;
#2336 = DIRECTION ( 'NONE',  ( 0.000000000000000000, 0.000000000000000000, -1.000000000000000000 ) ) ;
#2337 = ORIENTED_EDGE ( 'NONE', *, *, #323, .T. ) ;
#2338 = DIRECTION ( 'NONE',  ( -0.9999999830674748402, 0.000000000000000000, 0.0001840245905714201619 ) ) ;
#2339 = EDGE_CURVE ( 'NONE', #1644, #1450, #325, .T. ) ;
#2340 = DIRECTION ( 'NONE',  ( -0.000000000000000000, -1.000000000000000000, -0.000000000000000000 ) ) ;
#2341 = ORIENTED_EDGE ( 'NONE', *, *, #1538, .T. ) ;
#2342 = DIRECTION ( 'NONE',  ( 0.000000000000000000, 0.000000000000000000, -1.000000000000000000 ) ) ;
#2343 = AXIS2_PLACEMENT_3D ( 'NONE', #299, #2308, #1751 ) ;
#2344 = LINE ( 'NONE', #687, #109 ) ;
#2345 = DIRECTION ( 'NONE',  ( -0.000000000000000000, -1.000000000000000000, -0.000000000000000000 ) ) ;
#2346 = EDGE_CURVE ( 'NONE', #546, #2023, #1983, .T. ) ;
#2347 = ORIENTED_EDGE ( 'NONE', *, *, #2293, .F. ) ;
#2348 = CIRCLE ( 'NONE', #1843, 1.000000000000000888 ) ;
#2349 = CIRCLE ( 'NONE', #1206, 1.000000000000000000 ) ;
#2350 = CARTESIAN_POINT ( 'NONE',  ( -2.688309519542689152, 13.00000000000000000, -7.381407314873547953 ) ) ;
#2351 = CYLINDRICAL_SURFACE ( 'NONE', #37, 1.000000000000000888 ) ;
#2352 = VERTEX_POINT ( 'NONE', #1514 ) ;
#2353 = CARTESIAN_POINT ( 'NONE',  ( -5.911803683982570057, 13.00000000000000000, -5.173273549986044273 ) ) ;
#2354 = CYLINDRICAL_SURFACE ( 'NONE', #1025, 1.000000000000000000 ) ;
#2355 = DIRECTION ( 'NONE',  ( 0.000000000000000000, 0.000000000000000000, -1.000000000000000000 ) ) ;
#2356 = ORIENTED_EDGE ( 'NONE', *, *, #1603, .F. ) ;
#2357 = CARTESIAN_POINT ( 'NONE',  ( 8.694044489754571003, 13.00000000000000000, -0.9153985208886121772 ) ) ;
#2358 = VERTEX_POINT ( 'NONE', #397 ) ;
#2359 = EDGE_CURVE ( 'NONE', #417, #475, #944, .T. ) ;
#2360 = CARTESIAN_POINT ( 'NONE',  ( 3.885605460200118877, 13.00000000000000000, -7.831119603832915388 ) ) ;
#2361 = ORIENTED_EDGE ( 'NONE', *, *, #2089, .F. ) ;
#2362 = FACE_OUTER_BOUND ( 'NONE', #678, .T. ) ;
#2363 = CIRCLE ( 'NONE', #1329, 0.9999999999999983347 ) ;
#2364 = CARTESIAN_POINT ( 'NONE',  ( -2.992379564429145766, 0.000000000000000000, 7.263459682777232196 ) ) ;
#2365 = AXIS2_PLACEMENT_3D ( 'NONE', #134, #1016, #866 ) ;
#2366 = FACE_OUTER_BOUND ( 'NONE', #1792, .T. ) ;
#2367 = CIRCLE ( 'NONE', #1601, 0.9999999999999993339 ) ;
#2368 = VERTEX_POINT ( 'NONE', #1874 ) ;
#2369 = CARTESIAN_POINT ( 'NONE',  ( 6.964319086682997373, 0.000000000000000000, 5.284186190961179364 ) ) ;
#2370 = ORIENTED_EDGE ( 'NONE', *, *, #1603, .T. ) ;
#2371 = EDGE_CURVE ( 'NONE', #353, #572, #592, .T. ) ;
#2372 = ORIENTED_EDGE ( 'NONE', *, *, #2242, .T. ) ;
#2373 = EDGE_CURVE ( 'NONE', #761, #2352, #633, .T. ) ;
#2374 = CARTESIAN_POINT ( 'NONE',  ( -7.832656801181069994, 13.00000000000000000, -0.6013896040429720369 ) ) ;
#2375 = ORIENTED_EDGE ( 'NONE', *, *, #574, .T. ) ;
#2376 = DIRECTION ( 'NONE',  ( 0.000000000000000000, 0.000000000000000000, -1.000000000000000000 ) ) ;
#2377 = DIRECTION ( 'NONE',  ( 0.000000000000000000, 1.000000000000000000, -0.000000000000000000 ) ) ;
#2378 = DIRECTION ( 'NONE',  ( 0.000000000000000000, 0.000000000000000000, -1.000000000000000000 ) ) ;
#2379 = ORIENTED_EDGE ( 'NONE', *, *, #1086, .T. ) ;
#2380 = EDGE_CURVE ( 'NONE', #1853, #702, #398, .T. ) ;
#2381 = CARTESIAN_POINT ( 'NONE',  ( 6.513570448296398752, 0.000000000000000000, 4.391535270952340753 ) ) ;
#2382 = AXIS2_PLACEMENT_3D ( 'NONE', #2202, #197, #928 ) ;
#2383 = ADVANCED_FACE ( 'NONE', ( #817 ), #1731, .T. ) ;
#2384 = VECTOR ( 'NONE', #867, 1000.000000000000000 ) ;
#2385 = CYLINDRICAL_SURFACE ( 'NONE', #1038, 1.000000000000000222 ) ;
#2386 = VERTEX_POINT ( 'NONE', #643 ) ;
#2387 = LINE ( 'NONE', #1682, #1596 ) ;
#2388 = VECTOR ( 'NONE', #957, 1000.000000000000000 ) ;
ENDSEC;
END-ISO-10303-21;
