# Supplementary material for: Application of 3D Printing Technology to Produce Hippocampal Customized Guide Cannulas
Source: eNeuro. 2022 Sep 27;9(5):ENEURO.0099-22.2022. doi: 10.1523/ENEURO.0099-22.2022 (PMC9522464; doi:10.1523/ENEURO.0099-22.2022)
Supplement: Figure 2-1 — *.Stl files, *.STEP files, and technical drawings. Download Figure 2-1, ZIP file. [file enu-eN-MNT-0099-22-s02.zip › STEP/final hippo cannula body.STEP]

ISO-10303-21;
HEADER;
FILE_DESCRIPTION (( 'STEP AP214' ),
    '1' );
FILE_NAME ('final hippo cannula body.STEP',
    '2022-07-14T14:36:41',
    ( '' ),
    ( '' ),
    'SwSTEP 2.0',
    'SolidWorks 2019',
    '' );
FILE_SCHEMA (( 'AUTOMOTIVE_DESIGN' ));
ENDSEC;

DATA;
#1 = PLANE ( 'NONE',  #646 ) ;
#2 = DIRECTION ( 'NONE',  ( 0.3826834323650893377, -0.9238795325112869605, 0.000000000000000000 ) ) ;
#3 = VERTEX_POINT ( 'NONE', #449 ) ;
#4 = LINE ( 'NONE', #667, #28 ) ;
#5 = DIRECTION ( 'NONE',  ( -1.000000000000000000, 0.000000000000000000, 0.000000000000000000 ) ) ;
#6 = ORIENTED_EDGE ( 'NONE', *, *, #526, .F. ) ;
#7 = VECTOR ( 'NONE', #23, 999.9999999999998863 ) ;
#8 = DIRECTION ( 'NONE',  ( 1.000000000000000000, -1.226537383179948437E-16, 0.000000000000000000 ) ) ;
#9 = CARTESIAN_POINT ( 'NONE',  ( -1.500000000000000000, 1.839806074769922533E-16, 0.6250000000000001110 ) ) ;
#10 = PRODUCT_DEFINITION_SHAPE ( 'NONE', 'NONE',  #663 ) ;
#11 = ORIENTED_EDGE ( 'NONE', *, *, #531, .F. ) ;
#12 = CARTESIAN_POINT ( 'NONE',  ( -2.651860890716365216, 6.505213034913026604E-16, 7.000000000000000000 ) ) ;
#13 = EDGE_CURVE ( 'NONE', #144, #153, #87, .T. ) ;
#14 = ORIENTED_EDGE ( 'NONE', *, *, #264, .F. ) ;
#15 = FACE_OUTER_BOUND ( 'NONE', #76, .T. ) ;
#16 = FACE_OUTER_BOUND ( 'NONE', #115, .T. ) ;
#17 = ADVANCED_FACE ( 'NONE', ( #391 ), #519, .T. ) ;
#18 = DIRECTION ( 'NONE',  ( -0.000000000000000000, -0.000000000000000000, -1.000000000000000000 ) ) ;
#19 = DIRECTION ( 'NONE',  ( 0.3826834323650898928, 0.9238795325112867385, 0.000000000000000000 ) ) ;
#20 = VECTOR ( 'NONE', #109, 1000.000000000000114 ) ;
#21 = CARTESIAN_POINT ( 'NONE',  ( 3.017513507477064026E-15, -2.651860890716364327, 7.000000000000000000 ) ) ;
#22 = CARTESIAN_POINT ( 'NONE',  ( -1.951563910473907981E-15, 2.651860890716366992, 7.000000000000000000 ) ) ;
#23 = DIRECTION ( 'NONE',  ( -0.7071067811865472397, 8.672929010253441319E-17, -0.7071067811865479058 ) ) ;
#24 = EDGE_LOOP ( 'NONE', ( #377, #85, #491, #55, #495, #372, #435, #39, #652 ) ) ;
#25 = PRESENTATION_STYLE_ASSIGNMENT (( #281 ) ) ;
#26 = ADVANCED_FACE ( 'NONE', ( #61 ), #565, .F. ) ;
#27 = CARTESIAN_POINT ( 'NONE',  ( 1.875148818588938449, -1.875148818588941113, 7.000000000000000000 ) ) ;
#28 = VECTOR ( 'NONE', #555, 1000.000000000000114 ) ;
#29 = ORIENTED_EDGE ( 'NONE', *, *, #492, .T. ) ;
#30 =( GEOMETRIC_REPRESENTATION_CONTEXT ( 3 ) GLOBAL_UNCERTAINTY_ASSIGNED_CONTEXT ( ( #417 ) ) GLOBAL_UNIT_ASSIGNED_CONTEXT ( ( #489, #137, #383 ) ) REPRESENTATION_CONTEXT ( 'NONE', 'WORKASPACE' ) );
#31 = SURFACE_SIDE_STYLE ('',( #648 ) ) ;
#32 = FACE_BOUND ( 'NONE', #397, .T. ) ;
#33 = VERTEX_POINT ( 'NONE', #248 ) ;
#34 = EDGE_CURVE ( 'NONE', #588, #414, #622, .T. ) ;
#35 = DIRECTION ( 'NONE',  ( -1.000000000000000000, 0.000000000000000000, 0.000000000000000000 ) ) ;
#36 = ORIENTED_EDGE ( 'NONE', *, *, #172, .T. ) ;
#37 = SURFACE_STYLE_FILL_AREA ( #589 ) ;
#38 = DIRECTION ( 'NONE',  ( -1.000000000000000000, 0.000000000000000000, 0.000000000000000000 ) ) ;
#39 = ORIENTED_EDGE ( 'NONE', *, *, #521, .T. ) ;
#40 = VECTOR ( 'NONE', #482, 1000.000000000000000 ) ;
#41 = EDGE_CURVE ( 'NONE', #545, #208, #57, .T. ) ;
#42 = APPLICATION_PROTOCOL_DEFINITION ( 'draft international standard', 'automotive_design', 1998, #126 ) ;
#43 = CARTESIAN_POINT ( 'NONE',  ( -1.824999999999999956, 2.238430724303405683E-16, 3.500000000000000000 ) ) ;
#44 = EDGE_LOOP ( 'NONE', ( #657, #205, #470, #488, #396, #283 ) ) ;
#45 = DIRECTION ( 'NONE',  ( -0.7071067811865465735, 8.672929010253432691E-17, -0.7071067811865484609 ) ) ;
#46 = ORIENTED_EDGE ( 'NONE', *, *, #199, .T. ) ;
#47 = VERTEX_POINT ( 'NONE', #300 ) ;
#48 = CARTESIAN_POINT ( 'NONE',  ( -2.651860890716365216, 6.505213034913026604E-16, 0.000000000000000000 ) ) ;
#49 = DIRECTION ( 'NONE',  ( -1.000000000000000000, 0.000000000000000000, 0.000000000000000000 ) ) ;
#50 = ADVANCED_FACE ( 'NONE', ( #568 ), #416, .F. ) ;
#51 = ORIENTED_EDGE ( 'NONE', *, *, #534, .F. ) ;
#52 = VECTOR ( 'NONE', #45, 1000.000000000000000 ) ;
#53 = CYLINDRICAL_SURFACE ( 'NONE', #431, 0.3250000000000000111 ) ;
#54 = FACE_OUTER_BOUND ( 'NONE', #445, .T. ) ;
#55 = ORIENTED_EDGE ( 'NONE', *, *, #413, .F. ) ;
#56 = DIRECTION ( 'NONE',  ( 1.000000000000000000, 0.000000000000000000, 0.000000000000000000 ) ) ;
#57 = LINE ( 'NONE', #291, #595 ) ;
#58 = VERTEX_POINT ( 'NONE', #12 ) ;
#59 = CIRCLE ( 'NONE', #184, 0.3250000000000000111 ) ;
#60 = DIRECTION ( 'NONE',  ( 1.000000000000000000, -1.226537383179948437E-16, -0.000000000000000000 ) ) ;
#61 = FACE_OUTER_BOUND ( 'NONE', #148, .T. ) ;
#62 = ORIENTED_EDGE ( 'NONE', *, *, #384, .T. ) ;
#63 = DIRECTION ( 'NONE',  ( 0.9238795325112866275, 0.3826834323650902259, 0.000000000000000000 ) ) ;
#64 = ORIENTED_EDGE ( 'NONE', *, *, #563, .T. ) ;
#65 = DIRECTION ( 'NONE',  ( 0.3826834323650898928, 0.9238795325112867385, 0.000000000000000000 ) ) ;
#66 = DIRECTION ( 'NONE',  ( -0.000000000000000000, -0.000000000000000000, -1.000000000000000000 ) ) ;
#67 = FACE_OUTER_BOUND ( 'NONE', #381, .T. ) ;
#68 = VECTOR ( 'NONE', #192, 1000.000000000000000 ) ;
#69 = DIRECTION ( 'NONE',  ( -0.000000000000000000, -0.000000000000000000, -1.000000000000000000 ) ) ;
#70 = CIRCLE ( 'NONE', #454, 0.3250000000000000111 ) ;
#71 = CARTESIAN_POINT ( 'NONE',  ( 1.875148818588939337, 1.875148818588942223, 7.000000000000000000 ) ) ;
#72 = LINE ( 'NONE', #119, #174 ) ;
#73 = PLANE ( 'NONE',  #455 ) ;
#74 = CARTESIAN_POINT ( 'NONE',  ( 1.175000000000000266, 2.602085213965210642E-15, 7.000000000000000000 ) ) ;
#75 = EDGE_CURVE ( 'NONE', #500, #242, #515, .T. ) ;
#76 = EDGE_LOOP ( 'NONE', ( #626, #461, #333, #446 ) ) ;
#77 = DIRECTION ( 'NONE',  ( -1.000000000000000000, 0.000000000000000000, 0.000000000000000000 ) ) ;
#78 = EDGE_CURVE ( 'NONE', #450, #142, #463, .T. ) ;
#79 = AXIS2_PLACEMENT_3D ( 'NONE', #117, #312, #309 ) ;
#80 = ORIENTED_EDGE ( 'NONE', *, *, #41, .F. ) ;
#81 = VECTOR ( 'NONE', #509, 1000.000000000000114 ) ;
#82 = DIRECTION ( 'NONE',  ( -0.3826834323650899483, -0.9238795325112867385, 0.000000000000000000 ) ) ;
#83 = VERTEX_POINT ( 'NONE', #147 ) ;
#84 = DIRECTION ( 'NONE',  ( -0.9238795325112867385, 0.3826834323650899483, 0.000000000000000000 ) ) ;
#85 = ORIENTED_EDGE ( 'NONE', *, *, #483, .F. ) ;
#86 = FACE_OUTER_BOUND ( 'NONE', #344, .T. ) ;
#87 = LINE ( 'NONE', #665, #68 ) ;
#88 = AXIS2_PLACEMENT_3D ( 'NONE', #347, #252, #625 ) ;
#89 = MECHANICAL_DESIGN_GEOMETRIC_PRESENTATION_REPRESENTATION (  '', ( #530 ), #216 ) ;
#90 = ORIENTED_EDGE ( 'NONE', *, *, #106, .T. ) ;
#91 = LINE ( 'NONE', #178, #99 ) ;
#92 = ORIENTED_EDGE ( 'NONE', *, *, #404, .F. ) ;
#93 = EDGE_LOOP ( 'NONE', ( #156, #36, #310, #286 ) ) ;
#94 = CARTESIAN_POINT ( 'NONE',  ( -1.824999999999999956, 0.000000000000000000, 7.000000000000000000 ) ) ;
#95 = DIRECTION ( 'NONE',  ( -1.000000000000000000, 0.000000000000000000, -0.000000000000000000 ) ) ;
#96 = CARTESIAN_POINT ( 'NONE',  ( -1.875148818588940891, -1.875148818588939115, 7.000000000000000000 ) ) ;
#97 = CARTESIAN_POINT ( 'NONE',  ( -2.651860890716365216, 6.505213034913026604E-16, 0.000000000000000000 ) ) ;
#98 = ORIENTED_EDGE ( 'NONE', *, *, #292, .T. ) ;
#99 = VECTOR ( 'NONE', #273, 1000.000000000000000 ) ;
#100 = VECTOR ( 'NONE', #124, 1000.000000000000000 ) ;
#101 = DIRECTION ( 'NONE',  ( -1.226537383179948437E-16, -1.000000000000000000, 0.000000000000000000 ) ) ;
#102 = CARTESIAN_POINT ( 'NONE',  ( 0.000000000000000000, 0.000000000000000000, 0.000000000000000000 ) ) ;
#103 = ORIENTED_EDGE ( 'NONE', *, *, #335, .F. ) ;
#104 = CARTESIAN_POINT ( 'NONE',  ( 0.000000000000000000, -0.000000000000000000, 0.000000000000000000 ) ) ;
#105 = CARTESIAN_POINT ( 'NONE',  ( 1.875148818588939337, 1.875148818588942223, 7.000000000000000000 ) ) ;
#106 = EDGE_CURVE ( 'NONE', #430, #588, #198, .T. ) ;
#107 = EDGE_LOOP ( 'NONE', ( #537, #503, #386, #197 ) ) ;
#108 = EDGE_CURVE ( 'NONE', #666, #592, #620, .T. ) ;
#109 = DIRECTION ( 'NONE',  ( 0.9238795325112870716, -0.3826834323650889491, 0.000000000000000000 ) ) ;
#110 = CARTESIAN_POINT ( 'NONE',  ( -0.8750000000000004441, 1.073220210282455345E-16, 0.000000000000000000 ) ) ;
#111 = VERTEX_POINT ( 'NONE', #353 ) ;
#112 = VECTOR ( 'NONE', #66, 1000.000000000000000 ) ;
#113 = CARTESIAN_POINT ( 'NONE',  ( 0.000000000000000000, -0.000000000000000000, 0.000000000000000000 ) ) ;
#114 = CARTESIAN_POINT ( 'NONE',  ( -1.875148818588940891, -1.875148818588939115, 7.000000000000000000 ) ) ;
#115 = EDGE_LOOP ( 'NONE', ( #255, #516, #323, #623 ) ) ;
#116 = CARTESIAN_POINT ( 'NONE',  ( 1.175000000000000266, -1.441181425236439383E-16, 7.000000000000000000 ) ) ;
#117 = CARTESIAN_POINT ( 'NONE',  ( 1.875148818588939337, 1.875148818588942223, 7.000000000000000000 ) ) ;
#118 = DIRECTION ( 'NONE',  ( 0.3826834323650893377, -0.9238795325112869605, 0.000000000000000000 ) ) ;
#119 = CARTESIAN_POINT ( 'NONE',  ( 2.651860890716364771, 3.081487911019577365E-30, 7.000000000000000000 ) ) ;
#120 = CARTESIAN_POINT ( 'NONE',  ( -1.824999999999999956, 2.422411331780397640E-16, 0.2999999999999999334 ) ) ;
#121 = AXIS2_PLACEMENT_3D ( 'NONE', #228, #332, #38 ) ;
#122 = PRESENTATION_LAYER_ASSIGNMENT (  '', '', ( #530 ) ) ;
#123 = EDGE_CURVE ( 'NONE', #592, #666, #203, .T. ) ;
#124 = DIRECTION ( 'NONE',  ( 1.000000000000000000, -1.226537383179948437E-16, -0.000000000000000000 ) ) ;
#125 = CARTESIAN_POINT ( 'NONE',  ( -1.500000000000000000, 1.839806074769922533E-16, 0.6250000000000001110 ) ) ;
#126 = APPLICATION_CONTEXT ( 'automotive_design' ) ;
#127 = ORIENTED_EDGE ( 'NONE', *, *, #136, .T. ) ;
#128 =( NAMED_UNIT ( * ) PLANE_ANGLE_UNIT ( ) SI_UNIT ( $, .RADIAN. ) );
#129 = FACE_OUTER_BOUND ( 'NONE', #576, .T. ) ;
#130 = EDGE_LOOP ( 'NONE', ( #92, #11, #393, #457, #512 ) ) ;
#131 = LINE ( 'NONE', #385, #497 ) ;
#132 = VERTEX_POINT ( 'NONE', #559 ) ;
#133 = ADVANCED_FACE ( 'NONE', ( #54 ), #53, .F. ) ;
#134 = CARTESIAN_POINT ( 'NONE',  ( 1.875148818588939337, 1.875148818588942223, 3.500000000000000000 ) ) ;
#135 = ORIENTED_EDGE ( 'NONE', *, *, #78, .T. ) ;
#136 = EDGE_CURVE ( 'NONE', #142, #144, #557, .T. ) ;
#137 =( NAMED_UNIT ( * ) PLANE_ANGLE_UNIT ( ) SI_UNIT ( $, .RADIAN. ) );
#138 = DIRECTION ( 'NONE',  ( -1.000000000000000000, 0.000000000000000000, 0.000000000000000000 ) ) ;
#139 = ORIENTED_EDGE ( 'NONE', *, *, #531, .T. ) ;
#140 = ORIENTED_EDGE ( 'NONE', *, *, #165, .F. ) ;
#141 = FACE_OUTER_BOUND ( 'NONE', #338, .T. ) ;
#142 = VERTEX_POINT ( 'NONE', #110 ) ;
#143 = VECTOR ( 'NONE', #298, 999.9999999999998863 ) ;
#144 = VERTEX_POINT ( 'NONE', #200 ) ;
#145 = ORIENTED_EDGE ( 'NONE', *, *, #361, .F. ) ;
#146 = DIRECTION ( 'NONE',  ( -0.3826834323650889491, -0.9238795325112871826, 0.000000000000000000 ) ) ;
#147 = CARTESIAN_POINT ( 'NONE',  ( 3.017513507477064026E-15, -2.651860890716364327, 0.000000000000000000 ) ) ;
#148 = EDGE_LOOP ( 'NONE', ( #439, #669, #594, #499, #388, #127 ) ) ;
#149 = FACE_OUTER_BOUND ( 'NONE', #181, .T. ) ;
#150 = FACE_OUTER_BOUND ( 'NONE', #357, .T. ) ;
#151 = VECTOR ( 'NONE', #220, 1000.000000000000000 ) ;
#152 = CARTESIAN_POINT ( 'NONE',  ( -1.951563910473907981E-15, 2.651860890716366992, 7.000000000000000000 ) ) ;
#153 = VERTEX_POINT ( 'NONE', #403 ) ;
#154 = CARTESIAN_POINT ( 'NONE',  ( 2.651860890716364771, 3.081487911019577365E-30, 7.000000000000000000 ) ) ;
#155 = DIRECTION ( 'NONE',  ( -0.000000000000000000, -0.000000000000000000, -1.000000000000000000 ) ) ;
#156 = ORIENTED_EDGE ( 'NONE', *, *, #563, .F. ) ;
#157 = PRODUCT ( 'final hippo cannula body', 'final hippo cannula body', '', ( #543 ) ) ;
#158 = DIRECTION ( 'NONE',  ( -1.000000000000000000, 0.000000000000000000, 0.000000000000000000 ) ) ;
#159 = DIRECTION ( 'NONE',  ( 0.000000000000000000, 0.000000000000000000, 1.000000000000000000 ) ) ;
#160 = ORIENTED_EDGE ( 'NONE', *, *, #580, .T. ) ;
#161 = APPLICATION_CONTEXT ( 'automotive_design' ) ;
#162 = VECTOR ( 'NONE', #63, 999.9999999999998863 ) ;
#163 = AXIS2_PLACEMENT_3D ( 'NONE', #593, #236, #138 ) ;
#164 = DIRECTION ( 'NONE',  ( 0.9238795325112868495, 0.3826834323650896152, 0.000000000000000000 ) ) ;
#165 = EDGE_CURVE ( 'NONE', #592, #153, #412, .T. ) ;
#166 = CARTESIAN_POINT ( 'NONE',  ( 2.651860890716364771, 3.081487911019577365E-30, 3.499999999974079401 ) ) ;
#167 = ADVANCED_FACE ( 'NONE', ( #150 ), #254, .F. ) ;
#168 = LINE ( 'NONE', #365, #318 ) ;
#169 = PLANE ( 'NONE',  #465 ) ;
#170 = CARTESIAN_POINT ( 'NONE',  ( 0.000000000000000000, -0.000000000000000000, 0.000000000000000000 ) ) ;
#171 = LINE ( 'NONE', #472, #368 ) ;
#172 = EDGE_CURVE ( 'NONE', #301, #279, #408, .T. ) ;
#173 = DIRECTION ( 'NONE',  ( -0.000000000000000000, -0.000000000000000000, -1.000000000000000000 ) ) ;
#174 = VECTOR ( 'NONE', #525, 999.9999999999998863 ) ;
#175 = DIRECTION ( 'NONE',  ( -0.7071067811865465735, 8.672929010253432691E-17, 0.7071067811865484609 ) ) ;
#176 = ORIENTED_EDGE ( 'NONE', *, *, #631, .F. ) ;
#177 = CARTESIAN_POINT ( 'NONE',  ( -1.824999999999999956, 0.000000000000000000, 7.000000000000000000 ) ) ;
#178 = CARTESIAN_POINT ( 'NONE',  ( -1.875148818588940891, -1.875148818588939115, 7.000000000000000000 ) ) ;
#179 = VERTEX_POINT ( 'NONE', #407 ) ;
#180 = LINE ( 'NONE', #539, #52 ) ;
#181 = EDGE_LOOP ( 'NONE', ( #229, #630, #452, #671, #554 ) ) ;
#182 = SHAPE_DEFINITION_REPRESENTATION ( #10, #577 ) ;
#183 = PLANE ( 'NONE',  #295 ) ;
#184 = AXIS2_PLACEMENT_3D ( 'NONE', #664, #191, #406 ) ;
#185 = VERTEX_POINT ( 'NONE', #213 ) ;
#186 = VECTOR ( 'NONE', #478, 1000.000000000000114 ) ;
#187 = CYLINDRICAL_SURFACE ( 'NONE', #163, 0.3249999999999997891 ) ;
#188 = ORIENTED_EDGE ( 'NONE', *, *, #303, .F. ) ;
#189 = ORIENTED_EDGE ( 'NONE', *, *, #78, .F. ) ;
#190 = FILL_AREA_STYLE ('',( #447 ) ) ;
#191 = DIRECTION ( 'NONE',  ( 0.000000000000000000, 0.000000000000000000, -1.000000000000000000 ) ) ;
#192 = DIRECTION ( 'NONE',  ( 0.000000000000000000, 0.000000000000000000, 1.000000000000000000 ) ) ;
#193 = ADVANCED_FACE ( 'NONE', ( #639 ), #649, .F. ) ;
#194 = ORIENTED_EDGE ( 'NONE', *, *, #601, .F. ) ;
#195 = AXIS2_PLACEMENT_3D ( 'NONE', #464, #293, #356 ) ;
#196 = PRODUCT_DEFINITION_FORMATION_WITH_SPECIFIED_SOURCE ( 'ANY', '', #157, .NOT_KNOWN. ) ;
#197 = ORIENTED_EDGE ( 'NONE', *, *, #41, .T. ) ;
#198 = LINE ( 'NONE', #105, #315 ) ;
#199 = EDGE_CURVE ( 'NONE', #410, #247, #579, .T. ) ;
#200 = CARTESIAN_POINT ( 'NONE',  ( -1.175000000000000044, 0.000000000000000000, 0.2999999999999999334 ) ) ;
#201 = EDGE_CURVE ( 'NONE', #279, #132, #637, .T. ) ;
#202 = DIRECTION ( 'NONE',  ( -0.000000000000000000, -0.000000000000000000, -1.000000000000000000 ) ) ;
#203 = CIRCLE ( 'NONE', #475, 0.3250000000000000111 ) ;
#204 = AXIS2_PLACEMENT_3D ( 'NONE', #552, #84, #82 ) ;
#205 = ORIENTED_EDGE ( 'NONE', *, *, #165, .T. ) ;
#206 = CARTESIAN_POINT ( 'NONE',  ( 1.500000000000000000, 2.602085213965210642E-15, 3.500000000000000000 ) ) ;
#207 = DIRECTION ( 'NONE',  ( -0.7071067811865472397, 8.672929010253441319E-17, 0.7071067811865479058 ) ) ;
#208 = VERTEX_POINT ( 'NONE', #166 ) ;
#209 = DIRECTION ( 'NONE',  ( -0.3826834323650893377, 0.9238795325112870716, 0.000000000000000000 ) ) ;
#210 = DIRECTION ( 'NONE',  ( -0.000000000000000000, -0.000000000000000000, -1.000000000000000000 ) ) ;
#211 = ORIENTED_EDGE ( 'NONE', *, *, #404, .T. ) ;
#212 = CARTESIAN_POINT ( 'NONE',  ( 1.500000000000000000, 2.602085213965210642E-15, 0.000000000000000000 ) ) ;
#213 = CARTESIAN_POINT ( 'NONE',  ( 1.875148818588938449, -1.875148818588941113, 0.000000000000000000 ) ) ;
#214 = EDGE_CURVE ( 'NONE', #520, #414, #219, .T. ) ;
#215 = DIRECTION ( 'NONE',  ( 1.000000000000000000, -1.226537383179948437E-16, 0.000000000000000000 ) ) ;
#216 =( GEOMETRIC_REPRESENTATION_CONTEXT ( 3 ) GLOBAL_UNCERTAINTY_ASSIGNED_CONTEXT ( ( #506 ) ) GLOBAL_UNIT_ASSIGNED_CONTEXT ( ( #277, #272, #378 ) ) REPRESENTATION_CONTEXT ( 'NONE', 'WORKASPACE' ) );
#217 = DIRECTION ( 'NONE',  ( -0.000000000000000000, -0.000000000000000000, -1.000000000000000000 ) ) ;
#218 = LINE ( 'NONE', #638, #186 ) ;
#219 = LINE ( 'NONE', #358, #162 ) ;
#220 = DIRECTION ( 'NONE',  ( -0.000000000000000000, -0.000000000000000000, -1.000000000000000000 ) ) ;
#221 = DIRECTION ( 'NONE',  ( 1.000000000000000000, 0.000000000000000000, -0.000000000000000000 ) ) ;
#222 = ORIENTED_EDGE ( 'NONE', *, *, #598, .F. ) ;
#223 = VECTOR ( 'NONE', #629, 1000.000000000000000 ) ;
#224 = VECTOR ( 'NONE', #661, 1000.000000000000000 ) ;
#225 = DIRECTION ( 'NONE',  ( 0.000000000000000000, -0.000000000000000000, 1.000000000000000000 ) ) ;
#226 =( GEOMETRIC_REPRESENTATION_CONTEXT ( 3 ) GLOBAL_UNCERTAINTY_ASSIGNED_CONTEXT ( ( #604 ) ) GLOBAL_UNIT_ASSIGNED_CONTEXT ( ( #493, #128, #538 ) ) REPRESENTATION_CONTEXT ( 'NONE', 'WORKASPACE' ) );
#227 = ORIENTED_EDGE ( 'NONE', *, *, #280, .T. ) ;
#228 = CARTESIAN_POINT ( 'NONE',  ( 1.500000000000000000, 2.602085213965210642E-15, 7.000000000000000000 ) ) ;
#229 = ORIENTED_EDGE ( 'NONE', *, *, #580, .F. ) ;
#230 = DIRECTION ( 'NONE',  ( 0.000000000000000000, -0.000000000000000000, 1.000000000000000000 ) ) ;
#231 = EDGE_LOOP ( 'NONE', ( #405, #51, #211, #600 ) ) ;
#232 = PLANE ( 'NONE',  #328 ) ;
#233 = AXIS2_PLACEMENT_3D ( 'NONE', #102, #299, #513 ) ;
#234 = ORIENTED_EDGE ( 'NONE', *, *, #123, .T. ) ;
#235 = STYLED_ITEM ( 'NONE', ( #269 ), #577 ) ;
#236 = DIRECTION ( 'NONE',  ( -0.000000000000000000, -0.000000000000000000, -1.000000000000000000 ) ) ;
#237 = EDGE_LOOP ( 'NONE', ( #103, #343 ) ) ;
#238 = ORIENTED_EDGE ( 'NONE', *, *, #361, .T. ) ;
#239 = EDGE_CURVE ( 'NONE', #250, #83, #574, .T. ) ;
#240 = CARTESIAN_POINT ( 'NONE',  ( 1.875148818588938449, -1.875148818588941113, 7.000000000000000000 ) ) ;
#241 = ORIENTED_EDGE ( 'NONE', *, *, #437, .F. ) ;
#242 = VERTEX_POINT ( 'NONE', #426 ) ;
#243 = CARTESIAN_POINT ( 'NONE',  ( -2.651860890716365216, 6.505213034913026604E-16, 7.000000000000000000 ) ) ;
#244 = DIRECTION ( 'NONE',  ( -0.000000000000000000, -0.000000000000000000, -1.000000000000000000 ) ) ;
#245 = VECTOR ( 'NONE', #340, 1000.000000000000000 ) ;
#246 = VECTOR ( 'NONE', #636, 1000.000000000000000 ) ;
#247 = VERTEX_POINT ( 'NONE', #120 ) ;
#248 = CARTESIAN_POINT ( 'NONE',  ( 2.651860890716364771, 3.081487911019577365E-30, 0.000000000000000000 ) ) ;
#249 = DIRECTION ( 'NONE',  ( 0.000000000000000000, 0.000000000000000000, 1.000000000000000000 ) ) ;
#250 = VERTEX_POINT ( 'NONE', #364 ) ;
#251 = CARTESIAN_POINT ( 'NONE',  ( -1.875148818588941779, 1.875148818588940447, 3.500000000000000000 ) ) ;
#252 = DIRECTION ( 'NONE',  ( 0.000000000000000000, -0.000000000000000000, 1.000000000000000000 ) ) ;
#253 = ORIENTED_EDGE ( 'NONE', *, *, #292, .F. ) ;
#254 = PLANE ( 'NONE',  #643 ) ;
#255 = ORIENTED_EDGE ( 'NONE', *, *, #521, .F. ) ;
#256 = CARTESIAN_POINT ( 'NONE',  ( 1.824999999999999734, 2.641886234937499644E-15, 7.000000000000000000 ) ) ;
#257 = DIRECTION ( 'NONE',  ( 1.000000000000000000, -1.226537383179948437E-16, 0.000000000000000000 ) ) ;
#258 = EDGE_CURVE ( 'NONE', #153, #132, #171, .T. ) ;
#259 = ORIENTED_EDGE ( 'NONE', *, *, #34, .T. ) ;
#260 = CARTESIAN_POINT ( 'NONE',  ( 1.500000000000000000, 2.602085213965210642E-15, 0.2999999999999990452 ) ) ;
#261 = PLANE ( 'NONE',  #518 ) ;
#262 = ADVANCED_FACE ( 'NONE', ( #642 ), #261, .F. ) ;
#263 = VECTOR ( 'NONE', #390, 1000.000000000000000 ) ;
#264 = EDGE_CURVE ( 'NONE', #208, #33, #367, .T. ) ;
#265 = LINE ( 'NONE', #71, #151 ) ;
#266 = DIRECTION ( 'NONE',  ( 0.3826834323650893377, -0.9238795325112869605, 0.000000000000000000 ) ) ;
#267 = CARTESIAN_POINT ( 'NONE',  ( 0.000000000000000000, 0.000000000000000000, 3.500000000000000000 ) ) ;
#268 = LINE ( 'NONE', #480, #442 ) ;
#269 = PRESENTATION_STYLE_ASSIGNMENT (( #660 ) ) ;
#270 = CARTESIAN_POINT ( 'NONE',  ( 0.000000000000000000, 0.000000000000000000, 0.000000000000000000 ) ) ;
#271 = VERTEX_POINT ( 'NONE', #114 ) ;
#272 =( NAMED_UNIT ( * ) PLANE_ANGLE_UNIT ( ) SI_UNIT ( $, .RADIAN. ) );
#273 = DIRECTION ( 'NONE',  ( -0.000000000000000000, -0.000000000000000000, -1.000000000000000000 ) ) ;
#274 = VECTOR ( 'NONE', #641, 1000.000000000000000 ) ;
#275 = EDGE_LOOP ( 'NONE', ( #360, #467, #135, #29, #326, #160, #176, #306, #289 ) ) ;
#276 = ADVANCED_FACE ( 'NONE', ( #16 ), #322, .F. ) ;
#277 =( LENGTH_UNIT ( ) NAMED_UNIT ( * ) SI_UNIT ( .MILLI., .METRE. ) );
#278 = LINE ( 'NONE', #240, #245 ) ;
#279 = VERTEX_POINT ( 'NONE', #533 ) ;
#280 = EDGE_CURVE ( 'NONE', #545, #430, #72, .T. ) ;
#281 = SURFACE_STYLE_USAGE ( .BOTH. , #436 ) ;
#282 = DIRECTION ( 'NONE',  ( -0.9238795325112870716, 0.3826834323650890046, 0.000000000000000000 ) ) ;
#283 = ORIENTED_EDGE ( 'NONE', *, *, #429, .F. ) ;
#284 = CARTESIAN_POINT ( 'NONE',  ( 0.000000000000000000, 0.000000000000000000, 7.000000000000000000 ) ) ;
#285 = AXIS2_PLACEMENT_3D ( 'NONE', #206, #290, #504 ) ;
#286 = ORIENTED_EDGE ( 'NONE', *, *, #483, .T. ) ;
#287 = EDGE_CURVE ( 'NONE', #111, #605, #268, .T. ) ;
#288 = CARTESIAN_POINT ( 'NONE',  ( -1.875148818588941779, 1.875148818588940447, 7.000000000000000000 ) ) ;
#289 = ORIENTED_EDGE ( 'NONE', *, *, #548, .F. ) ;
#290 = DIRECTION ( 'NONE',  ( 0.000000000000000000, 0.000000000000000000, -1.000000000000000000 ) ) ;
#291 = CARTESIAN_POINT ( 'NONE',  ( 2.651860890716364771, 3.081487911019577365E-30, 7.000000000000000000 ) ) ;
#292 = EDGE_CURVE ( 'NONE', #247, #450, #474, .T. ) ;
#293 = DIRECTION ( 'NONE',  ( 0.000000000000000000, 0.000000000000000000, 1.000000000000000000 ) ) ;
#294 = VECTOR ( 'NONE', #2, 1000.000000000000114 ) ;
#295 = AXIS2_PLACEMENT_3D ( 'NONE', #288, #607, #494 ) ;
#296 = VECTOR ( 'NONE', #65, 1000.000000000000000 ) ;
#297 = ORIENTED_EDGE ( 'NONE', *, *, #598, .T. ) ;
#298 = DIRECTION ( 'NONE',  ( 0.9238795325112870716, -0.3826834323650892267, 0.000000000000000000 ) ) ;
#299 = DIRECTION ( 'NONE',  ( -1.226537383179948437E-16, -1.000000000000000000, 0.000000000000000000 ) ) ;
#300 = CARTESIAN_POINT ( 'NONE',  ( 0.8750000000000021094, -1.073220210282455345E-16, 0.000000000000000000 ) ) ;
#301 = VERTEX_POINT ( 'NONE', #428 ) ;
#302 = DIRECTION ( 'NONE',  ( -0.000000000000000000, -0.000000000000000000, -1.000000000000000000 ) ) ;
#303 = EDGE_CURVE ( 'NONE', #354, #545, #371, .T. ) ;
#304 = CARTESIAN_POINT ( 'NONE',  ( -1.175000000000000044, 3.980102097228897738E-17, 7.000000000000000000 ) ) ;
#305 = VECTOR ( 'NONE', #244, 1000.000000000000000 ) ;
#306 = ORIENTED_EDGE ( 'NONE', *, *, #419, .F. ) ;
#307 = VECTOR ( 'NONE', #164, 1000.000000000000114 ) ;
#308 = CARTESIAN_POINT ( 'NONE',  ( 1.824999999999999734, 2.602085213965210642E-15, 0.2999999999999990452 ) ) ;
#309 = DIRECTION ( 'NONE',  ( 0.9238795325112870716, -0.3826834323650892267, 0.000000000000000000 ) ) ;
#310 = ORIENTED_EDGE ( 'NONE', *, *, #201, .T. ) ;
#311 = LINE ( 'NONE', #362, #274 ) ;
#312 = DIRECTION ( 'NONE',  ( -0.3826834323650892267, -0.9238795325112870716, 0.000000000000000000 ) ) ;
#313 = EDGE_CURVE ( 'NONE', #144, #247, #70, .T. ) ;
#314 = FACE_OUTER_BOUND ( 'NONE', #484, .T. ) ;
#315 = VECTOR ( 'NONE', #399, 1000.000000000000114 ) ;
#316 = VECTOR ( 'NONE', #217, 1000.000000000000000 ) ;
#317 = DIRECTION ( 'NONE',  ( -0.9238795325112868495, -0.3826834323650896152, 0.000000000000000000 ) ) ;
#318 = VECTOR ( 'NONE', #118, 1000.000000000000000 ) ;
#319 = CARTESIAN_POINT ( 'NONE',  ( 2.651860890716364771, 3.081487911019577365E-30, 7.000000000000000000 ) ) ;
#320 = LINE ( 'NONE', #113, #246 ) ;
#321 = ADVANCED_FACE ( 'NONE', ( #314 ), #169, .F. ) ;
#322 = PLANE ( 'NONE',  #79 ) ;
#323 = ORIENTED_EDGE ( 'NONE', *, *, #106, .F. ) ;
#324 = CARTESIAN_POINT ( 'NONE',  ( 1.500000000000000000, 2.602085213965210642E-15, 7.000000000000000000 ) ) ;
#325 = ADVANCED_FACE ( 'NONE', ( #582 ), #596, .F. ) ;
#326 = ORIENTED_EDGE ( 'NONE', *, *, #507, .T. ) ;
#327 = AXIS2_PLACEMENT_3D ( 'NONE', #459, #155, #5 ) ;
#328 = AXIS2_PLACEMENT_3D ( 'NONE', #490, #451, #282 ) ;
#329 = FACE_OUTER_BOUND ( 'NONE', #93, .T. ) ;
#330 = ADVANCED_FACE ( 'NONE', ( #141 ), #187, .F. ) ;
#331 = VERTEX_POINT ( 'NONE', #448 ) ;
#332 = DIRECTION ( 'NONE',  ( 0.000000000000000000, 0.000000000000000000, 1.000000000000000000 ) ) ;
#333 = ORIENTED_EDGE ( 'NONE', *, *, #287, .F. ) ;
#334 = EDGE_CURVE ( 'NONE', #354, #185, #278, .T. ) ;
#335 = EDGE_CURVE ( 'NONE', #279, #301, #635, .T. ) ;
#336 = LINE ( 'NONE', #379, #224 ) ;
#337 = ORIENTED_EDGE ( 'NONE', *, *, #123, .F. ) ;
#338 = EDGE_LOOP ( 'NONE', ( #502, #64, #650, #613, #418, #560 ) ) ;
#339 = AXIS2_PLACEMENT_3D ( 'NONE', #350, #249, #460 ) ;
#340 = DIRECTION ( 'NONE',  ( -0.000000000000000000, -0.000000000000000000, -1.000000000000000000 ) ) ;
#341 = CIRCLE ( 'NONE', #432, 0.6249999999999980016 ) ;
#342 = AXIS2_PLACEMENT_3D ( 'NONE', #260, #18, #370 ) ;
#343 = ORIENTED_EDGE ( 'NONE', *, *, #172, .F. ) ;
#344 = EDGE_LOOP ( 'NONE', ( #351, #227, #90, #297, #523, #139, #572, #441 ) ) ;
#345 = ORIENTED_EDGE ( 'NONE', *, *, #108, .F. ) ;
#346 = CARTESIAN_POINT ( 'NONE',  ( -1.875148818588941779, 1.875148818588940447, 3.500000000000000000 ) ) ;
#347 = CARTESIAN_POINT ( 'NONE',  ( -1.500000000000000000, 0.000000000000000000, 0.000000000000000000 ) ) ;
#348 = VERTEX_POINT ( 'NONE', #134 ) ;
#349 = ADVANCED_FACE ( 'NONE', ( #438 ), #232, .F. ) ;
#350 = CARTESIAN_POINT ( 'NONE',  ( 1.500000000000000000, 2.602085213965210642E-15, 7.000000000000000000 ) ) ;
#351 = ORIENTED_EDGE ( 'NONE', *, *, #303, .T. ) ;
#352 = CARTESIAN_POINT ( 'NONE',  ( -2.124999999999999556, 2.606391939257389597E-16, 0.000000000000000000 ) ) ;
#353 = CARTESIAN_POINT ( 'NONE',  ( 2.124999999999997780, -2.606391939257389597E-16, 0.000000000000000000 ) ) ;
#354 = VERTEX_POINT ( 'NONE', #440 ) ;
#355 = LINE ( 'NONE', #570, #20 ) ;
#356 = DIRECTION ( 'NONE',  ( 1.000000000000000000, 0.000000000000000000, 0.000000000000000000 ) ) ;
#357 = EDGE_LOOP ( 'NONE', ( #603, #145, #222, #259 ) ) ;
#358 = CARTESIAN_POINT ( 'NONE',  ( -1.951563910473907981E-15, 2.651860890716366992, 3.500000000000000000 ) ) ;
#359 = AXIS2_PLACEMENT_3D ( 'NONE', #634, #225, #221 ) ;
#360 = ORIENTED_EDGE ( 'NONE', *, *, #75, .F. ) ;
#361 = EDGE_CURVE ( 'NONE', #331, #520, #544, .T. ) ;
#362 = CARTESIAN_POINT ( 'NONE',  ( -2.651860890716365216, 6.505213034913026604E-16, 7.000000000000000000 ) ) ;
#363 = EDGE_CURVE ( 'NONE', #605, #179, #131, .T. ) ;
#364 = CARTESIAN_POINT ( 'NONE',  ( 3.017513507477064026E-15, -2.651860890716364327, 7.000000000000000000 ) ) ;
#365 = CARTESIAN_POINT ( 'NONE',  ( 2.651860890716364771, 3.081487911019577365E-30, 3.500000000000000000 ) ) ;
#366 = DIRECTION ( 'NONE',  ( 1.000000000000000000, -1.226537383179948437E-16, 0.000000000000000000 ) ) ;
#367 = LINE ( 'NONE', #319, #316 ) ;
#368 = VECTOR ( 'NONE', #257, 1000.000000000000000 ) ;
#369 = AXIS2_PLACEMENT_3D ( 'NONE', #212, #173, #158 ) ;
#370 = DIRECTION ( 'NONE',  ( 1.000000000000000000, 0.000000000000000000, 0.000000000000000000 ) ) ;
#371 = LINE ( 'NONE', #27, #529 ) ;
#372 = ORIENTED_EDGE ( 'NONE', *, *, #526, .T. ) ;
#373 = ADVANCED_FACE ( 'NONE', ( #129 ), #183, .F. ) ;
#374 = FACE_BOUND ( 'NONE', #237, .T. ) ;
#375 = VERTEX_POINT ( 'NONE', #602 ) ;
#376 = PLANE ( 'NONE',  #476 ) ;
#377 = ORIENTED_EDGE ( 'NONE', *, *, #647, .F. ) ;
#378 =( NAMED_UNIT ( * ) SI_UNIT ( $, .STERADIAN. ) SOLID_ANGLE_UNIT ( ) );
#379 = CARTESIAN_POINT ( 'NONE',  ( 0.000000000000000000, 0.000000000000000000, 3.500000000000000000 ) ) ;
#380 = VECTOR ( 'NONE', #215, 1000.000000000000000 ) ;
#381 = EDGE_LOOP ( 'NONE', ( #608, #662, #550, #566 ) ) ;
#382 = ADVANCED_FACE ( 'NONE', ( #599 ), #443, .F. ) ;
#383 =( NAMED_UNIT ( * ) SI_UNIT ( $, .STERADIAN. ) SOLID_ANGLE_UNIT ( ) );
#384 = EDGE_CURVE ( 'NONE', #3, #410, #336, .T. ) ;
#385 = CARTESIAN_POINT ( 'NONE',  ( 1.824999999999999734, -2.238430724303405189E-16, 7.000000000000000000 ) ) ;
#386 = ORIENTED_EDGE ( 'NONE', *, *, #280, .F. ) ;
#387 = EDGE_CURVE ( 'NONE', #58, #3, #651, .T. ) ;
#388 = ORIENTED_EDGE ( 'NONE', *, *, #492, .F. ) ;
#389 = DIRECTION ( 'NONE',  ( 0.000000000000000000, 0.000000000000000000, 1.000000000000000000 ) ) ;
#390 = DIRECTION ( 'NONE',  ( -0.000000000000000000, -0.000000000000000000, -1.000000000000000000 ) ) ;
#391 = FACE_OUTER_BOUND ( 'NONE', #24, .T. ) ;
#392 = PRODUCT_DEFINITION_CONTEXT ( 'detailed design', #161, 'design' ) ;
#393 = ORIENTED_EDGE ( 'NONE', *, *, #387, .T. ) ;
#394 = LINE ( 'NONE', #514, #575 ) ;
#395 = VECTOR ( 'NONE', #591, 1000.000000000000000 ) ;
#396 = ORIENTED_EDGE ( 'NONE', *, *, #199, .F. ) ;
#397 = EDGE_LOOP ( 'NONE', ( #345, #337 ) ) ;
#398 = CARTESIAN_POINT ( 'NONE',  ( 1.875148818588939337, 1.875148818588942223, 3.500000000000000000 ) ) ;
#399 = DIRECTION ( 'NONE',  ( -0.9238795325112869605, 0.3826834323650891712, 0.000000000000000000 ) ) ;
#400 = ADVANCED_FACE ( 'NONE', ( #329 ), #549, .F. ) ;
#401 = CARTESIAN_POINT ( 'NONE',  ( 1.500000000000000000, 2.602085213965210642E-15, 0.000000000000000000 ) ) ;
#402 = EDGE_CURVE ( 'NONE', #375, #47, #180, .T. ) ;
#403 = CARTESIAN_POINT ( 'NONE',  ( -1.175000000000000044, 0.000000000000000000, 3.500000000000000000 ) ) ;
#404 = EDGE_CURVE ( 'NONE', #271, #242, #91, .T. ) ;
#405 = ORIENTED_EDGE ( 'NONE', *, *, #239, .F. ) ;
#406 = DIRECTION ( 'NONE',  ( -1.000000000000000000, 0.000000000000000000, 0.000000000000000000 ) ) ;
#407 = CARTESIAN_POINT ( 'NONE',  ( 1.824999999999999734, -1.119215362151678682E-16, 3.500000000000000000 ) ) ;
#408 = CIRCLE ( 'NONE', #339, 0.3249999999999997891 ) ;
#409 = ADVANCED_FACE ( 'NONE', ( #374, #86, #32 ), #376, .T. ) ;
#410 = VERTEX_POINT ( 'NONE', #43 ) ;
#411 = LINE ( 'NONE', #251, #611 ) ;
#412 = LINE ( 'NONE', #304, #305 ) ;
#413 = EDGE_CURVE ( 'NONE', #410, #153, #59, .T. ) ;
#414 = VERTEX_POINT ( 'NONE', #453 ) ;
#415 = CARTESIAN_POINT ( 'NONE',  ( 3.017513507477064026E-15, -2.651860890716364327, 7.000000000000000000 ) ) ;
#416 = CYLINDRICAL_SURFACE ( 'NONE', #327, 0.3250000000000000111 ) ;
#417 = UNCERTAINTY_MEASURE_WITH_UNIT (LENGTH_MEASURE( 1.000000000000000082E-05 ), #489, 'distance_accuracy_value', 'NONE');
#418 = ORIENTED_EDGE ( 'NONE', *, *, #627, .F. ) ;
#419 = EDGE_CURVE ( 'NONE', #83, #185, #4, .T. ) ;
#420 = LINE ( 'NONE', #415, #307 ) ;
#421 = DIRECTION ( 'NONE',  ( -0.9238795325112869605, -0.3826834323650893377, 0.000000000000000000 ) ) ;
#422 = AXIS2_PLACEMENT_3D ( 'NONE', #527, #578, #209 ) ;
#423 = LINE ( 'NONE', #267, #380 ) ;
#424 = DIRECTION ( 'NONE',  ( 1.000000000000000000, 0.000000000000000000, 0.000000000000000000 ) ) ;
#425 = LINE ( 'NONE', #116, #486 ) ;
#426 = CARTESIAN_POINT ( 'NONE',  ( -1.875148818588940891, -1.875148818588939115, 0.000000000000000000 ) ) ;
#427 = CARTESIAN_POINT ( 'NONE',  ( -1.175000000000000044, 3.980102097228897738E-17, 7.000000000000000000 ) ) ;
#428 = CARTESIAN_POINT ( 'NONE',  ( 1.824999999999999734, 2.641886234937499644E-15, 7.000000000000000000 ) ) ;
#429 = EDGE_CURVE ( 'NONE', #666, #410, #673, .T. ) ;
#430 = VERTEX_POINT ( 'NONE', #621 ) ;
#431 = AXIS2_PLACEMENT_3D ( 'NONE', #505, #210, #49 ) ;
#432 = AXIS2_PLACEMENT_3D ( 'NONE', #401, #517, #56 ) ;
#433 = VECTOR ( 'NONE', #573, 1000.000000000000000 ) ;
#434 = DIRECTION ( 'NONE',  ( -1.226537383179948437E-16, -1.000000000000000000, 0.000000000000000000 ) ) ;
#435 = ORIENTED_EDGE ( 'NONE', *, *, #214, .T. ) ;
#436 = SURFACE_SIDE_STYLE ('',( #37 ) ) ;
#437 = EDGE_CURVE ( 'NONE', #331, #58, #394, .T. ) ;
#438 = FACE_OUTER_BOUND ( 'NONE', #231, .T. ) ;
#439 = ORIENTED_EDGE ( 'NONE', *, *, #13, .T. ) ;
#440 = CARTESIAN_POINT ( 'NONE',  ( 1.875148818588938449, -1.875148818588941113, 7.000000000000000000 ) ) ;
#441 = ORIENTED_EDGE ( 'NONE', *, *, #556, .T. ) ;
#442 = VECTOR ( 'NONE', #175, 1000.000000000000000 ) ;
#443 = PLANE ( 'NONE',  #204 ) ;
#444 = CIRCLE ( 'NONE', #342, 0.3249999999999997891 ) ;
#445 = EDGE_LOOP ( 'NONE', ( #140, #234, #553, #610 ) ) ;
#446 = ORIENTED_EDGE ( 'NONE', *, *, #507, .F. ) ;
#447 = FILL_AREA_STYLE_COLOUR ( '', #466 ) ;
#448 = CARTESIAN_POINT ( 'NONE',  ( -1.875148818588941779, 1.875148818588940447, 7.000000000000000000 ) ) ;
#449 = CARTESIAN_POINT ( 'NONE',  ( -2.651860890716365216, 6.505213034913026604E-16, 3.499999999974079401 ) ) ;
#450 = VERTEX_POINT ( 'NONE', #352 ) ;
#451 = DIRECTION ( 'NONE',  ( 0.3826834323650890046, 0.9238795325112870716, -0.000000000000000000 ) ) ;
#452 = ORIENTED_EDGE ( 'NONE', *, *, #363, .T. ) ;
#453 = CARTESIAN_POINT ( 'NONE',  ( -1.951563910473907981E-15, 2.651860890716366992, 3.500000000000000000 ) ) ;
#454 = AXIS2_PLACEMENT_3D ( 'NONE', #536, #522, #424 ) ;
#455 = AXIS2_PLACEMENT_3D ( 'NONE', #471, #535, #317 ) ;
#456 = CARTESIAN_POINT ( 'NONE',  ( 0.000000000000000000, 0.000000000000000000, 3.500000000000000000 ) ) ;
#457 = ORIENTED_EDGE ( 'NONE', *, *, #601, .T. ) ;
#458 = CARTESIAN_POINT ( 'NONE',  ( 0.000000000000000000, 0.000000000000000000, 0.000000000000000000 ) ) ;
#459 = CARTESIAN_POINT ( 'NONE',  ( -1.500000000000000000, 0.000000000000000000, 7.000000000000000000 ) ) ;
#460 = DIRECTION ( 'NONE',  ( -1.000000000000000000, 0.000000000000000000, 0.000000000000000000 ) ) ;
#461 = ORIENTED_EDGE ( 'NONE', *, *, #640, .F. ) ;
#462 = LINE ( 'NONE', #243, #510 ) ;
#463 = CIRCLE ( 'NONE', #88, 0.6249999999999996669 ) ;
#464 = CARTESIAN_POINT ( 'NONE',  ( -1.500000000000000000, 0.000000000000000000, 7.000000000000000000 ) ) ;
#465 = AXIS2_PLACEMENT_3D ( 'NONE', #270, #434, #366 ) ;
#466 = COLOUR_RGB ( '',0.7921568627450980005, 0.8196078431372548767, 0.9333333333333333481 ) ;
#467 = ORIENTED_EDGE ( 'NONE', *, *, #656, .T. ) ;
#468 = LINE ( 'NONE', #581, #296 ) ;
#469 = DIRECTION ( 'NONE',  ( 0.3826834323650902814, -0.9238795325112866275, 0.000000000000000000 ) ) ;
#470 = ORIENTED_EDGE ( 'NONE', *, *, #13, .F. ) ;
#471 = CARTESIAN_POINT ( 'NONE',  ( 3.017513507477064026E-15, -2.651860890716364327, 7.000000000000000000 ) ) ;
#472 = CARTESIAN_POINT ( 'NONE',  ( 0.000000000000000000, 0.000000000000000000, 3.500000000000000000 ) ) ;
#473 = LINE ( 'NONE', #256, #433 ) ;
#474 = LINE ( 'NONE', #125, #7 ) ;
#475 = AXIS2_PLACEMENT_3D ( 'NONE', #571, #159, #511 ) ;
#476 = AXIS2_PLACEMENT_3D ( 'NONE', #284, #230, #498 ) ;
#477 = MECHANICAL_DESIGN_GEOMETRIC_PRESENTATION_REPRESENTATION (  '', ( #235 ), #30 ) ;
#478 = DIRECTION ( 'NONE',  ( -0.9238795325112866275, -0.3826834323650902259, 0.000000000000000000 ) ) ;
#479 = CARTESIAN_POINT ( 'NONE',  ( -1.824999999999999956, 2.238430724303405683E-16, 7.000000000000000000 ) ) ;
#480 = CARTESIAN_POINT ( 'NONE',  ( 1.500000000000000000, -1.839806074769922286E-16, 0.6249999999999995559 ) ) ;
#481 = ORIENTED_EDGE ( 'NONE', *, *, #313, .F. ) ;
#482 = DIRECTION ( 'NONE',  ( -0.000000000000000000, -0.000000000000000000, -1.000000000000000000 ) ) ;
#483 = EDGE_CURVE ( 'NONE', #132, #179, #658, .T. ) ;
#484 = EDGE_LOOP ( 'NONE', ( #62, #46, #98, #569, #194 ) ) ;
#485 = VECTOR ( 'NONE', #60, 1000.000000000000000 ) ;
#486 = VECTOR ( 'NONE', #524, 1000.000000000000000 ) ;
#487 = DIRECTION ( 'NONE',  ( -0.000000000000000000, -0.000000000000000000, -1.000000000000000000 ) ) ;
#488 = ORIENTED_EDGE ( 'NONE', *, *, #313, .T. ) ;
#489 =( LENGTH_UNIT ( ) NAMED_UNIT ( * ) SI_UNIT ( .MILLI., .METRE. ) );
#490 = CARTESIAN_POINT ( 'NONE',  ( -1.875148818588940891, -1.875148818588939115, 7.000000000000000000 ) ) ;
#491 = ORIENTED_EDGE ( 'NONE', *, *, #258, .F. ) ;
#492 = EDGE_CURVE ( 'NONE', #142, #47, #567, .T. ) ;
#493 =( LENGTH_UNIT ( ) NAMED_UNIT ( * ) SI_UNIT ( .MILLI., .METRE. ) );
#494 = DIRECTION ( 'NONE',  ( 0.3826834323650888936, 0.9238795325112871826, 0.000000000000000000 ) ) ;
#495 = ORIENTED_EDGE ( 'NONE', *, *, #384, .F. ) ;
#496 = CARTESIAN_POINT ( 'NONE',  ( 0.000000000000000000, 0.000000000000000000, 0.000000000000000000 ) ) ;
#497 = VECTOR ( 'NONE', #501, 1000.000000000000000 ) ;
#498 = DIRECTION ( 'NONE',  ( 1.000000000000000000, 0.000000000000000000, -0.000000000000000000 ) ) ;
#499 = ORIENTED_EDGE ( 'NONE', *, *, #402, .T. ) ;
#500 = VERTEX_POINT ( 'NONE', #48 ) ;
#501 = DIRECTION ( 'NONE',  ( 0.000000000000000000, 0.000000000000000000, 1.000000000000000000 ) ) ;
#502 = ORIENTED_EDGE ( 'NONE', *, *, #335, .T. ) ;
#503 = ORIENTED_EDGE ( 'NONE', *, *, #590, .F. ) ;
#504 = DIRECTION ( 'NONE',  ( -1.000000000000000000, 0.000000000000000000, 0.000000000000000000 ) ) ;
#505 = CARTESIAN_POINT ( 'NONE',  ( -1.500000000000000000, 0.000000000000000000, 7.000000000000000000 ) ) ;
#506 = UNCERTAINTY_MEASURE_WITH_UNIT (LENGTH_MEASURE( 1.000000000000000082E-05 ), #277, 'distance_accuracy_value', 'NONE');
#507 = EDGE_CURVE ( 'NONE', #47, #111, #341, .T. ) ;
#508 = ORIENTED_EDGE ( 'NONE', *, *, #387, .F. ) ;
#509 = DIRECTION ( 'NONE',  ( 0.9238795325112870716, -0.3826834323650889491, 0.000000000000000000 ) ) ;
#510 = VECTOR ( 'NONE', #615, 1000.000000000000114 ) ;
#511 = DIRECTION ( 'NONE',  ( 1.000000000000000000, 0.000000000000000000, 0.000000000000000000 ) ) ;
#512 = ORIENTED_EDGE ( 'NONE', *, *, #75, .T. ) ;
#513 = DIRECTION ( 'NONE',  ( 1.000000000000000000, -1.226537383179948437E-16, 0.000000000000000000 ) ) ;
#514 = CARTESIAN_POINT ( 'NONE',  ( -1.875148818588941779, 1.875148818588940447, 7.000000000000000000 ) ) ;
#515 = LINE ( 'NONE', #97, #294 ) ;
#516 = ORIENTED_EDGE ( 'NONE', *, *, #34, .F. ) ;
#517 = DIRECTION ( 'NONE',  ( 0.000000000000000000, -0.000000000000000000, 1.000000000000000000 ) ) ;
#518 = AXIS2_PLACEMENT_3D ( 'NONE', #587, #421, #266 ) ;
#519 = PLANE ( 'NONE',  #670 ) ;
#520 = VERTEX_POINT ( 'NONE', #346 ) ;
#521 = EDGE_CURVE ( 'NONE', #414, #348, #624, .T. ) ;
#522 = DIRECTION ( 'NONE',  ( -0.000000000000000000, -0.000000000000000000, -1.000000000000000000 ) ) ;
#523 = ORIENTED_EDGE ( 'NONE', *, *, #437, .T. ) ;
#524 = DIRECTION ( 'NONE',  ( -0.000000000000000000, -0.000000000000000000, -1.000000000000000000 ) ) ;
#525 = DIRECTION ( 'NONE',  ( -0.3826834323650893377, 0.9238795325112869605, 0.000000000000000000 ) ) ;
#526 = EDGE_CURVE ( 'NONE', #3, #520, #411, .T. ) ;
#527 = CARTESIAN_POINT ( 'NONE',  ( -2.651860890716365216, 6.505213034913026604E-16, 7.000000000000000000 ) ) ;
#528 = CARTESIAN_POINT ( 'NONE',  ( -1.500000000000000000, 0.000000000000000000, 0.000000000000000000 ) ) ;
#529 = VECTOR ( 'NONE', #19, 1000.000000000000000 ) ;
#530 = STYLED_ITEM ( 'NONE', ( #25 ), #659 ) ;
#531 = EDGE_CURVE ( 'NONE', #58, #271, #462, .T. ) ;
#532 = FACE_OUTER_BOUND ( 'NONE', #130, .T. ) ;
#533 = CARTESIAN_POINT ( 'NONE',  ( 1.175000000000000266, 2.602085213965210642E-15, 7.000000000000000000 ) ) ;
#534 = EDGE_CURVE ( 'NONE', #271, #250, #558, .T. ) ;
#535 = DIRECTION ( 'NONE',  ( -0.3826834323650896152, 0.9238795325112868495, 0.000000000000000000 ) ) ;
#536 = CARTESIAN_POINT ( 'NONE',  ( -1.500000000000000000, 0.000000000000000000, 0.2999999999999999334 ) ) ;
#537 = ORIENTED_EDGE ( 'NONE', *, *, #653, .F. ) ;
#538 =( NAMED_UNIT ( * ) SI_UNIT ( $, .STERADIAN. ) SOLID_ANGLE_UNIT ( ) );
#539 = CARTESIAN_POINT ( 'NONE',  ( 1.500000000000000000, -1.839806074769922286E-16, 0.6249999999999995559 ) ) ;
#540 = EDGE_LOOP ( 'NONE', ( #14, #80, #188, #645, #547 ) ) ;
#541 = ADVANCED_FACE ( 'NONE', ( #149 ), #1, .F. ) ;
#542 = CONICAL_SURFACE ( 'NONE', #369, 0.6249999999999980016, 0.7853981633974469467 ) ;
#543 = PRODUCT_CONTEXT ( 'NONE', #126, 'mechanical' ) ;
#544 = LINE ( 'NONE', #546, #263 ) ;
#545 = VERTEX_POINT ( 'NONE', #154 ) ;
#546 = CARTESIAN_POINT ( 'NONE',  ( -1.875148818588941779, 1.875148818588940447, 7.000000000000000000 ) ) ;
#547 = ORIENTED_EDGE ( 'NONE', *, *, #631, .T. ) ;
#548 = EDGE_CURVE ( 'NONE', #242, #83, #355, .T. ) ;
#549 = CYLINDRICAL_SURFACE ( 'NONE', #585, 0.3249999999999997891 ) ;
#550 = ORIENTED_EDGE ( 'NONE', *, *, #239, .T. ) ;
#551 = EDGE_LOOP ( 'NONE', ( #253, #481, #614, #189 ) ) ;
#552 = CARTESIAN_POINT ( 'NONE',  ( 1.875148818588938449, -1.875148818588941113, 7.000000000000000000 ) ) ;
#553 = ORIENTED_EDGE ( 'NONE', *, *, #429, .T. ) ;
#554 = ORIENTED_EDGE ( 'NONE', *, *, #264, .T. ) ;
#555 = DIRECTION ( 'NONE',  ( 0.9238795325112868495, 0.3826834323650896152, 0.000000000000000000 ) ) ;
#556 = EDGE_CURVE ( 'NONE', #250, #354, #420, .T. ) ;
#557 = LINE ( 'NONE', #9, #584 ) ;
#558 = LINE ( 'NONE', #96, #81 ) ;
#559 = CARTESIAN_POINT ( 'NONE',  ( 1.175000000000000266, 2.602085213965210642E-15, 3.500000000000000000 ) ) ;
#560 = ORIENTED_EDGE ( 'NONE', *, *, #201, .F. ) ;
#561 = CLOSED_SHELL ( 'NONE', ( #50, #330, #321, #26, #541, #609, #382, #349, #325, #133, #617, #400, #193, #619, #17, #409, #262, #276, #167, #373 ) ) ;
#562 = VECTOR ( 'NONE', #302, 1000.000000000000000 ) ;
#563 = EDGE_CURVE ( 'NONE', #301, #179, #473, .T. ) ;
#564 = AXIS2_PLACEMENT_3D ( 'NONE', #496, #389, #606 ) ;
#565 = PLANE ( 'NONE',  #233 ) ;
#566 = ORIENTED_EDGE ( 'NONE', *, *, #419, .T. ) ;
#567 = LINE ( 'NONE', #104, #485 ) ;
#568 = FACE_OUTER_BOUND ( 'NONE', #44, .T. ) ;
#569 = ORIENTED_EDGE ( 'NONE', *, *, #656, .F. ) ;
#570 = CARTESIAN_POINT ( 'NONE',  ( -1.875148818588940891, -1.875148818588939115, 0.000000000000000000 ) ) ;
#571 = CARTESIAN_POINT ( 'NONE',  ( -1.500000000000000000, 0.000000000000000000, 7.000000000000000000 ) ) ;
#572 = ORIENTED_EDGE ( 'NONE', *, *, #534, .T. ) ;
#573 = DIRECTION ( 'NONE',  ( -0.000000000000000000, -0.000000000000000000, -1.000000000000000000 ) ) ;
#574 = LINE ( 'NONE', #21, #40 ) ;
#575 = VECTOR ( 'NONE', #146, 999.9999999999998863 ) ;
#576 = EDGE_LOOP ( 'NONE', ( #6, #508, #241, #238 ) ) ;
#577 = ADVANCED_BREP_SHAPE_REPRESENTATION ( 'final hippo cannula body', ( #659, #564 ), #226 ) ;
#578 = DIRECTION ( 'NONE',  ( 0.9238795325112870716, 0.3826834323650893377, -0.000000000000000000 ) ) ;
#579 = LINE ( 'NONE', #479, #112 ) ;
#580 = EDGE_CURVE ( 'NONE', #111, #33, #320, .T. ) ;
#581 = CARTESIAN_POINT ( 'NONE',  ( 1.875148818588938449, -1.875148818588941113, 0.000000000000000000 ) ) ;
#582 = FACE_OUTER_BOUND ( 'NONE', #551, .T. ) ;
#583 = DIRECTION ( 'NONE',  ( -0.000000000000000000, -0.000000000000000000, -1.000000000000000000 ) ) ;
#584 = VECTOR ( 'NONE', #207, 999.9999999999998863 ) ;
#585 = AXIS2_PLACEMENT_3D ( 'NONE', #324, #487, #35 ) ;
#586 = LINE ( 'NONE', #170, #100 ) ;
#587 = CARTESIAN_POINT ( 'NONE',  ( 2.651860890716364771, 3.081487911019577365E-30, 7.000000000000000000 ) ) ;
#588 = VERTEX_POINT ( 'NONE', #22 ) ;
#589 = FILL_AREA_STYLE ('',( #628 ) ) ;
#590 = EDGE_CURVE ( 'NONE', #430, #348, #265, .T. ) ;
#591 = DIRECTION ( 'NONE',  ( -0.000000000000000000, -0.000000000000000000, -1.000000000000000000 ) ) ;
#592 = VERTEX_POINT ( 'NONE', #427 ) ;
#593 = CARTESIAN_POINT ( 'NONE',  ( 1.500000000000000000, 2.602085213965210642E-15, 7.000000000000000000 ) ) ;
#594 = ORIENTED_EDGE ( 'NONE', *, *, #627, .T. ) ;
#595 = VECTOR ( 'NONE', #202, 1000.000000000000000 ) ;
#596 = CONICAL_SURFACE ( 'NONE', #644, 0.6249999999999996669, 0.7853981633974479459 ) ;
#597 = COLOUR_RGB ( '',0.7921568627450980005, 0.8196078431372548767, 0.9333333333333333481 ) ;
#598 = EDGE_CURVE ( 'NONE', #588, #331, #218, .T. ) ;
#599 = FACE_OUTER_BOUND ( 'NONE', #540, .T. ) ;
#600 = ORIENTED_EDGE ( 'NONE', *, *, #548, .T. ) ;
#601 = EDGE_CURVE ( 'NONE', #3, #500, #311, .T. ) ;
#602 = CARTESIAN_POINT ( 'NONE',  ( 1.175000000000000266, -1.257200817759440523E-16, 0.2999999999999990452 ) ) ;
#603 = ORIENTED_EDGE ( 'NONE', *, *, #214, .F. ) ;
#604 = UNCERTAINTY_MEASURE_WITH_UNIT (LENGTH_MEASURE( 1.000000000000000082E-05 ), #493, 'distance_accuracy_value', 'NONE');
#605 = VERTEX_POINT ( 'NONE', #308 ) ;
#606 = DIRECTION ( 'NONE',  ( 1.000000000000000000, 0.000000000000000000, 0.000000000000000000 ) ) ;
#607 = DIRECTION ( 'NONE',  ( 0.9238795325112871826, -0.3826834323650888936, 0.000000000000000000 ) ) ;
#608 = ORIENTED_EDGE ( 'NONE', *, *, #334, .F. ) ;
#609 = ADVANCED_FACE ( 'NONE', ( #67 ), #73, .F. ) ;
#610 = ORIENTED_EDGE ( 'NONE', *, *, #413, .T. ) ;
#611 = VECTOR ( 'NONE', #612, 1000.000000000000000 ) ;
#612 = DIRECTION ( 'NONE',  ( 0.3826834323650888936, 0.9238795325112871826, 0.000000000000000000 ) ) ;
#613 = ORIENTED_EDGE ( 'NONE', *, *, #640, .T. ) ;
#614 = ORIENTED_EDGE ( 'NONE', *, *, #136, .F. ) ;
#615 = DIRECTION ( 'NONE',  ( 0.3826834323650893377, -0.9238795325112869605, 0.000000000000000000 ) ) ;
#616 = CARTESIAN_POINT ( 'NONE',  ( -1.951563910473907981E-15, 2.651860890716366992, 7.000000000000000000 ) ) ;
#617 = ADVANCED_FACE ( 'NONE', ( #15 ), #542, .F. ) ;
#618 = DIRECTION ( 'NONE',  ( 0.9238795325112865164, 0.3826834323650902259, 0.000000000000000000 ) ) ;
#619 = ADVANCED_FACE ( 'NONE', ( #532 ), #632, .F. ) ;
#620 = CIRCLE ( 'NONE', #195, 0.3250000000000000111 ) ;
#621 = CARTESIAN_POINT ( 'NONE',  ( 1.875148818588939337, 1.875148818588942223, 7.000000000000000000 ) ) ;
#622 = LINE ( 'NONE', #152, #223 ) ;
#623 = ORIENTED_EDGE ( 'NONE', *, *, #590, .T. ) ;
#624 = LINE ( 'NONE', #398, #143 ) ;
#625 = DIRECTION ( 'NONE',  ( 1.000000000000000000, 0.000000000000000000, 0.000000000000000000 ) ) ;
#626 = ORIENTED_EDGE ( 'NONE', *, *, #402, .F. ) ;
#627 = EDGE_CURVE ( 'NONE', #132, #375, #425, .T. ) ;
#628 = FILL_AREA_STYLE_COLOUR ( '', #597 ) ;
#629 = DIRECTION ( 'NONE',  ( -0.000000000000000000, -0.000000000000000000, -1.000000000000000000 ) ) ;
#630 = ORIENTED_EDGE ( 'NONE', *, *, #287, .T. ) ;
#631 = EDGE_CURVE ( 'NONE', #185, #33, #468, .T. ) ;
#632 = PLANE ( 'NONE',  #422 ) ;
#633 = VECTOR ( 'NONE', #583, 1000.000000000000000 ) ;
#634 = CARTESIAN_POINT ( 'NONE',  ( 0.000000000000000000, 0.000000000000000000, 0.000000000000000000 ) ) ;
#635 = CIRCLE ( 'NONE', #121, 0.3249999999999997891 ) ;
#636 = DIRECTION ( 'NONE',  ( 1.000000000000000000, -1.226537383179948437E-16, -0.000000000000000000 ) ) ;
#637 = LINE ( 'NONE', #74, #633 ) ;
#638 = CARTESIAN_POINT ( 'NONE',  ( -1.951563910473907981E-15, 2.651860890716366992, 7.000000000000000000 ) ) ;
#639 = FACE_OUTER_BOUND ( 'NONE', #275, .T. ) ;
#640 = EDGE_CURVE ( 'NONE', #605, #375, #444, .T. ) ;
#641 = DIRECTION ( 'NONE',  ( -0.000000000000000000, -0.000000000000000000, -1.000000000000000000 ) ) ;
#642 = FACE_OUTER_BOUND ( 'NONE', #107, .T. ) ;
#643 = AXIS2_PLACEMENT_3D ( 'NONE', #616, #469, #618 ) ;
#644 = AXIS2_PLACEMENT_3D ( 'NONE', #528, #69, #77 ) ;
#645 = ORIENTED_EDGE ( 'NONE', *, *, #334, .T. ) ;
#646 = AXIS2_PLACEMENT_3D ( 'NONE', #458, #101, #8 ) ;
#647 = EDGE_CURVE ( 'NONE', #179, #208, #423, .T. ) ;
#648 = SURFACE_STYLE_FILL_AREA ( #190 ) ;
#649 = PLANE ( 'NONE',  #359 ) ;
#650 = ORIENTED_EDGE ( 'NONE', *, *, #363, .F. ) ;
#651 = LINE ( 'NONE', #655, #395 ) ;
#652 = ORIENTED_EDGE ( 'NONE', *, *, #653, .T. ) ;
#653 = EDGE_CURVE ( 'NONE', #348, #208, #168, .T. ) ;
#654 = APPLICATION_PROTOCOL_DEFINITION ( 'draft international standard', 'automotive_design', 1998, #161 ) ;
#655 = CARTESIAN_POINT ( 'NONE',  ( -2.651860890716365216, 6.505213034913026604E-16, 7.000000000000000000 ) ) ;
#656 = EDGE_CURVE ( 'NONE', #500, #450, #586, .T. ) ;
#657 = ORIENTED_EDGE ( 'NONE', *, *, #108, .T. ) ;
#658 = CIRCLE ( 'NONE', #285, 0.3249999999999997891 ) ;
#659 = MANIFOLD_SOLID_BREP ( 'Split1[2]', #561 ) ;
#660 = SURFACE_STYLE_USAGE ( .BOTH. , #31 ) ;
#661 = DIRECTION ( 'NONE',  ( 1.000000000000000000, -1.226537383179948437E-16, 0.000000000000000000 ) ) ;
#662 = ORIENTED_EDGE ( 'NONE', *, *, #556, .F. ) ;
#663 = PRODUCT_DEFINITION ( 'UNKNOWN', '', #196, #392 ) ;
#664 = CARTESIAN_POINT ( 'NONE',  ( -1.500000000000000000, 0.000000000000000000, 3.500000000000000000 ) ) ;
#665 = CARTESIAN_POINT ( 'NONE',  ( -1.175000000000000044, 1.441181425236439383E-16, 7.000000000000000000 ) ) ;
#666 = VERTEX_POINT ( 'NONE', #177 ) ;
#667 = CARTESIAN_POINT ( 'NONE',  ( 3.017513507477064026E-15, -2.651860890716364327, 0.000000000000000000 ) ) ;
#668 = PRODUCT_RELATED_PRODUCT_CATEGORY ( 'part', '', ( #157 ) ) ;
#669 = ORIENTED_EDGE ( 'NONE', *, *, #258, .T. ) ;
#670 = AXIS2_PLACEMENT_3D ( 'NONE', #456, #674, #95 ) ;
#671 = ORIENTED_EDGE ( 'NONE', *, *, #647, .T. ) ;
#672 = PRESENTATION_LAYER_ASSIGNMENT (  '', '', ( #235 ) ) ;
#673 = LINE ( 'NONE', #94, #562 ) ;
#674 = DIRECTION ( 'NONE',  ( 0.000000000000000000, 0.000000000000000000, -1.000000000000000000 ) ) ;
ENDSEC;
END-ISO-10303-21;
