# Supplementary material for: Application of 3D Printing Technology to Produce Hippocampal Customized Guide Cannulas
Source: eNeuro. 2022 Sep 27;9(5):ENEURO.0099-22.2022. doi: 10.1523/ENEURO.0099-22.2022 (PMC9522464; doi:10.1523/ENEURO.0099-22.2022)
Supplement: Figure 2-1 — *.Stl files, *.STEP files, and technical drawings. Download Figure 2-1, ZIP file. [file enu-eN-MNT-0099-22-s02.zip › STEP/final hippo cannula shell.STEP]

ISO-10303-21;
HEADER;
FILE_DESCRIPTION (( 'STEP AP214' ),
    '1' );
FILE_NAME ('final hippo cannula shell.STEP',
    '2022-07-14T14:37:05',
    ( '' ),
    ( '' ),
    'SwSTEP 2.0',
    'SolidWorks 2019',
    '' );
FILE_SCHEMA (( 'AUTOMOTIVE_DESIGN' ));
ENDSEC;

DATA;
#1 = FILL_AREA_STYLE_COLOUR ( '', #57 ) ;
#2 = PLANE ( 'NONE',  #412 ) ;
#3 = FACE_OUTER_BOUND ( 'NONE', #238, .T. ) ;
#4 = ORIENTED_EDGE ( 'NONE', *, *, #119, .F. ) ;
#5 = VECTOR ( 'NONE', #399, 1000.000000000000000 ) ;
#6 =( NAMED_UNIT ( * ) PLANE_ANGLE_UNIT ( ) SI_UNIT ( $, .RADIAN. ) );
#7 = LINE ( 'NONE', #325, #124 ) ;
#8 = FACE_OUTER_BOUND ( 'NONE', #394, .T. ) ;
#9 = VECTOR ( 'NONE', #406, 1000.000000000000000 ) ;
#10 = MANIFOLD_SOLID_BREP ( 'Split1[1]', #262 ) ;
#11 = DIRECTION ( 'NONE',  ( 0.000000000000000000, 0.000000000000000000, 1.000000000000000000 ) ) ;
#12 = CARTESIAN_POINT ( 'NONE',  ( 1.500000000000000000, 2.602085213965210642E-15, 0.000000000000000000 ) ) ;
#13 = ADVANCED_FACE ( 'NONE', ( #102 ), #408, .F. ) ;
#14 = LINE ( 'NONE', #383, #23 ) ;
#15 = VECTOR ( 'NONE', #148, 1000.000000000000000 ) ;
#16 = DIRECTION ( 'NONE',  ( -1.226537383179948437E-16, -1.000000000000000000, 0.000000000000000000 ) ) ;
#17 = VERTEX_POINT ( 'NONE', #77 ) ;
#18 = PLANE ( 'NONE',  #30 ) ;
#19 = EDGE_CURVE ( 'NONE', #263, #20, #286, .T. ) ;
#20 = VERTEX_POINT ( 'NONE', #328 ) ;
#21 = CARTESIAN_POINT ( 'NONE',  ( 2.174999999999999378, -2.667718808416387081E-16, 0.000000000000000000 ) ) ;
#22 = VERTEX_POINT ( 'NONE', #322 ) ;
#23 = VECTOR ( 'NONE', #292, 1000.000000000000000 ) ;
#24 = PLANE ( 'NONE',  #425 ) ;
#25 = ORIENTED_EDGE ( 'NONE', *, *, #200, .F. ) ;
#26 = DIRECTION ( 'NONE',  ( 0.3826834323650902814, -0.9238795325112866275, 0.000000000000000000 ) ) ;
#27 = VERTEX_POINT ( 'NONE', #146 ) ;
#28 = DIRECTION ( 'NONE',  ( -1.000000000000000000, 0.000000000000000000, 0.000000000000000000 ) ) ;
#29 = ORIENTED_EDGE ( 'NONE', *, *, #19, .F. ) ;
#30 = AXIS2_PLACEMENT_3D ( 'NONE', #261, #16, #430 ) ;
#31 = DIRECTION ( 'NONE',  ( -0.000000000000000000, -0.000000000000000000, -1.000000000000000000 ) ) ;
#32 = AXIS2_PLACEMENT_3D ( 'NONE', #99, #413, #28 ) ;
#33 = FACE_OUTER_BOUND ( 'NONE', #271, .T. ) ;
#34 = ORIENTED_EDGE ( 'NONE', *, *, #260, .T. ) ;
#35 = LINE ( 'NONE', #239, #249 ) ;
#36 = VERTEX_POINT ( 'NONE', #219 ) ;
#37 = ORIENTED_EDGE ( 'NONE', *, *, #351, .T. ) ;
#38 = CIRCLE ( 'NONE', #294, 0.3749999999999998890 ) ;
#39 = ADVANCED_FACE ( 'NONE', ( #116 ), #82, .T. ) ;
#40 = DIRECTION ( 'NONE',  ( -0.000000000000000000, -0.000000000000000000, -1.000000000000000000 ) ) ;
#41 = FILL_AREA_STYLE_COLOUR ( '', #312 ) ;
#42 = PRODUCT_DEFINITION_FORMATION_WITH_SPECIFIED_SOURCE ( 'ANY', '', #83, .NOT_KNOWN. ) ;
#43 = DIRECTION ( 'NONE',  ( 1.000000000000000000, 0.000000000000000000, 0.000000000000000000 ) ) ;
#44 =( NAMED_UNIT ( * ) SI_UNIT ( $, .STERADIAN. ) SOLID_ANGLE_UNIT ( ) );
#45 = DIRECTION ( 'NONE',  ( 0.000000000000000000, -0.000000000000000000, 1.000000000000000000 ) ) ;
#46 = VECTOR ( 'NONE', #153, 1000.000000000000000 ) ;
#47 = CARTESIAN_POINT ( 'NONE',  ( 1.125000000000000222, -1.379854556077441653E-16, 7.000000000000000000 ) ) ;
#48 = EDGE_CURVE ( 'NONE', #92, #98, #78, .T. ) ;
#49 = DIRECTION ( 'NONE',  ( 0.3826834323650888936, 0.9238795325112871826, 0.000000000000000000 ) ) ;
#50 = FACE_OUTER_BOUND ( 'NONE', #202, .T. ) ;
#51 = EDGE_CURVE ( 'NONE', #20, #22, #419, .T. ) ;
#52 = DIRECTION ( 'NONE',  ( -0.9238795325112869605, -0.3826834323650893377, 0.000000000000000000 ) ) ;
#53 = LINE ( 'NONE', #192, #183 ) ;
#54 = ORIENTED_EDGE ( 'NONE', *, *, #100, .T. ) ;
#55 = CARTESIAN_POINT ( 'NONE',  ( -2.651860890716365216, 6.505213034913026604E-16, 7.000000000000000000 ) ) ;
#56 = EDGE_LOOP ( 'NONE', ( #331, #37, #136, #229 ) ) ;
#57 = COLOUR_RGB ( '',0.7921568627450980005, 0.8196078431372548767, 0.9333333333333333481 ) ;
#58 = LINE ( 'NONE', #363, #5 ) ;
#59 = VERTEX_POINT ( 'NONE', #254 ) ;
#60 = ADVANCED_FACE ( 'NONE', ( #8 ), #324, .F. ) ;
#61 = ORIENTED_EDGE ( 'NONE', *, *, #215, .F. ) ;
#62 = CARTESIAN_POINT ( 'NONE',  ( 2.651860890716364771, 3.081487911019577365E-30, 3.499999999974079401 ) ) ;
#63 = SURFACE_STYLE_USAGE ( .BOTH. , #316 ) ;
#64 = AXIS2_PLACEMENT_3D ( 'NONE', #214, #353, #359 ) ;
#65 = CYLINDRICAL_SURFACE ( 'NONE', #32, 0.3749999999999998890 ) ;
#66 = EDGE_CURVE ( 'NONE', #278, #415, #166, .T. ) ;
#67 = ORIENTED_EDGE ( 'NONE', *, *, #158, .T. ) ;
#68 = CARTESIAN_POINT ( 'NONE',  ( 2.651860890716364771, 3.081487911019577365E-30, 3.500000000000000000 ) ) ;
#69 = ORIENTED_EDGE ( 'NONE', *, *, #94, .F. ) ;
#70 = FACE_OUTER_BOUND ( 'NONE', #156, .T. ) ;
#71 = ORIENTED_EDGE ( 'NONE', *, *, #94, .T. ) ;
#72 = EDGE_CURVE ( 'NONE', #59, #371, #384, .T. ) ;
#73 = DIRECTION ( 'NONE',  ( 0.000000000000000000, 0.000000000000000000, 1.000000000000000000 ) ) ;
#74 = DIRECTION ( 'NONE',  ( 1.000000000000000000, 0.000000000000000000, 0.000000000000000000 ) ) ;
#75 =( GEOMETRIC_REPRESENTATION_CONTEXT ( 3 ) GLOBAL_UNCERTAINTY_ASSIGNED_CONTEXT ( ( #296 ) ) GLOBAL_UNIT_ASSIGNED_CONTEXT ( ( #138, #169, #142 ) ) REPRESENTATION_CONTEXT ( 'NONE', 'WORKASPACE' ) );
#76 = DIRECTION ( 'NONE',  ( 0.9238795325112871826, -0.3826834323650888936, 0.000000000000000000 ) ) ;
#77 = CARTESIAN_POINT ( 'NONE',  ( 1.875000000000000000, -2.299757593462403166E-16, 3.499999999974079401 ) ) ;
#78 = LINE ( 'NONE', #289, #357 ) ;
#79 = EDGE_CURVE ( 'NONE', #173, #371, #108, .T. ) ;
#80 = AXIS2_PLACEMENT_3D ( 'NONE', #195, #428, #230 ) ;
#81 = VECTOR ( 'NONE', #237, 1000.000000000000000 ) ;
#82 = PLANE ( 'NONE',  #311 ) ;
#83 = PRODUCT ( 'final hippo cannula shell', 'final hippo cannula shell', '', ( #143 ) ) ;
#84 = CARTESIAN_POINT ( 'NONE',  ( -1.875000000000000000, 2.299757593462403166E-16, 3.500000000000000000 ) ) ;
#85 = ORIENTED_EDGE ( 'NONE', *, *, #200, .T. ) ;
#86 = CARTESIAN_POINT ( 'NONE',  ( -1.500000000000000000, 0.000000000000000000, 3.500000000000000000 ) ) ;
#87 = ORIENTED_EDGE ( 'NONE', *, *, #382, .T. ) ;
#88 = AXIS2_PLACEMENT_3D ( 'NONE', #416, #45, #74 ) ;
#89 = AXIS2_PLACEMENT_3D ( 'NONE', #409, #317, #403 ) ;
#90 = LINE ( 'NONE', #223, #279 ) ;
#91 = CARTESIAN_POINT ( 'NONE',  ( 0.000000000000000000, 0.000000000000000000, 0.000000000000000000 ) ) ;
#92 = VERTEX_POINT ( 'NONE', #184 ) ;
#93 = DIRECTION ( 'NONE',  ( -0.3826834323650892267, -0.9238795325112870716, 0.000000000000000000 ) ) ;
#94 = EDGE_CURVE ( 'NONE', #278, #377, #112, .T. ) ;
#95 = ORIENTED_EDGE ( 'NONE', *, *, #48, .T. ) ;
#96 = AXIS2_PLACEMENT_3D ( 'NONE', #110, #40, #43 ) ;
#97 = DIRECTION ( 'NONE',  ( 0.9238795325112865164, 0.3826834323650902259, 0.000000000000000000 ) ) ;
#98 = VERTEX_POINT ( 'NONE', #327 ) ;
#99 = CARTESIAN_POINT ( 'NONE',  ( -1.500000000000000000, 0.000000000000000000, 7.000000000000000000 ) ) ;
#100 = EDGE_CURVE ( 'NONE', #20, #415, #14, .T. ) ;
#101 = DIRECTION ( 'NONE',  ( 1.000000000000000000, -1.226537383179948437E-16, 0.000000000000000000 ) ) ;
#102 = FACE_OUTER_BOUND ( 'NONE', #56, .T. ) ;
#103 = LINE ( 'NONE', #378, #81 ) ;
#104 = ORIENTED_EDGE ( 'NONE', *, *, #158, .F. ) ;
#105 = DIRECTION ( 'NONE',  ( 0.3826834323650888936, 0.9238795325112871826, 0.000000000000000000 ) ) ;
#106 = ORIENTED_EDGE ( 'NONE', *, *, #48, .F. ) ;
#107 = PRESENTATION_STYLE_ASSIGNMENT (( #352 ) ) ;
#108 = LINE ( 'NONE', #247, #370 ) ;
#109 = VECTOR ( 'NONE', #185, 1000.000000000000000 ) ;
#110 = CARTESIAN_POINT ( 'NONE',  ( -1.500000000000000000, 0.000000000000000000, 0.2999999999999999334 ) ) ;
#111 = STYLED_ITEM ( 'NONE', ( #107 ), #253 ) ;
#112 = LINE ( 'NONE', #177, #109 ) ;
#113 = SURFACE_STYLE_FILL_AREA ( #321 ) ;
#114 = FACE_OUTER_BOUND ( 'NONE', #318, .T. ) ;
#115 = CARTESIAN_POINT ( 'NONE',  ( 0.000000000000000000, 0.000000000000000000, 0.000000000000000000 ) ) ;
#116 = FACE_OUTER_BOUND ( 'NONE', #303, .T. ) ;
#117 = DIRECTION ( 'NONE',  ( -0.3826834323650893377, 0.9238795325112869605, 0.000000000000000000 ) ) ;
#118 = PRODUCT_DEFINITION_CONTEXT ( 'detailed design', #418, 'design' ) ;
#119 = EDGE_CURVE ( 'NONE', #173, #121, #362, .T. ) ;
#120 = LINE ( 'NONE', #392, #404 ) ;
#121 = VERTEX_POINT ( 'NONE', #388 ) ;
#122 = DIRECTION ( 'NONE',  ( 0.9238795325112870716, -0.3826834323650892267, 0.000000000000000000 ) ) ;
#123 = ORIENTED_EDGE ( 'NONE', *, *, #127, .F. ) ;
#124 = VECTOR ( 'NONE', #11, 1000.000000000000000 ) ;
#125 = LINE ( 'NONE', #265, #242 ) ;
#126 = ORIENTED_EDGE ( 'NONE', *, *, #193, .F. ) ;
#127 = EDGE_CURVE ( 'NONE', #371, #373, #7, .T. ) ;
#128 = DIRECTION ( 'NONE',  ( -0.9238795325112866275, -0.3826834323650902259, 0.000000000000000000 ) ) ;
#129 = ORIENTED_EDGE ( 'NONE', *, *, #314, .F. ) ;
#130 = MECHANICAL_DESIGN_GEOMETRIC_PRESENTATION_REPRESENTATION (  '', ( #111 ), #355 ) ;
#131 = PRODUCT_DEFINITION_SHAPE ( 'NONE', 'NONE',  #180 ) ;
#132 = DIRECTION ( 'NONE',  ( -0.000000000000000000, -0.000000000000000000, -1.000000000000000000 ) ) ;
#133 = EDGE_LOOP ( 'NONE', ( #341, #431, #188, #204 ) ) ;
#134 = ORIENTED_EDGE ( 'NONE', *, *, #339, .T. ) ;
#135 = EDGE_CURVE ( 'NONE', #373, #263, #386, .T. ) ;
#136 = ORIENTED_EDGE ( 'NONE', *, *, #147, .T. ) ;
#137 = CARTESIAN_POINT ( 'NONE',  ( -1.951563910473907981E-15, 2.651860890716366992, 7.000000000000000000 ) ) ;
#138 =( LENGTH_UNIT ( ) NAMED_UNIT ( * ) SI_UNIT ( .MILLI., .METRE. ) );
#139 = VECTOR ( 'NONE', #251, 1000.000000000000000 ) ;
#140 = ORIENTED_EDGE ( 'NONE', *, *, #100, .F. ) ;
#141 = EDGE_CURVE ( 'NONE', #17, #398, #356, .T. ) ;
#142 =( NAMED_UNIT ( * ) SI_UNIT ( $, .STERADIAN. ) SOLID_ANGLE_UNIT ( ) );
#143 = PRODUCT_CONTEXT ( 'NONE', #293, 'mechanical' ) ;
#144 = DIRECTION ( 'NONE',  ( -0.000000000000000000, -0.000000000000000000, -1.000000000000000000 ) ) ;
#145 = SHAPE_DEFINITION_REPRESENTATION ( #131, #253 ) ;
#146 = CARTESIAN_POINT ( 'NONE',  ( -2.651860890716365216, 6.505213034913026604E-16, 3.499999999974079401 ) ) ;
#147 = EDGE_CURVE ( 'NONE', #92, #434, #290, .T. ) ;
#148 = DIRECTION ( 'NONE',  ( 1.000000000000000000, -1.226537383179948437E-16, 0.000000000000000000 ) ) ;
#149 =( LENGTH_UNIT ( ) NAMED_UNIT ( * ) SI_UNIT ( .MILLI., .METRE. ) );
#150 = DIRECTION ( 'NONE',  ( 0.000000000000000000, -0.000000000000000000, 1.000000000000000000 ) ) ;
#151 = ADVANCED_FACE ( 'NONE', ( #114 ), #252, .F. ) ;
#152 = DIRECTION ( 'NONE',  ( -0.000000000000000000, -0.000000000000000000, -1.000000000000000000 ) ) ;
#153 = DIRECTION ( 'NONE',  ( 1.000000000000000000, -1.226537383179948437E-16, -0.000000000000000000 ) ) ;
#154 = CARTESIAN_POINT ( 'NONE',  ( 1.875000000000000000, -2.299757593462403166E-16, 7.000000000000000000 ) ) ;
#155 = DIRECTION ( 'NONE',  ( 0.3826834323650893377, -0.9238795325112869605, 0.000000000000000000 ) ) ;
#156 = EDGE_LOOP ( 'NONE', ( #308, #273, #438, #310 ) ) ;
#157 = AXIS2_PLACEMENT_3D ( 'NONE', #423, #150, #217 ) ;
#158 = EDGE_CURVE ( 'NONE', #173, #415, #160, .T. ) ;
#159 = VECTOR ( 'NONE', #101, 1000.000000000000000 ) ;
#160 = LINE ( 'NONE', #330, #46 ) ;
#161 = ORIENTED_EDGE ( 'NONE', *, *, #66, .F. ) ;
#162 = CARTESIAN_POINT ( 'NONE',  ( -1.951563910473907981E-15, 2.651860890716366992, 0.000000000000000000 ) ) ;
#163 = ORIENTED_EDGE ( 'NONE', *, *, #387, .F. ) ;
#164 =( NAMED_UNIT ( * ) SI_UNIT ( $, .STERADIAN. ) SOLID_ANGLE_UNIT ( ) );
#165 = VERTEX_POINT ( 'NONE', #84 ) ;
#166 = CIRCLE ( 'NONE', #157, 0.6749999999999993783 ) ;
#167 = PRESENTATION_LAYER_ASSIGNMENT (  '', '', ( #111 ) ) ;
#168 = LINE ( 'NONE', #68, #346 ) ;
#169 =( NAMED_UNIT ( * ) PLANE_ANGLE_UNIT ( ) SI_UNIT ( $, .RADIAN. ) );
#170 = CARTESIAN_POINT ( 'NONE',  ( -1.500000000000000000, 0.000000000000000000, 0.000000000000000000 ) ) ;
#171 = FILL_AREA_STYLE ('',( #1 ) ) ;
#172 = DIRECTION ( 'NONE',  ( -0.9238795325112869605, 0.3826834323650891712, 0.000000000000000000 ) ) ;
#173 = VERTEX_POINT ( 'NONE', #401 ) ;
#174 = ADVANCED_FACE ( 'NONE', ( #297 ), #18, .T. ) ;
#175 = VECTOR ( 'NONE', #117, 999.9999999999998863 ) ;
#176 = ORIENTED_EDGE ( 'NONE', *, *, #79, .T. ) ;
#177 = CARTESIAN_POINT ( 'NONE',  ( 0.000000000000000000, -0.000000000000000000, 0.000000000000000000 ) ) ;
#178 = AXIS2_PLACEMENT_3D ( 'NONE', #115, #73, #326 ) ;
#179 = DIRECTION ( 'NONE',  ( -0.000000000000000000, -0.000000000000000000, -1.000000000000000000 ) ) ;
#180 = PRODUCT_DEFINITION ( 'UNKNOWN', '', #42, #118 ) ;
#181 = APPLICATION_PROTOCOL_DEFINITION ( 'draft international standard', 'automotive_design', 1998, #293 ) ;
#182 = DIRECTION ( 'NONE',  ( -1.000000000000000000, 0.000000000000000000, 0.000000000000000000 ) ) ;
#183 = VECTOR ( 'NONE', #369, 1000.000000000000000 ) ;
#184 = CARTESIAN_POINT ( 'NONE',  ( -1.875148818588941779, 1.875148818588940447, 3.500000000000000000 ) ) ;
#185 = DIRECTION ( 'NONE',  ( 1.000000000000000000, -1.226537383179948437E-16, -0.000000000000000000 ) ) ;
#186 = EDGE_CURVE ( 'NONE', #98, #36, #90, .T. ) ;
#187 = DIRECTION ( 'NONE',  ( 0.000000000000000000, 0.000000000000000000, -1.000000000000000000 ) ) ;
#188 = ORIENTED_EDGE ( 'NONE', *, *, #276, .T. ) ;
#189 = CONICAL_SURFACE ( 'NONE', #280, 0.6749999999999993783, 0.7853981633974476129 ) ;
#190 = DIRECTION ( 'NONE',  ( -1.000000000000000000, 0.000000000000000000, 0.000000000000000000 ) ) ;
#191 = ORIENTED_EDGE ( 'NONE', *, *, #276, .F. ) ;
#192 = CARTESIAN_POINT ( 'NONE',  ( 1.875148818588939337, 1.875148818588942223, 7.000000000000000000 ) ) ;
#193 = EDGE_CURVE ( 'NONE', #263, #17, #287, .T. ) ;
#194 = ORIENTED_EDGE ( 'NONE', *, *, #19, .T. ) ;
#195 = CARTESIAN_POINT ( 'NONE',  ( 1.500000000000000000, 2.602085213965210642E-15, 3.500000000000000000 ) ) ;
#196 = ORIENTED_EDGE ( 'NONE', *, *, #427, .T. ) ;
#197 = STYLED_ITEM ( 'NONE', ( #350 ), #10 ) ;
#198 = CARTESIAN_POINT ( 'NONE',  ( 2.651860890716364771, 3.081487911019577365E-30, 7.000000000000000000 ) ) ;
#199 = EDGE_LOOP ( 'NONE', ( #224, #95, #87, #402 ) ) ;
#200 = EDGE_CURVE ( 'NONE', #377, #244, #295, .T. ) ;
#201 = DIRECTION ( 'NONE',  ( -1.000000000000000000, 0.000000000000000000, 0.000000000000000000 ) ) ;
#202 = EDGE_LOOP ( 'NONE', ( #191, #348, #400, #85 ) ) ;
#203 = CARTESIAN_POINT ( 'NONE',  ( -1.951563910473907981E-15, 2.651860890716366992, 7.000000000000000000 ) ) ;
#204 = ORIENTED_EDGE ( 'NONE', *, *, #320, .T. ) ;
#205 = AXIS2_PLACEMENT_3D ( 'NONE', #203, #26, #97 ) ;
#206 = DIRECTION ( 'NONE',  ( -0.3826834323650889491, -0.9238795325112871826, 0.000000000000000000 ) ) ;
#207 = ORIENTED_EDGE ( 'NONE', *, *, #437, .F. ) ;
#208 = PLANE ( 'NONE',  #205 ) ;
#209 = SURFACE_STYLE_FILL_AREA ( #171 ) ;
#210 = ADVANCED_FACE ( 'NONE', ( #426 ), #334, .F. ) ;
#211 = CARTESIAN_POINT ( 'NONE',  ( -1.875148818588941779, 1.875148818588940447, 0.000000000000000000 ) ) ;
#212 = EDGE_LOOP ( 'NONE', ( #379, #106, #226, #236, #34, #410, #375, #364, #207 ) ) ;
#213 = PRESENTATION_LAYER_ASSIGNMENT (  '', '', ( #197 ) ) ;
#214 = CARTESIAN_POINT ( 'NONE',  ( 1.500000000000000000, 2.602085213965210642E-15, 0.2999999999999999334 ) ) ;
#215 = EDGE_CURVE ( 'NONE', #165, #59, #120, .T. ) ;
#216 = CARTESIAN_POINT ( 'NONE',  ( 0.000000000000000000, 0.000000000000000000, 3.500000000000000000 ) ) ;
#217 = DIRECTION ( 'NONE',  ( 1.000000000000000000, 0.000000000000000000, 0.000000000000000000 ) ) ;
#218 = SURFACE_SIDE_STYLE ('',( #113 ) ) ;
#219 = CARTESIAN_POINT ( 'NONE',  ( 1.875148818588939337, 1.875148818588942223, 3.500000000000000000 ) ) ;
#220 = VECTOR ( 'NONE', #206, 999.9999999999998863 ) ;
#221 = DIRECTION ( 'NONE',  ( 0.9238795325112866275, 0.3826834323650902259, 0.000000000000000000 ) ) ;
#222 = EDGE_CURVE ( 'NONE', #22, #17, #225, .T. ) ;
#223 = CARTESIAN_POINT ( 'NONE',  ( 1.875148818588939337, 1.875148818588942223, 3.500000000000000000 ) ) ;
#224 = ORIENTED_EDGE ( 'NONE', *, *, #147, .F. ) ;
#225 = LINE ( 'NONE', #154, #337 ) ;
#226 = ORIENTED_EDGE ( 'NONE', *, *, #351, .F. ) ;
#227 = PRODUCT_RELATED_PRODUCT_CATEGORY ( 'part', '', ( #83 ) ) ;
#228 = LINE ( 'NONE', #55, #395 ) ;
#229 = ORIENTED_EDGE ( 'NONE', *, *, #387, .T. ) ;
#230 = DIRECTION ( 'NONE',  ( -1.000000000000000000, 0.000000000000000000, 0.000000000000000000 ) ) ;
#231 = ORIENTED_EDGE ( 'NONE', *, *, #284, .F. ) ;
#232 = FACE_OUTER_BOUND ( 'NONE', #368, .T. ) ;
#233 = ORIENTED_EDGE ( 'NONE', *, *, #135, .F. ) ;
#234 = EDGE_CURVE ( 'NONE', #398, #377, #58, .T. ) ;
#235 = DIRECTION ( 'NONE',  ( 0.3826834323650893377, -0.9238795325112869605, 0.000000000000000000 ) ) ;
#236 = ORIENTED_EDGE ( 'NONE', *, *, #314, .T. ) ;
#237 = DIRECTION ( 'NONE',  ( 1.000000000000000000, -1.226537383179948437E-16, -0.000000000000000000 ) ) ;
#238 = EDGE_LOOP ( 'NONE', ( #342, #163, #405, #298, #25, #69, #333, #104, #366 ) ) ;
#239 = CARTESIAN_POINT ( 'NONE',  ( 1.875148818588939337, 1.875148818588942223, 0.000000000000000000 ) ) ;
#240 = VERTEX_POINT ( 'NONE', #336 ) ;
#241 = VECTOR ( 'NONE', #422, 1000.000000000000000 ) ;
#242 = VECTOR ( 'NONE', #128, 1000.000000000000114 ) ;
#243 = LINE ( 'NONE', #137, #288 ) ;
#244 = VERTEX_POINT ( 'NONE', #299 ) ;
#245 = CARTESIAN_POINT ( 'NONE',  ( 0.000000000000000000, 0.000000000000000000, 3.500000000000000000 ) ) ;
#246 = ORIENTED_EDGE ( 'NONE', *, *, #222, .T. ) ;
#247 = CARTESIAN_POINT ( 'NONE',  ( -1.500000000000000000, 1.839806074769922533E-16, 0.6750000000000003775 ) ) ;
#248 = ADVANCED_FACE ( 'NONE', ( #232 ), #301, .T. ) ;
#249 = VECTOR ( 'NONE', #172, 1000.000000000000114 ) ;
#250 = CARTESIAN_POINT ( 'NONE',  ( -1.875148818588941779, 1.875148818588940447, 7.000000000000000000 ) ) ;
#251 = DIRECTION ( 'NONE',  ( 1.000000000000000000, -1.226537383179948437E-16, 0.000000000000000000 ) ) ;
#252 = CYLINDRICAL_SURFACE ( 'NONE', #411, 0.3749999999999998890 ) ;
#253 = ADVANCED_BREP_SHAPE_REPRESENTATION ( 'final hippo cannula shell', ( #10, #178 ), #396 ) ;
#254 = CARTESIAN_POINT ( 'NONE',  ( -1.875000000000000000, 2.483738200939395123E-16, 0.2999999999999999334 ) ) ;
#255 = ADVANCED_FACE ( 'NONE', ( #50 ), #24, .F. ) ;
#256 = UNCERTAINTY_MEASURE_WITH_UNIT (LENGTH_MEASURE( 1.000000000000000082E-05 ), #149, 'distance_accuracy_value', 'NONE');
#257 = DIRECTION ( 'NONE',  ( 0.9238795325112870716, -0.3826834323650892267, 0.000000000000000000 ) ) ;
#258 = DIRECTION ( 'NONE',  ( 0.000000000000000000, 0.000000000000000000, 1.000000000000000000 ) ) ;
#259 = ORIENTED_EDGE ( 'NONE', *, *, #270, .T. ) ;
#260 = EDGE_CURVE ( 'NONE', #165, #373, #38, .T. ) ;
#261 = CARTESIAN_POINT ( 'NONE',  ( 0.000000000000000000, 0.000000000000000000, 0.000000000000000000 ) ) ;
#262 = CLOSED_SHELL ( 'NONE', ( #420, #174, #39, #248, #13, #306, #414, #344, #60, #151, #360, #210, #255 ) ) ;
#263 = VERTEX_POINT ( 'NONE', #332 ) ;
#264 = VECTOR ( 'NONE', #105, 1000.000000000000000 ) ;
#265 = CARTESIAN_POINT ( 'NONE',  ( -1.951563910473907981E-15, 2.651860890716366992, 0.000000000000000000 ) ) ;
#266 = ORIENTED_EDGE ( 'NONE', *, *, #72, .F. ) ;
#267 = FACE_OUTER_BOUND ( 'NONE', #199, .T. ) ;
#268 = ORIENTED_EDGE ( 'NONE', *, *, #222, .F. ) ;
#269 = CARTESIAN_POINT ( 'NONE',  ( 0.8250000000000005107, -1.011893341123457738E-16, 0.000000000000000000 ) ) ;
#270 = EDGE_CURVE ( 'NONE', #27, #240, #228, .T. ) ;
#271 = EDGE_LOOP ( 'NONE', ( #266, #338, #4, #176 ) ) ;
#272 = LINE ( 'NONE', #274, #9 ) ;
#273 = ORIENTED_EDGE ( 'NONE', *, *, #127, .T. ) ;
#274 = CARTESIAN_POINT ( 'NONE',  ( 1.500000000000000000, -1.839806074769922286E-16, 0.6750000000000003775 ) ) ;
#275 = ORIENTED_EDGE ( 'NONE', *, *, #51, .F. ) ;
#276 = EDGE_CURVE ( 'NONE', #36, #244, #53, .T. ) ;
#277 = LINE ( 'NONE', #343, #264 ) ;
#278 = VERTEX_POINT ( 'NONE', #21 ) ;
#279 = VECTOR ( 'NONE', #122, 999.9999999999998863 ) ;
#280 = AXIS2_PLACEMENT_3D ( 'NONE', #170, #132, #201 ) ;
#281 = LINE ( 'NONE', #245, #159 ) ;
#282 = ORIENTED_EDGE ( 'NONE', *, *, #141, .F. ) ;
#283 = DIRECTION ( 'NONE',  ( 1.000000000000000000, -1.226537383179948437E-16, 0.000000000000000000 ) ) ;
#284 = EDGE_CURVE ( 'NONE', #59, #121, #433, .T. ) ;
#285 = APPLICATION_PROTOCOL_DEFINITION ( 'draft international standard', 'automotive_design', 1998, #418 ) ;
#286 = LINE ( 'NONE', #47, #329 ) ;
#287 = CIRCLE ( 'NONE', #80, 0.3749999999999998890 ) ;
#288 = VECTOR ( 'NONE', #31, 1000.000000000000000 ) ;
#289 = CARTESIAN_POINT ( 'NONE',  ( -1.951563910473907981E-15, 2.651860890716366992, 3.500000000000000000 ) ) ;
#290 = LINE ( 'NONE', #391, #241 ) ;
#291 = EDGE_CURVE ( 'NONE', #335, #434, #125, .T. ) ;
#292 = DIRECTION ( 'NONE',  ( -0.7071067811865470176, 8.672929010253437621E-17, -0.7071067811865480168 ) ) ;
#293 = APPLICATION_CONTEXT ( 'automotive_design' ) ;
#294 = AXIS2_PLACEMENT_3D ( 'NONE', #86, #187, #190 ) ;
#295 = LINE ( 'NONE', #304, #175 ) ;
#296 = UNCERTAINTY_MEASURE_WITH_UNIT (LENGTH_MEASURE( 1.000000000000000082E-05 ), #138, 'distance_accuracy_value', 'NONE');
#297 = FACE_OUTER_BOUND ( 'NONE', #429, .T. ) ;
#298 = ORIENTED_EDGE ( 'NONE', *, *, #320, .F. ) ;
#299 = CARTESIAN_POINT ( 'NONE',  ( 1.875148818588939337, 1.875148818588942223, 0.000000000000000000 ) ) ;
#300 = ORIENTED_EDGE ( 'NONE', *, *, #234, .F. ) ;
#301 = PLANE ( 'NONE',  #345 ) ;
#302 = MECHANICAL_DESIGN_GEOMETRIC_PRESENTATION_REPRESENTATION (  '', ( #197 ), #75 ) ;
#303 = EDGE_LOOP ( 'NONE', ( #123, #381, #67, #140, #29, #233 ) ) ;
#304 = CARTESIAN_POINT ( 'NONE',  ( 2.651860890716364771, 3.081487911019577365E-30, 0.000000000000000000 ) ) ;
#305 = ORIENTED_EDGE ( 'NONE', *, *, #51, .T. ) ;
#306 = ADVANCED_FACE ( 'NONE', ( #267 ), #208, .F. ) ;
#307 = DIRECTION ( 'NONE',  ( 0.000000000000000000, -0.000000000000000000, 1.000000000000000000 ) ) ;
#308 = ORIENTED_EDGE ( 'NONE', *, *, #72, .T. ) ;
#309 = DIRECTION ( 'NONE',  ( 1.000000000000000000, 0.000000000000000000, -0.000000000000000000 ) ) ;
#310 = ORIENTED_EDGE ( 'NONE', *, *, #215, .T. ) ;
#311 = AXIS2_PLACEMENT_3D ( 'NONE', #417, #323, #283 ) ;
#312 = COLOUR_RGB ( '',0.7921568627450980005, 0.8196078431372548767, 0.9333333333333333481 ) ;
#313 = PLANE ( 'NONE',  #89 ) ;
#314 = EDGE_CURVE ( 'NONE', #27, #165, #281, .T. ) ;
#315 = FACE_OUTER_BOUND ( 'NONE', #212, .T. ) ;
#316 = SURFACE_SIDE_STYLE ('',( #209 ) ) ;
#317 = DIRECTION ( 'NONE',  ( 0.000000000000000000, 0.000000000000000000, -1.000000000000000000 ) ) ;
#318 = EDGE_LOOP ( 'NONE', ( #305, #246, #126, #194 ) ) ;
#319 = AXIS2_PLACEMENT_3D ( 'NONE', #250, #76, #49 ) ;
#320 = EDGE_CURVE ( 'NONE', #244, #335, #35, .T. ) ;
#321 = FILL_AREA_STYLE ('',( #41 ) ) ;
#322 = CARTESIAN_POINT ( 'NONE',  ( 1.875000000000000000, 2.602085213965210642E-15, 0.2999999999999999334 ) ) ;
#323 = DIRECTION ( 'NONE',  ( -1.226537383179948437E-16, -1.000000000000000000, 0.000000000000000000 ) ) ;
#324 = CONICAL_SURFACE ( 'NONE', #432, 0.6749999999999993783, 0.7853981633974476129 ) ;
#325 = CARTESIAN_POINT ( 'NONE',  ( -1.125000000000000222, 1.379854556077441900E-16, 7.000000000000000000 ) ) ;
#326 = DIRECTION ( 'NONE',  ( 1.000000000000000000, 0.000000000000000000, 0.000000000000000000 ) ) ;
#327 = CARTESIAN_POINT ( 'NONE',  ( -1.951563910473907981E-15, 2.651860890716366992, 3.500000000000000000 ) ) ;
#328 = CARTESIAN_POINT ( 'NONE',  ( 1.125000000000000222, -1.195873948600450682E-16, 0.2999999999999999334 ) ) ;
#329 = VECTOR ( 'NONE', #179, 1000.000000000000000 ) ;
#330 = CARTESIAN_POINT ( 'NONE',  ( 0.000000000000000000, -0.000000000000000000, 0.000000000000000000 ) ) ;
#331 = ORIENTED_EDGE ( 'NONE', *, *, #270, .F. ) ;
#332 = CARTESIAN_POINT ( 'NONE',  ( 1.125000000000000222, -1.379854556077441653E-16, 3.500000000000000000 ) ) ;
#333 = ORIENTED_EDGE ( 'NONE', *, *, #66, .T. ) ;
#334 = PLANE ( 'NONE',  #390 ) ;
#335 = VERTEX_POINT ( 'NONE', #162 ) ;
#336 = CARTESIAN_POINT ( 'NONE',  ( -2.651860890716365216, 6.505213034913026604E-16, 0.000000000000000000 ) ) ;
#337 = VECTOR ( 'NONE', #258, 1000.000000000000000 ) ;
#338 = ORIENTED_EDGE ( 'NONE', *, *, #284, .T. ) ;
#339 = EDGE_CURVE ( 'NONE', #278, #22, #272, .T. ) ;
#340 = CARTESIAN_POINT ( 'NONE',  ( -1.500000000000000000, 1.839806074769922533E-16, 0.6750000000000003775 ) ) ;
#341 = ORIENTED_EDGE ( 'NONE', *, *, #382, .F. ) ;
#342 = ORIENTED_EDGE ( 'NONE', *, *, #427, .F. ) ;
#343 = CARTESIAN_POINT ( 'NONE',  ( -1.875148818588941779, 1.875148818588940447, 3.500000000000000000 ) ) ;
#344 = ADVANCED_FACE ( 'NONE', ( #70 ), #65, .F. ) ;
#345 = AXIS2_PLACEMENT_3D ( 'NONE', #91, #361, #393 ) ;
#346 = VECTOR ( 'NONE', #235, 1000.000000000000000 ) ;
#347 = CARTESIAN_POINT ( 'NONE',  ( 2.651860890716364771, 3.081487911019577365E-30, 0.000000000000000000 ) ) ;
#348 = ORIENTED_EDGE ( 'NONE', *, *, #437, .T. ) ;
#349 = ORIENTED_EDGE ( 'NONE', *, *, #339, .F. ) ;
#350 = PRESENTATION_STYLE_ASSIGNMENT (( #63 ) ) ;
#351 = EDGE_CURVE ( 'NONE', #27, #92, #277, .T. ) ;
#352 = SURFACE_STYLE_USAGE ( .BOTH. , #218 ) ;
#353 = DIRECTION ( 'NONE',  ( -0.000000000000000000, -0.000000000000000000, -1.000000000000000000 ) ) ;
#354 = CARTESIAN_POINT ( 'NONE',  ( 0.000000000000000000, 0.000000000000000000, 3.500000000000000000 ) ) ;
#355 =( GEOMETRIC_REPRESENTATION_CONTEXT ( 3 ) GLOBAL_UNCERTAINTY_ASSIGNED_CONTEXT ( ( #256 ) ) GLOBAL_UNIT_ASSIGNED_CONTEXT ( ( #149, #6, #44 ) ) REPRESENTATION_CONTEXT ( 'NONE', 'WORKASPACE' ) );
#356 = LINE ( 'NONE', #354, #15 ) ;
#357 = VECTOR ( 'NONE', #221, 999.9999999999998863 ) ;
#358 = CARTESIAN_POINT ( 'NONE',  ( 1.500000000000000000, 2.602085213965210642E-15, 7.000000000000000000 ) ) ;
#359 = DIRECTION ( 'NONE',  ( 1.000000000000000000, 8.881784197001252323E-16, 0.000000000000000000 ) ) ;
#360 = ADVANCED_FACE ( 'NONE', ( #3 ), #2, .F. ) ;
#361 = DIRECTION ( 'NONE',  ( -1.226537383179948437E-16, -1.000000000000000000, 0.000000000000000000 ) ) ;
#362 = CIRCLE ( 'NONE', #88, 0.6749999999999993783 ) ;
#363 = CARTESIAN_POINT ( 'NONE',  ( 2.651860890716364771, 3.081487911019577365E-30, 7.000000000000000000 ) ) ;
#364 = ORIENTED_EDGE ( 'NONE', *, *, #141, .T. ) ;
#365 = DIRECTION ( 'NONE',  ( -0.000000000000000000, -0.000000000000000000, -1.000000000000000000 ) ) ;
#366 = ORIENTED_EDGE ( 'NONE', *, *, #119, .T. ) ;
#367 = CARTESIAN_POINT ( 'NONE',  ( 1.875148818588939337, 1.875148818588942223, 7.000000000000000000 ) ) ;
#368 = EDGE_LOOP ( 'NONE', ( #129, #259, #196, #231, #61 ) ) ;
#369 = DIRECTION ( 'NONE',  ( -0.000000000000000000, -0.000000000000000000, -1.000000000000000000 ) ) ;
#370 = VECTOR ( 'NONE', #421, 1000.000000000000000 ) ;
#371 = VERTEX_POINT ( 'NONE', #436 ) ;
#372 =( LENGTH_UNIT ( ) NAMED_UNIT ( * ) SI_UNIT ( .MILLI., .METRE. ) );
#373 = VERTEX_POINT ( 'NONE', #439 ) ;
#374 = CARTESIAN_POINT ( 'NONE',  ( -1.875148818588941779, 1.875148818588940447, 0.000000000000000000 ) ) ;
#375 = ORIENTED_EDGE ( 'NONE', *, *, #193, .T. ) ;
#376 = CARTESIAN_POINT ( 'NONE',  ( 0.000000000000000000, 0.000000000000000000, 0.000000000000000000 ) ) ;
#377 = VERTEX_POINT ( 'NONE', #347 ) ;
#378 = CARTESIAN_POINT ( 'NONE',  ( 0.000000000000000000, -0.000000000000000000, 0.000000000000000000 ) ) ;
#379 = ORIENTED_EDGE ( 'NONE', *, *, #186, .F. ) ;
#380 = LINE ( 'NONE', #211, #220 ) ;
#381 = ORIENTED_EDGE ( 'NONE', *, *, #79, .F. ) ;
#382 = EDGE_CURVE ( 'NONE', #98, #335, #243, .T. ) ;
#383 = CARTESIAN_POINT ( 'NONE',  ( 1.500000000000000000, -1.839806074769922286E-16, 0.6750000000000003775 ) ) ;
#384 = CIRCLE ( 'NONE', #96, 0.3749999999999998890 ) ;
#385 = VECTOR ( 'NONE', #435, 1000.000000000000000 ) ;
#386 = LINE ( 'NONE', #216, #139 ) ;
#387 = EDGE_CURVE ( 'NONE', #434, #240, #380, .T. ) ;
#388 = CARTESIAN_POINT ( 'NONE',  ( -2.174999999999999378, 2.667718808416387081E-16, 0.000000000000000000 ) ) ;
#389 = DIRECTION ( 'NONE',  ( -0.000000000000000000, -0.000000000000000000, -1.000000000000000000 ) ) ;
#390 = AXIS2_PLACEMENT_3D ( 'NONE', #367, #93, #257 ) ;
#391 = CARTESIAN_POINT ( 'NONE',  ( -1.875148818588941779, 1.875148818588940447, 7.000000000000000000 ) ) ;
#392 = CARTESIAN_POINT ( 'NONE',  ( -1.875000000000000000, 2.299757593462403166E-16, 7.000000000000000000 ) ) ;
#393 = DIRECTION ( 'NONE',  ( 1.000000000000000000, -1.226537383179948437E-16, 0.000000000000000000 ) ) ;
#394 = EDGE_LOOP ( 'NONE', ( #275, #54, #161, #134 ) ) ;
#395 = VECTOR ( 'NONE', #365, 1000.000000000000000 ) ;
#396 =( GEOMETRIC_REPRESENTATION_CONTEXT ( 3 ) GLOBAL_UNCERTAINTY_ASSIGNED_CONTEXT ( ( #424 ) ) GLOBAL_UNIT_ASSIGNED_CONTEXT ( ( #372, #407, #164 ) ) REPRESENTATION_CONTEXT ( 'NONE', 'WORKASPACE' ) );
#397 = DIRECTION ( 'NONE',  ( -1.000000000000000000, 0.000000000000000000, 0.000000000000000000 ) ) ;
#398 = VERTEX_POINT ( 'NONE', #62 ) ;
#399 = DIRECTION ( 'NONE',  ( -0.000000000000000000, -0.000000000000000000, -1.000000000000000000 ) ) ;
#400 = ORIENTED_EDGE ( 'NONE', *, *, #234, .T. ) ;
#401 = CARTESIAN_POINT ( 'NONE',  ( -0.8250000000000005107, 1.011893341123457985E-16, 0.000000000000000000 ) ) ;
#402 = ORIENTED_EDGE ( 'NONE', *, *, #291, .T. ) ;
#403 = DIRECTION ( 'NONE',  ( -1.000000000000000000, 0.000000000000000000, -0.000000000000000000 ) ) ;
#404 = VECTOR ( 'NONE', #152, 1000.000000000000000 ) ;
#405 = ORIENTED_EDGE ( 'NONE', *, *, #291, .F. ) ;
#406 = DIRECTION ( 'NONE',  ( -0.7071067811865470176, 8.672929010253437621E-17, 0.7071067811865480168 ) ) ;
#407 =( NAMED_UNIT ( * ) PLANE_ANGLE_UNIT ( ) SI_UNIT ( $, .RADIAN. ) );
#408 = PLANE ( 'NONE',  #319 ) ;
#409 = CARTESIAN_POINT ( 'NONE',  ( 0.000000000000000000, 0.000000000000000000, 3.500000000000000000 ) ) ;
#410 = ORIENTED_EDGE ( 'NONE', *, *, #135, .T. ) ;
#411 = AXIS2_PLACEMENT_3D ( 'NONE', #358, #389, #397 ) ;
#412 = AXIS2_PLACEMENT_3D ( 'NONE', #376, #307, #309 ) ;
#413 = DIRECTION ( 'NONE',  ( -0.000000000000000000, -0.000000000000000000, -1.000000000000000000 ) ) ;
#414 = ADVANCED_FACE ( 'NONE', ( #33 ), #189, .F. ) ;
#415 = VERTEX_POINT ( 'NONE', #269 ) ;
#416 = CARTESIAN_POINT ( 'NONE',  ( -1.500000000000000000, 0.000000000000000000, 0.000000000000000000 ) ) ;
#417 = CARTESIAN_POINT ( 'NONE',  ( 0.000000000000000000, 0.000000000000000000, 0.000000000000000000 ) ) ;
#418 = APPLICATION_CONTEXT ( 'automotive_design' ) ;
#419 = CIRCLE ( 'NONE', #64, 0.3749999999999998890 ) ;
#420 = ADVANCED_FACE ( 'NONE', ( #315 ), #313, .F. ) ;
#421 = DIRECTION ( 'NONE',  ( -0.7071067811865470176, 8.672929010253437621E-17, 0.7071067811865480168 ) ) ;
#422 = DIRECTION ( 'NONE',  ( -0.000000000000000000, -0.000000000000000000, -1.000000000000000000 ) ) ;
#423 = CARTESIAN_POINT ( 'NONE',  ( 1.500000000000000000, 2.602085213965210642E-15, 0.000000000000000000 ) ) ;
#424 = UNCERTAINTY_MEASURE_WITH_UNIT (LENGTH_MEASURE( 1.000000000000000082E-05 ), #372, 'distance_accuracy_value', 'NONE');
#425 = AXIS2_PLACEMENT_3D ( 'NONE', #198, #52, #155 ) ;
#426 = FACE_OUTER_BOUND ( 'NONE', #133, .T. ) ;
#427 = EDGE_CURVE ( 'NONE', #240, #121, #103, .T. ) ;
#428 = DIRECTION ( 'NONE',  ( 0.000000000000000000, 0.000000000000000000, -1.000000000000000000 ) ) ;
#429 = EDGE_LOOP ( 'NONE', ( #71, #300, #282, #268, #349 ) ) ;
#430 = DIRECTION ( 'NONE',  ( 1.000000000000000000, -1.226537383179948437E-16, 0.000000000000000000 ) ) ;
#431 = ORIENTED_EDGE ( 'NONE', *, *, #186, .T. ) ;
#432 = AXIS2_PLACEMENT_3D ( 'NONE', #12, #144, #182 ) ;
#433 = LINE ( 'NONE', #340, #385 ) ;
#434 = VERTEX_POINT ( 'NONE', #374 ) ;
#435 = DIRECTION ( 'NONE',  ( -0.7071067811865470176, 8.672929010253437621E-17, -0.7071067811865480168 ) ) ;
#436 = CARTESIAN_POINT ( 'NONE',  ( -1.125000000000000222, 0.000000000000000000, 0.2999999999999999334 ) ) ;
#437 = EDGE_CURVE ( 'NONE', #36, #398, #168, .T. ) ;
#438 = ORIENTED_EDGE ( 'NONE', *, *, #260, .F. ) ;
#439 = CARTESIAN_POINT ( 'NONE',  ( -1.125000000000000222, 1.379854556077441900E-16, 3.499999999974079401 ) ) ;
ENDSEC;
END-ISO-10303-21;
