# Supplementary material for: Application of 3D Printing Technology to Produce Hippocampal Customized Guide Cannulas
Source: eNeuro. 2022 Sep 27;9(5):ENEURO.0099-22.2022. doi: 10.1523/ENEURO.0099-22.2022 (PMC9522464; doi:10.1523/ENEURO.0099-22.2022)
Supplement: Figure 2-1 — *.Stl files, *.STEP files, and technical drawings. Download Figure 2-1, ZIP file. [file enu-eN-MNT-0099-22-s02.zip › STEP/Lenght regulator base.STEP]

ISO-10303-21;
HEADER;
FILE_DESCRIPTION (( 'STEP AP214' ),
    '1' );
FILE_NAME ('Lenght regulator base.STEP',
    '2022-07-14T14:33:48',
    ( '' ),
    ( '' ),
    'SwSTEP 2.0',
    'SolidWorks 2019',
    '' );
FILE_SCHEMA (( 'AUTOMOTIVE_DESIGN' ));
ENDSEC;

DATA;
#1 = PLANE ( 'NONE',  #1999 ) ;
#2 = EDGE_CURVE ( 'NONE', #632, #2109, #1043, .T. ) ;
#3 = DIRECTION ( 'NONE',  ( 1.040834085586084257E-16, 1.000000000000000000, -0.000000000000000000 ) ) ;
#4 = ORIENTED_EDGE ( 'NONE', *, *, #690, .T. ) ;
#5 = CYLINDRICAL_SURFACE ( 'NONE', #1882, 3.500000000000001332 ) ;
#6 = DIRECTION ( 'NONE',  ( 0.000000000000000000, 0.000000000000000000, 1.000000000000000000 ) ) ;
#7 = CARTESIAN_POINT ( 'NONE',  ( -10.94999999999999929, 19.49999999999998224, 60.30000000000001137 ) ) ;
#8 = ORIENTED_EDGE ( 'NONE', *, *, #983, .T. ) ;
#9 = VECTOR ( 'NONE', #2682, 1000.000000000000000 ) ;
#10 = VERTEX_POINT ( 'NONE', #7 ) ;
#11 = CARTESIAN_POINT ( 'NONE',  ( 21.78509579286014031, 26.67183401900704709, 63.41435523888128500 ) ) ;
#12 = DIRECTION ( 'NONE',  ( -1.000000000000000000, 0.000000000000000000, 0.000000000000000000 ) ) ;
#13 = LINE ( 'NONE', #2490, #1169 ) ;
#14 = LINE ( 'NONE', #44, #2259 ) ;
#15 = DIRECTION ( 'NONE',  ( -0.5000000000000003331, -0.8660254037844383745, 0.000000000000000000 ) ) ;
#16 = EDGE_CURVE ( 'NONE', #83, #346, #843, .T. ) ;
#17 = EDGE_CURVE ( 'NONE', #372, #363, #1661, .T. ) ;
#18 = DIRECTION ( 'NONE',  ( -0.8660254037844389297, -0.4999999999999996114, 0.000000000000000000 ) ) ;
#19 = CARTESIAN_POINT ( 'NONE',  ( -24.99999999999999645, 26.99999999999999645, 57.00000000000000711 ) ) ;
#20 = ORIENTED_EDGE ( 'NONE', *, *, #322, .F. ) ;
#21 = VERTEX_POINT ( 'NONE', #643 ) ;
#22 = CARTESIAN_POINT ( 'NONE',  ( 20.44774955911103120, 26.98523111981249301, 63.34711086159566662 ) ) ;
#23 = VECTOR ( 'NONE', #734, 1000.000000000000000 ) ;
#24 = LINE ( 'NONE', #1046, #1016 ) ;
#25 = AXIS2_PLACEMENT_3D ( 'NONE', #1228, #2276, #801 ) ;
#26 = CARTESIAN_POINT ( 'NONE',  ( 9.324573519457057813, 19.49999999999998579, 60.30000000000001137 ) ) ;
#27 = LINE ( 'NONE', #1825, #2517 ) ;
#28 = LINE ( 'NONE', #902, #2186 ) ;
#29 = CARTESIAN_POINT ( 'NONE',  ( -12.49999999999999822, 19.49999999999998224, 57.80000000000001137 ) ) ;
#30 = CARTESIAN_POINT ( 'NONE',  ( 15.67542648054294219, 19.49999999999998224, 60.30000000000001137 ) ) ;
#31 = CARTESIAN_POINT ( 'NONE',  ( 0.000000000000000000, 0.000000000000000000, 65.00000000000000000 ) ) ;
#32 = ORIENTED_EDGE ( 'NONE', *, *, #1553, .F. ) ;
#33 = ADVANCED_FACE ( 'NONE', ( #1458 ), #1635, .F. ) ;
#34 = LINE ( 'NONE', #477, #1210 ) ;
#35 = ORIENTED_EDGE ( 'NONE', *, *, #1973, .F. ) ;
#36 = ORIENTED_EDGE ( 'NONE', *, *, #2660, .T. ) ;
#37 = ADVANCED_FACE ( 'NONE', ( #431 ), #1052, .F. ) ;
#38 = VECTOR ( 'NONE', #2277, 1000.000000000000114 ) ;
#39 = PLANE ( 'NONE',  #106 ) ;
#40 = CARTESIAN_POINT ( 'NONE',  ( -25.00000000000000000, 6.999999999999992895, 45.00000000000000711 ) ) ;
#41 = DIRECTION ( 'NONE',  ( 1.000000000000000000, 0.000000000000000000, 0.000000000000000000 ) ) ;
#42 = VECTOR ( 'NONE', #255, 1000.000000000000000 ) ;
#43 = CARTESIAN_POINT ( 'NONE',  ( -5.773502691896257311, 19.49999999999998224, 65.00000000000000000 ) ) ;
#44 = CARTESIAN_POINT ( 'NONE',  ( -10.91228675972852713, 22.24999999999998579, 60.30000000000001137 ) ) ;
#45 = CARTESIAN_POINT ( 'NONE',  ( -14.08771324027146754, 22.24999999999998579, 60.30000000000001137 ) ) ;
#46 = CIRCLE ( 'NONE', #1570, 3.499999999999999556 ) ;
#47 = LINE ( 'NONE', #2135, #400 ) ;
#48 = CARTESIAN_POINT ( 'NONE',  ( -19.99999999999999645, 26.99999999999999645, 63.49201275920312071 ) ) ;
#49 = EDGE_LOOP ( 'NONE', ( #2074, #1750, #77, #387 ) ) ;
#50 = DIRECTION ( 'NONE',  ( -0.000000000000000000, -0.000000000000000000, 1.000000000000000000 ) ) ;
#51 = VERTEX_POINT ( 'NONE', #1612 ) ;
#52 = ORIENTED_EDGE ( 'NONE', *, *, #676, .T. ) ;
#53 = ORIENTED_EDGE ( 'NONE', *, *, #1476, .T. ) ;
#54 = CARTESIAN_POINT ( 'NONE',  ( -22.00000000000000355, 4.499999999999993783, 20.00000000000000000 ) ) ;
#55 = ADVANCED_FACE ( 'NONE', ( #584, #2043, #2658, #2299 ), #1532, .F. ) ;
#56 = ADVANCED_FACE ( 'NONE', ( #2523, #852 ), #2538, .T. ) ;
#57 = VECTOR ( 'NONE', #1783, 1000.000000000000000 ) ;
#58 = CARTESIAN_POINT ( 'NONE',  ( -14.04999999999999893, 19.49999999999998224, 60.30000000000001137 ) ) ;
#59 = DIRECTION ( 'NONE',  ( -1.000000000000000000, 1.040834085586084626E-16, 0.000000000000000000 ) ) ;
#60 = PLANE ( 'NONE',  #91 ) ;
#61 = VECTOR ( 'NONE', #847, 1000.000000000000000 ) ;
#62 = PLANE ( 'NONE',  #1820 ) ;
#63 = CARTESIAN_POINT ( 'NONE',  ( -9.999999999999998224, 3.999999999999992450, 7.000000000000000000 ) ) ;
#64 = CARTESIAN_POINT ( 'NONE',  ( -14.08771324027146754, 22.24999999999998579, 60.30000000000001137 ) ) ;
#65 = AXIS2_PLACEMENT_3D ( 'NONE', #1022, #218, #1872 ) ;
#66 = DIRECTION ( 'NONE',  ( 0.4999999999999997780, -0.8660254037844387076, 0.000000000000000000 ) ) ;
#67 = ORIENTED_EDGE ( 'NONE', *, *, #72, .T. ) ;
#68 = ORIENTED_EDGE ( 'NONE', *, *, #2092, .T. ) ;
#69 = ORIENTED_EDGE ( 'NONE', *, *, #694, .T. ) ;
#70 = ORIENTED_EDGE ( 'NONE', *, *, #1695, .T. ) ;
#71 = DIRECTION ( 'NONE',  ( -0.000000000000000000, -0.000000000000000000, -1.000000000000000000 ) ) ;
#72 = EDGE_CURVE ( 'NONE', #395, #363, #2163, .T. ) ;
#73 = EDGE_CURVE ( 'NONE', #727, #790, #1672, .T. ) ;
#74 = DIRECTION ( 'NONE',  ( -0.000000000000000000, -0.000000000000000000, 1.000000000000000000 ) ) ;
#75 = DIRECTION ( 'NONE',  ( 1.000000000000000000, 0.000000000000000000, 0.000000000000000000 ) ) ;
#76 = CARTESIAN_POINT ( 'NONE',  ( -3.099999999999919709, 19.49999999999998934, 65.00000000000000000 ) ) ;
#77 = ORIENTED_EDGE ( 'NONE', *, *, #254, .F. ) ;
#78 = LINE ( 'NONE', #1150, #1604 ) ;
#79 = CARTESIAN_POINT ( 'NONE',  ( -15.67542648054294219, 19.49999999999998224, 60.30000000000001137 ) ) ;
#80 = DIRECTION ( 'NONE',  ( 0.000000000000000000, -0.000000000000000000, 1.000000000000000000 ) ) ;
#81 = DIRECTION ( 'NONE',  ( -1.000000000000000000, -0.000000000000000000, -0.000000000000000000 ) ) ;
#82 = VERTEX_POINT ( 'NONE', #269 ) ;
#83 = VERTEX_POINT ( 'NONE', #1704 ) ;
#84 = CARTESIAN_POINT ( 'NONE',  ( 1.925929944387235853E-31, 19.49999999999998934, 57.00000000000000711 ) ) ;
#85 = VECTOR ( 'NONE', #1049, 1000.000000000000000 ) ;
#86 = DIRECTION ( 'NONE',  ( 0.000000000000000000, 0.000000000000000000, -1.000000000000000000 ) ) ;
#87 = EDGE_CURVE ( 'NONE', #2064, #1883, #683, .T. ) ;
#88 =( LENGTH_UNIT ( ) NAMED_UNIT ( * ) SI_UNIT ( .MILLI., .METRE. ) );
#89 = CYLINDRICAL_SURFACE ( 'NONE', #1982, 5.000000000000000888 ) ;
#90 = VECTOR ( 'NONE', #2518, 1000.000000000000227 ) ;
#91 = AXIS2_PLACEMENT_3D ( 'NONE', #1294, #2130, #1716 ) ;
#92 = AXIS2_PLACEMENT_3D ( 'NONE', #488, #2551, #1945 ) ;
#93 = DIRECTION ( 'NONE',  ( 0.000000000000000000, -0.000000000000000000, 1.000000000000000000 ) ) ;
#94 = CARTESIAN_POINT ( 'NONE',  ( 0.000000000000000000, 14.49999999999998224, 65.00000000000000000 ) ) ;
#95 = VERTEX_POINT ( 'NONE', #880 ) ;
#96 = DIRECTION ( 'NONE',  ( 0.8660254037844387076, -0.5000000000000001110, 0.000000000000000000 ) ) ;
#97 = ORIENTED_EDGE ( 'NONE', *, *, #352, .F. ) ;
#98 = VERTEX_POINT ( 'NONE', #1269 ) ;
#99 = ORIENTED_EDGE ( 'NONE', *, *, #1862, .T. ) ;
#100 = CARTESIAN_POINT ( 'NONE',  ( -21.00000000000000000, 3.999999999999988010, 4.000000000000003553 ) ) ;
#101 = CARTESIAN_POINT ( 'NONE',  ( 12.14359353944902864, 11.99999999999999289, 6.999999999999999112 ) ) ;
#102 = ORIENTED_EDGE ( 'NONE', *, *, #745, .T. ) ;
#103 = DIRECTION ( 'NONE',  ( -1.000000000000000000, 0.000000000000000000, 0.000000000000000000 ) ) ;
#104 = LINE ( 'NONE', #320, #2647 ) ;
#105 = CARTESIAN_POINT ( 'NONE',  ( 22.00000000000000355, 6.999999999999992895, 19.99999999999999645 ) ) ;
#106 = AXIS2_PLACEMENT_3D ( 'NONE', #913, #1289, #1968 ) ;
#107 = CARTESIAN_POINT ( 'NONE',  ( -25.00000000000000000, 11.99999999999998934, 7.000000000000000000 ) ) ;
#108 = ORIENTED_EDGE ( 'NONE', *, *, #825, .F. ) ;
#109 = EDGE_CURVE ( 'NONE', #585, #828, #446, .T. ) ;
#110 = EDGE_CURVE ( 'NONE', #2640, #2525, #568, .T. ) ;
#111 = CARTESIAN_POINT ( 'NONE',  ( -20.99999999999999645, 14.99999999999999645, 66.00000000000000000 ) ) ;
#112 = EDGE_LOOP ( 'NONE', ( #1230, #2250, #1545, #1085 ) ) ;
#113 = VERTEX_POINT ( 'NONE', #1330 ) ;
#114 = DIRECTION ( 'NONE',  ( 8.673617379884034239E-17, 1.000000000000000000, -0.000000000000000000 ) ) ;
#115 = DIRECTION ( 'NONE',  ( -0.2588190451025261241, 0.9659258262890668689, 4.489794735692519553E-18 ) ) ;
#116 = DIRECTION ( 'NONE',  ( 0.000000000000000000, 0.000000000000000000, 1.000000000000000000 ) ) ;
#117 = VECTOR ( 'NONE', #962, 1000.000000000000000 ) ;
#118 = CARTESIAN_POINT ( 'NONE',  ( 0.000000000000000000, 0.000000000000000000, 60.30000000000001137 ) ) ;
#119 = VERTEX_POINT ( 'NONE', #64 ) ;
#120 = CARTESIAN_POINT ( 'NONE',  ( -19.99999999999999645, 3.999999999999993339, 7.000000000000000000 ) ) ;
#121 = ADVANCED_FACE ( 'NONE', ( #1123 ), #240, .F. ) ;
#122 = ORIENTED_EDGE ( 'NONE', *, *, #713, .F. ) ;
#123 = EDGE_CURVE ( 'NONE', #1587, #169, #1065, .T. ) ;
#124 = VERTEX_POINT ( 'NONE', #2553 ) ;
#125 = CIRCLE ( 'NONE', #1290, 1.549999999999999378 ) ;
#126 = DIRECTION ( 'NONE',  ( 8.673617379884034239E-17, 1.000000000000000000, -0.000000000000000000 ) ) ;
#127 = ADVANCED_FACE ( 'NONE', ( #696 ), #1517, .F. ) ;
#128 = CARTESIAN_POINT ( 'NONE',  ( 12.49999999999999822, 19.49999999999998224, 70.60000000000000853 ) ) ;
#129 = AXIS2_PLACEMENT_3D ( 'NONE', #823, #637, #440 ) ;
#130 = CLOSED_SHELL ( 'NONE', ( #824, #2342, #33, #2365, #1196, #1197, #1659, #1493, #2119, #2036, #2529, #121, #1170, #1991, #743, #628, #2191, #2262, #1182, #1103, #511, #2427, #2441, #1397, #1479, #2157, #2137, #138, #603, #55, #404, #338, #456, #1731, #1628, #762, #37, #56, #2307, #955, #2243, #547, #622, #2492, #919, #1581, #2348, #2479, #1407, #1318, #1658, #1410, #2613, #304, #1233, #2056, #2006, #1842, #1426, #452, #1232, #1165, #655, #1183, #1462, #140, #1062, #1264, #1942, #1554, #1843, #2206, #2411, #141, #1081, #982, #438, #2231, #236, #127, #761, #384, #1611 ) ) ;
#131 = DIRECTION ( 'NONE',  ( 0.4999999999999996114, 0.8660254037844389297, 0.000000000000000000 ) ) ;
#132 = DIRECTION ( 'NONE',  ( 1.000000000000000000, 0.000000000000000000, -0.000000000000000000 ) ) ;
#133 = AXIS2_PLACEMENT_3D ( 'NONE', #1680, #2501, #1058 ) ;
#134 = ORIENTED_EDGE ( 'NONE', *, *, #2657, .T. ) ;
#135 = CARTESIAN_POINT ( 'NONE',  ( 0.000000000000000000, 24.49999999999999289, 65.00000000000000000 ) ) ;
#136 = ORIENTED_EDGE ( 'NONE', *, *, #17, .T. ) ;
#137 = CARTESIAN_POINT ( 'NONE',  ( -23.69999999999999929, 14.99999999999999645, 66.00000000000000000 ) ) ;
#138 = ADVANCED_FACE ( 'NONE', ( #282, #2233, #933 ), #981, .F. ) ;
#139 = LINE ( 'NONE', #1795, #1013 ) ;
#140 = ADVANCED_FACE ( 'NONE', ( #1558 ), #167, .F. ) ;
#141 = ADVANCED_FACE ( 'NONE', ( #1808 ), #2664, .F. ) ;
#142 = FILL_AREA_STYLE ('',( #944 ) ) ;
#143 = AXIS2_PLACEMENT_3D ( 'NONE', #1718, #460, #906 ) ;
#144 = DIRECTION ( 'NONE',  ( 1.000000000000000000, -0.000000000000000000, -0.000000000000000000 ) ) ;
#145 = ORIENTED_EDGE ( 'NONE', *, *, #1477, .F. ) ;
#146 = CARTESIAN_POINT ( 'NONE',  ( -22.55000000000000071, 1.613292832658428133E-16, 4.000000000000003553 ) ) ;
#147 = FACE_OUTER_BOUND ( 'NONE', #2199, .T. ) ;
#148 = ORIENTED_EDGE ( 'NONE', *, *, #2232, .F. ) ;
#149 = VERTEX_POINT ( 'NONE', #780 ) ;
#150 = DIRECTION ( 'NONE',  ( 0.000000000000000000, 0.000000000000000000, -1.000000000000000000 ) ) ;
#151 = DIRECTION ( 'NONE',  ( 1.000000000000000000, 0.000000000000000000, 0.000000000000000000 ) ) ;
#152 = AXIS2_PLACEMENT_3D ( 'NONE', #1034, #2686, #2087 ) ;
#153 = PRESENTATION_STYLE_ASSIGNMENT (( #1772 ) ) ;
#154 = LINE ( 'NONE', #1818, #864 ) ;
#155 = EDGE_CURVE ( 'NONE', #2124, #1803, #154, .T. ) ;
#156 = EDGE_CURVE ( 'NONE', #1848, #1190, #1518, .T. ) ;
#157 = CARTESIAN_POINT ( 'NONE',  ( 22.00000000000000355, 0.000000000000000000, 0.000000000000000000 ) ) ;
#158 = ORIENTED_EDGE ( 'NONE', *, *, #1265, .F. ) ;
#159 = VERTEX_POINT ( 'NONE', #1602 ) ;
#160 = AXIS2_PLACEMENT_3D ( 'NONE', #2021, #2053, #1027 ) ;
#161 = VECTOR ( 'NONE', #2643, 1000.000000000000000 ) ;
#162 = LINE ( 'NONE', #1838, #2266 ) ;
#163 = CARTESIAN_POINT ( 'NONE',  ( 1.925929944387235853E-31, 19.49999999999998934, -0.001000000000001000089 ) ) ;
#164 = VERTEX_POINT ( 'NONE', #2636 ) ;
#165 = CARTESIAN_POINT ( 'NONE',  ( -14.08771324027147287, 16.74999999999998224, 60.30000000000001137 ) ) ;
#166 = CARTESIAN_POINT ( 'NONE',  ( -20.00000000000000000, 26.99999999999999645, 68.50798724079689350 ) ) ;
#167 = PLANE ( 'NONE',  #1423 ) ;
#168 = CARTESIAN_POINT ( 'NONE',  ( 19.45000000000000284, -6.777564620641385318E-15, 4.000000000000003553 ) ) ;
#169 = VERTEX_POINT ( 'NONE', #2034 ) ;
#170 = VERTEX_POINT ( 'NONE', #811 ) ;
#171 = EDGE_CURVE ( 'NONE', #790, #491, #1173, .T. ) ;
#172 = CARTESIAN_POINT ( 'NONE',  ( -12.49999999999999822, 19.49999999999998224, 60.30000000000001137 ) ) ;
#173 = DIRECTION ( 'NONE',  ( 1.000000000000000000, 1.040834085586084257E-16, -1.734723475976807094E-17 ) ) ;
#174 = DIRECTION ( 'NONE',  ( -0.000000000000000000, 1.000000000000000000, -0.000000000000000000 ) ) ;
#175 = EDGE_LOOP ( 'NONE', ( #216, #553, #1358, #1905 ) ) ;
#176 = VECTOR ( 'NONE', #1278, 1000.000000000000000 ) ;
#177 = ORIENTED_EDGE ( 'NONE', *, *, #938, .F. ) ;
#178 = ORIENTED_EDGE ( 'NONE', *, *, #2549, .F. ) ;
#179 = CARTESIAN_POINT ( 'NONE',  ( 23.26998270490223319, 25.78497537281305085, 64.52281362693587141 ) ) ;
#180 = AXIS2_PLACEMENT_3D ( 'NONE', #1136, #545, #945 ) ;
#181 = DIRECTION ( 'NONE',  ( -1.000000000000000000, 0.000000000000000000, 0.000000000000000000 ) ) ;
#182 = ADVANCED_BREP_SHAPE_REPRESENTATION ( 'Lenght regulator base', ( #2440, #2178 ), #1912 ) ;
#183 = VECTOR ( 'NONE', #1700, 1000.000000000000000 ) ;
#184 = DIRECTION ( 'NONE',  ( 1.000000000000000000, 1.040834085586084257E-16, -1.734723475976807094E-17 ) ) ;
#185 = CARTESIAN_POINT ( 'NONE',  ( -18.29999999999999716, 14.99999999999999645, 66.00000000000000000 ) ) ;
#186 = VERTEX_POINT ( 'NONE', #1959 ) ;
#187 = CIRCLE ( 'NONE', #2193, 5.000000000000000888 ) ;
#188 = CARTESIAN_POINT ( 'NONE',  ( 25.00000000000000000, 6.999999999999992895, 45.00000000000000711 ) ) ;
#189 = CARTESIAN_POINT ( 'NONE',  ( -20.00000000000000000, 26.99999999999999645, 70.00000000000000000 ) ) ;
#190 = ORIENTED_EDGE ( 'NONE', *, *, #2326, .F. ) ;
#191 = EDGE_LOOP ( 'NONE', ( #1375, #1448, #2258, #314, #1489 ) ) ;
#192 = EDGE_CURVE ( 'NONE', #597, #480, #2432, .T. ) ;
#193 = EDGE_CURVE ( 'NONE', #1020, #522, #2649, .T. ) ;
#194 = ORIENTED_EDGE ( 'NONE', *, *, #2256, .F. ) ;
#195 = FACE_OUTER_BOUND ( 'NONE', #831, .T. ) ;
#196 = AXIS2_PLACEMENT_3D ( 'NONE', #2291, #435, #2102 ) ;
#197 = CARTESIAN_POINT ( 'NONE',  ( -12.49999999999999822, 19.49999999999998224, 70.00000000000000000 ) ) ;
#198 = ORIENTED_EDGE ( 'NONE', *, *, #1515, .T. ) ;
#199 = CARTESIAN_POINT ( 'NONE',  ( 12.49999999999999822, 19.49999999999998224, 57.80000000000001137 ) ) ;
#200 = CARTESIAN_POINT ( 'NONE',  ( -16.00000000000000000, 19.49999999999998224, 57.80000000000001137 ) ) ;
#201 = VERTEX_POINT ( 'NONE', #1975 ) ;
#202 = CARTESIAN_POINT ( 'NONE',  ( 19.45000000000000284, -6.777564620641385318E-15, 4.000000000000003553 ) ) ;
#203 = ORIENTED_EDGE ( 'NONE', *, *, #836, .T. ) ;
#204 = EDGE_CURVE ( 'NONE', #1177, #1533, #1683, .T. ) ;
#205 = ORIENTED_EDGE ( 'NONE', *, *, #2306, .T. ) ;
#206 = CARTESIAN_POINT ( 'NONE',  ( 20.00000000000000000, 26.99999999999998934, 63.49201275920312071 ) ) ;
#207 = LINE ( 'NONE', #2089, #674 ) ;
#208 = ORIENTED_EDGE ( 'NONE', *, *, #745, .F. ) ;
#209 = CARTESIAN_POINT ( 'NONE',  ( -12.14359353944902864, 11.99999999999999467, 57.00000000000000711 ) ) ;
#210 = DIRECTION ( 'NONE',  ( 1.000000000000000000, 0.000000000000000000, 0.000000000000000000 ) ) ;
#211 = EDGE_LOOP ( 'NONE', ( #1841, #2583 ) ) ;
#212 = CARTESIAN_POINT ( 'NONE',  ( -17.85640646055103886, 11.99999999999999467, 0.000000000000000000 ) ) ;
#213 = MECHANICAL_DESIGN_GEOMETRIC_PRESENTATION_REPRESENTATION (  '', ( #1001 ), #2088 ) ;
#214 = DIRECTION ( 'NONE',  ( -0.000000000000000000, -0.000000000000000000, -1.000000000000000000 ) ) ;
#215 = ORIENTED_EDGE ( 'NONE', *, *, #2170, .T. ) ;
#216 = ORIENTED_EDGE ( 'NONE', *, *, #791, .F. ) ;
#217 = ORIENTED_EDGE ( 'NONE', *, *, #1894, .T. ) ;
#218 = DIRECTION ( 'NONE',  ( 1.040834085586084257E-16, 1.000000000000000000, 0.000000000000000000 ) ) ;
#219 = LINE ( 'NONE', #1887, #61 ) ;
#220 = LINE ( 'NONE', #2103, #1864 ) ;
#221 = EDGE_CURVE ( 'NONE', #1429, #1306, #260, .T. ) ;
#222 = EDGE_CURVE ( 'NONE', #1163, #2086, #2589, .T. ) ;
#223 = FACE_OUTER_BOUND ( 'NONE', #1904, .T. ) ;
#224 = ORIENTED_EDGE ( 'NONE', *, *, #2662, .F. ) ;
#225 = CARTESIAN_POINT ( 'NONE',  ( 23.70000000000000639, 25.36303434416003100, 66.00000000000000000 ) ) ;
#226 = DIRECTION ( 'NONE',  ( -0.000000000000000000, 0.000000000000000000, -1.000000000000000000 ) ) ;
#227 = CARTESIAN_POINT ( 'NONE',  ( -25.00000000000000000, 6.999999999999992895, 45.00000000000000711 ) ) ;
#228 = ORIENTED_EDGE ( 'NONE', *, *, #526, .T. ) ;
#229 = ORIENTED_EDGE ( 'NONE', *, *, #677, .F. ) ;
#230 = PLANE ( 'NONE',  #699 ) ;
#231 = LINE ( 'NONE', #810, #549 ) ;
#232 = DIRECTION ( 'NONE',  ( 1.000000000000000000, 0.000000000000000000, 0.000000000000000000 ) ) ;
#233 = AXIS2_PLACEMENT_3D ( 'NONE', #45, #1702, #15 ) ;
#234 = EDGE_CURVE ( 'NONE', #170, #632, #795, .T. ) ;
#235 = CARTESIAN_POINT ( 'NONE',  ( 25.00000000000000000, 21.99999999999998934, 70.00000000000000000 ) ) ;
#236 = ADVANCED_FACE ( 'NONE', ( #1615 ), #2446, .F. ) ;
#237 = DIRECTION ( 'NONE',  ( 1.000000000000000000, -1.040834085586083024E-16, 0.000000000000000000 ) ) ;
#238 = LINE ( 'NONE', #2483, #1403 ) ;
#239 = DIRECTION ( 'NONE',  ( 1.000000000000000000, 0.000000000000000000, 0.000000000000000000 ) ) ;
#240 = CYLINDRICAL_SURFACE ( 'NONE', #747, 1.549999999999995826 ) ;
#241 = CARTESIAN_POINT ( 'NONE',  ( -15.24999999999999822, 19.49999999999998224, 70.60000000000000853 ) ) ;
#242 = ORIENTED_EDGE ( 'NONE', *, *, #253, .T. ) ;
#243 = VECTOR ( 'NONE', #144, 1000.000000000000000 ) ;
#244 = CARTESIAN_POINT ( 'NONE',  ( -23.55564855953349124, 25.51626280340190434, 66.89952445788716773 ) ) ;
#245 = DIRECTION ( 'NONE',  ( 0.000000000000000000, 0.000000000000000000, 1.000000000000000000 ) ) ;
#246 = PRODUCT ( 'Lenght regulator base', 'Lenght regulator base', '', ( #1984 ) ) ;
#247 = CARTESIAN_POINT ( 'NONE',  ( -21.00000000000000000, 0.000000000000000000, 66.00000000000000000 ) ) ;
#248 = FACE_BOUND ( 'NONE', #2100, .T. ) ;
#249 = AXIS2_PLACEMENT_3D ( 'NONE', #1588, #2210, #778 ) ;
#250 = DIRECTION ( 'NONE',  ( 1.000000000000000000, 0.000000000000000000, 0.000000000000000000 ) ) ;
#251 = DIRECTION ( 'NONE',  ( 8.673617379884035472E-17, 1.000000000000000000, -0.000000000000000000 ) ) ;
#252 = DIRECTION ( 'NONE',  ( -8.673617379884036705E-17, -1.000000000000000000, -0.000000000000000000 ) ) ;
#253 = EDGE_CURVE ( 'NONE', #2177, #346, #383, .T. ) ;
#254 = EDGE_CURVE ( 'NONE', #1883, #169, #1357, .T. ) ;
#255 = DIRECTION ( 'NONE',  ( 0.000000000000000000, 0.000000000000000000, 1.000000000000000000 ) ) ;
#256 = EDGE_LOOP ( 'NONE', ( #102, #2082, #1823, #428 ) ) ;
#257 = EDGE_LOOP ( 'NONE', ( #1470, #2152, #1241, #1625 ) ) ;
#258 = EDGE_LOOP ( 'NONE', ( #1031, #1596, #1443, #1691, #2593, #1405 ) ) ;
#259 = DIRECTION ( 'NONE',  ( 0.000000000000000000, 0.000000000000000000, 1.000000000000000000 ) ) ;
#260 = CIRCLE ( 'NONE', #2004, 1.549999999999999378 ) ;
#261 = CARTESIAN_POINT ( 'NONE',  ( -21.00000000000000000, 14.99999999999999645, 66.00000000000000000 ) ) ;
#262 = FACE_OUTER_BOUND ( 'NONE', #297, .T. ) ;
#263 = AXIS2_PLACEMENT_3D ( 'NONE', #1140, #1791, #572 ) ;
#264 = CARTESIAN_POINT ( 'NONE',  ( -14.08771324027146754, 22.24999999999998579, 57.80000000000001137 ) ) ;
#265 = DIRECTION ( 'NONE',  ( 1.000000000000000000, 0.000000000000000000, 0.000000000000000000 ) ) ;
#266 = DIRECTION ( 'NONE',  ( -0.000000000000000000, -0.000000000000000000, 1.000000000000000000 ) ) ;
#267 = AXIS2_PLACEMENT_3D ( 'NONE', #2650, #797, #1617 ) ;
#268 = LINE ( 'NONE', #2618, #730 ) ;
#269 = CARTESIAN_POINT ( 'NONE',  ( -22.00000000000000355, 6.999999999999992895, 20.00000000000000000 ) ) ;
#270 = VERTEX_POINT ( 'NONE', #2052 ) ;
#271 = CARTESIAN_POINT ( 'NONE',  ( -21.00000000000000000, 0.000000000000000000, 4.000000000000003553 ) ) ;
#272 = EDGE_CURVE ( 'NONE', #998, #1502, #1012, .T. ) ;
#273 = ORIENTED_EDGE ( 'NONE', *, *, #1514, .T. ) ;
#274 = CIRCLE ( 'NONE', #1094, 1.549999999999999378 ) ;
#275 = EDGE_LOOP ( 'NONE', ( #448, #1157, #2582, #1384 ) ) ;
#276 = CARTESIAN_POINT ( 'NONE',  ( 10.94999999999999929, 19.49999999999998224, 70.60000000000000853 ) ) ;
#277 = CARTESIAN_POINT ( 'NONE',  ( 0.000000000000000000, 0.000000000000000000, 60.30000000000001137 ) ) ;
#278 = CARTESIAN_POINT ( 'NONE',  ( 12.49999999999999822, 19.49999999999998224, 57.00000000000000711 ) ) ;
#279 = DIRECTION ( 'NONE',  ( -1.000000000000000000, 0.000000000000000000, 0.000000000000000000 ) ) ;
#280 = DIRECTION ( 'NONE',  ( 1.000000000000000000, -1.040834085586084257E-16, 0.000000000000000000 ) ) ;
#281 = FACE_BOUND ( 'NONE', #1392, .T. ) ;
#282 = FACE_BOUND ( 'NONE', #1766, .T. ) ;
#283 = ORIENTED_EDGE ( 'NONE', *, *, #2035, .F. ) ;
#284 = VECTOR ( 'NONE', #2457, 1000.000000000000000 ) ;
#285 = DIRECTION ( 'NONE',  ( 1.000000000000000000, 0.000000000000000000, 0.000000000000000000 ) ) ;
#286 = ORIENTED_EDGE ( 'NONE', *, *, #807, .F. ) ;
#287 = ORIENTED_EDGE ( 'NONE', *, *, #2156, .T. ) ;
#288 = CARTESIAN_POINT ( 'NONE',  ( -21.88742377854979537, 26.63134114748536518, 68.55222257409096187 ) ) ;
#289 = EDGE_CURVE ( 'NONE', #2315, #2435, #2474, .T. ) ;
#290 = AXIS2_PLACEMENT_3D ( 'NONE', #2437, #787, #1824 ) ;
#291 = CARTESIAN_POINT ( 'NONE',  ( -14.04999999999999893, 19.49999999999998224, -0.001000000000001000089 ) ) ;
#292 = CARTESIAN_POINT ( 'NONE',  ( -25.00000000000000000, 3.999999999999990674, 7.000000000000000000 ) ) ;
#293 = CARTESIAN_POINT ( 'NONE',  ( 10.91228675972852713, 22.24999999999998579, 57.80000000000001137 ) ) ;
#294 = PRODUCT_DEFINITION_SHAPE ( 'NONE', 'NONE',  #2578 ) ;
#295 = DIRECTION ( 'NONE',  ( -0.000000000000000000, -0.000000000000000000, -1.000000000000000000 ) ) ;
#296 = CARTESIAN_POINT ( 'NONE',  ( -21.12750921780936864, 26.87259291926517335, 63.30062454659427118 ) ) ;
#297 = EDGE_LOOP ( 'NONE', ( #1619, #2403, #949, #4, #1344, #464 ) ) ;
#298 = CARTESIAN_POINT ( 'NONE',  ( -9.324573519457057813, 19.49999999999998579, 60.30000000000001137 ) ) ;
#299 = VERTEX_POINT ( 'NONE', #1072 ) ;
#300 = VERTEX_POINT ( 'NONE', #1251 ) ;
#301 = CARTESIAN_POINT ( 'NONE',  ( -20.90399684174578709, 26.92298676574949212, 68.70805921717582976 ) ) ;
#302 = DIRECTION ( 'NONE',  ( 1.040834085586084257E-16, 1.000000000000000000, -0.000000000000000000 ) ) ;
#303 = LINE ( 'NONE', #2547, #1519 ) ;
#304 = ADVANCED_FACE ( 'NONE', ( #1907, #1464 ), #1875, .F. ) ;
#305 = EDGE_CURVE ( 'NONE', #2164, #967, #220, .T. ) ;
#306 = LINE ( 'NONE', #1368, #2445 ) ;
#307 = PRESENTATION_LAYER_ASSIGNMENT (  '', '', ( #1424 ) ) ;
#308 = VECTOR ( 'NONE', #611, 1000.000000000000114 ) ;
#309 = AXIS2_PLACEMENT_3D ( 'NONE', #1121, #2574, #1773 ) ;
#310 = DIRECTION ( 'NONE',  ( -0.000000000000000000, -0.000000000000000000, -1.000000000000000000 ) ) ;
#311 = CARTESIAN_POINT ( 'NONE',  ( -22.00000000000000355, 4.499999999999993783, 20.00000000000000000 ) ) ;
#312 = ORIENTED_EDGE ( 'NONE', *, *, #2626, .F. ) ;
#313 = LINE ( 'NONE', #2630, #615 ) ;
#314 = ORIENTED_EDGE ( 'NONE', *, *, #109, .T. ) ;
#315 = ORIENTED_EDGE ( 'NONE', *, *, #728, .F. ) ;
#316 = EDGE_LOOP ( 'NONE', ( #2581, #1428 ) ) ;
#317 = CARTESIAN_POINT ( 'NONE',  ( 9.324573519457056037, 19.49999999999998579, 57.80000000000001137 ) ) ;
#318 = CARTESIAN_POINT ( 'NONE',  ( -9.000000000000000000, 19.49999999999998224, 57.00000000000000711 ) ) ;
#319 = VECTOR ( 'NONE', #1725, 1000.000000000000114 ) ;
#320 = CARTESIAN_POINT ( 'NONE',  ( -25.00000000000000000, 4.499999999999993783, 20.00000000000000000 ) ) ;
#321 = EDGE_CURVE ( 'NONE', #1381, #164, #2513, .T. ) ;
#322 = EDGE_CURVE ( 'NONE', #1521, #21, #567, .T. ) ;
#323 = DIRECTION ( 'NONE',  ( 1.040834085586084257E-16, 1.000000000000000000, -0.000000000000000000 ) ) ;
#324 = CIRCLE ( 'NONE', #1616, 1.549999999999999378 ) ;
#325 = VERTEX_POINT ( 'NONE', #209 ) ;
#326 = CARTESIAN_POINT ( 'NONE',  ( 9.000000000000000000, 19.49999999999998224, 57.00000000000000711 ) ) ;
#327 = VERTEX_POINT ( 'NONE', #2514 ) ;
#328 = ORIENTED_EDGE ( 'NONE', *, *, #457, .F. ) ;
#329 = ORIENTED_EDGE ( 'NONE', *, *, #1250, .T. ) ;
#330 = DIRECTION ( 'NONE',  ( 0.000000000000000000, -1.000000000000000000, 0.000000000000000000 ) ) ;
#331 = FACE_OUTER_BOUND ( 'NONE', #1722, .T. ) ;
#332 = CARTESIAN_POINT ( 'NONE',  ( 25.00000000000000000, 6.999999999999992895, 45.00000000000000711 ) ) ;
#333 = DIRECTION ( 'NONE',  ( 1.040834085586084257E-16, 1.000000000000000000, -0.000000000000000000 ) ) ;
#334 = ORIENTED_EDGE ( 'NONE', *, *, #589, .T. ) ;
#335 = LINE ( 'NONE', #135, #1668 ) ;
#336 = VERTEX_POINT ( 'NONE', #2271 ) ;
#337 = VERTEX_POINT ( 'NONE', #2292 ) ;
#338 = ADVANCED_FACE ( 'NONE', ( #1276 ), #1888, .T. ) ;
#339 = EDGE_CURVE ( 'NONE', #164, #1381, #2423, .T. ) ;
#340 = AXIS2_PLACEMENT_3D ( 'NONE', #1939, #2584, #2527 ) ;
#341 = CARTESIAN_POINT ( 'NONE',  ( 22.55000000000000071, -7.100223187173071437E-15, 4.000000000000003553 ) ) ;
#342 = CARTESIAN_POINT ( 'NONE',  ( -22.00000000000000355, 6.999999999999992895, 45.00000000000000711 ) ) ;
#343 = CIRCLE ( 'NONE', #1860, 1.549999999999995826 ) ;
#344 = CARTESIAN_POINT ( 'NONE',  ( -25.00000000000000000, 4.499999999999993783, 20.00000000000000355 ) ) ;
#345 = AXIS2_PLACEMENT_3D ( 'NONE', #1761, #356, #1184 ) ;
#346 = VERTEX_POINT ( 'NONE', #40 ) ;
#347 = PLANE ( 'NONE',  #855 ) ;
#348 = LINE ( 'NONE', #859, #529 ) ;
#349 = VERTEX_POINT ( 'NONE', #2094 ) ;
#350 = EDGE_LOOP ( 'NONE', ( #2353, #1607, #850, #2448 ) ) ;
#351 = FACE_OUTER_BOUND ( 'NONE', #1752, .T. ) ;
#352 = EDGE_CURVE ( 'NONE', #1347, #349, #1666, .T. ) ;
#353 = EDGE_CURVE ( 'NONE', #2166, #1127, #1478, .T. ) ;
#354 = CARTESIAN_POINT ( 'NONE',  ( -9.999999999999998224, 3.999999999999993339, 7.000000000000000000 ) ) ;
#355 = SURFACE_STYLE_FILL_AREA ( #142 ) ;
#356 = DIRECTION ( 'NONE',  ( 1.040834085586084257E-16, 1.000000000000000000, 0.000000000000000000 ) ) ;
#357 = AXIS2_PLACEMENT_3D ( 'NONE', #2298, #226, #239 ) ;
#358 = FACE_OUTER_BOUND ( 'NONE', #2247, .T. ) ;
#359 = ORIENTED_EDGE ( 'NONE', *, *, #838, .T. ) ;
#360 = EDGE_LOOP ( 'NONE', ( #134, #672, #1884, #1372 ) ) ;
#361 = FACE_OUTER_BOUND ( 'NONE', #2002, .T. ) ;
#362 = CARTESIAN_POINT ( 'NONE',  ( -14.08771324027146754, 22.24999999999998579, 60.30000000000001137 ) ) ;
#363 = VERTEX_POINT ( 'NONE', #1038 ) ;
#364 = EDGE_LOOP ( 'NONE', ( #724, #541, #2454, #2497 ) ) ;
#365 = CARTESIAN_POINT ( 'NONE',  ( 14.08771324027146754, 22.24999999999998579, 60.30000000000001137 ) ) ;
#366 = VECTOR ( 'NONE', #280, 1000.000000000000000 ) ;
#367 = CARTESIAN_POINT ( 'NONE',  ( 12.77387470582046802, 7.374999999999992006, 70.00000000000000000 ) ) ;
#368 = APPLICATION_PROTOCOL_DEFINITION ( 'draft international standard', 'automotive_design', 1998, #931 ) ;
#369 = CARTESIAN_POINT ( 'NONE',  ( 22.00000000000000355, 6.999999999999992895, 45.00000000000000711 ) ) ;
#370 = LINE ( 'NONE', #1225, #619 ) ;
#371 = ORIENTED_EDGE ( 'NONE', *, *, #574, .T. ) ;
#372 = VERTEX_POINT ( 'NONE', #1453 ) ;
#373 = VECTOR ( 'NONE', #310, 1000.000000000000000 ) ;
#374 = CIRCLE ( 'NONE', #2374, 2.700000000000001066 ) ;
#375 = CARTESIAN_POINT ( 'NONE',  ( -9.750000000000000000, 19.49999999999998224, 70.60000000000000853 ) ) ;
#376 = CARTESIAN_POINT ( 'NONE',  ( -25.00000000000000000, 11.99999999999998934, 7.000000000000000000 ) ) ;
#377 = ORIENTED_EDGE ( 'NONE', *, *, #510, .F. ) ;
#378 = ORIENTED_EDGE ( 'NONE', *, *, #2675, .F. ) ;
#379 = CARTESIAN_POINT ( 'NONE',  ( 22.37307132539893573, 26.40548285748428725, 63.66580705174337851 ) ) ;
#380 = VECTOR ( 'NONE', #1168, 1000.000000000000000 ) ;
#381 = VECTOR ( 'NONE', #6, 1000.000000000000000 ) ;
#382 = CARTESIAN_POINT ( 'NONE',  ( 5.773502691896266192, 19.49999999999998579, 70.00000000000000000 ) ) ;
#383 = LINE ( 'NONE', #1206, #2131 ) ;
#384 = ADVANCED_FACE ( 'NONE', ( #1861 ), #1, .F. ) ;
#385 = EDGE_CURVE ( 'NONE', #1646, #727, #2090, .T. ) ;
#386 = CYLINDRICAL_SURFACE ( 'NONE', #2031, 3.099999999999919709 ) ;
#387 = ORIENTED_EDGE ( 'NONE', *, *, #1301, .F. ) ;
#388 = VECTOR ( 'NONE', #252, 1000.000000000000000 ) ;
#389 = CYLINDRICAL_SURFACE ( 'NONE', #1874, 2.749999999999999112 ) ;
#390 = LINE ( 'NONE', #362, #909 ) ;
#391 = VERTEX_POINT ( 'NONE', #1655 ) ;
#392 = ORIENTED_EDGE ( 'NONE', *, *, #588, .F. ) ;
#393 = CIRCLE ( 'NONE', #2179, 1.549999999999995826 ) ;
#394 = VECTOR ( 'NONE', #2215, 1000.000000000000114 ) ;
#395 = VERTEX_POINT ( 'NONE', #1047 ) ;
#396 = CARTESIAN_POINT ( 'NONE',  ( 25.00000000000000000, 0.000000000000000000, 70.00000000000000000 ) ) ;
#397 = CARTESIAN_POINT ( 'NONE',  ( 20.00000000000000000, 26.99999999999998934, 0.000000000000000000 ) ) ;
#398 = VECTOR ( 'NONE', #1198, 1000.000000000000000 ) ;
#399 = DIRECTION ( 'NONE',  ( -1.000000000000000000, 0.000000000000000000, 0.000000000000000000 ) ) ;
#400 = VECTOR ( 'NONE', #682, 1000.000000000000227 ) ;
#401 = CARTESIAN_POINT ( 'NONE',  ( -20.00000000000000000, 26.99999999999999645, 0.000000000000000000 ) ) ;
#402 = EDGE_LOOP ( 'NONE', ( #1537, #2676 ) ) ;
#403 = EDGE_CURVE ( 'NONE', #1606, #395, #1492, .T. ) ;
#404 = ADVANCED_FACE ( 'NONE', ( #2478 ), #621, .F. ) ;
#405 = AXIS2_PLACEMENT_3D ( 'NONE', #2033, #556, #1379 ) ;
#406 = CARTESIAN_POINT ( 'NONE',  ( -5.773502691896257311, 19.49999999999998224, 65.00000000000000000 ) ) ;
#407 = LINE ( 'NONE', #1229, #1819 ) ;
#408 = EDGE_LOOP ( 'NONE', ( #1418, #315, #1938, #634 ) ) ;
#409 = ORIENTED_EDGE ( 'NONE', *, *, #1714, .T. ) ;
#410 = ORIENTED_EDGE ( 'NONE', *, *, #2306, .F. ) ;
#411 = CARTESIAN_POINT ( 'NONE',  ( 20.90399684174579420, 26.92298676574949567, 63.29194078282418445 ) ) ;
#412 = DIRECTION ( 'NONE',  ( 8.673617379884035472E-17, 1.000000000000000000, 0.000000000000000000 ) ) ;
#413 = ORIENTED_EDGE ( 'NONE', *, *, #353, .T. ) ;
#414 = DIRECTION ( 'NONE',  ( -1.040834085586084257E-16, -1.000000000000000000, 0.000000000000000000 ) ) ;
#415 = AXIS2_PLACEMENT_3D ( 'NONE', #635, #900, #1339 ) ;
#416 = DIRECTION ( 'NONE',  ( 0.000000000000000000, 0.000000000000000000, 1.000000000000000000 ) ) ;
#417 = ORIENTED_EDGE ( 'NONE', *, *, #1353, .F. ) ;
#418 = DIRECTION ( 'NONE',  ( 0.000000000000000000, 0.000000000000000000, 1.000000000000000000 ) ) ;
#419 = DIRECTION ( 'NONE',  ( -1.000000000000000000, 0.000000000000000000, 0.000000000000000000 ) ) ;
#420 = ORIENTED_EDGE ( 'NONE', *, *, #1647, .T. ) ;
#421 = ORIENTED_EDGE ( 'NONE', *, *, #2458, .T. ) ;
#422 = EDGE_CURVE ( 'NONE', #2166, #1097, #13, .T. ) ;
#423 = FACE_OUTER_BOUND ( 'NONE', #1395, .T. ) ;
#424 = EDGE_CURVE ( 'NONE', #2670, #1005, #343, .T. ) ;
#425 = CARTESIAN_POINT ( 'NONE',  ( 21.00000000000000000, 14.99999999999998934, 66.00000000000000000 ) ) ;
#426 = CARTESIAN_POINT ( 'NONE',  ( 21.00000000000000355, 14.99999999999998934, 66.00000000000000000 ) ) ;
#427 = DIRECTION ( 'NONE',  ( 1.040834085586084257E-16, 1.000000000000000000, -0.000000000000000000 ) ) ;
#428 = ORIENTED_EDGE ( 'NONE', *, *, #2511, .T. ) ;
#429 = PLANE ( 'NONE',  #2314 ) ;
#430 = CARTESIAN_POINT ( 'NONE',  ( -20.00000000000000000, 26.99999999999999645, 57.00000000000000711 ) ) ;
#431 = FACE_OUTER_BOUND ( 'NONE', #1142, .T. ) ;
#432 = VERTEX_POINT ( 'NONE', #2127 ) ;
#433 = EDGE_LOOP ( 'NONE', ( #1631, #2542, #1217, #2393 ) ) ;
#434 = DIRECTION ( 'NONE',  ( 1.000000000000000000, 0.000000000000000000, 0.000000000000000000 ) ) ;
#435 = DIRECTION ( 'NONE',  ( 8.673617379884035472E-17, 1.000000000000000000, -0.000000000000000000 ) ) ;
#436 = EDGE_CURVE ( 'NONE', #2569, #2377, #1924, .T. ) ;
#437 = VECTOR ( 'NONE', #1432, 1000.000000000000000 ) ;
#438 = ADVANCED_FACE ( 'NONE', ( #1045 ), #230, .F. ) ;
#439 = VECTOR ( 'NONE', #1542, 1000.000000000000114 ) ;
#440 = DIRECTION ( 'NONE',  ( -1.000000000000000000, 0.000000000000000000, 1.734723475976807094E-17 ) ) ;
#441 = DIRECTION ( 'NONE',  ( -1.000000000000000000, 0.000000000000000000, 0.000000000000000000 ) ) ;
#442 = CARTESIAN_POINT ( 'NONE',  ( 23.15082834715379079, 25.88621288024710054, 67.64542922903304145 ) ) ;
#443 = DIRECTION ( 'NONE',  ( 1.000000000000000000, 0.000000000000000000, 0.000000000000000000 ) ) ;
#444 = DIRECTION ( 'NONE',  ( 1.000000000000000000, 0.000000000000000000, 0.000000000000000000 ) ) ;
#445 = ORIENTED_EDGE ( 'NONE', *, *, #1497, .T. ) ;
#446 = B_SPLINE_CURVE_WITH_KNOTS ( 'NONE', 3,
 ( #48, #1734, #1947, #1485, #668, #296, #1299, #1469, #503, #2313, #1078, #1914, #2566, #863, #1501, #2107, #2136, #1283, #1096, #1932 ),
 .UNSPECIFIED., .F., .F.,
 ( 4, 2, 2, 2, 2, 2, 2, 2, 2, 4 ),
 ( 3.469446951953614189E-18, 0.0006930285922842885013, 0.001039542888426428415, 0.001386057184568568546, 0.002079085776852851192, 0.002772114369137133622, 0.003465142961421416052, 0.004158171553705698915, 0.004851200145989981345, 0.005544228738274263775 ),
 .UNSPECIFIED. ) ;
#447 = DIRECTION ( 'NONE',  ( 1.000000000000000000, -0.000000000000000000, -0.000000000000000000 ) ) ;
#448 = ORIENTED_EDGE ( 'NONE', *, *, #305, .T. ) ;
#449 = CARTESIAN_POINT ( 'NONE',  ( 9.750000000000000000, 19.49999999999998224, 70.60000000000000853 ) ) ;
#450 = AXIS2_PLACEMENT_3D ( 'NONE', #2050, #834, #181 ) ;
#451 = DIRECTION ( 'NONE',  ( 8.673617379884035472E-17, 1.000000000000000000, 0.000000000000000000 ) ) ;
#452 = ADVANCED_FACE ( 'NONE', ( #195 ), #2498, .F. ) ;
#453 = AXIS2_PLACEMENT_3D ( 'NONE', #1981, #114, #2597 ) ;
#454 = DIRECTION ( 'NONE',  ( -0.000000000000000000, -0.000000000000000000, -1.000000000000000000 ) ) ;
#455 = CARTESIAN_POINT ( 'NONE',  ( 19.45000000000000639, -6.777564620641385318E-15, 66.00000000000000000 ) ) ;
#456 = ADVANCED_FACE ( 'NONE', ( #2061 ), #2268, .T. ) ;
#457 = EDGE_CURVE ( 'NONE', #124, #1203, #2022, .T. ) ;
#458 = EDGE_LOOP ( 'NONE', ( #476, #808, #1989, #1789 ) ) ;
#459 = CARTESIAN_POINT ( 'NONE',  ( 12.49999999999999822, 19.49999999999998224, 70.00000000000000000 ) ) ;
#460 = DIRECTION ( 'NONE',  ( 0.000000000000000000, -0.000000000000000000, 1.000000000000000000 ) ) ;
#461 = CARTESIAN_POINT ( 'NONE',  ( -12.49999999999999822, 19.49999999999998224, 70.60000000000000853 ) ) ;
#462 = ORIENTED_EDGE ( 'NONE', *, *, #1352, .F. ) ;
#463 = LINE ( 'NONE', #1333, #2390 ) ;
#464 = ORIENTED_EDGE ( 'NONE', *, *, #2528, .T. ) ;
#465 = ORIENTED_EDGE ( 'NONE', *, *, #171, .T. ) ;
#466 = CARTESIAN_POINT ( 'NONE',  ( -22.18507385439403023, 26.50246706015141385, 68.43537349935736813 ) ) ;
#467 = DIRECTION ( 'NONE',  ( 1.000000000000000000, 0.000000000000000000, 0.000000000000000000 ) ) ;
#468 = DIRECTION ( 'NONE',  ( -1.000000000000000000, 0.000000000000000000, 0.000000000000000000 ) ) ;
#469 = LINE ( 'NONE', #1073, #1349 ) ;
#470 = FACE_OUTER_BOUND ( 'NONE', #908, .T. ) ;
#471 = AXIS2_PLACEMENT_3D ( 'NONE', #1158, #330, #992 ) ;
#472 = CARTESIAN_POINT ( 'NONE',  ( 21.57157578514267016, 26.75215649051107292, 68.64823106461783198 ) ) ;
#473 = EDGE_CURVE ( 'NONE', #868, #597, #2672, .T. ) ;
#474 = CARTESIAN_POINT ( 'NONE',  ( -22.55000000000000071, 3.999999999999988010, 4.000000000000003553 ) ) ;
#475 = DIRECTION ( 'NONE',  ( -0.000000000000000000, 0.000000000000000000, 1.000000000000000000 ) ) ;
#476 = ORIENTED_EDGE ( 'NONE', *, *, #1086, .T. ) ;
#477 = CARTESIAN_POINT ( 'NONE',  ( 4.113620667976073619, 2.374999999999993339, 70.00000000000000000 ) ) ;
#478 = ORIENTED_EDGE ( 'NONE', *, *, #2641, .F. ) ;
#479 = ORIENTED_EDGE ( 'NONE', *, *, #983, .F. ) ;
#480 = VERTEX_POINT ( 'NONE', #2510 ) ;
#481 = VERTEX_POINT ( 'NONE', #2488 ) ;
#482 = AXIS2_PLACEMENT_3D ( 'NONE', #31, #1688, #1111 ) ;
#483 = CARTESIAN_POINT ( 'NONE',  ( -17.85640646055103886, 11.99999999999998934, 7.000000000000000000 ) ) ;
#484 = VECTOR ( 'NONE', #2019, 1000.000000000000000 ) ;
#485 = DIRECTION ( 'NONE',  ( 0.000000000000000000, 0.000000000000000000, 1.000000000000000000 ) ) ;
#486 = DIRECTION ( 'NONE',  ( 1.000000000000000000, 0.000000000000000000, 0.000000000000000000 ) ) ;
#487 = DIRECTION ( 'NONE',  ( -0.000000000000000000, -0.000000000000000000, -1.000000000000000000 ) ) ;
#488 = CARTESIAN_POINT ( 'NONE',  ( -20.00000000000000000, 21.99999999999999645, 70.00000000000000000 ) ) ;
#489 = DIRECTION ( 'NONE',  ( 1.000000000000000000, -0.000000000000000000, -0.000000000000000000 ) ) ;
#490 = CARTESIAN_POINT ( 'NONE',  ( -22.00000000000000355, 6.999999999999992895, 20.00000000000000000 ) ) ;
#491 = VERTEX_POINT ( 'NONE', #1437 ) ;
#492 = LINE ( 'NONE', #1083, #1686 ) ;
#493 = ORIENTED_EDGE ( 'NONE', *, *, #2261, .F. ) ;
#494 = EDGE_LOOP ( 'NONE', ( #2567, #1815, #2188, #190 ) ) ;
#495 = VECTOR ( 'NONE', #1017, 1000.000000000000000 ) ;
#496 = ORIENTED_EDGE ( 'NONE', *, *, #2642, .T. ) ;
#497 = DIRECTION ( 'NONE',  ( 0.000000000000000000, -0.000000000000000000, -1.000000000000000000 ) ) ;
#498 = DIRECTION ( 'NONE',  ( 1.000000000000000000, 0.000000000000000000, -0.000000000000000000 ) ) ;
#499 = CARTESIAN_POINT ( 'NONE',  ( -19.45000000000000639, 14.99999999999999645, 66.00000000000000000 ) ) ;
#500 = SURFACE_SIDE_STYLE ('',( #2358 ) ) ;
#501 = CARTESIAN_POINT ( 'NONE',  ( 10.00000000000000178, 3.999999999999995559, 0.000000000000000000 ) ) ;
#502 = FACE_OUTER_BOUND ( 'NONE', #1216, .T. ) ;
#503 = CARTESIAN_POINT ( 'NONE',  ( -21.78738878767722653, 26.67468793803261562, 63.40844534213543682 ) ) ;
#504 = ORIENTED_EDGE ( 'NONE', *, *, #1647, .F. ) ;
#505 = VECTOR ( 'NONE', #705, 1000.000000000000000 ) ;
#506 = DIRECTION ( 'NONE',  ( -0.5000000000000001110, -0.8660254037844385966, 0.000000000000000000 ) ) ;
#507 = ORIENTED_EDGE ( 'NONE', *, *, #887, .F. ) ;
#508 = EDGE_LOOP ( 'NONE', ( #205, #951, #884, #581 ) ) ;
#509 = PLANE ( 'NONE',  #340 ) ;
#510 = EDGE_CURVE ( 'NONE', #1273, #1710, #819, .T. ) ;
#511 = ADVANCED_FACE ( 'NONE', ( #423 ), #856, .F. ) ;
#512 = AXIS2_PLACEMENT_3D ( 'NONE', #1342, #2575, #722 ) ;
#513 = VECTOR ( 'NONE', #1404, 1000.000000000000000 ) ;
#514 = DIRECTION ( 'NONE',  ( 0.000000000000000000, 0.000000000000000000, 1.000000000000000000 ) ) ;
#515 = CARTESIAN_POINT ( 'NONE',  ( -24.99999999999999645, 26.99999999999999645, 70.00000000000000000 ) ) ;
#516 = FACE_BOUND ( 'NONE', #539, .T. ) ;
#517 = DIRECTION ( 'NONE',  ( 8.673617379884035472E-17, 1.000000000000000000, 0.000000000000000000 ) ) ;
#518 = ORIENTED_EDGE ( 'NONE', *, *, #322, .T. ) ;
#519 = CARTESIAN_POINT ( 'NONE',  ( -25.00000000000000000, 3.999999999999995559, 57.00000000000000711 ) ) ;
#520 = APPLICATION_CONTEXT ( 'automotive_design' ) ;
#521 = ORIENTED_EDGE ( 'NONE', *, *, #110, .F. ) ;
#522 = VERTEX_POINT ( 'NONE', #1420 ) ;
#523 = ORIENTED_EDGE ( 'NONE', *, *, #2627, .T. ) ;
#524 = CYLINDRICAL_SURFACE ( 'NONE', #453, 2.700000000000001066 ) ;
#525 = EDGE_CURVE ( 'NONE', #1020, #2111, #2251, .T. ) ;
#526 = EDGE_CURVE ( 'NONE', #1190, #1848, #2275, .T. ) ;
#527 = FACE_BOUND ( 'NONE', #316, .T. ) ;
#528 = AXIS2_PLACEMENT_3D ( 'NONE', #579, #1400, #1422 ) ;
#529 = VECTOR ( 'NONE', #1681, 1000.000000000000114 ) ;
#530 = VECTOR ( 'NONE', #81, 1000.000000000000000 ) ;
#531 = FACE_OUTER_BOUND ( 'NONE', #1322, .T. ) ;
#532 = VECTOR ( 'NONE', #506, 1000.000000000000114 ) ;
#533 = PLANE ( 'NONE',  #1285 ) ;
#534 = DIRECTION ( 'NONE',  ( -1.000000000000000000, -0.000000000000000000, -0.000000000000000000 ) ) ;
#535 = ORIENTED_EDGE ( 'NONE', *, *, #385, .T. ) ;
#536 = VERTEX_POINT ( 'NONE', #396 ) ;
#537 = VECTOR ( 'NONE', #427, 1000.000000000000000 ) ;
#538 = DIRECTION ( 'NONE',  ( -0.000000000000000000, -0.000000000000000000, -1.000000000000000000 ) ) ;
#539 = EDGE_LOOP ( 'NONE', ( #1830, #2260 ) ) ;
#540 = EDGE_LOOP ( 'NONE', ( #1915, #976, #1721, #1937 ) ) ;
#541 = ORIENTED_EDGE ( 'NONE', *, *, #436, .T. ) ;
#542 = LINE ( 'NONE', #1993, #380 ) ;
#543 = CARTESIAN_POINT ( 'NONE',  ( 12.49999999999999822, 19.49999999999998224, 70.60000000000000853 ) ) ;
#544 = AXIS2_PLACEMENT_3D ( 'NONE', #779, #2397, #2211 ) ;
#545 = DIRECTION ( 'NONE',  ( 1.040834085586084257E-16, 1.000000000000000000, 0.000000000000000000 ) ) ;
#546 = EDGE_CURVE ( 'NONE', #1037, #1319, #1799, .T. ) ;
#547 = ADVANCED_FACE ( 'NONE', ( #2473 ), #617, .F. ) ;
#548 = LINE ( 'NONE', #1328, #594 ) ;
#549 = VECTOR ( 'NONE', #1221, 1000.000000000000114 ) ;
#550 = ORIENTED_EDGE ( 'NONE', *, *, #87, .T. ) ;
#551 = CARTESIAN_POINT ( 'NONE',  ( -12.49999999999999822, 19.49999999999998224, -0.001000000000001000089 ) ) ;
#552 = ORIENTED_EDGE ( 'NONE', *, *, #2020, .F. ) ;
#553 = ORIENTED_EDGE ( 'NONE', *, *, #662, .T. ) ;
#554 = CIRCLE ( 'NONE', #2024, 1.549999999999995826 ) ;
#555 = DIRECTION ( 'NONE',  ( -0.8660254037844389297, 0.4999999999999996114, 0.000000000000000000 ) ) ;
#556 = DIRECTION ( 'NONE',  ( 0.000000000000000000, -0.000000000000000000, -1.000000000000000000 ) ) ;
#557 = CARTESIAN_POINT ( 'NONE',  ( 25.00000000000000000, 11.99999999999999645, 6.999999999999999112 ) ) ;
#558 = ORIENTED_EDGE ( 'NONE', *, *, #1858, .F. ) ;
#559 = EDGE_CURVE ( 'NONE', #536, #2465, #1555, .T. ) ;
#560 = EDGE_CURVE ( 'NONE', #98, #998, #1698, .T. ) ;
#561 = LINE ( 'NONE', #519, #980 ) ;
#562 = CARTESIAN_POINT ( 'NONE',  ( -21.00000000000000000, 0.000000000000000000, 4.000000000000003553 ) ) ;
#563 = ORIENTED_EDGE ( 'NONE', *, *, #2549, .T. ) ;
#564 = DIRECTION ( 'NONE',  ( 0.000000000000000000, -0.000000000000000000, 1.000000000000000000 ) ) ;
#565 = DIRECTION ( 'NONE',  ( -0.000000000000000000, 1.000000000000000000, -0.000000000000000000 ) ) ;
#566 =( NAMED_UNIT ( * ) SI_UNIT ( $, .STERADIAN. ) SOLID_ANGLE_UNIT ( ) );
#567 = CIRCLE ( 'NONE', #2470, 2.749999999999999112 ) ;
#568 = CIRCLE ( 'NONE', #2093, 1.549999999999999378 ) ;
#569 = FACE_OUTER_BOUND ( 'NONE', #1175, .T. ) ;
#570 = ORIENTED_EDGE ( 'NONE', *, *, #1674, .F. ) ;
#571 = AXIS2_PLACEMENT_3D ( 'NONE', #2110, #285, #2316 ) ;
#572 = DIRECTION ( 'NONE',  ( 0.000000000000000000, 0.000000000000000000, 1.000000000000000000 ) ) ;
#573 = FACE_OUTER_BOUND ( 'NONE', #364, .T. ) ;
#574 = EDGE_CURVE ( 'NONE', #631, #2640, #1755, .T. ) ;
#575 = ORIENTED_EDGE ( 'NONE', *, *, #690, .F. ) ;
#576 = CARTESIAN_POINT ( 'NONE',  ( -19.99999999999999645, 3.999999999999993339, 0.000000000000000000 ) ) ;
#577 = DIRECTION ( 'NONE',  ( 1.000000000000000000, -0.000000000000000000, -0.000000000000000000 ) ) ;
#578 =( LENGTH_UNIT ( ) NAMED_UNIT ( * ) SI_UNIT ( .MILLI., .METRE. ) );
#579 = CARTESIAN_POINT ( 'NONE',  ( 21.00000000000000000, 14.99999999999998934, 66.00000000000000000 ) ) ;
#580 = CARTESIAN_POINT ( 'NONE',  ( 4.113620667976073619, 2.374999999999993339, 65.00000000000000000 ) ) ;
#581 = ORIENTED_EDGE ( 'NONE', *, *, #2399, .T. ) ;
#582 = LINE ( 'NONE', #375, #2596 ) ;
#583 = CARTESIAN_POINT ( 'NONE',  ( -20.99999999999999645, 14.99999999999999645, 66.00000000000000000 ) ) ;
#584 = FACE_BOUND ( 'NONE', #2333, .T. ) ;
#585 = VERTEX_POINT ( 'NONE', #1119 ) ;
#586 = CIRCLE ( 'NONE', #929, 3.499999999999999556 ) ;
#587 = LINE ( 'NONE', #354, #882 ) ;
#588 = EDGE_CURVE ( 'NONE', #432, #752, #1584, .T. ) ;
#589 = EDGE_CURVE ( 'NONE', #1735, #2235, #914, .T. ) ;
#590 = CARTESIAN_POINT ( 'NONE',  ( -22.00000000000000355, 6.999999999999992895, 20.00000000000000000 ) ) ;
#591 = DIRECTION ( 'NONE',  ( 1.040834085586084257E-16, 1.000000000000000000, -0.000000000000000000 ) ) ;
#592 = ORIENTED_EDGE ( 'NONE', *, *, #2091, .F. ) ;
#593 = PRODUCT_DEFINITION_CONTEXT ( 'detailed design', #931, 'design' ) ;
#594 = VECTOR ( 'NONE', #295, 1000.000000000000000 ) ;
#595 = PLANE ( 'NONE',  #1902 ) ;
#596 = DIRECTION ( 'NONE',  ( 1.040834085586084257E-16, 1.000000000000000000, -0.000000000000000000 ) ) ;
#597 = VERTEX_POINT ( 'NONE', #718 ) ;
#598 = EDGE_LOOP ( 'NONE', ( #67, #2039, #2539, #1166 ) ) ;
#599 = CARTESIAN_POINT ( 'NONE',  ( 22.00000000000000355, 4.499999999999993783, 45.00000000000000711 ) ) ;
#600 = VECTOR ( 'NONE', #1275, 1000.000000000000114 ) ;
#601 = LINE ( 'NONE', #1262, #2310 ) ;
#602 = DIRECTION ( 'NONE',  ( 0.000000000000000000, 0.000000000000000000, 1.000000000000000000 ) ) ;
#603 = ADVANCED_FACE ( 'NONE', ( #1540, #2585, #527, #731, #874 ), #1509, .F. ) ;
#604 = EDGE_CURVE ( 'NONE', #325, #2434, #2532, .T. ) ;
#605 = DIRECTION ( 'NONE',  ( -0.4999999999999996114, 0.8660254037844389297, -0.000000000000000000 ) ) ;
#606 = ORIENTED_EDGE ( 'NONE', *, *, #1990, .T. ) ;
#607 = EDGE_CURVE ( 'NONE', #481, #1226, #554, .T. ) ;
#608 = ORIENTED_EDGE ( 'NONE', *, *, #2462, .F. ) ;
#609 = VECTOR ( 'NONE', #2176, 1000.000000000000114 ) ;
#610 = DIRECTION ( 'NONE',  ( 1.000000000000000000, 0.000000000000000000, 0.000000000000000000 ) ) ;
#611 = DIRECTION ( 'NONE',  ( -0.4999999999999999445, -0.8660254037844385966, -0.000000000000000000 ) ) ;
#612 = ORIENTED_EDGE ( 'NONE', *, *, #2442, .F. ) ;
#613 = ORIENTED_EDGE ( 'NONE', *, *, #1302, .F. ) ;
#614 = CIRCLE ( 'NONE', #658, 3.499999999999999556 ) ;
#615 = VECTOR ( 'NONE', #1164, 1000.000000000000000 ) ;
#616 = ORIENTED_EDGE ( 'NONE', *, *, #1567, .T. ) ;
#617 = PLANE ( 'NONE',  #415 ) ;
#618 = CARTESIAN_POINT ( 'NONE',  ( 0.000000000000000000, 14.49999999999998224, 65.00000000000000000 ) ) ;
#619 = VECTOR ( 'NONE', #1630, 1000.000000000000000 ) ;
#620 = VERTEX_POINT ( 'NONE', #318 ) ;
#621 = PLANE ( 'NONE',  #2336 ) ;
#622 = ADVANCED_FACE ( 'NONE', ( #1525 ), #889, .F. ) ;
#623 = VECTOR ( 'NONE', #1500, 1000.000000000000000 ) ;
#624 = CARTESIAN_POINT ( 'NONE',  ( 22.00000000000000355, 6.999999999999992895, 19.99999999999999645 ) ) ;
#625 = ORIENTED_EDGE ( 'NONE', *, *, #1352, .T. ) ;
#626 = ORIENTED_EDGE ( 'NONE', *, *, #1277, .F. ) ;
#627 = DIRECTION ( 'NONE',  ( 0.000000000000000000, 1.000000000000000000, 0.000000000000000000 ) ) ;
#628 = ADVANCED_FACE ( 'NONE', ( #1309 ), #2171, .F. ) ;
#629 = EDGE_CURVE ( 'NONE', #2377, #299, #2410, .T. ) ;
#630 = FACE_OUTER_BOUND ( 'NONE', #925, .T. ) ;
#631 = VERTEX_POINT ( 'NONE', #58 ) ;
#632 = VERTEX_POINT ( 'NONE', #2187 ) ;
#633 = VERTEX_POINT ( 'NONE', #101 ) ;
#634 = ORIENTED_EDGE ( 'NONE', *, *, #2261, .T. ) ;
#635 = CARTESIAN_POINT ( 'NONE',  ( -12.77387470582046802, 7.375000000000000000, 65.00000000000000000 ) ) ;
#636 = LINE ( 'NONE', #397, #2407 ) ;
#637 = DIRECTION ( 'NONE',  ( -1.734723475976807094E-17, -1.504632769052528352E-33, -1.000000000000000000 ) ) ;
#638 = AXIS2_PLACEMENT_3D ( 'NONE', #2047, #833, #1845 ) ;
#639 = DIRECTION ( 'NONE',  ( 1.040834085586084257E-16, 1.000000000000000000, -0.000000000000000000 ) ) ;
#640 = ORIENTED_EDGE ( 'NONE', *, *, #644, .F. ) ;
#641 = CARTESIAN_POINT ( 'NONE',  ( 21.78738878767722298, 26.67468793803260851, 68.59155465786459160 ) ) ;
#642 = CARTESIAN_POINT ( 'NONE',  ( 16.00000000000000000, 19.49999999999998224, 57.80000000000001137 ) ) ;
#643 = CARTESIAN_POINT ( 'NONE',  ( -9.750000000000000000, 19.49999999999998224, 70.60000000000000853 ) ) ;
#644 = EDGE_CURVE ( 'NONE', #2680, #711, #927, .T. ) ;
#645 = EDGE_CURVE ( 'NONE', #2109, #953, #1292, .T. ) ;
#646 = ORIENTED_EDGE ( 'NONE', *, *, #546, .F. ) ;
#647 = CARTESIAN_POINT ( 'NONE',  ( 21.12944854095598046, 26.87625464960216704, 63.29376622252222262 ) ) ;
#648 = DIRECTION ( 'NONE',  ( 0.000000000000000000, -0.000000000000000000, -1.000000000000000000 ) ) ;
#649 = DIRECTION ( 'NONE',  ( 0.000000000000000000, 0.000000000000000000, -1.000000000000000000 ) ) ;
#650 = DIRECTION ( 'NONE',  ( -0.000000000000000000, -0.000000000000000000, -1.000000000000000000 ) ) ;
#651 = CARTESIAN_POINT ( 'NONE',  ( 20.21773294626919437, 26.99999999999999289, 68.59480305178961146 ) ) ;
#652 = CARTESIAN_POINT ( 'NONE',  ( 21.00000000000000000, 3.999999999999998224, 4.000000000000003553 ) ) ;
#653 = DIRECTION ( 'NONE',  ( 0.2588190451025179639, 0.9659258262890690894, 0.000000000000000000 ) ) ;
#654 = ORIENTED_EDGE ( 'NONE', *, *, #1972, .T. ) ;
#655 = ADVANCED_FACE ( 'NONE', ( #262, #1090 ), #1926, .F. ) ;
#656 = CARTESIAN_POINT ( 'NONE',  ( -12.49999999999999822, 19.49999999999998224, 70.60000000000000853 ) ) ;
#657 = CARTESIAN_POINT ( 'NONE',  ( 15.67542648054294219, 19.49999999999998224, 60.30000000000001137 ) ) ;
#658 = AXIS2_PLACEMENT_3D ( 'NONE', #278, #916, #1742 ) ;
#659 = DIRECTION ( 'NONE',  ( -0.000000000000000000, -0.000000000000000000, -1.000000000000000000 ) ) ;
#660 = AXIS2_PLACEMENT_3D ( 'NONE', #562, #596, #2216 ) ;
#661 = AXIS2_PLACEMENT_3D ( 'NONE', #1996, #1787, #131 ) ;
#662 = EDGE_CURVE ( 'NONE', #752, #2315, #1324, .T. ) ;
#663 = CARTESIAN_POINT ( 'NONE',  ( -22.00000000000000355, 4.499999999999993783, 20.00000000000000000 ) ) ;
#664 = CARTESIAN_POINT ( 'NONE',  ( 21.00000000000000355, 14.99999999999998934, 66.00000000000000000 ) ) ;
#665 = PLANE ( 'NONE',  #1007 ) ;
#666 = DIRECTION ( 'NONE',  ( 1.000000000000000000, 1.040834085586084257E-16, -1.734723475976807094E-17 ) ) ;
#667 = DIRECTION ( 'NONE',  ( -0.4999999999999996114, -0.8660254037844389297, 0.000000000000000000 ) ) ;
#668 = CARTESIAN_POINT ( 'NONE',  ( -20.90047536138696671, 26.91961206973205378, 63.29944796654743300 ) ) ;
#669 = VECTOR ( 'NONE', #577, 1000.000000000000000 ) ;
#670 = CARTESIAN_POINT ( 'NONE',  ( -12.77387470582046802, 7.375000000000000000, 65.00000000000000000 ) ) ;
#671 = EDGE_LOOP ( 'NONE', ( #817, #1506, #575, #1032 ) ) ;
#672 = ORIENTED_EDGE ( 'NONE', *, *, #525, .F. ) ;
#673 = CARTESIAN_POINT ( 'NONE',  ( -23.69999999999999929, 25.36303434416005231, 66.23097883521960227 ) ) ;
#674 = VECTOR ( 'NONE', #1249, 1000.000000000000000 ) ;
#675 = DIRECTION ( 'NONE',  ( -1.000000000000000000, 0.000000000000000000, 0.000000000000000000 ) ) ;
#676 = EDGE_CURVE ( 'NONE', #159, #1127, #1399, .T. ) ;
#677 = EDGE_CURVE ( 'NONE', #2164, #2025, #1614, .T. ) ;
#678 = DIRECTION ( 'NONE',  ( 0.2588190451025261241, -0.9659258262890668689, 0.000000000000000000 ) ) ;
#679 = LINE ( 'NONE', #2573, #1130 ) ;
#680 = LINE ( 'NONE', #2324, #1252 ) ;
#681 = DIRECTION ( 'NONE',  ( 1.000000000000000000, 0.000000000000000000, 0.000000000000000000 ) ) ;
#682 = DIRECTION ( 'NONE',  ( 0.5000000000000003331, -0.8660254037844383745, 0.000000000000000000 ) ) ;
#683 = LINE ( 'NONE', #2361, #2684 ) ;
#684 = DIRECTION ( 'NONE',  ( -1.000000000000000000, 0.000000000000000000, 0.000000000000000000 ) ) ;
#685 = ORIENTED_EDGE ( 'NONE', *, *, #2528, .F. ) ;
#686 = ORIENTED_EDGE ( 'NONE', *, *, #2599, .F. ) ;
#687 = VERTEX_POINT ( 'NONE', #943 ) ;
#688 = CARTESIAN_POINT ( 'NONE',  ( -4.113620667976071843, 2.374999999999993783, 70.00000000000000000 ) ) ;
#689 = CARTESIAN_POINT ( 'NONE',  ( 25.00000000000000000, 0.000000000000000000, 70.00000000000000000 ) ) ;
#690 = EDGE_CURVE ( 'NONE', #119, #201, #2419, .T. ) ;
#691 = CARTESIAN_POINT ( 'NONE',  ( -3.099999999999919709, 19.49999999999998934, 57.00000000000000711 ) ) ;
#692 = CARTESIAN_POINT ( 'NONE',  ( -9.999999999999998224, 3.999999999999993339, 0.000000000000000000 ) ) ;
#693 = LINE ( 'NONE', #293, #2183 ) ;
#694 = EDGE_CURVE ( 'NONE', #522, #2177, #2240, .T. ) ;
#695 = CARTESIAN_POINT ( 'NONE',  ( 10.91228675972853068, 16.74999999999998224, 60.30000000000001137 ) ) ;
#696 = FACE_OUTER_BOUND ( 'NONE', #803, .T. ) ;
#697 = ORIENTED_EDGE ( 'NONE', *, *, #772, .F. ) ;
#698 = LINE ( 'NONE', #1067, #1739 ) ;
#699 = AXIS2_PLACEMENT_3D ( 'NONE', #599, #1220, #1055 ) ;
#700 = ORIENTED_EDGE ( 'NONE', *, *, #2020, .T. ) ;
#701 = ORIENTED_EDGE ( 'NONE', *, *, #353, .F. ) ;
#702 = ORIENTED_EDGE ( 'NONE', *, *, #1000, .T. ) ;
#703 = VERTEX_POINT ( 'NONE', #1172 ) ;
#704 = CARTESIAN_POINT ( 'NONE',  ( -21.46351373135062701, 26.78241632564091290, 68.66228652977638092 ) ) ;
#705 = DIRECTION ( 'NONE',  ( 0.000000000000000000, 1.000000000000000000, 0.000000000000000000 ) ) ;
#706 = DIRECTION ( 'NONE',  ( -1.000000000000000000, 0.000000000000000000, 0.000000000000000000 ) ) ;
#707 = SURFACE_STYLE_USAGE ( .BOTH. , #500 ) ;
#708 = DIRECTION ( 'NONE',  ( -0.9659258262890669799, 0.2588190451025257910, 0.000000000000000000 ) ) ;
#709 = DIRECTION ( 'NONE',  ( 1.040834085586084257E-16, 1.000000000000000000, -0.000000000000000000 ) ) ;
#710 = DIRECTION ( 'NONE',  ( -1.000000000000000000, 0.000000000000000000, 0.000000000000000000 ) ) ;
#711 = VERTEX_POINT ( 'NONE', #1983 ) ;
#712 = EDGE_CURVE ( 'NONE', #1935, #1321, #587, .T. ) ;
#713 = EDGE_CURVE ( 'NONE', #2465, #391, #187, .T. ) ;
#714 = FACE_BOUND ( 'NONE', #2267, .T. ) ;
#715 = ORIENTED_EDGE ( 'NONE', *, *, #2156, .F. ) ;
#716 = VERTEX_POINT ( 'NONE', #744 ) ;
#717 = CARTESIAN_POINT ( 'NONE',  ( -23.66917777312647786, 25.39762788584846120, 66.46472984155364827 ) ) ;
#718 = CARTESIAN_POINT ( 'NONE',  ( 10.00000000000000178, 3.999999999999995559, 57.00000000000000711 ) ) ;
#719 = DIRECTION ( 'NONE',  ( 1.040834085586084257E-16, 1.000000000000000000, -0.000000000000000000 ) ) ;
#720 = AXIS2_PLACEMENT_3D ( 'NONE', #1396, #2229, #1552 ) ;
#721 = LINE ( 'NONE', #1312, #439 ) ;
#722 = DIRECTION ( 'NONE',  ( 1.000000000000000000, 0.000000000000000000, 0.000000000000000000 ) ) ;
#723 = DIRECTION ( 'NONE',  ( 2.602085213965212121E-16, -1.000000000000000000, 0.000000000000000000 ) ) ;
#724 = ORIENTED_EDGE ( 'NONE', *, *, #1809, .T. ) ;
#725 = FACE_OUTER_BOUND ( 'NONE', #1363, .T. ) ;
#726 = EDGE_CURVE ( 'NONE', #1260, #2198, #139, .T. ) ;
#727 = VERTEX_POINT ( 'NONE', #2018 ) ;
#728 = EDGE_CURVE ( 'NONE', #1231, #998, #979, .T. ) ;
#729 = CARTESIAN_POINT ( 'NONE',  ( -23.47263379374991743, 25.59994999932873938, 67.10498107826670378 ) ) ;
#730 = VECTOR ( 'NONE', #1788, 1000.000000000000000 ) ;
#731 = FACE_BOUND ( 'NONE', #1467, .T. ) ;
#732 = DIRECTION ( 'NONE',  ( 1.000000000000000000, 0.000000000000000000, 0.000000000000000000 ) ) ;
#733 = LINE ( 'NONE', #1571, #1621 ) ;
#734 = DIRECTION ( 'NONE',  ( -0.000000000000000000, 1.000000000000000000, -0.000000000000000000 ) ) ;
#735 = AXIS2_PLACEMENT_3D ( 'NONE', #172, #1446, #1003 ) ;
#736 = DIRECTION ( 'NONE',  ( 1.000000000000000000, 0.000000000000000000, 0.000000000000000000 ) ) ;
#737 = ORIENTED_EDGE ( 'NONE', *, *, #1411, .F. ) ;
#738 = FACE_OUTER_BOUND ( 'NONE', #840, .T. ) ;
#739 = EDGE_LOOP ( 'NONE', ( #1636, #521 ) ) ;
#740 = ORIENTED_EDGE ( 'NONE', *, *, #2660, .F. ) ;
#741 = ORIENTED_EDGE ( 'NONE', *, *, #1387, .T. ) ;
#742 = PLANE ( 'NONE',  #471 ) ;
#743 = ADVANCED_FACE ( 'NONE', ( #331 ), #2431, .F. ) ;
#744 = CARTESIAN_POINT ( 'NONE',  ( -5.773502691896257311, 19.49999999999998224, 70.00000000000000000 ) ) ;
#745 = EDGE_CURVE ( 'NONE', #822, #95, #1578, .T. ) ;
#746 = EDGE_CURVE ( 'NONE', #2164, #1362, #2202, .T. ) ;
#747 = AXIS2_PLACEMENT_3D ( 'NONE', #1719, #2121, #1315 ) ;
#748 = AXIS2_PLACEMENT_3D ( 'NONE', #163, #988, #1813 ) ;
#749 = CIRCLE ( 'NONE', #1087, 2.700000000000001066 ) ;
#750 = DIRECTION ( 'NONE',  ( -8.673617379884036705E-17, -1.000000000000000000, -0.000000000000000000 ) ) ;
#751 = DIRECTION ( 'NONE',  ( -1.000000000000000000, 0.000000000000000000, 0.000000000000000000 ) ) ;
#752 = VERTEX_POINT ( 'NONE', #2648 ) ;
#753 = VECTOR ( 'NONE', #2340, 1000.000000000000000 ) ;
#754 = PLANE ( 'NONE',  #263 ) ;
#755 = VERTEX_POINT ( 'NONE', #1994 ) ;
#756 = EDGE_LOOP ( 'NONE', ( #1869, #2226, #2482, #654, #1284, #1335, #283, #1885 ) ) ;
#757 = LINE ( 'NONE', #1456, #1539 ) ;
#758 = VECTOR ( 'NONE', #1649, 1000.000000000000227 ) ;
#759 = DIRECTION ( 'NONE',  ( -0.000000000000000000, -0.000000000000000000, 1.000000000000000000 ) ) ;
#760 = VECTOR ( 'NONE', #2624, 1000.000000000000000 ) ;
#761 = ADVANCED_FACE ( 'NONE', ( #2635 ), #1770, .F. ) ;
#762 = ADVANCED_FACE ( 'NONE', ( #993 ), #1600, .F. ) ;
#763 = CARTESIAN_POINT ( 'NONE',  ( -22.54999999999999716, 1.613292832658426900E-16, 66.00000000000000000 ) ) ;
#764 = CYLINDRICAL_SURFACE ( 'NONE', #2587, 1.549999999999999378 ) ;
#765 = EDGE_LOOP ( 'NONE', ( #1522, #558, #1852, #1108, #737, #286 ) ) ;
#766 = CARTESIAN_POINT ( 'NONE',  ( 22.00000000000000355, 6.999999999999992895, 45.00000000000000711 ) ) ;
#767 = ORIENTED_EDGE ( 'NONE', *, *, #1265, .T. ) ;
#768 = VERTEX_POINT ( 'NONE', #1193 ) ;
#769 = AXIS2_PLACEMENT_3D ( 'NONE', #2144, #302, #1494 ) ;
#770 = CARTESIAN_POINT ( 'NONE',  ( 19.45000000000000639, 14.99999999999998934, 66.00000000000000000 ) ) ;
#771 = CARTESIAN_POINT ( 'NONE',  ( 10.91228675972853068, 16.74999999999998224, 57.80000000000001137 ) ) ;
#772 = EDGE_CURVE ( 'NONE', #703, #2154, #2304, .T. ) ;
#773 = CARTESIAN_POINT ( 'NONE',  ( -23.69999999999999929, 14.99999999999999645, 66.00000000000000000 ) ) ;
#774 = EDGE_LOOP ( 'NONE', ( #1708, #1837, #1592, #1402 ) ) ;
#775 = DIRECTION ( 'NONE',  ( -1.000000000000000000, 1.040834085586084626E-16, 0.000000000000000000 ) ) ;
#776 = DIRECTION ( 'NONE',  ( 0.8660254037844388186, 0.4999999999999996114, -0.000000000000000000 ) ) ;
#777 = ORIENTED_EDGE ( 'NONE', *, *, #1675, .F. ) ;
#778 = DIRECTION ( 'NONE',  ( 0.000000000000000000, -0.000000000000000000, -1.000000000000000000 ) ) ;
#779 = CARTESIAN_POINT ( 'NONE',  ( -22.00000000000000355, 6.999999999999992895, 45.00000000000000711 ) ) ;
#780 = CARTESIAN_POINT ( 'NONE',  ( 22.00000000000000355, 4.499999999999993783, 45.00000000000000711 ) ) ;
#781 = FACE_BOUND ( 'NONE', #739, .T. ) ;
#782 = VERTEX_POINT ( 'NONE', #166 ) ;
#783 = ORIENTED_EDGE ( 'NONE', *, *, #321, .T. ) ;
#784 = AXIS2_PLACEMENT_3D ( 'NONE', #1495, #2308, #706 ) ;
#785 = AXIS2_PLACEMENT_3D ( 'NONE', #2668, #776, #2644 ) ;
#786 = AXIS2_PLACEMENT_3D ( 'NONE', #1535, #2349, #2540 ) ;
#787 = DIRECTION ( 'NONE',  ( -0.000000000000000000, 0.000000000000000000, -1.000000000000000000 ) ) ;
#788 = DIRECTION ( 'NONE',  ( -1.000000000000000000, 1.040834085586083024E-16, 0.000000000000000000 ) ) ;
#789 = EDGE_LOOP ( 'NONE', ( #178, #2469, #215, #2526 ) ) ;
#790 = VERTEX_POINT ( 'NONE', #1568 ) ;
#791 = EDGE_CURVE ( 'NONE', #752, #432, #2654, .T. ) ;
#792 = EDGE_CURVE ( 'NONE', #1319, #1037, #324, .T. ) ;
#793 = CARTESIAN_POINT ( 'NONE',  ( 14.04999999999999893, 19.49999999999998224, 60.30000000000001137 ) ) ;
#794 = CARTESIAN_POINT ( 'NONE',  ( 15.24999999999999822, 19.49999999999998224, 70.60000000000000853 ) ) ;
#795 = LINE ( 'NONE', #94, #2604 ) ;
#796 = AXIS2_PLACEMENT_3D ( 'NONE', #1159, #759, #1408 ) ;
#797 = DIRECTION ( 'NONE',  ( 0.8660254037844385966, -0.5000000000000001110, 0.000000000000000000 ) ) ;
#798 = EDGE_LOOP ( 'NONE', ( #1851, #2350, #445, #592 ) ) ;
#799 = ORIENTED_EDGE ( 'NONE', *, *, #436, .F. ) ;
#800 = CIRCLE ( 'NONE', #2200, 1.549999999999999378 ) ;
#801 = DIRECTION ( 'NONE',  ( 1.000000000000000000, -1.040834085586086722E-16, 0.000000000000000000 ) ) ;
#802 = CARTESIAN_POINT ( 'NONE',  ( -25.00000000000000000, 11.99999999999998934, 7.000000000000000000 ) ) ;
#803 = EDGE_LOOP ( 'NONE', ( #8, #963, #1434, #242 ) ) ;
#804 = ORIENTED_EDGE ( 'NONE', *, *, #473, .F. ) ;
#805 = ORIENTED_EDGE ( 'NONE', *, *, #1553, .T. ) ;
#806 = CIRCLE ( 'NONE', #1149, 2.749999999999999112 ) ;
#807 = EDGE_CURVE ( 'NONE', #1127, #2317, #207, .T. ) ;
#808 = ORIENTED_EDGE ( 'NONE', *, *, #1515, .F. ) ;
#809 = CARTESIAN_POINT ( 'NONE',  ( 21.57363739578564221, 26.74723766388660096, 63.35937992645215644 ) ) ;
#810 = CARTESIAN_POINT ( 'NONE',  ( -12.77387470582046802, 7.375000000000000000, 70.00000000000000000 ) ) ;
#811 = CARTESIAN_POINT ( 'NONE',  ( -2.886751345948125991, 14.49999999999998224, 65.00000000000000000 ) ) ;
#812 = LINE ( 'NONE', #1401, #1693 ) ;
#813 = ORIENTED_EDGE ( 'NONE', *, *, #2232, .T. ) ;
#814 = DIRECTION ( 'NONE',  ( 8.673617379884035472E-17, 1.000000000000000000, 0.000000000000000000 ) ) ;
#815 = CARTESIAN_POINT ( 'NONE',  ( -14.08771324027146754, 22.24999999999998579, 57.80000000000001137 ) ) ;
#816 = CARTESIAN_POINT ( 'NONE',  ( -4.113620667976071843, 2.374999999999993783, 65.00000000000000000 ) ) ;
#817 = ORIENTED_EDGE ( 'NONE', *, *, #1320, .T. ) ;
#818 = ORIENTED_EDGE ( 'NONE', *, *, #109, .F. ) ;
#819 = LINE ( 'NONE', #657, #284 ) ;
#820 = VECTOR ( 'NONE', #1794, 1000.000000000000000 ) ;
#821 = CARTESIAN_POINT ( 'NONE',  ( -25.00000000000000000, 0.000000000000000000, 70.00000000000000000 ) ) ;
#822 = VERTEX_POINT ( 'NONE', #382 ) ;
#823 = CARTESIAN_POINT ( 'NONE',  ( -25.00000000000000000, 11.99999999999998934, 7.000000000000000000 ) ) ;
#824 = ADVANCED_FACE ( 'NONE', ( #857 ), #1438, .T. ) ;
#825 = EDGE_CURVE ( 'NONE', #1163, #711, #219, .T. ) ;
#826 = DIRECTION ( 'NONE',  ( 0.000000000000000000, -0.000000000000000000, -1.000000000000000000 ) ) ;
#827 = ORIENTED_EDGE ( 'NONE', *, *, #2141, .F. ) ;
#828 = VERTEX_POINT ( 'NONE', #1679 ) ;
#829 = AXIS2_PLACEMENT_3D ( 'NONE', #590, #1409, #2255 ) ;
#830 = CARTESIAN_POINT ( 'NONE',  ( 14.08771324027146754, 22.24999999999998579, 57.80000000000001137 ) ) ;
#831 = EDGE_LOOP ( 'NONE', ( #1068, #377, #2220, #1987 ) ) ;
#832 = ORIENTED_EDGE ( 'NONE', *, *, #221, .F. ) ;
#833 = DIRECTION ( 'NONE',  ( 0.8660254037844384856, 0.5000000000000004441, -0.000000000000000000 ) ) ;
#834 = DIRECTION ( 'NONE',  ( -0.000000000000000000, -0.000000000000000000, -1.000000000000000000 ) ) ;
#835 = DIRECTION ( 'NONE',  ( 0.000000000000000000, -0.000000000000000000, -1.000000000000000000 ) ) ;
#836 = EDGE_CURVE ( 'NONE', #169, #2029, #2663, .T. ) ;
#837 = VECTOR ( 'NONE', #667, 1000.000000000000000 ) ;
#838 = EDGE_CURVE ( 'NONE', #336, #716, #231, .T. ) ;
#839 = DIRECTION ( 'NONE',  ( 1.000000000000000000, 0.000000000000000000, 0.000000000000000000 ) ) ;
#840 = EDGE_LOOP ( 'NONE', ( #2605, #478, #1561, #2044 ) ) ;
#841 = CARTESIAN_POINT ( 'NONE',  ( -12.49999999999999822, 19.49999999999998224, 57.80000000000001137 ) ) ;
#842 = LINE ( 'NONE', #188, #495 ) ;
#843 = LINE ( 'NONE', #227, #1733 ) ;
#844 = ORIENTED_EDGE ( 'NONE', *, *, #2242, .F. ) ;
#845 = ORIENTED_EDGE ( 'NONE', *, *, #807, .T. ) ;
#846 = CARTESIAN_POINT ( 'NONE',  ( -25.00000000000000000, 11.99999999999998934, 7.000000000000000000 ) ) ;
#847 = DIRECTION ( 'NONE',  ( -0.000000000000000000, -0.000000000000000000, 1.000000000000000000 ) ) ;
#848 = CARTESIAN_POINT ( 'NONE',  ( -12.49999999999999822, 19.49999999999998224, 70.60000000000000853 ) ) ;
#849 = CARTESIAN_POINT ( 'NONE',  ( 21.23957658732160070, 26.84527195561326351, 68.69166486049979881 ) ) ;
#850 = ORIENTED_EDGE ( 'NONE', *, *, #694, .F. ) ;
#851 = FACE_OUTER_BOUND ( 'NONE', #1778, .T. ) ;
#852 = FACE_BOUND ( 'NONE', #211, .T. ) ;
#853 = EDGE_LOOP ( 'NONE', ( #158, #2594 ) ) ;
#854 = VECTOR ( 'NONE', #2464, 1000.000000000000000 ) ;
#855 = AXIS2_PLACEMENT_3D ( 'NONE', #2012, #973, #1801 ) ;
#856 = PLANE ( 'NONE',  #152 ) ;
#857 = FACE_OUTER_BOUND ( 'NONE', #1153, .T. ) ;
#858 = DIRECTION ( 'NONE',  ( -0.000000000000000000, -0.000000000000000000, -1.000000000000000000 ) ) ;
#859 = CARTESIAN_POINT ( 'NONE',  ( -10.91228675972853068, 16.74999999999998224, 60.30000000000001137 ) ) ;
#860 = DIRECTION ( 'NONE',  ( 0.000000000000000000, -1.000000000000000000, 0.000000000000000000 ) ) ;
#861 = DIRECTION ( 'NONE',  ( 1.000000000000000000, 0.000000000000000000, 0.000000000000000000 ) ) ;
#862 = LINE ( 'NONE', #2522, #2355 ) ;
#863 = CARTESIAN_POINT ( 'NONE',  ( -23.15082834715377658, 25.88621288024710410, 64.35457077096694434 ) ) ;
#864 = VECTOR ( 'NONE', #1195, 1000.000000000000000 ) ;
#865 = VECTOR ( 'NONE', #928, 1000.000000000000000 ) ;
#866 = FACE_OUTER_BOUND ( 'NONE', #1444, .T. ) ;
#867 = EDGE_CURVE ( 'NONE', #2125, #2388, #800, .T. ) ;
#868 = VERTEX_POINT ( 'NONE', #1833 ) ;
#869 = EDGE_CURVE ( 'NONE', #1710, #349, #1475, .T. ) ;
#870 = ORIENTED_EDGE ( 'NONE', *, *, #2383, .F. ) ;
#871 = VECTOR ( 'NONE', #50, 1000.000000000000000 ) ;
#872 = CARTESIAN_POINT ( 'NONE',  ( 25.00000000000000000, 3.999999999999993339, 0.000000000000000000 ) ) ;
#873 = CARTESIAN_POINT ( 'NONE',  ( 12.49999999999999822, 19.49999999999998224, 57.80000000000001137 ) ) ;
#874 = FACE_OUTER_BOUND ( 'NONE', #2638, .T. ) ;
#875 = AXIS2_PLACEMENT_3D ( 'NONE', #1682, #639, #237 ) ;
#876 = LINE ( 'NONE', #1293, #865 ) ;
#877 = CARTESIAN_POINT ( 'NONE',  ( -12.49999999999999822, 19.49999999999998224, 70.60000000000000853 ) ) ;
#878 = CARTESIAN_POINT ( 'NONE',  ( 10.91228675972852713, 22.24999999999998579, 60.30000000000001137 ) ) ;
#879 = LINE ( 'NONE', #1268, #1790 ) ;
#880 = CARTESIAN_POINT ( 'NONE',  ( 2.886751345948131320, 24.49999999999999289, 70.00000000000000000 ) ) ;
#881 = ORIENTED_EDGE ( 'NONE', *, *, #422, .T. ) ;
#882 = VECTOR ( 'NONE', #115, 1000.000000000000000 ) ;
#883 = FACE_OUTER_BOUND ( 'NONE', #991, .T. ) ;
#884 = ORIENTED_EDGE ( 'NONE', *, *, #1498, .F. ) ;
#885 = EDGE_LOOP ( 'NONE', ( #1793, #2068, #32, #273 ) ) ;
#886 = CARTESIAN_POINT ( 'NONE',  ( 25.00000000000000000, 3.999999999999995559, 6.999999999999999112 ) ) ;
#887 = EDGE_CURVE ( 'NONE', #2154, #2465, #601, .T. ) ;
#888 = CIRCLE ( 'NONE', #2535, 1.549999999999995826 ) ;
#889 = PLANE ( 'NONE',  #1236 ) ;
#890 = EDGE_CURVE ( 'NONE', #2238, #51, #24, .T. ) ;
#891 = CARTESIAN_POINT ( 'NONE',  ( 25.00000000000000000, 11.99999999999999289, 57.00000000000000711 ) ) ;
#892 = CARTESIAN_POINT ( 'NONE',  ( -12.49999999999999822, 19.49999999999998224, 57.00000000000000711 ) ) ;
#893 = CARTESIAN_POINT ( 'NONE',  ( 12.49999999999999822, 19.49999999999998224, 57.80000000000001137 ) ) ;
#894 = FACE_BOUND ( 'NONE', #853, .T. ) ;
#895 = DIRECTION ( 'NONE',  ( 0.000000000000000000, 0.000000000000000000, 1.000000000000000000 ) ) ;
#896 = DIRECTION ( 'NONE',  ( -0.000000000000000000, -0.000000000000000000, 1.000000000000000000 ) ) ;
#897 = ORIENTED_EDGE ( 'NONE', *, *, #1796, .F. ) ;
#898 = EDGE_LOOP ( 'NONE', ( #845, #2439, #2239, #413 ) ) ;
#899 = LINE ( 'NONE', #688, #600 ) ;
#900 = DIRECTION ( 'NONE',  ( -0.8660254037844385966, 0.5000000000000001110, 0.000000000000000000 ) ) ;
#901 = CARTESIAN_POINT ( 'NONE',  ( -15.24999999999999822, 19.49999999999998224, 70.60000000000000853 ) ) ;
#902 = CARTESIAN_POINT ( 'NONE',  ( -22.00000000000000355, 6.999999999999992895, 20.00000000000000000 ) ) ;
#903 = EDGE_CURVE ( 'NONE', #1449, #1033, #2078, .T. ) ;
#904 = EDGE_CURVE ( 'NONE', #1203, #703, #636, .T. ) ;
#905 = CARTESIAN_POINT ( 'NONE',  ( -12.49999999999999822, 19.49999999999998224, 70.60000000000000853 ) ) ;
#906 = DIRECTION ( 'NONE',  ( 1.000000000000000000, 0.000000000000000000, -0.000000000000000000 ) ) ;
#907 = CARTESIAN_POINT ( 'NONE',  ( 18.30000000000000426, 14.99999999999998934, 66.00000000000000000 ) ) ;
#908 = EDGE_LOOP ( 'NONE', ( #1709, #2270, #2651, #715 ) ) ;
#909 = VECTOR ( 'NONE', #1417, 1000.000000000000000 ) ;
#910 = DIRECTION ( 'NONE',  ( 0.5000000000000000000, 0.8660254037844385966, 0.000000000000000000 ) ) ;
#911 = ORIENTED_EDGE ( 'NONE', *, *, #2217, .T. ) ;
#912 = ORIENTED_EDGE ( 'NONE', *, *, #2170, .F. ) ;
#913 = CARTESIAN_POINT ( 'NONE',  ( 22.00000000000000355, 6.999999999999992895, 19.99999999999999645 ) ) ;
#914 = LINE ( 'NONE', #2370, #977 ) ;
#915 = CIRCLE ( 'NONE', #786, 3.499999999999999556 ) ;
#916 = DIRECTION ( 'NONE',  ( 0.000000000000000000, 0.000000000000000000, -1.000000000000000000 ) ) ;
#917 = DIRECTION ( 'NONE',  ( -0.2588190451025257355, -0.9659258262890668689, 0.000000000000000000 ) ) ;
#918 = EDGE_CURVE ( 'NONE', #755, #270, #1835, .T. ) ;
#919 = ADVANCED_FACE ( 'NONE', ( #1463, #2063 ), #2512, .T. ) ;
#920 = CARTESIAN_POINT ( 'NONE',  ( -25.00000000000000000, 21.99999999999999645, 70.00000000000000000 ) ) ;
#921 = DIRECTION ( 'NONE',  ( 1.000000000000000000, 0.000000000000000000, -0.000000000000000000 ) ) ;
#922 = EDGE_LOOP ( 'NONE', ( #1504, #493, #570, #68 ) ) ;
#923 = DIRECTION ( 'NONE',  ( -1.000000000000000000, 0.000000000000000000, 0.000000000000000000 ) ) ;
#924 = ORIENTED_EDGE ( 'NONE', *, *, #193, .T. ) ;
#925 = EDGE_LOOP ( 'NONE', ( #1025, #1287, #972, #1963 ) ) ;
#926 = DIRECTION ( 'NONE',  ( -1.000000000000000000, 0.000000000000000000, 0.000000000000000000 ) ) ;
#927 = LINE ( 'NONE', #2321, #2062 ) ;
#928 = DIRECTION ( 'NONE',  ( 0.000000000000000000, -1.000000000000000000, 0.000000000000000000 ) ) ;
#929 = AXIS2_PLACEMENT_3D ( 'NONE', #29, #1076, #861 ) ;
#930 = DIRECTION ( 'NONE',  ( 0.000000000000000000, 0.000000000000000000, 1.000000000000000000 ) ) ;
#931 = APPLICATION_CONTEXT ( 'automotive_design' ) ;
#932 = PLANE ( 'NONE',  #1667 ) ;
#933 = FACE_OUTER_BOUND ( 'NONE', #1651, .T. ) ;
#934 = ORIENTED_EDGE ( 'NONE', *, *, #1080, .T. ) ;
#935 = DIRECTION ( 'NONE',  ( -0.000000000000000000, -0.000000000000000000, 1.000000000000000000 ) ) ;
#936 = ORIENTED_EDGE ( 'NONE', *, *, #2627, .F. ) ;
#937 = ORIENTED_EDGE ( 'NONE', *, *, #2118, .F. ) ;
#938 = EDGE_CURVE ( 'NONE', #1533, #1177, #888, .T. ) ;
#939 = EDGE_CURVE ( 'NONE', #1803, #1362, #2673, .T. ) ;
#940 = ORIENTED_EDGE ( 'NONE', *, *, #1675, .T. ) ;
#941 = LINE ( 'NONE', #576, #820 ) ;
#942 = CIRCLE ( 'NONE', #512, 1.549999999999999378 ) ;
#943 = CARTESIAN_POINT ( 'NONE',  ( -25.00000000000000000, 6.999999999999992895, 20.00000000000000000 ) ) ;
#944 = FILL_AREA_STYLE_COLOUR ( '', #1644 ) ;
#945 = DIRECTION ( 'NONE',  ( -1.000000000000000000, 1.040834085586084626E-16, 0.000000000000000000 ) ) ;
#946 = AXIS2_PLACEMENT_3D ( 'NONE', #84, #497, #1069 ) ;
#947 = CARTESIAN_POINT ( 'NONE',  ( 10.91228675972853068, 16.74999999999998224, 60.30000000000001137 ) ) ;
#948 = ORIENTED_EDGE ( 'NONE', *, *, #339, .T. ) ;
#949 = ORIENTED_EDGE ( 'NONE', *, *, #2598, .T. ) ;
#950 = CARTESIAN_POINT ( 'NONE',  ( -21.00000000000000000, 0.000000000000000000, 66.00000000000000000 ) ) ;
#951 = ORIENTED_EDGE ( 'NONE', *, *, #589, .F. ) ;
#952 = ORIENTED_EDGE ( 'NONE', *, *, #712, .T. ) ;
#953 = VERTEX_POINT ( 'NONE', #1638 ) ;
#954 = CARTESIAN_POINT ( 'NONE',  ( -19.99999999999999645, 3.999999999999991562, 7.000000000000000000 ) ) ;
#955 = ADVANCED_FACE ( 'NONE', ( #2499 ), #2475, .F. ) ;
#956 = EDGE_CURVE ( 'NONE', #2238, #2058, #1227, .T. ) ;
#957 = VECTOR ( 'NONE', #1202, 1000.000000000000000 ) ;
#958 = CARTESIAN_POINT ( 'NONE',  ( 21.00000000000000000, -6.938893903907228378E-15, 4.000000000000003553 ) ) ;
#959 = VECTOR ( 'NONE', #399, 1000.000000000000000 ) ;
#960 = AXIS2_PLACEMENT_3D ( 'NONE', #1749, #2620, #2580 ) ;
#961 = CARTESIAN_POINT ( 'NONE',  ( 10.94999999999999929, 19.49999999999998224, 60.30000000000001137 ) ) ;
#962 = DIRECTION ( 'NONE',  ( -0.000000000000000000, -0.000000000000000000, 1.000000000000000000 ) ) ;
#963 = ORIENTED_EDGE ( 'NONE', *, *, #2550, .F. ) ;
#964 = AXIS2_PLACEMENT_3D ( 'NONE', #580, #1442, #2679 ) ;
#965 = CARTESIAN_POINT ( 'NONE',  ( -24.99999999999999645, 21.99999999999999645, 57.00000000000000711 ) ) ;
#966 = ORIENTED_EDGE ( 'NONE', *, *, #2322, .F. ) ;
#967 = VERTEX_POINT ( 'NONE', #872 ) ;
#968 = CARTESIAN_POINT ( 'NONE',  ( 12.49999999999999822, 19.49999999999998224, -0.001000000000001000089 ) ) ;
#969 = VECTOR ( 'NONE', #1913, 1000.000000000000000 ) ;
#970 = DIRECTION ( 'NONE',  ( 0.000000000000000000, 0.000000000000000000, 1.000000000000000000 ) ) ;
#971 = FACE_OUTER_BOUND ( 'NONE', #275, .T. ) ;
#972 = ORIENTED_EDGE ( 'NONE', *, *, #1828, .F. ) ;
#973 = DIRECTION ( 'NONE',  ( -1.734723475976807094E-17, -1.504632769052528352E-33, -1.000000000000000000 ) ) ;
#974 = CARTESIAN_POINT ( 'NONE',  ( 19.99999999999999645, 3.999999999999998224, 0.000000000000000000 ) ) ;
#975 = ORIENTED_EDGE ( 'NONE', *, *, #1023, .T. ) ;
#976 = ORIENTED_EDGE ( 'NONE', *, *, #222, .T. ) ;
#977 = VECTOR ( 'NONE', #2572, 1000.000000000000000 ) ;
#978 = CARTESIAN_POINT ( 'NONE',  ( 17.85640646055103886, 11.99999999999999467, 6.999999999999999112 ) ) ;
#979 = LINE ( 'NONE', #1807, #57 ) ;
#980 = VECTOR ( 'NONE', #1155, 1000.000000000000000 ) ;
#981 = PLANE ( 'NONE',  #2252 ) ;
#982 = ADVANCED_FACE ( 'NONE', ( #2303 ), #39, .F. ) ;
#983 = EDGE_CURVE ( 'NONE', #346, #687, #2544, .T. ) ;
#984 = PLANE ( 'NONE',  #2373 ) ;
#985 = VERTEX_POINT ( 'NONE', #1088 ) ;
#986 = ORIENTED_EDGE ( 'NONE', *, *, #87, .F. ) ;
#987 = DIRECTION ( 'NONE',  ( -0.000000000000000000, -0.000000000000000000, -1.000000000000000000 ) ) ;
#988 = DIRECTION ( 'NONE',  ( -0.000000000000000000, -0.000000000000000000, 1.000000000000000000 ) ) ;
#989 = ORIENTED_EDGE ( 'NONE', *, *, #1373, .T. ) ;
#990 = ORIENTED_EDGE ( 'NONE', *, *, #1747, .F. ) ;
#991 = EDGE_LOOP ( 'NONE', ( #2045, #1960, #2394, #465, #1075 ) ) ;
#992 = DIRECTION ( 'NONE',  ( 0.000000000000000000, -0.000000000000000000, -1.000000000000000000 ) ) ;
#993 = FACE_OUTER_BOUND ( 'NONE', #789, .T. ) ;
#994 = CARTESIAN_POINT ( 'NONE',  ( 12.49999999999999822, 19.49999999999998224, 60.30000000000001137 ) ) ;
#995 = VECTOR ( 'NONE', #184, 1000.000000000000000 ) ;
#996 = VECTOR ( 'NONE', #719, 1000.000000000000000 ) ;
#997 = DIRECTION ( 'NONE',  ( 0.000000000000000000, -1.000000000000000000, 0.000000000000000000 ) ) ;
#998 = VERTEX_POINT ( 'NONE', #2571 ) ;
#999 =( GEOMETRIC_REPRESENTATION_CONTEXT ( 3 ) GLOBAL_UNCERTAINTY_ASSIGNED_CONTEXT ( ( #1620 ) ) GLOBAL_UNIT_ASSIGNED_CONTEXT ( ( #578, #1148, #566 ) ) REPRESENTATION_CONTEXT ( 'NONE', 'WORKASPACE' ) );
#1000 = EDGE_CURVE ( 'NONE', #1033, #967, #1694, .T. ) ;
#1001 = STYLED_ITEM ( 'NONE', ( #1528 ), #2440 ) ;
#1002 = AXIS2_PLACEMENT_3D ( 'NONE', #1488, #96, #910 ) ;
#1003 = DIRECTION ( 'NONE',  ( 1.000000000000000000, 0.000000000000000000, 0.000000000000000000 ) ) ;
#1004 = LINE ( 'NONE', #1634, #2294 ) ;
#1005 = VERTEX_POINT ( 'NONE', #1923 ) ;
#1006 = EDGE_CURVE ( 'NONE', #2569, #768, #1771, .T. ) ;
#1007 = AXIS2_PLACEMENT_3D ( 'NONE', #1266, #1465, #1106 ) ;
#1008 = VERTEX_POINT ( 'NONE', #2126 ) ;
#1009 = ORIENTED_EDGE ( 'NONE', *, *, #1862, .F. ) ;
#1010 = CARTESIAN_POINT ( 'NONE',  ( 22.87064588075755722, 26.09751470822787667, 64.04196333089664961 ) ) ;
#1011 = DIRECTION ( 'NONE',  ( 2.602085213965212121E-16, -1.000000000000000000, 0.000000000000000000 ) ) ;
#1012 = LINE ( 'NONE', #2194, #2341 ) ;
#1013 = VECTOR ( 'NONE', #1181, 1000.000000000000000 ) ;
#1014 = CARTESIAN_POINT ( 'NONE',  ( -20.00000000000000000, 21.99999999999999645, 57.00000000000000711 ) ) ;
#1015 = VERTEX_POINT ( 'NONE', #483 ) ;
#1016 = VECTOR ( 'NONE', #1057, 1000.000000000000000 ) ;
#1017 = DIRECTION ( 'NONE',  ( -0.000000000000000000, -0.000000000000000000, 1.000000000000000000 ) ) ;
#1018 = FACE_OUTER_BOUND ( 'NONE', #2334, .T. ) ;
#1019 = ORIENTED_EDGE ( 'NONE', *, *, #16, .F. ) ;
#1020 = VERTEX_POINT ( 'NONE', #54 ) ;
#1021 = EDGE_CURVE ( 'NONE', #2198, #822, #899, .T. ) ;
#1022 = CARTESIAN_POINT ( 'NONE',  ( 21.00000000000000000, -6.938893903907228378E-15, 4.000000000000003553 ) ) ;
#1023 = EDGE_CURVE ( 'NONE', #186, #1889, #125, .T. ) ;
#1024 = DIRECTION ( 'NONE',  ( 0.000000000000000000, 0.000000000000000000, -1.000000000000000000 ) ) ;
#1025 = ORIENTED_EDGE ( 'NONE', *, *, #1858, .T. ) ;
#1026 = DIRECTION ( 'NONE',  ( -1.000000000000000000, 0.000000000000000000, 0.000000000000000000 ) ) ;
#1027 = DIRECTION ( 'NONE',  ( -1.000000000000000000, 0.000000000000000000, 0.000000000000000000 ) ) ;
#1028 = ORIENTED_EDGE ( 'NONE', *, *, #1212, .F. ) ;
#1029 = ORIENTED_EDGE ( 'NONE', *, *, #2509, .F. ) ;
#1030 = LINE ( 'NONE', #2071, #1891 ) ;
#1031 = ORIENTED_EDGE ( 'NONE', *, *, #2, .T. ) ;
#1032 = ORIENTED_EDGE ( 'NONE', *, *, #2444, .T. ) ;
#1033 = VERTEX_POINT ( 'NONE', #886 ) ;
#1034 = CARTESIAN_POINT ( 'NONE',  ( -19.99999999999999645, 3.999999999999993339, 0.000000000000000000 ) ) ;
#1035 = CARTESIAN_POINT ( 'NONE',  ( -25.00000000000000000, 3.999999999999990674, 7.000000000000000000 ) ) ;
#1036 = EDGE_CURVE ( 'NONE', #270, #755, #1901, .T. ) ;
#1037 = VERTEX_POINT ( 'NONE', #276 ) ;
#1038 = CARTESIAN_POINT ( 'NONE',  ( -14.08771324027147465, 16.74999999999998224, 57.80000000000001137 ) ) ;
#1039 = VECTOR ( 'NONE', #1450, 1000.000000000000000 ) ;
#1040 = LINE ( 'NONE', #401, #1546 ) ;
#1041 = DIRECTION ( 'NONE',  ( -0.000000000000000000, -0.000000000000000000, 1.000000000000000000 ) ) ;
#1042 = DIRECTION ( 'NONE',  ( -0.000000000000000000, -0.000000000000000000, -1.000000000000000000 ) ) ;
#1043 = LINE ( 'NONE', #816, #38 ) ;
#1044 = ORIENTED_EDGE ( 'NONE', *, *, #1876, .F. ) ;
#1045 = FACE_OUTER_BOUND ( 'NONE', #408, .T. ) ;
#1046 = CARTESIAN_POINT ( 'NONE',  ( -18.29999999999999716, 14.99999999999999645, 66.00000000000000000 ) ) ;
#1047 = CARTESIAN_POINT ( 'NONE',  ( -10.91228675972853068, 16.74999999999998224, 57.80000000000001137 ) ) ;
#1048 = EDGE_CURVE ( 'NONE', #1134, #113, #1308, .T. ) ;
#1049 = DIRECTION ( 'NONE',  ( -0.000000000000000000, -0.000000000000000000, 1.000000000000000000 ) ) ;
#1050 = DIRECTION ( 'NONE',  ( -1.000000000000000000, 0.000000000000000000, 0.000000000000000000 ) ) ;
#1051 = FACE_OUTER_BOUND ( 'NONE', #1219, .T. ) ;
#1052 = CYLINDRICAL_SURFACE ( 'NONE', #2338, 1.549999999999999378 ) ;
#1053 = ORIENTED_EDGE ( 'NONE', *, *, #171, .F. ) ;
#1054 = ORIENTED_EDGE ( 'NONE', *, *, #72, .F. ) ;
#1055 = DIRECTION ( 'NONE',  ( 0.000000000000000000, 0.000000000000000000, -1.000000000000000000 ) ) ;
#1056 = CIRCLE ( 'NONE', #2579, 3.499999999999999556 ) ;
#1057 = DIRECTION ( 'NONE',  ( 8.673617379884034239E-17, 1.000000000000000000, -0.000000000000000000 ) ) ;
#1058 = DIRECTION ( 'NONE',  ( 1.000000000000000000, 0.000000000000000000, -0.000000000000000000 ) ) ;
#1059 =( NAMED_UNIT ( * ) PLANE_ANGLE_UNIT ( ) SI_UNIT ( $, .RADIAN. ) );
#1060 = DIRECTION ( 'NONE',  ( -0.000000000000000000, 0.000000000000000000, -1.000000000000000000 ) ) ;
#1061 = LINE ( 'NONE', #1499, #1754 ) ;
#1062 = ADVANCED_FACE ( 'NONE', ( #1753 ), #509, .F. ) ;
#1063 = EDGE_CURVE ( 'NONE', #432, #2435, #2112, .T. ) ;
#1064 = PLANE ( 'NONE',  #1313 ) ;
#1065 = LINE ( 'NONE', #1897, #388 ) ;
#1066 = AXIS2_PLACEMENT_3D ( 'NONE', #2628, #323, #1543 ) ;
#1067 = CARTESIAN_POINT ( 'NONE',  ( 19.99999999999999645, 3.999999999999998224, 0.000000000000000000 ) ) ;
#1068 = ORIENTED_EDGE ( 'NONE', *, *, #1863, .T. ) ;
#1069 = DIRECTION ( 'NONE',  ( 1.000000000000000000, 0.000000000000000000, 0.000000000000000000 ) ) ;
#1070 = AXIS2_PLACEMENT_3D ( 'NONE', #968, #2623, #1805 ) ;
#1071 = CIRCLE ( 'NONE', #2032, 1.549999999999995826 ) ;
#1072 = CARTESIAN_POINT ( 'NONE',  ( 3.099999999999919709, 19.49999999999998934, 65.00000000000000000 ) ) ;
#1073 = CARTESIAN_POINT ( 'NONE',  ( 25.00000000000000000, 11.99999999999999289, 57.00000000000000711 ) ) ;
#1074 = LINE ( 'NONE', #1454, #537 ) ;
#1075 = ORIENTED_EDGE ( 'NONE', *, *, #1277, .T. ) ;
#1076 = DIRECTION ( 'NONE',  ( -0.000000000000000000, 0.000000000000000000, -1.000000000000000000 ) ) ;
#1077 = DIRECTION ( 'NONE',  ( 1.000000000000000000, 0.000000000000000000, 0.000000000000000000 ) ) ;
#1078 = CARTESIAN_POINT ( 'NONE',  ( -22.37599520455455249, 26.40387107571520886, 63.66759611300618360 ) ) ;
#1079 = EDGE_LOOP ( 'NONE', ( #312, #1300, #2046, #177 ) ) ;
#1080 = EDGE_CURVE ( 'NONE', #828, #782, #1329, .T. ) ;
#1081 = ADVANCED_FACE ( 'NONE', ( #1952 ), #2201, .F. ) ;
#1082 = AXIS2_PLACEMENT_3D ( 'NONE', #2376, #517, #1138 ) ;
#1083 = CARTESIAN_POINT ( 'NONE',  ( -2.886751345948125991, 24.49999999999999645, 65.00000000000000000 ) ) ;
#1084 = ORIENTED_EDGE ( 'NONE', *, *, #2141, .T. ) ;
#1085 = ORIENTED_EDGE ( 'NONE', *, *, #272, .F. ) ;
#1086 = EDGE_CURVE ( 'NONE', #95, #336, #2408, .T. ) ;
#1087 = AXIS2_PLACEMENT_3D ( 'NONE', #111, #1574, #1594 ) ;
#1088 = CARTESIAN_POINT ( 'NONE',  ( -22.55000000000000071, 1.613292832658428379E-16, 4.000000000000003553 ) ) ;
#1089 = DIRECTION ( 'NONE',  ( 8.673617379884035472E-17, 1.000000000000000000, -0.000000000000000000 ) ) ;
#1090 = FACE_BOUND ( 'NONE', #2289, .T. ) ;
#1091 = DIRECTION ( 'NONE',  ( 8.673617379884035472E-17, 1.000000000000000000, -0.000000000000000000 ) ) ;
#1092 = CARTESIAN_POINT ( 'NONE',  ( 12.49999999999999822, 19.49999999999998224, 70.60000000000000853 ) ) ;
#1093 = LINE ( 'NONE', #212, #1274 ) ;
#1094 = AXIS2_PLACEMENT_3D ( 'NONE', #652, #1671, #443 ) ;
#1095 = CARTESIAN_POINT ( 'NONE',  ( 10.00000000000000178, 3.999999999999995559, 0.000000000000000000 ) ) ;
#1096 = CARTESIAN_POINT ( 'NONE',  ( -23.69999999999999929, 25.36303434416005587, 65.76883180972274090 ) ) ;
#1097 = VERTEX_POINT ( 'NONE', #1179 ) ;
#1098 = CYLINDRICAL_SURFACE ( 'NONE', #1259, 1.549999999999999378 ) ;
#1099 = ORIENTED_EDGE ( 'NONE', *, *, #938, .T. ) ;
#1100 = ORIENTED_EDGE ( 'NONE', *, *, #1320, .F. ) ;
#1101 = CARTESIAN_POINT ( 'NONE',  ( -23.14835837216640257, 25.88819676936027747, 67.64856905026479694 ) ) ;
#1102 = EDGE_CURVE ( 'NONE', #1156, #2064, #941, .T. ) ;
#1103 = ADVANCED_FACE ( 'NONE', ( #1768 ), #742, .F. ) ;
#1104 = DIRECTION ( 'NONE',  ( 0.000000000000000000, 1.000000000000000000, -0.000000000000000000 ) ) ;
#1105 = DIRECTION ( 'NONE',  ( 0.000000000000000000, 0.000000000000000000, 1.000000000000000000 ) ) ;
#1106 = DIRECTION ( 'NONE',  ( 1.000000000000000000, -8.673617379884035472E-17, 0.000000000000000000 ) ) ;
#1107 = AXIS2_PLACEMENT_3D ( 'NONE', #2290, #1637, #434 ) ;
#1108 = ORIENTED_EDGE ( 'NONE', *, *, #1863, .F. ) ;
#1109 = DIRECTION ( 'NONE',  ( 0.000000000000000000, 0.000000000000000000, 1.000000000000000000 ) ) ;
#1110 = CARTESIAN_POINT ( 'NONE',  ( -20.99999999999999645, 26.99999999999999645, 66.00000000000000000 ) ) ;
#1111 = DIRECTION ( 'NONE',  ( 1.000000000000000000, 0.000000000000000000, -0.000000000000000000 ) ) ;
#1112 = ORIENTED_EDGE ( 'NONE', *, *, #272, .T. ) ;
#1113 = DIRECTION ( 'NONE',  ( -1.000000000000000000, 1.040834085586083024E-16, 0.000000000000000000 ) ) ;
#1114 = VERTEX_POINT ( 'NONE', #1192 ) ;
#1115 = ORIENTED_EDGE ( 'NONE', *, *, #2458, .F. ) ;
#1116 = CARTESIAN_POINT ( 'NONE',  ( -20.00000000000000000, 26.99999999999999645, 68.50798724079689350 ) ) ;
#1117 = EDGE_CURVE ( 'NONE', #768, #299, #542, .T. ) ;
#1118 = EDGE_CURVE ( 'NONE', #2058, #828, #2005, .T. ) ;
#1119 = CARTESIAN_POINT ( 'NONE',  ( -19.99999999999999645, 26.99999999999999645, 63.49201275920312071 ) ) ;
#1120 = LINE ( 'NONE', #1699, #2133 ) ;
#1121 = CARTESIAN_POINT ( 'NONE',  ( -20.00000000000000000, 21.99999999999999645, 0.000000000000000000 ) ) ;
#1122 = DIRECTION ( 'NONE',  ( -1.000000000000000000, 0.000000000000000000, -0.000000000000000000 ) ) ;
#1123 = FACE_OUTER_BOUND ( 'NONE', #494, .T. ) ;
#1124 = EDGE_LOOP ( 'NONE', ( #420, #2218 ) ) ;
#1125 = DIRECTION ( 'NONE',  ( 0.000000000000000000, 0.000000000000000000, 1.000000000000000000 ) ) ;
#1126 = ORIENTED_EDGE ( 'NONE', *, *, #1006, .T. ) ;
#1127 = VERTEX_POINT ( 'NONE', #317 ) ;
#1128 = ORIENTED_EDGE ( 'NONE', *, *, #588, .T. ) ;
#1129 = DIRECTION ( 'NONE',  ( -0.000000000000000000, -0.000000000000000000, -1.000000000000000000 ) ) ;
#1130 = VECTOR ( 'NONE', #1970, 1000.000000000000114 ) ;
#1131 = VECTOR ( 'NONE', #173, 1000.000000000000000 ) ;
#1132 = CARTESIAN_POINT ( 'NONE',  ( 12.49999999999999822, 19.49999999999998224, 70.60000000000000853 ) ) ;
#1133 = AXIS2_PLACEMENT_3D ( 'NONE', #501, #708, #917 ) ;
#1134 = VERTEX_POINT ( 'NONE', #365 ) ;
#1135 = DIRECTION ( 'NONE',  ( -1.000000000000000000, -0.000000000000000000, -0.000000000000000000 ) ) ;
#1136 = CARTESIAN_POINT ( 'NONE',  ( -21.00000000000000000, 0.000000000000000000, 66.00000000000000000 ) ) ;
#1137 = DIRECTION ( 'NONE',  ( 0.000000000000000000, 0.000000000000000000, -1.000000000000000000 ) ) ;
#1138 = DIRECTION ( 'NONE',  ( -1.000000000000000000, 0.000000000000000000, 0.000000000000000000 ) ) ;
#1139 = ORIENTED_EDGE ( 'NONE', *, *, #204, .T. ) ;
#1140 = CARTESIAN_POINT ( 'NONE',  ( -22.00000000000000355, 0.000000000000000000, 0.000000000000000000 ) ) ;
#1141 = ORIENTED_EDGE ( 'NONE', *, *, #1460, .F. ) ;
#1142 = EDGE_LOOP ( 'NONE', ( #1209, #2003, #70, #1804 ) ) ;
#1143 = ORIENTED_EDGE ( 'NONE', *, *, #1118, .T. ) ;
#1144 = AXIS2_PLACEMENT_3D ( 'NONE', #958, #2600, #1817 ) ;
#1145 = CARTESIAN_POINT ( 'NONE',  ( 9.324573519457057813, 19.49999999999998579, 60.30000000000001137 ) ) ;
#1146 = DIRECTION ( 'NONE',  ( -0.4999999999999996669, 0.8660254037844388186, 0.000000000000000000 ) ) ;
#1147 = VECTOR ( 'NONE', #2281, 1000.000000000000000 ) ;
#1148 =( NAMED_UNIT ( * ) PLANE_ANGLE_UNIT ( ) SI_UNIT ( $, .RADIAN. ) );
#1149 = AXIS2_PLACEMENT_3D ( 'NONE', #459, #418, #250 ) ;
#1150 = CARTESIAN_POINT ( 'NONE',  ( 25.00000000000000355, 26.99999999999998934, 57.00000000000000711 ) ) ;
#1151 = FACE_OUTER_BOUND ( 'NONE', #1976, .T. ) ;
#1152 = ORIENTED_EDGE ( 'NONE', *, *, #1674, .T. ) ;
#1153 = EDGE_LOOP ( 'NONE', ( #2477, #2195, #2332, #378 ) ) ;
#1154 = EDGE_CURVE ( 'NONE', #149, #1231, #1388, .T. ) ;
#1155 = DIRECTION ( 'NONE',  ( -1.000000000000000000, 1.040834085586084257E-16, -0.000000000000000000 ) ) ;
#1156 = VERTEX_POINT ( 'NONE', #954 ) ;
#1157 = ORIENTED_EDGE ( 'NONE', *, *, #2461, .F. ) ;
#1158 = CARTESIAN_POINT ( 'NONE',  ( 25.00000000000000000, 11.99999999999999289, 70.00000000000000000 ) ) ;
#1159 = CARTESIAN_POINT ( 'NONE',  ( 12.49999999999999822, 19.49999999999998224, -0.001000000000001000089 ) ) ;
#1160 = FACE_OUTER_BOUND ( 'NONE', #2622, .T. ) ;
#1161 = VECTOR ( 'NONE', #126, 1000.000000000000000 ) ;
#1162 = FACE_OUTER_BOUND ( 'NONE', #1440, .T. ) ;
#1163 = VERTEX_POINT ( 'NONE', #978 ) ;
#1164 = DIRECTION ( 'NONE',  ( 0.000000000000000000, 0.000000000000000000, -1.000000000000000000 ) ) ;
#1165 = ADVANCED_FACE ( 'NONE', ( #2185 ), #2016, .F. ) ;
#1166 = ORIENTED_EDGE ( 'NONE', *, *, #403, .T. ) ;
#1167 = ORIENTED_EDGE ( 'NONE', *, *, #918, .F. ) ;
#1168 = DIRECTION ( 'NONE',  ( -0.000000000000000000, -0.000000000000000000, 1.000000000000000000 ) ) ;
#1169 = VECTOR ( 'NONE', #2080, 1000.000000000000000 ) ;
#1170 = ADVANCED_FACE ( 'NONE', ( #2221 ), #2611, .F. ) ;
#1171 = VECTOR ( 'NONE', #2328, 1000.000000000000000 ) ;
#1172 = CARTESIAN_POINT ( 'NONE',  ( 20.00000000000000000, 26.99999999999999289, 57.00000000000000711 ) ) ;
#1173 = CIRCLE ( 'NONE', #1082, 2.700000000000001066 ) ;
#1174 = CARTESIAN_POINT ( 'NONE',  ( 22.00000000000000355, 6.999999999999992895, 45.00000000000000711 ) ) ;
#1175 = EDGE_LOOP ( 'NONE', ( #1152, #1692, #1084, #805 ) ) ;
#1176 = LINE ( 'NONE', #2391, #2161 ) ;
#1177 = VERTEX_POINT ( 'NONE', #770 ) ;
#1178 = ORIENTED_EDGE ( 'NONE', *, *, #1714, .F. ) ;
#1179 = CARTESIAN_POINT ( 'NONE',  ( 10.91228675972852713, 22.24999999999998579, 60.30000000000001137 ) ) ;
#1180 = AXIS2_PLACEMENT_3D ( 'NONE', #1110, #251, #1077 ) ;
#1181 = DIRECTION ( 'NONE',  ( 1.000000000000000000, 0.000000000000000000, 0.000000000000000000 ) ) ;
#1182 = ADVANCED_FACE ( 'NONE', ( #2030 ), #1377, .F. ) ;
#1183 = ADVANCED_FACE ( 'NONE', ( #2418 ), #1599, .F. ) ;
#1184 = DIRECTION ( 'NONE',  ( -1.000000000000000000, 1.040834085586084380E-16, 0.000000000000000000 ) ) ;
#1185 = DIRECTION ( 'NONE',  ( 1.000000000000000000, 0.000000000000000000, 0.000000000000000000 ) ) ;
#1186 = ORIENTED_EDGE ( 'NONE', *, *, #726, .T. ) ;
#1187 = VECTOR ( 'NONE', #266, 1000.000000000000000 ) ;
#1188 = CYLINDRICAL_SURFACE ( 'NONE', #960, 2.700000000000001066 ) ;
#1189 = PLANE ( 'NONE',  #785 ) ;
#1190 = VERTEX_POINT ( 'NONE', #341 ) ;
#1191 = EDGE_LOOP ( 'NONE', ( #1576, #2346 ) ) ;
#1192 = CARTESIAN_POINT ( 'NONE',  ( -15.67542648054294219, 19.49999999999998224, 60.30000000000001137 ) ) ;
#1193 = CARTESIAN_POINT ( 'NONE',  ( 3.099999999999919709, 19.49999999999998934, 57.00000000000000711 ) ) ;
#1194 = CIRCLE ( 'NONE', #735, 1.549999999999999378 ) ;
#1195 = DIRECTION ( 'NONE',  ( -0.000000000000000000, -1.000000000000000000, -0.000000000000000000 ) ) ;
#1196 = ADVANCED_FACE ( 'NONE', ( #351 ), #1563, .F. ) ;
#1197 = ADVANCED_FACE ( 'NONE', ( #2381 ), #524, .F. ) ;
#1198 = DIRECTION ( 'NONE',  ( 0.4999999999999996114, -0.8660254037844389297, -0.000000000000000000 ) ) ;
#1199 = ORIENTED_EDGE ( 'NONE', *, *, #2075, .T. ) ;
#1200 = CARTESIAN_POINT ( 'NONE',  ( -2.886751345948125991, 24.49999999999999645, 65.00000000000000000 ) ) ;
#1201 = CYLINDRICAL_SURFACE ( 'NONE', #2421, 2.700000000000001066 ) ;
#1202 = DIRECTION ( 'NONE',  ( -0.000000000000000000, -0.000000000000000000, -1.000000000000000000 ) ) ;
#1203 = VERTEX_POINT ( 'NONE', #2395 ) ;
#1204 = CARTESIAN_POINT ( 'NONE',  ( 23.55564855953350190, 25.51626280340187947, 65.10047554211277543 ) ) ;
#1205 = DIRECTION ( 'NONE',  ( 1.000000000000000000, 0.000000000000000000, 0.000000000000000000 ) ) ;
#1206 = CARTESIAN_POINT ( 'NONE',  ( -22.00000000000000355, 6.999999999999992895, 45.00000000000000711 ) ) ;
#1207 = CIRCLE ( 'NONE', #2049, 2.700000000000001066 ) ;
#1208 = LINE ( 'NONE', #2637, #2114 ) ;
#1209 = ORIENTED_EDGE ( 'NONE', *, *, #2190, .F. ) ;
#1210 = VECTOR ( 'NONE', #66, 1000.000000000000227 ) ;
#1211 = EDGE_CURVE ( 'NONE', #1429, #1037, #757, .T. ) ;
#1212 = EDGE_CURVE ( 'NONE', #1935, #2405, #238, .T. ) ;
#1213 = CARTESIAN_POINT ( 'NONE',  ( 12.49999999999999822, 19.49999999999998224, 70.60000000000000853 ) ) ;
#1214 = CARTESIAN_POINT ( 'NONE',  ( -10.91228675972853068, 16.74999999999998224, 57.80000000000001137 ) ) ;
#1215 = ORIENTED_EDGE ( 'NONE', *, *, #677, .T. ) ;
#1216 = EDGE_LOOP ( 'NONE', ( #462, #2487, #1756, #2099, #1575, #2069 ) ) ;
#1217 = ORIENTED_EDGE ( 'NONE', *, *, #2, .F. ) ;
#1218 = AXIS2_PLACEMENT_3D ( 'NONE', #2534, #2309, #1669 ) ;
#1219 = EDGE_LOOP ( 'NONE', ( #2417, #777, #1779, #136 ) ) ;
#1220 = DIRECTION ( 'NONE',  ( 0.000000000000000000, -1.000000000000000000, -0.000000000000000000 ) ) ;
#1221 = DIRECTION ( 'NONE',  ( -0.5000000000000001110, -0.8660254037844385966, 0.000000000000000000 ) ) ;
#1222 = ORIENTED_EDGE ( 'NONE', *, *, #728, .T. ) ;
#1223 = DIRECTION ( 'NONE',  ( -0.000000000000000000, -0.000000000000000000, -1.000000000000000000 ) ) ;
#1224 = VECTOR ( 'NONE', #1389, 1000.000000000000114 ) ;
#1225 = CARTESIAN_POINT ( 'NONE',  ( -10.94999999999999929, 19.49999999999998224, -0.001000000000001000089 ) ) ;
#1226 = VERTEX_POINT ( 'NONE', #1911 ) ;
#1227 = CIRCLE ( 'NONE', #196, 2.700000000000001066 ) ;
#1228 = CARTESIAN_POINT ( 'NONE',  ( 21.00000000000000000, -6.938893903907228378E-15, 66.00000000000000000 ) ) ;
#1229 = CARTESIAN_POINT ( 'NONE',  ( 25.00000000000000000, 0.000000000000000000, 0.000000000000000000 ) ) ;
#1230 = ORIENTED_EDGE ( 'NONE', *, *, #560, .F. ) ;
#1231 = VERTEX_POINT ( 'NONE', #1445 ) ;
#1232 = ADVANCED_FACE ( 'NONE', ( #2117 ), #429, .F. ) ;
#1233 = ADVANCED_FACE ( 'NONE', ( #2521 ), #5, .F. ) ;
#1234 = VERTEX_POINT ( 'NONE', #1483 ) ;
#1235 = CARTESIAN_POINT ( 'NONE',  ( 23.14835837216641679, 25.88819676936027037, 64.35143094973520306 ) ) ;
#1236 = AXIS2_PLACEMENT_3D ( 'NONE', #1941, #1104, #485 ) ;
#1237 = DIRECTION ( 'NONE',  ( -1.000000000000000000, 8.673617379884035472E-17, 0.000000000000000000 ) ) ;
#1238 = ORIENTED_EDGE ( 'NONE', *, *, #2616, .T. ) ;
#1239 = DIRECTION ( 'NONE',  ( 1.000000000000000000, -1.040834085586084257E-16, 0.000000000000000000 ) ) ;
#1240 = LINE ( 'NONE', #2433, #1435 ) ;
#1241 = ORIENTED_EDGE ( 'NONE', *, *, #2169, .T. ) ;
#1242 = EDGE_LOOP ( 'NONE', ( #952, #421, #2666, #1028 ) ) ;
#1243 = CARTESIAN_POINT ( 'NONE',  ( 20.78455599334525772, 26.93941332049844917, 68.69385872595687204 ) ) ;
#1244 = CARTESIAN_POINT ( 'NONE',  ( 25.00000000000000000, 0.000000000000000000, 70.00000000000000000 ) ) ;
#1245 = EDGE_LOOP ( 'NONE', ( #1305, #1271 ) ) ;
#1246 = ORIENTED_EDGE ( 'NONE', *, *, #1353, .T. ) ;
#1247 = PRODUCT_RELATED_PRODUCT_CATEGORY ( 'part', '', ( #246 ) ) ;
#1248 = DIRECTION ( 'NONE',  ( -1.734723475976807094E-17, -1.504632769052528352E-33, -1.000000000000000000 ) ) ;
#1249 = DIRECTION ( 'NONE',  ( 0.4999999999999996114, 0.8660254037844389297, 0.000000000000000000 ) ) ;
#1250 = EDGE_CURVE ( 'NONE', #1967, #159, #1061, .T. ) ;
#1251 = CARTESIAN_POINT ( 'NONE',  ( -19.45000000000000284, -1.613292832658428133E-16, 4.000000000000003553 ) ) ;
#1252 = VECTOR ( 'NONE', #860, 1000.000000000000000 ) ;
#1253 = FACE_OUTER_BOUND ( 'NONE', #175, .T. ) ;
#1254 = ORIENTED_EDGE ( 'NONE', *, *, #424, .T. ) ;
#1255 = CARTESIAN_POINT ( 'NONE',  ( 22.18722637645343809, 26.50150050254892165, 68.43446712417986078 ) ) ;
#1256 = LINE ( 'NONE', #1660, #9 ) ;
#1257 = EDGE_LOOP ( 'NONE', ( #2392, #228 ) ) ;
#1258 = ORIENTED_EDGE ( 'NONE', *, *, #2657, .F. ) ;
#1259 = AXIS2_PLACEMENT_3D ( 'NONE', #271, #1949, #1113 ) ;
#1260 = VERTEX_POINT ( 'NONE', #2503 ) ;
#1261 = CARTESIAN_POINT ( 'NONE',  ( 23.47263379374993164, 25.59994999932872517, 64.89501892173328201 ) ) ;
#1262 = CARTESIAN_POINT ( 'NONE',  ( 25.00000000000000000, 21.99999999999998934, 70.00000000000000000 ) ) ;
#1263 = CARTESIAN_POINT ( 'NONE',  ( 14.08771324027147287, 16.74999999999998224, 60.30000000000001137 ) ) ;
#1264 = ADVANCED_FACE ( 'NONE', ( #1895 ), #2325, .F. ) ;
#1265 = EDGE_CURVE ( 'NONE', #2435, #2315, #806, .T. ) ;
#1266 = CARTESIAN_POINT ( 'NONE',  ( -20.99999999999999645, 14.99999999999999645, 66.00000000000000000 ) ) ;
#1267 = LINE ( 'NONE', #878, #2108 ) ;
#1268 = CARTESIAN_POINT ( 'NONE',  ( 25.00000000000000000, 0.000000000000000000, 0.000000000000000000 ) ) ;
#1269 = CARTESIAN_POINT ( 'NONE',  ( 25.00000000000000000, 4.499999999999993783, 45.00000000000000711 ) ) ;
#1270 = ORIENTED_EDGE ( 'NONE', *, *, #2442, .T. ) ;
#1271 = ORIENTED_EDGE ( 'NONE', *, *, #2462, .T. ) ;
#1272 = FACE_BOUND ( 'NONE', #1623, .T. ) ;
#1273 = VERTEX_POINT ( 'NONE', #1930 ) ;
#1274 = VECTOR ( 'NONE', #2105, 1000.000000000000000 ) ;
#1275 = DIRECTION ( 'NONE',  ( 0.5000000000000001110, 0.8660254037844385966, 0.000000000000000000 ) ) ;
#1276 = FACE_OUTER_BOUND ( 'NONE', #1854, .T. ) ;
#1277 = EDGE_CURVE ( 'NONE', #491, #124, #2175, .T. ) ;
#1278 = DIRECTION ( 'NONE',  ( 1.000000000000000000, 1.040834085586084257E-16, -1.734723475976807094E-17 ) ) ;
#1279 = EDGE_CURVE ( 'NONE', #2265, #1337, #586, .T. ) ;
#1280 = CYLINDRICAL_SURFACE ( 'NONE', #1354, 2.749999999999999112 ) ;
#1281 = CARTESIAN_POINT ( 'NONE',  ( 10.91228675972852713, 22.24999999999998579, 60.30000000000001137 ) ) ;
#1282 = CARTESIAN_POINT ( 'NONE',  ( -25.00000000000000000, 3.999999999999990674, 7.000000000000000000 ) ) ;
#1283 = CARTESIAN_POINT ( 'NONE',  ( -23.66902660393838786, 25.39778890170816439, 65.53457559757590900 ) ) ;
#1284 = ORIENTED_EDGE ( 'NONE', *, *, #2461, .T. ) ;
#1285 = AXIS2_PLACEMENT_3D ( 'NONE', #1583, #751, #1572 ) ;
#1286 = LINE ( 'NONE', #2568, #871 ) ;
#1287 = ORIENTED_EDGE ( 'NONE', *, *, #1250, .F. ) ;
#1288 = EDGE_LOOP ( 'NONE', ( #2139, #2406, #966, #1641, #741, #1677, #2380, #1922, #2570, #496, #2639, #409, #550, #1549 ) ) ;
#1289 = DIRECTION ( 'NONE',  ( -0.000000000000000000, 0.000000000000000000, -1.000000000000000000 ) ) ;
#1290 = AXIS2_PLACEMENT_3D ( 'NONE', #100, #2369, #2168 ) ;
#1291 = CARTESIAN_POINT ( 'NONE',  ( -3.099999999999919709, 19.49999999999998934, -0.001000000000001000089 ) ) ;
#1292 = LINE ( 'NONE', #2128, #319 ) ;
#1293 = CARTESIAN_POINT ( 'NONE',  ( -25.00000000000000000, 6.999999999999992895, 20.00000000000000000 ) ) ;
#1294 = CARTESIAN_POINT ( 'NONE',  ( -9.999999999999998224, 3.999999999999993339, 0.000000000000000000 ) ) ;
#1295 = EDGE_CURVE ( 'NONE', #1097, #1134, #1267, .T. ) ;
#1296 = LINE ( 'NONE', #2132, #1187 ) ;
#1297 = AXIS2_PLACEMENT_3D ( 'NONE', #426, #451, #675 ) ;
#1298 = CARTESIAN_POINT ( 'NONE',  ( -25.00000000000000000, 11.99999999999998934, 7.000000000000000000 ) ) ;
#1299 = CARTESIAN_POINT ( 'NONE',  ( -21.23957658732160070, 26.84527195561326707, 63.30833513950020830 ) ) ;
#1300 = ORIENTED_EDGE ( 'NONE', *, *, #1784, .F. ) ;
#1301 = EDGE_CURVE ( 'NONE', #1015, #1883, #1093, .T. ) ;
#1302 = EDGE_CURVE ( 'NONE', #1306, #1319, #1296, .T. ) ;
#1303 = AXIS2_PLACEMENT_3D ( 'NONE', #2677, #245, #2065 ) ;
#1304 = FACE_OUTER_BOUND ( 'NONE', #2619, .T. ) ;
#1305 = ORIENTED_EDGE ( 'NONE', *, *, #2384, .T. ) ;
#1306 = VERTEX_POINT ( 'NONE', #793 ) ;
#1307 = AXIS2_PLACEMENT_3D ( 'NONE', #950, #2227, #775 ) ;
#1308 = LINE ( 'NONE', #1538, #1414 ) ;
#1309 = FACE_OUTER_BOUND ( 'NONE', #1079, .T. ) ;
#1310 = LINE ( 'NONE', #264, #90 ) ;
#1311 = CARTESIAN_POINT ( 'NONE',  ( -9.999999999999998224, 3.999999999999993339, 57.00000000000000711 ) ) ;
#1312 = CARTESIAN_POINT ( 'NONE',  ( 10.00000000000000178, 3.999999999999995559, 6.999999999999999112 ) ) ;
#1313 = AXIS2_PLACEMENT_3D ( 'NONE', #2552, #18, #1484 ) ;
#1314 = CARTESIAN_POINT ( 'NONE',  ( 25.00000000000000000, 0.000000000000000000, 70.00000000000000000 ) ) ;
#1315 = DIRECTION ( 'NONE',  ( -1.000000000000000000, 1.040834085586086722E-16, 0.000000000000000000 ) ) ;
#1316 = VERTEX_POINT ( 'NONE', #1957 ) ;
#1317 = CARTESIAN_POINT ( 'NONE',  ( 22.54999999999999716, 14.99999999999998934, 66.00000000000000000 ) ) ;
#1318 = ADVANCED_FACE ( 'NONE', ( #531 ), #89, .T. ) ;
#1319 = VERTEX_POINT ( 'NONE', #1355 ) ;
#1320 = EDGE_CURVE ( 'NONE', #2508, #327, #306, .T. ) ;
#1321 = VERTEX_POINT ( 'NONE', #2343 ) ;
#1322 = EDGE_LOOP ( 'NONE', ( #122, #507, #697, #2368, #328, #626, #1738 ) ) ;
#1323 = CARTESIAN_POINT ( 'NONE',  ( 25.00000000000000000, 3.999999999999995559, 0.000000000000000000 ) ) ;
#1324 = LINE ( 'NONE', #794, #1832 ) ;
#1325 = CYLINDRICAL_SURFACE ( 'NONE', #784, 3.499999999999999556 ) ;
#1326 = VECTOR ( 'NONE', #1652, 1000.000000000000000 ) ;
#1327 = FACE_OUTER_BOUND ( 'NONE', #1811, .T. ) ;
#1328 = CARTESIAN_POINT ( 'NONE',  ( -16.00000000000000000, 19.49999999999998224, 57.80000000000001137 ) ) ;
#1329 = B_SPLINE_CURVE_WITH_KNOTS ( 'NONE', 3,
 ( #1906, #673, #717, #244, #729, #1491, #1101, #2319, #1712, #1507, #466, #288, #2335, #2142, #704, #1524, #301, #2354, #2155, #1116 ),
 .UNSPECIFIED., .F., .F.,
 ( 4, 2, 2, 2, 2, 2, 2, 2, 2, 4 ),
 ( 0.005544228738274263775, 0.006236689655270228824, 0.006929150572266193006, 0.007621611489262158055, 0.008314072406258123105, 0.009006533323254087287, 0.009352763781752067643, 0.009698994240250047999, 0.01039145515724600524, 0.01108391607424196248 ),
 .UNSPECIFIED. ) ;
#1330 = CARTESIAN_POINT ( 'NONE',  ( 14.08771324027146754, 22.24999999999998579, 57.80000000000001137 ) ) ;
#1331 = ORIENTED_EDGE ( 'NONE', *, *, #1919, .T. ) ;
#1332 = VECTOR ( 'NONE', #591, 1000.000000000000000 ) ;
#1333 = CARTESIAN_POINT ( 'NONE',  ( 22.00000000000000355, 6.999999999999992895, 19.99999999999999645 ) ) ;
#1334 = VECTOR ( 'NONE', #2026, 1000.000000000000000 ) ;
#1335 = ORIENTED_EDGE ( 'NONE', *, *, #1000, .F. ) ;
#1336 = ORIENTED_EDGE ( 'NONE', *, *, #2428, .F. ) ;
#1337 = VERTEX_POINT ( 'NONE', #1743 ) ;
#1338 = DIRECTION ( 'NONE',  ( -0.000000000000000000, -0.000000000000000000, -1.000000000000000000 ) ) ;
#1339 = DIRECTION ( 'NONE',  ( -0.5000000000000001110, -0.8660254037844385966, 0.000000000000000000 ) ) ;
#1340 = LINE ( 'NONE', #1510, #996 ) ;
#1341 = PLANE ( 'NONE',  #1133 ) ;
#1342 = CARTESIAN_POINT ( 'NONE',  ( -21.00000000000000000, 3.999999999999988010, 4.000000000000003553 ) ) ;
#1343 = CARTESIAN_POINT ( 'NONE',  ( 10.00000000000000178, 3.999999999999995559, 57.00000000000000711 ) ) ;
#1344 = ORIENTED_EDGE ( 'NONE', *, *, #1498, .T. ) ;
#1345 = CARTESIAN_POINT ( 'NONE',  ( -9.324573519457057813, 19.49999999999998579, 60.30000000000001137 ) ) ;
#1346 = EDGE_LOOP ( 'NONE', ( #1112, #1827, #827, #1222 ) ) ;
#1347 = VERTEX_POINT ( 'NONE', #1529 ) ;
#1348 = CARTESIAN_POINT ( 'NONE',  ( 22.00000000000000355, 4.499999999999993783, 45.00000000000000711 ) ) ;
#1349 = VECTOR ( 'NONE', #1909, 1000.000000000000000 ) ;
#1350 = DIRECTION ( 'NONE',  ( 0.000000000000000000, 1.000000000000000000, -0.000000000000000000 ) ) ;
#1351 = CIRCLE ( 'NONE', #92, 5.000000000000000888 ) ;
#1352 = EDGE_CURVE ( 'NONE', #2472, #391, #2203, .T. ) ;
#1353 = EDGE_CURVE ( 'NONE', #170, #1260, #733, .T. ) ;
#1354 = AXIS2_PLACEMENT_3D ( 'NONE', #1092, #2295, #279 ) ;
#1355 = CARTESIAN_POINT ( 'NONE',  ( 14.04999999999999893, 19.49999999999998224, 70.60000000000000853 ) ) ;
#1356 = DIRECTION ( 'NONE',  ( -0.000000000000000000, -0.000000000000000000, -1.000000000000000000 ) ) ;
#1357 = LINE ( 'NONE', #2460, #959 ) ;
#1358 = ORIENTED_EDGE ( 'NONE', *, *, #289, .T. ) ;
#1359 = ORIENTED_EDGE ( 'NONE', *, *, #1582, .T. ) ;
#1360 = DIRECTION ( 'NONE',  ( 1.000000000000000000, 0.000000000000000000, 0.000000000000000000 ) ) ;
#1361 = ORIENTED_EDGE ( 'NONE', *, *, #1566, .F. ) ;
#1362 = VERTEX_POINT ( 'NONE', #1758 ) ;
#1363 = EDGE_LOOP ( 'NONE', ( #2610, #924, #69, #1866 ) ) ;
#1364 = VECTOR ( 'NONE', #1146, 1000.000000000000114 ) ;
#1365 = DIRECTION ( 'NONE',  ( 0.000000000000000000, 1.000000000000000000, 0.000000000000000000 ) ) ;
#1366 = DIRECTION ( 'NONE',  ( 1.000000000000000000, 0.000000000000000000, 0.000000000000000000 ) ) ;
#1367 = VECTOR ( 'NONE', #659, 1000.000000000000000 ) ;
#1368 = CARTESIAN_POINT ( 'NONE',  ( -10.91228675972852713, 22.24999999999998579, 57.80000000000001137 ) ) ;
#1369 = EDGE_CURVE ( 'NONE', #1316, #620, #1056, .T. ) ;
#1370 = EDGE_CURVE ( 'NONE', #2525, #2640, #2363, .T. ) ;
#1371 = LINE ( 'NONE', #168, #1332 ) ;
#1372 = ORIENTED_EDGE ( 'NONE', *, *, #2550, .T. ) ;
#1373 = EDGE_CURVE ( 'NONE', #2111, #83, #104, .T. ) ;
#1374 = CYLINDRICAL_SURFACE ( 'NONE', #1307, 1.549999999999995826 ) ;
#1375 = ORIENTED_EDGE ( 'NONE', *, *, #956, .F. ) ;
#1376 = ORIENTED_EDGE ( 'NONE', *, *, #791, .T. ) ;
#1377 = PLANE ( 'NONE',  #249 ) ;
#1378 = ORIENTED_EDGE ( 'NONE', *, *, #2077, .F. ) ;
#1379 = DIRECTION ( 'NONE',  ( 1.000000000000000000, 0.000000000000000000, 0.000000000000000000 ) ) ;
#1380 = CARTESIAN_POINT ( 'NONE',  ( -25.00000000000000000, 3.999999999999990674, 0.000000000000000000 ) ) ;
#1381 = VERTEX_POINT ( 'NONE', #2400 ) ;
#1382 = DIRECTION ( 'NONE',  ( -0.000000000000000000, -0.000000000000000000, -1.000000000000000000 ) ) ;
#1383 = FACE_OUTER_BOUND ( 'NONE', #256, .T. ) ;
#1384 = ORIENTED_EDGE ( 'NONE', *, *, #746, .F. ) ;
#1385 = ORIENTED_EDGE ( 'NONE', *, *, #1302, .T. ) ;
#1386 = EDGE_CURVE ( 'NONE', #2472, #2124, #1351, .T. ) ;
#1387 = EDGE_CURVE ( 'NONE', #2154, #2680, #78, .T. ) ;
#1388 = LINE ( 'NONE', #1348, #2678 ) ;
#1389 = DIRECTION ( 'NONE',  ( -0.4999999999999999445, 0.8660254037844385966, 0.000000000000000000 ) ) ;
#1390 = CARTESIAN_POINT ( 'NONE',  ( 0.000000000000000000, 0.000000000000000000, 0.000000000000000000 ) ) ;
#1391 = FACE_OUTER_BOUND ( 'NONE', #2452, .T. ) ;
#1392 = EDGE_LOOP ( 'NONE', ( #2449, #2237, #2284, #1767, #2153, #208 ) ) ;
#1393 = FACE_OUTER_BOUND ( 'NONE', #2456, .T. ) ;
#1394 = CYLINDRICAL_SURFACE ( 'NONE', #748, 3.099999999999919709 ) ;
#1395 = EDGE_LOOP ( 'NONE', ( #1751, #2436, #986, #2426 ) ) ;
#1396 = CARTESIAN_POINT ( 'NONE',  ( -12.49999999999999822, 19.49999999999998224, -0.001000000000001000089 ) ) ;
#1397 = ADVANCED_FACE ( 'NONE', ( #2359 ), #1341, .F. ) ;
#1398 = EDGE_CURVE ( 'NONE', #2300, #1459, #2430, .T. ) ;
#1399 = LINE ( 'NONE', #771, #1224 ) ;
#1400 = DIRECTION ( 'NONE',  ( -8.673617379884035472E-17, -1.000000000000000000, -0.000000000000000000 ) ) ;
#1401 = CARTESIAN_POINT ( 'NONE',  ( -15.67542648054294219, 19.49999999999998224, 57.80000000000001137 ) ) ;
#1402 = ORIENTED_EDGE ( 'NONE', *, *, #1990, .F. ) ;
#1403 = VECTOR ( 'NONE', #666, 1000.000000000000000 ) ;
#1404 = DIRECTION ( 'NONE',  ( -1.000000000000000000, 0.000000000000000000, 0.000000000000000000 ) ) ;
#1405 = ORIENTED_EDGE ( 'NONE', *, *, #234, .T. ) ;
#1406 = VERTEX_POINT ( 'NONE', #332 ) ;
#1407 = ADVANCED_FACE ( 'NONE', ( #1327 ), #1729, .T. ) ;
#1408 = DIRECTION ( 'NONE',  ( 1.000000000000000000, 0.000000000000000000, 0.000000000000000000 ) ) ;
#1409 = DIRECTION ( 'NONE',  ( 0.000000000000000000, 0.000000000000000000, -1.000000000000000000 ) ) ;
#1410 = ADVANCED_FACE ( 'NONE', ( #1717, #1160 ), #62, .T. ) ;
#1411 = EDGE_CURVE ( 'NONE', #2317, #113, #693, .T. ) ;
#1412 = DIRECTION ( 'NONE',  ( -0.000000000000000000, -0.000000000000000000, 1.000000000000000000 ) ) ;
#1413 = EDGE_LOOP ( 'NONE', ( #2228, #563, #1490, #912 ) ) ;
#1414 = VECTOR ( 'NONE', #1724, 1000.000000000000000 ) ;
#1415 = CIRCLE ( 'NONE', #2500, 3.099999999999919709 ) ;
#1416 = CARTESIAN_POINT ( 'NONE',  ( 14.08771324027147287, 16.74999999999998224, 60.30000000000001137 ) ) ;
#1417 = DIRECTION ( 'NONE',  ( -0.000000000000000000, -0.000000000000000000, -1.000000000000000000 ) ) ;
#1418 = ORIENTED_EDGE ( 'NONE', *, *, #560, .T. ) ;
#1419 = ORIENTED_EDGE ( 'NONE', *, *, #1899, .T. ) ;
#1420 = CARTESIAN_POINT ( 'NONE',  ( -22.00000000000000355, 4.499999999999993783, 45.00000000000000711 ) ) ;
#1421 = DIRECTION ( 'NONE',  ( -0.000000000000000000, -0.000000000000000000, 1.000000000000000000 ) ) ;
#1422 = DIRECTION ( 'NONE',  ( -1.000000000000000000, 0.000000000000000000, 0.000000000000000000 ) ) ;
#1423 = AXIS2_PLACEMENT_3D ( 'NONE', #1834, #1544, #1745 ) ;
#1424 = STYLED_ITEM ( 'NONE', ( #153 ), #182 ) ;
#1425 = EDGE_CURVE ( 'NONE', #633, #2405, #721, .T. ) ;
#1426 = ADVANCED_FACE ( 'NONE', ( #2372 ), #2173, .F. ) ;
#1427 = CARTESIAN_POINT ( 'NONE',  ( -9.324573519457057813, 19.49999999999998579, 57.80000000000001137 ) ) ;
#1428 = ORIENTED_EDGE ( 'NONE', *, *, #607, .T. ) ;
#1429 = VERTEX_POINT ( 'NONE', #961 ) ;
#1430 = AXIS2_PLACEMENT_3D ( 'NONE', #1707, #2001, #923 ) ;
#1431 = FACE_OUTER_BOUND ( 'NONE', #2096, .T. ) ;
#1432 = DIRECTION ( 'NONE',  ( 1.000000000000000000, 1.040834085586084257E-16, -1.734723475976807094E-17 ) ) ;
#1433 = CARTESIAN_POINT ( 'NONE',  ( -21.00000000000000000, 0.000000000000000000, 4.000000000000003553 ) ) ;
#1434 = ORIENTED_EDGE ( 'NONE', *, *, #1785, .F. ) ;
#1435 = VECTOR ( 'NONE', #2272, 1000.000000000000000 ) ;
#1436 = ORIENTED_EDGE ( 'NONE', *, *, #305, .F. ) ;
#1437 = CARTESIAN_POINT ( 'NONE',  ( 20.00000000000000000, 26.99999999999998934, 68.50798724079689350 ) ) ;
#1438 = CYLINDRICAL_SURFACE ( 'NONE', #450, 2.749999999999999112 ) ;
#1439 = VECTOR ( 'NONE', #709, 1000.000000000000000 ) ;
#1440 = EDGE_LOOP ( 'NONE', ( #1486, #1331, #1254, #2683 ) ) ;
#1441 = CARTESIAN_POINT ( 'NONE',  ( 2.411265631607761467E-15, 26.99999999999999289, 0.000000000000000000 ) ) ;
#1442 = DIRECTION ( 'NONE',  ( -0.8660254037844388186, -0.4999999999999998335, 0.000000000000000000 ) ) ;
#1443 = ORIENTED_EDGE ( 'NONE', *, *, #1713, .T. ) ;
#1444 = EDGE_LOOP ( 'NONE', ( #2352, #1979, #2060, #203, #700, #229, #2590, #2010 ) ) ;
#1445 = CARTESIAN_POINT ( 'NONE',  ( 22.00000000000000355, 4.499999999999993783, 19.99999999999999645 ) ) ;
#1446 = DIRECTION ( 'NONE',  ( -0.000000000000000000, -0.000000000000000000, -1.000000000000000000 ) ) ;
#1447 = ORIENTED_EDGE ( 'NONE', *, *, #869, .T. ) ;
#1448 = ORIENTED_EDGE ( 'NONE', *, *, #890, .T. ) ;
#1449 = VERTEX_POINT ( 'NONE', #2617 ) ;
#1450 = DIRECTION ( 'NONE',  ( -0.000000000000000000, -0.000000000000000000, 1.000000000000000000 ) ) ;
#1451 = VECTOR ( 'NONE', #1626, 1000.000000000000000 ) ;
#1452 = DIRECTION ( 'NONE',  ( 0.000000000000000000, -1.000000000000000000, 0.000000000000000000 ) ) ;
#1453 = CARTESIAN_POINT ( 'NONE',  ( -14.08771324027147287, 16.74999999999998224, 60.30000000000001137 ) ) ;
#1454 = CARTESIAN_POINT ( 'NONE',  ( -22.54999999999999716, 1.613292832658426900E-16, 66.00000000000000000 ) ) ;
#1455 = EDGE_LOOP ( 'NONE', ( #1139, #1099 ) ) ;
#1456 = CARTESIAN_POINT ( 'NONE',  ( 10.94999999999999929, 19.49999999999998224, -0.001000000000001000089 ) ) ;
#1457 = CARTESIAN_POINT ( 'NONE',  ( -22.00000000000000355, 6.999999999999992895, 20.00000000000000000 ) ) ;
#1458 = FACE_OUTER_BOUND ( 'NONE', #2167, .T. ) ;
#1459 = VERTEX_POINT ( 'NONE', #763 ) ;
#1460 = EDGE_CURVE ( 'NONE', #1814, #2621, #1520, .T. ) ;
#1461 = CARTESIAN_POINT ( 'NONE',  ( 22.18507385439404800, 26.50246706015141029, 63.56462650064265318 ) ) ;
#1462 = ADVANCED_FACE ( 'NONE', ( #1304 ), #1736, .F. ) ;
#1463 = FACE_OUTER_BOUND ( 'NONE', #2652, .T. ) ;
#1464 = FACE_OUTER_BOUND ( 'NONE', #1551, .T. ) ;
#1465 = DIRECTION ( 'NONE',  ( -8.673617379884035472E-17, -1.000000000000000000, 0.000000000000000000 ) ) ;
#1466 = CARTESIAN_POINT ( 'NONE',  ( 23.55562191383907944, 25.51628759443908123, 66.89951071166954932 ) ) ;
#1467 = EDGE_LOOP ( 'NONE', ( #1711, #1573 ) ) ;
#1468 = CARTESIAN_POINT ( 'NONE',  ( -19.45000000000000639, -1.613292832658426900E-16, 66.00000000000000000 ) ) ;
#1469 = CARTESIAN_POINT ( 'NONE',  ( -21.57157578514267371, 26.75215649051107647, 63.35176893538218934 ) ) ;
#1470 = ORIENTED_EDGE ( 'NONE', *, *, #1829, .F. ) ;
#1471 = VECTOR ( 'NONE', #1726, 1000.000000000000000 ) ;
#1472 = AXIS2_PLACEMENT_3D ( 'NONE', #877, #487, #441 ) ;
#1473 = FACE_OUTER_BOUND ( 'NONE', #1920, .T. ) ;
#1474 = CARTESIAN_POINT ( 'NONE',  ( -22.00000000000000355, 4.499999999999993783, 20.00000000000000000 ) ) ;
#1475 = LINE ( 'NONE', #2269, #1706 ) ;
#1476 = EDGE_CURVE ( 'NONE', #21, #1521, #2520, .T. ) ;
#1477 = EDGE_CURVE ( 'NONE', #1449, #868, #698, .T. ) ;
#1478 = LINE ( 'NONE', #26, #1730 ) ;
#1479 = ADVANCED_FACE ( 'NONE', ( #1272, #866 ), #2138, .F. ) ;
#1480 = DIRECTION ( 'NONE',  ( 1.040834085586084257E-16, 1.000000000000000000, -0.000000000000000000 ) ) ;
#1481 = LINE ( 'NONE', #455, #183 ) ;
#1482 = AXIS2_PLACEMENT_3D ( 'NONE', #1969, #1908, #2382 ) ;
#1483 = CARTESIAN_POINT ( 'NONE',  ( 22.00000000000000355, 6.999999999999992895, 45.00000000000000711 ) ) ;
#1484 = DIRECTION ( 'NONE',  ( 0.4999999999999996114, -0.8660254037844389297, 0.000000000000000000 ) ) ;
#1485 = CARTESIAN_POINT ( 'NONE',  ( -20.78455599334525417, 26.93941332049845627, 63.30614127404310665 ) ) ;
#1486 = ORIENTED_EDGE ( 'NONE', *, *, #1398, .F. ) ;
#1487 = AXIS2_PLACEMENT_3D ( 'NONE', #197, #1873, #12 ) ;
#1488 = CARTESIAN_POINT ( 'NONE',  ( -10.91228675972853068, 16.74999999999998224, 60.30000000000001137 ) ) ;
#1489 = ORIENTED_EDGE ( 'NONE', *, *, #1118, .F. ) ;
#1490 = ORIENTED_EDGE ( 'NONE', *, *, #1917, .F. ) ;
#1491 = CARTESIAN_POINT ( 'NONE',  ( -23.26998270490222254, 25.78497537281305796, 67.47718637306410017 ) ) ;
#1492 = LINE ( 'NONE', #2320, #1639 ) ;
#1493 = ADVANCED_FACE ( 'NONE', ( #2507 ), #1098, .F. ) ;
#1494 = DIRECTION ( 'NONE',  ( -1.000000000000000000, 1.040834085586086722E-16, 0.000000000000000000 ) ) ;
#1495 = CARTESIAN_POINT ( 'NONE',  ( 12.49999999999999822, 19.49999999999998224, 57.80000000000001137 ) ) ;
#1496 = CARTESIAN_POINT ( 'NONE',  ( -24.99999999999999645, 26.99999999999999645, 57.00000000000000711 ) ) ;
#1497 = EDGE_CURVE ( 'NONE', #337, #1705, #915, .T. ) ;
#1498 = EDGE_CURVE ( 'NONE', #201, #1735, #2524, .T. ) ;
#1499 = CARTESIAN_POINT ( 'NONE',  ( 10.91228675972853068, 16.74999999999998224, 60.30000000000001137 ) ) ;
#1500 = DIRECTION ( 'NONE',  ( -0.000000000000000000, -0.000000000000000000, -1.000000000000000000 ) ) ;
#1501 = CARTESIAN_POINT ( 'NONE',  ( -23.27047024468928882, 25.78453789448220590, 64.52365683388732975 ) ) ;
#1502 = VERTEX_POINT ( 'NONE', #1690 ) ;
#1503 = CYLINDRICAL_SURFACE ( 'NONE', #1430, 2.700000000000001066 ) ;
#1504 = ORIENTED_EDGE ( 'NONE', *, *, #2414, .T. ) ;
#1505 = ORIENTED_EDGE ( 'NONE', *, *, #1956, .T. ) ;
#1506 = ORIENTED_EDGE ( 'NONE', *, *, #2399, .F. ) ;
#1507 = CARTESIAN_POINT ( 'NONE',  ( -22.37307132539892507, 26.40548285748429080, 68.33419294825662860 ) ) ;
#1508 = AXIS2_PLACEMENT_3D ( 'NONE', #1145, #555, #1781 ) ;
#1509 = PLANE ( 'NONE',  #2494 ) ;
#1510 = CARTESIAN_POINT ( 'NONE',  ( 22.54999999999999716, -7.100223187173071437E-15, 66.00000000000000000 ) ) ;
#1511 = DIRECTION ( 'NONE',  ( 0.000000000000000000, -1.000000000000000000, 0.000000000000000000 ) ) ;
#1512 = DIRECTION ( 'NONE',  ( 1.000000000000000000, 0.000000000000000000, 0.000000000000000000 ) ) ;
#1513 = AXIS2_PLACEMENT_3D ( 'NONE', #199, #2113, #1026 ) ;
#1514 = EDGE_CURVE ( 'NONE', #2288, #1502, #463, .T. ) ;
#1515 = EDGE_CURVE ( 'NONE', #1814, #336, #492, .T. ) ;
#1516 = FACE_BOUND ( 'NONE', #1585, .T. ) ;
#1517 = PLANE ( 'NONE',  #2048 ) ;
#1518 = CIRCLE ( 'NONE', #345, 1.549999999999999378 ) ;
#1519 = VECTOR ( 'NONE', #1480, 1000.000000000000000 ) ;
#1520 = LINE ( 'NONE', #670, #532 ) ;
#1521 = VERTEX_POINT ( 'NONE', #241 ) ;
#1522 = ORIENTED_EDGE ( 'NONE', *, *, #676, .F. ) ;
#1523 = ORIENTED_EDGE ( 'NONE', *, *, #629, .F. ) ;
#1524 = CARTESIAN_POINT ( 'NONE',  ( -21.12944854095596980, 26.87625464960216348, 68.70623377747776317 ) ) ;
#1525 = FACE_OUTER_BOUND ( 'NONE', #458, .T. ) ;
#1526 = ORIENTED_EDGE ( 'NONE', *, *, #424, .F. ) ;
#1527 = DIRECTION ( 'NONE',  ( 1.040834085586084257E-16, 1.000000000000000000, 0.000000000000000000 ) ) ;
#1528 = PRESENTATION_STYLE_ASSIGNMENT (( #707 ) ) ;
#1529 = CARTESIAN_POINT ( 'NONE',  ( 14.08771324027147287, 16.74999999999998224, 60.30000000000001137 ) ) ;
#1530 = CIRCLE ( 'NONE', #1180, 2.700000000000001066 ) ;
#1531 = CARTESIAN_POINT ( 'NONE',  ( 4.113620667976073619, 2.374999999999993339, 65.00000000000000000 ) ) ;
#1532 = PLANE ( 'NONE',  #2471 ) ;
#1533 = VERTEX_POINT ( 'NONE', #1317 ) ;
#1534 = EDGE_CURVE ( 'NONE', #522, #83, #1934, .T. ) ;
#1535 = CARTESIAN_POINT ( 'NONE',  ( 12.49999999999999822, 19.49999999999998224, 57.00000000000000711 ) ) ;
#1536 = ORIENTED_EDGE ( 'NONE', *, *, #2077, .T. ) ;
#1537 = ORIENTED_EDGE ( 'NONE', *, *, #1809, .F. ) ;
#1538 = CARTESIAN_POINT ( 'NONE',  ( 14.08771324027146754, 22.24999999999998579, 60.30000000000001137 ) ) ;
#1539 = VECTOR ( 'NONE', #1041, 1000.000000000000000 ) ;
#1540 = FACE_BOUND ( 'NONE', #1245, .T. ) ;
#1541 = ORIENTED_EDGE ( 'NONE', *, *, #1765, .F. ) ;
#1542 = DIRECTION ( 'NONE',  ( -0.2588190451025257355, -0.9659258262890668689, 4.489794735692514931E-18 ) ) ;
#1543 = DIRECTION ( 'NONE',  ( -1.000000000000000000, 1.040834085586084626E-16, 0.000000000000000000 ) ) ;
#1544 = DIRECTION ( 'NONE',  ( 0.8660254037844389297, 0.4999999999999996114, -0.000000000000000000 ) ) ;
#1545 = ORIENTED_EDGE ( 'NONE', *, *, #1847, .F. ) ;
#1546 = VECTOR ( 'NONE', #416, 1000.000000000000000 ) ;
#1547 = CARTESIAN_POINT ( 'NONE',  ( -15.67542648054294219, 19.49999999999998224, 60.30000000000001137 ) ) ;
#1548 = CIRCLE ( 'NONE', #290, 3.499999999999999556 ) ;
#1549 = ORIENTED_EDGE ( 'NONE', *, *, #254, .T. ) ;
#1550 = ORIENTED_EDGE ( 'NONE', *, *, #2256, .T. ) ;
#1551 = EDGE_LOOP ( 'NONE', ( #1822, #1950 ) ) ;
#1552 = DIRECTION ( 'NONE',  ( 1.000000000000000000, 0.000000000000000000, 0.000000000000000000 ) ) ;
#1553 = EDGE_CURVE ( 'NONE', #2288, #1234, #1286, .T. ) ;
#1554 = ADVANCED_FACE ( 'NONE', ( #1473, #714 ), #2554, .T. ) ;
#1555 = LINE ( 'NONE', #2159, #505 ) ;
#1556 = CARTESIAN_POINT ( 'NONE',  ( -12.49999999999999822, 19.49999999999998224, 57.00000000000000711 ) ) ;
#1557 = CARTESIAN_POINT ( 'NONE',  ( -12.14359353944902864, 11.99999999999999467, 0.000000000000000000 ) ) ;
#1558 = FACE_OUTER_BOUND ( 'NONE', #508, .T. ) ;
#1559 = ORIENTED_EDGE ( 'NONE', *, *, #1477, .T. ) ;
#1560 = LINE ( 'NONE', #146, #1334 ) ;
#1561 = ORIENTED_EDGE ( 'NONE', *, *, #2367, .T. ) ;
#1562 = EDGE_LOOP ( 'NONE', ( #2205, #99, #1898, #2685, #813, #625, #1359, #1053, #990, #2184 ) ) ;
#1563 = CYLINDRICAL_SURFACE ( 'NONE', #720, 1.549999999999999378 ) ;
#1564 = VECTOR ( 'NONE', #2371, 1000.000000000000227 ) ;
#1565 = VECTOR ( 'NONE', #538, 1000.000000000000000 ) ;
#1566 = EDGE_CURVE ( 'NONE', #1306, #1429, #2051, .T. ) ;
#1567 = EDGE_CURVE ( 'NONE', #716, #1260, #34, .T. ) ;
#1568 = CARTESIAN_POINT ( 'NONE',  ( 18.30000000000000426, 26.99999999999998934, 66.00000000000000000 ) ) ;
#1569 = SHAPE_DEFINITION_REPRESENTATION ( #294, #182 ) ;
#1570 = AXIS2_PLACEMENT_3D ( 'NONE', #892, #1060, #265 ) ;
#1571 = CARTESIAN_POINT ( 'NONE',  ( -2.886751345948125991, 14.49999999999998224, 65.00000000000000000 ) ) ;
#1572 = DIRECTION ( 'NONE',  ( 0.000000000000000000, 0.000000000000000000, 1.000000000000000000 ) ) ;
#1573 = ORIENTED_EDGE ( 'NONE', *, *, #1398, .T. ) ;
#1574 = DIRECTION ( 'NONE',  ( 8.673617379884035472E-17, 1.000000000000000000, -0.000000000000000000 ) ) ;
#1575 = ORIENTED_EDGE ( 'NONE', *, *, #559, .T. ) ;
#1576 = ORIENTED_EDGE ( 'NONE', *, *, #1917, .T. ) ;
#1577 = CARTESIAN_POINT ( 'NONE',  ( 22.00000000000000355, 6.999999999999992895, 45.00000000000000711 ) ) ;
#1578 = LINE ( 'NONE', #367, #1364 ) ;
#1579 = AXIS2_PLACEMENT_3D ( 'NONE', #618, #1452, #648 ) ;
#1580 = EDGE_CURVE ( 'NONE', #953, #95, #1720, .T. ) ;
#1581 = ADVANCED_FACE ( 'NONE', ( #883 ), #1503, .F. ) ;
#1582 = EDGE_CURVE ( 'NONE', #391, #491, #313, .T. ) ;
#1583 = CARTESIAN_POINT ( 'NONE',  ( 25.00000000000000000, 0.000000000000000000, 70.00000000000000000 ) ) ;
#1584 = CIRCLE ( 'NONE', #2158, 2.749999999999999112 ) ;
#1585 = EDGE_LOOP ( 'NONE', ( #1624, #1167 ) ) ;
#1586 = DIRECTION ( 'NONE',  ( 0.000000000000000000, -1.000000000000000000, 0.000000000000000000 ) ) ;
#1587 = VERTEX_POINT ( 'NONE', #965 ) ;
#1588 = CARTESIAN_POINT ( 'NONE',  ( 25.00000000000000000, 11.99999999999999289, 70.00000000000000000 ) ) ;
#1589 = DIRECTION ( 'NONE',  ( -0.000000000000000000, -0.000000000000000000, -1.000000000000000000 ) ) ;
#1590 =( NAMED_UNIT ( * ) SI_UNIT ( $, .STERADIAN. ) SOLID_ANGLE_UNIT ( ) );
#1591 = CARTESIAN_POINT ( 'NONE',  ( 21.00000000000000000, -6.938893903907228378E-15, 4.000000000000003553 ) ) ;
#1592 = ORIENTED_EDGE ( 'NONE', *, *, #192, .F. ) ;
#1593 = EDGE_CURVE ( 'NONE', #2124, #1587, #1977, .T. ) ;
#1594 = DIRECTION ( 'NONE',  ( 1.000000000000000000, 0.000000000000000000, 0.000000000000000000 ) ) ;
#1595 = CARTESIAN_POINT ( 'NONE',  ( 25.00000000000000000, 0.000000000000000000, 0.000000000000000000 ) ) ;
#1596 = ORIENTED_EDGE ( 'NONE', *, *, #645, .T. ) ;
#1597 = ORIENTED_EDGE ( 'NONE', *, *, #1211, .T. ) ;
#1598 = AXIS2_PLACEMENT_3D ( 'NONE', #974, #2656, #2013 ) ;
#1599 = PLANE ( 'NONE',  #2122 ) ;
#1600 = CYLINDRICAL_SURFACE ( 'NONE', #1144, 1.549999999999999378 ) ;
#1601 = CIRCLE ( 'NONE', #2293, 1.549999999999999378 ) ;
#1602 = CARTESIAN_POINT ( 'NONE',  ( 10.91228675972853068, 16.74999999999998224, 57.80000000000001137 ) ) ;
#1603 = COLOUR_RGB ( '',1.000000000000000000, 1.000000000000000000, 1.000000000000000000 ) ;
#1604 = VECTOR ( 'NONE', #750, 1000.000000000000000 ) ;
#1605 = CARTESIAN_POINT ( 'NONE',  ( 25.00000000000000000, 11.99999999999999289, 70.00000000000000000 ) ) ;
#1606 = VERTEX_POINT ( 'NONE', #1764 ) ;
#1607 = ORIENTED_EDGE ( 'NONE', *, *, #253, .F. ) ;
#1608 = EDGE_LOOP ( 'NONE', ( #989, #2592, #2329, #1673 ) ) ;
#1609 = CARTESIAN_POINT ( 'NONE',  ( -21.00000000000000000, 14.99999999999999645, 66.00000000000000000 ) ) ;
#1610 = DIRECTION ( 'NONE',  ( 0.000000000000000000, 1.000000000000000000, 0.000000000000000000 ) ) ;
#1611 = ADVANCED_FACE ( 'NONE', ( #725 ), #754, .T. ) ;
#1612 = CARTESIAN_POINT ( 'NONE',  ( -18.29999999999999716, 26.99999999999999645, 66.00000000000000000 ) ) ;
#1613 = CARTESIAN_POINT ( 'NONE',  ( 22.87261191937726679, 26.09615314465633418, 67.95622711515888170 ) ) ;
#1614 = LINE ( 'NONE', #2222, #760 ) ;
#1615 = FACE_OUTER_BOUND ( 'NONE', #360, .T. ) ;
#1616 = AXIS2_PLACEMENT_3D ( 'NONE', #128, #2688, #1205 ) ;
#1617 = DIRECTION ( 'NONE',  ( 0.5000000000000001110, 0.8660254037844385966, 0.000000000000000000 ) ) ;
#1618 = ORIENTED_EDGE ( 'NONE', *, *, #1769, .F. ) ;
#1619 = ORIENTED_EDGE ( 'NONE', *, *, #2017, .T. ) ;
#1620 = UNCERTAINTY_MEASURE_WITH_UNIT (LENGTH_MEASURE( 1.000000000000000082E-05 ), #578, 'distance_accuracy_value', 'NONE');
#1621 = VECTOR ( 'NONE', #1109, 1000.000000000000000 ) ;
#1622 = CARTESIAN_POINT ( 'NONE',  ( 14.08771324027147287, 16.74999999999998224, 60.30000000000001137 ) ) ;
#1623 = EDGE_LOOP ( 'NONE', ( #1760, #1258, #479, #1019 ) ) ;
#1624 = ORIENTED_EDGE ( 'NONE', *, *, #1036, .F. ) ;
#1625 = ORIENTED_EDGE ( 'NONE', *, *, #1369, .T. ) ;
#1626 = DIRECTION ( 'NONE',  ( -1.000000000000000000, 1.040834085586084257E-16, -0.000000000000000000 ) ) ;
#1627 = CARTESIAN_POINT ( 'NONE',  ( -25.00000000000000000, 11.99999999999999289, 70.00000000000000000 ) ) ;
#1628 = ADVANCED_FACE ( 'NONE', ( #738 ), #1374, .F. ) ;
#1629 = DIRECTION ( 'NONE',  ( -0.000000000000000000, -0.000000000000000000, 1.000000000000000000 ) ) ;
#1630 = DIRECTION ( 'NONE',  ( -0.000000000000000000, -0.000000000000000000, 1.000000000000000000 ) ) ;
#1631 = ORIENTED_EDGE ( 'NONE', *, *, #1021, .T. ) ;
#1632 = VECTOR ( 'NONE', #1129, 1000.000000000000000 ) ;
#1633 = LINE ( 'NONE', #1622, #513 ) ;
#1634 = CARTESIAN_POINT ( 'NONE',  ( 12.14359353944902864, 11.99999999999999822, 0.000000000000000000 ) ) ;
#1635 = CYLINDRICAL_SURFACE ( 'NONE', #1640, 3.500000000000001332 ) ;
#1636 = ORIENTED_EDGE ( 'NONE', *, *, #1370, .F. ) ;
#1637 = DIRECTION ( 'NONE',  ( 0.000000000000000000, 0.000000000000000000, 1.000000000000000000 ) ) ;
#1638 = CARTESIAN_POINT ( 'NONE',  ( 2.886751345948131320, 24.49999999999999289, 65.00000000000000000 ) ) ;
#1639 = VECTOR ( 'NONE', #1223, 1000.000000000000000 ) ;
#1640 = AXIS2_PLACEMENT_3D ( 'NONE', #1826, #2468, #2287 ) ;
#1641 = ORIENTED_EDGE ( 'NONE', *, *, #772, .T. ) ;
#1642 = DIRECTION ( 'NONE',  ( -1.000000000000000000, 0.000000000000000000, 0.000000000000000000 ) ) ;
#1643 = EDGE_CURVE ( 'NONE', #1015, #1156, #2424, .T. ) ;
#1644 = COLOUR_RGB ( '',1.000000000000000000, 1.000000000000000000, 1.000000000000000000 ) ;
#1645 = FACE_OUTER_BOUND ( 'NONE', #2633, .T. ) ;
#1646 = VERTEX_POINT ( 'NONE', #2608 ) ;
#1647 = EDGE_CURVE ( 'NONE', #2058, #2238, #749, .T. ) ;
#1648 = EDGE_LOOP ( 'NONE', ( #2671, #2150, #1978, #1199 ) ) ;
#1649 = DIRECTION ( 'NONE',  ( 0.5000000000000003331, -0.8660254037844383745, 0.000000000000000000 ) ) ;
#1650 = ORIENTED_EDGE ( 'NONE', *, *, #385, .F. ) ;
#1651 = EDGE_LOOP ( 'NONE', ( #702, #1436, #1215, #2659, #2645, #1178, #1336, #1776, #606, #804, #145, #2453 ) ) ;
#1652 = DIRECTION ( 'NONE',  ( -1.000000000000000000, -0.000000000000000000, -0.000000000000000000 ) ) ;
#1653 = DIRECTION ( 'NONE',  ( 1.000000000000000000, 0.000000000000000000, 0.000000000000000000 ) ) ;
#1654 = VECTOR ( 'NONE', #2084, 1000.000000000000000 ) ;
#1655 = CARTESIAN_POINT ( 'NONE',  ( 20.00000000000000000, 26.99999999999999289, 70.00000000000000000 ) ) ;
#1656 = PLANE ( 'NONE',  #964 ) ;
#1657 = DIRECTION ( 'NONE',  ( -0.000000000000000000, -0.000000000000000000, -1.000000000000000000 ) ) ;
#1658 = ADVANCED_FACE ( 'NONE', ( #1393 ), #2404, .F. ) ;
#1659 = ADVANCED_FACE ( 'NONE', ( #361 ), #1188, .F. ) ;
#1660 = CARTESIAN_POINT ( 'NONE',  ( 14.08771324027147287, 16.74999999999998224, 57.80000000000001137 ) ) ;
#1661 = LINE ( 'NONE', #2496, #957 ) ;
#1662 = ORIENTED_EDGE ( 'NONE', *, *, #825, .T. ) ;
#1663 = CARTESIAN_POINT ( 'NONE',  ( 21.46351373135062701, 26.78241632564090935, 63.33771347022364040 ) ) ;
#1664 = VECTOR ( 'NONE', #74, 1000.000000000000000 ) ;
#1665 = DIRECTION ( 'NONE',  ( -1.000000000000000000, 0.000000000000000000, 0.000000000000000000 ) ) ;
#1666 = LINE ( 'NONE', #1263, #2214 ) ;
#1667 = AXIS2_PLACEMENT_3D ( 'NONE', #118, #1137, #1122 ) ;
#1668 = VECTOR ( 'NONE', #2415, 1000.000000000000000 ) ;
#1669 = DIRECTION ( 'NONE',  ( -1.000000000000000000, 0.000000000000000000, 0.000000000000000000 ) ) ;
#1670 = DIRECTION ( 'NONE',  ( 0.000000000000000000, -0.000000000000000000, 1.000000000000000000 ) ) ;
#1671 = DIRECTION ( 'NONE',  ( 2.602085213965212121E-16, -1.000000000000000000, 0.000000000000000000 ) ) ;
#1672 = LINE ( 'NONE', #907, #2000 ) ;
#1673 = ORIENTED_EDGE ( 'NONE', *, *, #525, .T. ) ;
#1674 = EDGE_CURVE ( 'NONE', #1234, #149, #2207, .T. ) ;
#1675 = EDGE_CURVE ( 'NONE', #1114, #1008, #2591, .T. ) ;
#1676 = DIRECTION ( 'NONE',  ( -1.000000000000000000, 0.000000000000000000, 0.000000000000000000 ) ) ;
#1677 = ORIENTED_EDGE ( 'NONE', *, *, #644, .T. ) ;
#1678 = CARTESIAN_POINT ( 'NONE',  ( -25.00000000000000000, 3.999999999999995559, 57.00000000000000711 ) ) ;
#1679 = CARTESIAN_POINT ( 'NONE',  ( -23.69999999999999574, 25.36303434416004876, 66.00000000000000000 ) ) ;
#1680 = CARTESIAN_POINT ( 'NONE',  ( -12.49999999999999822, 19.49999999999998224, 57.80000000000001137 ) ) ;
#1681 = DIRECTION ( 'NONE',  ( -0.4999999999999999445, -0.8660254037844385966, -0.000000000000000000 ) ) ;
#1682 = CARTESIAN_POINT ( 'NONE',  ( -21.00000000000000000, 0.000000000000000000, 4.000000000000003553 ) ) ;
#1683 = CIRCLE ( 'NONE', #528, 1.549999999999995826 ) ;
#1684 = CARTESIAN_POINT ( 'NONE',  ( 20.44128766383576590, 26.98583929016895766, 68.65160410828772797 ) ) ;
#1685 = AXIS2_PLACEMENT_3D ( 'NONE', #1943, #1091, #75 ) ;
#1686 = VECTOR ( 'NONE', #2331, 1000.000000000000000 ) ;
#1687 = CARTESIAN_POINT ( 'NONE',  ( 10.91228675972853068, 16.74999999999998224, 60.30000000000001137 ) ) ;
#1688 = DIRECTION ( 'NONE',  ( 0.000000000000000000, -0.000000000000000000, 1.000000000000000000 ) ) ;
#1689 = AXIS2_PLACEMENT_3D ( 'NONE', #905, #116, #2189 ) ;
#1690 = CARTESIAN_POINT ( 'NONE',  ( 25.00000000000000000, 6.999999999999992895, 19.99999999999999645 ) ) ;
#1691 = ORIENTED_EDGE ( 'NONE', *, *, #1460, .T. ) ;
#1692 = ORIENTED_EDGE ( 'NONE', *, *, #1154, .T. ) ;
#1693 = VECTOR ( 'NONE', #605, 1000.000000000000000 ) ;
#1694 = LINE ( 'NONE', #1323, #2463 ) ;
#1695 = EDGE_CURVE ( 'NONE', #985, #1889, #1560, .T. ) ;
#1696 = EDGE_CURVE ( 'NONE', #1646, #124, #1176, .T. ) ;
#1697 = DIRECTION ( 'NONE',  ( 0.000000000000000000, 0.000000000000000000, 1.000000000000000000 ) ) ;
#1698 = LINE ( 'NONE', #1953, #1940 ) ;
#1699 = CARTESIAN_POINT ( 'NONE',  ( -22.00000000000000355, 6.999999999999992895, 20.00000000000000000 ) ) ;
#1700 = DIRECTION ( 'NONE',  ( 1.040834085586084257E-16, 1.000000000000000000, -0.000000000000000000 ) ) ;
#1701 = VECTOR ( 'NONE', #2409, 1000.000000000000000 ) ;
#1702 = DIRECTION ( 'NONE',  ( -0.8660254037844384856, 0.5000000000000004441, 0.000000000000000000 ) ) ;
#1703 = LINE ( 'NONE', #1314, #623 ) ;
#1704 = CARTESIAN_POINT ( 'NONE',  ( -25.00000000000000000, 4.499999999999993783, 45.00000000000000711 ) ) ;
#1705 = VERTEX_POINT ( 'NONE', #326 ) ;
#1706 = VECTOR ( 'NONE', #1859, 1000.000000000000000 ) ;
#1707 = CARTESIAN_POINT ( 'NONE',  ( 21.00000000000000355, 14.99999999999998934, 66.00000000000000000 ) ) ;
#1708 = ORIENTED_EDGE ( 'NONE', *, *, #1425, .F. ) ;
#1709 = ORIENTED_EDGE ( 'NONE', *, *, #712, .F. ) ;
#1710 = VERTEX_POINT ( 'NONE', #2378 ) ;
#1711 = ORIENTED_EDGE ( 'NONE', *, *, #2641, .T. ) ;
#1712 = CARTESIAN_POINT ( 'NONE',  ( -22.71630093989087484, 26.20255350078572931, 68.09477747459088448 ) ) ;
#1713 = EDGE_CURVE ( 'NONE', #953, #1814, #335, .T. ) ;
#1714 = EDGE_CURVE ( 'NONE', #2434, #2064, #561, .T. ) ;
#1715 = CARTESIAN_POINT ( 'NONE',  ( -9.999999999999998224, 3.999999999999993339, 57.00000000000000711 ) ) ;
#1716 = DIRECTION ( 'NONE',  ( -0.2588190451025261241, 0.9659258262890668689, 0.000000000000000000 ) ) ;
#1717 = FACE_BOUND ( 'NONE', #765, .T. ) ;
#1718 = CARTESIAN_POINT ( 'NONE',  ( 0.000000000000000000, 0.000000000000000000, 70.00000000000000000 ) ) ;
#1719 = CARTESIAN_POINT ( 'NONE',  ( 21.00000000000000000, -6.938893903907228378E-15, 66.00000000000000000 ) ) ;
#1720 = LINE ( 'NONE', #2123, #42 ) ;
#1721 = ORIENTED_EDGE ( 'NONE', *, *, #2035, .T. ) ;
#1722 = EDGE_LOOP ( 'NONE', ( #2422, #1361, #1385, #2413 ) ) ;
#1723 = ORIENTED_EDGE ( 'NONE', *, *, #2444, .F. ) ;
#1724 = DIRECTION ( 'NONE',  ( -0.000000000000000000, -0.000000000000000000, -1.000000000000000000 ) ) ;
#1725 = DIRECTION ( 'NONE',  ( -0.4999999999999996669, 0.8660254037844388186, 0.000000000000000000 ) ) ;
#1726 = DIRECTION ( 'NONE',  ( -0.000000000000000000, -0.000000000000000000, -1.000000000000000000 ) ) ;
#1727 = FILL_AREA_STYLE ('',( #2562 ) ) ;
#1728 = PRESENTATION_LAYER_ASSIGNMENT (  '', '', ( #1001 ) ) ;
#1729 = CYLINDRICAL_SURFACE ( 'NONE', #309, 5.000000000000000888 ) ;
#1730 = VECTOR ( 'NONE', #858, 1000.000000000000000 ) ;
#1731 = ADVANCED_FACE ( 'NONE', ( #1988 ), #347, .T. ) ;
#1732 = DIRECTION ( 'NONE',  ( -0.8660254037844387076, -0.5000000000000001110, 0.000000000000000000 ) ) ;
#1733 = VECTOR ( 'NONE', #174, 1000.000000000000000 ) ;
#1734 = CARTESIAN_POINT ( 'NONE',  ( -20.21773294626919437, 27.00000000000000000, 63.40519694821040986 ) ) ;
#1735 = VERTEX_POINT ( 'NONE', #1345 ) ;
#1736 = PLANE ( 'NONE',  #1002 ) ;
#1737 = ORIENTED_EDGE ( 'NONE', *, *, #2642, .F. ) ;
#1738 = ORIENTED_EDGE ( 'NONE', *, *, #1582, .F. ) ;
#1739 = VECTOR ( 'NONE', #896, 1000.000000000000000 ) ;
#1740 = CARTESIAN_POINT ( 'NONE',  ( -12.49999999999999822, 19.49999999999998224, 70.00000000000000000 ) ) ;
#1741 = DIRECTION ( 'NONE',  ( 0.000000000000000000, 0.000000000000000000, 1.000000000000000000 ) ) ;
#1742 = DIRECTION ( 'NONE',  ( -1.000000000000000000, 0.000000000000000000, 0.000000000000000000 ) ) ;
#1743 = CARTESIAN_POINT ( 'NONE',  ( -9.000000000000000000, 19.49999999999998224, 57.80000000000001137 ) ) ;
#1744 = CARTESIAN_POINT ( 'NONE',  ( 10.91228675972852713, 22.24999999999998579, 60.30000000000001137 ) ) ;
#1745 = DIRECTION ( 'NONE',  ( -0.4999999999999996114, 0.8660254037844389297, 0.000000000000000000 ) ) ;
#1746 = ORIENTED_EDGE ( 'NONE', *, *, #1369, .F. ) ;
#1747 = EDGE_CURVE ( 'NONE', #1203, #790, #374, .T. ) ;
#1748 = EDGE_CURVE ( 'NONE', #2621, #716, #2655, .T. ) ;
#1749 = CARTESIAN_POINT ( 'NONE',  ( 21.00000000000000355, 14.99999999999998934, 66.00000000000000000 ) ) ;
#1750 = ORIENTED_EDGE ( 'NONE', *, *, #836, .F. ) ;
#1751 = ORIENTED_EDGE ( 'NONE', *, *, #1643, .F. ) ;
#1752 = EDGE_LOOP ( 'NONE', ( #523, #371, #1951, #194 ) ) ;
#1753 = FACE_OUTER_BOUND ( 'NONE', #671, .T. ) ;
#1754 = VECTOR ( 'NONE', #2274, 1000.000000000000000 ) ;
#1755 = LINE ( 'NONE', #291, #1664 ) ;
#1756 = ORIENTED_EDGE ( 'NONE', *, *, #155, .T. ) ;
#1757 = SURFACE_SIDE_STYLE ('',( #355 ) ) ;
#1758 = CARTESIAN_POINT ( 'NONE',  ( -25.00000000000000000, 0.000000000000000000, 0.000000000000000000 ) ) ;
#1759 = CARTESIAN_POINT ( 'NONE',  ( 5.773502691896262640, 19.49999999999998934, 65.00000000000000000 ) ) ;
#1760 = ORIENTED_EDGE ( 'NONE', *, *, #1373, .F. ) ;
#1761 = CARTESIAN_POINT ( 'NONE',  ( 21.00000000000000000, -6.938893903907228378E-15, 4.000000000000003553 ) ) ;
#1762 = ORIENTED_EDGE ( 'NONE', *, *, #2091, .T. ) ;
#1763 = VECTOR ( 'NONE', #1356, 1000.000000000000000 ) ;
#1764 = CARTESIAN_POINT ( 'NONE',  ( -10.91228675972853068, 16.74999999999998224, 60.30000000000001137 ) ) ;
#1765 = EDGE_CURVE ( 'NONE', #1005, #2670, #1071, .T. ) ;
#1766 = EDGE_LOOP ( 'NONE', ( #1536, #975 ) ) ;
#1767 = ORIENTED_EDGE ( 'NONE', *, *, #838, .F. ) ;
#1768 = FACE_OUTER_BOUND ( 'NONE', #2543, .T. ) ;
#1769 = EDGE_CURVE ( 'NONE', #631, #10, #1194, .T. ) ;
#1770 = PLANE ( 'NONE',  #544 ) ;
#1771 = CIRCLE ( 'NONE', #946, 3.099999999999919709 ) ;
#1772 = SURFACE_STYLE_USAGE ( .BOTH. , #1757 ) ;
#1773 = DIRECTION ( 'NONE',  ( 1.000000000000000000, 0.000000000000000000, 0.000000000000000000 ) ) ;
#1774 = DIRECTION ( 'NONE',  ( -1.000000000000000000, 1.040834085586084380E-16, 0.000000000000000000 ) ) ;
#1775 = ORIENTED_EDGE ( 'NONE', *, *, #403, .F. ) ;
#1776 = ORIENTED_EDGE ( 'NONE', *, *, #1212, .T. ) ;
#1777 = CARTESIAN_POINT ( 'NONE',  ( -25.00000000000000000, 21.99999999999999645, 70.00000000000000000 ) ) ;
#1778 = EDGE_LOOP ( 'NONE', ( #52, #701, #937, #329 ) ) ;
#1779 = ORIENTED_EDGE ( 'NONE', *, *, #1955, .F. ) ;
#1780 = ORIENTED_EDGE ( 'NONE', *, *, #1386, .F. ) ;
#1781 = DIRECTION ( 'NONE',  ( -0.4999999999999996114, -0.8660254037844389297, 0.000000000000000000 ) ) ;
#1782 = AXIS2_PLACEMENT_3D ( 'NONE', #551, #935, #1360 ) ;
#1783 = DIRECTION ( 'NONE',  ( 1.000000000000000000, -0.000000000000000000, -0.000000000000000000 ) ) ;
#1784 = EDGE_CURVE ( 'NONE', #1226, #481, #1806, .T. ) ;
#1785 = EDGE_CURVE ( 'NONE', #2177, #82, #2450, .T. ) ;
#1786 = CIRCLE ( 'NONE', #2612, 5.000000000000000888 ) ;
#1787 = DIRECTION ( 'NONE',  ( 0.8660254037844389297, -0.4999999999999996114, 0.000000000000000000 ) ) ;
#1788 = DIRECTION ( 'NONE',  ( 8.673617379884036705E-17, -1.000000000000000000, 0.000000000000000000 ) ) ;
#1789 = ORIENTED_EDGE ( 'NONE', *, *, #1580, .T. ) ;
#1790 = VECTOR ( 'NONE', #489, 1000.000000000000000 ) ;
#1791 = DIRECTION ( 'NONE',  ( -1.000000000000000000, 0.000000000000000000, 0.000000000000000000 ) ) ;
#1792 = EDGE_LOOP ( 'NONE', ( #832, #1597, #1871, #613 ) ) ;
#1793 = ORIENTED_EDGE ( 'NONE', *, *, #1847, .T. ) ;
#1794 = DIRECTION ( 'NONE',  ( -0.000000000000000000, -0.000000000000000000, 1.000000000000000000 ) ) ;
#1795 = CARTESIAN_POINT ( 'NONE',  ( 0.000000000000000000, 14.49999999999998224, 70.00000000000000000 ) ) ;
#1796 = EDGE_CURVE ( 'NONE', #1337, #2265, #1548, .T. ) ;
#1797 = EDGE_CURVE ( 'NONE', #21, #755, #582, .T. ) ;
#1798 = FACE_BOUND ( 'NONE', #112, .T. ) ;
#1799 = CIRCLE ( 'NONE', #1107, 1.549999999999999378 ) ;
#1800 = ORIENTED_EDGE ( 'NONE', *, *, #2278, .F. ) ;
#1801 = DIRECTION ( 'NONE',  ( -1.000000000000000000, 0.000000000000000000, 1.734723475976807094E-17 ) ) ;
#1802 = PLANE ( 'NONE',  #1598 ) ;
#1803 = VERTEX_POINT ( 'NONE', #2057 ) ;
#1804 = ORIENTED_EDGE ( 'NONE', *, *, #1023, .F. ) ;
#1805 = DIRECTION ( 'NONE',  ( 1.000000000000000000, 0.000000000000000000, 0.000000000000000000 ) ) ;
#1806 = CIRCLE ( 'NONE', #25, 1.549999999999995826 ) ;
#1807 = CARTESIAN_POINT ( 'NONE',  ( 22.00000000000000355, 4.499999999999993783, 19.99999999999999645 ) ) ;
#1808 = FACE_OUTER_BOUND ( 'NONE', #922, .T. ) ;
#1809 = EDGE_CURVE ( 'NONE', #768, #2569, #1415, .T. ) ;
#1810 = DIRECTION ( 'NONE',  ( 0.000000000000000000, -0.000000000000000000, -1.000000000000000000 ) ) ;
#1811 = EDGE_LOOP ( 'NONE', ( #844, #2028, #1780, #148, #2506, #818, #1009 ) ) ;
#1812 = DIRECTION ( 'NONE',  ( 0.000000000000000000, -0.000000000000000000, -1.000000000000000000 ) ) ;
#1813 = DIRECTION ( 'NONE',  ( 1.000000000000000000, 0.000000000000000000, 0.000000000000000000 ) ) ;
#1814 = VERTEX_POINT ( 'NONE', #1200 ) ;
#1815 = ORIENTED_EDGE ( 'NONE', *, *, #2626, .T. ) ;
#1816 = DIRECTION ( 'NONE',  ( 0.000000000000000000, -1.000000000000000000, 0.000000000000000000 ) ) ;
#1817 = DIRECTION ( 'NONE',  ( -1.000000000000000000, 1.040834085586084380E-16, 0.000000000000000000 ) ) ;
#1818 = CARTESIAN_POINT ( 'NONE',  ( -25.00000000000000000, 0.000000000000000000, 70.00000000000000000 ) ) ;
#1819 = VECTOR ( 'NONE', #1610, 1000.000000000000000 ) ;
#1820 = AXIS2_PLACEMENT_3D ( 'NONE', #893, #1971, #2160 ) ;
#1821 = PLANE ( 'NONE',  #267 ) ;
#1822 = ORIENTED_EDGE ( 'NONE', *, *, #1279, .T. ) ;
#1823 = ORIENTED_EDGE ( 'NONE', *, *, #645, .F. ) ;
#1824 = DIRECTION ( 'NONE',  ( 1.000000000000000000, 0.000000000000000000, 0.000000000000000000 ) ) ;
#1825 = CARTESIAN_POINT ( 'NONE',  ( 5.773502691896262640, 19.49999999999998934, 65.00000000000000000 ) ) ;
#1826 = CARTESIAN_POINT ( 'NONE',  ( -12.49999999999999822, 19.49999999999998224, 57.80000000000001137 ) ) ;
#1827 = ORIENTED_EDGE ( 'NONE', *, *, #1514, .F. ) ;
#1828 = EDGE_CURVE ( 'NONE', #1347, #1967, #1633, .T. ) ;
#1829 = EDGE_CURVE ( 'NONE', #1337, #620, #1030, .T. ) ;
#1830 = ORIENTED_EDGE ( 'NONE', *, *, #1566, .T. ) ;
#1831 = DIRECTION ( 'NONE',  ( -1.000000000000000000, 0.000000000000000000, 1.734723475976807094E-17 ) ) ;
#1832 = VECTOR ( 'NONE', #1589, 1000.000000000000000 ) ;
#1833 = CARTESIAN_POINT ( 'NONE',  ( 19.99999999999999645, 3.999999999999998224, 57.00000000000000711 ) ) ;
#1834 = CARTESIAN_POINT ( 'NONE',  ( -9.324573519457057813, 19.49999999999998579, 60.30000000000001137 ) ) ;
#1835 = CIRCLE ( 'NONE', #1487, 2.749999999999999112 ) ;
#1836 = FACE_OUTER_BOUND ( 'NONE', #2351, .T. ) ;
#1837 = ORIENTED_EDGE ( 'NONE', *, *, #2509, .T. ) ;
#1838 = CARTESIAN_POINT ( 'NONE',  ( -20.00000000000000000, 26.99999999999999645, 0.000000000000000000 ) ) ;
#1839 = LINE ( 'NONE', #1214, #308 ) ;
#1840 = ORIENTED_EDGE ( 'NONE', *, *, #2118, .T. ) ;
#1841 = ORIENTED_EDGE ( 'NONE', *, *, #1900, .T. ) ;
#1842 = ADVANCED_FACE ( 'NONE', ( #630 ), #595, .F. ) ;
#1843 = ADVANCED_FACE ( 'NONE', ( #1431 ), #389, .T. ) ;
#1844 = EDGE_LOOP ( 'NONE', ( #36, #1723, #1933, #940 ) ) ;
#1845 = DIRECTION ( 'NONE',  ( -0.5000000000000003331, 0.8660254037844383745, 0.000000000000000000 ) ) ;
#1846 = CARTESIAN_POINT ( 'NONE',  ( 21.00000000000000355, 14.99999999999998934, 66.00000000000000000 ) ) ;
#1847 = EDGE_CURVE ( 'NONE', #1502, #1406, #842, .T. ) ;
#1848 = VERTEX_POINT ( 'NONE', #202 ) ;
#1849 = DIRECTION ( 'NONE',  ( -1.000000000000000000, 0.000000000000000000, 0.000000000000000000 ) ) ;
#1850 = CARTESIAN_POINT ( 'NONE',  ( -9.324573519457057813, 19.49999999999998579, 57.80000000000001137 ) ) ;
#1851 = ORIENTED_EDGE ( 'NONE', *, *, #339, .F. ) ;
#1852 = ORIENTED_EDGE ( 'NONE', *, *, #869, .F. ) ;
#1853 = DIRECTION ( 'NONE',  ( 8.673617379884035472E-17, 1.000000000000000000, -0.000000000000000000 ) ) ;
#1854 = EDGE_LOOP ( 'NONE', ( #2273, #2225, #552, #2632 ) ) ;
#1855 = ORIENTED_EDGE ( 'NONE', *, *, #1972, .F. ) ;
#1856 = ORIENTED_EDGE ( 'NONE', *, *, #510, .T. ) ;
#1857 = CARTESIAN_POINT ( 'NONE',  ( 23.70000000000000639, 25.36303434416003100, 66.00000000000000000 ) ) ;
#1858 = EDGE_CURVE ( 'NONE', #349, #159, #1256, .T. ) ;
#1859 = DIRECTION ( 'NONE',  ( -0.4999999999999996114, -0.8660254037844389297, 0.000000000000000000 ) ) ;
#1860 = AXIS2_PLACEMENT_3D ( 'NONE', #261, #1089, #467 ) ;
#1861 = FACE_OUTER_BOUND ( 'NONE', #1608, .T. ) ;
#1862 = EDGE_CURVE ( 'NONE', #1870, #585, #162, .T. ) ;
#1863 = EDGE_CURVE ( 'NONE', #113, #1710, #2286, .T. ) ;
#1864 = VECTOR ( 'NONE', #232, 1000.000000000000000 ) ;
#1865 = DIRECTION ( 'NONE',  ( 0.000000000000000000, 0.000000000000000000, -1.000000000000000000 ) ) ;
#1866 = ORIENTED_EDGE ( 'NONE', *, *, #1785, .T. ) ;
#1867 = CARTESIAN_POINT ( 'NONE',  ( 21.12750921780936864, 26.87259291926517335, 68.69937545340573593 ) ) ;
#1868 = LINE ( 'NONE', #642, #2615 ) ;
#1869 = ORIENTED_EDGE ( 'NONE', *, *, #1387, .F. ) ;
#1870 = VERTEX_POINT ( 'NONE', #430 ) ;
#1871 = ORIENTED_EDGE ( 'NONE', *, *, #546, .T. ) ;
#1872 = DIRECTION ( 'NONE',  ( -1.000000000000000000, 1.040834085586084380E-16, 0.000000000000000000 ) ) ;
#1873 = DIRECTION ( 'NONE',  ( 0.000000000000000000, 0.000000000000000000, 1.000000000000000000 ) ) ;
#1874 = AXIS2_PLACEMENT_3D ( 'NONE', #1213, #1042, #419 ) ;
#1875 = PLANE ( 'NONE',  #133 ) ;
#1876 = EDGE_CURVE ( 'NONE', #1803, #536, #2484, .T. ) ;
#1877 = EDGE_CURVE ( 'NONE', #164, #337, #1868, .T. ) ;
#1878 = CARTESIAN_POINT ( 'NONE',  ( 9.750000000000000000, 19.49999999999998224, 70.00000000000000000 ) ) ;
#1879 = CARTESIAN_POINT ( 'NONE',  ( 22.71776729830778052, 26.20156810915115386, 68.09350094432400624 ) ) ;
#1880 = LINE ( 'NONE', #1468, #1439 ) ;
#1881 = DIRECTION ( 'NONE',  ( 1.040834085586084257E-16, 1.000000000000000000, -0.000000000000000000 ) ) ;
#1883 = VERTEX_POINT ( 'NONE', #2120 ) ;
#1882 = AXIS2_PLACEMENT_3D ( 'NONE', #841, #1657, #1050 ) ;
#1884 = ORIENTED_EDGE ( 'NONE', *, *, #2347, .F. ) ;
#1885 = ORIENTED_EDGE ( 'NONE', *, *, #2217, .F. ) ;
#1886 = CARTESIAN_POINT ( 'NONE',  ( 21.88742377854980248, 26.63134114748535453, 63.44777742590903813 ) ) ;
#1887 = CARTESIAN_POINT ( 'NONE',  ( 17.85640646055103886, 12.00000000000000000, 0.000000000000000000 ) ) ;
#1888 = PLANE ( 'NONE',  #129 ) ;
#1889 = VERTEX_POINT ( 'NONE', #474 ) ;
#1890 = AXIS2_PLACEMENT_3D ( 'NONE', #2162, #93, #132 ) ;
#1891 = VECTOR ( 'NONE', #214, 1000.000000000000000 ) ;
#1892 = LINE ( 'NONE', #802, #1131 ) ;
#1893 = CARTESIAN_POINT ( 'NONE',  ( 19.45000000000000284, 3.999999999999998224, 4.000000000000003553 ) ) ;
#1894 = EDGE_CURVE ( 'NONE', #782, #51, #1530, .T. ) ;
#1895 = FACE_OUTER_BOUND ( 'NONE', #1844, .T. ) ;
#1896 = LINE ( 'NONE', #79, #969 ) ;
#1897 = CARTESIAN_POINT ( 'NONE',  ( -24.99999999999999645, 26.99999999999999645, 57.00000000000000711 ) ) ;
#1898 = ORIENTED_EDGE ( 'NONE', *, *, #2674, .F. ) ;
#1899 = EDGE_CURVE ( 'NONE', #1134, #1273, #47, .T. ) ;
#1900 = EDGE_CURVE ( 'NONE', #299, #2377, #2486, .T. ) ;
#1901 = CIRCLE ( 'NONE', #2244, 2.749999999999999112 ) ;
#1902 = AXIS2_PLACEMENT_3D ( 'NONE', #1416, #2263, #2248 ) ;
#1903 = DIRECTION ( 'NONE',  ( -0.000000000000000000, -0.000000000000000000, 1.000000000000000000 ) ) ;
#1904 = EDGE_LOOP ( 'NONE', ( #2015, #20, #1918, #2318 ) ) ;
#1905 = ORIENTED_EDGE ( 'NONE', *, *, #1063, .F. ) ;
#1906 = CARTESIAN_POINT ( 'NONE',  ( -23.69999999999999574, 25.36303434416004876, 66.00000000000000000 ) ) ;
#1907 = FACE_BOUND ( 'NONE', #2669, .T. ) ;
#1908 = DIRECTION ( 'NONE',  ( -0.000000000000000000, 0.000000000000000000, -1.000000000000000000 ) ) ;
#1909 = DIRECTION ( 'NONE',  ( -1.000000000000000000, 0.000000000000000000, 0.000000000000000000 ) ) ;
#1910 = CARTESIAN_POINT ( 'NONE',  ( 19.99999999999999645, 3.999999999999998224, 6.999999999999999112 ) ) ;
#1911 = CARTESIAN_POINT ( 'NONE',  ( 19.45000000000000639, -6.777564620641385318E-15, 66.00000000000000000 ) ) ;
#1912 =( GEOMETRIC_REPRESENTATION_CONTEXT ( 3 ) GLOBAL_UNCERTAINTY_ASSIGNED_CONTEXT ( ( #2653 ) ) GLOBAL_UNIT_ASSIGNED_CONTEXT ( ( #88, #2172, #1590 ) ) REPRESENTATION_CONTEXT ( 'NONE', 'WORKASPACE' ) );
#1913 = DIRECTION ( 'NONE',  ( -0.4999999999999996114, 0.8660254037844389297, -0.000000000000000000 ) ) ;
#1914 = CARTESIAN_POINT ( 'NONE',  ( -22.71776729830777697, 26.20156810915116452, 63.90649905567595823 ) ) ;
#1915 = ORIENTED_EDGE ( 'NONE', *, *, #2383, .T. ) ;
#1916 = CARTESIAN_POINT ( 'NONE',  ( 12.49999999999999822, 19.49999999999998224, 60.30000000000001137 ) ) ;
#1917 = EDGE_CURVE ( 'NONE', #2388, #2125, #274, .T. ) ;
#1918 = ORIENTED_EDGE ( 'NONE', *, *, #2675, .T. ) ;
#1919 = EDGE_CURVE ( 'NONE', #2300, #2670, #1880, .T. ) ;
#1920 = EDGE_LOOP ( 'NONE', ( #1128, #1376 ) ) ;
#1921 = AXIS2_PLACEMENT_3D ( 'NONE', #2067, #997, #826 ) ;
#1922 = ORIENTED_EDGE ( 'NONE', *, *, #473, .T. ) ;
#1923 = CARTESIAN_POINT ( 'NONE',  ( -22.54999999999999716, 14.99999999999999645, 66.00000000000000000 ) ) ;
#1924 = LINE ( 'NONE', #1291, #1039 ) ;
#1925 = VECTOR ( 'NONE', #2148, 1000.000000000000227 ) ;
#1926 = PLANE ( 'NONE',  #2530 ) ;
#1927 = LINE ( 'NONE', #901, #1471 ) ;
#1928 = DIRECTION ( 'NONE',  ( -0.2588190451025179639, 0.9659258262890690894, 4.489794735692377034E-18 ) ) ;
#1929 = AXIS2_PLACEMENT_3D ( 'NONE', #543, #970, #1366 ) ;
#1930 = CARTESIAN_POINT ( 'NONE',  ( 15.67542648054294219, 19.49999999999998224, 60.30000000000001137 ) ) ;
#1931 = DIRECTION ( 'NONE',  ( -0.000000000000000000, -0.000000000000000000, 1.000000000000000000 ) ) ;
#1932 = CARTESIAN_POINT ( 'NONE',  ( -23.69999999999999574, 25.36303434416004876, 66.00000000000000000 ) ) ;
#1933 = ORIENTED_EDGE ( 'NONE', *, *, #2598, .F. ) ;
#1934 = LINE ( 'NONE', #2151, #530 ) ;
#1935 = VERTEX_POINT ( 'NONE', #63 ) ;
#1936 = ORIENTED_EDGE ( 'NONE', *, *, #890, .F. ) ;
#1937 = ORIENTED_EDGE ( 'NONE', *, *, #903, .F. ) ;
#1938 = ORIENTED_EDGE ( 'NONE', *, *, #1154, .F. ) ;
#1939 = CARTESIAN_POINT ( 'NONE',  ( -10.91228675972852713, 22.24999999999998579, 60.30000000000001137 ) ) ;
#1940 = VECTOR ( 'NONE', #86, 1000.000000000000000 ) ;
#1941 = CARTESIAN_POINT ( 'NONE',  ( 0.000000000000000000, 24.49999999999999289, 65.00000000000000000 ) ) ;
#1942 = ADVANCED_FACE ( 'NONE', ( #1051 ), #1064, .F. ) ;
#1943 = CARTESIAN_POINT ( 'NONE',  ( -20.99999999999999645, 26.99999999999999645, 66.00000000000000000 ) ) ;
#1944 = FACE_OUTER_BOUND ( 'NONE', #798, .T. ) ;
#1945 = DIRECTION ( 'NONE',  ( 1.000000000000000000, 0.000000000000000000, 0.000000000000000000 ) ) ;
#1946 = PLANE ( 'NONE',  #143 ) ;
#1947 = CARTESIAN_POINT ( 'NONE',  ( -20.44128766383576590, 26.98583929016896832, 63.34839589171228624 ) ) ;
#1948 = ORIENTED_EDGE ( 'NONE', *, *, #2007, .F. ) ;
#1949 = DIRECTION ( 'NONE',  ( 1.040834085586084257E-16, 1.000000000000000000, -0.000000000000000000 ) ) ;
#1950 = ORIENTED_EDGE ( 'NONE', *, *, #1796, .T. ) ;
#1951 = ORIENTED_EDGE ( 'NONE', *, *, #110, .T. ) ;
#1952 = FACE_OUTER_BOUND ( 'NONE', #885, .T. ) ;
#1953 = CARTESIAN_POINT ( 'NONE',  ( 25.00000000000000000, 4.499999999999993783, 45.00000000000000711 ) ) ;
#1954 = DIRECTION ( 'NONE',  ( 8.673617379884035472E-17, 1.000000000000000000, 0.000000000000000000 ) ) ;
#1955 = EDGE_CURVE ( 'NONE', #372, #1114, #1896, .T. ) ;
#1956 = EDGE_CURVE ( 'NONE', #1362, #2485, #879, .T. ) ;
#1957 = CARTESIAN_POINT ( 'NONE',  ( -16.00000000000000000, 19.49999999999998224, 57.00000000000000711 ) ) ;
#1958 = CYLINDRICAL_SURFACE ( 'NONE', #1066, 1.549999999999995826 ) ;
#1959 = CARTESIAN_POINT ( 'NONE',  ( -19.45000000000000284, 3.999999999999988010, 4.000000000000003553 ) ) ;
#1960 = ORIENTED_EDGE ( 'NONE', *, *, #2616, .F. ) ;
#1961 = MECHANICAL_DESIGN_GEOMETRIC_PRESENTATION_REPRESENTATION (  '', ( #1424 ), #999 ) ;
#1962 = DIRECTION ( 'NONE',  ( 0.000000000000000000, 0.000000000000000000, 1.000000000000000000 ) ) ;
#1963 = ORIENTED_EDGE ( 'NONE', *, *, #352, .T. ) ;
#1964 = CIRCLE ( 'NONE', #660, 1.549999999999999378 ) ;
#1965 = ORIENTED_EDGE ( 'NONE', *, *, #1748, .F. ) ;
#1966 = AXIS2_PLACEMENT_3D ( 'NONE', #656, #1962, #1676 ) ;
#1967 = VERTEX_POINT ( 'NONE', #695 ) ;
#1968 = DIRECTION ( 'NONE',  ( -1.000000000000000000, 0.000000000000000000, 0.000000000000000000 ) ) ;
#1969 = CARTESIAN_POINT ( 'NONE',  ( 1.925929944387235853E-31, 19.49999999999998934, 65.00000000000000000 ) ) ;
#1970 = DIRECTION ( 'NONE',  ( 0.2588190451025179639, -0.9659258262890690894, 0.000000000000000000 ) ) ;
#1971 = DIRECTION ( 'NONE',  ( 0.000000000000000000, 0.000000000000000000, -1.000000000000000000 ) ) ;
#1972 = EDGE_CURVE ( 'NONE', #536, #2485, #1703, .T. ) ;
#1973 = EDGE_CURVE ( 'NONE', #2621, #170, #2312, .T. ) ;
#1974 = LINE ( 'NONE', #1174, #243 ) ;
#1975 = CARTESIAN_POINT ( 'NONE',  ( -10.91228675972852713, 22.24999999999998579, 60.30000000000001137 ) ) ;
#1976 = EDGE_LOOP ( 'NONE', ( #1840, #881, #2379, #1419, #2609, #2055 ) ) ;
#1977 = LINE ( 'NONE', #1777, #1565 ) ;
#1978 = ORIENTED_EDGE ( 'NONE', *, *, #1295, .F. ) ;
#1979 = ORIENTED_EDGE ( 'NONE', *, *, #1593, .T. ) ;
#1980 = VECTOR ( 'NONE', #2253, 1000.000000000000000 ) ;
#1981 = CARTESIAN_POINT ( 'NONE',  ( -20.99999999999999645, 14.99999999999999645, 66.00000000000000000 ) ) ;
#1982 = AXIS2_PLACEMENT_3D ( 'NONE', #2563, #1985, #2586 ) ;
#1983 = CARTESIAN_POINT ( 'NONE',  ( 17.85640646055103886, 12.00000000000000000, 57.00000000000000711 ) ) ;
#1984 = PRODUCT_CONTEXT ( 'NONE', #520, 'mechanical' ) ;
#1985 = DIRECTION ( 'NONE',  ( 0.000000000000000000, 0.000000000000000000, -1.000000000000000000 ) ) ;
#1986 = CARTESIAN_POINT ( 'NONE',  ( 9.000000000000000000, 19.49999999999998224, 57.80000000000001137 ) ) ;
#1987 = ORIENTED_EDGE ( 'NONE', *, *, #1048, .T. ) ;
#1988 = FACE_OUTER_BOUND ( 'NONE', #540, .T. ) ;
#1989 = ORIENTED_EDGE ( 'NONE', *, *, #1713, .F. ) ;
#1990 = EDGE_CURVE ( 'NONE', #2405, #597, #2106, .T. ) ;
#1991 = ADVANCED_FACE ( 'NONE', ( #894, #281, #502, #1516 ), #1946, .T. ) ;
#1992 = ORIENTED_EDGE ( 'NONE', *, *, #1695, .F. ) ;
#1993 = CARTESIAN_POINT ( 'NONE',  ( 3.099999999999919709, 19.49999999999998934, -0.001000000000001000089 ) ) ;
#1994 = CARTESIAN_POINT ( 'NONE',  ( -9.750000000000000000, 19.49999999999998224, 70.00000000000000000 ) ) ;
#1995 = AXIS2_PLACEMENT_3D ( 'NONE', #1577, #1365, #564 ) ;
#1996 = CARTESIAN_POINT ( 'NONE',  ( 15.67542648054294219, 19.49999999999998224, 60.30000000000001137 ) ) ;
#1997 = LINE ( 'NONE', #105, #23 ) ;
#1998 = ORIENTED_EDGE ( 'NONE', *, *, #1748, .T. ) ;
#1999 = AXIS2_PLACEMENT_3D ( 'NONE', #663, #2305, #835 ) ;
#2000 = VECTOR ( 'NONE', #2505, 1000.000000000000000 ) ;
#2001 = DIRECTION ( 'NONE',  ( 8.673617379884034239E-17, 1.000000000000000000, -0.000000000000000000 ) ) ;
#2002 = EDGE_LOOP ( 'NONE', ( #1650, #2556, #2038, #2629, #2197 ) ) ;
#2003 = ORIENTED_EDGE ( 'NONE', *, *, #2384, .F. ) ;
#2004 = AXIS2_PLACEMENT_3D ( 'NONE', #994, #1629, #2387 ) ;
#2005 = LINE ( 'NONE', #137, #1161 ) ;
#2006 = ADVANCED_FACE ( 'NONE', ( #851 ), #2344, .F. ) ;
#2007 = EDGE_CURVE ( 'NONE', #1273, #1347, #2565, .T. ) ;
#2008 = CARTESIAN_POINT ( 'NONE',  ( -25.00000000000000000, 0.000000000000000000, 0.000000000000000000 ) ) ;
#2009 = FACE_OUTER_BOUND ( 'NONE', #1413, .T. ) ;
#2010 = ORIENTED_EDGE ( 'NONE', *, *, #939, .F. ) ;
#2011 = AXIS2_PLACEMENT_3D ( 'NONE', #1687, #1732, #2504 ) ;
#2012 = CARTESIAN_POINT ( 'NONE',  ( -25.00000000000000000, 11.99999999999998934, 7.000000000000000000 ) ) ;
#2013 = DIRECTION ( 'NONE',  ( -0.2588190451025179639, 0.9659258262890690894, 0.000000000000000000 ) ) ;
#2014 = ORIENTED_EDGE ( 'NONE', *, *, #2564, .F. ) ;
#2015 = ORIENTED_EDGE ( 'NONE', *, *, #1797, .F. ) ;
#2016 = PLANE ( 'NONE',  #1508 ) ;
#2017 = EDGE_CURVE ( 'NONE', #1606, #372, #862, .T. ) ;
#2018 = CARTESIAN_POINT ( 'NONE',  ( 18.30000000000000426, 14.99999999999998934, 66.00000000000000000 ) ) ;
#2019 = DIRECTION ( 'NONE',  ( 0.000000000000000000, 0.000000000000000000, 1.000000000000000000 ) ) ;
#2020 = EDGE_CURVE ( 'NONE', #2029, #2025, #2360, .T. ) ;
#2021 = CARTESIAN_POINT ( 'NONE',  ( -12.49999999999999822, 19.49999999999998224, 70.60000000000000853 ) ) ;
#2022 = B_SPLINE_CURVE_WITH_KNOTS ( 'NONE', 3,
 ( #1857, #2661, #2101, #1204, #1261, #179, #1235, #1010, #2280, #379, #1461, #1886, #11, #809, #1663, #647, #411, #22, #2076, #206 ),
 .UNSPECIFIED., .F., .F.,
 ( 4, 2, 2, 2, 2, 2, 2, 2, 2, 4 ),
 ( 0.005544228738274278520, 0.006236689655270243569, 0.006929150572266208619, 0.007621611489262173668, 0.008314072406258138717, 0.009006533323254104634, 0.009352763781752086725, 0.009698994240250067081, 0.01039145515724602953, 0.01108391607424199024 ),
 .UNSPECIFIED. ) ;
#2023 = ORIENTED_EDGE ( 'NONE', *, *, #662, .F. ) ;
#2024 = AXIS2_PLACEMENT_3D ( 'NONE', #2356, #2337, #2546 ) ;
#2025 = VERTEX_POINT ( 'NONE', #1282 ) ;
#2026 = DIRECTION ( 'NONE',  ( 1.040834085586084257E-16, 1.000000000000000000, -0.000000000000000000 ) ) ;
#2027 = CARTESIAN_POINT ( 'NONE',  ( -10.94999999999999929, 19.49999999999998224, 70.60000000000000853 ) ) ;
#2028 = ORIENTED_EDGE ( 'NONE', *, *, #1593, .F. ) ;
#2029 = VERTEX_POINT ( 'NONE', #1298 ) ;
#2030 = FACE_OUTER_BOUND ( 'NONE', #49, .T. ) ;
#2031 = AXIS2_PLACEMENT_3D ( 'NONE', #2224, #1412, #1185 ) ;
#2032 = AXIS2_PLACEMENT_3D ( 'NONE', #1609, #1853, #2667 ) ;
#2033 = CARTESIAN_POINT ( 'NONE',  ( 20.00000000000000000, 21.99999999999998934, 57.00000000000000711 ) ) ;
#2034 = CARTESIAN_POINT ( 'NONE',  ( -25.00000000000000000, 11.99999999999999289, 57.00000000000000711 ) ) ;
#2035 = EDGE_CURVE ( 'NONE', #2086, #1033, #268, .T. ) ;
#2036 = ADVANCED_FACE ( 'NONE', ( #1162 ), #1958, .F. ) ;
#2037 = FACE_OUTER_BOUND ( 'NONE', #433, .T. ) ;
#2038 = ORIENTED_EDGE ( 'NONE', *, *, #457, .T. ) ;
#2039 = ORIENTED_EDGE ( 'NONE', *, *, #17, .F. ) ;
#2040 = UNCERTAINTY_MEASURE_WITH_UNIT (LENGTH_MEASURE( 1.000000000000000082E-05 ), #2264, 'distance_accuracy_value', 'NONE');
#2041 = DIRECTION ( 'NONE',  ( -1.000000000000000000, 0.000000000000000000, 0.000000000000000000 ) ) ;
#2042 = DIRECTION ( 'NONE',  ( -1.000000000000000000, 0.000000000000000000, 0.000000000000000000 ) ) ;
#2043 = FACE_BOUND ( 'NONE', #2249, .T. ) ;
#2044 = ORIENTED_EDGE ( 'NONE', *, *, #1765, .T. ) ;
#2045 = ORIENTED_EDGE ( 'NONE', *, *, #1696, .F. ) ;
#2046 = ORIENTED_EDGE ( 'NONE', *, *, #2326, .T. ) ;
#2047 = CARTESIAN_POINT ( 'NONE',  ( 14.08771324027146754, 22.24999999999998579, 60.30000000000001137 ) ) ;
#2048 = AXIS2_PLACEMENT_3D ( 'NONE', #490, #2149, #80 ) ;
#2049 = AXIS2_PLACEMENT_3D ( 'NONE', #664, #1954, #103 ) ;
#2050 = CARTESIAN_POINT ( 'NONE',  ( -12.49999999999999822, 19.49999999999998224, 70.60000000000000853 ) ) ;
#2051 = CIRCLE ( 'NONE', #2516, 1.549999999999999378 ) ;
#2052 = CARTESIAN_POINT ( 'NONE',  ( -15.24999999999999822, 19.49999999999998224, 70.00000000000000000 ) ) ;
#2053 = DIRECTION ( 'NONE',  ( -0.000000000000000000, 0.000000000000000000, -1.000000000000000000 ) ) ;
#2054 = CIRCLE ( 'NONE', #875, 1.549999999999999378 ) ;
#2055 = ORIENTED_EDGE ( 'NONE', *, *, #1828, .T. ) ;
#2056 = ADVANCED_FACE ( 'NONE', ( #1151, #516 ), #932, .T. ) ;
#2057 = CARTESIAN_POINT ( 'NONE',  ( -25.00000000000000000, 0.000000000000000000, 70.00000000000000000 ) ) ;
#2058 = VERTEX_POINT ( 'NONE', #773 ) ;
#2059 = EDGE_LOOP ( 'NONE', ( #1447, #97, #1948, #1856 ) ) ;
#2060 = ORIENTED_EDGE ( 'NONE', *, *, #123, .T. ) ;
#2061 = FACE_OUTER_BOUND ( 'NONE', #1242, .T. ) ;
#2062 = VECTOR ( 'NONE', #468, 1000.000000000000000 ) ;
#2063 = FACE_BOUND ( 'NONE', #1455, .T. ) ;
#2064 = VERTEX_POINT ( 'NONE', #2375 ) ;
#2065 = DIRECTION ( 'NONE',  ( 1.000000000000000000, 0.000000000000000000, 0.000000000000000000 ) ) ;
#2066 = AXIS2_PLACEMENT_3D ( 'NONE', #1846, #412, #1237 ) ;
#2067 = CARTESIAN_POINT ( 'NONE',  ( 25.00000000000000000, 11.99999999999999289, 70.00000000000000000 ) ) ;
#2068 = ORIENTED_EDGE ( 'NONE', *, *, #2092, .F. ) ;
#2069 = ORIENTED_EDGE ( 'NONE', *, *, #713, .T. ) ;
#2070 = VECTOR ( 'NONE', #678, 1000.000000000000000 ) ;
#2071 = CARTESIAN_POINT ( 'NONE',  ( -9.000000000000000000, 19.49999999999998224, 57.80000000000001137 ) ) ;
#2072 = LINE ( 'NONE', #376, #437 ) ;
#2073 = ORIENTED_EDGE ( 'NONE', *, *, #792, .F. ) ;
#2074 = ORIENTED_EDGE ( 'NONE', *, *, #2480, .F. ) ;
#2075 = EDGE_CURVE ( 'NONE', #1097, #2317, #2212, .T. ) ;
#2076 = CARTESIAN_POINT ( 'NONE',  ( 20.21821299550612494, 27.00000000000000000, 63.40500554004488265 ) ) ;
#2077 = EDGE_CURVE ( 'NONE', #1889, #186, #942, .T. ) ;
#2078 = LINE ( 'NONE', #1035, #1147 ) ;
#2079 = ORIENTED_EDGE ( 'NONE', *, *, #574, .F. ) ;
#2080 = DIRECTION ( 'NONE',  ( 0.4999999999999996114, 0.8660254037844389297, 0.000000000000000000 ) ) ;
#2081 = CARTESIAN_POINT ( 'NONE',  ( -19.45000000000000639, -1.613292832658427147E-16, 66.00000000000000000 ) ) ;
#2082 = ORIENTED_EDGE ( 'NONE', *, *, #1580, .F. ) ;
#2083 = CARTESIAN_POINT ( 'NONE',  ( 23.27047024468929948, 25.78453789448219169, 67.47634316611267025 ) ) ;
#2084 = DIRECTION ( 'NONE',  ( 1.000000000000000000, -0.000000000000000000, -0.000000000000000000 ) ) ;
#2085 = ORIENTED_EDGE ( 'NONE', *, *, #321, .F. ) ;
#2086 = VERTEX_POINT ( 'NONE', #557 ) ;
#2087 = DIRECTION ( 'NONE',  ( -0.2588190451025179639, -0.9659258262890690894, 0.000000000000000000 ) ) ;
#2088 =( GEOMETRIC_REPRESENTATION_CONTEXT ( 3 ) GLOBAL_UNCERTAINTY_ASSIGNED_CONTEXT ( ( #2040 ) ) GLOBAL_UNIT_ASSIGNED_CONTEXT ( ( #2264, #1059, #2631 ) ) REPRESENTATION_CONTEXT ( 'NONE', 'WORKASPACE' ) );
#2089 = CARTESIAN_POINT ( 'NONE',  ( 9.324573519457057813, 19.49999999999998579, 57.80000000000001137 ) ) ;
#2090 = CIRCLE ( 'NONE', #1297, 2.700000000000001066 ) ;
#2091 = EDGE_CURVE ( 'NONE', #1381, #1705, #2174, .T. ) ;
#2092 = EDGE_CURVE ( 'NONE', #1234, #1406, #1974, .T. ) ;
#2093 = AXIS2_PLACEMENT_3D ( 'NONE', #461, #895, #710 ) ;
#2094 = CARTESIAN_POINT ( 'NONE',  ( 14.08771324027147287, 16.74999999999998224, 57.80000000000001137 ) ) ;
#2095 = CARTESIAN_POINT ( 'NONE',  ( 10.00000000000000178, 3.999999999999994227, 6.999999999999999112 ) ) ;
#2096 = EDGE_LOOP ( 'NONE', ( #2023, #392, #2466, #767 ) ) ;
#2097 = CARTESIAN_POINT ( 'NONE',  ( 23.47245184406092022, 25.60010845487294162, 67.10526293475659543 ) ) ;
#2098 = DIRECTION ( 'NONE',  ( 8.673617379884036705E-17, -1.000000000000000000, 0.000000000000000000 ) ) ;
#2099 = ORIENTED_EDGE ( 'NONE', *, *, #1876, .T. ) ;
#2100 = EDGE_LOOP ( 'NONE', ( #1541, #1526 ) ) ;
#2101 = CARTESIAN_POINT ( 'NONE',  ( 23.66917777312648141, 25.39762788584845055, 65.53527015844636594 ) ) ;
#2102 = DIRECTION ( 'NONE',  ( 1.000000000000000000, 0.000000000000000000, 0.000000000000000000 ) ) ;
#2103 = CARTESIAN_POINT ( 'NONE',  ( -19.99999999999999645, 3.999999999999993339, 0.000000000000000000 ) ) ;
#2104 = CARTESIAN_POINT ( 'NONE',  ( 10.91228675972852713, 22.24999999999998579, 57.80000000000001137 ) ) ;
#2105 = DIRECTION ( 'NONE',  ( -0.000000000000000000, -0.000000000000000000, 1.000000000000000000 ) ) ;
#2106 = LINE ( 'NONE', #1095, #2143 ) ;
#2107 = CARTESIAN_POINT ( 'NONE',  ( -23.47245184406090601, 25.60010845487296649, 64.89473706524340457 ) ) ;
#2108 = VECTOR ( 'NONE', #681, 1000.000000000000000 ) ;
#2109 = VERTEX_POINT ( 'NONE', #1759 ) ;
#2110 = CARTESIAN_POINT ( 'NONE',  ( -25.00000000000000000, 0.000000000000000000, 70.00000000000000000 ) ) ;
#2111 = VERTEX_POINT ( 'NONE', #344 ) ;
#2112 = LINE ( 'NONE', #449, #2595 ) ;
#2113 = DIRECTION ( 'NONE',  ( 0.000000000000000000, 0.000000000000000000, -1.000000000000000000 ) ) ;
#2114 = VECTOR ( 'NONE', #3, 1000.000000000000000 ) ;
#2115 = CARTESIAN_POINT ( 'NONE',  ( -14.04999999999999893, 19.49999999999998224, 70.60000000000000853 ) ) ;
#2116 = FACE_OUTER_BOUND ( 'NONE', #1124, .T. ) ;
#2117 = FACE_OUTER_BOUND ( 'NONE', #1648, .T. ) ;
#2118 = EDGE_CURVE ( 'NONE', #1967, #2166, #2192, .T. ) ;
#2119 = ADVANCED_FACE ( 'NONE', ( #2009 ), #764, .F. ) ;
#2120 = CARTESIAN_POINT ( 'NONE',  ( -17.85640646055103886, 11.99999999999999467, 57.00000000000000711 ) ) ;
#2121 = DIRECTION ( 'NONE',  ( 1.040834085586084257E-16, 1.000000000000000000, -0.000000000000000000 ) ) ;
#2122 = AXIS2_PLACEMENT_3D ( 'NONE', #165, #1816, #2429 ) ;
#2123 = CARTESIAN_POINT ( 'NONE',  ( 2.886751345948131320, 24.49999999999999289, 65.00000000000000000 ) ) ;
#2124 = VERTEX_POINT ( 'NONE', #920 ) ;
#2125 = VERTEX_POINT ( 'NONE', #2204 ) ;
#2126 = CARTESIAN_POINT ( 'NONE',  ( -15.67542648054294219, 19.49999999999998224, 57.80000000000001137 ) ) ;
#2127 = CARTESIAN_POINT ( 'NONE',  ( 9.750000000000000000, 19.49999999999998224, 70.60000000000000853 ) ) ;
#2128 = CARTESIAN_POINT ( 'NONE',  ( 12.77387470582046802, 7.374999999999992006, 65.00000000000000000 ) ) ;
#2129 = FACE_OUTER_BOUND ( 'NONE', #2209, .T. ) ;
#2130 = DIRECTION ( 'NONE',  ( 0.9659258262890668689, 0.2588190451025261241, 0.000000000000000000 ) ) ;
#2131 = VECTOR ( 'NONE', #534, 1000.000000000000000 ) ;
#2132 = CARTESIAN_POINT ( 'NONE',  ( 14.04999999999999893, 19.49999999999998224, -0.001000000000001000089 ) ) ;
#2133 = VECTOR ( 'NONE', #1135, 1000.000000000000000 ) ;
#2134 = VECTOR ( 'NONE', #1586, 1000.000000000000000 ) ;
#2135 = CARTESIAN_POINT ( 'NONE',  ( 14.08771324027146754, 22.24999999999998579, 60.30000000000001137 ) ) ;
#2136 = CARTESIAN_POINT ( 'NONE',  ( -23.55562191383907233, 25.51628759443909900, 65.10048928833046489 ) ) ;
#2137 = ADVANCED_FACE ( 'NONE', ( #971 ), #2420, .F. ) ;
#2138 = PLANE ( 'NONE',  #571 ) ;
#2139 = ORIENTED_EDGE ( 'NONE', *, *, #123, .F. ) ;
#2140 = ORIENTED_EDGE ( 'NONE', *, *, #1877, .F. ) ;
#2141 = EDGE_CURVE ( 'NONE', #1231, #2288, #1997, .T. ) ;
#2142 = CARTESIAN_POINT ( 'NONE',  ( -21.57363739578565287, 26.74723766388660806, 68.64062007354785067 ) ) ;
#2143 = VECTOR ( 'NONE', #1931, 1000.000000000000000 ) ;
#2144 = CARTESIAN_POINT ( 'NONE',  ( 21.00000000000000000, -6.938893903907228378E-15, 66.00000000000000000 ) ) ;
#2145 = LINE ( 'NONE', #2561, #2515 ) ;
#2146 = LINE ( 'NONE', #1496, #753 ) ;
#2147 = DIRECTION ( 'NONE',  ( 1.000000000000000000, -0.000000000000000000, -0.000000000000000000 ) ) ;
#2148 = DIRECTION ( 'NONE',  ( 0.4999999999999997780, -0.8660254037844387076, 0.000000000000000000 ) ) ;
#2149 = DIRECTION ( 'NONE',  ( 0.000000000000000000, 1.000000000000000000, 0.000000000000000000 ) ) ;
#2150 = ORIENTED_EDGE ( 'NONE', *, *, #1048, .F. ) ;
#2151 = CARTESIAN_POINT ( 'NONE',  ( -22.00000000000000355, 4.499999999999993783, 45.00000000000000711 ) ) ;
#2152 = ORIENTED_EDGE ( 'NONE', *, *, #1279, .F. ) ;
#2153 = ORIENTED_EDGE ( 'NONE', *, *, #1086, .F. ) ;
#2154 = VERTEX_POINT ( 'NONE', #2603 ) ;
#2155 = CARTESIAN_POINT ( 'NONE',  ( -20.21821299550611784, 26.99999999999999645, 68.59499445995511735 ) ) ;
#2156 = EDGE_CURVE ( 'NONE', #1321, #325, #2412, .T. ) ;
#2157 = ADVANCED_FACE ( 'NONE', ( #1798, #2386 ), #533, .F. ) ;
#2158 = AXIS2_PLACEMENT_3D ( 'NONE', #1132, #1741, #41 ) ;
#2159 = CARTESIAN_POINT ( 'NONE',  ( 25.00000000000000000, 0.000000000000000000, 70.00000000000000000 ) ) ;
#2160 = DIRECTION ( 'NONE',  ( -1.000000000000000000, 0.000000000000000000, -0.000000000000000000 ) ) ;
#2161 = VECTOR ( 'NONE', #2196, 1000.000000000000000 ) ;
#2162 = CARTESIAN_POINT ( 'NONE',  ( 0.000000000000000000, 0.000000000000000000, 0.000000000000000000 ) ) ;
#2163 = LINE ( 'NONE', #2345, #1171 ) ;
#2164 = VERTEX_POINT ( 'NONE', #1380 ) ;
#2165 = CARTESIAN_POINT ( 'NONE',  ( 12.49999999999999822, 19.49999999999998224, 70.60000000000000853 ) ) ;
#2166 = VERTEX_POINT ( 'NONE', #2401 ) ;
#2167 = EDGE_LOOP ( 'NONE', ( #897, #2557, #2606, #2279 ) ) ;
#2168 = DIRECTION ( 'NONE',  ( 1.000000000000000000, 0.000000000000000000, 0.000000000000000000 ) ) ;
#2169 = EDGE_CURVE ( 'NONE', #2265, #1316, #548, .T. ) ;
#2170 = EDGE_CURVE ( 'NONE', #1848, #2388, #1371, .T. ) ;
#2171 = CYLINDRICAL_SURFACE ( 'NONE', #769, 1.549999999999995826 ) ;
#2172 =( NAMED_UNIT ( * ) PLANE_ANGLE_UNIT ( ) SI_UNIT ( $, .RADIAN. ) );
#2173 = PLANE ( 'NONE',  #661 ) ;
#2174 = LINE ( 'NONE', #1986, #1763 ) ;
#2175 = B_SPLINE_CURVE_WITH_KNOTS ( 'NONE', 3,
 ( #2311, #651, #1684, #1243, #2285, #1867, #849, #472, #641, #1255, #2493, #1879, #1613, #442, #2083, #2097, #1466, #2297, #2536, #225 ),
 .UNSPECIFIED., .F., .F.,
 ( 4, 2, 2, 2, 2, 2, 2, 2, 2, 4 ),
 ( 0.000000000000000000, 0.0006930285922842873087, 0.001039542888426428415, 0.001386057184568569630, 0.002079085776852854228, 0.002772114369137139260, 0.003465142961421424292, 0.004158171553705708456, 0.004851200145989993488, 0.005544228738274278520 ),
 .UNSPECIFIED. ) ;
#2176 = DIRECTION ( 'NONE',  ( 0.2588190451025257355, 0.9659258262890668689, 0.000000000000000000 ) ) ;
#2177 = VERTEX_POINT ( 'NONE', #2447 ) ;
#2178 = AXIS2_PLACEMENT_3D ( 'NONE', #1390, #2601, #732 ) ;
#2179 = AXIS2_PLACEMENT_3D ( 'NONE', #247, #1527, #59 ) ;
#2180 = CARTESIAN_POINT ( 'NONE',  ( 21.00000000000000355, 26.99999999999998934, 66.00000000000000000 ) ) ;
#2181 = ORIENTED_EDGE ( 'NONE', *, *, #1370, .T. ) ;
#2182 = ORIENTED_EDGE ( 'NONE', *, *, #234, .F. ) ;
#2183 = VECTOR ( 'NONE', #1512, 1000.000000000000000 ) ;
#2184 = ORIENTED_EDGE ( 'NONE', *, *, #904, .T. ) ;
#2185 = FACE_OUTER_BOUND ( 'NONE', #898, .T. ) ;
#2186 = VECTOR ( 'NONE', #1511, 1000.000000000000000 ) ;
#2187 = CARTESIAN_POINT ( 'NONE',  ( 2.886751345948136205, 14.49999999999998224, 65.00000000000000000 ) ) ;
#2188 = ORIENTED_EDGE ( 'NONE', *, *, #204, .F. ) ;
#2189 = DIRECTION ( 'NONE',  ( -1.000000000000000000, 0.000000000000000000, 0.000000000000000000 ) ) ;
#2190 = EDGE_CURVE ( 'NONE', #300, #186, #1208, .T. ) ;
#2191 = ADVANCED_FACE ( 'NONE', ( #358 ), #386, .F. ) ;
#2192 = LINE ( 'NONE', #947, #2455 ) ;
#2193 = AXIS2_PLACEMENT_3D ( 'NONE', #2230, #2443, #151 ) ;
#2194 = CARTESIAN_POINT ( 'NONE',  ( 25.00000000000000000, 6.999999999999992895, 19.99999999999999645 ) ) ;
#2195 = ORIENTED_EDGE ( 'NONE', *, *, #1797, .T. ) ;
#2196 = DIRECTION ( 'NONE',  ( 8.673617379884034239E-17, 1.000000000000000000, -0.000000000000000000 ) ) ;
#2197 = ORIENTED_EDGE ( 'NONE', *, *, #73, .F. ) ;
#2198 = VERTEX_POINT ( 'NONE', #2481 ) ;
#2199 = EDGE_LOOP ( 'NONE', ( #1936, #504, #1143, #934, #217 ) ) ;
#2200 = AXIS2_PLACEMENT_3D ( 'NONE', #2459, #1011, #1653 ) ;
#2201 = PLANE ( 'NONE',  #1995 ) ;
#2202 = LINE ( 'NONE', #2008, #1701 ) ;
#2203 = LINE ( 'NONE', #515, #366 ) ;
#2204 = CARTESIAN_POINT ( 'NONE',  ( 22.55000000000000071, 3.999999999999998224, 4.000000000000003553 ) ) ;
#2205 = ORIENTED_EDGE ( 'NONE', *, *, #2322, .T. ) ;
#2206 = ADVANCED_FACE ( 'NONE', ( #1391, #781 ), #2246, .F. ) ;
#2207 = LINE ( 'NONE', #766, #2134 ) ;
#2208 = EDGE_LOOP ( 'NONE', ( #1186, #224, #2182, #1246 ) ) ;
#2209 = EDGE_LOOP ( 'NONE', ( #2140, #2085, #1762, #2681 ) ) ;
#2210 = DIRECTION ( 'NONE',  ( 0.000000000000000000, -1.000000000000000000, 0.000000000000000000 ) ) ;
#2211 = DIRECTION ( 'NONE',  ( 1.000000000000000000, 0.000000000000000000, 0.000000000000000000 ) ) ;
#2212 = LINE ( 'NONE', #1744, #373 ) ;
#2213 = ORIENTED_EDGE ( 'NONE', *, *, #1117, .T. ) ;
#2214 = VECTOR ( 'NONE', #2531, 1000.000000000000000 ) ;
#2215 = DIRECTION ( 'NONE',  ( -0.2588190451025179639, -0.9659258262890690894, 4.489794735692380116E-18 ) ) ;
#2216 = DIRECTION ( 'NONE',  ( 1.000000000000000000, -1.040834085586083024E-16, 0.000000000000000000 ) ) ;
#2217 = EDGE_CURVE ( 'NONE', #2680, #2086, #2257, .T. ) ;
#2218 = ORIENTED_EDGE ( 'NONE', *, *, #956, .T. ) ;
#2219 = EDGE_LOOP ( 'NONE', ( #608, #2302, #1378, #1992 ) ) ;
#2220 = ORIENTED_EDGE ( 'NONE', *, *, #1899, .F. ) ;
#2221 = FACE_OUTER_BOUND ( 'NONE', #1792, .T. ) ;
#2222 = CARTESIAN_POINT ( 'NONE',  ( -25.00000000000000000, 3.999999999999990674, 0.000000000000000000 ) ) ;
#2223 = APPLICATION_PROTOCOL_DEFINITION ( 'draft international standard', 'automotive_design', 1998, #520 ) ;
#2224 = CARTESIAN_POINT ( 'NONE',  ( 1.925929944387235853E-31, 19.49999999999998934, -0.001000000000001000089 ) ) ;
#2225 = ORIENTED_EDGE ( 'NONE', *, *, #2545, .F. ) ;
#2226 = ORIENTED_EDGE ( 'NONE', *, *, #887, .T. ) ;
#2227 = DIRECTION ( 'NONE',  ( 1.040834085586084257E-16, 1.000000000000000000, -0.000000000000000000 ) ) ;
#2228 = ORIENTED_EDGE ( 'NONE', *, *, #526, .F. ) ;
#2229 = DIRECTION ( 'NONE',  ( -0.000000000000000000, -0.000000000000000000, 1.000000000000000000 ) ) ;
#2230 = CARTESIAN_POINT ( 'NONE',  ( 20.00000000000000000, 21.99999999999998934, 70.00000000000000000 ) ) ;
#2231 = ADVANCED_FACE ( 'NONE', ( #569 ), #984, .T. ) ;
#2232 = EDGE_CURVE ( 'NONE', #782, #2472, #1040, .T. ) ;
#2233 = FACE_BOUND ( 'NONE', #1191, .T. ) ;
#2234 = LINE ( 'NONE', #1427, #398 ) ;
#2235 = VERTEX_POINT ( 'NONE', #1850 ) ;
#2236 = CARTESIAN_POINT ( 'NONE',  ( 1.925929944387235853E-31, 19.49999999999998934, 57.00000000000000711 ) ) ;
#2237 = ORIENTED_EDGE ( 'NONE', *, *, #726, .F. ) ;
#2238 = VERTEX_POINT ( 'NONE', #185 ) ;
#2239 = ORIENTED_EDGE ( 'NONE', *, *, #422, .F. ) ;
#2240 = LINE ( 'NONE', #342, #2402 ) ;
#2241 = DIRECTION ( 'NONE',  ( 1.000000000000000000, 2.602085213965212121E-16, 0.000000000000000000 ) ) ;
#2242 = EDGE_CURVE ( 'NONE', #1587, #1870, #1786, .T. ) ;
#2243 = ADVANCED_FACE ( 'NONE', ( #1645 ), #1656, .F. ) ;
#2244 = AXIS2_PLACEMENT_3D ( 'NONE', #1740, #259, #926 ) ;
#2245 = VECTOR ( 'NONE', #2098, 1000.000000000000000 ) ;
#2246 = PLANE ( 'NONE',  #160 ) ;
#2247 = EDGE_LOOP ( 'NONE', ( #799, #1126, #2213, #1523 ) ) ;
#2248 = DIRECTION ( 'NONE',  ( 0.000000000000000000, -0.000000000000000000, -1.000000000000000000 ) ) ;
#2249 = EDGE_LOOP ( 'NONE', ( #2014, #2416 ) ) ;
#2250 = ORIENTED_EDGE ( 'NONE', *, *, #2414, .F. ) ;
#2251 = LINE ( 'NONE', #1474, #1326 ) ;
#2252 = AXIS2_PLACEMENT_3D ( 'NONE', #2576, #723, #2241 ) ;
#2253 = DIRECTION ( 'NONE',  ( -0.000000000000000000, -0.000000000000000000, -1.000000000000000000 ) ) ;
#2254 = AXIS2_PLACEMENT_3D ( 'NONE', #2165, #1125, #2301 ) ;
#2255 = DIRECTION ( 'NONE',  ( -1.000000000000000000, 0.000000000000000000, -0.000000000000000000 ) ) ;
#2256 = EDGE_CURVE ( 'NONE', #10, #2525, #370, .T. ) ;
#2257 = LINE ( 'NONE', #1605, #854 ) ;
#2258 = ORIENTED_EDGE ( 'NONE', *, *, #2674, .T. ) ;
#2259 = VECTOR ( 'NONE', #650, 1000.000000000000000 ) ;
#2260 = ORIENTED_EDGE ( 'NONE', *, *, #221, .T. ) ;
#2261 = EDGE_CURVE ( 'NONE', #149, #98, #1240, .T. ) ;
#2262 = ADVANCED_FACE ( 'NONE', ( #1836 ), #2665, .F. ) ;
#2263 = DIRECTION ( 'NONE',  ( 0.000000000000000000, -1.000000000000000000, 0.000000000000000000 ) ) ;
#2264 =( LENGTH_UNIT ( ) NAMED_UNIT ( * ) SI_UNIT ( .MILLI., .METRE. ) );
#2265 = VERTEX_POINT ( 'NONE', #200 ) ;
#2266 = VECTOR ( 'NONE', #2467, 1000.000000000000000 ) ;
#2267 = EDGE_LOOP ( 'NONE', ( #2073, #646 ) ) ;
#2268 = PLANE ( 'NONE',  #2625 ) ;
#2269 = CARTESIAN_POINT ( 'NONE',  ( 15.67542648054294219, 19.49999999999998224, 57.80000000000001137 ) ) ;
#2270 = ORIENTED_EDGE ( 'NONE', *, *, #2428, .T. ) ;
#2271 = CARTESIAN_POINT ( 'NONE',  ( -2.886751345948125991, 24.49999999999999645, 70.00000000000000000 ) ) ;
#2272 = DIRECTION ( 'NONE',  ( 1.000000000000000000, -0.000000000000000000, -0.000000000000000000 ) ) ;
#2273 = ORIENTED_EDGE ( 'NONE', *, *, #1643, .T. ) ;
#2274 = DIRECTION ( 'NONE',  ( -0.000000000000000000, -0.000000000000000000, -1.000000000000000000 ) ) ;
#2275 = CIRCLE ( 'NONE', #65, 1.549999999999999378 ) ;
#2276 = DIRECTION ( 'NONE',  ( 1.040834085586084257E-16, 1.000000000000000000, -0.000000000000000000 ) ) ;
#2277 = DIRECTION ( 'NONE',  ( 0.5000000000000001110, 0.8660254037844385966, 0.000000000000000000 ) ) ;
#2278 = EDGE_CURVE ( 'NONE', #363, #1008, #812, .T. ) ;
#2279 = ORIENTED_EDGE ( 'NONE', *, *, #2169, .F. ) ;
#2280 = CARTESIAN_POINT ( 'NONE',  ( 22.71630093989089616, 26.20255350078572221, 63.90522252540911552 ) ) ;
#2281 = DIRECTION ( 'NONE',  ( 1.000000000000000000, 1.040834085586084257E-16, -1.734723475976807094E-17 ) ) ;
#2282 = DIRECTION ( 'NONE',  ( -0.000000000000000000, 1.000000000000000000, -0.000000000000000000 ) ) ;
#2283 = CARTESIAN_POINT ( 'NONE',  ( 15.24999999999999822, 19.49999999999998224, 70.00000000000000000 ) ) ;
#2284 = ORIENTED_EDGE ( 'NONE', *, *, #1567, .F. ) ;
#2285 = CARTESIAN_POINT ( 'NONE',  ( 20.90047536138695961, 26.91961206973203957, 68.70055203345256700 ) ) ;
#2286 = LINE ( 'NONE', #830, #758 ) ;
#2287 = DIRECTION ( 'NONE',  ( -1.000000000000000000, 0.000000000000000000, 0.000000000000000000 ) ) ;
#2288 = VERTEX_POINT ( 'NONE', #624 ) ;
#2289 = EDGE_LOOP ( 'NONE', ( #936, #1618 ) ) ;
#2290 = CARTESIAN_POINT ( 'NONE',  ( 12.49999999999999822, 19.49999999999998224, 70.60000000000000853 ) ) ;
#2291 = CARTESIAN_POINT ( 'NONE',  ( -20.99999999999999645, 14.99999999999999645, 66.00000000000000000 ) ) ;
#2292 = CARTESIAN_POINT ( 'NONE',  ( 16.00000000000000000, 19.49999999999998224, 57.00000000000000711 ) ) ;
#2293 = AXIS2_PLACEMENT_3D ( 'NONE', #2357, #454, #486 ) ;
#2294 = VECTOR ( 'NONE', #2438, 1000.000000000000000 ) ;
#2295 = DIRECTION ( 'NONE',  ( -0.000000000000000000, -0.000000000000000000, -1.000000000000000000 ) ) ;
#2296 = VECTOR ( 'NONE', #2364, 1000.000000000000000 ) ;
#2297 = CARTESIAN_POINT ( 'NONE',  ( 23.66902660393840563, 25.39778890170815018, 66.46542440242407679 ) ) ;
#2298 = CARTESIAN_POINT ( 'NONE',  ( 1.925929944387235853E-31, 19.49999999999998934, 65.00000000000000000 ) ) ;
#2299 = FACE_OUTER_BOUND ( 'NONE', #1288, .T. ) ;
#2300 = VERTEX_POINT ( 'NONE', #2081 ) ;
#2301 = DIRECTION ( 'NONE',  ( 1.000000000000000000, 0.000000000000000000, -0.000000000000000000 ) ) ;
#2302 = ORIENTED_EDGE ( 'NONE', *, *, #2190, .T. ) ;
#2303 = FACE_OUTER_BOUND ( 'NONE', #1346, .T. ) ;
#2304 = CIRCLE ( 'NONE', #405, 5.000000000000000888 ) ;
#2305 = DIRECTION ( 'NONE',  ( 0.000000000000000000, -1.000000000000000000, 0.000000000000000000 ) ) ;
#2306 = EDGE_CURVE ( 'NONE', #327, #2235, #2234, .T. ) ;
#2307 = ADVANCED_FACE ( 'NONE', ( #2037 ), #1821, .F. ) ;
#2308 = DIRECTION ( 'NONE',  ( -0.000000000000000000, -0.000000000000000000, -1.000000000000000000 ) ) ;
#2309 = DIRECTION ( 'NONE',  ( -0.000000000000000000, -0.000000000000000000, -1.000000000000000000 ) ) ;
#2310 = VECTOR ( 'NONE', #1421, 1000.000000000000000 ) ;
#2311 = CARTESIAN_POINT ( 'NONE',  ( 20.00000000000000000, 26.99999999999998934, 68.50798724079689350 ) ) ;
#2312 = LINE ( 'NONE', #1531, #1925 ) ;
#2313 = CARTESIAN_POINT ( 'NONE',  ( -22.18722637645344165, 26.50150050254892165, 63.56553287582010370 ) ) ;
#2314 = AXIS2_PLACEMENT_3D ( 'NONE', #1281, #627, #1670 ) ;
#2315 = VERTEX_POINT ( 'NONE', #2283 ) ;
#2316 = DIRECTION ( 'NONE',  ( 0.000000000000000000, 0.000000000000000000, -1.000000000000000000 ) ) ;
#2317 = VERTEX_POINT ( 'NONE', #2104 ) ;
#2318 = ORIENTED_EDGE ( 'NONE', *, *, #1036, .T. ) ;
#2319 = CARTESIAN_POINT ( 'NONE',  ( -22.87064588075754656, 26.09751470822787311, 67.95803666910333618 ) ) ;
#2320 = CARTESIAN_POINT ( 'NONE',  ( -10.91228675972853068, 16.74999999999998224, 60.30000000000001137 ) ) ;
#2321 = CARTESIAN_POINT ( 'NONE',  ( 25.00000000000000000, 11.99999999999999289, 57.00000000000000711 ) ) ;
#2322 = EDGE_CURVE ( 'NONE', #703, #1870, #2146, .T. ) ;
#2323 = CARTESIAN_POINT ( 'NONE',  ( -14.08771324027146754, 22.24999999999998579, 60.30000000000001137 ) ) ;
#2324 = CARTESIAN_POINT ( 'NONE',  ( 25.00000000000000000, 6.999999999999992895, 45.00000000000000711 ) ) ;
#2325 = PLANE ( 'NONE',  #233 ) ;
#2326 = EDGE_CURVE ( 'NONE', #1226, #1177, #1481, .T. ) ;
#2327 = CARTESIAN_POINT ( 'NONE',  ( -25.00000000000000000, 11.99999999999998934, 7.000000000000000000 ) ) ;
#2328 = DIRECTION ( 'NONE',  ( -1.000000000000000000, -0.000000000000000000, -0.000000000000000000 ) ) ;
#2329 = ORIENTED_EDGE ( 'NONE', *, *, #193, .F. ) ;
#2330 = VECTOR ( 'NONE', #2646, 1000.000000000000000 ) ;
#2331 = DIRECTION ( 'NONE',  ( 0.000000000000000000, 0.000000000000000000, 1.000000000000000000 ) ) ;
#2332 = ORIENTED_EDGE ( 'NONE', *, *, #918, .T. ) ;
#2333 = EDGE_LOOP ( 'NONE', ( #1746, #2541 ) ) ;
#2334 = EDGE_LOOP ( 'NONE', ( #870, #1559, #686, #108 ) ) ;
#2335 = CARTESIAN_POINT ( 'NONE',  ( -21.78509579286014741, 26.67183401900705775, 68.58564476111875763 ) ) ;
#2336 = AXIS2_PLACEMENT_3D ( 'NONE', #1441, #414, #1239 ) ;
#2337 = DIRECTION ( 'NONE',  ( 1.040834085586084257E-16, 1.000000000000000000, -0.000000000000000000 ) ) ;
#2338 = AXIS2_PLACEMENT_3D ( 'NONE', #1433, #1881, #788 ) ;
#2339 = LINE ( 'NONE', #292, #176 ) ;
#2340 = DIRECTION ( 'NONE',  ( -1.000000000000000000, 1.040834085586084257E-16, -0.000000000000000000 ) ) ;
#2341 = VECTOR ( 'NONE', #2282, 1000.000000000000000 ) ;
#2342 = ADVANCED_FACE ( 'NONE', ( #1253 ), #1280, .T. ) ;
#2343 = CARTESIAN_POINT ( 'NONE',  ( -12.14359353944902864, 11.99999999999999112, 7.000000000000000000 ) ) ;
#2344 = PLANE ( 'NONE',  #2011 ) ;
#2345 = CARTESIAN_POINT ( 'NONE',  ( -14.08771324027147287, 16.74999999999998224, 57.80000000000001137 ) ) ;
#2346 = ORIENTED_EDGE ( 'NONE', *, *, #867, .T. ) ;
#2347 = EDGE_CURVE ( 'NONE', #82, #1020, #28, .T. ) ;
#2348 = ADVANCED_FACE ( 'NONE', ( #2116, #248 ), #665, .F. ) ;
#2349 = DIRECTION ( 'NONE',  ( 0.000000000000000000, 0.000000000000000000, -1.000000000000000000 ) ) ;
#2350 = ORIENTED_EDGE ( 'NONE', *, *, #1877, .T. ) ;
#2351 = EDGE_LOOP ( 'NONE', ( #2577, #1662, #640, #911 ) ) ;
#2352 = ORIENTED_EDGE ( 'NONE', *, *, #155, .F. ) ;
#2353 = ORIENTED_EDGE ( 'NONE', *, *, #16, .T. ) ;
#2354 = CARTESIAN_POINT ( 'NONE',  ( -20.44774955911103120, 26.98523111981248945, 68.65288913840433338 ) ) ;
#2355 = VECTOR ( 'NONE', #2537, 1000.000000000000000 ) ;
#2356 = CARTESIAN_POINT ( 'NONE',  ( 21.00000000000000000, -6.938893903907228378E-15, 66.00000000000000000 ) ) ;
#2357 = CARTESIAN_POINT ( 'NONE',  ( -12.49999999999999822, 19.49999999999998224, 60.30000000000001137 ) ) ;
#2358 = SURFACE_STYLE_FILL_AREA ( #1727 ) ;
#2359 = FACE_OUTER_BOUND ( 'NONE', #774, .T. ) ;
#2360 = LINE ( 'NONE', #2327, #2245 ) ;
#2361 = CARTESIAN_POINT ( 'NONE',  ( -19.99999999999999645, 3.999999999999993339, 57.00000000000000711 ) ) ;
#2362 = EDGE_LOOP ( 'NONE', ( #359, #1965, #1141, #198 ) ) ;
#2363 = CIRCLE ( 'NONE', #1689, 1.549999999999999378 ) ;
#2364 = DIRECTION ( 'NONE',  ( 0.4999999999999996114, -0.8660254037844389297, -0.000000000000000000 ) ) ;
#2365 = ADVANCED_FACE ( 'NONE', ( #1944 ), #2519, .F. ) ;
#2366 = ORIENTED_EDGE ( 'NONE', *, *, #1769, .T. ) ;
#2367 = EDGE_CURVE ( 'NONE', #1459, #1005, #1074, .T. ) ;
#2368 = ORIENTED_EDGE ( 'NONE', *, *, #904, .F. ) ;
#2369 = DIRECTION ( 'NONE',  ( 2.602085213965212121E-16, -1.000000000000000000, 0.000000000000000000 ) ) ;
#2370 = CARTESIAN_POINT ( 'NONE',  ( -9.324573519457057813, 19.49999999999998579, 60.30000000000001137 ) ) ;
#2371 = DIRECTION ( 'NONE',  ( 0.5000000000000003331, 0.8660254037844383745, -0.000000000000000000 ) ) ;
#2372 = FACE_OUTER_BOUND ( 'NONE', #2059, .T. ) ;
#2373 = AXIS2_PLACEMENT_3D ( 'NONE', #157, #210, #1865 ) ;
#2374 = AXIS2_PLACEMENT_3D ( 'NONE', #2180, #814, #2041 ) ;
#2375 = CARTESIAN_POINT ( 'NONE',  ( -19.99999999999999645, 3.999999999999993339, 57.00000000000000711 ) ) ;
#2376 = CARTESIAN_POINT ( 'NONE',  ( 21.00000000000000355, 26.99999999999998934, 66.00000000000000000 ) ) ;
#2377 = VERTEX_POINT ( 'NONE', #76 ) ;
#2378 = CARTESIAN_POINT ( 'NONE',  ( 15.67542648054294219, 19.49999999999998224, 57.80000000000001137 ) ) ;
#2379 = ORIENTED_EDGE ( 'NONE', *, *, #1295, .T. ) ;
#2380 = ORIENTED_EDGE ( 'NONE', *, *, #2599, .T. ) ;
#2381 = FACE_OUTER_BOUND ( 'NONE', #191, .T. ) ;
#2382 = DIRECTION ( 'NONE',  ( 1.000000000000000000, 0.000000000000000000, 0.000000000000000000 ) ) ;
#2383 = EDGE_CURVE ( 'NONE', #1449, #1163, #2502, .T. ) ;
#2384 = EDGE_CURVE ( 'NONE', #985, #300, #2054, .T. ) ;
#2385 = DIRECTION ( 'NONE',  ( 1.000000000000000000, 0.000000000000000000, 0.000000000000000000 ) ) ;
#2386 = FACE_OUTER_BOUND ( 'NONE', #756, .T. ) ;
#2387 = DIRECTION ( 'NONE',  ( -1.000000000000000000, 0.000000000000000000, 0.000000000000000000 ) ) ;
#2388 = VERTEX_POINT ( 'NONE', #1893 ) ;
#2389 = CIRCLE ( 'NONE', #1685, 2.700000000000001066 ) ;
#2390 = VECTOR ( 'NONE', #447, 1000.000000000000000 ) ;
#2391 = CARTESIAN_POINT ( 'NONE',  ( 23.70000000000000639, 14.99999999999998934, 66.00000000000000000 ) ) ;
#2392 = ORIENTED_EDGE ( 'NONE', *, *, #156, .T. ) ;
#2393 = ORIENTED_EDGE ( 'NONE', *, *, #2662, .T. ) ;
#2394 = ORIENTED_EDGE ( 'NONE', *, *, #73, .T. ) ;
#2395 = CARTESIAN_POINT ( 'NONE',  ( 20.00000000000000000, 26.99999999999998934, 63.49201275920312071 ) ) ;
#2396 = VECTOR ( 'NONE', #1928, 1000.000000000000114 ) ;
#2397 = DIRECTION ( 'NONE',  ( -0.000000000000000000, 0.000000000000000000, 1.000000000000000000 ) ) ;
#2398 = EDGE_CURVE ( 'NONE', #620, #1316, #46, .T. ) ;
#2399 = EDGE_CURVE ( 'NONE', #201, #327, #14, .T. ) ;
#2400 = CARTESIAN_POINT ( 'NONE',  ( 9.000000000000000000, 19.49999999999998224, 57.80000000000001137 ) ) ;
#2401 = CARTESIAN_POINT ( 'NONE',  ( 9.324573519457057813, 19.49999999999998579, 60.30000000000001137 ) ) ;
#2402 = VECTOR ( 'NONE', #565, 1000.000000000000000 ) ;
#2403 = ORIENTED_EDGE ( 'NONE', *, *, #1955, .T. ) ;
#2404 = CYLINDRICAL_SURFACE ( 'NONE', #1782, 1.549999999999999378 ) ;
#2405 = VERTEX_POINT ( 'NONE', #2095 ) ;
#2406 = ORIENTED_EDGE ( 'NONE', *, *, #2242, .T. ) ;
#2407 = VECTOR ( 'NONE', #1024, 1000.000000000000000 ) ;
#2408 = LINE ( 'NONE', #2634, #2330 ) ;
#2409 = DIRECTION ( 'NONE',  ( -0.000000000000000000, -1.000000000000000000, -0.000000000000000000 ) ) ;
#2410 = CIRCLE ( 'NONE', #1482, 3.099999999999919709 ) ;
#2411 = ADVANCED_FACE ( 'NONE', ( #223 ), #2491, .T. ) ;
#2412 = LINE ( 'NONE', #1557, #117 ) ;
#2413 = ORIENTED_EDGE ( 'NONE', *, *, #792, .T. ) ;
#2414 = EDGE_CURVE ( 'NONE', #1406, #98, #680, .T. ) ;
#2415 = DIRECTION ( 'NONE',  ( -1.000000000000000000, 0.000000000000000000, 0.000000000000000000 ) ) ;
#2416 = ORIENTED_EDGE ( 'NONE', *, *, #1497, .F. ) ;
#2417 = ORIENTED_EDGE ( 'NONE', *, *, #2278, .T. ) ;
#2418 = FACE_OUTER_BOUND ( 'NONE', #598, .T. ) ;
#2419 = LINE ( 'NONE', #2614, #669 ) ;
#2420 = PLANE ( 'NONE',  #1890 ) ;
#2421 = AXIS2_PLACEMENT_3D ( 'NONE', #583, #2451, #2042 ) ;
#2422 = ORIENTED_EDGE ( 'NONE', *, *, #1211, .F. ) ;
#2423 = CIRCLE ( 'NONE', #1513, 3.499999999999999556 ) ;
#2424 = LINE ( 'NONE', #120, #394 ) ;
#2425 = DIRECTION ( 'NONE',  ( 0.000000000000000000, 0.000000000000000000, 1.000000000000000000 ) ) ;
#2426 = ORIENTED_EDGE ( 'NONE', *, *, #1102, .F. ) ;
#2427 = ADVANCED_FACE ( 'NONE', ( #470 ), #60, .F. ) ;
#2428 = EDGE_CURVE ( 'NONE', #1935, #2434, #2548, .T. ) ;
#2429 = DIRECTION ( 'NONE',  ( 0.000000000000000000, -0.000000000000000000, -1.000000000000000000 ) ) ;
#2430 = CIRCLE ( 'NONE', #180, 1.549999999999995826 ) ;
#2431 = CYLINDRICAL_SURFACE ( 'NONE', #796, 1.549999999999999378 ) ;
#2432 = LINE ( 'NONE', #1343, #609 ) ;
#2433 = CARTESIAN_POINT ( 'NONE',  ( 22.00000000000000355, 4.499999999999993783, 45.00000000000000711 ) ) ;
#2434 = VERTEX_POINT ( 'NONE', #1311 ) ;
#2435 = VERTEX_POINT ( 'NONE', #1878 ) ;
#2436 = ORIENTED_EDGE ( 'NONE', *, *, #1301, .T. ) ;
#2437 = CARTESIAN_POINT ( 'NONE',  ( -12.49999999999999822, 19.49999999999998224, 57.80000000000001137 ) ) ;
#2438 = DIRECTION ( 'NONE',  ( -0.000000000000000000, -0.000000000000000000, 1.000000000000000000 ) ) ;
#2439 = ORIENTED_EDGE ( 'NONE', *, *, #2075, .F. ) ;
#2440 = MANIFOLD_SOLID_BREP ( 'Taglio-Estrusione11', #130 ) ;
#2441 = ADVANCED_FACE ( 'NONE', ( #1018 ), #1802, .F. ) ;
#2442 = EDGE_CURVE ( 'NONE', #2235, #395, #1839, .T. ) ;
#2443 = DIRECTION ( 'NONE',  ( 0.000000000000000000, -0.000000000000000000, 1.000000000000000000 ) ) ;
#2444 = EDGE_CURVE ( 'NONE', #119, #2508, #390, .T. ) ;
#2445 = VECTOR ( 'NONE', #2147, 1000.000000000000000 ) ;
#2446 = PLANE ( 'NONE',  #829 ) ;
#2447 = CARTESIAN_POINT ( 'NONE',  ( -22.00000000000000355, 6.999999999999992895, 45.00000000000000711 ) ) ;
#2448 = ORIENTED_EDGE ( 'NONE', *, *, #1534, .T. ) ;
#2449 = ORIENTED_EDGE ( 'NONE', *, *, #1021, .F. ) ;
#2450 = LINE ( 'NONE', #1457, #161 ) ;
#2451 = DIRECTION ( 'NONE',  ( 8.673617379884034239E-17, 1.000000000000000000, -0.000000000000000000 ) ) ;
#2452 = EDGE_LOOP ( 'NONE', ( #518, #53 ) ) ;
#2453 = ORIENTED_EDGE ( 'NONE', *, *, #903, .T. ) ;
#2454 = ORIENTED_EDGE ( 'NONE', *, *, #1900, .F. ) ;
#2455 = VECTOR ( 'NONE', #2588, 1000.000000000000114 ) ;
#2456 = EDGE_LOOP ( 'NONE', ( #2079, #2366, #1550, #2181 ) ) ;
#2457 = DIRECTION ( 'NONE',  ( -0.000000000000000000, -0.000000000000000000, -1.000000000000000000 ) ) ;
#2458 = EDGE_CURVE ( 'NONE', #1321, #633, #2072, .T. ) ;
#2459 = CARTESIAN_POINT ( 'NONE',  ( 21.00000000000000000, 3.999999999999998224, 4.000000000000003553 ) ) ;
#2460 = CARTESIAN_POINT ( 'NONE',  ( 25.00000000000000000, 11.99999999999999289, 57.00000000000000711 ) ) ;
#2461 = EDGE_CURVE ( 'NONE', #2485, #967, #407, .T. ) ;
#2462 = EDGE_CURVE ( 'NONE', #300, #985, #1964, .T. ) ;
#2463 = VECTOR ( 'NONE', #71, 1000.000000000000000 ) ;
#2464 = DIRECTION ( 'NONE',  ( -0.000000000000000000, -0.000000000000000000, -1.000000000000000000 ) ) ;
#2465 = VERTEX_POINT ( 'NONE', #235 ) ;
#2466 = ORIENTED_EDGE ( 'NONE', *, *, #1063, .T. ) ;
#2467 = DIRECTION ( 'NONE',  ( 0.000000000000000000, 0.000000000000000000, 1.000000000000000000 ) ) ;
#2468 = DIRECTION ( 'NONE',  ( -0.000000000000000000, -0.000000000000000000, -1.000000000000000000 ) ) ;
#2469 = ORIENTED_EDGE ( 'NONE', *, *, #156, .F. ) ;
#2470 = AXIS2_PLACEMENT_3D ( 'NONE', #848, #1697, #1642 ) ;
#2471 = AXIS2_PLACEMENT_3D ( 'NONE', #19, #475, #444 ) ;
#2472 = VERTEX_POINT ( 'NONE', #189 ) ;
#2473 = FACE_OUTER_BOUND ( 'NONE', #2362, .T. ) ;
#2474 = CIRCLE ( 'NONE', #1303, 2.749999999999999112 ) ;
#2475 = PLANE ( 'NONE',  #1579 ) ;
#2476 = VECTOR ( 'NONE', #1382, 1000.000000000000000 ) ;
#2477 = ORIENTED_EDGE ( 'NONE', *, *, #1476, .F. ) ;
#2478 = FACE_OUTER_BOUND ( 'NONE', #1562, .T. ) ;
#2479 = ADVANCED_FACE ( 'NONE', ( #147 ), #1201, .F. ) ;
#2480 = EDGE_CURVE ( 'NONE', #2029, #1015, #1892, .T. ) ;
#2481 = CARTESIAN_POINT ( 'NONE',  ( 2.886751345948136205, 14.49999999999998224, 70.00000000000000000 ) ) ;
#2482 = ORIENTED_EDGE ( 'NONE', *, *, #559, .F. ) ;
#2483 = CARTESIAN_POINT ( 'NONE',  ( -25.00000000000000000, 3.999999999999990674, 7.000000000000000000 ) ) ;
#2484 = LINE ( 'NONE', #1244, #1654 ) ;
#2485 = VERTEX_POINT ( 'NONE', #1595 ) ;
#2486 = CIRCLE ( 'NONE', #357, 3.099999999999919709 ) ;
#2487 = ORIENTED_EDGE ( 'NONE', *, *, #1386, .T. ) ;
#2488 = CARTESIAN_POINT ( 'NONE',  ( 22.54999999999999716, -7.100223187173071437E-15, 66.00000000000000000 ) ) ;
#2489 = DIRECTION ( 'NONE',  ( -8.673617379884035472E-17, -1.000000000000000000, -0.000000000000000000 ) ) ;
#2490 = CARTESIAN_POINT ( 'NONE',  ( 9.324573519457057813, 19.49999999999998579, 60.30000000000001137 ) ) ;
#2491 = CYLINDRICAL_SURFACE ( 'NONE', #1472, 2.749999999999999112 ) ;
#2492 = ADVANCED_FACE ( 'NONE', ( #1383 ), #1189, .F. ) ;
#2493 = CARTESIAN_POINT ( 'NONE',  ( 22.37599520455455604, 26.40387107571519110, 68.33240388699387324 ) ) ;
#2494 = AXIS2_PLACEMENT_3D ( 'NONE', #689, #1350, #514 ) ;
#2495 = DIRECTION ( 'NONE',  ( -0.000000000000000000, -0.000000000000000000, -1.000000000000000000 ) ) ;
#2496 = CARTESIAN_POINT ( 'NONE',  ( -14.08771324027147287, 16.74999999999998224, 60.30000000000001137 ) ) ;
#2497 = ORIENTED_EDGE ( 'NONE', *, *, #1117, .F. ) ;
#2498 = PLANE ( 'NONE',  #638 ) ;
#2499 = FACE_OUTER_BOUND ( 'NONE', #2208, .T. ) ;
#2500 = AXIS2_PLACEMENT_3D ( 'NONE', #2236, #1812, #610 ) ;
#2501 = DIRECTION ( 'NONE',  ( 0.000000000000000000, -0.000000000000000000, 1.000000000000000000 ) ) ;
#2502 = LINE ( 'NONE', #1910, #2396 ) ;
#2503 = CARTESIAN_POINT ( 'NONE',  ( -2.886751345948125991, 14.49999999999998224, 70.00000000000000000 ) ) ;
#2504 = DIRECTION ( 'NONE',  ( 0.5000000000000000000, -0.8660254037844385966, 0.000000000000000000 ) ) ;
#2505 = DIRECTION ( 'NONE',  ( 8.673617379884034239E-17, 1.000000000000000000, -0.000000000000000000 ) ) ;
#2506 = ORIENTED_EDGE ( 'NONE', *, *, #1080, .F. ) ;
#2507 = FACE_OUTER_BOUND ( 'NONE', #2219, .T. ) ;
#2508 = VERTEX_POINT ( 'NONE', #815 ) ;
#2509 = EDGE_CURVE ( 'NONE', #633, #480, #1004, .T. ) ;
#2510 = CARTESIAN_POINT ( 'NONE',  ( 12.14359353944902864, 11.99999999999999645, 57.00000000000000711 ) ) ;
#2511 = EDGE_CURVE ( 'NONE', #2109, #822, #27, .T. ) ;
#2512 = PLANE ( 'NONE',  #2066 ) ;
#2513 = CIRCLE ( 'NONE', #2559, 3.499999999999999556 ) ;
#2514 = CARTESIAN_POINT ( 'NONE',  ( -10.91228675972852713, 22.24999999999998579, 57.80000000000001137 ) ) ;
#2515 = VECTOR ( 'NONE', #1105, 1000.000000000000000 ) ;
#2516 = AXIS2_PLACEMENT_3D ( 'NONE', #1916, #1903, #684 ) ;
#2517 = VECTOR ( 'NONE', #2425, 1000.000000000000000 ) ;
#2518 = DIRECTION ( 'NONE',  ( 0.5000000000000003331, 0.8660254037844383745, -0.000000000000000000 ) ) ;
#2519 = CYLINDRICAL_SURFACE ( 'NONE', #1218, 3.499999999999999556 ) ;
#2520 = CIRCLE ( 'NONE', #1966, 2.749999999999999112 ) ;
#2521 = FACE_OUTER_BOUND ( 'NONE', #257, .T. ) ;
#2522 = CARTESIAN_POINT ( 'NONE',  ( -14.08771324027147287, 16.74999999999998224, 60.30000000000001137 ) ) ;
#2523 = FACE_OUTER_BOUND ( 'NONE', #258, .T. ) ;
#2524 = LINE ( 'NONE', #298, #2296 ) ;
#2525 = VERTEX_POINT ( 'NONE', #2027 ) ;
#2526 = ORIENTED_EDGE ( 'NONE', *, *, #867, .F. ) ;
#2527 = DIRECTION ( 'NONE',  ( 0.000000000000000000, 0.000000000000000000, 1.000000000000000000 ) ) ;
#2528 = EDGE_CURVE ( 'NONE', #1735, #1606, #348, .T. ) ;
#2529 = ADVANCED_FACE ( 'NONE', ( #573 ), #1394, .F. ) ;
#2530 = AXIS2_PLACEMENT_3D ( 'NONE', #277, #2560, #498 ) ;
#2531 = DIRECTION ( 'NONE',  ( -0.000000000000000000, -0.000000000000000000, -1.000000000000000000 ) ) ;
#2532 = LINE ( 'NONE', #1715, #2070 ) ;
#2533 = LINE ( 'NONE', #2323, #1564 ) ;
#2534 = CARTESIAN_POINT ( 'NONE',  ( 12.49999999999999822, 19.49999999999998224, 57.80000000000001137 ) ) ;
#2535 = AXIS2_PLACEMENT_3D ( 'NONE', #425, #2489, #1665 ) ;
#2536 = CARTESIAN_POINT ( 'NONE',  ( 23.70000000000001350, 25.36303434416003455, 66.23116819027728752 ) ) ;
#2537 = DIRECTION ( 'NONE',  ( -1.000000000000000000, -0.000000000000000000, -0.000000000000000000 ) ) ;
#2538 = PLANE ( 'NONE',  #482 ) ;
#2539 = ORIENTED_EDGE ( 'NONE', *, *, #2017, .F. ) ;
#2540 = DIRECTION ( 'NONE',  ( -1.000000000000000000, 0.000000000000000000, 0.000000000000000000 ) ) ;
#2541 = ORIENTED_EDGE ( 'NONE', *, *, #2398, .F. ) ;
#2542 = ORIENTED_EDGE ( 'NONE', *, *, #2511, .F. ) ;
#2543 = EDGE_LOOP ( 'NONE', ( #1115, #287, #1737, #1029 ) ) ;
#2544 = LINE ( 'NONE', #2558, #1632 ) ;
#2545 = EDGE_CURVE ( 'NONE', #2025, #1156, #2339, .T. ) ;
#2546 = DIRECTION ( 'NONE',  ( 1.000000000000000000, -1.040834085586086722E-16, 0.000000000000000000 ) ) ;
#2547 = CARTESIAN_POINT ( 'NONE',  ( 22.55000000000000071, -7.100223187173071437E-15, 4.000000000000003553 ) ) ;
#2548 = LINE ( 'NONE', #692, #85 ) ;
#2549 = EDGE_CURVE ( 'NONE', #1190, #2125, #303, .T. ) ;
#2550 = EDGE_CURVE ( 'NONE', #82, #687, #1120, .T. ) ;
#2551 = DIRECTION ( 'NONE',  ( 0.000000000000000000, -0.000000000000000000, 1.000000000000000000 ) ) ;
#2552 = CARTESIAN_POINT ( 'NONE',  ( -15.67542648054294219, 19.49999999999998224, 60.30000000000001137 ) ) ;
#2553 = CARTESIAN_POINT ( 'NONE',  ( 23.70000000000000639, 25.36303434416003100, 66.00000000000000000 ) ) ;
#2554 = PLANE ( 'NONE',  #2254 ) ;
#2555 = ORIENTED_EDGE ( 'NONE', *, *, #939, .T. ) ;
#2556 = ORIENTED_EDGE ( 'NONE', *, *, #1696, .T. ) ;
#2557 = ORIENTED_EDGE ( 'NONE', *, *, #1829, .T. ) ;
#2558 = CARTESIAN_POINT ( 'NONE',  ( -25.00000000000000000, 6.999999999999992895, 20.00000000000000000 ) ) ;
#2559 = AXIS2_PLACEMENT_3D ( 'NONE', #873, #649, #1849 ) ;
#2560 = DIRECTION ( 'NONE',  ( 0.000000000000000000, 0.000000000000000000, 1.000000000000000000 ) ) ;
#2561 = CARTESIAN_POINT ( 'NONE',  ( 2.886751345948136205, 14.49999999999998224, 65.00000000000000000 ) ) ;
#2562 = FILL_AREA_STYLE_COLOUR ( '', #1603 ) ;
#2563 = CARTESIAN_POINT ( 'NONE',  ( 20.00000000000000000, 21.99999999999998934, 0.000000000000000000 ) ) ;
#2564 = EDGE_CURVE ( 'NONE', #1705, #337, #614, .T. ) ;
#2565 = LINE ( 'NONE', #30, #837 ) ;
#2566 = CARTESIAN_POINT ( 'NONE',  ( -22.87261191937725968, 26.09615314465634839, 64.04377288484114672 ) ) ;
#2567 = ORIENTED_EDGE ( 'NONE', *, *, #607, .F. ) ;
#2568 = CARTESIAN_POINT ( 'NONE',  ( 22.00000000000000355, 6.999999999999992895, 45.00000000000000711 ) ) ;
#2569 = VERTEX_POINT ( 'NONE', #691 ) ;
#2570 = ORIENTED_EDGE ( 'NONE', *, *, #192, .T. ) ;
#2571 = CARTESIAN_POINT ( 'NONE',  ( 25.00000000000000000, 4.499999999999993783, 19.99999999999999645 ) ) ;
#2572 = DIRECTION ( 'NONE',  ( -0.000000000000000000, -0.000000000000000000, -1.000000000000000000 ) ) ;
#2573 = CARTESIAN_POINT ( 'NONE',  ( 19.99999999999999645, 3.999999999999998224, 57.00000000000000711 ) ) ;
#2574 = DIRECTION ( 'NONE',  ( 0.000000000000000000, 0.000000000000000000, 1.000000000000000000 ) ) ;
#2575 = DIRECTION ( 'NONE',  ( 2.602085213965212121E-16, -1.000000000000000000, 0.000000000000000000 ) ) ;
#2576 = CARTESIAN_POINT ( 'NONE',  ( 19.99999999999999645, 3.999999999999998224, 0.000000000000000000 ) ) ;
#2577 = ORIENTED_EDGE ( 'NONE', *, *, #222, .F. ) ;
#2578 = PRODUCT_DEFINITION ( 'UNKNOWN', '', #2607, #593 ) ;
#2579 = AXIS2_PLACEMENT_3D ( 'NONE', #1556, #2602, #2385 ) ;
#2580 = DIRECTION ( 'NONE',  ( -1.000000000000000000, 0.000000000000000000, 0.000000000000000000 ) ) ;
#2581 = ORIENTED_EDGE ( 'NONE', *, *, #1784, .T. ) ;
#2582 = ORIENTED_EDGE ( 'NONE', *, *, #1956, .F. ) ;
#2583 = ORIENTED_EDGE ( 'NONE', *, *, #629, .T. ) ;
#2584 = DIRECTION ( 'NONE',  ( 0.000000000000000000, 1.000000000000000000, -0.000000000000000000 ) ) ;
#2585 = FACE_BOUND ( 'NONE', #1257, .T. ) ;
#2586 = DIRECTION ( 'NONE',  ( -1.000000000000000000, 0.000000000000000000, 0.000000000000000000 ) ) ;
#2587 = AXIS2_PLACEMENT_3D ( 'NONE', #1591, #333, #1774 ) ;
#2588 = DIRECTION ( 'NONE',  ( -0.4999999999999999445, 0.8660254037844385966, 0.000000000000000000 ) ) ;
#2589 = LINE ( 'NONE', #107, #995 ) ;
#2590 = ORIENTED_EDGE ( 'NONE', *, *, #746, .T. ) ;
#2591 = LINE ( 'NONE', #1547, #2476 ) ;
#2592 = ORIENTED_EDGE ( 'NONE', *, *, #1534, .F. ) ;
#2593 = ORIENTED_EDGE ( 'NONE', *, *, #1973, .T. ) ;
#2594 = ORIENTED_EDGE ( 'NONE', *, *, #289, .F. ) ;
#2595 = VECTOR ( 'NONE', #1338, 1000.000000000000000 ) ;
#2596 = VECTOR ( 'NONE', #2495, 1000.000000000000000 ) ;
#2597 = DIRECTION ( 'NONE',  ( -1.000000000000000000, 0.000000000000000000, 0.000000000000000000 ) ) ;
#2598 = EDGE_CURVE ( 'NONE', #1114, #119, #2533, .T. ) ;
#2599 = EDGE_CURVE ( 'NONE', #711, #868, #679, .T. ) ;
#2600 = DIRECTION ( 'NONE',  ( 1.040834085586084257E-16, 1.000000000000000000, -0.000000000000000000 ) ) ;
#2601 = DIRECTION ( 'NONE',  ( 0.000000000000000000, 0.000000000000000000, 1.000000000000000000 ) ) ;
#2602 = DIRECTION ( 'NONE',  ( -0.000000000000000000, 0.000000000000000000, -1.000000000000000000 ) ) ;
#2603 = CARTESIAN_POINT ( 'NONE',  ( 25.00000000000000355, 21.99999999999998934, 57.00000000000000711 ) ) ;
#2604 = VECTOR ( 'NONE', #736, 1000.000000000000000 ) ;
#2605 = ORIENTED_EDGE ( 'NONE', *, *, #1919, .F. ) ;
#2606 = ORIENTED_EDGE ( 'NONE', *, *, #2398, .T. ) ;
#2607 = PRODUCT_DEFINITION_FORMATION_WITH_SPECIFIED_SOURCE ( 'ANY', '', #246, .NOT_KNOWN. ) ;
#2608 = CARTESIAN_POINT ( 'NONE',  ( 23.70000000000000639, 14.99999999999998934, 66.00000000000000000 ) ) ;
#2609 = ORIENTED_EDGE ( 'NONE', *, *, #2007, .T. ) ;
#2610 = ORIENTED_EDGE ( 'NONE', *, *, #2347, .T. ) ;
#2611 = CYLINDRICAL_SURFACE ( 'NONE', #1070, 1.549999999999999378 ) ;
#2612 = AXIS2_PLACEMENT_3D ( 'NONE', #1014, #1810, #839 ) ;
#2613 = ADVANCED_FACE ( 'NONE', ( #2129 ), #1325, .F. ) ;
#2614 = CARTESIAN_POINT ( 'NONE',  ( -10.91228675972852713, 22.24999999999998579, 60.30000000000001137 ) ) ;
#2615 = VECTOR ( 'NONE', #987, 1000.000000000000000 ) ;
#2616 = EDGE_CURVE ( 'NONE', #727, #1646, #1207, .T. ) ;
#2617 = CARTESIAN_POINT ( 'NONE',  ( 19.99999999999999645, 3.999999999999994671, 6.999999999999999112 ) ) ;
#2618 = CARTESIAN_POINT ( 'NONE',  ( 25.00000000000000000, 11.99999999999999645, 6.999999999999999112 ) ) ;
#2619 = EDGE_LOOP ( 'NONE', ( #1270, #1775, #685, #334 ) ) ;
#2620 = DIRECTION ( 'NONE',  ( 8.673617379884034239E-17, 1.000000000000000000, -0.000000000000000000 ) ) ;
#2621 = VERTEX_POINT ( 'NONE', #43 ) ;
#2622 = EDGE_LOOP ( 'NONE', ( #783, #948 ) ) ;
#2623 = DIRECTION ( 'NONE',  ( -0.000000000000000000, -0.000000000000000000, 1.000000000000000000 ) ) ;
#2624 = DIRECTION ( 'NONE',  ( 0.000000000000000000, 0.000000000000000000, 1.000000000000000000 ) ) ;
#2625 = AXIS2_PLACEMENT_3D ( 'NONE', #846, #1248, #1831 ) ;
#2626 = EDGE_CURVE ( 'NONE', #481, #1533, #1340, .T. ) ;
#2627 = EDGE_CURVE ( 'NONE', #10, #631, #1601, .T. ) ;
#2628 = CARTESIAN_POINT ( 'NONE',  ( -21.00000000000000000, 0.000000000000000000, 66.00000000000000000 ) ) ;
#2629 = ORIENTED_EDGE ( 'NONE', *, *, #1747, .T. ) ;
#2630 = CARTESIAN_POINT ( 'NONE',  ( 20.00000000000000000, 26.99999999999998934, 0.000000000000000000 ) ) ;
#2631 =( NAMED_UNIT ( * ) SI_UNIT ( $, .STERADIAN. ) SOLID_ANGLE_UNIT ( ) );
#2632 = ORIENTED_EDGE ( 'NONE', *, *, #2480, .T. ) ;
#2633 = EDGE_LOOP ( 'NONE', ( #616, #417, #35, #1998 ) ) ;
#2634 = CARTESIAN_POINT ( 'NONE',  ( 0.000000000000000000, 24.49999999999999289, 70.00000000000000000 ) ) ;
#2635 = FACE_OUTER_BOUND ( 'NONE', #350, .T. ) ;
#2636 = CARTESIAN_POINT ( 'NONE',  ( 16.00000000000000000, 19.49999999999998224, 57.80000000000001137 ) ) ;
#2637 = CARTESIAN_POINT ( 'NONE',  ( -19.45000000000000284, -1.613292832658428133E-16, 4.000000000000003553 ) ) ;
#2638 = EDGE_LOOP ( 'NONE', ( #1505, #1855, #1044, #2555 ) ) ;
#2639 = ORIENTED_EDGE ( 'NONE', *, *, #604, .T. ) ;
#2640 = VERTEX_POINT ( 'NONE', #2115 ) ;
#2641 = EDGE_CURVE ( 'NONE', #1459, #2300, #393, .T. ) ;
#2642 = EDGE_CURVE ( 'NONE', #480, #325, #469, .T. ) ;
#2643 = DIRECTION ( 'NONE',  ( -0.000000000000000000, -0.000000000000000000, -1.000000000000000000 ) ) ;
#2644 = DIRECTION ( 'NONE',  ( -0.4999999999999996114, 0.8660254037844388186, 0.000000000000000000 ) ) ;
#2645 = ORIENTED_EDGE ( 'NONE', *, *, #1102, .T. ) ;
#2646 = DIRECTION ( 'NONE',  ( -1.000000000000000000, 0.000000000000000000, 0.000000000000000000 ) ) ;
#2647 = VECTOR ( 'NONE', #930, 1000.000000000000000 ) ;
#2648 = CARTESIAN_POINT ( 'NONE',  ( 15.24999999999999822, 19.49999999999998224, 70.60000000000000853 ) ) ;
#2649 = LINE ( 'NONE', #311, #484 ) ;
#2650 = CARTESIAN_POINT ( 'NONE',  ( -4.113620667976071843, 2.374999999999993783, 65.00000000000000000 ) ) ;
#2651 = ORIENTED_EDGE ( 'NONE', *, *, #604, .F. ) ;
#2652 = EDGE_LOOP ( 'NONE', ( #1238, #535 ) ) ;
#2653 = UNCERTAINTY_MEASURE_WITH_UNIT (LENGTH_MEASURE( 1.000000000000000082E-05 ), #88, 'distance_accuracy_value', 'NONE');
#2654 = CIRCLE ( 'NONE', #1929, 2.749999999999999112 ) ;
#2655 = LINE ( 'NONE', #406, #381 ) ;
#2656 = DIRECTION ( 'NONE',  ( 0.9659258262890690894, 0.2588190451025179639, 0.000000000000000000 ) ) ;
#2657 = EDGE_CURVE ( 'NONE', #687, #2111, #876, .T. ) ;
#2658 = FACE_BOUND ( 'NONE', #402, .T. ) ;
#2659 = ORIENTED_EDGE ( 'NONE', *, *, #2545, .T. ) ;
#2660 = EDGE_CURVE ( 'NONE', #1008, #2508, #1310, .T. ) ;
#2661 = CARTESIAN_POINT ( 'NONE',  ( 23.70000000000000995, 25.36303434416002744, 65.76902116478042615 ) ) ;
#2662 = EDGE_CURVE ( 'NONE', #632, #2198, #2145, .T. ) ;
#2663 = LINE ( 'NONE', #1627, #1980 ) ;
#2664 = PLANE ( 'NONE',  #2687 ) ;
#2665 = PLANE ( 'NONE',  #1921 ) ;
#2666 = ORIENTED_EDGE ( 'NONE', *, *, #1425, .T. ) ;
#2667 = DIRECTION ( 'NONE',  ( 1.000000000000000000, 0.000000000000000000, 0.000000000000000000 ) ) ;
#2668 = CARTESIAN_POINT ( 'NONE',  ( 12.77387470582046802, 7.374999999999992006, 65.00000000000000000 ) ) ;
#2669 = EDGE_LOOP ( 'NONE', ( #1800, #1054, #612, #410, #1100, #740 ) ) ;
#2670 = VERTEX_POINT ( 'NONE', #499 ) ;
#2671 = ORIENTED_EDGE ( 'NONE', *, *, #1411, .T. ) ;
#2672 = LINE ( 'NONE', #1678, #1451 ) ;
#2673 = LINE ( 'NONE', #821, #1367 ) ;
#2674 = EDGE_CURVE ( 'NONE', #51, #585, #2389, .T. ) ;
#2675 = EDGE_CURVE ( 'NONE', #1521, #270, #1927, .T. ) ;
#2676 = ORIENTED_EDGE ( 'NONE', *, *, #1006, .F. ) ;
#2677 = CARTESIAN_POINT ( 'NONE',  ( 12.49999999999999822, 19.49999999999998224, 70.00000000000000000 ) ) ;
#2678 = VECTOR ( 'NONE', #150, 1000.000000000000000 ) ;
#2679 = DIRECTION ( 'NONE',  ( 0.4999999999999997780, -0.8660254037844387076, 0.000000000000000000 ) ) ;
#2680 = VERTEX_POINT ( 'NONE', #891 ) ;
#2681 = ORIENTED_EDGE ( 'NONE', *, *, #2564, .T. ) ;
#2682 = DIRECTION ( 'NONE',  ( -1.000000000000000000, 0.000000000000000000, 0.000000000000000000 ) ) ;
#2683 = ORIENTED_EDGE ( 'NONE', *, *, #2367, .F. ) ;
#2684 = VECTOR ( 'NONE', #653, 1000.000000000000114 ) ;
#2685 = ORIENTED_EDGE ( 'NONE', *, *, #1894, .F. ) ;
#2686 = DIRECTION ( 'NONE',  ( -0.9659258262890690894, 0.2588190451025179639, 0.000000000000000000 ) ) ;
#2687 = AXIS2_PLACEMENT_3D ( 'NONE', #369, #602, #921 ) ;
#2688 = DIRECTION ( 'NONE',  ( 0.000000000000000000, 0.000000000000000000, 1.000000000000000000 ) ) ;
ENDSEC;
END-ISO-10303-21;
