# Supplementary material for: Application of 3D Printing Technology to Produce Hippocampal Customized Guide Cannulas
Source: eNeuro. 2022 Sep 27;9(5):ENEURO.0099-22.2022. doi: 10.1523/ENEURO.0099-22.2022 (PMC9522464; doi:10.1523/ENEURO.0099-22.2022)
Supplement: Figure 2-1 — *.Stl files, *.STEP files, and technical drawings. Download Figure 2-1, ZIP file. [file enu-eN-MNT-0099-22-s02.zip › STEP/Multitool positioner.STEP]

ISO-10303-21;
HEADER;
FILE_DESCRIPTION (( 'STEP AP214' ),
    '1' );
FILE_NAME ('Multitool positioner.STEP',
    '2022-07-14T14:30:33',
    ( '' ),
    ( '' ),
    'SwSTEP 2.0',
    'SolidWorks 2019',
    '' );
FILE_SCHEMA (( 'AUTOMOTIVE_DESIGN' ));
ENDSEC;

DATA;
#1 = FACE_OUTER_BOUND ( 'NONE', #1740, .T. ) ;
#2 = ADVANCED_FACE ( 'NONE', ( #2133 ), #653, .F. ) ;
#3 = ORIENTED_EDGE ( 'NONE', *, *, #2163, .T. ) ;
#4 = VERTEX_POINT ( 'NONE', #1776 ) ;
#5 = AXIS2_PLACEMENT_3D ( 'NONE', #1505, #119, #1557 ) ;
#6 = DIRECTION ( 'NONE',  ( -0.000000000000000000, -1.000000000000000000, -0.000000000000000000 ) ) ;
#7 = EDGE_CURVE ( 'NONE', #1723, #1207, #1697, .T. ) ;
#8 = VECTOR ( 'NONE', #1718, 1000.000000000000000 ) ;
#9 = CARTESIAN_POINT ( 'NONE',  ( -43.99999999999996447, 0.000000000000000000, 32.00000000000002132 ) ) ;
#10 = AXIS2_PLACEMENT_3D ( 'NONE', #1357, #1115, #502 ) ;
#11 = ORIENTED_EDGE ( 'NONE', *, *, #261, .T. ) ;
#12 = ORIENTED_EDGE ( 'NONE', *, *, #1695, .F. ) ;
#13 = CARTESIAN_POINT ( 'NONE',  ( 46.00000000000004263, 7.000000000000000000, 26.40000000000006608 ) ) ;
#14 = DIRECTION ( 'NONE',  ( 1.000000000000000000, 0.000000000000000000, -8.260587980841946175E-17 ) ) ;
#15 = FACE_OUTER_BOUND ( 'NONE', #856, .T. ) ;
#16 = VERTEX_POINT ( 'NONE', #1893 ) ;
#17 = VERTEX_POINT ( 'NONE', #435 ) ;
#18 = CARTESIAN_POINT ( 'NONE',  ( -43.99999999999996447, 0.000000000000000000, -28.00000000000000355 ) ) ;
#19 = ORIENTED_EDGE ( 'NONE', *, *, #2153, .F. ) ;
#20 = ADVANCED_FACE ( 'NONE', ( #682 ), #1906, .T. ) ;
#21 = CARTESIAN_POINT ( 'NONE',  ( -41.99999999999996447, 39.00000000000000711, 34.50000000000000000 ) ) ;
#22 = AXIS2_PLACEMENT_3D ( 'NONE', #2353, #1966, #747 ) ;
#23 = VECTOR ( 'NONE', #576, 1000.000000000000000 ) ;
#24 = DIRECTION ( 'NONE',  ( 0.000000000000000000, 1.000000000000000000, 0.000000000000000000 ) ) ;
#25 = VERTEX_POINT ( 'NONE', #2590 ) ;
#26 = ORIENTED_EDGE ( 'NONE', *, *, #2450, .T. ) ;
#27 = CARTESIAN_POINT ( 'NONE',  ( -45.99999999999995737, 7.000000000000000000, -26.40000000000006608 ) ) ;
#28 = DIRECTION ( 'NONE',  ( 0.000000000000000000, 0.000000000000000000, -1.000000000000000000 ) ) ;
#29 = DIRECTION ( 'NONE',  ( 0.000000000000000000, 0.000000000000000000, 1.000000000000000000 ) ) ;
#30 = FACE_BOUND ( 'NONE', #917, .T. ) ;
#31 = EDGE_CURVE ( 'NONE', #931, #1457, #321, .T. ) ;
#32 = ORIENTED_EDGE ( 'NONE', *, *, #178, .F. ) ;
#33 = CIRCLE ( 'NONE', #1549, 2.000000000000001776 ) ;
#34 = DIRECTION ( 'NONE',  ( -0.000000000000000000, 1.000000000000000000, -0.000000000000000000 ) ) ;
#35 = DIRECTION ( 'NONE',  ( -0.000000000000000000, -0.000000000000000000, 1.000000000000000000 ) ) ;
#36 = LINE ( 'NONE', #618, #95 ) ;
#37 = ORIENTED_EDGE ( 'NONE', *, *, #1656, .T. ) ;
#38 = ORIENTED_EDGE ( 'NONE', *, *, #607, .T. ) ;
#39 = ADVANCED_FACE ( 'NONE', ( #2180 ), #249, .F. ) ;
#40 = LINE ( 'NONE', #869, #2637 ) ;
#41 = VERTEX_POINT ( 'NONE', #2109 ) ;
#42 = CARTESIAN_POINT ( 'NONE',  ( -43.99999999999996447, 4.000000000000000000, 28.00000000000003197 ) ) ;
#43 = DIRECTION ( 'NONE',  ( 1.000000000000000000, 0.000000000000000000, -8.260587980841946175E-17 ) ) ;
#44 = EDGE_CURVE ( 'NONE', #150, #1779, #1522, .T. ) ;
#45 = VERTEX_POINT ( 'NONE', #667 ) ;
#46 = ADVANCED_FACE ( 'NONE', ( #527, #30, #734, #1489, #1982 ), #2121, .F. ) ;
#47 = CARTESIAN_POINT ( 'NONE',  ( -46.00000000000004263, 25.40000000000000568, 38.50000000000000000 ) ) ;
#48 = DIRECTION ( 'NONE',  ( 0.000000000000000000, 1.000000000000000000, 0.000000000000000000 ) ) ;
#49 = ORIENTED_EDGE ( 'NONE', *, *, #1935, .T. ) ;
#50 = ORIENTED_EDGE ( 'NONE', *, *, #544, .T. ) ;
#51 = AXIS2_PLACEMENT_3D ( 'NONE', #2400, #1996, #368 ) ;
#52 = CARTESIAN_POINT ( 'NONE',  ( -43.99999999999996447, 4.000000000000000000, -31.99999999999999289 ) ) ;
#53 = AXIS2_PLACEMENT_3D ( 'NONE', #383, #1422, #1211 ) ;
#54 = CARTESIAN_POINT ( 'NONE',  ( 46.00000000000004263, 25.40000000000000568, -38.50000000000000000 ) ) ;
#55 = ORIENTED_EDGE ( 'NONE', *, *, #2513, .F. ) ;
#56 = DIRECTION ( 'NONE',  ( 0.000000000000000000, 1.000000000000000000, -0.000000000000000000 ) ) ;
#57 = ADVANCED_FACE ( 'NONE', ( #59 ), #2296, .F. ) ;
#58 = VECTOR ( 'NONE', #1213, 1000.000000000000000 ) ;
#59 = FACE_OUTER_BOUND ( 'NONE', #2679, .T. ) ;
#60 = EDGE_LOOP ( 'NONE', ( #1913, #1135, #759, #980 ) ) ;
#61 = CARTESIAN_POINT ( 'NONE',  ( -45.99999999999995737, 4.000000000000000000, 26.40000000000006608 ) ) ;
#62 = EDGE_CURVE ( 'NONE', #208, #1638, #262, .T. ) ;
#63 = EDGE_LOOP ( 'NONE', ( #2088, #1358, #2277, #1944 ) ) ;
#64 = CYLINDRICAL_SURFACE ( 'NONE', #1872, 1.500000000000001332 ) ;
#65 = DIRECTION ( 'NONE',  ( 1.000000000000000000, 0.000000000000000000, -6.938893903907228378E-17 ) ) ;
#66 = ORIENTED_EDGE ( 'NONE', *, *, #2207, .F. ) ;
#67 = LINE ( 'NONE', #2293, #111 ) ;
#68 = CIRCLE ( 'NONE', #2275, 1.500000000000001332 ) ;
#69 = DIRECTION ( 'NONE',  ( -0.000000000000000000, 1.000000000000000000, -0.000000000000000000 ) ) ;
#70 = VERTEX_POINT ( 'NONE', #475 ) ;
#71 = DIRECTION ( 'NONE',  ( 0.000000000000000000, -1.000000000000000000, 0.000000000000000000 ) ) ;
#72 = VERTEX_POINT ( 'NONE', #1712 ) ;
#73 = EDGE_CURVE ( 'NONE', #800, #2552, #1087, .T. ) ;
#74 = ORIENTED_EDGE ( 'NONE', *, *, #593, .T. ) ;
#75 = VECTOR ( 'NONE', #1161, 1000.000000000000000 ) ;
#76 = FACE_OUTER_BOUND ( 'NONE', #1210, .T. ) ;
#77 = SURFACE_STYLE_USAGE ( .BOTH. , #2115 ) ;
#78 = VERTEX_POINT ( 'NONE', #2096 ) ;
#79 = CARTESIAN_POINT ( 'NONE',  ( -42.59999999999995879, 37.20000000000000284, 41.54999999999999005 ) ) ;
#80 = PLANE ( 'NONE',  #754 ) ;
#81 = ORIENTED_EDGE ( 'NONE', *, *, #344, .T. ) ;
#82 = DIRECTION ( 'NONE',  ( -1.000000000000000000, 0.000000000000000000, 0.000000000000000000 ) ) ;
#83 = VERTEX_POINT ( 'NONE', #105 ) ;
#84 =( NAMED_UNIT ( * ) SI_UNIT ( $, .STERADIAN. ) SOLID_ANGLE_UNIT ( ) );
#85 = VERTEX_POINT ( 'NONE', #234 ) ;
#86 = EDGE_CURVE ( 'NONE', #2411, #1506, #1063, .T. ) ;
#87 = AXIS2_PLACEMENT_3D ( 'NONE', #236, #1895, #2229 ) ;
#88 = ORIENTED_EDGE ( 'NONE', *, *, #1773, .T. ) ;
#89 = CARTESIAN_POINT ( 'NONE',  ( -45.99999999999998579, 39.00000000000000711, -40.00000000000003553 ) ) ;
#90 = EDGE_CURVE ( 'NONE', #2660, #108, #2308, .T. ) ;
#91 = LINE ( 'NONE', #1301, #536 ) ;
#92 = ORIENTED_EDGE ( 'NONE', *, *, #809, .F. ) ;
#93 = CARTESIAN_POINT ( 'NONE',  ( -42.59999999999995879, 34.10000000000001563, 41.54999999999999005 ) ) ;
#94 = CARTESIAN_POINT ( 'NONE',  ( 0.000000000000000000, 39.00000000000000711, 0.000000000000000000 ) ) ;
#95 = VECTOR ( 'NONE', #2313, 1000.000000000000000 ) ;
#96 = EDGE_LOOP ( 'NONE', ( #2150, #2505 ) ) ;
#97 = DIRECTION ( 'NONE',  ( -6.938893903907218517E-17, 0.000000000000000000, 1.000000000000000000 ) ) ;
#98 = CARTESIAN_POINT ( 'NONE',  ( -41.99999999999996447, 4.000000000000000000, -33.49999999999998579 ) ) ;
#99 = ORIENTED_EDGE ( 'NONE', *, *, #615, .T. ) ;
#100 = VECTOR ( 'NONE', #529, 1000.000000000000000 ) ;
#101 = ADVANCED_FACE ( 'NONE', ( #872 ), #887, .F. ) ;
#102 = CARTESIAN_POINT ( 'NONE',  ( -49.99999999999996447, 0.000000000000000000, -42.50000000000000000 ) ) ;
#103 = EDGE_LOOP ( 'NONE', ( #649, #912 ) ) ;
#104 = DIRECTION ( 'NONE',  ( 1.000000000000000000, 0.000000000000000000, 0.000000000000000000 ) ) ;
#105 = CARTESIAN_POINT ( 'NONE',  ( 50.00000000000004263, 4.127016653792586531, 34.50000000000000000 ) ) ;
#106 = DIRECTION ( 'NONE',  ( 0.000000000000000000, -1.000000000000000000, -0.000000000000000000 ) ) ;
#107 = CARTESIAN_POINT ( 'NONE',  ( 50.00000000000004263, 4.000000000000000000, -33.49999999999998579 ) ) ;
#108 = VERTEX_POINT ( 'NONE', #977 ) ;
#109 = CARTESIAN_POINT ( 'NONE',  ( -42.59999999999995879, 34.10000000000001563, 35.45000000000001705 ) ) ;
#110 = DIRECTION ( 'NONE',  ( -1.000000000000000000, -0.000000000000000000, -0.000000000000000000 ) ) ;
#111 = VECTOR ( 'NONE', #28, 1000.000000000000000 ) ;
#112 = ORIENTED_EDGE ( 'NONE', *, *, #528, .F. ) ;
#113 = DIRECTION ( 'NONE',  ( 0.000000000000000000, 0.000000000000000000, -1.000000000000000000 ) ) ;
#114 = DIRECTION ( 'NONE',  ( 0.000000000000000000, 1.000000000000000000, -0.000000000000000000 ) ) ;
#115 = EDGE_CURVE ( 'NONE', #2309, #1097, #2617, .T. ) ;
#116 = AXIS2_PLACEMENT_3D ( 'NONE', #179, #1006, #623 ) ;
#117 = VERTEX_POINT ( 'NONE', #761 ) ;
#118 = FACE_BOUND ( 'NONE', #1465, .T. ) ;
#119 = DIRECTION ( 'NONE',  ( 0.000000000000000000, -1.000000000000000000, 0.000000000000000000 ) ) ;
#120 = DIRECTION ( 'NONE',  ( -0.000000000000000000, -0.000000000000000000, 1.000000000000000000 ) ) ;
#121 = LINE ( 'NONE', #1612, #1962 ) ;
#122 = EDGE_LOOP ( 'NONE', ( #266, #1699, #1859, #288 ) ) ;
#123 = DIRECTION ( 'NONE',  ( 0.000000000000000000, 0.000000000000000000, 1.000000000000000000 ) ) ;
#124 = DIRECTION ( 'NONE',  ( -0.000000000000000000, 1.000000000000000000, -0.000000000000000000 ) ) ;
#125 = DIRECTION ( 'NONE',  ( -1.000000000000000000, 0.000000000000000000, 0.000000000000000000 ) ) ;
#126 = CARTESIAN_POINT ( 'NONE',  ( 42.59999999999995879, 37.20000000000000284, -41.54999999999999005 ) ) ;
#127 = ADVANCED_FACE ( 'NONE', ( #2427, #546 ), #1586, .T. ) ;
#128 = CARTESIAN_POINT ( 'NONE',  ( 46.00000000000004263, 7.000000000000000000, -26.40000000000006608 ) ) ;
#129 = ORIENTED_EDGE ( 'NONE', *, *, #1745, .F. ) ;
#130 = DIRECTION ( 'NONE',  ( 1.000000000000000000, 0.000000000000000000, -0.000000000000000000 ) ) ;
#131 = FACE_OUTER_BOUND ( 'NONE', #1254, .T. ) ;
#132 = CARTESIAN_POINT ( 'NONE',  ( -49.99999999999996447, 4.127016653792588308, -34.50000000000000000 ) ) ;
#133 = VECTOR ( 'NONE', #903, 1000.000000000000000 ) ;
#134 = FACE_OUTER_BOUND ( 'NONE', #2270, .T. ) ;
#135 = ORIENTED_EDGE ( 'NONE', *, *, #452, .F. ) ;
#136 = DIRECTION ( 'NONE',  ( 0.000000000000000000, 0.000000000000000000, -1.000000000000000000 ) ) ;
#137 = DIRECTION ( 'NONE',  ( 0.000000000000000000, 0.000000000000000000, 1.000000000000000000 ) ) ;
#138 = ADVANCED_FACE ( 'NONE', ( #131 ), #560, .F. ) ;
#139 = CARTESIAN_POINT ( 'NONE',  ( 49.99999999999996447, 34.10000000000001563, -35.45000000000001705 ) ) ;
#140 = DIRECTION ( 'NONE',  ( -1.000000000000000000, -0.000000000000000000, 0.000000000000000000 ) ) ;
#141 = VECTOR ( 'NONE', #987, 1000.000000000000000 ) ;
#142 = DIRECTION ( 'NONE',  ( 1.000000000000000000, 0.000000000000000000, -0.000000000000000000 ) ) ;
#143 = AXIS2_PLACEMENT_3D ( 'NONE', #2538, #2120, #1278 ) ;
#144 = ADVANCED_FACE ( 'NONE', ( #572 ), #2013, .F. ) ;
#145 = ORIENTED_EDGE ( 'NONE', *, *, #357, .T. ) ;
#146 = DIRECTION ( 'NONE',  ( 0.000000000000000000, 0.000000000000000000, -1.000000000000000000 ) ) ;
#147 = DIRECTION ( 'NONE',  ( 0.000000000000000000, -0.000000000000000000, 1.000000000000000000 ) ) ;
#148 = LINE ( 'NONE', #2414, #1012 ) ;
#149 = CARTESIAN_POINT ( 'NONE',  ( 42.00000000000004263, 39.00000000000000711, 42.50000000000000000 ) ) ;
#150 = VERTEX_POINT ( 'NONE', #2230 ) ;
#151 = DIRECTION ( 'NONE',  ( 1.000000000000000000, 0.000000000000000000, 3.942553354492744024E-16 ) ) ;
#152 = AXIS2_PLACEMENT_3D ( 'NONE', #126, #1593, #2161 ) ;
#153 = DIRECTION ( 'NONE',  ( 0.000000000000000000, 1.000000000000000000, -0.000000000000000000 ) ) ;
#154 = CARTESIAN_POINT ( 'NONE',  ( -42.59999999999995879, 37.20000000000000284, 41.54999999999999005 ) ) ;
#155 = CARTESIAN_POINT ( 'NONE',  ( -2.767296973582051291E-15, 8.000000000000000000, -33.49999999999998579 ) ) ;
#156 = VECTOR ( 'NONE', #14, 1000.000000000000000 ) ;
#157 = AXIS2_PLACEMENT_3D ( 'NONE', #1387, #355, #1187 ) ;
#158 = CARTESIAN_POINT ( 'NONE',  ( 42.00000000000004263, 4.127016653792584755, -34.50000000000000000 ) ) ;
#159 = EDGE_CURVE ( 'NONE', #2593, #1844, #1383, .T. ) ;
#160 = ORIENTED_EDGE ( 'NONE', *, *, #172, .T. ) ;
#161 = CARTESIAN_POINT ( 'NONE',  ( -46.00000000000004263, 34.10000000000001563, -38.50000000000000000 ) ) ;
#162 = FACE_OUTER_BOUND ( 'NONE', #2131, .T. ) ;
#163 = CARTESIAN_POINT ( 'NONE',  ( -45.99999999999995737, 4.000000000000000000, -26.40000000000006608 ) ) ;
#164 = EDGE_LOOP ( 'NONE', ( #1451, #1684, #2264, #1912 ) ) ;
#165 = LINE ( 'NONE', #1614, #1204 ) ;
#166 = CIRCLE ( 'NONE', #2324, 1.500000000000001332 ) ;
#167 = DIRECTION ( 'NONE',  ( -0.000000000000000000, 1.000000000000000000, -0.000000000000000000 ) ) ;
#168 = EDGE_CURVE ( 'NONE', #45, #246, #1805, .T. ) ;
#169 = PLANE ( 'NONE',  #2009 ) ;
#170 = EDGE_LOOP ( 'NONE', ( #2477, #313, #557, #1927 ) ) ;
#171 = PRODUCT_CONTEXT ( 'NONE', #1132, 'mechanical' ) ;
#172 = EDGE_CURVE ( 'NONE', #2411, #1719, #350, .T. ) ;
#173 = ORIENTED_EDGE ( 'NONE', *, *, #643, .T. ) ;
#174 = DIRECTION ( 'NONE',  ( 0.000000000000000000, 0.000000000000000000, 1.000000000000000000 ) ) ;
#175 = DIRECTION ( 'NONE',  ( -0.000000000000000000, -1.000000000000000000, -0.000000000000000000 ) ) ;
#176 = ORIENTED_EDGE ( 'NONE', *, *, #2450, .F. ) ;
#177 = LINE ( 'NONE', #1823, #500 ) ;
#178 = EDGE_CURVE ( 'NONE', #1655, #72, #2641, .T. ) ;
#179 = CARTESIAN_POINT ( 'NONE',  ( 42.59999999999995879, 34.10000000000001563, -41.54999999999999005 ) ) ;
#180 = AXIS2_PLACEMENT_3D ( 'NONE', #913, #712, #685 ) ;
#181 = ORIENTED_EDGE ( 'NONE', *, *, #1615, .T. ) ;
#182 = VECTOR ( 'NONE', #1572, 1000.000000000000000 ) ;
#183 = AXIS2_PLACEMENT_3D ( 'NONE', #186, #2050, #1025 ) ;
#184 = VECTOR ( 'NONE', #1199, 1000.000000000000000 ) ;
#185 = ORIENTED_EDGE ( 'NONE', *, *, #2506, .T. ) ;
#186 = CARTESIAN_POINT ( 'NONE',  ( 46.00000000000004263, 25.40000000000000568, -38.50000000000000000 ) ) ;
#187 = LINE ( 'NONE', #1644, #2656 ) ;
#188 = ORIENTED_EDGE ( 'NONE', *, *, #893, .F. ) ;
#189 = CARTESIAN_POINT ( 'NONE',  ( -43.99999999999996447, 0.000000000000000000, -31.99999999999999289 ) ) ;
#190 = DIRECTION ( 'NONE',  ( 1.000000000000000000, 0.000000000000000000, -0.000000000000000000 ) ) ;
#191 = VECTOR ( 'NONE', #1141, 1000.000000000000000 ) ;
#192 = ORIENTED_EDGE ( 'NONE', *, *, #691, .F. ) ;
#193 = VECTOR ( 'NONE', #2440, 1000.000000000000000 ) ;
#194 =( GEOMETRIC_REPRESENTATION_CONTEXT ( 3 ) GLOBAL_UNCERTAINTY_ASSIGNED_CONTEXT ( ( #1408 ) ) GLOBAL_UNIT_ASSIGNED_CONTEXT ( ( #1704, #715, #1511 ) ) REPRESENTATION_CONTEXT ( 'NONE', 'WORKASPACE' ) );
#195 = ADVANCED_FACE ( 'NONE', ( #2205, #2174 ), #315, .F. ) ;
#196 = ORIENTED_EDGE ( 'NONE', *, *, #1585, .T. ) ;
#197 = DIRECTION ( 'NONE',  ( 0.000000000000000000, 0.000000000000000000, 1.000000000000000000 ) ) ;
#198 = LINE ( 'NONE', #2074, #584 ) ;
#199 = VERTEX_POINT ( 'NONE', #785 ) ;
#200 = ORIENTED_EDGE ( 'NONE', *, *, #1715, .T. ) ;
#201 = CARTESIAN_POINT ( 'NONE',  ( 0.000000000000000000, 39.00000000000000711, 34.50000000000000000 ) ) ;
#202 = CARTESIAN_POINT ( 'NONE',  ( 42.59999999999995879, 37.20000000000000284, 41.54999999999999005 ) ) ;
#203 = VECTOR ( 'NONE', #2580, 1000.000000000000000 ) ;
#204 = ADVANCED_FACE ( 'NONE', ( #1813 ), #2599, .F. ) ;
#205 = ORIENTED_EDGE ( 'NONE', *, *, #1088, .T. ) ;
#206 = LINE ( 'NONE', #2209, #2239 ) ;
#207 = EDGE_CURVE ( 'NONE', #689, #208, #1365, .T. ) ;
#208 = VERTEX_POINT ( 'NONE', #332 ) ;
#209 = CARTESIAN_POINT ( 'NONE',  ( -49.99999999999996447, 34.10000000000001563, -41.54999999999999005 ) ) ;
#210 = CARTESIAN_POINT ( 'NONE',  ( -41.99999999999996447, 39.00000000000000711, -37.49999999999999289 ) ) ;
#211 = VERTEX_POINT ( 'NONE', #1163 ) ;
#212 = VERTEX_POINT ( 'NONE', #2435 ) ;
#213 = CARTESIAN_POINT ( 'NONE',  ( -41.99999999999996447, 39.00000000000000711, 34.50000000000000000 ) ) ;
#214 = CARTESIAN_POINT ( 'NONE',  ( -46.00000000000004263, 34.40000000000000568, 38.49999999999997158 ) ) ;
#215 = DIRECTION ( 'NONE',  ( 0.000000000000000000, 0.000000000000000000, -1.000000000000000000 ) ) ;
#216 = ORIENTED_EDGE ( 'NONE', *, *, #62, .F. ) ;
#217 = EDGE_CURVE ( 'NONE', #2048, #17, #1977, .T. ) ;
#218 = AXIS2_PLACEMENT_3D ( 'NONE', #359, #770, #784 ) ;
#219 = ORIENTED_EDGE ( 'NONE', *, *, #1972, .F. ) ;
#220 = DIRECTION ( 'NONE',  ( 0.000000000000000000, 0.000000000000000000, 1.000000000000000000 ) ) ;
#221 = ORIENTED_EDGE ( 'NONE', *, *, #2596, .T. ) ;
#222 = VECTOR ( 'NONE', #631, 1000.000000000000000 ) ;
#223 = AXIS2_PLACEMENT_3D ( 'NONE', #1762, #2384, #1354 ) ;
#224 = LINE ( 'NONE', #2473, #2531 ) ;
#225 = AXIS2_PLACEMENT_3D ( 'NONE', #2166, #1543, #1791 ) ;
#226 = CARTESIAN_POINT ( 'NONE',  ( 42.59999999999995879, 34.10000000000001563, -41.54999999999999005 ) ) ;
#227 = VECTOR ( 'NONE', #1530, 1000.000000000000000 ) ;
#228 = EDGE_LOOP ( 'NONE', ( #1836, #899, #2315, #1840 ) ) ;
#229 = VERTEX_POINT ( 'NONE', #1390 ) ;
#230 = CARTESIAN_POINT ( 'NONE',  ( -49.99999999999996447, 39.00000000000000711, 0.000000000000000000 ) ) ;
#231 = DIRECTION ( 'NONE',  ( 0.000000000000000000, 0.000000000000000000, 1.000000000000000000 ) ) ;
#232 = EDGE_CURVE ( 'NONE', #400, #2082, #2484, .T. ) ;
#233 = FACE_OUTER_BOUND ( 'NONE', #63, .T. ) ;
#234 = CARTESIAN_POINT ( 'NONE',  ( 46.00000000000004263, 34.10000000000001563, -40.00000000000000000 ) ) ;
#235 = ORIENTED_EDGE ( 'NONE', *, *, #1068, .F. ) ;
#236 = CARTESIAN_POINT ( 'NONE',  ( -3.262932252432568505E-15, 39.00000000000000711, -39.49999999999999289 ) ) ;
#237 = ORIENTED_EDGE ( 'NONE', *, *, #836, .F. ) ;
#238 = ADVANCED_FACE ( 'NONE', ( #581 ), #1771, .F. ) ;
#239 = CARTESIAN_POINT ( 'NONE',  ( 49.99999999999996447, 34.10000000000001563, -41.54999999999999005 ) ) ;
#240 = VECTOR ( 'NONE', #704, 1000.000000000000000 ) ;
#241 = LINE ( 'NONE', #468, #594 ) ;
#242 = VERTEX_POINT ( 'NONE', #743 ) ;
#243 = VERTEX_POINT ( 'NONE', #521 ) ;
#244 = DIRECTION ( 'NONE',  ( 0.000000000000000000, 0.000000000000000000, -1.000000000000000000 ) ) ;
#245 = EDGE_CURVE ( 'NONE', #2352, #2334, #567, .T. ) ;
#246 = VERTEX_POINT ( 'NONE', #1566 ) ;
#247 = CARTESIAN_POINT ( 'NONE',  ( -42.59999999999995879, 34.10000000000001563, -41.54999999999999005 ) ) ;
#248 = ADVANCED_FACE ( 'NONE', ( #771, #2219 ), #2005, .T. ) ;
#249 = PLANE ( 'NONE',  #2565 ) ;
#250 = ORIENTED_EDGE ( 'NONE', *, *, #2666, .F. ) ;
#251 = CARTESIAN_POINT ( 'NONE',  ( 42.59999999999995879, 34.10000000000001563, -41.54999999999999005 ) ) ;
#252 = ORIENTED_EDGE ( 'NONE', *, *, #1267, .F. ) ;
#253 = CARTESIAN_POINT ( 'NONE',  ( -41.99999999999996447, 39.00000000000000711, -39.49999999999999289 ) ) ;
#254 = EDGE_CURVE ( 'NONE', #2271, #1596, #2190, .T. ) ;
#255 = DIRECTION ( 'NONE',  ( 0.000000000000000000, 0.000000000000000000, -1.000000000000000000 ) ) ;
#256 = ORIENTED_EDGE ( 'NONE', *, *, #337, .F. ) ;
#257 = ORIENTED_EDGE ( 'NONE', *, *, #1032, .T. ) ;
#258 = DIRECTION ( 'NONE',  ( 0.000000000000000000, 0.000000000000000000, -1.000000000000000000 ) ) ;
#259 = ORIENTED_EDGE ( 'NONE', *, *, #1686, .T. ) ;
#260 = DIRECTION ( 'NONE',  ( 0.000000000000000000, 0.000000000000000000, -1.000000000000000000 ) ) ;
#261 = EDGE_CURVE ( 'NONE', #2552, #2578, #2422, .T. ) ;
#262 = LINE ( 'NONE', #2333, #1400 ) ;
#263 = EDGE_LOOP ( 'NONE', ( #1352, #942, #990, #2081 ) ) ;
#264 = CARTESIAN_POINT ( 'NONE',  ( -42.59999999999995879, 34.10000000000001563, 41.54999999999999005 ) ) ;
#265 = LINE ( 'NONE', #1093, #2094 ) ;
#266 = ORIENTED_EDGE ( 'NONE', *, *, #2542, .T. ) ;
#267 = VERTEX_POINT ( 'NONE', #1194 ) ;
#268 = DIRECTION ( 'NONE',  ( -6.938893903907228378E-17, 0.000000000000000000, 1.000000000000000000 ) ) ;
#269 = CARTESIAN_POINT ( 'NONE',  ( 42.00000000000004263, 39.00000000000000711, 0.000000000000000000 ) ) ;
#270 = VECTOR ( 'NONE', #2594, 1000.000000000000000 ) ;
#271 = ORIENTED_EDGE ( 'NONE', *, *, #569, .F. ) ;
#272 = ADVANCED_FACE ( 'NONE', ( #1755 ), #2394, .F. ) ;
#273 = LINE ( 'NONE', #1504, #2613 ) ;
#274 = CARTESIAN_POINT ( 'NONE',  ( -46.00000000000004263, 25.40000000000000568, -38.50000000000000000 ) ) ;
#275 = ORIENTED_EDGE ( 'NONE', *, *, #1972, .T. ) ;
#276 = DIRECTION ( 'NONE',  ( 1.000000000000000000, 0.000000000000000000, 0.000000000000000000 ) ) ;
#277 = VERTEX_POINT ( 'NONE', #2585 ) ;
#278 = LINE ( 'NONE', #253, #1046 ) ;
#279 = DIRECTION ( 'NONE',  ( 0.000000000000000000, 0.000000000000000000, -1.000000000000000000 ) ) ;
#280 = VERTEX_POINT ( 'NONE', #727 ) ;
#281 = DIRECTION ( 'NONE',  ( 0.000000000000000000, 0.000000000000000000, 1.000000000000000000 ) ) ;
#282 = VECTOR ( 'NONE', #1139, 1000.000000000000000 ) ;
#283 = VECTOR ( 'NONE', #564, 1000.000000000000000 ) ;
#284 = DIRECTION ( 'NONE',  ( 0.000000000000000000, 0.000000000000000000, -1.000000000000000000 ) ) ;
#285 = VERTEX_POINT ( 'NONE', #756 ) ;
#286 = DIRECTION ( 'NONE',  ( -0.000000000000000000, -1.000000000000000000, -0.000000000000000000 ) ) ;
#287 = EDGE_CURVE ( 'NONE', #85, #211, #2667, .T. ) ;
#288 = ORIENTED_EDGE ( 'NONE', *, *, #1597, .F. ) ;
#289 = ORIENTED_EDGE ( 'NONE', *, *, #941, .F. ) ;
#290 = VECTOR ( 'NONE', #1059, 1000.000000000000000 ) ;
#291 = EDGE_CURVE ( 'NONE', #2442, #229, #320, .T. ) ;
#292 = FILL_AREA_STYLE_COLOUR ( '', #2449 ) ;
#293 = ORIENTED_EDGE ( 'NONE', *, *, #207, .T. ) ;
#294 = CARTESIAN_POINT ( 'NONE',  ( -45.99999999999995737, 7.000000000000000000, 26.40000000000006608 ) ) ;
#295 = CARTESIAN_POINT ( 'NONE',  ( -45.99999999999998579, 37.20000000000000284, -37.00000000000003553 ) ) ;
#296 = ORIENTED_EDGE ( 'NONE', *, *, #1436, .T. ) ;
#297 = PLANE ( 'NONE',  #2274 ) ;
#298 = LINE ( 'NONE', #2564, #203 ) ;
#299 = ORIENTED_EDGE ( 'NONE', *, *, #1208, .T. ) ;
#300 = EDGE_CURVE ( 'NONE', #412, #1057, #2680, .T. ) ;
#301 = DIRECTION ( 'NONE',  ( 0.000000000000000000, -0.000000000000000000, 1.000000000000000000 ) ) ;
#302 = ORIENTED_EDGE ( 'NONE', *, *, #396, .F. ) ;
#303 = CARTESIAN_POINT ( 'NONE',  ( 0.000000000000000000, 0.000000000000000000, 0.000000000000000000 ) ) ;
#304 = AXIS2_PLACEMENT_3D ( 'NONE', #696, #1133, #1754 ) ;
#305 = CARTESIAN_POINT ( 'NONE',  ( 46.00000000000004263, 4.000000000000000000, -20.40000000000009095 ) ) ;
#306 = CARTESIAN_POINT ( 'NONE',  ( -43.99999999999996447, 4.000000000000000000, 32.00000000000002132 ) ) ;
#307 = FACE_OUTER_BOUND ( 'NONE', #371, .T. ) ;
#308 = ORIENTED_EDGE ( 'NONE', *, *, #1023, .F. ) ;
#309 = DIRECTION ( 'NONE',  ( 0.000000000000000000, 0.000000000000000000, -1.000000000000000000 ) ) ;
#310 = DIRECTION ( 'NONE',  ( 0.000000000000000000, 0.000000000000000000, 1.000000000000000000 ) ) ;
#311 = EDGE_CURVE ( 'NONE', #1096, #601, #1642, .T. ) ;
#312 = VECTOR ( 'NONE', #1826, 1000.000000000000000 ) ;
#313 = ORIENTED_EDGE ( 'NONE', *, *, #2287, .F. ) ;
#314 = DIRECTION ( 'NONE',  ( -0.000000000000000000, 1.000000000000000000, -0.000000000000000000 ) ) ;
#315 = PLANE ( 'NONE',  #2049 ) ;
#316 = CIRCLE ( 'NONE', #1705, 1.500000000000001332 ) ;
#317 = EDGE_CURVE ( 'NONE', #2318, #2472, #2187, .T. ) ;
#318 = VERTEX_POINT ( 'NONE', #2085 ) ;
#319 = DIRECTION ( 'NONE',  ( -1.000000000000000000, 0.000000000000000000, 0.000000000000000000 ) ) ;
#321 = LINE ( 'NONE', #1305, #1742 ) ;
#320 = CIRCLE ( 'NONE', #1839, 1.500000000000001332 ) ;
#322 = DIRECTION ( 'NONE',  ( -0.000000000000000000, 1.000000000000000000, -0.000000000000000000 ) ) ;
#323 = CARTESIAN_POINT ( 'NONE',  ( 46.00000000000004263, 25.40000000000000568, 37.00000000000000000 ) ) ;
#324 = ORIENTED_EDGE ( 'NONE', *, *, #1283, .T. ) ;
#325 = DIRECTION ( 'NONE',  ( 1.000000000000000000, 0.000000000000000000, -0.000000000000000000 ) ) ;
#326 = MECHANICAL_DESIGN_GEOMETRIC_PRESENTATION_REPRESENTATION (  '', ( #2026 ), #194 ) ;
#327 = EDGE_CURVE ( 'NONE', #277, #870, #224, .T. ) ;
#328 = CARTESIAN_POINT ( 'NONE',  ( -46.00000000000004263, 25.40000000000000568, 40.00000000000000000 ) ) ;
#329 = ADVANCED_FACE ( 'NONE', ( #1002 ), #2060, .F. ) ;
#330 = EDGE_LOOP ( 'NONE', ( #32, #1248, #1000, #50 ) ) ;
#331 = DIRECTION ( 'NONE',  ( 0.000000000000000000, 0.000000000000000000, 1.000000000000000000 ) ) ;
#332 = CARTESIAN_POINT ( 'NONE',  ( -45.99999999999995737, 4.000000000000000000, -20.40000000000009095 ) ) ;
#333 = DIRECTION ( 'NONE',  ( 0.000000000000000000, 0.000000000000000000, -1.000000000000000000 ) ) ;
#334 = VECTOR ( 'NONE', #1262, 1000.000000000000000 ) ;
#335 = ORIENTED_EDGE ( 'NONE', *, *, #172, .F. ) ;
#336 = CARTESIAN_POINT ( 'NONE',  ( -45.99999999999995737, 7.000000000000000000, 23.40000000000006608 ) ) ;
#337 = EDGE_CURVE ( 'NONE', #1421, #2200, #1014, .T. ) ;
#338 = CARTESIAN_POINT ( 'NONE',  ( 0.000000000000000000, 7.000000000000000000, 0.000000000000000000 ) ) ;
#339 = DIRECTION ( 'NONE',  ( 0.000000000000000000, 0.000000000000000000, -1.000000000000000000 ) ) ;
#340 = CARTESIAN_POINT ( 'NONE',  ( -45.99999999999998579, 37.20000000000000284, -40.00000000000003553 ) ) ;
#341 = ORIENTED_EDGE ( 'NONE', *, *, #2652, .T. ) ;
#342 = DIRECTION ( 'NONE',  ( -1.000000000000000000, 0.000000000000000000, 8.260587980841946175E-17 ) ) ;
#343 = DIRECTION ( 'NONE',  ( -1.000000000000000000, 0.000000000000000000, 0.000000000000000000 ) ) ;
#344 = EDGE_CURVE ( 'NONE', #1438, #83, #1412, .T. ) ;
#345 = DIRECTION ( 'NONE',  ( 1.000000000000000000, -0.000000000000000000, -0.000000000000000000 ) ) ;
#346 = DIRECTION ( 'NONE',  ( -0.000000000000000000, -1.000000000000000000, -0.000000000000000000 ) ) ;
#347 = DIRECTION ( 'NONE',  ( 0.000000000000000000, 1.000000000000000000, 0.000000000000000000 ) ) ;
#348 = VERTEX_POINT ( 'NONE', #1632 ) ;
#349 = FACE_BOUND ( 'NONE', #164, .T. ) ;
#350 = LINE ( 'NONE', #2603, #1007 ) ;
#351 = CARTESIAN_POINT ( 'NONE',  ( -43.99999999999996447, 4.000000000000000000, -28.00000000000000355 ) ) ;
#352 = CIRCLE ( 'NONE', #2300, 1.500000000000001332 ) ;
#353 = LINE ( 'NONE', #600, #2176 ) ;
#354 = VERTEX_POINT ( 'NONE', #812 ) ;
#355 = DIRECTION ( 'NONE',  ( 0.000000000000000000, 1.000000000000000000, -0.000000000000000000 ) ) ;
#356 = CARTESIAN_POINT ( 'NONE',  ( 46.00000000000004263, 34.40000000000000568, 38.50000000000000000 ) ) ;
#357 = EDGE_CURVE ( 'NONE', #489, #412, #2243, .T. ) ;
#358 = VECTOR ( 'NONE', #1932, 1000.000000000000000 ) ;
#359 = CARTESIAN_POINT ( 'NONE',  ( 50.00000000000004263, 8.000000000000000000, 33.49999999999999289 ) ) ;
#360 = DIRECTION ( 'NONE',  ( -0.000000000000000000, -1.000000000000000000, -0.000000000000000000 ) ) ;
#361 = VECTOR ( 'NONE', #2140, 1000.000000000000000 ) ;
#362 = CARTESIAN_POINT ( 'NONE',  ( -46.00000000000004263, 34.10000000000001563, -40.00000000000000000 ) ) ;
#363 = AXIS2_PLACEMENT_3D ( 'NONE', #54, #1749, #1969 ) ;
#364 = AXIS2_PLACEMENT_3D ( 'NONE', #2344, #82, #1987 ) ;
#365 = EDGE_CURVE ( 'NONE', #489, #1717, #2454, .T. ) ;
#366 = ORIENTED_EDGE ( 'NONE', *, *, #2147, .F. ) ;
#367 = LINE ( 'NONE', #1610, #718 ) ;
#368 = DIRECTION ( 'NONE',  ( 0.000000000000000000, 0.000000000000000000, 1.000000000000000000 ) ) ;
#369 = DIRECTION ( 'NONE',  ( 1.000000000000000000, 0.000000000000000000, 3.942553354492744024E-16 ) ) ;
#370 = DIRECTION ( 'NONE',  ( -0.000000000000000000, 1.000000000000000000, -0.000000000000000000 ) ) ;
#371 = EDGE_LOOP ( 'NONE', ( #929, #1822, #2476, #2068 ) ) ;
#372 = DIRECTION ( 'NONE',  ( 0.000000000000000000, 0.000000000000000000, 1.000000000000000000 ) ) ;
#373 = CARTESIAN_POINT ( 'NONE',  ( 42.59999999999995879, 34.10000000000001563, -41.54999999999999005 ) ) ;
#374 = CARTESIAN_POINT ( 'NONE',  ( -49.99999999999996447, 4.000000000000000000, -42.50000000000000000 ) ) ;
#375 = VERTEX_POINT ( 'NONE', #2261 ) ;
#376 = VECTOR ( 'NONE', #281, 1000.000000000000000 ) ;
#377 = VECTOR ( 'NONE', #516, 1000.000000000000000 ) ;
#378 = EDGE_CURVE ( 'NONE', #1655, #16, #1229, .T. ) ;
#379 = PRODUCT_DEFINITION_CONTEXT ( 'detailed design', #646, 'design' ) ;
#380 = EDGE_CURVE ( 'NONE', #2284, #2194, #1698, .T. ) ;
#381 = EDGE_LOOP ( 'NONE', ( #2254, #1560, #257, #341 ) ) ;
#382 = CARTESIAN_POINT ( 'NONE',  ( -41.99999999999996447, 39.00000000000000711, 0.000000000000000000 ) ) ;
#383 = CARTESIAN_POINT ( 'NONE',  ( 46.00000000000004263, 37.20000000000000284, -38.50000000000000000 ) ) ;
#384 = DIRECTION ( 'NONE',  ( 0.000000000000000000, 0.000000000000000000, -1.000000000000000000 ) ) ;
#385 = VERTEX_POINT ( 'NONE', #2073 ) ;
#386 = CARTESIAN_POINT ( 'NONE',  ( -49.99999999999996447, 37.20000000000000284, -41.54999999999999005 ) ) ;
#387 = DIRECTION ( 'NONE',  ( 0.000000000000000000, 0.000000000000000000, 1.000000000000000000 ) ) ;
#388 = EDGE_LOOP ( 'NONE', ( #1047, #2028, #676, #2526 ) ) ;
#389 = ORIENTED_EDGE ( 'NONE', *, *, #1534, .T. ) ;
#390 = CARTESIAN_POINT ( 'NONE',  ( -45.99999999999998579, 37.20000000000000284, -38.50000000000003553 ) ) ;
#391 = DIRECTION ( 'NONE',  ( 0.000000000000000000, 0.000000000000000000, 1.000000000000000000 ) ) ;
#392 = ORIENTED_EDGE ( 'NONE', *, *, #217, .F. ) ;
#393 = CARTESIAN_POINT ( 'NONE',  ( 42.59999999999995879, 0.000000000000000000, 0.000000000000000000 ) ) ;
#394 = DIRECTION ( 'NONE',  ( 0.000000000000000000, -0.000000000000000000, -1.000000000000000000 ) ) ;
#395 = AXIS2_PLACEMENT_3D ( 'NONE', #2640, #1605, #1406 ) ;
#396 = EDGE_CURVE ( 'NONE', #2654, #1950, #2040, .T. ) ;
#397 = ORIENTED_EDGE ( 'NONE', *, *, #810, .F. ) ;
#398 = AXIS2_PLACEMENT_3D ( 'NONE', #2272, #414, #2658 ) ;
#399 = VECTOR ( 'NONE', #1885, 1000.000000000000000 ) ;
#400 = VERTEX_POINT ( 'NONE', #1221 ) ;
#401 = DIRECTION ( 'NONE',  ( 0.000000000000000000, 0.000000000000000000, -1.000000000000000000 ) ) ;
#402 = EDGE_CURVE ( 'NONE', #242, #1433, #1351, .T. ) ;
#403 = LINE ( 'NONE', #1056, #892 ) ;
#404 = ORIENTED_EDGE ( 'NONE', *, *, #1126, .F. ) ;
#405 = ORIENTED_EDGE ( 'NONE', *, *, #1136, .T. ) ;
#406 = FACE_OUTER_BOUND ( 'NONE', #822, .T. ) ;
#407 = FACE_OUTER_BOUND ( 'NONE', #1116, .T. ) ;
#408 = ADVANCED_FACE ( 'NONE', ( #1660 ), #1841, .F. ) ;
#409 = ORIENTED_EDGE ( 'NONE', *, *, #1773, .F. ) ;
#410 = AXIS2_PLACEMENT_3D ( 'NONE', #214, #459, #1871 ) ;
#411 = CIRCLE ( 'NONE', #1449, 1.500000000000001332 ) ;
#412 = VERTEX_POINT ( 'NONE', #2288 ) ;
#413 = VERTEX_POINT ( 'NONE', #1454 ) ;
#414 = DIRECTION ( 'NONE',  ( -0.000000000000000000, 1.000000000000000000, -0.000000000000000000 ) ) ;
#415 = LINE ( 'NONE', #1480, #1151 ) ;
#416 = EDGE_LOOP ( 'NONE', ( #1028, #1452 ) ) ;
#417 = ORIENTED_EDGE ( 'NONE', *, *, #2045, .F. ) ;
#418 = DIRECTION ( 'NONE',  ( -0.000000000000000000, -0.7071067811865504593, -0.7071067811865445751 ) ) ;
#419 = EDGE_CURVE ( 'NONE', #1207, #620, #1232, .T. ) ;
#420 = DIRECTION ( 'NONE',  ( 0.000000000000000000, -1.000000000000000000, -0.000000000000000000 ) ) ;
#421 = DIRECTION ( 'NONE',  ( 1.000000000000000000, -0.000000000000000000, 0.000000000000000000 ) ) ;
#422 = VECTOR ( 'NONE', #420, 1000.000000000000000 ) ;
#423 = ORIENTED_EDGE ( 'NONE', *, *, #740, .F. ) ;
#424 = ORIENTED_EDGE ( 'NONE', *, *, #2446, .T. ) ;
#425 = CARTESIAN_POINT ( 'NONE',  ( 42.00000000000004263, 39.00000000000000711, -37.49999999999999289 ) ) ;
#426 = EDGE_CURVE ( 'NONE', #1641, #1119, #838, .T. ) ;
#427 = FACE_OUTER_BOUND ( 'NONE', #60, .T. ) ;
#428 = CARTESIAN_POINT ( 'NONE',  ( -42.59999999999995879, 37.20000000000000284, -41.54999999999999005 ) ) ;
#429 = ORIENTED_EDGE ( 'NONE', *, *, #1892, .F. ) ;
#430 = ORIENTED_EDGE ( 'NONE', *, *, #774, .F. ) ;
#431 = DIRECTION ( 'NONE',  ( -1.000000000000000000, -0.000000000000000000, -0.000000000000000000 ) ) ;
#432 = CARTESIAN_POINT ( 'NONE',  ( -46.00000000000004263, 34.40000000000000568, 38.49999999999997158 ) ) ;
#433 = CARTESIAN_POINT ( 'NONE',  ( 46.00000000000004263, 7.000000000000000000, -26.40000000000006608 ) ) ;
#434 = ADVANCED_FACE ( 'NONE', ( #427, #1258 ), #1069, .T. ) ;
#435 = CARTESIAN_POINT ( 'NONE',  ( -45.99999999999995737, 7.000000000000000000, -23.40000000000006608 ) ) ;
#436 = COLOUR_RGB ( '',0.7921568627450980005, 0.8196078431372548767, 0.9333333333333333481 ) ;
#437 = EDGE_LOOP ( 'NONE', ( #2326, #1714 ) ) ;
#438 = CARTESIAN_POINT ( 'NONE',  ( -41.99999999999996447, 7.872983346207420574, 39.49999999999998579 ) ) ;
#439 = VERTEX_POINT ( 'NONE', #2114 ) ;
#440 = DIRECTION ( 'NONE',  ( 0.000000000000000000, 1.000000000000000000, 0.000000000000000000 ) ) ;
#441 = DIRECTION ( 'NONE',  ( 1.000000000000000000, 0.000000000000000000, -2.365532012695646217E-16 ) ) ;
#442 = EDGE_CURVE ( 'NONE', #2064, #1950, #278, .T. ) ;
#443 = VECTOR ( 'NONE', #2199, 1000.000000000000000 ) ;
#444 = ORIENTED_EDGE ( 'NONE', *, *, #2220, .T. ) ;
#445 = VERTEX_POINT ( 'NONE', #1080 ) ;
#446 = CARTESIAN_POINT ( 'NONE',  ( -49.99999999999996447, 4.000000000000000000, -42.50000000000000000 ) ) ;
#447 = PLANE ( 'NONE',  #1788 ) ;
#448 = VECTOR ( 'NONE', #1291, 1000.000000000000000 ) ;
#449 = CARTESIAN_POINT ( 'NONE',  ( 42.00000000000004263, 8.000000000000000000, -37.50000000000000000 ) ) ;
#450 = ORIENTED_EDGE ( 'NONE', *, *, #2295, .F. ) ;
#451 = SURFACE_STYLE_USAGE ( .BOTH. , #478 ) ;
#452 = EDGE_CURVE ( 'NONE', #1122, #1570, #2092, .T. ) ;
#453 = LINE ( 'NONE', #1284, #1876 ) ;
#454 = VECTOR ( 'NONE', #629, 1000.000000000000000 ) ;
#455 = ADVANCED_FACE ( 'NONE', ( #1495 ), #64, .F. ) ;
#456 = CARTESIAN_POINT ( 'NONE',  ( -46.00000000000004263, 25.40000000000000568, -38.50000000000000000 ) ) ;
#457 = ORIENTED_EDGE ( 'NONE', *, *, #524, .F. ) ;
#458 = VERTEX_POINT ( 'NONE', #1271 ) ;
#459 = DIRECTION ( 'NONE',  ( -0.000000000000000000, 1.000000000000000000, -0.000000000000000000 ) ) ;
#460 = ORIENTED_EDGE ( 'NONE', *, *, #7, .T. ) ;
#461 = CARTESIAN_POINT ( 'NONE',  ( -46.00000000000004263, 39.00000000000000711, 38.49999999999997158 ) ) ;
#462 = CARTESIAN_POINT ( 'NONE',  ( -46.00000000000004263, 25.40000000000000568, 38.50000000000000000 ) ) ;
#463 = VECTOR ( 'NONE', #110, 1000.000000000000000 ) ;
#464 = ORIENTED_EDGE ( 'NONE', *, *, #1568, .T. ) ;
#465 = DIRECTION ( 'NONE',  ( 0.000000000000000000, 1.000000000000000000, 0.000000000000000000 ) ) ;
#466 = EDGE_CURVE ( 'NONE', #2665, #931, #1311, .T. ) ;
#467 = CARTESIAN_POINT ( 'NONE',  ( -46.00000000000004263, 25.40000000000000568, 40.00000000000000000 ) ) ;
#468 = CARTESIAN_POINT ( 'NONE',  ( 42.59999999999995879, 34.10000000000001563, 41.54999999999999005 ) ) ;
#469 = EDGE_LOOP ( 'NONE', ( #1849, #88, #1738, #1894 ) ) ;
#470 = ORIENTED_EDGE ( 'NONE', *, *, #1547, .F. ) ;
#471 = DIRECTION ( 'NONE',  ( -0.000000000000000000, -1.000000000000000000, -0.000000000000000000 ) ) ;
#472 = DIRECTION ( 'NONE',  ( -0.000000000000000000, 1.000000000000000000, -0.000000000000000000 ) ) ;
#473 = VERTEX_POINT ( 'NONE', #2100 ) ;
#474 = CARTESIAN_POINT ( 'NONE',  ( 0.000000000000000000, 39.00000000000000711, -34.50000000000000000 ) ) ;
#475 = CARTESIAN_POINT ( 'NONE',  ( 50.00000000000004263, 39.00000000000000711, 42.49999999999999289 ) ) ;
#476 = ADVANCED_FACE ( 'NONE', ( #76 ), #1510, .F. ) ;
#477 = ORIENTED_EDGE ( 'NONE', *, *, #524, .T. ) ;
#478 = SURFACE_SIDE_STYLE ('',( #2111 ) ) ;
#479 = ORIENTED_EDGE ( 'NONE', *, *, #2639, .T. ) ;
#480 = CIRCLE ( 'NONE', #180, 1.500000000000001332 ) ;
#481 = CARTESIAN_POINT ( 'NONE',  ( 41.99999999999996447, 39.00000000000000711, 39.49999999999999289 ) ) ;
#482 = SURFACE_STYLE_FILL_AREA ( #879 ) ;
#483 = EDGE_LOOP ( 'NONE', ( #1016, #1429, #1634, #793 ) ) ;
#484 = DIRECTION ( 'NONE',  ( 0.000000000000000000, 0.000000000000000000, -1.000000000000000000 ) ) ;
#485 = ADVANCED_FACE ( 'NONE', ( #1054 ), #1110, .F. ) ;
#486 = CIRCLE ( 'NONE', #2007, 1.500000000000001332 ) ;
#487 = FACE_OUTER_BOUND ( 'NONE', #1393, .T. ) ;
#488 = VECTOR ( 'NONE', #1160, 1000.000000000000000 ) ;
#489 = VERTEX_POINT ( 'NONE', #2337 ) ;
#490 = DIRECTION ( 'NONE',  ( -0.000000000000000000, 1.000000000000000000, -0.000000000000000000 ) ) ;
#491 = EDGE_CURVE ( 'NONE', #1719, #4, #2312, .T. ) ;
#492 = VERTEX_POINT ( 'NONE', #467 ) ;
#493 =( NAMED_UNIT ( * ) PLANE_ANGLE_UNIT ( ) SI_UNIT ( $, .RADIAN. ) );
#494 = VERTEX_POINT ( 'NONE', #239 ) ;
#495 = CYLINDRICAL_SURFACE ( 'NONE', #583, 1.500000000000001332 ) ;
#496 =( LENGTH_UNIT ( ) NAMED_UNIT ( * ) SI_UNIT ( .MILLI., .METRE. ) );
#497 = ORIENTED_EDGE ( 'NONE', *, *, #2153, .T. ) ;
#498 = DIRECTION ( 'NONE',  ( 0.000000000000000000, 0.000000000000000000, -1.000000000000000000 ) ) ;
#499 = CIRCLE ( 'NONE', #22, 1.500000000000001332 ) ;
#500 = VECTOR ( 'NONE', #2457, 1000.000000000000000 ) ;
#501 = AXIS2_PLACEMENT_3D ( 'NONE', #303, #1137, #2193 ) ;
#502 = DIRECTION ( 'NONE',  ( 0.000000000000000000, 0.000000000000000000, 1.000000000000000000 ) ) ;
#503 = ORIENTED_EDGE ( 'NONE', *, *, #700, .T. ) ;
#504 = LINE ( 'NONE', #2358, #1802 ) ;
#505 = EDGE_CURVE ( 'NONE', #1399, #1363, #1897, .T. ) ;
#506 = LINE ( 'NONE', #328, #75 ) ;
#507 = ORIENTED_EDGE ( 'NONE', *, *, #615, .F. ) ;
#508 = DIRECTION ( 'NONE',  ( -1.000000000000000000, 0.000000000000000000, -6.938893903907228378E-17 ) ) ;
#509 = VERTEX_POINT ( 'NONE', #2325 ) ;
#510 = VECTOR ( 'NONE', #124, 1000.000000000000000 ) ;
#511 = EDGE_CURVE ( 'NONE', #1234, #1779, #2124, .T. ) ;
#512 = CARTESIAN_POINT ( 'NONE',  ( -43.99999999999996447, 4.000000000000000000, -28.00000000000000355 ) ) ;
#513 = CARTESIAN_POINT ( 'NONE',  ( -49.99999999999996447, 34.10000000000001563, -41.54999999999999005 ) ) ;
#514 = CARTESIAN_POINT ( 'NONE',  ( -49.99999999999996447, 4.127016653792586531, -34.50000000000000000 ) ) ;
#515 = ORIENTED_EDGE ( 'NONE', *, *, #254, .F. ) ;
#516 = DIRECTION ( 'NONE',  ( -0.000000000000000000, 1.000000000000000000, -0.000000000000000000 ) ) ;
#517 = CARTESIAN_POINT ( 'NONE',  ( 46.00000000000004263, 25.40000000000000568, -37.00000000000000000 ) ) ;
#518 = ORIENTED_EDGE ( 'NONE', *, *, #1905, .F. ) ;
#519 = EDGE_CURVE ( 'NONE', #2250, #2159, #265, .T. ) ;
#520 = CARTESIAN_POINT ( 'NONE',  ( -41.99999999999996447, 39.00000000000000711, 37.49999999999999289 ) ) ;
#521 = CARTESIAN_POINT ( 'NONE',  ( 42.00000000000004263, 4.000000000000000000, -42.50000000000000000 ) ) ;
#522 = ORIENTED_EDGE ( 'NONE', *, *, #1564, .F. ) ;
#523 = VECTOR ( 'NONE', #1307, 1000.000000000000000 ) ;
#524 = EDGE_CURVE ( 'NONE', #1433, #211, #894, .T. ) ;
#525 = ORIENTED_EDGE ( 'NONE', *, *, #652, .F. ) ;
#526 = FACE_BOUND ( 'NONE', #2112, .T. ) ;
#527 = FACE_BOUND ( 'NONE', #1936, .T. ) ;
#528 = EDGE_CURVE ( 'NONE', #2258, #2309, #1729, .T. ) ;
#529 = DIRECTION ( 'NONE',  ( -0.000000000000000000, -1.000000000000000000, -0.000000000000000000 ) ) ;
#530 = CYLINDRICAL_SURFACE ( 'NONE', #10, 1.500000000000001332 ) ;
#531 = VECTOR ( 'NONE', #1992, 1000.000000000000000 ) ;
#532 = ORIENTED_EDGE ( 'NONE', *, *, #636, .F. ) ;
#533 = LINE ( 'NONE', #1318, #2361 ) ;
#534 = FACE_OUTER_BOUND ( 'NONE', #2241, .T. ) ;
#535 = VECTOR ( 'NONE', #1830, 1000.000000000000000 ) ;
#536 = VECTOR ( 'NONE', #2372, 1000.000000000000000 ) ;
#537 = ORIENTED_EDGE ( 'NONE', *, *, #1963, .T. ) ;
#538 = CARTESIAN_POINT ( 'NONE',  ( -46.00000000000004263, 37.20000000000000284, 36.99999999999997158 ) ) ;
#539 = CARTESIAN_POINT ( 'NONE',  ( -49.99999999999996447, 39.00000000000000711, -34.50000000000000000 ) ) ;
#540 = ADVANCED_FACE ( 'NONE', ( #699 ), #495, .F. ) ;
#541 = AXIS2_PLACEMENT_3D ( 'NONE', #1558, #778, #2576 ) ;
#542 = ORIENTED_EDGE ( 'NONE', *, *, #344, .F. ) ;
#543 = LINE ( 'NONE', #2196, #849 ) ;
#544 = EDGE_CURVE ( 'NONE', #1765, #72, #966, .T. ) ;
#546 = FACE_BOUND ( 'NONE', #1342, .T. ) ;
#545 = AXIS2_PLACEMENT_3D ( 'NONE', #155, #986, #2610 ) ;
#547 = FACE_OUTER_BOUND ( 'NONE', #2416, .T. ) ;
#548 = CARTESIAN_POINT ( 'NONE',  ( 42.59999999999995879, 37.20000000000000284, 41.54999999999999005 ) ) ;
#549 = ORIENTED_EDGE ( 'NONE', *, *, #893, .T. ) ;
#550 = FACE_OUTER_BOUND ( 'NONE', #2063, .T. ) ;
#551 = CIRCLE ( 'NONE', #1669, 4.000000000000003553 ) ;
#552 = CARTESIAN_POINT ( 'NONE',  ( 42.00000000000004263, 7.872983346207420574, 43.49999999999998579 ) ) ;
#553 = DIRECTION ( 'NONE',  ( 0.000000000000000000, 0.000000000000000000, 1.000000000000000000 ) ) ;
#554 = CARTESIAN_POINT ( 'NONE',  ( 42.59999999999995879, 37.20000000000000284, 41.54999999999999005 ) ) ;
#555 = PLANE ( 'NONE',  #1309 ) ;
#556 = AXIS2_PLACEMENT_3D ( 'NONE', #592, #2055, #190 ) ;
#557 = ORIENTED_EDGE ( 'NONE', *, *, #1267, .T. ) ;
#558 = EDGE_CURVE ( 'NONE', #1527, #1706, #453, .T. ) ;
#559 = FACE_OUTER_BOUND ( 'NONE', #330, .T. ) ;
#560 = CYLINDRICAL_SURFACE ( 'NONE', #1696, 1.500000000000001332 ) ;
#561 = DIRECTION ( 'NONE',  ( 1.000000000000000000, 0.000000000000000000, 0.000000000000000000 ) ) ;
#562 = DIRECTION ( 'NONE',  ( 0.000000000000000000, 0.000000000000000000, -1.000000000000000000 ) ) ;
#563 = ORIENTED_EDGE ( 'NONE', *, *, #402, .F. ) ;
#564 = DIRECTION ( 'NONE',  ( 0.000000000000000000, 0.000000000000000000, -1.000000000000000000 ) ) ;
#565 = DIRECTION ( 'NONE',  ( -0.000000000000000000, -1.000000000000000000, -0.000000000000000000 ) ) ;
#566 = CYLINDRICAL_SURFACE ( 'NONE', #2047, 1.500000000000001332 ) ;
#567 = LINE ( 'NONE', #539, #2020 ) ;
#568 = DIRECTION ( 'NONE',  ( 1.000000000000000000, -0.000000000000000000, 0.000000000000000000 ) ) ;
#569 = EDGE_CURVE ( 'NONE', #1399, #1096, #2225, .T. ) ;
#570 = EDGE_LOOP ( 'NONE', ( #2290, #1082, #863, #2084, #875, #289, #1424, #1541 ) ) ;
#571 = LINE ( 'NONE', #850, #1349 ) ;
#572 = FACE_OUTER_BOUND ( 'NONE', #616, .T. ) ;
#573 = LINE ( 'NONE', #1397, #1968 ) ;
#574 = CARTESIAN_POINT ( 'NONE',  ( -46.00000000000004263, 39.00000000000000711, 39.99999999999997158 ) ) ;
#575 = ORIENTED_EDGE ( 'NONE', *, *, #2437, .T. ) ;
#576 = DIRECTION ( 'NONE',  ( 1.000000000000000000, -0.000000000000000000, -0.000000000000000000 ) ) ;
#577 = EDGE_CURVE ( 'NONE', #2352, #212, #2409, .T. ) ;
#578 = PLANE ( 'NONE',  #773 ) ;
#579 = VECTOR ( 'NONE', #672, 1000.000000000000000 ) ;
#580 = DIRECTION ( 'NONE',  ( 0.000000000000000000, 1.000000000000000000, 0.000000000000000000 ) ) ;
#581 = FACE_OUTER_BOUND ( 'NONE', #2127, .T. ) ;
#582 = ADVANCED_FACE ( 'NONE', ( #1580 ), #1391, .T. ) ;
#583 = AXIS2_PLACEMENT_3D ( 'NONE', #1673, #2514, #1467 ) ;
#584 = VECTOR ( 'NONE', #1688, 1000.000000000000000 ) ;
#585 = AXIS2_PLACEMENT_3D ( 'NONE', #1967, #106, #339 ) ;
#586 = ORIENTED_EDGE ( 'NONE', *, *, #820, .F. ) ;
#587 = CARTESIAN_POINT ( 'NONE',  ( 46.00000000000004263, 25.40000000000000568, -38.50000000000000000 ) ) ;
#588 = DIRECTION ( 'NONE',  ( -1.000000000000000000, 0.000000000000000000, 0.000000000000000000 ) ) ;
#589 = CARTESIAN_POINT ( 'NONE',  ( -49.99999999999996447, 39.00000000000000711, -34.50000000000000000 ) ) ;
#590 = ORIENTED_EDGE ( 'NONE', *, *, #643, .F. ) ;
#591 = DIRECTION ( 'NONE',  ( 0.000000000000000000, 0.000000000000000000, -1.000000000000000000 ) ) ;
#592 = CARTESIAN_POINT ( 'NONE',  ( 42.59999999999995879, 34.10000000000001563, -41.54999999999999005 ) ) ;
#593 = EDGE_CURVE ( 'NONE', #1255, #2500, #2221, .T. ) ;
#594 = VECTOR ( 'NONE', #255, 1000.000000000000000 ) ;
#595 = LINE ( 'NONE', #2653, #312 ) ;
#596 = ORIENTED_EDGE ( 'NONE', *, *, #442, .F. ) ;
#597 = VECTOR ( 'NONE', #1584, 1000.000000000000000 ) ;
#598 = ORIENTED_EDGE ( 'NONE', *, *, #941, .T. ) ;
#599 = DIRECTION ( 'NONE',  ( -0.000000000000000000, -1.000000000000000000, -0.000000000000000000 ) ) ;
#600 = CARTESIAN_POINT ( 'NONE',  ( -46.00000000000004263, 25.40000000000000568, 37.00000000000000000 ) ) ;
#601 = VERTEX_POINT ( 'NONE', #362 ) ;
#602 = CARTESIAN_POINT ( 'NONE',  ( 42.59999999999995879, 37.20000000000000284, 41.54999999999999005 ) ) ;
#603 = PLANE ( 'NONE',  #2676 ) ;
#604 = ORIENTED_EDGE ( 'NONE', *, *, #2113, .F. ) ;
#605 = ORIENTED_EDGE ( 'NONE', *, *, #1585, .F. ) ;
#606 = DIRECTION ( 'NONE',  ( -1.000000000000000000, -0.000000000000000000, 8.260587980841946175E-17 ) ) ;
#607 = EDGE_CURVE ( 'NONE', #1625, #2665, #2206, .T. ) ;
#608 = DIRECTION ( 'NONE',  ( 1.000000000000000000, 0.000000000000000000, -0.000000000000000000 ) ) ;
#609 = ORIENTED_EDGE ( 'NONE', *, *, #1838, .F. ) ;
#610 = ORIENTED_EDGE ( 'NONE', *, *, #2396, .T. ) ;
#611 = DIRECTION ( 'NONE',  ( -1.000000000000000000, 0.000000000000000000, 0.000000000000000000 ) ) ;
#612 = CARTESIAN_POINT ( 'NONE',  ( 50.00000000000004263, 0.000000000000000000, 42.49999999999999289 ) ) ;
#613 = EDGE_LOOP ( 'NONE', ( #2245, #840, #2058, #1827 ) ) ;
#614 = VECTOR ( 'NONE', #286, 1000.000000000000000 ) ;
#615 = EDGE_CURVE ( 'NONE', #78, #2048, #2423, .T. ) ;
#616 = EDGE_LOOP ( 'NONE', ( #1104, #1862, #1218, #525 ) ) ;
#617 = DIRECTION ( 'NONE',  ( -1.000000000000000000, -0.000000000000000000, -0.000000000000000000 ) ) ;
#618 = CARTESIAN_POINT ( 'NONE',  ( 46.00000000000004263, 8.499999999999998224, 24.90000000000005542 ) ) ;
#619 = ORIENTED_EDGE ( 'NONE', *, *, #821, .F. ) ;
#620 = VERTEX_POINT ( 'NONE', #1815 ) ;
#621 = DIRECTION ( 'NONE',  ( -0.000000000000000000, -1.000000000000000000, 0.000000000000000000 ) ) ;
#622 = ADVANCED_FACE ( 'NONE', ( #956 ), #555, .T. ) ;
#623 = DIRECTION ( 'NONE',  ( 0.000000000000000000, 0.000000000000000000, 1.000000000000000000 ) ) ;
#624 = DIRECTION ( 'NONE',  ( 1.000000000000000000, 0.000000000000000000, -0.000000000000000000 ) ) ;
#625 = VECTOR ( 'NONE', #1377, 1000.000000000000000 ) ;
#626 = ORIENTED_EDGE ( 'NONE', *, *, #2567, .F. ) ;
#627 = EDGE_CURVE ( 'NONE', #400, #280, #1595, .T. ) ;
#628 = ORIENTED_EDGE ( 'NONE', *, *, #1217, .T. ) ;
#629 = DIRECTION ( 'NONE',  ( 1.000000000000000000, 0.000000000000000000, -8.260587980841946175E-17 ) ) ;
#630 = VECTOR ( 'NONE', #1215, 1000.000000000000000 ) ;
#631 = DIRECTION ( 'NONE',  ( -0.000000000000000000, -1.000000000000000000, -0.000000000000000000 ) ) ;
#632 = DIRECTION ( 'NONE',  ( 0.000000000000000000, 0.000000000000000000, -1.000000000000000000 ) ) ;
#633 = ORIENTED_EDGE ( 'NONE', *, *, #2662, .F. ) ;
#634 = EDGE_LOOP ( 'NONE', ( #1949, #417, #2521, #2487 ) ) ;
#635 = CARTESIAN_POINT ( 'NONE',  ( -45.99999999999995737, 8.499999999999998224, 24.90000000000005542 ) ) ;
#636 = EDGE_CURVE ( 'NONE', #285, #2162, #486, .T. ) ;
#637 = CARTESIAN_POINT ( 'NONE',  ( 50.00000000000004263, 39.00000000000000711, 0.000000000000000000 ) ) ;
#638 = DIRECTION ( 'NONE',  ( 0.000000000000000000, 1.000000000000000000, -0.000000000000000000 ) ) ;
#639 = AXIS2_PLACEMENT_3D ( 'NONE', #2595, #1562, #940 ) ;
#640 = DIRECTION ( 'NONE',  ( 1.000000000000000000, 0.000000000000000000, -0.000000000000000000 ) ) ;
#641 = ORIENTED_EDGE ( 'NONE', *, *, #31, .F. ) ;
#642 = DIRECTION ( 'NONE',  ( 0.000000000000000000, 1.000000000000000000, -0.000000000000000000 ) ) ;
#643 = EDGE_CURVE ( 'NONE', #492, #959, #833, .T. ) ;
#644 = ORIENTED_EDGE ( 'NONE', *, *, #217, .T. ) ;
#645 = DIRECTION ( 'NONE',  ( -1.000000000000000000, -0.000000000000000000, -0.000000000000000000 ) ) ;
#646 = APPLICATION_CONTEXT ( 'automotive_design' ) ;
#647 = LINE ( 'NONE', #1854, #2523 ) ;
#648 = VERTEX_POINT ( 'NONE', #1340 ) ;
#649 = ORIENTED_EDGE ( 'NONE', *, *, #1838, .T. ) ;
#650 = CARTESIAN_POINT ( 'NONE',  ( -49.99999999999996447, 4.000000000000000000, -33.49999999999997868 ) ) ;
#651 = PLANE ( 'NONE',  #1362 ) ;
#652 = EDGE_CURVE ( 'NONE', #16, #1765, #1198, .T. ) ;
#653 = CYLINDRICAL_SURFACE ( 'NONE', #223, 4.000000000000000000 ) ;
#654 = VECTOR ( 'NONE', #2609, 1000.000000000000000 ) ;
#655 = ORIENTED_EDGE ( 'NONE', *, *, #1732, .T. ) ;
#656 = CARTESIAN_POINT ( 'NONE',  ( 46.00000000000004263, 7.000000000000000000, -23.40000000000006608 ) ) ;
#657 = ADVANCED_FACE ( 'NONE', ( #1573 ), #2371, .T. ) ;
#658 = DIRECTION ( 'NONE',  ( 0.000000000000000000, 0.000000000000000000, 1.000000000000000000 ) ) ;
#659 = DIRECTION ( 'NONE',  ( 0.000000000000000000, 0.000000000000000000, 1.000000000000000000 ) ) ;
#660 = AXIS2_PLACEMENT_3D ( 'NONE', #1341, #909, #1733 ) ;
#661 = EDGE_LOOP ( 'NONE', ( #896, #2156, #1316, #1515 ) ) ;
#662 = VERTEX_POINT ( 'NONE', #2401 ) ;
#663 = CYLINDRICAL_SURFACE ( 'NONE', #410, 1.500000000000001332 ) ;
#664 = EDGE_LOOP ( 'NONE', ( #2543, #1900, #464, #1196 ) ) ;
#665 = DIRECTION ( 'NONE',  ( 0.000000000000000000, 1.000000000000000000, 0.000000000000000000 ) ) ;
#666 = VECTOR ( 'NONE', #120, 1000.000000000000000 ) ;
#667 = CARTESIAN_POINT ( 'NONE',  ( 42.59999999999995879, 34.10000000000001563, 35.45000000000001705 ) ) ;
#668 = ORIENTED_EDGE ( 'NONE', *, *, #924, .T. ) ;
#669 = DIRECTION ( 'NONE',  ( -1.000000000000000000, -0.000000000000000000, -0.000000000000000000 ) ) ;
#670 = VECTOR ( 'NONE', #823, 1000.000000000000000 ) ;
#671 = CIRCLE ( 'NONE', #2106, 4.000000000000003553 ) ;
#672 = DIRECTION ( 'NONE',  ( -0.000000000000000000, -1.000000000000000000, -0.000000000000000000 ) ) ;
#673 = AXIS2_PLACEMENT_3D ( 'NONE', #2305, #677, #2548 ) ;
#674 = FACE_BOUND ( 'NONE', #2537, .T. ) ;
#675 = ORIENTED_EDGE ( 'NONE', *, *, #836, .T. ) ;
#676 = ORIENTED_EDGE ( 'NONE', *, *, #2582, .T. ) ;
#677 = DIRECTION ( 'NONE',  ( -0.000000000000000000, -1.000000000000000000, -0.000000000000000000 ) ) ;
#678 = EDGE_CURVE ( 'NONE', #2184, #2620, #2211, .T. ) ;
#679 = CARTESIAN_POINT ( 'NONE',  ( -43.99999999999996447, 4.000000000000000000, -31.99999999999999289 ) ) ;
#680 = ORIENTED_EDGE ( 'NONE', *, *, #86, .F. ) ;
#681 = CARTESIAN_POINT ( 'NONE',  ( -42.59999999999995879, 34.10000000000001563, -41.54999999999999005 ) ) ;
#682 = FACE_OUTER_BOUND ( 'NONE', #1456, .T. ) ;
#683 = CIRCLE ( 'NONE', #860, 1.999999999999994893 ) ;
#684 = ORIENTED_EDGE ( 'NONE', *, *, #311, .T. ) ;
#685 = DIRECTION ( 'NONE',  ( 0.000000000000000000, 0.000000000000000000, -1.000000000000000000 ) ) ;
#686 = ORIENTED_EDGE ( 'NONE', *, *, #2134, .T. ) ;
#687 = ADVANCED_FACE ( 'NONE', ( #547 ), #2198, .T. ) ;
#688 = DIRECTION ( 'NONE',  ( -0.000000000000000000, -1.000000000000000000, -0.000000000000000000 ) ) ;
#689 = VERTEX_POINT ( 'NONE', #1183 ) ;
#690 = DIRECTION ( 'NONE',  ( 1.000000000000000000, 0.000000000000000000, 6.938893903907228378E-17 ) ) ;
#691 = EDGE_CURVE ( 'NONE', #620, #385, #2231, .T. ) ;
#692 = CARTESIAN_POINT ( 'NONE',  ( 50.00000000000004263, 39.00000000000000711, 0.000000000000000000 ) ) ;
#693 = ORIENTED_EDGE ( 'NONE', *, *, #1317, .T. ) ;
#694 = FACE_OUTER_BOUND ( 'NONE', #122, .T. ) ;
#695 = ORIENTED_EDGE ( 'NONE', *, *, #1382, .T. ) ;
#696 = CARTESIAN_POINT ( 'NONE',  ( 42.59999999999995879, 34.10000000000001563, 35.45000000000001705 ) ) ;
#697 = ORIENTED_EDGE ( 'NONE', *, *, #1863, .F. ) ;
#698 = VECTOR ( 'NONE', #465, 1000.000000000000000 ) ;
#699 = FACE_OUTER_BOUND ( 'NONE', #725, .T. ) ;
#700 = EDGE_CURVE ( 'NONE', #999, #1938, #719, .T. ) ;
#701 = AXIS2_PLACEMENT_3D ( 'NONE', #1703, #1924, #1526 ) ;
#702 = ORIENTED_EDGE ( 'NONE', *, *, #627, .T. ) ;
#703 = AXIS2_PLACEMENT_3D ( 'NONE', #2525, #1156, #1462 ) ;
#704 = DIRECTION ( 'NONE',  ( -0.000000000000000000, -1.000000000000000000, -0.000000000000000000 ) ) ;
#705 = AXIS2_PLACEMENT_3D ( 'NONE', #2031, #979, #384 ) ;
#706 = CARTESIAN_POINT ( 'NONE',  ( -45.99999999999995737, 7.000000000000000000, -26.40000000000006608 ) ) ;
#707 = CIRCLE ( 'NONE', #2228, 2.000000000000001776 ) ;
#708 = ORIENTED_EDGE ( 'NONE', *, *, #2163, .F. ) ;
#709 = CARTESIAN_POINT ( 'NONE',  ( 42.59999999999995879, 34.10000000000001563, 41.54999999999999005 ) ) ;
#710 = LINE ( 'NONE', #1344, #2202 ) ;
#711 = ORIENTED_EDGE ( 'NONE', *, *, #1126, .T. ) ;
#712 = DIRECTION ( 'NONE',  ( -0.000000000000000000, 1.000000000000000000, -0.000000000000000000 ) ) ;
#713 = VERTEX_POINT ( 'NONE', #1370 ) ;
#714 = EDGE_CURVE ( 'NONE', #1596, #2334, #1837, .T. ) ;
#715 =( NAMED_UNIT ( * ) PLANE_ANGLE_UNIT ( ) SI_UNIT ( $, .RADIAN. ) );
#716 = ORIENTED_EDGE ( 'NONE', *, *, #2419, .T. ) ;
#717 = CARTESIAN_POINT ( 'NONE',  ( -42.59999999999995879, 37.20000000000000284, -41.54999999999999005 ) ) ;
#718 = VECTOR ( 'NONE', #2439, 1000.000000000000000 ) ;
#719 = LINE ( 'NONE', #1157, #100 ) ;
#720 = FACE_OUTER_BOUND ( 'NONE', #2483, .T. ) ;
#721 = ORIENTED_EDGE ( 'NONE', *, *, #1745, .T. ) ;
#722 = ADVANCED_FACE ( 'NONE', ( #2030, #2014 ), #2604, .F. ) ;
#723 = LINE ( 'NONE', #709, #1053 ) ;
#724 = CYLINDRICAL_SURFACE ( 'NONE', #1721, 2.000000000000001776 ) ;
#725 = EDGE_LOOP ( 'NONE', ( #2470, #609, #477, #1348 ) ) ;
#726 = CARTESIAN_POINT ( 'NONE',  ( -46.00000000000004263, 34.10000000000001563, 38.50000000000000000 ) ) ;
#727 = CARTESIAN_POINT ( 'NONE',  ( 44.00000000000004263, 0.000000000000000000, -28.00000000000002487 ) ) ;
#728 = ORIENTED_EDGE ( 'NONE', *, *, #1547, .T. ) ;
#729 = EDGE_CURVE ( 'NONE', #2194, #2284, #316, .T. ) ;
#730 = ADVANCED_FACE ( 'NONE', ( #962 ), #1587, .F. ) ;
#731 = DIRECTION ( 'NONE',  ( -1.000000000000000000, -0.000000000000000000, -0.000000000000000000 ) ) ;
#732 = ORIENTED_EDGE ( 'NONE', *, *, #419, .T. ) ;
#733 = CARTESIAN_POINT ( 'NONE',  ( -42.59999999999995879, 34.10000000000001563, 41.54999999999999005 ) ) ;
#734 = FACE_OUTER_BOUND ( 'NONE', #1856, .T. ) ;
#735 = DIRECTION ( 'NONE',  ( 0.000000000000000000, 0.000000000000000000, 1.000000000000000000 ) ) ;
#736 = LINE ( 'NONE', #706, #227 ) ;
#737 = ORIENTED_EDGE ( 'NONE', *, *, #2057, .T. ) ;
#738 = DIRECTION ( 'NONE',  ( 1.000000000000000000, 0.000000000000000000, 8.260587980841946175E-17 ) ) ;
#739 = PLANE ( 'NONE',  #639 ) ;
#740 = EDGE_CURVE ( 'NONE', #2334, #2248, #2385, .T. ) ;
#741 = VERTEX_POINT ( 'NONE', #2181 ) ;
#742 = PLANE ( 'NONE',  #798 ) ;
#743 = CARTESIAN_POINT ( 'NONE',  ( 46.00000000000004263, 25.40000000000000568, -40.00000000000000000 ) ) ;
#744 = EDGE_CURVE ( 'NONE', #1596, #2363, #2618, .T. ) ;
#745 = SHAPE_DEFINITION_REPRESENTATION ( #1925, #957 ) ;
#746 = EDGE_LOOP ( 'NONE', ( #874, #2517, #2016, #1201 ) ) ;
#747 = DIRECTION ( 'NONE',  ( 0.000000000000000000, 0.000000000000000000, 1.000000000000000000 ) ) ;
#748 = CARTESIAN_POINT ( 'NONE',  ( -45.99999999999998579, 34.40000000000000568, -38.50000000000003553 ) ) ;
#749 = DIRECTION ( 'NONE',  ( -1.000000000000000000, 0.000000000000000000, 0.000000000000000000 ) ) ;
#750 = LINE ( 'NONE', #1807, #2307 ) ;
#751 = EDGE_LOOP ( 'NONE', ( #2554, #811, #1414, #429 ) ) ;
#752 = LINE ( 'NONE', #2388, #1525 ) ;
#753 = CARTESIAN_POINT ( 'NONE',  ( -41.99999999999996447, 7.872983346207420574, 39.49999999999998579 ) ) ;
#754 = AXIS2_PLACEMENT_3D ( 'NONE', #679, #2536, #1315 ) ;
#755 = FACE_OUTER_BOUND ( 'NONE', #2053, .T. ) ;
#756 = CARTESIAN_POINT ( 'NONE',  ( 46.00000000000004263, 34.10000000000001563, 40.00000000000000000 ) ) ;
#757 = DIRECTION ( 'NONE',  ( 0.000000000000000000, -0.000000000000000000, 1.000000000000000000 ) ) ;
#758 = ADVANCED_FACE ( 'NONE', ( #162 ), #978, .F. ) ;
#759 = ORIENTED_EDGE ( 'NONE', *, *, #519, .T. ) ;
#760 = LINE ( 'NONE', #2178, #1323 ) ;
#761 = CARTESIAN_POINT ( 'NONE',  ( -49.99999999999996447, 37.20000000000000995, -35.45000000000001705 ) ) ;
#762 = CARTESIAN_POINT ( 'NONE',  ( 46.00000000000004263, 25.40000000000000568, 38.50000000000000000 ) ) ;
#763 = CARTESIAN_POINT ( 'NONE',  ( 44.00000000000004263, 4.000000000000000000, -30.00000000000002842 ) ) ;
#764 = EDGE_LOOP ( 'NONE', ( #1646, #522, #1274, #737, #2387, #1916, #686, #542, #1427, #1999 ) ) ;
#765 = LINE ( 'NONE', #602, #1582 ) ;
#766 = CIRCLE ( 'NONE', #1627, 1.999999999999994893 ) ;
#767 = AXIS2_PLACEMENT_3D ( 'NONE', #794, #591, #1590 ) ;
#768 = DIRECTION ( 'NONE',  ( 0.000000000000000000, 1.000000000000000000, -0.000000000000000000 ) ) ;
#769 = EDGE_CURVE ( 'NONE', #713, #1064, #148, .T. ) ;
#770 = DIRECTION ( 'NONE',  ( -1.000000000000000000, 0.000000000000000000, 0.000000000000000000 ) ) ;
#771 = FACE_OUTER_BOUND ( 'NONE', #483, .T. ) ;
#772 = CARTESIAN_POINT ( 'NONE',  ( 46.00000000000004263, 25.40000000000000568, -38.50000000000000000 ) ) ;
#773 = AXIS2_PLACEMENT_3D ( 'NONE', #1403, #2444, #2235 ) ;
#774 = EDGE_CURVE ( 'NONE', #2620, #2672, #573, .T. ) ;
#775 = ORIENTED_EDGE ( 'NONE', *, *, #1441, .F. ) ;
#776 = CARTESIAN_POINT ( 'NONE',  ( -41.99999999999996447, 39.00000000000000711, 0.000000000000000000 ) ) ;
#777 = DIRECTION ( 'NONE',  ( 0.000000000000000000, 1.000000000000000000, 0.000000000000000000 ) ) ;
#778 = DIRECTION ( 'NONE',  ( 1.000000000000000000, -0.000000000000000000, 0.000000000000000000 ) ) ;
#779 = LINE ( 'NONE', #163, #1052 ) ;
#780 = EDGE_LOOP ( 'NONE', ( #797, #2669, #49, #503 ) ) ;
#781 = CARTESIAN_POINT ( 'NONE',  ( 42.59999999999995879, 34.10000000000001563, 41.54999999999999005 ) ) ;
#782 = ADVANCED_FACE ( 'NONE', ( #2522 ), #651, .F. ) ;
#783 = PLANE ( 'NONE',  #1630 ) ;
#784 = DIRECTION ( 'NONE',  ( 0.000000000000000000, 0.000000000000000000, 1.000000000000000000 ) ) ;
#785 = CARTESIAN_POINT ( 'NONE',  ( -49.99999999999996447, 39.00000000000000711, 42.50000000000000000 ) ) ;
#786 = DIRECTION ( 'NONE',  ( 0.000000000000000000, 1.000000000000000000, 0.000000000000000000 ) ) ;
#787 = EDGE_LOOP ( 'NONE', ( #633, #1152, #1602, #855 ) ) ;
#788 = DIRECTION ( 'NONE',  ( -1.000000000000000000, 0.000000000000000000, -0.000000000000000000 ) ) ;
#789 = EDGE_CURVE ( 'NONE', #72, #1765, #1748, .T. ) ;
#790 = CARTESIAN_POINT ( 'NONE',  ( 46.00000000000004263, 7.000000000000000000, 26.40000000000006608 ) ) ;
#791 = VECTOR ( 'NONE', #2218, 1000.000000000000000 ) ;
#792 = CARTESIAN_POINT ( 'NONE',  ( 46.00000000000004263, 37.20000000000000284, 38.50000000000000000 ) ) ;
#793 = ORIENTED_EDGE ( 'NONE', *, *, #809, .T. ) ;
#794 = CARTESIAN_POINT ( 'NONE',  ( 42.59999999999995879, 34.10000000000001563, -35.45000000000001705 ) ) ;
#795 = DIRECTION ( 'NONE',  ( -1.000000000000000000, 0.000000000000000000, 0.000000000000000000 ) ) ;
#796 = DIRECTION ( 'NONE',  ( 3.942553354492744024E-16, 0.000000000000000000, -1.000000000000000000 ) ) ;
#797 = ORIENTED_EDGE ( 'NONE', *, *, #1361, .F. ) ;
#798 = AXIS2_PLACEMENT_3D ( 'NONE', #1618, #796, #2447 ) ;
#799 = VECTOR ( 'NONE', #1355, 1000.000000000000000 ) ;
#800 = VERTEX_POINT ( 'NONE', #1487 ) ;
#801 = CARTESIAN_POINT ( 'NONE',  ( 42.59999999999995879, 34.10000000000001563, -35.45000000000001705 ) ) ;
#802 = CARTESIAN_POINT ( 'NONE',  ( -45.99999999999995737, 4.000000000000000000, 26.40000000000006608 ) ) ;
#803 = ORIENTED_EDGE ( 'NONE', *, *, #300, .T. ) ;
#804 = CARTESIAN_POINT ( 'NONE',  ( 2.949029909160572455E-15, 39.00000000000000711, 42.50000000000000000 ) ) ;
#805 = DIRECTION ( 'NONE',  ( 1.000000000000000000, 0.000000000000000000, 0.000000000000000000 ) ) ;
#806 = EDGE_CURVE ( 'NONE', #2630, #938, #1711, .T. ) ;
#807 = ORIENTED_EDGE ( 'NONE', *, *, #491, .F. ) ;
#808 = CIRCLE ( 'NONE', #1864, 1.999999999999994893 ) ;
#809 = EDGE_CURVE ( 'NONE', #348, #1613, #1473, .T. ) ;
#810 = EDGE_CURVE ( 'NONE', #229, #2442, #1273, .T. ) ;
#811 = ORIENTED_EDGE ( 'NONE', *, *, #44, .T. ) ;
#812 = CARTESIAN_POINT ( 'NONE',  ( -43.99999999999996447, 0.000000000000000000, 28.00000000000003197 ) ) ;
#813 = AXIS2_PLACEMENT_3D ( 'NONE', #552, #343, #1174 ) ;
#814 = CARTESIAN_POINT ( 'NONE',  ( 41.99999999999996447, 8.000000000000000000, 37.50000000000000000 ) ) ;
#815 = ORIENTED_EDGE ( 'NONE', *, *, #2002, .F. ) ;
#816 = ORIENTED_EDGE ( 'NONE', *, *, #287, .T. ) ;
#817 = CARTESIAN_POINT ( 'NONE',  ( -49.99999999999996447, 37.20000000000000284, 35.45000000000001705 ) ) ;
#818 = LINE ( 'NONE', #996, #1378 ) ;
#819 = EDGE_LOOP ( 'NONE', ( #430, #914, #711, #1294 ) ) ;
#820 = EDGE_CURVE ( 'NONE', #445, #2657, #2282, .T. ) ;
#821 = EDGE_CURVE ( 'NONE', #17, #458, #1447, .T. ) ;
#822 = EDGE_LOOP ( 'NONE', ( #2540, #2303, #145, #803 ) ) ;
#823 = DIRECTION ( 'NONE',  ( 1.000000000000000000, -0.000000000000000000, -0.000000000000000000 ) ) ;
#824 = CARTESIAN_POINT ( 'NONE',  ( 50.00000000000004263, 4.127016653792586531, -34.50000000000000000 ) ) ;
#825 = EDGE_LOOP ( 'NONE', ( #1760, #19, #1243, #2438 ) ) ;
#826 = ORIENTED_EDGE ( 'NONE', *, *, #1860, .T. ) ;
#827 = DIRECTION ( 'NONE',  ( 0.000000000000000000, 0.000000000000000000, -1.000000000000000000 ) ) ;
#828 = DIRECTION ( 'NONE',  ( 0.000000000000000000, 0.000000000000000000, -1.000000000000000000 ) ) ;
#829 = MECHANICAL_DESIGN_GEOMETRIC_PRESENTATION_REPRESENTATION (  '', ( #1567 ), #2339 ) ;
#830 = CARTESIAN_POINT ( 'NONE',  ( -45.99999999999998579, 39.00000000000000711, -38.50000000000003553 ) ) ;
#831 = EDGE_LOOP ( 'NONE', ( #1907, #590, #1508, #135 ) ) ;
#832 = FACE_BOUND ( 'NONE', #2380, .T. ) ;
#833 = CIRCLE ( 'NONE', #225, 1.500000000000001332 ) ;
#834 = VECTOR ( 'NONE', #472, 1000.000000000000000 ) ;
#835 = AXIS2_PLACEMENT_3D ( 'NONE', #42, #886, #844 ) ;
#836 = EDGE_CURVE ( 'NONE', #1671, #620, #2107, .T. ) ;
#837 = ORIENTED_EDGE ( 'NONE', *, *, #1990, .T. ) ;
#838 = LINE ( 'NONE', #2488, #222 ) ;
#839 = DIRECTION ( 'NONE',  ( -0.000000000000000000, -1.000000000000000000, -0.000000000000000000 ) ) ;
#840 = ORIENTED_EDGE ( 'NONE', *, *, #769, .T. ) ;
#841 = ORIENTED_EDGE ( 'NONE', *, *, #1800, .T. ) ;
#842 = LINE ( 'NONE', #2292, #2370 ) ;
#843 = PLANE ( 'NONE',  #2273 ) ;
#844 = DIRECTION ( 'NONE',  ( 1.000000000000000000, 0.000000000000000000, 2.365532012695646217E-16 ) ) ;
#845 = VECTOR ( 'NONE', #955, 1000.000000000000000 ) ;
#846 = EDGE_CURVE ( 'NONE', #108, #1255, #1092, .T. ) ;
#847 = ORIENTED_EDGE ( 'NONE', *, *, #1010, .F. ) ;
#848 = ORIENTED_EDGE ( 'NONE', *, *, #2555, .T. ) ;
#849 = VECTOR ( 'NONE', #319, 1000.000000000000000 ) ;
#850 = CARTESIAN_POINT ( 'NONE',  ( 50.00000000000004263, 4.127016653792584755, 34.50000000000000000 ) ) ;
#851 = AXIS2_PLACEMENT_3D ( 'NONE', #2674, #2621, #995 ) ;
#852 = DIRECTION ( 'NONE',  ( -0.000000000000000000, -1.000000000000000000, -0.000000000000000000 ) ) ;
#853 = ADVANCED_FACE ( 'NONE', ( #1461 ), #447, .T. ) ;
#854 = PLANE ( 'NONE',  #1270 ) ;
#855 = ORIENTED_EDGE ( 'NONE', *, *, #1317, .F. ) ;
#856 = EDGE_LOOP ( 'NONE', ( #885, #1299, #185, #1045 ) ) ;
#857 = CARTESIAN_POINT ( 'NONE',  ( -43.99999999999996447, 4.000000000000000000, -30.00000000000000000 ) ) ;
#858 = CARTESIAN_POINT ( 'NONE',  ( 50.00000000000004263, 0.000000000000000000, -42.49999999999999289 ) ) ;
#859 = LINE ( 'NONE', #2146, #614 ) ;
#860 = AXIS2_PLACEMENT_3D ( 'NONE', #2420, #153, #1781 ) ;
#861 = EDGE_CURVE ( 'NONE', #1710, #1029, #2266, .T. ) ;
#862 = DIRECTION ( 'NONE',  ( 0.000000000000000000, 0.000000000000000000, -1.000000000000000000 ) ) ;
#863 = ORIENTED_EDGE ( 'NONE', *, *, #2099, .F. ) ;
#864 = DIRECTION ( 'NONE',  ( 0.000000000000000000, 0.000000000000000000, -1.000000000000000000 ) ) ;
#865 = CARTESIAN_POINT ( 'NONE',  ( -46.00000000000004263, 25.40000000000000568, -37.00000000000000000 ) ) ;
#866 = DIRECTION ( 'NONE',  ( -0.000000000000000000, -1.000000000000000000, -0.000000000000000000 ) ) ;
#867 = ORIENTED_EDGE ( 'NONE', *, *, #2317, .T. ) ;
#868 = ORIENTED_EDGE ( 'NONE', *, *, #1277, .F. ) ;
#869 = CARTESIAN_POINT ( 'NONE',  ( 50.00000000000004263, 4.000000000000000000, -42.49999999999999289 ) ) ;
#870 = VERTEX_POINT ( 'NONE', #1086 ) ;
#871 = DIRECTION ( 'NONE',  ( 0.000000000000000000, 0.000000000000000000, 1.000000000000000000 ) ) ;
#872 = FACE_OUTER_BOUND ( 'NONE', #2117, .T. ) ;
#873 = VECTOR ( 'NONE', #669, 1000.000000000000000 ) ;
#874 = ORIENTED_EDGE ( 'NONE', *, *, #1639, .T. ) ;
#875 = ORIENTED_EDGE ( 'NONE', *, *, #2134, .F. ) ;
#876 = VECTOR ( 'NONE', #2464, 1000.000000000000000 ) ;
#877 = ADVANCED_FACE ( 'NONE', ( #15 ), #1917, .T. ) ;
#878 = DIRECTION ( 'NONE',  ( -0.000000000000000000, 1.000000000000000000, -0.000000000000000000 ) ) ;
#879 = FILL_AREA_STYLE ('',( #292 ) ) ;
#880 = AXIS2_PLACEMENT_3D ( 'NONE', #2015, #2605, #1778 ) ;
#881 = ORIENTED_EDGE ( 'NONE', *, *, #2008, .F. ) ;
#882 = ORIENTED_EDGE ( 'NONE', *, *, #1257, .F. ) ;
#883 = LINE ( 'NONE', #2118, #156 ) ;
#884 = CARTESIAN_POINT ( 'NONE',  ( 49.99999999999996447, 34.10000000000001563, 41.54999999999999005 ) ) ;
#885 = ORIENTED_EDGE ( 'NONE', *, *, #1113, .F. ) ;
#886 = DIRECTION ( 'NONE',  ( -2.365532012695646217E-16, 0.000000000000000000, 1.000000000000000000 ) ) ;
#887 = PLANE ( 'NONE',  #2392 ) ;
#888 = EDGE_CURVE ( 'NONE', #1671, #2314, #2481, .T. ) ;
#889 = ORIENTED_EDGE ( 'NONE', *, *, #2677, .F. ) ;
#890 = PLANE ( 'NONE',  #304 ) ;
#891 = VERTEX_POINT ( 'NONE', #1666 ) ;
#892 = VECTOR ( 'NONE', #24, 1000.000000000000000 ) ;
#893 = EDGE_CURVE ( 'NONE', #2630, #2460, #273, .T. ) ;
#894 = LINE ( 'NONE', #2545, #361 ) ;
#895 = DIRECTION ( 'NONE',  ( 0.000000000000000000, 1.000000000000000000, -0.000000000000000000 ) ) ;
#896 = ORIENTED_EDGE ( 'NONE', *, *, #558, .T. ) ;
#897 = FACE_OUTER_BOUND ( 'NONE', #1230, .T. ) ;
#898 = CARTESIAN_POINT ( 'NONE',  ( -46.00000000000004263, 25.40000000000000568, -38.50000000000000000 ) ) ;
#899 = ORIENTED_EDGE ( 'NONE', *, *, #1212, .F. ) ;
#900 = LINE ( 'NONE', #1359, #1109 ) ;
#901 = VECTOR ( 'NONE', #1236, 1000.000000000000000 ) ;
#902 = ORIENTED_EDGE ( 'NONE', *, *, #2113, .T. ) ;
#903 = DIRECTION ( 'NONE',  ( -0.000000000000000000, -1.000000000000000000, -0.000000000000000000 ) ) ;
#904 = ADVANCED_FACE ( 'NONE', ( #233 ), #2332, .F. ) ;
#905 = EDGE_LOOP ( 'NONE', ( #2123, #695, #680, #160 ) ) ;
#906 = DIRECTION ( 'NONE',  ( -0.000000000000000000, -0.000000000000000000, 1.000000000000000000 ) ) ;
#907 = ORIENTED_EDGE ( 'NONE', *, *, #1277, .T. ) ;
#908 = CARTESIAN_POINT ( 'NONE',  ( 50.00000000000004263, 34.10000000000001563, -35.45000000000002416 ) ) ;
#909 = DIRECTION ( 'NONE',  ( -1.000000000000000000, 0.000000000000000000, 0.000000000000000000 ) ) ;
#910 = ORIENTED_EDGE ( 'NONE', *, *, #1001, .F. ) ;
#911 = CARTESIAN_POINT ( 'NONE',  ( 44.00000000000004263, 4.000000000000000000, 30.00000000000005329 ) ) ;
#912 = ORIENTED_EDGE ( 'NONE', *, *, #402, .T. ) ;
#913 = CARTESIAN_POINT ( 'NONE',  ( 46.00000000000004263, 37.20000000000000284, -38.50000000000000000 ) ) ;
#914 = ORIENTED_EDGE ( 'NONE', *, *, #678, .F. ) ;
#915 = ADVANCED_FACE ( 'NONE', ( #1062, #1649, #1931 ), #1890, .T. ) ;
#916 = AXIS2_PLACEMENT_3D ( 'NONE', #1910, #2502, #1884 ) ;
#917 = EDGE_LOOP ( 'NONE', ( #910, #404, #1470, #1753 ) ) ;
#918 = CARTESIAN_POINT ( 'NONE',  ( 49.99999999999996447, 34.10000000000001563, -41.54999999999999005 ) ) ;
#919 = AXIS2_PLACEMENT_3D ( 'NONE', #937, #284, #1943 ) ;
#920 = DIRECTION ( 'NONE',  ( 0.000000000000000000, -1.000000000000000000, 0.000000000000000000 ) ) ;
#921 = ORIENTED_EDGE ( 'NONE', *, *, #861, .T. ) ;
#922 = CARTESIAN_POINT ( 'NONE',  ( -43.99999999999996447, 4.000000000000000000, -28.00000000000000355 ) ) ;
#923 = CARTESIAN_POINT ( 'NONE',  ( -46.00000000000004263, 34.10000000000001563, -37.00000000000000000 ) ) ;
#924 = EDGE_CURVE ( 'NONE', #445, #243, #859, .T. ) ;
#925 = VECTOR ( 'NONE', #1384, 1000.000000000000000 ) ;
#926 = ORIENTED_EDGE ( 'NONE', *, *, #627, .F. ) ;
#927 = DIRECTION ( 'NONE',  ( -0.000000000000000000, 1.000000000000000000, -0.000000000000000000 ) ) ;
#928 = DIRECTION ( 'NONE',  ( 0.000000000000000000, 0.000000000000000000, 1.000000000000000000 ) ) ;
#929 = ORIENTED_EDGE ( 'NONE', *, *, #2101, .T. ) ;
#930 = PRESENTATION_STYLE_ASSIGNMENT (( #77 ) ) ;
#931 = VERTEX_POINT ( 'NONE', #939 ) ;
#932 = CARTESIAN_POINT ( 'NONE',  ( -49.99999999999996447, 4.000000000000000000, 42.50000000000000000 ) ) ;
#933 = CIRCLE ( 'NONE', #2320, 1.500000000000001332 ) ;
#934 = ADVANCED_FACE ( 'NONE', ( #694 ), #1516, .F. ) ;
#935 = ORIENTED_EDGE ( 'NONE', *, *, #73, .T. ) ;
#936 = CARTESIAN_POINT ( 'NONE',  ( -46.00000000000004263, 37.20000000000000284, 38.49999999999997158 ) ) ;
#937 = CARTESIAN_POINT ( 'NONE',  ( -45.99999999999995737, 7.000000000000000000, -26.40000000000006608 ) ) ;
#938 = VERTEX_POINT ( 'NONE', #2169 ) ;
#939 = CARTESIAN_POINT ( 'NONE',  ( -49.99999999999996447, 0.000000000000000000, 42.50000000000000000 ) ) ;
#940 = DIRECTION ( 'NONE',  ( 0.000000000000000000, 0.000000000000000000, -1.000000000000000000 ) ) ;
#941 = EDGE_CURVE ( 'NONE', #2363, #2456, #1373, .T. ) ;
#942 = ORIENTED_EDGE ( 'NONE', *, *, #1136, .F. ) ;
#943 = CARTESIAN_POINT ( 'NONE',  ( -49.99999999999996447, 4.000000000000000000, -42.50000000000000000 ) ) ;
#944 = DIRECTION ( 'NONE',  ( 0.000000000000000000, 0.000000000000000000, -1.000000000000000000 ) ) ;
#945 = ORIENTED_EDGE ( 'NONE', *, *, #168, .F. ) ;
#946 = DIRECTION ( 'NONE',  ( -1.000000000000000000, -0.000000000000000000, -0.000000000000000000 ) ) ;
#947 = CARTESIAN_POINT ( 'NONE',  ( -42.59999999999995879, 0.000000000000000000, 0.000000000000000000 ) ) ;
#948 = DIRECTION ( 'NONE',  ( 0.000000000000000000, -0.000000000000000000, -1.000000000000000000 ) ) ;
#949 = LINE ( 'NONE', #548, #2568 ) ;
#950 = ORIENTED_EDGE ( 'NONE', *, *, #31, .T. ) ;
#951 = CARTESIAN_POINT ( 'NONE',  ( -45.99999999999998579, 34.40000000000000568, -38.50000000000003553 ) ) ;
#952 = DIRECTION ( 'NONE',  ( 0.000000000000000000, 1.000000000000000000, 0.000000000000000000 ) ) ;
#953 = EDGE_CURVE ( 'NONE', #1438, #2382, #1945, .T. ) ;
#954 = CARTESIAN_POINT ( 'NONE',  ( -46.00000000000004263, 25.40000000000000568, 38.50000000000000000 ) ) ;
#955 = DIRECTION ( 'NONE',  ( -1.000000000000000000, -0.000000000000000000, 8.260587980841946175E-17 ) ) ;
#956 = FACE_OUTER_BOUND ( 'NONE', #103, .T. ) ;
#957 = ADVANCED_BREP_SHAPE_REPRESENTATION ( 'Multitool positioner', ( #1985, #501 ), #2061 ) ;
#958 = AXIS2_PLACEMENT_3D ( 'NONE', #1195, #757, #142 ) ;
#959 = VERTEX_POINT ( 'NONE', #1767 ) ;
#960 = DIRECTION ( 'NONE',  ( -1.000000000000000000, 0.000000000000000000, 6.938893903907228378E-17 ) ) ;
#961 = DIRECTION ( 'NONE',  ( 0.000000000000000000, 0.000000000000000000, 1.000000000000000000 ) ) ;
#962 = FACE_OUTER_BOUND ( 'NONE', #228, .T. ) ;
#963 = DIRECTION ( 'NONE',  ( -0.000000000000000000, 1.000000000000000000, -0.000000000000000000 ) ) ;
#964 = EDGE_LOOP ( 'NONE', ( #1214, #1033, #1961, #848, #259, #1882, #2673, #1868, #868, #1077 ) ) ;
#965 = LINE ( 'NONE', #1794, #283 ) ;
#966 = CIRCLE ( 'NONE', #1650, 1.500000000000001332 ) ;
#967 = FACE_OUTER_BOUND ( 'NONE', #2615, .T. ) ;
#968 = AXIS2_PLACEMENT_3D ( 'NONE', #474, #1101, #1694 ) ;
#969 = CARTESIAN_POINT ( 'NONE',  ( -49.99999999999996447, 39.00000000000000711, 0.000000000000000000 ) ) ;
#970 = DIRECTION ( 'NONE',  ( 0.000000000000000000, 0.000000000000000000, -1.000000000000000000 ) ) ;
#971 = ADVANCED_FACE ( 'NONE', ( #1145 ), #1751, .T. ) ;
#972 = DIRECTION ( 'NONE',  ( 1.000000000000000000, -0.000000000000000000, -8.260587980841946175E-17 ) ) ;
#973 = VECTOR ( 'NONE', #140, 1000.000000000000000 ) ;
#974 = EDGE_CURVE ( 'NONE', #413, #2672, #2562, .T. ) ;
#975 = ORIENTED_EDGE ( 'NONE', *, *, #2129, .T. ) ;
#976 = CARTESIAN_POINT ( 'NONE',  ( -43.99999999999996447, 0.000000000000000000, 30.00000000000002842 ) ) ;
#977 = CARTESIAN_POINT ( 'NONE',  ( 42.00000000000004263, 8.000000000000000000, -37.49999999999999289 ) ) ;
#978 = PLANE ( 'NONE',  #2182 ) ;
#979 = DIRECTION ( 'NONE',  ( 0.000000000000000000, 1.000000000000000000, -0.000000000000000000 ) ) ;
#980 = ORIENTED_EDGE ( 'NONE', *, *, #1695, .T. ) ;
#981 = DIRECTION ( 'NONE',  ( -1.000000000000000000, 0.000000000000000000, 0.000000000000000000 ) ) ;
#982 = VECTOR ( 'NONE', #258, 1000.000000000000000 ) ;
#983 = VECTOR ( 'NONE', #2468, 1000.000000000000000 ) ;
#984 = DIRECTION ( 'NONE',  ( -0.000000000000000000, -1.000000000000000000, -0.000000000000000000 ) ) ;
#985 = LINE ( 'NONE', #520, #1736 ) ;
#986 = DIRECTION ( 'NONE',  ( -1.000000000000000000, 0.000000000000000000, 8.260587980841946175E-17 ) ) ;
#987 = DIRECTION ( 'NONE',  ( -0.000000000000000000, -1.000000000000000000, -0.000000000000000000 ) ) ;
#988 = EDGE_CURVE ( 'NONE', #891, #445, #1532, .T. ) ;
#989 = VECTOR ( 'NONE', #565, 1000.000000000000000 ) ;
#990 = ORIENTED_EDGE ( 'NONE', *, *, #2652, .F. ) ;
#991 = DIRECTION ( 'NONE',  ( -1.000000000000000000, -0.000000000000000000, -8.260587980841946175E-17 ) ) ;
#992 = DIRECTION ( 'NONE',  ( 0.000000000000000000, 0.000000000000000000, 1.000000000000000000 ) ) ;
#993 = CARTESIAN_POINT ( 'NONE',  ( -45.99999999999998579, 34.40000000000000568, -40.00000000000003553 ) ) ;
#994 = EDGE_LOOP ( 'NONE', ( #1091, #397 ) ) ;
#995 = DIRECTION ( 'NONE',  ( 0.000000000000000000, 0.000000000000000000, -1.000000000000000000 ) ) ;
#996 = CARTESIAN_POINT ( 'NONE',  ( -41.99999999999996447, 39.00000000000000711, -34.50000000000000000 ) ) ;
#997 = ADVANCED_FACE ( 'NONE', ( #550 ), #1129, .F. ) ;
#998 = LINE ( 'NONE', #1565, #654 ) ;
#999 = VERTEX_POINT ( 'NONE', #922 ) ;
#1000 = ORIENTED_EDGE ( 'NONE', *, *, #652, .T. ) ;
#1001 = EDGE_CURVE ( 'NONE', #413, #25, #707, .T. ) ;
#1002 = FACE_OUTER_BOUND ( 'NONE', #2177, .T. ) ;
#1003 = CARTESIAN_POINT ( 'NONE',  ( 50.00000000000004263, 4.000000000000000000, 42.49999999999999289 ) ) ;
#1004 = ORIENTED_EDGE ( 'NONE', *, *, #2287, .T. ) ;
#1005 = CARTESIAN_POINT ( 'NONE',  ( -43.99999999999996447, 0.000000000000000000, 28.00000000000003197 ) ) ;
#1006 = DIRECTION ( 'NONE',  ( 0.000000000000000000, 1.000000000000000000, -0.000000000000000000 ) ) ;
#1007 = VECTOR ( 'NONE', #2197, 1000.000000000000000 ) ;
#1008 = EDGE_CURVE ( 'NONE', #1148, #1444, #723, .T. ) ;
#1009 = ORIENTED_EDGE ( 'NONE', *, *, #2682, .F. ) ;
#1010 = EDGE_CURVE ( 'NONE', #2159, #741, #2201, .T. ) ;
#1011 = VECTOR ( 'NONE', #1371, 1000.000000000000000 ) ;
#1012 = VECTOR ( 'NONE', #561, 1000.000000000000000 ) ;
#1013 = ORIENTED_EDGE ( 'NONE', *, *, #1766, .F. ) ;
#1014 = LINE ( 'NONE', #1820, #535 ) ;
#1015 = DIRECTION ( 'NONE',  ( -0.000000000000000000, -1.000000000000000000, -0.000000000000000000 ) ) ;
#1016 = ORIENTED_EDGE ( 'NONE', *, *, #1481, .F. ) ;
#1017 = ORIENTED_EDGE ( 'NONE', *, *, #254, .T. ) ;
#1018 = DIRECTION ( 'NONE',  ( -1.000000000000000000, -0.000000000000000000, -2.365532012695646217E-16 ) ) ;
#1019 = EDGE_CURVE ( 'NONE', #2552, #2382, #752, .T. ) ;
#1021 = AXIS2_PLACEMENT_3D ( 'NONE', #390, #599, #174 ) ;
#1020 = CARTESIAN_POINT ( 'NONE',  ( -41.99999999999996447, 4.127016653792586531, 34.50000000000000000 ) ) ;
#1022 = ORIENTED_EDGE ( 'NONE', *, *, #2600, .F. ) ;
#1023 = EDGE_CURVE ( 'NONE', #2318, #1029, #1971, .T. ) ;
#1024 = ORIENTED_EDGE ( 'NONE', *, *, #2546, .F. ) ;
#1025 = DIRECTION ( 'NONE',  ( 0.000000000000000000, 0.000000000000000000, 1.000000000000000000 ) ) ;
#1026 = AXIS2_PLACEMENT_3D ( 'NONE', #857, #1664, #827 ) ;
#1027 = CARTESIAN_POINT ( 'NONE',  ( -41.99999999999996447, 39.00000000000000711, -37.49999999999999289 ) ) ;
#1028 = ORIENTED_EDGE ( 'NONE', *, *, #1200, .F. ) ;
#1029 = VERTEX_POINT ( 'NONE', #1954 ) ;
#1030 = FACE_OUTER_BOUND ( 'NONE', #787, .T. ) ;
#1031 = CARTESIAN_POINT ( 'NONE',  ( -41.99999999999996447, 8.000000000000000000, -33.49999999999998579 ) ) ;
#1032 = EDGE_CURVE ( 'NONE', #1545, #1148, #504, .T. ) ;
#1033 = ORIENTED_EDGE ( 'NONE', *, *, #1050, .F. ) ;
#1034 = CARTESIAN_POINT ( 'NONE',  ( 0.000000000000000000, 39.00000000000000711, 34.50000000000000000 ) ) ;
#1035 = ORIENTED_EDGE ( 'NONE', *, *, #311, .F. ) ;
#1036 = DIRECTION ( 'NONE',  ( 1.000000000000000000, 0.000000000000000000, 0.000000000000000000 ) ) ;
#1037 = CARTESIAN_POINT ( 'NONE',  ( -43.99999999999996447, 0.000000000000000000, -28.00000000000000355 ) ) ;
#1038 = EDGE_CURVE ( 'NONE', #199, #2448, #533, .T. ) ;
#1039 = EDGE_LOOP ( 'NONE', ( #1531, #2678, #424, #200 ) ) ;
#1040 = EDGE_LOOP ( 'NONE', ( #1131, #2635 ) ) ;
#1041 = LINE ( 'NONE', #27, #334 ) ;
#1042 = DIRECTION ( 'NONE',  ( 1.000000000000000000, 0.000000000000000000, 0.000000000000000000 ) ) ;
#1043 = PRESENTATION_LAYER_ASSIGNMENT (  '', '', ( #1567 ) ) ;
#1044 = DIRECTION ( 'NONE',  ( 0.000000000000000000, 0.000000000000000000, 1.000000000000000000 ) ) ;
#1045 = ORIENTED_EDGE ( 'NONE', *, *, #2376, .T. ) ;
#1046 = VECTOR ( 'NONE', #688, 1000.000000000000000 ) ;
#1047 = ORIENTED_EDGE ( 'NONE', *, *, #2357, .F. ) ;
#1048 = AXIS2_PLACEMENT_3D ( 'NONE', #947, #640, #1475 ) ;
#1049 = DIRECTION ( 'NONE',  ( 0.000000000000000000, 0.000000000000000000, -1.000000000000000000 ) ) ;
#1050 = EDGE_CURVE ( 'NONE', #199, #931, #900, .T. ) ;
#1051 = AXIS2_PLACEMENT_3D ( 'NONE', #1785, #2023, #1379 ) ;
#1052 = VECTOR ( 'NONE', #1601, 1000.000000000000000 ) ;
#1053 = VECTOR ( 'NONE', #1546, 1000.000000000000000 ) ;
#1054 = FACE_OUTER_BOUND ( 'NONE', #1958, .T. ) ;
#1055 = ADVANCED_FACE ( 'NONE', ( #2185 ), #297, .T. ) ;
#1056 = CARTESIAN_POINT ( 'NONE',  ( 49.99999999999996447, 34.10000000000001563, 35.45000000000001705 ) ) ;
#1057 = VERTEX_POINT ( 'NONE', #1724 ) ;
#1058 = ORIENTED_EDGE ( 'NONE', *, *, #678, .T. ) ;
#1059 = DIRECTION ( 'NONE',  ( 0.000000000000000000, 0.000000000000000000, 1.000000000000000000 ) ) ;
#1060 = DIRECTION ( 'NONE',  ( 1.000000000000000000, -0.000000000000000000, 0.000000000000000000 ) ) ;
#1061 = CLOSED_SHELL ( 'NONE', ( #2165, #2280, #455, #2236, #138, #204, #1581, #144, #46, #1607, #1701, #1728, #1683, #1304, #997, #1898, #1643, #1786, #1219, #687, #2498, #2249, #1420, #877, #238, #2215, #1957, #1851, #904, #1824, #934, #408, #582, #1494, #915, #1226, #1292, #1173, #2524, #485, #657, #2338, #1496, #1518, #2, #272, #2038, #1237, #2655, #1466, #2614, #1289, #1296, #39, #2345, #434, #127, #1055, #1817, #57, #20, #2069, #248, #1450, #1192, #1529, #2366, #622, #540, #195, #722, #2022, #476, #1120, #758, #730, #782, #2195, #329, #1981, #1757, #971, #853, #2257, #101, #1459 ) ) ;
#1062 = FACE_BOUND ( 'NONE', #416, .T. ) ;
#1063 = LINE ( 'NONE', #1682, #1874 ) ;
#1064 = VERTEX_POINT ( 'NONE', #2000 ) ;
#1065 = VECTOR ( 'NONE', #1861, 1000.000000000000000 ) ;
#1066 = DIRECTION ( 'NONE',  ( 0.000000000000000000, 0.000000000000000000, 1.000000000000000000 ) ) ;
#1067 = VECTOR ( 'NONE', #1442, 1000.000000000000000 ) ;
#1068 = EDGE_CURVE ( 'NONE', #1635, #117, #177, .T. ) ;
#1069 = PLANE ( 'NONE',  #1396 ) ;
#1070 = CARTESIAN_POINT ( 'NONE',  ( 46.00000000000004263, 34.40000000000000568, 40.00000000000000000 ) ) ;
#1071 = ORIENTED_EDGE ( 'NONE', *, *, #1478, .T. ) ;
#1072 = ORIENTED_EDGE ( 'NONE', *, *, #2596, .F. ) ;
#1073 = CARTESIAN_POINT ( 'NONE',  ( -42.59999999999995879, 37.20000000000000284, -35.45000000000001705 ) ) ;
#1074 = ORIENTED_EDGE ( 'NONE', *, *, #1679, .F. ) ;
#1075 = DIRECTION ( 'NONE',  ( 0.000000000000000000, 0.000000000000000000, -1.000000000000000000 ) ) ;
#1076 = DIRECTION ( 'NONE',  ( -1.000000000000000000, -0.000000000000000000, -0.000000000000000000 ) ) ;
#1077 = ORIENTED_EDGE ( 'NONE', *, *, #2179, .T. ) ;
#1078 = CARTESIAN_POINT ( 'NONE',  ( 46.00000000000004263, 25.40000000000000568, 37.00000000000000000 ) ) ;
#1079 = VERTEX_POINT ( 'NONE', #2636 ) ;
#1080 = CARTESIAN_POINT ( 'NONE',  ( 42.00000000000004263, 39.00000000000000711, -42.50000000000000000 ) ) ;
#1081 = CARTESIAN_POINT ( 'NONE',  ( 42.00000000000004263, 7.872983346207417021, -39.49999999999999289 ) ) ;
#1082 = ORIENTED_EDGE ( 'NONE', *, *, #2267, .F. ) ;
#1083 = ORIENTED_EDGE ( 'NONE', *, *, #2639, .F. ) ;
#1084 = LINE ( 'NONE', #1276, #982 ) ;
#1085 = ORIENTED_EDGE ( 'NONE', *, *, #1772, .T. ) ;
#1086 = CARTESIAN_POINT ( 'NONE',  ( -45.99999999999995737, 7.000000000000000000, 23.40000000000006608 ) ) ;
#1087 = LINE ( 'NONE', #1918, #358 ) ;
#1088 = EDGE_CURVE ( 'NONE', #1097, #1756, #1225, .T. ) ;
#1089 = ORIENTED_EDGE ( 'NONE', *, *, #2555, .F. ) ;
#1090 = DIRECTION ( 'NONE',  ( 0.000000000000000000, -0.000000000000000000, -1.000000000000000000 ) ) ;
#1091 = ORIENTED_EDGE ( 'NONE', *, *, #291, .F. ) ;
#1092 = CIRCLE ( 'NONE', #143, 3.999999999999996447 ) ;
#1093 = CARTESIAN_POINT ( 'NONE',  ( -42.59999999999995879, 37.20000000000000284, 41.54999999999999005 ) ) ;
#1094 = CARTESIAN_POINT ( 'NONE',  ( -42.59999999999995879, 37.20000000000000284, -41.54999999999999005 ) ) ;
#1095 = VECTOR ( 'NONE', #2167, 1000.000000000000000 ) ;
#1096 = VERTEX_POINT ( 'NONE', #2661 ) ;
#1097 = VERTEX_POINT ( 'NONE', #817 ) ;
#1098 = DIRECTION ( 'NONE',  ( -0.000000000000000000, -1.000000000000000000, -0.000000000000000000 ) ) ;
#1099 = FACE_OUTER_BOUND ( 'NONE', #2533, .T. ) ;
#1100 = ORIENTED_EDGE ( 'NONE', *, *, #691, .T. ) ;
#1101 = DIRECTION ( 'NONE',  ( 0.000000000000000000, 0.000000000000000000, -1.000000000000000000 ) ) ;
#1102 = EDGE_CURVE ( 'NONE', #2411, #70, #2214, .T. ) ;
#1103 = DIRECTION ( 'NONE',  ( 0.000000000000000000, -1.000000000000000000, 0.000000000000000000 ) ) ;
#1104 = ORIENTED_EDGE ( 'NONE', *, *, #378, .F. ) ;
#1105 = CARTESIAN_POINT ( 'NONE',  ( 44.00000000000004263, 0.000000000000000000, -32.00000000000002842 ) ) ;
#1106 = EDGE_CURVE ( 'NONE', #1545, #1706, #765, .T. ) ;
#1107 = ORIENTED_EDGE ( 'NONE', *, *, #558, .F. ) ;
#1108 = CIRCLE ( 'NONE', #673, 1.500000000000001332 ) ;
#1109 = VECTOR ( 'NONE', #2157, 1000.000000000000000 ) ;
#1110 = PLANE ( 'NONE',  #2222 ) ;
#1111 =( NAMED_UNIT ( * ) PLANE_ANGLE_UNIT ( ) SI_UNIT ( $, .RADIAN. ) );
#1112 = ORIENTED_EDGE ( 'NONE', *, *, #1974, .T. ) ;
#1113 = EDGE_CURVE ( 'NONE', #2550, #354, #2431, .T. ) ;
#1114 = LINE ( 'NONE', #294, #240 ) ;
#1115 = DIRECTION ( 'NONE',  ( -0.000000000000000000, 1.000000000000000000, -0.000000000000000000 ) ) ;
#1116 = EDGE_LOOP ( 'NONE', ( #11, #1512, #366, #935 ) ) ;
#1117 = CARTESIAN_POINT ( 'NONE',  ( -3.097720492815729039E-15, 39.00000000000000711, -37.49999999999999289 ) ) ;
#1118 = VECTOR ( 'NONE', #2469, 1000.000000000000000 ) ;
#1119 = VERTEX_POINT ( 'NONE', #189 ) ;
#1120 = ADVANCED_FACE ( 'NONE', ( #1809 ), #2443, .F. ) ;
#1121 = LINE ( 'NONE', #1282, #523 ) ;
#1122 = VERTEX_POINT ( 'NONE', #2417 ) ;
#1123 = PLANE ( 'NONE',  #2627 ) ;
#1124 = ORIENTED_EDGE ( 'NONE', *, *, #729, .F. ) ;
#1125 = FACE_OUTER_BOUND ( 'NONE', #964, .T. ) ;
#1126 = EDGE_CURVE ( 'NONE', #2184, #413, #165, .T. ) ;
#1127 = CARTESIAN_POINT ( 'NONE',  ( -41.99999999999996447, 4.127016653792586531, -34.50000000000000000 ) ) ;
#1128 = ORIENTED_EDGE ( 'NONE', *, *, #2220, .F. ) ;
#1129 = CYLINDRICAL_SURFACE ( 'NONE', #2479, 1.500000000000001332 ) ;
#1130 = LINE ( 'NONE', #753, #1674 ) ;
#1131 = ORIENTED_EDGE ( 'NONE', *, *, #1963, .F. ) ;
#1132 = APPLICATION_CONTEXT ( 'automotive_design' ) ;
#1133 = DIRECTION ( 'NONE',  ( 0.000000000000000000, 0.000000000000000000, -1.000000000000000000 ) ) ;
#1134 = DIRECTION ( 'NONE',  ( 0.000000000000000000, 1.000000000000000000, 0.000000000000000000 ) ) ;
#1135 = ORIENTED_EDGE ( 'NONE', *, *, #1283, .F. ) ;
#1136 = EDGE_CURVE ( 'NONE', #45, #2391, #1425, .T. ) ;
#1137 = DIRECTION ( 'NONE',  ( 0.000000000000000000, 0.000000000000000000, 1.000000000000000000 ) ) ;
#1138 = ORIENTED_EDGE ( 'NONE', *, *, #2611, .T. ) ;
#1139 = DIRECTION ( 'NONE',  ( 0.000000000000000000, -0.7071067811865504593, 0.7071067811865445751 ) ) ;
#1140 = EDGE_CURVE ( 'NONE', #870, #713, #1833, .T. ) ;
#1141 = DIRECTION ( 'NONE',  ( -0.000000000000000000, -1.000000000000000000, -0.000000000000000000 ) ) ;
#1142 = CIRCLE ( 'NONE', #1744, 1.500000000000001332 ) ;
#1143 = DIRECTION ( 'NONE',  ( 0.000000000000000000, 0.000000000000000000, 1.000000000000000000 ) ) ;
#1144 = ORIENTED_EDGE ( 'NONE', *, *, #1948, .T. ) ;
#1145 = FACE_OUTER_BOUND ( 'NONE', #1855, .T. ) ;
#1146 = FACE_OUTER_BOUND ( 'NONE', #2356, .T. ) ;
#1147 = AXIS2_PLACEMENT_3D ( 'NONE', #351, #1806, #2591 ) ;
#1148 = VERTEX_POINT ( 'NONE', #781 ) ;
#1149 = LINE ( 'NONE', #1364, #2170 ) ;
#1150 = CARTESIAN_POINT ( 'NONE',  ( 46.00000000000004263, 34.40000000000000568, -40.00000000000000000 ) ) ;
#1151 = VECTOR ( 'NONE', #1247, 1000.000000000000000 ) ;
#1152 = ORIENTED_EDGE ( 'NONE', *, *, #2666, .T. ) ;
#1153 = EDGE_CURVE ( 'NONE', #2532, #489, #1401, .T. ) ;
#1154 = FACE_OUTER_BOUND ( 'NONE', #1946, .T. ) ;
#1155 = VECTOR ( 'NONE', #471, 1000.000000000000000 ) ;
#1156 = DIRECTION ( 'NONE',  ( 1.000000000000000000, -0.000000000000000000, -0.000000000000000000 ) ) ;
#1157 = CARTESIAN_POINT ( 'NONE',  ( -43.99999999999996447, 4.000000000000000000, -28.00000000000000355 ) ) ;
#1158 = FACE_OUTER_BOUND ( 'NONE', #1322, .T. ) ;
#1159 = ORIENTED_EDGE ( 'NONE', *, *, #1023, .T. ) ;
#1160 = DIRECTION ( 'NONE',  ( -1.000000000000000000, 0.000000000000000000, 0.000000000000000000 ) ) ;
#1161 = DIRECTION ( 'NONE',  ( -0.000000000000000000, 1.000000000000000000, -0.000000000000000000 ) ) ;
#1162 = LINE ( 'NONE', #1376, #2433 ) ;
#1163 = CARTESIAN_POINT ( 'NONE',  ( 46.00000000000004263, 34.10000000000001563, -37.00000000000000000 ) ) ;
#1164 = AXIS2_PLACEMENT_3D ( 'NONE', #2247, #805, #1628 ) ;
#1165 = CARTESIAN_POINT ( 'NONE',  ( 44.00000000000004263, 4.000000000000000000, -28.00000000000002487 ) ) ;
#1166 = ORIENTED_EDGE ( 'NONE', *, *, #1811, .F. ) ;
#1167 = LINE ( 'NONE', #305, #282 ) ;
#1168 = CARTESIAN_POINT ( 'NONE',  ( -41.99999999999996447, 39.00000000000000711, 39.49999999999998579 ) ) ;
#1169 = CARTESIAN_POINT ( 'NONE',  ( 46.00000000000004263, 25.40000000000000568, 38.50000000000000000 ) ) ;
#1170 = CARTESIAN_POINT ( 'NONE',  ( 42.00000000000004263, 39.00000000000000711, -39.49999999999999289 ) ) ;
#1171 = VERTEX_POINT ( 'NONE', #1846 ) ;
#1172 = CARTESIAN_POINT ( 'NONE',  ( 2.949029909160572455E-15, 39.00000000000000711, -42.50000000000000000 ) ) ;
#1173 = ADVANCED_FACE ( 'NONE', ( #1202 ), #1434, .F. ) ;
#1174 = DIRECTION ( 'NONE',  ( 0.000000000000000000, 0.000000000000000000, 1.000000000000000000 ) ) ;
#1175 = DIRECTION ( 'NONE',  ( -0.000000000000000000, -1.000000000000000000, -0.000000000000000000 ) ) ;
#1176 = CARTESIAN_POINT ( 'NONE',  ( 44.00000000000004263, 4.000000000000000000, -30.00000000000002842 ) ) ;
#1177 = EDGE_CURVE ( 'NONE', #2304, #41, #1539, .T. ) ;
#1178 = DIRECTION ( 'NONE',  ( 0.000000000000000000, -0.000000000000000000, 1.000000000000000000 ) ) ;
#1179 = VECTOR ( 'NONE', #2335, 1000.000000000000000 ) ;
#1180 = ORIENTED_EDGE ( 'NONE', *, *, #700, .F. ) ;
#1181 = DIRECTION ( 'NONE',  ( 1.000000000000000000, 0.000000000000000000, 0.000000000000000000 ) ) ;
#1182 = DIRECTION ( 'NONE',  ( 0.000000000000000000, 0.000000000000000000, 1.000000000000000000 ) ) ;
#1183 = CARTESIAN_POINT ( 'NONE',  ( 46.00000000000004263, 4.000000000000000000, -20.40000000000009095 ) ) ;
#1184 = DIRECTION ( 'NONE',  ( 0.000000000000000000, 0.000000000000000000, 1.000000000000000000 ) ) ;
#1185 = ORIENTED_EDGE ( 'NONE', *, *, #1374, .T. ) ;
#1186 = VECTOR ( 'NONE', #1076, 1000.000000000000000 ) ;
#1187 = DIRECTION ( 'NONE',  ( 0.000000000000000000, 0.000000000000000000, -1.000000000000000000 ) ) ;
#1188 = AXIS2_PLACEMENT_3D ( 'NONE', #1777, #749, #992 ) ;
#1189 = DIRECTION ( 'NONE',  ( -0.000000000000000000, 1.000000000000000000, -0.000000000000000000 ) ) ;
#1190 = VECTOR ( 'NONE', #2144, 1000.000000000000000 ) ;
#1191 = VECTOR ( 'NONE', #738, 1000.000000000000000 ) ;
#1192 = ADVANCED_FACE ( 'NONE', ( #406 ), #2649, .T. ) ;
#1193 = DIRECTION ( 'NONE',  ( 0.000000000000000000, 1.000000000000000000, 0.000000000000000000 ) ) ;
#1194 = CARTESIAN_POINT ( 'NONE',  ( 46.00000000000004263, 4.000000000000000000, -26.40000000000006608 ) ) ;
#1195 = CARTESIAN_POINT ( 'NONE',  ( 0.000000000000000000, 39.00000000000000711, -34.50000000000000000 ) ) ;
#1196 = ORIENTED_EDGE ( 'NONE', *, *, #1873, .F. ) ;
#1197 = DIRECTION ( 'NONE',  ( 0.000000000000000000, 0.000000000000000000, -1.000000000000000000 ) ) ;
#1198 = LINE ( 'NONE', #2633, #2346 ) ;
#1199 = DIRECTION ( 'NONE',  ( -0.000000000000000000, -1.000000000000000000, -0.000000000000000000 ) ) ;
#1200 = EDGE_CURVE ( 'NONE', #1029, #1710, #411, .T. ) ;
#1201 = ORIENTED_EDGE ( 'NONE', *, *, #1436, .F. ) ;
#1202 = FACE_OUTER_BOUND ( 'NONE', #751, .T. ) ;
#1203 = AXIS2_PLACEMENT_3D ( 'NONE', #2616, #1951, #1571 ) ;
#1204 = VECTOR ( 'NONE', #151, 1000.000000000000000 ) ;
#1205 = DIRECTION ( 'NONE',  ( 0.000000000000000000, -1.000000000000000000, 0.000000000000000000 ) ) ;
#1206 = DIRECTION ( 'NONE',  ( 0.000000000000000000, 0.000000000000000000, 1.000000000000000000 ) ) ;
#1207 = VERTEX_POINT ( 'NONE', #386 ) ;
#1208 = EDGE_CURVE ( 'NONE', #2456, #2271, #965, .T. ) ;
#1209 = CIRCLE ( 'NONE', #813, 4.000000000000003553 ) ;
#1210 = EDGE_LOOP ( 'NONE', ( #2424, #1725, #2039, #2504 ) ) ;
#1211 = DIRECTION ( 'NONE',  ( 0.000000000000000000, 0.000000000000000000, -1.000000000000000000 ) ) ;
#1212 = EDGE_CURVE ( 'NONE', #1380, #2227, #1324, .T. ) ;
#1213 = DIRECTION ( 'NONE',  ( 0.000000000000000000, 0.7071067811865504593, -0.7071067811865445751 ) ) ;
#1214 = ORIENTED_EDGE ( 'NONE', *, *, #466, .T. ) ;
#1215 = DIRECTION ( 'NONE',  ( -0.000000000000000000, -0.000000000000000000, 1.000000000000000000 ) ) ;
#1216 = CARTESIAN_POINT ( 'NONE',  ( -42.59999999999995879, 34.10000000000001563, -41.54999999999999005 ) ) ;
#1217 = EDGE_CURVE ( 'NONE', #870, #2630, #2017, .T. ) ;
#1218 = ORIENTED_EDGE ( 'NONE', *, *, #789, .T. ) ;
#1219 = ADVANCED_FACE ( 'NONE', ( #2685 ), #2065, .F. ) ;
#1220 = ORIENTED_EDGE ( 'NONE', *, *, #2567, .T. ) ;
#1221 = CARTESIAN_POINT ( 'NONE',  ( 44.00000000000004263, 4.000000000000000000, -28.00000000000002487 ) ) ;
#1222 = CIRCLE ( 'NONE', #2217, 1.500000000000001332 ) ;
#1223 = LINE ( 'NONE', #1037, #2362 ) ;
#1224 = ORIENTED_EDGE ( 'NONE', *, *, #1811, .T. ) ;
#1225 = LINE ( 'NONE', #1603, #630 ) ;
#1226 = ADVANCED_FACE ( 'NONE', ( #1647 ), #2478, .T. ) ;
#1227 = FACE_BOUND ( 'NONE', #2547, .T. ) ;
#1228 = VECTOR ( 'NONE', #777, 1000.000000000000000 ) ;
#1229 = CIRCLE ( 'NONE', #53, 1.500000000000001332 ) ;
#1230 = EDGE_LOOP ( 'NONE', ( #1320, #2119, #2139, #2571 ) ) ;
#1231 = ORIENTED_EDGE ( 'NONE', *, *, #327, .F. ) ;
#1232 = LINE ( 'NONE', #209, #2563 ) ;
#1233 = DIRECTION ( 'NONE',  ( 0.000000000000000000, 0.000000000000000000, -1.000000000000000000 ) ) ;
#1234 = VERTEX_POINT ( 'NONE', #213 ) ;
#1235 = ORIENTED_EDGE ( 'NONE', *, *, #2471, .F. ) ;
#1236 = DIRECTION ( 'NONE',  ( 0.000000000000000000, 0.000000000000000000, -1.000000000000000000 ) ) ;
#1237 = ADVANCED_FACE ( 'NONE', ( #1030 ), #2495, .F. ) ;
#1238 = CARTESIAN_POINT ( 'NONE',  ( -49.99999999999996447, 39.00000000000000711, 34.50000000000000000 ) ) ;
#1239 = VECTOR ( 'NONE', #632, 1000.000000000000000 ) ;
#1240 = EDGE_LOOP ( 'NONE', ( #3, #235, #1645, #1244 ) ) ;
#1241 = DIRECTION ( 'NONE',  ( -0.000000000000000000, 1.000000000000000000, -0.000000000000000000 ) ) ;
#1242 = EDGE_CURVE ( 'NONE', #1064, #277, #2077, .T. ) ;
#1243 = ORIENTED_EDGE ( 'NONE', *, *, #232, .F. ) ;
#1244 = ORIENTED_EDGE ( 'NONE', *, *, #1257, .T. ) ;
#1245 = CARTESIAN_POINT ( 'NONE',  ( 42.59999999999995879, 34.10000000000001563, -35.45000000000001705 ) ) ;
#1246 = CIRCLE ( 'NONE', #2285, 4.000000000000003553 ) ;
#1247 = DIRECTION ( 'NONE',  ( 0.000000000000000000, 0.000000000000000000, -1.000000000000000000 ) ) ;
#1248 = ORIENTED_EDGE ( 'NONE', *, *, #2027, .F. ) ;
#1249 = EDGE_LOOP ( 'NONE', ( #1022, #219, #37, #2213 ) ) ;
#1250 = CARTESIAN_POINT ( 'NONE',  ( 42.00000000000004263, 4.127016653792586531, -34.50000000000000000 ) ) ;
#1251 = CARTESIAN_POINT ( 'NONE',  ( 49.99999999999996447, 37.20000000000000284, -41.54999999999999005 ) ) ;
#1252 = DIRECTION ( 'NONE',  ( -1.000000000000000000, -0.000000000000000000, -0.000000000000000000 ) ) ;
#1253 = EDGE_CURVE ( 'NONE', #211, #85, #1501, .T. ) ;
#1254 = EDGE_LOOP ( 'NONE', ( #2403, #26, #921, #308 ) ) ;
#1255 = VERTEX_POINT ( 'NONE', #1250 ) ;
#1256 = CARTESIAN_POINT ( 'NONE',  ( -43.99999999999996447, 4.000000000000000000, -30.00000000000000000 ) ) ;
#1257 = EDGE_CURVE ( 'NONE', #2314, #385, #842, .T. ) ;
#1258 = FACE_BOUND ( 'NONE', #1869, .T. ) ;
#1259 = CARTESIAN_POINT ( 'NONE',  ( -41.99999999999996447, 39.00000000000000711, 0.000000000000000000 ) ) ;
#1260 = ORIENTED_EDGE ( 'NONE', *, *, #426, .T. ) ;
#1261 = ORIENTED_EDGE ( 'NONE', *, *, #2575, .F. ) ;
#1262 = DIRECTION ( 'NONE',  ( 1.000000000000000000, 0.000000000000000000, 0.000000000000000000 ) ) ;
#1263 = CARTESIAN_POINT ( 'NONE',  ( 42.00000000000004263, 39.00000000000000711, -37.49999999999999289 ) ) ;
#1264 = AXIS2_PLACEMENT_3D ( 'NONE', #2378, #2019, #1592 ) ;
#1265 = DIRECTION ( 'NONE',  ( 0.000000000000000000, 1.000000000000000000, 0.000000000000000000 ) ) ;
#1266 = DIRECTION ( 'NONE',  ( 0.000000000000000000, -0.000000000000000000, -1.000000000000000000 ) ) ;
#1267 = EDGE_CURVE ( 'NONE', #458, #78, #1041, .T. ) ;
#1268 = EDGE_LOOP ( 'NONE', ( #975, #1818, #610, #1653 ) ) ;
#1269 = PLANE ( 'NONE',  #87 ) ;
#1270 = AXIS2_PLACEMENT_3D ( 'NONE', #2671, #2051, #1675 ) ;
#1271 = CARTESIAN_POINT ( 'NONE',  ( -45.99999999999995737, 7.000000000000000000, -26.40000000000006608 ) ) ;
#1272 = PLANE ( 'NONE',  #1490 ) ;
#1273 = CIRCLE ( 'NONE', #1621, 1.500000000000001332 ) ;
#1274 = ORIENTED_EDGE ( 'NONE', *, *, #2252, .F. ) ;
#1275 = ORIENTED_EDGE ( 'NONE', *, *, #1860, .F. ) ;
#1276 = CARTESIAN_POINT ( 'NONE',  ( -42.59999999999995879, 34.10000000000001563, 41.54999999999999005 ) ) ;
#1277 = EDGE_CURVE ( 'NONE', #2200, #2352, #2090, .T. ) ;
#1278 = DIRECTION ( 'NONE',  ( 0.000000000000000000, 0.000000000000000000, -1.000000000000000000 ) ) ;
#1279 = CARTESIAN_POINT ( 'NONE',  ( -42.59999999999995879, 37.20000000000000284, -41.54999999999999005 ) ) ;
#1280 = ORIENTED_EDGE ( 'NONE', *, *, #1732, .F. ) ;
#1281 = AXIS2_PLACEMENT_3D ( 'NONE', #1654, #2286, #2501 ) ;
#1282 = CARTESIAN_POINT ( 'NONE',  ( 42.00000000000004263, 39.00000000000000711, -34.50000000000000000 ) ) ;
#1283 = EDGE_CURVE ( 'NONE', #2250, #1097, #2216, .T. ) ;
#1284 = CARTESIAN_POINT ( 'NONE',  ( 49.99999999999996447, 37.20000000000000284, 41.54999999999999005 ) ) ;
#1285 = EDGE_LOOP ( 'NONE', ( #1769, #515, #2233, #1443, #2278, #1845, #470, #423 ) ) ;
#1286 = EDGE_LOOP ( 'NONE', ( #1852, #728, #1689, #841 ) ) ;
#1287 = CARTESIAN_POINT ( 'NONE',  ( 46.00000000000004263, 37.20000000000000284, -40.00000000000000000 ) ) ;
#1288 = AXIS2_PLACEMENT_3D ( 'NONE', #201, #1458, #1870 ) ;
#1289 = ADVANCED_FACE ( 'NONE', ( #534 ), #1388, .F. ) ;
#1290 = ORIENTED_EDGE ( 'NONE', *, *, #159, .F. ) ;
#1291 = DIRECTION ( 'NONE',  ( 0.000000000000000000, 0.000000000000000000, -1.000000000000000000 ) ) ;
#1292 = ADVANCED_FACE ( 'NONE', ( #1360, #2186, #2375 ), #1577, .T. ) ;
#1293 = DIRECTION ( 'NONE',  ( 0.000000000000000000, 1.000000000000000000, 0.000000000000000000 ) ) ;
#1294 = ORIENTED_EDGE ( 'NONE', *, *, #974, .T. ) ;
#1295 = DIRECTION ( 'NONE',  ( 0.000000000000000000, -0.000000000000000000, -1.000000000000000000 ) ) ;
#1296 = ADVANCED_FACE ( 'NONE', ( #1146 ), #739, .F. ) ;
#1297 = DIRECTION ( 'NONE',  ( 1.000000000000000000, -0.000000000000000000, -0.000000000000000000 ) ) ;
#1298 = ORIENTED_EDGE ( 'NONE', *, *, #2329, .F. ) ;
#1299 = ORIENTED_EDGE ( 'NONE', *, *, #1478, .F. ) ;
#1300 = CARTESIAN_POINT ( 'NONE',  ( -42.59999999999995879, 34.10000000000001563, -41.54999999999999005 ) ) ;
#1301 = CARTESIAN_POINT ( 'NONE',  ( -41.99999999999996447, 39.00000000000000711, 42.50000000000000000 ) ) ;
#1302 = EDGE_LOOP ( 'NONE', ( #1013, #2648, #604, #2075 ) ) ;
#1303 = CARTESIAN_POINT ( 'NONE',  ( -45.99999999999995737, 7.000000000000000000, -26.40000000000006608 ) ) ;
#1304 = ADVANCED_FACE ( 'NONE', ( #2203 ), #1548, .F. ) ;
#1305 = CARTESIAN_POINT ( 'NONE',  ( -49.99999999999996447, 0.000000000000000000, 42.50000000000000000 ) ) ;
#1306 = ORIENTED_EDGE ( 'NONE', *, *, #2122, .F. ) ;
#1307 = DIRECTION ( 'NONE',  ( -0.000000000000000000, -1.000000000000000000, -0.000000000000000000 ) ) ;
#1308 = ORIENTED_EDGE ( 'NONE', *, *, #2491, .F. ) ;
#1309 = AXIS2_PLACEMENT_3D ( 'NONE', #772, #347, #2628 ) ;
#1310 = VECTOR ( 'NONE', #2579, 1000.000000000000000 ) ;
#1311 = LINE ( 'NONE', #1325, #1741 ) ;
#1312 = CARTESIAN_POINT ( 'NONE',  ( 42.00000000000004263, 39.00000000000000711, -39.49999999999999289 ) ) ;
#1313 = ORIENTED_EDGE ( 'NONE', *, *, #86, .T. ) ;
#1314 = DIRECTION ( 'NONE',  ( 0.000000000000000000, 1.000000000000000000, 0.000000000000000000 ) ) ;
#1315 = DIRECTION ( 'NONE',  ( 1.000000000000000000, 0.000000000000000000, -3.942553354492744024E-16 ) ) ;
#1316 = ORIENTED_EDGE ( 'NONE', *, *, #2462, .F. ) ;
#1317 = EDGE_CURVE ( 'NONE', #1844, #4, #1130, .T. ) ;
#1318 = CARTESIAN_POINT ( 'NONE',  ( 2.949029909160572455E-15, 39.00000000000000711, 42.50000000000000000 ) ) ;
#1319 = AXIS2_PLACEMENT_3D ( 'NONE', #1176, #114, #970 ) ;
#1320 = ORIENTED_EDGE ( 'NONE', *, *, #2080, .F. ) ;
#1321 = FACE_OUTER_BOUND ( 'NONE', #613, .T. ) ;
#1322 = EDGE_LOOP ( 'NONE', ( #563, #2684, #2322, #457 ) ) ;
#1323 = VECTOR ( 'NONE', #498, 1000.000000000000000 ) ;
#1324 = CIRCLE ( 'NONE', #157, 1.500000000000001332 ) ;
#1325 = CARTESIAN_POINT ( 'NONE',  ( -49.99999999999996447, 0.000000000000000000, 42.50000000000000000 ) ) ;
#1326 = DIRECTION ( 'NONE',  ( 0.000000000000000000, 0.000000000000000000, -1.000000000000000000 ) ) ;
#1327 = ORIENTED_EDGE ( 'NONE', *, *, #337, .T. ) ;
#1328 = DIRECTION ( 'NONE',  ( -0.000000000000000000, 0.7071067811865445751, -0.7071067811865504593 ) ) ;
#1329 = LINE ( 'NONE', #1544, #2056 ) ;
#1330 = EDGE_LOOP ( 'NONE', ( #837, #74, #1498, #721 ) ) ;
#1331 = DIRECTION ( 'NONE',  ( 0.000000000000000000, 0.000000000000000000, 1.000000000000000000 ) ) ;
#1332 = CARTESIAN_POINT ( 'NONE',  ( 46.00000000000004263, 25.40000000000000568, -40.00000000000000000 ) ) ;
#1333 = AXIS2_PLACEMENT_3D ( 'NONE', #1604, #1858, #795 ) ;
#1334 = EDGE_CURVE ( 'NONE', #492, #1570, #506, .T. ) ;
#1335 = ORIENTED_EDGE ( 'NONE', *, *, #744, .T. ) ;
#1336 = CARTESIAN_POINT ( 'NONE',  ( -41.99999999999996447, 39.00000000000000711, -39.49999999999999289 ) ) ;
#1337 = ORIENTED_EDGE ( 'NONE', *, *, #505, .F. ) ;
#1338 = EDGE_CURVE ( 'NONE', #242, #85, #1989, .T. ) ;
#1339 = CARTESIAN_POINT ( 'NONE',  ( -41.99999999999996447, 7.872983346207417021, -43.50000000000000000 ) ) ;
#1340 = CARTESIAN_POINT ( 'NONE',  ( 46.00000000000004263, 37.20000000000000284, 40.00000000000000000 ) ) ;
#1341 = CARTESIAN_POINT ( 'NONE',  ( 50.00000000000004263, 8.000000000000000000, -33.49999999999999289 ) ) ;
#1342 = EDGE_LOOP ( 'NONE', ( #902, #2687 ) ) ;
#1343 = DIRECTION ( 'NONE',  ( 1.000000000000000000, 0.000000000000000000, -6.938893903907228378E-17 ) ) ;
#1344 = CARTESIAN_POINT ( 'NONE',  ( 42.00000000000004263, 39.00000000000000711, 0.000000000000000000 ) ) ;
#1345 = ORIENTED_EDGE ( 'NONE', *, *, #1428, .F. ) ;
#1346 = CARTESIAN_POINT ( 'NONE',  ( 46.00000000000004263, 34.10000000000001563, 37.00000000000000000 ) ) ;
#1347 = CARTESIAN_POINT ( 'NONE',  ( -46.00000000000004263, 39.00000000000000711, 38.49999999999997158 ) ) ;
#1348 = ORIENTED_EDGE ( 'NONE', *, *, #287, .F. ) ;
#1349 = VECTOR ( 'NONE', #991, 1000.000000000000000 ) ;
#1350 = AXIS2_PLACEMENT_3D ( 'NONE', #2413, #1395, #147 ) ;
#1351 = CIRCLE ( 'NONE', #183, 1.500000000000001332 ) ;
#1352 = ORIENTED_EDGE ( 'NONE', *, *, #1679, .T. ) ;
#1353 = LINE ( 'NONE', #918, #1448 ) ;
#1354 = DIRECTION ( 'NONE',  ( 8.260587980841947408E-17, 0.000000000000000000, -1.000000000000000000 ) ) ;
#1355 = DIRECTION ( 'NONE',  ( 1.000000000000000000, -0.000000000000000000, -8.260587980841946175E-17 ) ) ;
#1356 = VECTOR ( 'NONE', #920, 1000.000000000000000 ) ;
#1357 = CARTESIAN_POINT ( 'NONE',  ( -46.00000000000004263, 25.40000000000000568, -38.50000000000000000 ) ) ;
#1358 = ORIENTED_EDGE ( 'NONE', *, *, #740, .T. ) ;
#1359 = CARTESIAN_POINT ( 'NONE',  ( -49.99999999999996447, 4.000000000000000000, 42.50000000000000000 ) ) ;
#1360 = FACE_BOUND ( 'NONE', #2188, .T. ) ;
#1361 = EDGE_CURVE ( 'NONE', #1119, #1938, #2418, .T. ) ;
#1362 = AXIS2_PLACEMENT_3D ( 'NONE', #2508, #421, #215 ) ;
#1363 = VERTEX_POINT ( 'NONE', #923 ) ;
#1364 = CARTESIAN_POINT ( 'NONE',  ( -49.99999999999996447, 34.10000000000001563, -35.45000000000001705 ) ) ;
#1365 = LINE ( 'NONE', #1606, #625 ) ;
#1366 = AXIS2_PLACEMENT_3D ( 'NONE', #790, #588, #1611 ) ;
#1367 = ORIENTED_EDGE ( 'NONE', *, *, #396, .T. ) ;
#1368 = CYLINDRICAL_SURFACE ( 'NONE', #1203, 1.500000000000001332 ) ;
#1369 = CARTESIAN_POINT ( 'NONE',  ( 42.59999999999995879, 34.10000000000001563, 35.45000000000001705 ) ) ;
#1370 = CARTESIAN_POINT ( 'NONE',  ( -45.99999999999995737, 7.000000000000000000, 26.40000000000006608 ) ) ;
#1371 = DIRECTION ( 'NONE',  ( -0.000000000000000000, -1.000000000000000000, -0.000000000000000000 ) ) ;
#1372 = ORIENTED_EDGE ( 'NONE', *, *, #419, .F. ) ;
#1373 = LINE ( 'NONE', #1735, #1191 ) ;
#1374 = EDGE_CURVE ( 'NONE', #439, #2184, #683, .T. ) ;
#1375 = DIRECTION ( 'NONE',  ( -1.000000000000000000, 0.000000000000000000, -0.000000000000000000 ) ) ;
#1376 = CARTESIAN_POINT ( 'NONE',  ( 42.59999999999995879, 37.20000000000000284, 35.45000000000001705 ) ) ;
#1377 = DIRECTION ( 'NONE',  ( -1.000000000000000000, 0.000000000000000000, 0.000000000000000000 ) ) ;
#1378 = VECTOR ( 'NONE', #984, 1000.000000000000000 ) ;
#1379 = DIRECTION ( 'NONE',  ( 0.000000000000000000, 0.000000000000000000, -1.000000000000000000 ) ) ;
#1380 = VERTEX_POINT ( 'NONE', #2608 ) ;
#1381 = CARTESIAN_POINT ( 'NONE',  ( -41.99999999999996447, 39.00000000000000711, 0.000000000000000000 ) ) ;
#1382 = EDGE_CURVE ( 'NONE', #4, #1506, #1209, .T. ) ;
#1383 = LINE ( 'NONE', #1168, #182 ) ;
#1384 = DIRECTION ( 'NONE',  ( 0.000000000000000000, 0.000000000000000000, 1.000000000000000000 ) ) ;
#1385 = LINE ( 'NONE', #1423, #443 ) ;
#1386 = ORIENTED_EDGE ( 'NONE', *, *, #1200, .T. ) ;
#1387 = CARTESIAN_POINT ( 'NONE',  ( 46.00000000000004263, 25.40000000000000568, 38.50000000000000000 ) ) ;
#1388 = PLANE ( 'NONE',  #1850 ) ;
#1389 = LINE ( 'NONE', #2004, #791 ) ;
#1390 = CARTESIAN_POINT ( 'NONE',  ( -46.00000000000004263, 39.00000000000000711, 36.99999999999997158 ) ) ;
#1391 = PLANE ( 'NONE',  #958 ) ;
#1392 = AXIS2_PLACEMENT_3D ( 'NONE', #1507, #508, #97 ) ;
#1393 = EDGE_LOOP ( 'NONE', ( #1009, #684, #2398, #1337 ) ) ;
#1394 = DIRECTION ( 'NONE',  ( 0.000000000000000000, 0.000000000000000000, -1.000000000000000000 ) ) ;
#1395 = DIRECTION ( 'NONE',  ( -0.000000000000000000, 1.000000000000000000, 0.000000000000000000 ) ) ;
#1396 = AXIS2_PLACEMENT_3D ( 'NONE', #2351, #1479, #1295 ) ;
#1397 = CARTESIAN_POINT ( 'NONE',  ( -43.99999999999996447, 0.000000000000000000, 32.00000000000002132 ) ) ;
#1398 = CARTESIAN_POINT ( 'NONE',  ( -41.99999999999996447, 39.00000000000000711, 42.50000000000000000 ) ) ;
#1399 = VERTEX_POINT ( 'NONE', #2171 ) ;
#1400 = VECTOR ( 'NONE', #862, 1000.000000000000000 ) ;
#1401 = LINE ( 'NONE', #2234, #1934 ) ;
#1402 = VECTOR ( 'NONE', #2642, 1000.000000000000000 ) ;
#1403 = CARTESIAN_POINT ( 'NONE',  ( -41.99999999999996447, 39.00000000000000711, 37.49999999999999289 ) ) ;
#1404 = VECTOR ( 'NONE', #1998, 1000.000000000000000 ) ;
#1405 = PRODUCT_DEFINITION ( 'UNKNOWN', '', #1842, #379 ) ;
#1406 = DIRECTION ( 'NONE',  ( 0.000000000000000000, 0.000000000000000000, 1.000000000000000000 ) ) ;
#1407 = ORIENTED_EDGE ( 'NONE', *, *, #511, .T. ) ;
#1408 = UNCERTAINTY_MEASURE_WITH_UNIT (LENGTH_MEASURE( 1.000000000000000082E-05 ), #1704, 'distance_accuracy_value', 'NONE');
#1409 = EDGE_CURVE ( 'NONE', #1421, #1079, #2405, .T. ) ;
#1410 = ORIENTED_EDGE ( 'NONE', *, *, #1102, .T. ) ;
#1411 = DIRECTION ( 'NONE',  ( 0.000000000000000000, 1.000000000000000000, 0.000000000000000000 ) ) ;
#1412 = LINE ( 'NONE', #2251, #2395 ) ;
#1413 = PLANE ( 'NONE',  #880 ) ;
#1414 = ORIENTED_EDGE ( 'NONE', *, *, #511, .F. ) ;
#1415 = CARTESIAN_POINT ( 'NONE',  ( 42.59999999999995879, 34.10000000000001563, 35.45000000000001705 ) ) ;
#1416 = VECTOR ( 'NONE', #484, 1000.000000000000000 ) ;
#1417 = LINE ( 'NONE', #1020, #2070 ) ;
#1418 = EDGE_LOOP ( 'NONE', ( #518, #1261, #1327, #907, #2032, #1746, #1829, #296, #129, #2350, #2168, #2606 ) ) ;
#1419 = EDGE_CURVE ( 'NONE', #2672, #2550, #33, .T. ) ;
#1420 = ADVANCED_FACE ( 'NONE', ( #967 ), #724, .F. ) ;
#1421 = VERTEX_POINT ( 'NONE', #2622 ) ;
#1422 = DIRECTION ( 'NONE',  ( -0.000000000000000000, 1.000000000000000000, -0.000000000000000000 ) ) ;
#1423 = CARTESIAN_POINT ( 'NONE',  ( 46.00000000000004263, 34.40000000000000568, 37.00000000000000000 ) ) ;
#1424 = ORIENTED_EDGE ( 'NONE', *, *, #1686, .F. ) ;
#1425 = LINE ( 'NONE', #1415, #23 ) ;
#1426 = FACE_OUTER_BOUND ( 'NONE', #2263, .T. ) ;
#1427 = ORIENTED_EDGE ( 'NONE', *, *, #1615, .F. ) ;
#1428 = EDGE_CURVE ( 'NONE', #662, #938, #298, .T. ) ;
#1429 = ORIENTED_EDGE ( 'NONE', *, *, #300, .F. ) ;
#1430 = CARTESIAN_POINT ( 'NONE',  ( 42.59999999999995879, 37.20000000000000284, -35.45000000000001705 ) ) ;
#1431 = LINE ( 'NONE', #1661, #1239 ) ;
#1432 = ORIENTED_EDGE ( 'NONE', *, *, #1656, .F. ) ;
#1433 = VERTEX_POINT ( 'NONE', #517 ) ;
#1434 = PLANE ( 'NONE',  #2490 ) ;
#1435 = DIRECTION ( 'NONE',  ( 0.000000000000000000, -0.000000000000000000, -1.000000000000000000 ) ) ;
#1436 = EDGE_CURVE ( 'NONE', #1886, #509, #710, .T. ) ;
#1437 = VECTOR ( 'NONE', #1252, 1000.000000000000000 ) ;
#1438 = VERTEX_POINT ( 'NONE', #1825 ) ;
#1439 = ORIENTED_EDGE ( 'NONE', *, *, #1361, .T. ) ;
#1440 = DIRECTION ( 'NONE',  ( 0.000000000000000000, 1.000000000000000000, 0.000000000000000000 ) ) ;
#1441 = EDGE_CURVE ( 'NONE', #348, #2532, #2044, .T. ) ;
#1442 = DIRECTION ( 'NONE',  ( -0.000000000000000000, -0.000000000000000000, -1.000000000000000000 ) ) ;
#1443 = ORIENTED_EDGE ( 'NONE', *, *, #593, .F. ) ;
#1444 = VERTEX_POINT ( 'NONE', #1446 ) ;
#1445 = DIRECTION ( 'NONE',  ( -6.938893903907218517E-17, 0.000000000000000000, -1.000000000000000000 ) ) ;
#1446 = CARTESIAN_POINT ( 'NONE',  ( 49.99999999999996447, 34.10000000000001563, 41.54999999999999005 ) ) ;
#1447 = LINE ( 'NONE', #1303, #448 ) ;
#1448 = VECTOR ( 'NONE', #2574, 1000.000000000000000 ) ;
#1449 = AXIS2_PLACEMENT_3D ( 'NONE', #2033, #2246, #136 ) ;
#1450 = ADVANCED_FACE ( 'NONE', ( #1810, #1227 ), #2675, .T. ) ;
#1451 = ORIENTED_EDGE ( 'NONE', *, *, #774, .T. ) ;
#1452 = ORIENTED_EDGE ( 'NONE', *, *, #861, .F. ) ;
#1453 = DIRECTION ( 'NONE',  ( 0.000000000000000000, 1.000000000000000000, 0.000000000000000000 ) ) ;
#1454 = CARTESIAN_POINT ( 'NONE',  ( 44.00000000000004263, 4.000000000000000000, 32.00000000000005684 ) ) ;
#1455 = CARTESIAN_POINT ( 'NONE',  ( 44.00000000000004263, 0.000000000000000000, 28.00000000000005329 ) ) ;
#1456 = EDGE_LOOP ( 'NONE', ( #173, #1879 ) ) ;
#1457 = VERTEX_POINT ( 'NONE', #612 ) ;
#1458 = DIRECTION ( 'NONE',  ( 0.000000000000000000, 0.000000000000000000, -1.000000000000000000 ) ) ;
#1459 = ADVANCED_FACE ( 'NONE', ( #2067 ), #1834, .F. ) ;
#1460 = FACE_OUTER_BOUND ( 'NONE', #2142, .T. ) ;
#1461 = FACE_OUTER_BOUND ( 'NONE', #2516, .T. ) ;
#1462 = DIRECTION ( 'NONE',  ( 0.000000000000000000, 0.000000000000000000, 1.000000000000000000 ) ) ;
#1463 = ORIENTED_EDGE ( 'NONE', *, *, #569, .T. ) ;
#1464 = CARTESIAN_POINT ( 'NONE',  ( -41.99999999999996447, 7.872983346207417021, -39.49999999999999289 ) ) ;
#1465 = EDGE_LOOP ( 'NONE', ( #605, #708, #192, #1372 ) ) ;
#1466 = ADVANCED_FACE ( 'NONE', ( #2034, #1637 ), #783, .F. ) ;
#1467 = DIRECTION ( 'NONE',  ( 0.000000000000000000, 0.000000000000000000, 1.000000000000000000 ) ) ;
#1468 = CARTESIAN_POINT ( 'NONE',  ( 42.00000000000004263, 39.00000000000000711, 37.50000000000000000 ) ) ;
#1469 = EDGE_LOOP ( 'NONE', ( #1100, #882, #2368, #675 ) ) ;
#1470 = ORIENTED_EDGE ( 'NONE', *, *, #1374, .F. ) ;
#1471 = CARTESIAN_POINT ( 'NONE',  ( 49.99999999999996447, 37.20000000000000284, -41.54999999999999005 ) ) ;
#1472 = VECTOR ( 'NONE', #927, 1000.000000000000000 ) ;
#1473 = LINE ( 'NONE', #1681, #2664 ) ;
#1474 = EDGE_CURVE ( 'NONE', #601, #1363, #166, .T. ) ;
#1475 = DIRECTION ( 'NONE',  ( 0.000000000000000000, 0.000000000000000000, 1.000000000000000000 ) ) ;
#1476 = EDGE_LOOP ( 'NONE', ( #1622, #693, #807, #1275 ) ) ;
#1477 = CARTESIAN_POINT ( 'NONE',  ( 50.00000000000004263, 39.00000000000000711, -34.50000000000000000 ) ) ;
#1478 = EDGE_CURVE ( 'NONE', #25, #2550, #2281, .T. ) ;
#1479 = DIRECTION ( 'NONE',  ( 0.000000000000000000, -1.000000000000000000, 0.000000000000000000 ) ) ;
#1480 = CARTESIAN_POINT ( 'NONE',  ( -49.99999999999996447, 34.10000000000001563, 41.54999999999999005 ) ) ;
#1481 = EDGE_CURVE ( 'NONE', #1057, #1613, #2663, .T. ) ;
#1482 = VECTOR ( 'NONE', #2132, 1000.000000000000000 ) ;
#1483 = ORIENTED_EDGE ( 'NONE', *, *, #1153, .F. ) ;
#1484 = EDGE_LOOP ( 'NONE', ( #2151, #644, #1865, #2588 ) ) ;
#1485 = CARTESIAN_POINT ( 'NONE',  ( 46.00000000000004263, 34.10000000000001563, 38.50000000000000000 ) ) ;
#1486 = EDGE_LOOP ( 'NONE', ( #1519, #2586 ) ) ;
#1487 = CARTESIAN_POINT ( 'NONE',  ( -41.99999999999996447, 39.00000000000000711, 37.49999999999999289 ) ) ;
#1488 = AXIS2_PLACEMENT_3D ( 'NONE', #1552, #1579, #2379 ) ;
#1489 = FACE_BOUND ( 'NONE', #825, .T. ) ;
#1490 = AXIS2_PLACEMENT_3D ( 'NONE', #2465, #2102, #608 ) ;
#1491 = EDGE_LOOP ( 'NONE', ( #549, #1166, #2097, #628 ) ) ;
#1492 = CIRCLE ( 'NONE', #2489, 4.000000000000000000 ) ;
#1493 = DIRECTION ( 'NONE',  ( 0.000000000000000000, -1.000000000000000000, 0.000000000000000000 ) ) ;
#1494 = ADVANCED_FACE ( 'NONE', ( #2078 ), #2686, .F. ) ;
#1495 = FACE_OUTER_BOUND ( 'NONE', #1302, .T. ) ;
#1496 = ADVANCED_FACE ( 'NONE', ( #1648 ), #603, .F. ) ;
#1497 =( NAMED_UNIT ( * ) SI_UNIT ( $, .STERADIAN. ) SOLID_ANGLE_UNIT ( ) );
#1498 = ORIENTED_EDGE ( 'NONE', *, *, #2057, .F. ) ;
#1499 = ORIENTED_EDGE ( 'NONE', *, *, #1010, .T. ) ;
#1500 = FACE_BOUND ( 'NONE', #1631, .T. ) ;
#1501 = CIRCLE ( 'NONE', #1594, 1.500000000000001332 ) ;
#1502 = LINE ( 'NONE', #1764, #1095 ) ;
#1503 = ORIENTED_EDGE ( 'NONE', *, *, #953, .T. ) ;
#1504 = CARTESIAN_POINT ( 'NONE',  ( -45.99999999999995737, 4.000000000000000000, 26.40000000000006608 ) ) ;
#1505 = CARTESIAN_POINT ( 'NONE',  ( 0.000000000000000000, 4.000000000000000000, 0.000000000000000000 ) ) ;
#1506 = VERTEX_POINT ( 'NONE', #2458 ) ;
#1507 = CARTESIAN_POINT ( 'NONE',  ( 2.866424029352152130E-15, 7.872983346207417021, -43.50000000000000000 ) ) ;
#1508 = ORIENTED_EDGE ( 'NONE', *, *, #1334, .T. ) ;
#1509 = EDGE_CURVE ( 'NONE', #212, #2248, #818, .T. ) ;
#1510 = PLANE ( 'NONE',  #701 ) ;
#1511 =( NAMED_UNIT ( * ) SI_UNIT ( $, .STERADIAN. ) SOLID_ANGLE_UNIT ( ) );
#1512 = ORIENTED_EDGE ( 'NONE', *, *, #2267, .T. ) ;
#1513 = CYLINDRICAL_SURFACE ( 'NONE', #2451, 1.500000000000001332 ) ;
#1514 = CARTESIAN_POINT ( 'NONE',  ( -42.59999999999995879, 34.10000000000001563, -35.45000000000001705 ) ) ;
#1515 = ORIENTED_EDGE ( 'NONE', *, *, #2122, .T. ) ;
#1516 = PLANE ( 'NONE',  #1878 ) ;
#1517 = CIRCLE ( 'NONE', #1828, 3.999999999999996447 ) ;
#1518 = ADVANCED_FACE ( 'NONE', ( #407 ), #578, .T. ) ;
#1519 = ORIENTED_EDGE ( 'NONE', *, *, #2129, .F. ) ;
#1520 = PLANE ( 'NONE',  #1608 ) ;
#1521 = EDGE_LOOP ( 'NONE', ( #1463, #2260 ) ) ;
#1522 = CIRCLE ( 'NONE', #703, 4.000000000000003553 ) ;
#1523 = VECTOR ( 'NONE', #852, 1000.000000000000000 ) ;
#1524 = CIRCLE ( 'NONE', #660, 4.000000000000000000 ) ;
#1525 = VECTOR ( 'NONE', #309, 1000.000000000000000 ) ;
#1526 = DIRECTION ( 'NONE',  ( 1.000000000000000000, 0.000000000000000000, -0.000000000000000000 ) ) ;
#1527 = VERTEX_POINT ( 'NONE', #2256 ) ;
#1528 = CARTESIAN_POINT ( 'NONE',  ( -41.99999999999996447, 4.000000000000000000, 42.50000000000000000 ) ) ;
#1529 = ADVANCED_FACE ( 'NONE', ( #1426 ), #1616, .T. ) ;
#1530 = DIRECTION ( 'NONE',  ( -0.000000000000000000, -1.000000000000000000, -0.000000000000000000 ) ) ;
#1531 = ORIENTED_EDGE ( 'NONE', *, *, #2087, .T. ) ;
#1532 = LINE ( 'NONE', #1172, #2011 ) ;
#1533 = CARTESIAN_POINT ( 'NONE',  ( -42.59999999999995879, 37.20000000000000284, 35.45000000000001705 ) ) ;
#1534 = EDGE_CURVE ( 'NONE', #1779, #375, #1417, .T. ) ;
#1535 = VERTEX_POINT ( 'NONE', #1238 ) ;
#1536 = CARTESIAN_POINT ( 'NONE',  ( -42.59999999999995879, 34.10000000000001563, 35.45000000000001705 ) ) ;
#1537 = EDGE_LOOP ( 'NONE', ( #409, #302, #889, #1583 ) ) ;
#1538 = AXIS2_PLACEMENT_3D ( 'NONE', #932, #1942, #960 ) ;
#1539 = CIRCLE ( 'NONE', #851, 1.500000000000001332 ) ;
#1540 = DIRECTION ( 'NONE',  ( 0.000000000000000000, 0.000000000000000000, 1.000000000000000000 ) ) ;
#1541 = ORIENTED_EDGE ( 'NONE', *, *, #1534, .F. ) ;
#1542 = PLANE ( 'NONE',  #2148 ) ;
#1543 = DIRECTION ( 'NONE',  ( 0.000000000000000000, 1.000000000000000000, 0.000000000000000000 ) ) ;
#1544 = CARTESIAN_POINT ( 'NONE',  ( 46.00000000000004263, 7.000000000000000000, 26.40000000000006608 ) ) ;
#1545 = VERTEX_POINT ( 'NONE', #202 ) ;
#1546 = DIRECTION ( 'NONE',  ( 1.000000000000000000, -0.000000000000000000, -0.000000000000000000 ) ) ;
#1547 = EDGE_CURVE ( 'NONE', #2248, #2660, #1246, .T. ) ;
#1548 = CYLINDRICAL_SURFACE ( 'NONE', #2459, 1.500000000000001332 ) ;
#1549 = AXIS2_PLACEMENT_3D ( 'NONE', #1752, #2158, #137 ) ;
#1550 = ORIENTED_EDGE ( 'NONE', *, *, #1177, .F. ) ;
#1551 = DIRECTION ( 'NONE',  ( -0.000000000000000000, 1.000000000000000000, -0.000000000000000000 ) ) ;
#1552 = CARTESIAN_POINT ( 'NONE',  ( 46.00000000000004263, 34.10000000000001563, -38.50000000000000000 ) ) ;
#1553 = ORIENTED_EDGE ( 'NONE', *, *, #2662, .T. ) ;
#1554 = CARTESIAN_POINT ( 'NONE',  ( -41.99999999999996447, 8.000000000000000000, -37.49999999999999289 ) ) ;
#1555 = ORIENTED_EDGE ( 'NONE', *, *, #974, .F. ) ;
#1556 = CARTESIAN_POINT ( 'NONE',  ( 49.99999999999996447, 37.20000000000000284, 41.54999999999999005 ) ) ;
#1557 = DIRECTION ( 'NONE',  ( 0.000000000000000000, -0.000000000000000000, -1.000000000000000000 ) ) ;
#1558 = CARTESIAN_POINT ( 'NONE',  ( -49.99999999999996447, 8.000000000000000000, -33.49999999999997868 ) ) ;
#1559 = CARTESIAN_POINT ( 'NONE',  ( 46.00000000000004263, 39.00000000000000711, 40.00000000000000000 ) ) ;
#1560 = ORIENTED_EDGE ( 'NONE', *, *, #2462, .T. ) ;
#1561 = CARTESIAN_POINT ( 'NONE',  ( 0.000000000000000000, 39.00000000000000711, 34.50000000000000000 ) ) ;
#1562 = DIRECTION ( 'NONE',  ( 1.000000000000000000, 0.000000000000000000, 0.000000000000000000 ) ) ;
#1563 = EDGE_LOOP ( 'NONE', ( #55, #12, #1499, #275 ) ) ;
#1564 = EDGE_CURVE ( 'NONE', #891, #1625, #40, .T. ) ;
#1565 = CARTESIAN_POINT ( 'NONE',  ( -43.99999999999996447, 4.000000000000000000, -31.99999999999999289 ) ) ;
#1566 = CARTESIAN_POINT ( 'NONE',  ( 42.59999999999995879, 37.20000000000000284, 35.45000000000001705 ) ) ;
#1567 = STYLED_ITEM ( 'NONE', ( #2323 ), #1985 ) ;
#1568 = EDGE_CURVE ( 'NONE', #2162, #285, #2581, .T. ) ;
#1569 = VECTOR ( 'NONE', #1440, 1000.000000000000000 ) ;
#1570 = VERTEX_POINT ( 'NONE', #1691 ) ;
#1571 = DIRECTION ( 'NONE',  ( 0.000000000000000000, 0.000000000000000000, 1.000000000000000000 ) ) ;
#1572 = DIRECTION ( 'NONE',  ( -0.000000000000000000, -1.000000000000000000, -0.000000000000000000 ) ) ;
#1573 = FACE_OUTER_BOUND ( 'NONE', #905, .T. ) ;
#1574 = CARTESIAN_POINT ( 'NONE',  ( -45.99999999999995737, 4.000000000000000000, -20.40000000000009095 ) ) ;
#1575 = EDGE_LOOP ( 'NONE', ( #1787, #112, #1112, #324 ) ) ;
#1576 = DIRECTION ( 'NONE',  ( 0.000000000000000000, 0.000000000000000000, 1.000000000000000000 ) ) ;
#1577 = PLANE ( 'NONE',  #1814 ) ;
#1578 = CARTESIAN_POINT ( 'NONE',  ( -49.99999999999996447, 39.00000000000000711, -42.50000000000000000 ) ) ;
#1579 = DIRECTION ( 'NONE',  ( -0.000000000000000000, -1.000000000000000000, 0.000000000000000000 ) ) ;
#1580 = FACE_OUTER_BOUND ( 'NONE', #1330, .T. ) ;
#1581 = ADVANCED_FACE ( 'NONE', ( #1708 ), #663, .F. ) ;
#1582 = VECTOR ( 'NONE', #1626, 1000.000000000000000 ) ;
#1583 = ORIENTED_EDGE ( 'NONE', *, *, #2207, .T. ) ;
#1584 = DIRECTION ( 'NONE',  ( 1.000000000000000000, 0.000000000000000000, -2.365532012695646217E-16 ) ) ;
#1585 = EDGE_CURVE ( 'NONE', #117, #1207, #1914, .T. ) ;
#1586 = PLANE ( 'NONE',  #1350 ) ;
#1587 = CYLINDRICAL_SURFACE ( 'NONE', #2528, 1.500000000000001332 ) ;
#1588 = LINE ( 'NONE', #1574, #58 ) ;
#1589 = ORIENTED_EDGE ( 'NONE', *, *, #73, .F. ) ;
#1590 = DIRECTION ( 'NONE',  ( -1.000000000000000000, 0.000000000000000000, -0.000000000000000000 ) ) ;
#1591 = DIRECTION ( 'NONE',  ( 0.000000000000000000, 0.000000000000000000, 1.000000000000000000 ) ) ;
#1592 = DIRECTION ( 'NONE',  ( 0.000000000000000000, 0.000000000000000000, 1.000000000000000000 ) ) ;
#1593 = DIRECTION ( 'NONE',  ( 0.000000000000000000, -1.000000000000000000, 0.000000000000000000 ) ) ;
#1594 = AXIS2_PLACEMENT_3D ( 'NONE', #1857, #621, #2279 ) ;
#1595 = LINE ( 'NONE', #1165, #141 ) ;
#1596 = VERTEX_POINT ( 'NONE', #650 ) ;
#1597 = EDGE_CURVE ( 'NONE', #2601, #1886, #883, .T. ) ;
#1598 = DIRECTION ( 'NONE',  ( 0.000000000000000000, 1.000000000000000000, -0.000000000000000000 ) ) ;
#1599 = DIRECTION ( 'NONE',  ( -0.000000000000000000, 1.000000000000000000, -0.000000000000000000 ) ) ;
#1600 = DIRECTION ( 'NONE',  ( 0.000000000000000000, -1.000000000000000000, 0.000000000000000000 ) ) ;
#1601 = DIRECTION ( 'NONE',  ( 1.000000000000000000, 0.000000000000000000, 0.000000000000000000 ) ) ;
#1602 = ORIENTED_EDGE ( 'NONE', *, *, #1382, .F. ) ;
#1603 = CARTESIAN_POINT ( 'NONE',  ( -49.99999999999996447, 37.20000000000000284, 41.54999999999999005 ) ) ;
#1604 = CARTESIAN_POINT ( 'NONE',  ( 0.000000000000000000, 4.000000000000000000, -20.40000000000009095 ) ) ;
#1605 = DIRECTION ( 'NONE',  ( -0.000000000000000000, 1.000000000000000000, -0.000000000000000000 ) ) ;
#1606 = CARTESIAN_POINT ( 'NONE',  ( 0.000000000000000000, 4.000000000000000000, -20.40000000000009095 ) ) ;
#1607 = ADVANCED_FACE ( 'NONE', ( #1500, #2534, #1928 ), #843, .F. ) ;
#1608 = AXIS2_PLACEMENT_3D ( 'NONE', #2570, #1493, #1090 ) ;
#1609 = EDGE_LOOP ( 'NONE', ( #1970, #1553, #1290, #1280 ) ) ;
#1610 = CARTESIAN_POINT ( 'NONE',  ( -41.99999999999996447, 39.00000000000000711, 39.49999999999998579 ) ) ;
#1611 = DIRECTION ( 'NONE',  ( 0.000000000000000000, 0.000000000000000000, 1.000000000000000000 ) ) ;
#1612 = CARTESIAN_POINT ( 'NONE',  ( 42.59999999999995879, 37.20000000000000284, -41.54999999999999005 ) ) ;
#1613 = VERTEX_POINT ( 'NONE', #1471 ) ;
#1614 = CARTESIAN_POINT ( 'NONE',  ( -43.99999999999996447, 4.000000000000000000, 32.00000000000002132 ) ) ;
#1615 = EDGE_CURVE ( 'NONE', #70, #1438, #1665, .T. ) ;
#1616 = PLANE ( 'NONE',  #556 ) ;
#1617 = AXIS2_PLACEMENT_3D ( 'NONE', #269, #2386, #1143 ) ;
#1618 = CARTESIAN_POINT ( 'NONE',  ( -43.99999999999996447, 4.000000000000000000, 32.00000000000002132 ) ) ;
#1619 = ORIENTED_EDGE ( 'NONE', *, *, #1419, .F. ) ;
#1620 = EDGE_CURVE ( 'NONE', #2472, #2318, #1108, .T. ) ;
#1621 = AXIS2_PLACEMENT_3D ( 'NONE', #461, #1265, #1044 ) ;
#1622 = ORIENTED_EDGE ( 'NONE', *, *, #159, .T. ) ;
#1623 = CARTESIAN_POINT ( 'NONE',  ( -41.99999999999996447, 7.872983346207417021, -39.49999999999999289 ) ) ;
#1624 = LINE ( 'NONE', #1003, #1011 ) ;
#1625 = VERTEX_POINT ( 'NONE', #858 ) ;
#1626 = DIRECTION ( 'NONE',  ( 1.000000000000000000, -0.000000000000000000, -0.000000000000000000 ) ) ;
#1627 = AXIS2_PLACEMENT_3D ( 'NONE', #976, #1598, #1049 ) ;
#1628 = DIRECTION ( 'NONE',  ( 0.000000000000000000, 0.000000000000000000, -1.000000000000000000 ) ) ;
#1629 = ORIENTED_EDGE ( 'NONE', *, *, #810, .T. ) ;
#1630 = AXIS2_PLACEMENT_3D ( 'NONE', #1216, #1205, #1435 ) ;
#1631 = EDGE_LOOP ( 'NONE', ( #1107, #1083, #1074, #450 ) ) ;
#1632 = CARTESIAN_POINT ( 'NONE',  ( 42.59999999999995879, 37.20000000000000284, -41.54999999999999005 ) ) ;
#1633 = FACE_OUTER_BOUND ( 'NONE', #1240, .T. ) ;
#1634 = ORIENTED_EDGE ( 'NONE', *, *, #2461, .T. ) ;
#1635 = VERTEX_POINT ( 'NONE', #1073 ) ;
#1636 = CARTESIAN_POINT ( 'NONE',  ( -41.99999999999996447, 39.00000000000000711, 0.000000000000000000 ) ) ;
#1637 = FACE_BOUND ( 'NONE', #1040, .T. ) ;
#1638 = VERTEX_POINT ( 'NONE', #2316 ) ;
#1639 = EDGE_CURVE ( 'NONE', #1886, #108, #2328, .T. ) ;
#1640 = AXIS2_PLACEMENT_3D ( 'NONE', #1672, #642, #1394 ) ;
#1641 = VERTEX_POINT ( 'NONE', #52 ) ;
#1642 = LINE ( 'NONE', #1866, #193 ) ;
#1643 = ADVANCED_FACE ( 'NONE', ( #1460 ), #1902, .F. ) ;
#1644 = CARTESIAN_POINT ( 'NONE',  ( -42.59999999999995879, 34.10000000000001563, -41.54999999999999005 ) ) ;
#1645 = ORIENTED_EDGE ( 'NONE', *, *, #1923, .F. ) ;
#1646 = ORIENTED_EDGE ( 'NONE', *, *, #2629, .T. ) ;
#1647 = FACE_OUTER_BOUND ( 'NONE', #1750, .T. ) ;
#1648 = FACE_OUTER_BOUND ( 'NONE', #1476, .T. ) ;
#1649 = FACE_BOUND ( 'NONE', #96, .T. ) ;
#1650 = AXIS2_PLACEMENT_3D ( 'NONE', #2301, #440, #1687 ) ;
#1651 = AXIS2_PLACEMENT_3D ( 'NONE', #830, #56, #260 ) ;
#1652 = ORIENTED_EDGE ( 'NONE', *, *, #505, .T. ) ;
#1653 = ORIENTED_EDGE ( 'NONE', *, *, #2582, .F. ) ;
#1654 = CARTESIAN_POINT ( 'NONE',  ( 0.000000000000000000, 0.000000000000000000, 0.000000000000000000 ) ) ;
#1655 = VERTEX_POINT ( 'NONE', #1287 ) ;
#1656 = EDGE_CURVE ( 'NONE', #741, #2258, #1084, .T. ) ;
#1657 = ORIENTED_EDGE ( 'NONE', *, *, #466, .F. ) ;
#1658 = VECTOR ( 'NONE', #43, 1000.000000000000000 ) ;
#1659 = AXIS2_PLACEMENT_3D ( 'NONE', #1798, #2624, #944 ) ;
#1660 = FACE_OUTER_BOUND ( 'NONE', #746, .T. ) ;
#1661 = CARTESIAN_POINT ( 'NONE',  ( 50.00000000000004263, 0.000000000000000000, 42.49999999999999289 ) ) ;
#1662 = ORIENTED_EDGE ( 'NONE', *, *, #2546, .T. ) ;
#1663 = ORIENTED_EDGE ( 'NONE', *, *, #1620, .F. ) ;
#1664 = DIRECTION ( 'NONE',  ( -0.000000000000000000, -1.000000000000000000, -0.000000000000000000 ) ) ;
#1665 = LINE ( 'NONE', #637, #1416 ) ;
#1666 = CARTESIAN_POINT ( 'NONE',  ( 50.00000000000004263, 39.00000000000000711, -42.49999999999999289 ) ) ;
#1667 = CIRCLE ( 'NONE', #1933, 4.000000000000003553 ) ;
#1668 = VECTOR ( 'NONE', #418, 1000.000000000000000 ) ;
#1669 = AXIS2_PLACEMENT_3D ( 'NONE', #1964, #1297, #1540 ) ;
#1670 = ORIENTED_EDGE ( 'NONE', *, *, #2080, .T. ) ;
#1671 = VERTEX_POINT ( 'NONE', #1300 ) ;
#1672 = CARTESIAN_POINT ( 'NONE',  ( 46.00000000000004263, 25.40000000000000568, 38.50000000000000000 ) ) ;
#1673 = CARTESIAN_POINT ( 'NONE',  ( 46.00000000000004263, 25.40000000000000568, -38.50000000000000000 ) ) ;
#1674 = VECTOR ( 'NONE', #2390, 1000.000000000000000 ) ;
#1675 = DIRECTION ( 'NONE',  ( 0.000000000000000000, 0.000000000000000000, 1.000000000000000000 ) ) ;
#1676 = ORIENTED_EDGE ( 'NONE', *, *, #1038, .F. ) ;
#1677 = ORIENTED_EDGE ( 'NONE', *, *, #2396, .F. ) ;
#1678 = DIRECTION ( 'NONE',  ( 1.000000000000000000, 0.000000000000000000, -6.938893903907228378E-17 ) ) ;
#1679 = EDGE_CURVE ( 'NONE', #1444, #2391, #67, .T. ) ;
#1680 = CARTESIAN_POINT ( 'NONE',  ( -49.99999999999996447, 8.000000000000000000, 33.49999999999997868 ) ) ;
#1681 = CARTESIAN_POINT ( 'NONE',  ( 42.59999999999995879, 37.20000000000000284, -41.54999999999999005 ) ) ;
#1682 = CARTESIAN_POINT ( 'NONE',  ( 42.00000000000004263, 39.00000000000000711, 42.50000000000000000 ) ) ;
#1683 = ADVANCED_FACE ( 'NONE', ( #897 ), #1513, .F. ) ;
#1684 = ORIENTED_EDGE ( 'NONE', *, *, #1419, .T. ) ;
#1685 = LINE ( 'NONE', #2083, #454 ) ;
#1686 = EDGE_CURVE ( 'NONE', #375, #2363, #1492, .T. ) ;
#1687 = DIRECTION ( 'NONE',  ( 0.000000000000000000, 0.000000000000000000, 1.000000000000000000 ) ) ;
#1688 = DIRECTION ( 'NONE',  ( -0.000000000000000000, -1.000000000000000000, 0.000000000000000000 ) ) ;
#1689 = ORIENTED_EDGE ( 'NONE', *, *, #2542, .F. ) ;
#1690 = ORIENTED_EDGE ( 'NONE', *, *, #2045, .T. ) ;
#1691 = CARTESIAN_POINT ( 'NONE',  ( -46.00000000000004263, 34.10000000000001563, 40.00000000000000000 ) ) ;
#1692 = VECTOR ( 'NONE', #2541, 1000.000000000000000 ) ;
#1693 = ORIENTED_EDGE ( 'NONE', *, *, #1428, .T. ) ;
#1694 = DIRECTION ( 'NONE',  ( -1.000000000000000000, 0.000000000000000000, -0.000000000000000000 ) ) ;
#1695 = EDGE_CURVE ( 'NONE', #2159, #1756, #2507, .T. ) ;
#1696 = AXIS2_PLACEMENT_3D ( 'NONE', #748, #1599, #1182 ) ;
#1697 = LINE ( 'NONE', #1279, #1186 ) ;
#1698 = CIRCLE ( 'NONE', #398, 1.500000000000001332 ) ;
#1699 = ORIENTED_EDGE ( 'NONE', *, *, #90, .T. ) ;
#1700 = LINE ( 'NONE', #1947, #1692 ) ;
#1701 = ADVANCED_FACE ( 'NONE', ( #559 ), #1368, .F. ) ;
#1702 = VECTOR ( 'NONE', #2189, 1000.000000000000000 ) ;
#1703 = CARTESIAN_POINT ( 'NONE',  ( 42.59999999999995879, 34.10000000000001563, 41.54999999999999005 ) ) ;
#1704 =( LENGTH_UNIT ( ) NAMED_UNIT ( * ) SI_UNIT ( .MILLI., .METRE. ) );
#1705 = AXIS2_PLACEMENT_3D ( 'NONE', #936, #1763, #2428 ) ;
#1706 = VERTEX_POINT ( 'NONE', #1556 ) ;
#1707 = ORIENTED_EDGE ( 'NONE', *, *, #357, .F. ) ;
#1708 = FACE_OUTER_BOUND ( 'NONE', #2104, .T. ) ;
#1709 = CARTESIAN_POINT ( 'NONE',  ( -46.00000000000004263, 34.40000000000000568, 39.99999999999997158 ) ) ;
#1710 = VERTEX_POINT ( 'NONE', #89 ) ;
#1711 = LINE ( 'NONE', #2319, #2445 ) ;
#1712 = CARTESIAN_POINT ( 'NONE',  ( 46.00000000000004263, 39.00000000000000711, -40.00000000000000000 ) ) ;
#1713 = VECTOR ( 'NONE', #659, 1000.000000000000000 ) ;
#1714 = ORIENTED_EDGE ( 'NONE', *, *, #378, .T. ) ;
#1715 = EDGE_CURVE ( 'NONE', #494, #1717, #1353, .T. ) ;
#1716 = FACE_OUTER_BOUND ( 'NONE', #1537, .T. ) ;
#1717 = VERTEX_POINT ( 'NONE', #908 ) ;
#1718 = DIRECTION ( 'NONE',  ( -0.000000000000000000, 1.000000000000000000, -0.000000000000000000 ) ) ;
#1719 = VERTEX_POINT ( 'NONE', #2143 ) ;
#1720 = DIRECTION ( 'NONE',  ( -1.000000000000000000, 0.000000000000000000, 0.000000000000000000 ) ) ;
#1721 = AXIS2_PLACEMENT_3D ( 'NONE', #1795, #2018, #1737 ) ;
#1722 = PLANE ( 'NONE',  #919 ) ;
#1723 = VERTEX_POINT ( 'NONE', #717 ) ;
#1724 = CARTESIAN_POINT ( 'NONE',  ( 49.99999999999996447, 37.20000000000000284, -35.45000000000001705 ) ) ;
#1725 = ORIENTED_EDGE ( 'NONE', *, *, #1008, .F. ) ;
#1726 = FACE_OUTER_BOUND ( 'NONE', #2467, .T. ) ;
#1727 = ORIENTED_EDGE ( 'NONE', *, *, #1883, .F. ) ;
#1728 = ADVANCED_FACE ( 'NONE', ( #1125, #118, #526 ), #1542, .F. ) ;
#1729 = LINE ( 'NONE', #2556, #1743 ) ;
#1730 = VERTEX_POINT ( 'NONE', #1528 ) ;
#1731 = DIRECTION ( 'NONE',  ( 0.000000000000000000, 0.000000000000000000, -1.000000000000000000 ) ) ;
#1732 = EDGE_CURVE ( 'NONE', #2448, #2593, #760, .T. ) ;
#1733 = DIRECTION ( 'NONE',  ( 0.000000000000000000, 0.000000000000000000, 1.000000000000000000 ) ) ;
#1734 = ORIENTED_EDGE ( 'NONE', *, *, #1242, .F. ) ;
#1735 = CARTESIAN_POINT ( 'NONE',  ( -2.767296973582051291E-15, 4.000000000000000000, 33.49999999999998579 ) ) ;
#1736 = VECTOR ( 'NONE', #1175, 1000.000000000000000 ) ;
#1737 = DIRECTION ( 'NONE',  ( 0.000000000000000000, 0.000000000000000000, -1.000000000000000000 ) ) ;
#1738 = ORIENTED_EDGE ( 'NONE', *, *, #1409, .F. ) ;
#1739 = LINE ( 'NONE', #264, #873 ) ;
#1740 = EDGE_LOOP ( 'NONE', ( #2486, #641, #1657, #2683 ) ) ;
#1741 = VECTOR ( 'NONE', #35, 1000.000000000000000 ) ;
#1742 = VECTOR ( 'NONE', #2539, 1000.000000000000000 ) ;
#1743 = VECTOR ( 'NONE', #645, 1000.000000000000000 ) ;
#1744 = AXIS2_PLACEMENT_3D ( 'NONE', #792, #175, #391 ) ;
#1745 = EDGE_CURVE ( 'NONE', #318, #509, #543, .T. ) ;
#1746 = ORIENTED_EDGE ( 'NONE', *, *, #1800, .F. ) ;
#1747 = PLANE ( 'NONE',  #2360 ) ;
#1748 = CIRCLE ( 'NONE', #2311, 1.500000000000001332 ) ;
#1749 = DIRECTION ( 'NONE',  ( -0.000000000000000000, 1.000000000000000000, -0.000000000000000000 ) ) ;
#1750 = EDGE_LOOP ( 'NONE', ( #1407, #389, #1089, #2499 ) ) ;
#1751 = PLANE ( 'NONE',  #364 ) ;
#1752 = CARTESIAN_POINT ( 'NONE',  ( 44.00000000000004263, 0.000000000000000000, 30.00000000000005329 ) ) ;
#1753 = ORIENTED_EDGE ( 'NONE', *, *, #2506, .F. ) ;
#1754 = DIRECTION ( 'NONE',  ( -1.000000000000000000, 0.000000000000000000, -0.000000000000000000 ) ) ;
#1755 = FACE_OUTER_BOUND ( 'NONE', #1285, .T. ) ;
#1756 = VERTEX_POINT ( 'NONE', #1761 ) ;
#1757 = ADVANCED_FACE ( 'NONE', ( #2602 ), #1747, .T. ) ;
#1758 = AXIS2_PLACEMENT_3D ( 'NONE', #733, #2383, #788 ) ;
#1759 = DIRECTION ( 'NONE',  ( 0.000000000000000000, -0.000000000000000000, 1.000000000000000000 ) ) ;
#1760 = ORIENTED_EDGE ( 'NONE', *, *, #1935, .F. ) ;
#1761 = CARTESIAN_POINT ( 'NONE',  ( -49.99999999999996447, 37.20000000000000284, 41.54999999999999005 ) ) ;
#1762 = CARTESIAN_POINT ( 'NONE',  ( -2.767296973582051291E-15, 8.000000000000000000, 33.49999999999998579 ) ) ;
#1763 = DIRECTION ( 'NONE',  ( -0.000000000000000000, 1.000000000000000000, -0.000000000000000000 ) ) ;
#1764 = CARTESIAN_POINT ( 'NONE',  ( -41.99999999999996447, 8.000000000000000000, 37.49999999999999289 ) ) ;
#1765 = VERTEX_POINT ( 'NONE', #2369 ) ;
#1766 = EDGE_CURVE ( 'NONE', #959, #492, #499, .T. ) ;
#1767 = CARTESIAN_POINT ( 'NONE',  ( -46.00000000000004263, 25.40000000000000568, 37.00000000000000000 ) ) ;
#1768 = DIRECTION ( 'NONE',  ( 0.000000000000000000, 0.000000000000000000, 1.000000000000000000 ) ) ;
#1769 = ORIENTED_EDGE ( 'NONE', *, *, #714, .F. ) ;
#1770 = FACE_OUTER_BOUND ( 'NONE', #819, .T. ) ;
#1771 = CYLINDRICAL_SURFACE ( 'NONE', #1659, 1.999999999999994893 ) ;
#1772 = EDGE_CURVE ( 'NONE', #999, #400, #2399, .T. ) ;
#1773 = EDGE_CURVE ( 'NONE', #1950, #1079, #1667, .T. ) ;
#1774 = ORIENTED_EDGE ( 'NONE', *, *, #2376, .F. ) ;
#1775 = CARTESIAN_POINT ( 'NONE',  ( -49.99999999999996447, 4.000000000000000000, 42.50000000000000000 ) ) ;
#1776 = CARTESIAN_POINT ( 'NONE',  ( 42.00000000000004263, 7.872983346207420574, 39.49999999999999289 ) ) ;
#1777 = CARTESIAN_POINT ( 'NONE',  ( 42.00000000000004263, 39.00000000000000711, 0.000000000000000000 ) ) ;
#1778 = DIRECTION ( 'NONE',  ( 0.000000000000000000, 0.000000000000000000, -1.000000000000000000 ) ) ;
#1779 = VERTEX_POINT ( 'NONE', #2164 ) ;
#1780 = DIRECTION ( 'NONE',  ( 0.000000000000000000, 1.000000000000000000, 0.000000000000000000 ) ) ;
#1781 = DIRECTION ( 'NONE',  ( 0.000000000000000000, 0.000000000000000000, -1.000000000000000000 ) ) ;
#1782 = EDGE_CURVE ( 'NONE', #2048, #689, #1167, .T. ) ;
#1783 = CARTESIAN_POINT ( 'NONE',  ( 44.00000000000004263, 4.000000000000000000, -32.00000000000002842 ) ) ;
#1784 = CARTESIAN_POINT ( 'NONE',  ( 41.99999999999996447, 39.00000000000000711, 37.50000000000000000 ) ) ;
#1785 = CARTESIAN_POINT ( 'NONE',  ( -46.00000000000004263, 25.40000000000000568, -38.50000000000000000 ) ) ;
#1786 = ADVANCED_FACE ( 'NONE', ( #1154 ), #1995, .F. ) ;
#1787 = ORIENTED_EDGE ( 'NONE', *, *, #115, .F. ) ;
#1788 = AXIS2_PLACEMENT_3D ( 'NONE', #433, #2079, #1075 ) ;
#1789 = DIRECTION ( 'NONE',  ( 1.000000000000000000, -0.000000000000000000, 0.000000000000000000 ) ) ;
#1790 = CARTESIAN_POINT ( 'NONE',  ( -49.99999999999996447, 34.10000000000001563, 35.45000000000001705 ) ) ;
#1791 = DIRECTION ( 'NONE',  ( 0.000000000000000000, 0.000000000000000000, 1.000000000000000000 ) ) ;
#1792 = FACE_OUTER_BOUND ( 'NONE', #2463, .T. ) ;
#1793 = ORIENTED_EDGE ( 'NONE', *, *, #2175, .T. ) ;
#1794 = CARTESIAN_POINT ( 'NONE',  ( 50.00000000000004263, 4.000000000000000000, 42.49999999999999289 ) ) ;
#1795 = CARTESIAN_POINT ( 'NONE',  ( 44.00000000000004263, 4.000000000000000000, 30.00000000000005329 ) ) ;
#1796 = CARTESIAN_POINT ( 'NONE',  ( -43.99999999999996447, 4.000000000000000000, 32.00000000000002132 ) ) ;
#1797 = AXIS2_PLACEMENT_3D ( 'NONE', #2407, #1960, #928 ) ;
#1798 = CARTESIAN_POINT ( 'NONE',  ( -43.99999999999996447, 4.000000000000000000, 30.00000000000002842 ) ) ;
#1799 = CARTESIAN_POINT ( 'NONE',  ( -49.99999999999996447, 0.000000000000000000, -42.50000000000000000 ) ) ;
#1800 = EDGE_CURVE ( 'NONE', #2601, #212, #2412, .T. ) ;
#1801 = VECTOR ( 'NONE', #946, 1000.000000000000000 ) ;
#1802 = VECTOR ( 'NONE', #71, 1000.000000000000000 ) ;
#1803 = ORIENTED_EDGE ( 'NONE', *, *, #2611, .F. ) ;
#1804 = DIRECTION ( 'NONE',  ( 1.000000000000000000, -0.000000000000000000, 0.000000000000000000 ) ) ;
#1805 = LINE ( 'NONE', #1369, #2518 ) ;
#1806 = DIRECTION ( 'NONE',  ( -2.365532012695646217E-16, 0.000000000000000000, -1.000000000000000000 ) ) ;
#1807 = CARTESIAN_POINT ( 'NONE',  ( 46.00000000000004263, 7.000000000000000000, -26.40000000000006608 ) ) ;
#1808 = ORIENTED_EDGE ( 'NONE', *, *, #953, .F. ) ;
#1809 = FACE_OUTER_BOUND ( 'NONE', #381, .T. ) ;
#1810 = FACE_OUTER_BOUND ( 'NONE', #634, .T. ) ;
#1811 = EDGE_CURVE ( 'NONE', #713, #2460, #1114, .T. ) ;
#1812 = FACE_OUTER_BOUND ( 'NONE', #664, .T. ) ;
#1813 = FACE_OUTER_BOUND ( 'NONE', #1268, .T. ) ;
#1814 = AXIS2_PLACEMENT_3D ( 'NONE', #94, #768, #310 ) ;
#1815 = CARTESIAN_POINT ( 'NONE',  ( -49.99999999999996447, 34.10000000000001563, -41.54999999999999005 ) ) ;
#1816 = UNCERTAINTY_MEASURE_WITH_UNIT (LENGTH_MEASURE( 1.000000000000000082E-05 ), #2138, 'distance_accuracy_value', 'NONE');
#1817 = ADVANCED_FACE ( 'NONE', ( #2154 ), #2589, .T. ) ;
#1818 = ORIENTED_EDGE ( 'NONE', *, *, #2357, .T. ) ;
#1819 = FACE_OUTER_BOUND ( 'NONE', #1286, .T. ) ;
#1820 = CARTESIAN_POINT ( 'NONE',  ( 2.949029909160572455E-15, 39.00000000000000711, -42.50000000000000000 ) ) ;
#1821 = LINE ( 'NONE', #2634, #184 ) ;
#1822 = ORIENTED_EDGE ( 'NONE', *, *, #2099, .T. ) ;
#1823 = CARTESIAN_POINT ( 'NONE',  ( -42.59999999999995879, 37.20000000000000284, -35.45000000000001705 ) ) ;
#1824 = ADVANCED_FACE ( 'NONE', ( #1819 ), #2645, .T. ) ;
#1825 = CARTESIAN_POINT ( 'NONE',  ( 50.00000000000004263, 39.00000000000000711, 34.50000000000000000 ) ) ;
#1826 = DIRECTION ( 'NONE',  ( -1.000000000000000000, -0.000000000000000000, 3.942553354492744024E-16 ) ) ;
#1827 = ORIENTED_EDGE ( 'NONE', *, *, #327, .T. ) ;
#1828 = AXIS2_PLACEMENT_3D ( 'NONE', #2434, #125, #2598 ) ;
#1829 = ORIENTED_EDGE ( 'NONE', *, *, #1597, .T. ) ;
#1830 = DIRECTION ( 'NONE',  ( -1.000000000000000000, 0.000000000000000000, -6.938893903907228378E-17 ) ) ;
#1831 = DIRECTION ( 'NONE',  ( 0.000000000000000000, -0.000000000000000000, -1.000000000000000000 ) ) ;
#1832 = ORIENTED_EDGE ( 'NONE', *, *, #1892, .T. ) ;
#1833 = LINE ( 'NONE', #2255, #983 ) ;
#1834 = PLANE ( 'NONE',  #1333 ) ;
#1835 = VECTOR ( 'NONE', #370, 1000.000000000000000 ) ;
#1836 = ORIENTED_EDGE ( 'NONE', *, *, #2066, .F. ) ;
#1837 = CIRCLE ( 'NONE', #541, 3.999999999999996447 ) ;
#1838 = EDGE_CURVE ( 'NONE', #1433, #242, #933, .T. ) ;
#1839 = AXIS2_PLACEMENT_3D ( 'NONE', #1347, #2646, #197 ) ;
#1840 = ORIENTED_EDGE ( 'NONE', *, *, #636, .T. ) ;
#1841 = PLANE ( 'NONE',  #2052 ) ;
#1842 = PRODUCT_DEFINITION_FORMATION_WITH_SPECIFIED_SOURCE ( 'ANY', '', #2141, .NOT_KNOWN. ) ;
#1843 = LINE ( 'NONE', #2289, #2240 ) ;
#1844 = VERTEX_POINT ( 'NONE', #438 ) ;
#1845 = ORIENTED_EDGE ( 'NONE', *, *, #90, .F. ) ;
#1846 = CARTESIAN_POINT ( 'NONE',  ( -49.99999999999996447, 34.10000000000001563, 41.54999999999999005 ) ) ;
#1847 = VECTOR ( 'NONE', #2105, 1000.000000000000000 ) ;
#1848 = DIRECTION ( 'NONE',  ( -1.000000000000000000, -0.000000000000000000, -8.260587980841946175E-17 ) ) ;
#1849 = ORIENTED_EDGE ( 'NONE', *, *, #442, .T. ) ;
#1850 = AXIS2_PLACEMENT_3D ( 'NONE', #2359, #1956, #1375 ) ;
#1851 = ADVANCED_FACE ( 'NONE', ( #2012 ), #2242, .T. ) ;
#1852 = ORIENTED_EDGE ( 'NONE', *, *, #1509, .T. ) ;
#1853 = DIRECTION ( 'NONE',  ( -0.000000000000000000, -1.000000000000000000, -0.000000000000000000 ) ) ;
#1854 = CARTESIAN_POINT ( 'NONE',  ( -49.99999999999996447, 39.00000000000000711, 34.50000000000000000 ) ) ;
#1855 = EDGE_LOOP ( 'NONE', ( #216, #2343, #2145, #1004 ) ) ;
#1856 = EDGE_LOOP ( 'NONE', ( #1335, #598, #299, #1017 ) ) ;
#1857 = CARTESIAN_POINT ( 'NONE',  ( 46.00000000000004263, 34.10000000000001563, -38.50000000000000000 ) ) ;
#1858 = DIRECTION ( 'NONE',  ( -0.000000000000000000, -0.7071067811865445751, -0.7071067811865504593 ) ) ;
#1859 = ORIENTED_EDGE ( 'NONE', *, *, #1639, .F. ) ;
#1860 = EDGE_CURVE ( 'NONE', #2593, #1719, #367, .T. ) ;
#1861 = DIRECTION ( 'NONE',  ( 0.000000000000000000, 0.000000000000000000, -1.000000000000000000 ) ) ;
#1862 = ORIENTED_EDGE ( 'NONE', *, *, #178, .T. ) ;
#1863 = EDGE_CURVE ( 'NONE', #354, #2620, #766, .T. ) ;
#1864 = AXIS2_PLACEMENT_3D ( 'NONE', #1256, #2098, #220 ) ;
#1865 = ORIENTED_EDGE ( 'NONE', *, *, #2426, .F. ) ;
#1866 = CARTESIAN_POINT ( 'NONE',  ( -46.00000000000004263, 25.40000000000000568, -40.00000000000000000 ) ) ;
#1867 = LINE ( 'NONE', #1070, #2535 ) ;
#1868 = ORIENTED_EDGE ( 'NONE', *, *, #245, .F. ) ;
#1869 = EDGE_LOOP ( 'NONE', ( #2561, #1994 ) ) ;
#1870 = DIRECTION ( 'NONE',  ( -1.000000000000000000, 0.000000000000000000, -0.000000000000000000 ) ) ;
#1871 = DIRECTION ( 'NONE',  ( 0.000000000000000000, 0.000000000000000000, 1.000000000000000000 ) ) ;
#1872 = AXIS2_PLACEMENT_3D ( 'NONE', #47, #878, #658 ) ;
#1873 = EDGE_CURVE ( 'NONE', #1380, #285, #206, .T. ) ;
#1874 = VECTOR ( 'NONE', #2509, 1000.000000000000000 ) ;
#1875 = CARTESIAN_POINT ( 'NONE',  ( 46.00000000000004263, 39.00000000000000711, -38.50000000000000000 ) ) ;
#1876 = VECTOR ( 'NONE', #1178, 1000.000000000000000 ) ;
#1877 = CIRCLE ( 'NONE', #705, 2.000000000000001776 ) ;
#1878 = AXIS2_PLACEMENT_3D ( 'NONE', #1117, #2607, #342 ) ;
#1879 = ORIENTED_EDGE ( 'NONE', *, *, #1766, .T. ) ;
#1880 = ORIENTED_EDGE ( 'NONE', *, *, #1068, .T. ) ;
#1881 = PLANE ( 'NONE',  #1281 ) ;
#1882 = ORIENTED_EDGE ( 'NONE', *, *, #744, .F. ) ;
#1883 = EDGE_CURVE ( 'NONE', #1535, #1234, #2071, .T. ) ;
#1884 = DIRECTION ( 'NONE',  ( 0.000000000000000000, 0.000000000000000000, 1.000000000000000000 ) ) ;
#1885 = DIRECTION ( 'NONE',  ( -1.000000000000000000, -0.000000000000000000, -2.365532012695646217E-16 ) ) ;
#1886 = VERTEX_POINT ( 'NONE', #425 ) ;
#1887 = ORIENTED_EDGE ( 'NONE', *, *, #769, .F. ) ;
#1888 = CARTESIAN_POINT ( 'NONE',  ( 2.866424029352152919E-15, 7.872983346207420574, 43.49999999999998579 ) ) ;
#1889 = DIRECTION ( 'NONE',  ( 0.000000000000000000, 0.000000000000000000, -1.000000000000000000 ) ) ;
#1890 = PLANE ( 'NONE',  #2349 ) ;
#1891 = AXIS2_PLACEMENT_3D ( 'NONE', #382, #2511, #1197 ) ;
#1892 = EDGE_CURVE ( 'NONE', #800, #1234, #2631, .T. ) ;
#1893 = CARTESIAN_POINT ( 'NONE',  ( 46.00000000000004263, 37.20000000000000284, -37.00000000000000000 ) ) ;
#1894 = ORIENTED_EDGE ( 'NONE', *, *, #2575, .T. ) ;
#1895 = DIRECTION ( 'NONE',  ( -8.260587980841946175E-17, 0.000000000000000000, -1.000000000000000000 ) ) ;
#1896 = ORIENTED_EDGE ( 'NONE', *, *, #115, .T. ) ;
#1897 = LINE ( 'NONE', #865, #8 ) ;
#1898 = ADVANCED_FACE ( 'NONE', ( #1, #832, #349 ), #1881, .T. ) ;
#1899 = LINE ( 'NONE', #2062, #399 ) ;
#1900 = ORIENTED_EDGE ( 'NONE', *, *, #2066, .T. ) ;
#1901 = VERTEX_POINT ( 'NONE', #2485 ) ;
#1902 = PLANE ( 'NONE',  #2625 ) ;
#1903 = ORIENTED_EDGE ( 'NONE', *, *, #1441, .T. ) ;
#1904 = DIRECTION ( 'NONE',  ( 0.000000000000000000, 0.000000000000000000, 1.000000000000000000 ) ) ;
#1905 = EDGE_CURVE ( 'NONE', #2064, #2657, #1685, .T. ) ;
#1906 = PLANE ( 'NONE',  #2223 ) ;
#1907 = ORIENTED_EDGE ( 'NONE', *, *, #2410, .F. ) ;
#1908 = FACE_OUTER_BOUND ( 'NONE', #831, .T. ) ;
#1909 = ORIENTED_EDGE ( 'NONE', *, *, #1102, .F. ) ;
#1910 = CARTESIAN_POINT ( 'NONE',  ( -46.00000000000004263, 34.10000000000001563, 38.50000000000000000 ) ) ;
#1911 = FACE_OUTER_BOUND ( 'NONE', #1941, .T. ) ;
#1912 = ORIENTED_EDGE ( 'NONE', *, *, #1863, .T. ) ;
#1913 = ORIENTED_EDGE ( 'NONE', *, *, #1088, .F. ) ;
#1914 = LINE ( 'NONE', #2128, #1847 ) ;
#1915 = VECTOR ( 'NONE', #1206, 1000.000000000000000 ) ;
#1916 = ORIENTED_EDGE ( 'NONE', *, *, #1208, .F. ) ;
#1917 = PLANE ( 'NONE',  #835 ) ;
#1918 = CARTESIAN_POINT ( 'NONE',  ( -41.99999999999996447, 39.00000000000000711, 37.49999999999999289 ) ) ;
#1919 = ORIENTED_EDGE ( 'NONE', *, *, #1782, .T. ) ;
#1920 = FILL_AREA_STYLE ('',( #2310 ) ) ;
#1921 = EDGE_LOOP ( 'NONE', ( #668, #2291, #1308, #586 ) ) ;
#1922 = VECTOR ( 'NONE', #2515, 1000.000000000000000 ) ;
#1923 = EDGE_CURVE ( 'NONE', #2314, #1635, #2029, .T. ) ;
#1924 = DIRECTION ( 'NONE',  ( 0.000000000000000000, 0.000000000000000000, 1.000000000000000000 ) ) ;
#1925 = PRODUCT_DEFINITION_SHAPE ( 'NONE', 'NONE',  #1405 ) ;
#1926 = CARTESIAN_POINT ( 'NONE',  ( -49.99999999999996447, 4.000000000000000000, 42.50000000000000000 ) ) ;
#1927 = ORIENTED_EDGE ( 'NONE', *, *, #2381, .T. ) ;
#1928 = FACE_BOUND ( 'NONE', #1039, .T. ) ;
#1929 = CYLINDRICAL_SURFACE ( 'NONE', #2226, 1.500000000000001332 ) ;
#1930 = ORIENTED_EDGE ( 'NONE', *, *, #62, .T. ) ;
#1931 = FACE_OUTER_BOUND ( 'NONE', #1418, .T. ) ;
#1932 = DIRECTION ( 'NONE',  ( 1.000000000000000000, 0.000000000000000000, 8.260587980841946175E-17 ) ) ;
#1933 = AXIS2_PLACEMENT_3D ( 'NONE', #1339, #104, #2559 ) ;
#1934 = VECTOR ( 'NONE', #372, 1000.000000000000000 ) ;
#1935 = EDGE_CURVE ( 'NONE', #1641, #999, #808, .T. ) ;
#1936 = EDGE_LOOP ( 'NONE', ( #293, #1930, #575, #1220 ) ) ;
#1937 = LINE ( 'NONE', #1477, #133 ) ;
#1938 = VERTEX_POINT ( 'NONE', #18 ) ;
#1939 = EDGE_CURVE ( 'NONE', #83, #1901, #571, .T. ) ;
#1940 = DIRECTION ( 'NONE',  ( 0.000000000000000000, -0.000000000000000000, 1.000000000000000000 ) ) ;
#1941 = EDGE_LOOP ( 'NONE', ( #196, #2036, #1072, #1880 ) ) ;
#1942 = DIRECTION ( 'NONE',  ( -6.938893903907228378E-17, 0.000000000000000000, -1.000000000000000000 ) ) ;
#1943 = DIRECTION ( 'NONE',  ( -1.000000000000000000, 0.000000000000000000, -0.000000000000000000 ) ) ;
#1944 = ORIENTED_EDGE ( 'NONE', *, *, #577, .F. ) ;
#1945 = LINE ( 'NONE', #1561, #488 ) ;
#1946 = EDGE_LOOP ( 'NONE', ( #950, #1235, #1909, #1313, #250, #1298, #1676, #2373 ) ) ;
#1947 = CARTESIAN_POINT ( 'NONE',  ( 44.00000000000004263, 4.000000000000000000, -32.00000000000002842 ) ) ;
#1948 = EDGE_CURVE ( 'NONE', #2227, #1380, #1955, .T. ) ;
#1949 = ORIENTED_EDGE ( 'NONE', *, *, #1715, .F. ) ;
#1950 = VERTEX_POINT ( 'NONE', #1464 ) ;
#1951 = DIRECTION ( 'NONE',  ( -0.000000000000000000, 1.000000000000000000, -0.000000000000000000 ) ) ;
#1952 = LINE ( 'NONE', #692, #1190 ) ;
#1953 = ORIENTED_EDGE ( 'NONE', *, *, #1905, .T. ) ;
#1954 = CARTESIAN_POINT ( 'NONE',  ( -45.99999999999998579, 39.00000000000000711, -37.00000000000003553 ) ) ;
#1955 = CIRCLE ( 'NONE', #1640, 1.500000000000001332 ) ;
#1956 = DIRECTION ( 'NONE',  ( 0.000000000000000000, 0.000000000000000000, -1.000000000000000000 ) ) ;
#1957 = ADVANCED_FACE ( 'NONE', ( #2298 ), #1269, .T. ) ;
#1958 = EDGE_LOOP ( 'NONE', ( #81, #2348, #2116, #1808 ) ) ;
#1959 = LINE ( 'NONE', #251, #1179 ) ;
#1960 = DIRECTION ( 'NONE',  ( -0.000000000000000000, 1.000000000000000000, -0.000000000000000000 ) ) ;
#1961 = ORIENTED_EDGE ( 'NONE', *, *, #2175, .F. ) ;
#1962 = VECTOR ( 'NONE', #1831, 1000.000000000000000 ) ;
#1963 = EDGE_CURVE ( 'NONE', #1363, #601, #1222, .T. ) ;
#1964 = CARTESIAN_POINT ( 'NONE',  ( -41.99999999999996447, 7.872983346207420574, 43.49999999999998579 ) ) ;
#1965 = ORIENTED_EDGE ( 'NONE', *, *, #988, .F. ) ;
#1966 = DIRECTION ( 'NONE',  ( 0.000000000000000000, 1.000000000000000000, 0.000000000000000000 ) ) ;
#1967 = CARTESIAN_POINT ( 'NONE',  ( 42.59999999999995879, 34.10000000000001563, 41.54999999999999005 ) ) ;
#1968 = VECTOR ( 'NONE', #369, 1000.000000000000000 ) ;
#1969 = DIRECTION ( 'NONE',  ( 0.000000000000000000, 0.000000000000000000, 1.000000000000000000 ) ) ;
#1970 = ORIENTED_EDGE ( 'NONE', *, *, #2329, .T. ) ;
#1971 = LINE ( 'NONE', #2374, #377 ) ;
#1972 = EDGE_CURVE ( 'NONE', #741, #1171, #1739, .T. ) ;
#1973 = CARTESIAN_POINT ( 'NONE',  ( -43.99999999999996447, 0.000000000000000000, -30.00000000000000000 ) ) ;
#1974 = EDGE_CURVE ( 'NONE', #2258, #2250, #2527, .T. ) ;
#1975 = ORIENTED_EDGE ( 'NONE', *, *, #2419, .F. ) ;
#1976 = LINE ( 'NONE', #374, #2512 ) ;
#1977 = LINE ( 'NONE', #2021, #973 ) ;
#1978 = VECTOR ( 'NONE', #1453, 1000.000000000000000 ) ;
#1979 = ORIENTED_EDGE ( 'NONE', *, *, #2513, .T. ) ;
#1980 = CARTESIAN_POINT ( 'NONE',  ( -41.99999999999996447, 39.00000000000000711, 0.000000000000000000 ) ) ;
#1981 = ADVANCED_FACE ( 'NONE', ( #1321 ), #1520, .F. ) ;
#1982 = FACE_BOUND ( 'NONE', #2377, .T. ) ;
#1983 = CARTESIAN_POINT ( 'NONE',  ( -49.99999999999996447, 4.000000000000000000, 42.50000000000000000 ) ) ;
#1984 = CARTESIAN_POINT ( 'NONE',  ( 50.00000000000004263, 4.000000000000000000, 33.49999999999998579 ) ) ;
#1985 = MANIFOLD_SOLID_BREP ( 'Mirror3', #1061 ) ;
#1986 = EDGE_LOOP ( 'NONE', ( #2072, #2569, #2152, #1231 ) ) ;
#1987 = DIRECTION ( 'NONE',  ( 0.000000000000000000, 0.000000000000000000, 1.000000000000000000 ) ) ;
#1988 = AXIS2_PLACEMENT_3D ( 'NONE', #1973, #952, #1591 ) ;
#1989 = LINE ( 'NONE', #1332, #510 ) ;
#1990 = EDGE_CURVE ( 'NONE', #509, #1255, #1121, .T. ) ;
#1991 = LINE ( 'NONE', #139, #2557 ) ;
#1992 = DIRECTION ( 'NONE',  ( -0.000000000000000000, 1.000000000000000000, -0.000000000000000000 ) ) ;
#1993 = DIRECTION ( 'NONE',  ( -1.000000000000000000, -0.000000000000000000, -6.938893903907228378E-17 ) ) ;
#1994 = ORIENTED_EDGE ( 'NONE', *, *, #729, .T. ) ;
#1995 = PLANE ( 'NONE',  #1538 ) ;
#1996 = DIRECTION ( 'NONE',  ( -0.000000000000000000, 1.000000000000000000, -0.000000000000000000 ) ) ;
#1997 = DIRECTION ( 'NONE',  ( -0.000000000000000000, 1.000000000000000000, -0.000000000000000000 ) ) ;
#1998 = DIRECTION ( 'NONE',  ( -0.000000000000000000, -1.000000000000000000, -0.000000000000000000 ) ) ;
#1999 = ORIENTED_EDGE ( 'NONE', *, *, #2471, .T. ) ;
#2000 = CARTESIAN_POINT ( 'NONE',  ( 46.00000000000004263, 7.000000000000000000, 26.40000000000006608 ) ) ;
#2001 = CARTESIAN_POINT ( 'NONE',  ( -41.99999999999996447, 39.00000000000000711, -42.50000000000000000 ) ) ;
#2002 = EDGE_CURVE ( 'NONE', #2082, #2046, #1700, .T. ) ;
#2003 = VECTOR ( 'NONE', #276, 1000.000000000000000 ) ;
#2004 = CARTESIAN_POINT ( 'NONE',  ( 42.00000000000004263, 39.00000000000000711, 34.50000000000000000 ) ) ;
#2005 = PLANE ( 'NONE',  #152 ) ;
#2006 = CARTESIAN_POINT ( 'NONE',  ( 0.000000000000000000, 39.00000000000000711, -34.50000000000000000 ) ) ;
#2007 = AXIS2_PLACEMENT_3D ( 'NONE', #2612, #786, #333 ) ;
#2008 = EDGE_CURVE ( 'NONE', #2460, #662, #2364, .T. ) ;
#2009 = AXIS2_PLACEMENT_3D ( 'NONE', #2623, #113, #2421 ) ;
#2010 = ORIENTED_EDGE ( 'NONE', *, *, #1253, .T. ) ;
#2011 = VECTOR ( 'NONE', #2551, 1000.000000000000000 ) ;
#2012 = FACE_OUTER_BOUND ( 'NONE', #469, .T. ) ;
#2013 = CYLINDRICAL_SURFACE ( 'NONE', #51, 1.500000000000001332 ) ;
#2014 = FACE_BOUND ( 'NONE', #2042, .T. ) ;
#2015 = CARTESIAN_POINT ( 'NONE',  ( 42.59999999999995879, 0.000000000000000000, 0.000000000000000000 ) ) ;
#2016 = ORIENTED_EDGE ( 'NONE', *, *, #1990, .F. ) ;
#2017 = LINE ( 'NONE', #635, #1668 ) ;
#2018 = DIRECTION ( 'NONE',  ( -0.000000000000000000, -1.000000000000000000, -0.000000000000000000 ) ) ;
#2019 = DIRECTION ( 'NONE',  ( -0.000000000000000000, -1.000000000000000000, -0.000000000000000000 ) ) ;
#2020 = VECTOR ( 'NONE', #346, 1000.000000000000000 ) ;
#2021 = CARTESIAN_POINT ( 'NONE',  ( -45.99999999999995737, 7.000000000000000000, -23.40000000000006608 ) ) ;
#2022 = ADVANCED_FACE ( 'NONE', ( #1726 ), #890, .F. ) ;
#2023 = DIRECTION ( 'NONE',  ( 0.000000000000000000, 1.000000000000000000, -0.000000000000000000 ) ) ;
#2024 = AXIS2_PLACEMENT_3D ( 'NONE', #1381, #1181, #146 ) ;
#2025 = VECTOR ( 'NONE', #2265, 1000.000000000000000 ) ;
#2026 = STYLED_ITEM ( 'NONE', ( #930 ), #957 ) ;
#2027 = EDGE_CURVE ( 'NONE', #16, #1655, #480, .T. ) ;
#2028 = ORIENTED_EDGE ( 'NONE', *, *, #2452, .T. ) ;
#2029 = LINE ( 'NONE', #2425, #1978 ) ;
#2030 = FACE_OUTER_BOUND ( 'NONE', #263, .T. ) ;
#2031 = CARTESIAN_POINT ( 'NONE',  ( 44.00000000000004263, 0.000000000000000000, -30.00000000000002842 ) ) ;
#2032 = ORIENTED_EDGE ( 'NONE', *, *, #577, .T. ) ;
#2033 = CARTESIAN_POINT ( 'NONE',  ( -45.99999999999998579, 39.00000000000000711, -38.50000000000003553 ) ) ;
#2034 = FACE_OUTER_BOUND ( 'NONE', #1469, .T. ) ;
#2035 = DIRECTION ( 'NONE',  ( -0.000000000000000000, -1.000000000000000000, -0.000000000000000000 ) ) ;
#2036 = ORIENTED_EDGE ( 'NONE', *, *, #7, .F. ) ;
#2037 = AXIS2_PLACEMENT_3D ( 'NONE', #1888, #1678, #1445 ) ;
#2038 = ADVANCED_FACE ( 'NONE', ( #1716 ), #2160, .F. ) ;
#2039 = ORIENTED_EDGE ( 'NONE', *, *, #1032, .F. ) ;
#2040 = LINE ( 'NONE', #1623, #2520 ) ;
#2041 = LINE ( 'NONE', #2429, #2347 ) ;
#2042 = EDGE_LOOP ( 'NONE', ( #532, #2059 ) ) ;
#2043 = DIRECTION ( 'NONE',  ( 0.000000000000000000, 0.000000000000000000, 1.000000000000000000 ) ) ;
#2044 = LINE ( 'NONE', #373, #422 ) ;
#2045 = EDGE_CURVE ( 'NONE', #2532, #494, #1959, .T. ) ;
#2046 = VERTEX_POINT ( 'NONE', #1105 ) ;
#2047 = AXIS2_PLACEMENT_3D ( 'NONE', #954, #314, #331 ) ;
#2048 = VERTEX_POINT ( 'NONE', #656 ) ;
#2049 = AXIS2_PLACEMENT_3D ( 'NONE', #554, #1134, #301 ) ;
#2050 = DIRECTION ( 'NONE',  ( 0.000000000000000000, 1.000000000000000000, 0.000000000000000000 ) ) ;
#2051 = DIRECTION ( 'NONE',  ( -1.000000000000000000, 0.000000000000000000, 0.000000000000000000 ) ) ;
#2052 = AXIS2_PLACEMENT_3D ( 'NONE', #2670, #1036, #401 ) ;
#2053 = EDGE_LOOP ( 'NONE', ( #2558, #2283, #1887, #1224 ) ) ;
#2054 = DIRECTION ( 'NONE',  ( 0.000000000000000000, 0.000000000000000000, 1.000000000000000000 ) ) ;
#2055 = DIRECTION ( 'NONE',  ( 0.000000000000000000, 0.000000000000000000, 1.000000000000000000 ) ) ;
#2056 = VECTOR ( 'NONE', #2155, 1000.000000000000000 ) ;
#2057 = EDGE_CURVE ( 'NONE', #318, #2500, #1937, .T. ) ;
#2058 = ORIENTED_EDGE ( 'NONE', *, *, #1242, .T. ) ;
#2059 = ORIENTED_EDGE ( 'NONE', *, *, #1568, .F. ) ;
#2060 = PLANE ( 'NONE',  #1366 ) ;
#2061 =( GEOMETRIC_REPRESENTATION_CONTEXT ( 3 ) GLOBAL_UNCERTAINTY_ASSIGNED_CONTEXT ( ( #2436 ) ) GLOBAL_UNIT_ASSIGNED_CONTEXT ( ( #496, #1111, #1497 ) ) REPRESENTATION_CONTEXT ( 'NONE', 'WORKASPACE' ) );
#2062 = CARTESIAN_POINT ( 'NONE',  ( -43.99999999999996447, 4.000000000000000000, 28.00000000000003197 ) ) ;
#2063 = EDGE_LOOP ( 'NONE', ( #176, #2430, #1159, #1386 ) ) ;
#2064 = VERTEX_POINT ( 'NONE', #1336 ) ;
#2065 = CYLINDRICAL_SURFACE ( 'NONE', #1026, 1.999999999999994893 ) ;
#2066 = EDGE_CURVE ( 'NONE', #2227, #2162, #2553, .T. ) ;
#2067 = FACE_OUTER_BOUND ( 'NONE', #1484, .T. ) ;
#2068 = ORIENTED_EDGE ( 'NONE', *, *, #1019, .T. ) ;
#2069 = ADVANCED_FACE ( 'NONE', ( #1908 ), #566, .F. ) ;
#2070 = VECTOR ( 'NONE', #1848, 1000.000000000000000 ) ;
#2071 = LINE ( 'NONE', #1034, #2668 ) ;
#2072 = ORIENTED_EDGE ( 'NONE', *, *, #2529, .F. ) ;
#2073 = CARTESIAN_POINT ( 'NONE',  ( -49.99999999999996447, 34.10000000000001563, -35.45000000000001705 ) ) ;
#2074 = CARTESIAN_POINT ( 'NONE',  ( -49.99999999999996447, 34.10000000000001563, 41.54999999999999005 ) ) ;
#2075 = ORIENTED_EDGE ( 'NONE', *, *, #1334, .F. ) ;
#2076 = ORIENTED_EDGE ( 'NONE', *, *, #2491, .T. ) ;
#2077 = LINE ( 'NONE', #13, #901 ) ;
#2078 = FACE_OUTER_BOUND ( 'NONE', #1921, .T. ) ;
#2079 = DIRECTION ( 'NONE',  ( 1.000000000000000000, 0.000000000000000000, 0.000000000000000000 ) ) ;
#2080 = EDGE_CURVE ( 'NONE', #2194, #229, #2406, .T. ) ;
#2081 = ORIENTED_EDGE ( 'NONE', *, *, #1008, .T. ) ;
#2082 = VERTEX_POINT ( 'NONE', #1783 ) ;
#2083 = CARTESIAN_POINT ( 'NONE',  ( -3.262932252432568505E-15, 39.00000000000000711, -39.49999999999999289 ) ) ;
#2084 = ORIENTED_EDGE ( 'NONE', *, *, #1939, .F. ) ;
#2085 = CARTESIAN_POINT ( 'NONE',  ( 50.00000000000004263, 39.00000000000000711, -34.50000000000000000 ) ) ;
#2086 = DIRECTION ( 'NONE',  ( 0.000000000000000000, 0.000000000000000000, 1.000000000000000000 ) ) ;
#2087 = EDGE_CURVE ( 'NONE', #1717, #1057, #1991, .T. ) ;
#2088 = ORIENTED_EDGE ( 'NONE', *, *, #245, .T. ) ;
#2089 = ORIENTED_EDGE ( 'NONE', *, *, #2529, .T. ) ;
#2090 = LINE ( 'NONE', #230, #290 ) ;
#2091 = DIRECTION ( 'NONE',  ( -0.000000000000000000, 1.000000000000000000, -0.000000000000000000 ) ) ;
#2092 = CIRCLE ( 'NONE', #916, 1.500000000000001332 ) ;
#2093 = DIRECTION ( 'NONE',  ( -0.000000000000000000, -0.000000000000000000, 1.000000000000000000 ) ) ;
#2094 = VECTOR ( 'NONE', #906, 1000.000000000000000 ) ;
#2095 = AXIS2_PLACEMENT_3D ( 'NONE', #763, #839, #1233 ) ;
#2096 = CARTESIAN_POINT ( 'NONE',  ( 46.00000000000004263, 7.000000000000000000, -26.40000000000006608 ) ) ;
#2097 = ORIENTED_EDGE ( 'NONE', *, *, #1140, .F. ) ;
#2098 = DIRECTION ( 'NONE',  ( 0.000000000000000000, 1.000000000000000000, 0.000000000000000000 ) ) ;
#2099 = EDGE_CURVE ( 'NONE', #1901, #2578, #1517, .T. ) ;
#2100 = CARTESIAN_POINT ( 'NONE',  ( 46.00000000000004263, 37.20000000000000284, 37.00000000000000000 ) ) ;
#2101 = EDGE_CURVE ( 'NONE', #2382, #1901, #1389, .T. ) ;
#2102 = DIRECTION ( 'NONE',  ( 0.000000000000000000, 0.000000000000000000, 1.000000000000000000 ) ) ;
#2103 = ORIENTED_EDGE ( 'NONE', *, *, #317, .F. ) ;
#2104 = EDGE_LOOP ( 'NONE', ( #1124, #1670, #1629, #2365 ) ) ;
#2105 = DIRECTION ( 'NONE',  ( -0.000000000000000000, -0.000000000000000000, -1.000000000000000000 ) ) ;
#2106 = AXIS2_PLACEMENT_3D ( 'NONE', #2125, #731, #1326 ) ;
#2107 = LINE ( 'NONE', #247, #1437 ) ;
#2108 = AXIS2_PLACEMENT_3D ( 'NONE', #1485, #1314, #244 ) ;
#2109 = CARTESIAN_POINT ( 'NONE',  ( 46.00000000000004263, 39.00000000000000711, 37.00000000000000000 ) ) ;
#2110 = ORIENTED_EDGE ( 'NONE', *, *, #2381, .F. ) ;
#2111 = SURFACE_STYLE_FILL_AREA ( #1920 ) ;
#2112 = EDGE_LOOP ( 'NONE', ( #1896, #205, #1979, #2172 ) ) ;
#2113 = EDGE_CURVE ( 'NONE', #1570, #1122, #352, .T. ) ;
#2114 = CARTESIAN_POINT ( 'NONE',  ( -43.99999999999996447, 4.000000000000000000, 28.00000000000003197 ) ) ;
#2115 = SURFACE_SIDE_STYLE ('',( #482 ) ) ;
#2116 = ORIENTED_EDGE ( 'NONE', *, *, #2101, .F. ) ;
#2117 = EDGE_LOOP ( 'NONE', ( #619, #392, #507, #252 ) ) ;
#2118 = CARTESIAN_POINT ( 'NONE',  ( -3.097720492815729039E-15, 39.00000000000000711, -37.49999999999999289 ) ) ;
#2119 = ORIENTED_EDGE ( 'NONE', *, *, #380, .F. ) ;
#2120 = DIRECTION ( 'NONE',  ( -1.000000000000000000, -0.000000000000000000, -0.000000000000000000 ) ) ;
#2121 = PLANE ( 'NONE',  #5 ) ;
#2122 = EDGE_CURVE ( 'NONE', #246, #1527, #1162, .T. ) ;
#2123 = ORIENTED_EDGE ( 'NONE', *, *, #491, .T. ) ;
#2124 = LINE ( 'NONE', #21, #1523 ) ;
#2125 = CARTESIAN_POINT ( 'NONE',  ( 42.00000000000004263, 7.872983346207417021, -43.50000000000000000 ) ) ;
#2126 = ORIENTED_EDGE ( 'NONE', *, *, #2461, .F. ) ;
#2127 = EDGE_LOOP ( 'NONE', ( #697, #1774, #1185, #1058 ) ) ;
#2128 = CARTESIAN_POINT ( 'NONE',  ( -49.99999999999996447, 37.20000000000000284, -41.54999999999999005 ) ) ;
#2129 = EDGE_CURVE ( 'NONE', #648, #473, #2651, .T. ) ;
#2130 = PLANE ( 'NONE',  #1617 ) ;
#2131 = EDGE_LOOP ( 'NONE', ( #2327, #1144 ) ) ;
#2132 = DIRECTION ( 'NONE',  ( 0.000000000000000000, 0.000000000000000000, 1.000000000000000000 ) ) ;
#2133 = FACE_OUTER_BOUND ( 'NONE', #570, .T. ) ;
#2134 = EDGE_CURVE ( 'NONE', #2456, #83, #2389, .T. ) ;
#2135 = VECTOR ( 'NONE', #972, 1000.000000000000000 ) ;
#2136 = ORIENTED_EDGE ( 'NONE', *, *, #1409, .T. ) ;
#2137 = VECTOR ( 'NONE', #871, 1000.000000000000000 ) ;
#2138 =( LENGTH_UNIT ( ) NAMED_UNIT ( * ) SI_UNIT ( .MILLI., .METRE. ) );
#2139 = ORIENTED_EDGE ( 'NONE', *, *, #2299, .T. ) ;
#2140 = DIRECTION ( 'NONE',  ( -0.000000000000000000, 1.000000000000000000, -0.000000000000000000 ) ) ;
#2141 = PRODUCT ( 'Multitool positioner', 'Multitool positioner', '', ( #171 ) ) ;
#2142 = EDGE_LOOP ( 'NONE', ( #38, #2597, #256, #2136, #66, #2493, #1965, #2331 ) ) ;
#2143 = CARTESIAN_POINT ( 'NONE',  ( 42.00000000000004263, 39.00000000000000711, 39.49999999999999289 ) ) ;
#2144 = DIRECTION ( 'NONE',  ( 0.000000000000000000, 0.000000000000000000, -1.000000000000000000 ) ) ;
#2145 = ORIENTED_EDGE ( 'NONE', *, *, #821, .T. ) ;
#2146 = CARTESIAN_POINT ( 'NONE',  ( 42.00000000000004263, 39.00000000000000711, -42.50000000000000000 ) ) ;
#2147 = EDGE_CURVE ( 'NONE', #800, #150, #985, .T. ) ;
#2148 = AXIS2_PLACEMENT_3D ( 'NONE', #1775, #1789, #1731 ) ;
#2149 = VECTOR ( 'NONE', #1018, 1000.000000000000000 ) ;
#2150 = ORIENTED_EDGE ( 'NONE', *, *, #544, .F. ) ;
#2151 = ORIENTED_EDGE ( 'NONE', *, *, #1782, .F. ) ;
#2152 = ORIENTED_EDGE ( 'NONE', *, *, #1217, .F. ) ;
#2153 = EDGE_CURVE ( 'NONE', #2082, #1641, #998, .T. ) ;
#2154 = FACE_OUTER_BOUND ( 'NONE', #1563, .T. ) ;
#2155 = DIRECTION ( 'NONE',  ( -0.000000000000000000, -1.000000000000000000, -0.000000000000000000 ) ) ;
#2156 = ORIENTED_EDGE ( 'NONE', *, *, #1106, .F. ) ;
#2157 = DIRECTION ( 'NONE',  ( -0.000000000000000000, -1.000000000000000000, -0.000000000000000000 ) ) ;
#2158 = DIRECTION ( 'NONE',  ( 0.000000000000000000, 1.000000000000000000, 0.000000000000000000 ) ) ;
#2159 = VERTEX_POINT ( 'NONE', #154 ) ;
#2160 = CYLINDRICAL_SURFACE ( 'NONE', #1392, 4.000000000000003553 ) ;
#2161 = DIRECTION ( 'NONE',  ( 0.000000000000000000, -0.000000000000000000, -1.000000000000000000 ) ) ;
#2162 = VERTEX_POINT ( 'NONE', #1346 ) ;
#2163 = EDGE_CURVE ( 'NONE', #385, #117, #1149, .T. ) ;
#2164 = CARTESIAN_POINT ( 'NONE',  ( -41.99999999999996447, 4.127016653792586531, 34.50000000000000000 ) ) ;
#2165 = ADVANCED_FACE ( 'NONE', ( #1812 ), #2237, .F. ) ;
#2166 = CARTESIAN_POINT ( 'NONE',  ( -46.00000000000004263, 25.40000000000000568, 38.50000000000000000 ) ) ;
#2167 = DIRECTION ( 'NONE',  ( -1.000000000000000000, -0.000000000000000000, -8.260587980841946175E-17 ) ) ;
#2168 = ORIENTED_EDGE ( 'NONE', *, *, #988, .T. ) ;
#2169 = CARTESIAN_POINT ( 'NONE',  ( 46.00000000000004263, 4.000000000000000000, 20.40000000000009095 ) ) ;
#2170 = VECTOR ( 'NONE', #580, 1000.000000000000000 ) ;
#2171 = CARTESIAN_POINT ( 'NONE',  ( -46.00000000000004263, 25.40000000000000568, -37.00000000000000000 ) ) ;
#2172 = ORIENTED_EDGE ( 'NONE', *, *, #2600, .T. ) ;
#2173 = LINE ( 'NONE', #969, #1915 ) ;
#2174 = FACE_BOUND ( 'NONE', #1486, .T. ) ;
#2175 = EDGE_CURVE ( 'NONE', #1535, #199, #2173, .T. ) ;
#2176 = VECTOR ( 'NONE', #963, 1000.000000000000000 ) ;
#2177 = EDGE_LOOP ( 'NONE', ( #1693, #2089, #1734, #867 ) ) ;
#2178 = CARTESIAN_POINT ( 'NONE',  ( -41.99999999999996447, 39.00000000000000711, 0.000000000000000000 ) ) ;
#2179 = EDGE_CURVE ( 'NONE', #2200, #2665, #1976, .T. ) ;
#2180 = FACE_OUTER_BOUND ( 'NONE', #1521, .T. ) ;
#2181 = CARTESIAN_POINT ( 'NONE',  ( -42.59999999999995879, 34.10000000000001563, 41.54999999999999005 ) ) ;
#2182 = AXIS2_PLACEMENT_3D ( 'NONE', #762, #1600, #948 ) ;
#2183 = CARTESIAN_POINT ( 'NONE',  ( -42.59999999999995879, 37.20000000000000284, 35.45000000000001705 ) ) ;
#2184 = VERTEX_POINT ( 'NONE', #1796 ) ;
#2185 = FACE_OUTER_BOUND ( 'NONE', #1575, .T. ) ;
#2186 = FACE_BOUND ( 'NONE', #994, .T. ) ;
#2187 = CIRCLE ( 'NONE', #1021, 1.500000000000001332 ) ;
#2188 = EDGE_LOOP ( 'NONE', ( #1550, #1677 ) ) ;
#2189 = DIRECTION ( 'NONE',  ( -1.000000000000000000, -0.000000000000000000, -6.938893903907228378E-17 ) ) ;
#2190 = LINE ( 'NONE', #98, #845 ) ;
#2191 = PRESENTATION_LAYER_ASSIGNMENT (  '', '', ( #2026 ) ) ;
#2192 = DIRECTION ( 'NONE',  ( 1.000000000000000000, 0.000000000000000000, -0.000000000000000000 ) ) ;
#2193 = DIRECTION ( 'NONE',  ( 1.000000000000000000, 0.000000000000000000, 0.000000000000000000 ) ) ;
#2194 = VERTEX_POINT ( 'NONE', #538 ) ;
#2195 = ADVANCED_FACE ( 'NONE', ( #755 ), #169, .F. ) ;
#2196 = CARTESIAN_POINT ( 'NONE',  ( 0.000000000000000000, 39.00000000000000711, -34.50000000000000000 ) ) ;
#2197 = DIRECTION ( 'NONE',  ( 0.000000000000000000, 0.000000000000000000, -1.000000000000000000 ) ) ;
#2198 = PLANE ( 'NONE',  #1147 ) ;
#2199 = DIRECTION ( 'NONE',  ( -0.000000000000000000, 1.000000000000000000, -0.000000000000000000 ) ) ;
#2200 = VERTEX_POINT ( 'NONE', #1578 ) ;
#2201 = LINE ( 'NONE', #93, #270 ) ;
#2202 = VECTOR ( 'NONE', #387, 1000.000000000000000 ) ;
#2203 = FACE_OUTER_BOUND ( 'NONE', #388, .T. ) ;
#2204 = DIRECTION ( 'NONE',  ( 0.000000000000000000, -1.000000000000000000, -0.000000000000000000 ) ) ;
#2205 = FACE_OUTER_BOUND ( 'NONE', #661, .T. ) ;
#2206 = LINE ( 'NONE', #1799, #2474 ) ;
#2207 = EDGE_CURVE ( 'NONE', #243, #1079, #2584, .T. ) ;
#2208 = ORIENTED_EDGE ( 'NONE', *, *, #1974, .F. ) ;
#2209 = CARTESIAN_POINT ( 'NONE',  ( 46.00000000000004263, 25.40000000000000568, 40.00000000000000000 ) ) ;
#2210 = DIRECTION ( 'NONE',  ( 0.000000000000000000, -1.000000000000000000, 0.000000000000000000 ) ) ;
#2211 = LINE ( 'NONE', #306, #191 ) ;
#2212 = DIRECTION ( 'NONE',  ( -0.000000000000000000, -1.000000000000000000, -0.000000000000000000 ) ) ;
#2213 = ORIENTED_EDGE ( 'NONE', *, *, #528, .T. ) ;
#2214 = LINE ( 'NONE', #804, #2025 ) ;
#2215 = ADVANCED_FACE ( 'NONE', ( #1770 ), #742, .T. ) ;
#2216 = LINE ( 'NONE', #1533, #463 ) ;
#2217 = AXIS2_PLACEMENT_3D ( 'NONE', #161, #34, #864 ) ;
#2218 = DIRECTION ( 'NONE',  ( -0.000000000000000000, -1.000000000000000000, -0.000000000000000000 ) ) ;
#2219 = FACE_BOUND ( 'NONE', #437, .T. ) ;
#2220 = EDGE_CURVE ( 'NONE', #2046, #1119, #595, .T. ) ;
#2221 = LINE ( 'NONE', #158, #2135 ) ;
#2222 = AXIS2_PLACEMENT_3D ( 'NONE', #2530, #1940, #2192 ) ;
#2223 = AXIS2_PLACEMENT_3D ( 'NONE', #462, #1293, #2321 ) ;
#2224 = APPLICATION_PROTOCOL_DEFINITION ( 'draft international standard', 'automotive_design', 1998, #646 ) ;
#2225 = CIRCLE ( 'NONE', #1051, 1.500000000000001332 ) ;
#2226 = AXIS2_PLACEMENT_3D ( 'NONE', #898, #69, #1184 ) ;
#2227 = VERTEX_POINT ( 'NONE', #323 ) ;
#2228 = AXIS2_PLACEMENT_3D ( 'NONE', #911, #1780, #1331 ) ;
#2229 = DIRECTION ( 'NONE',  ( -1.000000000000000000, 0.000000000000000000, 8.260587980841946175E-17 ) ) ;
#2230 = CARTESIAN_POINT ( 'NONE',  ( -41.99999999999996447, 8.000000000000000000, 37.49999999999999289 ) ) ;
#2231 = LINE ( 'NONE', #513, #925 ) ;
#2232 = CARTESIAN_POINT ( 'NONE',  ( 42.00000000000004263, 39.00000000000000711, 34.50000000000000000 ) ) ;
#2233 = ORIENTED_EDGE ( 'NONE', *, *, #2259, .F. ) ;
#2234 = CARTESIAN_POINT ( 'NONE',  ( 42.59999999999995879, 34.10000000000001563, -41.54999999999999005 ) ) ;
#2235 = DIRECTION ( 'NONE',  ( -1.000000000000000000, 0.000000000000000000, -8.260587980841946175E-17 ) ) ;
#2236 = ADVANCED_FACE ( 'NONE', ( #487 ), #530, .F. ) ;
#2237 = CYLINDRICAL_SURFACE ( 'NONE', #395, 1.500000000000001332 ) ;
#2238 = ORIENTED_EDGE ( 'NONE', *, *, #1038, .T. ) ;
#2239 = VECTOR ( 'NONE', #1241, 1000.000000000000000 ) ;
#2240 = VECTOR ( 'NONE', #2086, 1000.000000000000000 ) ;
#2241 = EDGE_LOOP ( 'NONE', ( #732, #237, #1024, #460 ) ) ;
#2242 = PLANE ( 'NONE',  #1891 ) ;
#2243 = LINE ( 'NONE', #801, #1569 ) ;
#2244 = CARTESIAN_POINT ( 'NONE',  ( 46.00000000000004263, 39.00000000000000711, 38.50000000000000000 ) ) ;
#2245 = ORIENTED_EDGE ( 'NONE', *, *, #1140, .T. ) ;
#2246 = DIRECTION ( 'NONE',  ( 0.000000000000000000, 1.000000000000000000, -0.000000000000000000 ) ) ;
#2247 = CARTESIAN_POINT ( 'NONE',  ( 42.00000000000004263, 39.00000000000000711, 0.000000000000000000 ) ) ;
#2248 = VERTEX_POINT ( 'NONE', #1127 ) ;
#2249 = ADVANCED_FACE ( 'NONE', ( #720 ), #80, .T. ) ;
#2250 = VERTEX_POINT ( 'NONE', #2183 ) ;
#2251 = CARTESIAN_POINT ( 'NONE',  ( 50.00000000000004263, 39.00000000000000711, 34.50000000000000000 ) ) ;
#2252 = EDGE_CURVE ( 'NONE', #318, #891, #1952, .T. ) ;
#2253 = DIRECTION ( 'NONE',  ( 0.000000000000000000, -1.000000000000000000, -0.000000000000000000 ) ) ;
#2254 = ORIENTED_EDGE ( 'NONE', *, *, #168, .T. ) ;
#2255 = CARTESIAN_POINT ( 'NONE',  ( -45.99999999999995737, 7.000000000000000000, 26.40000000000006608 ) ) ;
#2256 = CARTESIAN_POINT ( 'NONE',  ( 50.00000000000004263, 37.20000000000000995, 35.45000000000001705 ) ) ;
#2257 = ADVANCED_FACE ( 'NONE', ( #2549 ), #1722, .T. ) ;
#2258 = VERTEX_POINT ( 'NONE', #2342 ) ;
#2259 = EDGE_CURVE ( 'NONE', #2500, #2271, #1524, .T. ) ;
#2260 = ORIENTED_EDGE ( 'NONE', *, *, #2682, .T. ) ;
#2261 = CARTESIAN_POINT ( 'NONE',  ( -49.99999999999996447, 4.127016653792586531, 34.50000000000000000 ) ) ;
#2262 = CARTESIAN_POINT ( 'NONE',  ( -45.99999999999995737, 4.000000000000000000, 20.40000000000009095 ) ) ;
#2263 = EDGE_LOOP ( 'NONE', ( #2583, #92, #1903, #1690 ) ) ;
#2264 = ORIENTED_EDGE ( 'NONE', *, *, #1113, .T. ) ;
#2265 = DIRECTION ( 'NONE',  ( 1.000000000000000000, 0.000000000000000000, -6.938893903907228378E-17 ) ) ;
#2266 = CIRCLE ( 'NONE', #1651, 1.500000000000001332 ) ;
#2267 = EDGE_CURVE ( 'NONE', #2578, #150, #1502, .T. ) ;
#2268 = CARTESIAN_POINT ( 'NONE',  ( -41.99999999999996447, 39.00000000000000711, 39.49999999999998579 ) ) ;
#2269 = CIRCLE ( 'NONE', #2397, 1.500000000000001332 ) ;
#2270 = EDGE_LOOP ( 'NONE', ( #1707, #1483, #775, #2126 ) ) ;
#2271 = VERTEX_POINT ( 'NONE', #107 ) ;
#2272 = CARTESIAN_POINT ( 'NONE',  ( -46.00000000000004263, 37.20000000000000284, 38.49999999999997158 ) ) ;
#2273 = AXIS2_PLACEMENT_3D ( 'NONE', #2341, #1720, #2496 ) ;
#2274 = AXIS2_PLACEMENT_3D ( 'NONE', #109, #123, #325 ) ;
#2275 = AXIS2_PLACEMENT_3D ( 'NONE', #456, #895, #279 ) ;
#2276 = FACE_OUTER_BOUND ( 'NONE', #1609, .T. ) ;
#2277 = ORIENTED_EDGE ( 'NONE', *, *, #1509, .F. ) ;
#2278 = ORIENTED_EDGE ( 'NONE', *, *, #846, .F. ) ;
#2279 = DIRECTION ( 'NONE',  ( 0.000000000000000000, 0.000000000000000000, 1.000000000000000000 ) ) ;
#2280 = ADVANCED_FACE ( 'NONE', ( #1158 ), #2592, .F. ) ;
#2281 = LINE ( 'NONE', #2650, #1118 ) ;
#2282 = LINE ( 'NONE', #2306, #1482 ) ;
#2283 = ORIENTED_EDGE ( 'NONE', *, *, #2317, .F. ) ;
#2284 = VERTEX_POINT ( 'NONE', #2560 ) ;
#2285 = AXIS2_PLACEMENT_3D ( 'NONE', #1031, #1042, #2519 ) ;
#2286 = DIRECTION ( 'NONE',  ( 0.000000000000000000, -1.000000000000000000, 0.000000000000000000 ) ) ;
#2287 = EDGE_CURVE ( 'NONE', #458, #1638, #736, .T. ) ;
#2288 = CARTESIAN_POINT ( 'NONE',  ( 42.59999999999995879, 37.20000000000000284, -35.45000000000001705 ) ) ;
#2289 = CARTESIAN_POINT ( 'NONE',  ( 46.00000000000004263, 4.000000000000000000, -26.40000000000006608 ) ) ;
#2290 = ORIENTED_EDGE ( 'NONE', *, *, #44, .F. ) ;
#2291 = ORIENTED_EDGE ( 'NONE', *, *, #2677, .T. ) ;
#2292 = CARTESIAN_POINT ( 'NONE',  ( -42.59999999999995879, 34.10000000000001563, -35.45000000000001705 ) ) ;
#2293 = CARTESIAN_POINT ( 'NONE',  ( 49.99999999999996447, 34.10000000000001563, 41.54999999999999005 ) ) ;
#2294 = DIRECTION ( 'NONE',  ( 1.000000000000000000, -0.000000000000000000, -0.000000000000000000 ) ) ;
#2295 = EDGE_CURVE ( 'NONE', #1706, #1444, #2330, .T. ) ;
#2296 = PLANE ( 'NONE',  #1048 ) ;
#2297 = EDGE_LOOP ( 'NONE', ( #1727, #1793, #2238, #655, #826, #335, #1410, #181, #1503, #2453, #1589, #1832 ) ) ;
#2298 = FACE_OUTER_BOUND ( 'NONE', #2482, .T. ) ;
#2299 = EDGE_CURVE ( 'NONE', #2284, #2442, #2355, .T. ) ;
#2300 = AXIS2_PLACEMENT_3D ( 'NONE', #726, #2204, #553 ) ;
#2301 = CARTESIAN_POINT ( 'NONE',  ( 46.00000000000004263, 39.00000000000000711, -38.50000000000000000 ) ) ;
#2302 = DIRECTION ( 'NONE',  ( -0.000000000000000000, 1.000000000000000000, -0.000000000000000000 ) ) ;
#2303 = ORIENTED_EDGE ( 'NONE', *, *, #365, .F. ) ;
#2304 = VERTEX_POINT ( 'NONE', #1559 ) ;
#2305 = CARTESIAN_POINT ( 'NONE',  ( -45.99999999999998579, 37.20000000000000284, -38.50000000000003553 ) ) ;
#2306 = CARTESIAN_POINT ( 'NONE',  ( 42.00000000000004263, 39.00000000000000711, 0.000000000000000000 ) ) ;
#2307 = VECTOR ( 'NONE', #2212, 1000.000000000000000 ) ;
#2308 = LINE ( 'NONE', #449, #1658 ) ;
#2309 = VERTEX_POINT ( 'NONE', #2577 ) ;
#2310 = FILL_AREA_STYLE_COLOUR ( '', #436 ) ;
#2311 = AXIS2_PLACEMENT_3D ( 'NONE', #1875, #665, #1904 ) ;
#2312 = LINE ( 'NONE', #481, #579 ) ;
#2313 = DIRECTION ( 'NONE',  ( -0.000000000000000000, 0.7071067811865504593, 0.7071067811865445751 ) ) ;
#2314 = VERTEX_POINT ( 'NONE', #1514 ) ;
#2315 = ORIENTED_EDGE ( 'NONE', *, *, #1873, .T. ) ;
#2316 = CARTESIAN_POINT ( 'NONE',  ( -45.99999999999995737, 4.000000000000000000, -26.40000000000006608 ) ) ;
#2317 = EDGE_CURVE ( 'NONE', #1064, #662, #1329, .T. ) ;
#2318 = VERTEX_POINT ( 'NONE', #295 ) ;
#2319 = CARTESIAN_POINT ( 'NONE',  ( 46.00000000000004263, 4.000000000000000000, 20.40000000000009095 ) ) ;
#2320 = AXIS2_PLACEMENT_3D ( 'NONE', #587, #1411, #1066 ) ;
#2321 = DIRECTION ( 'NONE',  ( 0.000000000000000000, -0.000000000000000000, 1.000000000000000000 ) ) ;
#2322 = ORIENTED_EDGE ( 'NONE', *, *, #1253, .F. ) ;
#2323 = PRESENTATION_STYLE_ASSIGNMENT (( #451 ) ) ;
#2324 = AXIS2_PLACEMENT_3D ( 'NONE', #2432, #167, #828 ) ;
#2325 = CARTESIAN_POINT ( 'NONE',  ( 42.00000000000004263, 39.00000000000000711, -34.50000000000000000 ) ) ;
#2326 = ORIENTED_EDGE ( 'NONE', *, *, #2027, .T. ) ;
#2327 = ORIENTED_EDGE ( 'NONE', *, *, #1212, .T. ) ;
#2328 = LINE ( 'NONE', #1263, #1155 ) ;
#2329 = EDGE_CURVE ( 'NONE', #2448, #1730, #91, .T. ) ;
#2330 = LINE ( 'NONE', #884, #1356 ) ;
#2331 = ORIENTED_EDGE ( 'NONE', *, *, #1564, .T. ) ;
#2332 = PLANE ( 'NONE',  #968 ) ;
#2333 = CARTESIAN_POINT ( 'NONE',  ( -45.99999999999995737, 4.000000000000000000, -26.40000000000006608 ) ) ;
#2334 = VERTEX_POINT ( 'NONE', #514 ) ;
#2335 = DIRECTION ( 'NONE',  ( 1.000000000000000000, -0.000000000000000000, -0.000000000000000000 ) ) ;
#2336 = ORIENTED_EDGE ( 'NONE', *, *, #888, .T. ) ;
#2337 = CARTESIAN_POINT ( 'NONE',  ( 42.59999999999995879, 34.10000000000001563, -35.45000000000001705 ) ) ;
#2338 = ADVANCED_FACE ( 'NONE', ( #307 ), #2130, .T. ) ;
#2339 =( GEOMETRIC_REPRESENTATION_CONTEXT ( 3 ) GLOBAL_UNCERTAINTY_ASSIGNED_CONTEXT ( ( #1816 ) ) GLOBAL_UNIT_ASSIGNED_CONTEXT ( ( #2138, #493, #84 ) ) REPRESENTATION_CONTEXT ( 'NONE', 'WORKASPACE' ) );
#2340 = ORIENTED_EDGE ( 'NONE', *, *, #519, .F. ) ;
#2341 = CARTESIAN_POINT ( 'NONE',  ( 50.00000000000004263, 4.000000000000000000, 42.49999999999999289 ) ) ;
#2342 = CARTESIAN_POINT ( 'NONE',  ( -42.59999999999995879, 34.10000000000001563, 35.45000000000001705 ) ) ;
#2343 = ORIENTED_EDGE ( 'NONE', *, *, #2426, .T. ) ;
#2344 = CARTESIAN_POINT ( 'NONE',  ( -45.99999999999995737, 7.000000000000000000, -26.40000000000006608 ) ) ;
#2345 = ADVANCED_FACE ( 'NONE', ( #1099 ), #1929, .F. ) ;
#2346 = VECTOR ( 'NONE', #322, 1000.000000000000000 ) ;
#2347 = VECTOR ( 'NONE', #2253, 1000.000000000000000 ) ;
#2348 = ORIENTED_EDGE ( 'NONE', *, *, #1939, .T. ) ;
#2349 = AXIS2_PLACEMENT_3D ( 'NONE', #2497, #638, #29 ) ;
#2350 = ORIENTED_EDGE ( 'NONE', *, *, #2252, .T. ) ;
#2351 = CARTESIAN_POINT ( 'NONE',  ( -42.59999999999995879, 37.20000000000000284, 41.54999999999999005 ) ) ;
#2352 = VERTEX_POINT ( 'NONE', #589 ) ;
#2353 = CARTESIAN_POINT ( 'NONE',  ( -46.00000000000004263, 25.40000000000000568, 38.50000000000000000 ) ) ;
#2354 = VECTOR ( 'NONE', #360, 1000.000000000000000 ) ;
#2355 = LINE ( 'NONE', #1709, #834 ) ;
#2356 = EDGE_LOOP ( 'NONE', ( #2494, #221, #1662, #2336 ) ) ;
#2357 = EDGE_CURVE ( 'NONE', #473, #41, #1385, .T. ) ;
#2358 = CARTESIAN_POINT ( 'NONE',  ( 42.59999999999995879, 34.10000000000001563, 41.54999999999999005 ) ) ;
#2359 = CARTESIAN_POINT ( 'NONE',  ( -42.59999999999995879, 34.10000000000001563, -41.54999999999999005 ) ) ;
#2360 = AXIS2_PLACEMENT_3D ( 'NONE', #336, #1328, #130 ) ;
#2361 = VECTOR ( 'NONE', #1343, 1000.000000000000000 ) ;
#2362 = VECTOR ( 'NONE', #441, 1000.000000000000000 ) ;
#2363 = VERTEX_POINT ( 'NONE', #2415 ) ;
#2364 = LINE ( 'NONE', #61, #2003 ) ;
#2365 = ORIENTED_EDGE ( 'NONE', *, *, #2299, .F. ) ;
#2366 = ADVANCED_FACE ( 'NONE', ( #134 ), #1413, .F. ) ;
#2367 = APPLICATION_PROTOCOL_DEFINITION ( 'draft international standard', 'automotive_design', 1998, #1132 ) ;
#2368 = ORIENTED_EDGE ( 'NONE', *, *, #888, .F. ) ;
#2369 = CARTESIAN_POINT ( 'NONE',  ( 46.00000000000004263, 39.00000000000000711, -37.00000000000000000 ) ) ;
#2370 = VECTOR ( 'NONE', #431, 1000.000000000000000 ) ;
#2371 = PLANE ( 'NONE',  #1188 ) ;
#2372 = DIRECTION ( 'NONE',  ( -0.000000000000000000, -1.000000000000000000, -0.000000000000000000 ) ) ;
#2373 = ORIENTED_EDGE ( 'NONE', *, *, #1050, .T. ) ;
#2374 = CARTESIAN_POINT ( 'NONE',  ( -45.99999999999998579, 34.40000000000000568, -37.00000000000003553 ) ) ;
#2375 = FACE_OUTER_BOUND ( 'NONE', #2297, .T. ) ;
#2376 = EDGE_CURVE ( 'NONE', #439, #354, #1821, .T. ) ;
#2377 = EDGE_LOOP ( 'NONE', ( #188, #2466, #1345, #881 ) ) ;
#2378 = CARTESIAN_POINT ( 'NONE',  ( 46.00000000000004263, 37.20000000000000284, 38.50000000000000000 ) ) ;
#2379 = DIRECTION ( 'NONE',  ( 0.000000000000000000, 0.000000000000000000, 1.000000000000000000 ) ) ;
#2380 = EDGE_LOOP ( 'NONE', ( #444, #1439, #1138, #716 ) ) ;
#2381 = EDGE_CURVE ( 'NONE', #78, #267, #750, .T. ) ;
#2382 = VERTEX_POINT ( 'NONE', #2232 ) ;
#2383 = DIRECTION ( 'NONE',  ( 0.000000000000000000, 0.000000000000000000, -1.000000000000000000 ) ) ;
#2384 = DIRECTION ( 'NONE',  ( 1.000000000000000000, 0.000000000000000000, 8.260587980841946175E-17 ) ) ;
#2385 = LINE ( 'NONE', #132, #799 ) ;
#2386 = DIRECTION ( 'NONE',  ( -1.000000000000000000, 0.000000000000000000, 0.000000000000000000 ) ) ;
#2387 = ORIENTED_EDGE ( 'NONE', *, *, #2259, .T. ) ;
#2388 = CARTESIAN_POINT ( 'NONE',  ( 42.00000000000004263, 39.00000000000000711, 0.000000000000000000 ) ) ;
#2389 = CIRCLE ( 'NONE', #218, 3.999999999999996447 ) ;
#2390 = DIRECTION ( 'NONE',  ( 1.000000000000000000, -0.000000000000000000, 8.260587980841946175E-17 ) ) ;
#2391 = VERTEX_POINT ( 'NONE', #2647 ) ;
#2392 = AXIS2_PLACEMENT_3D ( 'NONE', #338, #2210, #961 ) ;
#2393 = CARTESIAN_POINT ( 'NONE',  ( -46.00000000000004263, 34.40000000000000568, 36.99999999999997158 ) ) ;
#2394 = CYLINDRICAL_SURFACE ( 'NONE', #545, 4.000000000000000000 ) ;
#2395 = VECTOR ( 'NONE', #1853, 1000.000000000000000 ) ;
#2396 = EDGE_CURVE ( 'NONE', #41, #2304, #2269, .T. ) ;
#2397 = AXIS2_PLACEMENT_3D ( 'NONE', #2244, #2455, #562 ) ;
#2398 = ORIENTED_EDGE ( 'NONE', *, *, #1474, .T. ) ;
#2399 = LINE ( 'NONE', #512, #597 ) ;
#2400 = CARTESIAN_POINT ( 'NONE',  ( 46.00000000000004263, 34.40000000000000568, -38.50000000000000000 ) ) ;
#2401 = CARTESIAN_POINT ( 'NONE',  ( 46.00000000000004263, 4.000000000000000000, 26.40000000000006608 ) ) ;
#2402 = LINE ( 'NONE', #993, #1835 ) ;
#2403 = ORIENTED_EDGE ( 'NONE', *, *, #317, .T. ) ;
#2404 = CARTESIAN_POINT ( 'NONE',  ( 44.00000000000004263, 4.000000000000000000, 32.00000000000005684 ) ) ;
#2405 = LINE ( 'NONE', #2001, #989 ) ;
#2406 = LINE ( 'NONE', #2393, #2688 ) ;
#2407 = CARTESIAN_POINT ( 'NONE',  ( 46.00000000000004263, 34.40000000000000568, 38.50000000000000000 ) ) ;
#2408 = VECTOR ( 'NONE', #65, 1000.000000000000000 ) ;
#2409 = LINE ( 'NONE', #2006, #2566 ) ;
#2410 = EDGE_CURVE ( 'NONE', #959, #1122, #353, .T. ) ;
#2411 = VERTEX_POINT ( 'NONE', #149 ) ;
#2412 = LINE ( 'NONE', #1980, #376 ) ;
#2413 = CARTESIAN_POINT ( 'NONE',  ( -42.59999999999995879, 34.10000000000001563, 41.54999999999999005 ) ) ;
#2414 = CARTESIAN_POINT ( 'NONE',  ( -45.99999999999995737, 7.000000000000000000, 26.40000000000006608 ) ) ;
#2415 = CARTESIAN_POINT ( 'NONE',  ( -49.99999999999996447, 4.000000000000000000, 33.49999999999997868 ) ) ;
#2416 = EDGE_LOOP ( 'NONE', ( #1803, #1180, #1085, #702 ) ) ;
#2417 = CARTESIAN_POINT ( 'NONE',  ( -46.00000000000004263, 34.10000000000001563, 37.00000000000000000 ) ) ;
#2418 = CIRCLE ( 'NONE', #1988, 1.999999999999994893 ) ;
#2419 = EDGE_CURVE ( 'NONE', #280, #2046, #1877, .T. ) ;
#2420 = CARTESIAN_POINT ( 'NONE',  ( -43.99999999999996447, 4.000000000000000000, 30.00000000000002842 ) ) ;
#2421 = DIRECTION ( 'NONE',  ( -1.000000000000000000, 0.000000000000000000, -0.000000000000000000 ) ) ;
#2422 = LINE ( 'NONE', #1784, #2354 ) ;
#2423 = LINE ( 'NONE', #128, #1402 ) ;
#2424 = ORIENTED_EDGE ( 'NONE', *, *, #2295, .T. ) ;
#2425 = CARTESIAN_POINT ( 'NONE',  ( -42.59999999999995879, 34.10000000000001563, -35.45000000000001705 ) ) ;
#2426 = EDGE_CURVE ( 'NONE', #208, #17, #1588, .T. ) ;
#2427 = FACE_OUTER_BOUND ( 'NONE', #1249, .T. ) ;
#2428 = DIRECTION ( 'NONE',  ( 0.000000000000000000, 0.000000000000000000, -1.000000000000000000 ) ) ;
#2429 = CARTESIAN_POINT ( 'NONE',  ( 49.99999999999996447, 34.10000000000001563, -41.54999999999999005 ) ) ;
#2430 = ORIENTED_EDGE ( 'NONE', *, *, #1620, .T. ) ;
#2431 = LINE ( 'NONE', #1005, #2149 ) ;
#2432 = CARTESIAN_POINT ( 'NONE',  ( -46.00000000000004263, 34.10000000000001563, -38.50000000000000000 ) ) ;
#2433 = VECTOR ( 'NONE', #345, 1000.000000000000000 ) ;
#2434 = CARTESIAN_POINT ( 'NONE',  ( 42.00000000000004263, 8.000000000000000000, 33.49999999999999289 ) ) ;
#2435 = CARTESIAN_POINT ( 'NONE',  ( -41.99999999999996447, 39.00000000000000711, -34.50000000000000000 ) ) ;
#2436 = UNCERTAINTY_MEASURE_WITH_UNIT (LENGTH_MEASURE( 1.000000000000000082E-05 ), #496, 'distance_accuracy_value', 'NONE');
#2437 = EDGE_CURVE ( 'NONE', #1638, #267, #779, .T. ) ;
#2438 = ORIENTED_EDGE ( 'NONE', *, *, #1772, .F. ) ;
#2439 = DIRECTION ( 'NONE',  ( 1.000000000000000000, 0.000000000000000000, 8.260587980841946175E-17 ) ) ;
#2440 = DIRECTION ( 'NONE',  ( -0.000000000000000000, 1.000000000000000000, -0.000000000000000000 ) ) ;
#2441 = DIRECTION ( 'NONE',  ( 0.000000000000000000, -0.000000000000000000, 1.000000000000000000 ) ) ;
#2442 = VERTEX_POINT ( 'NONE', #574 ) ;
#2443 = PLANE ( 'NONE',  #2626 ) ;
#2444 = DIRECTION ( 'NONE',  ( 8.260587980841946175E-17, 0.000000000000000000, -1.000000000000000000 ) ) ;
#2445 = VECTOR ( 'NONE', #624, 1000.000000000000000 ) ;
#2446 = EDGE_CURVE ( 'NONE', #1613, #494, #2041, .T. ) ;
#2447 = DIRECTION ( 'NONE',  ( -1.000000000000000000, 0.000000000000000000, -3.942553354492744024E-16 ) ) ;
#2448 = VERTEX_POINT ( 'NONE', #1398 ) ;
#2449 = COLOUR_RGB ( '',0.7921568627450980005, 0.8196078431372548767, 0.9333333333333333481 ) ;
#2450 = EDGE_CURVE ( 'NONE', #2472, #1710, #2402, .T. ) ;
#2451 = AXIS2_PLACEMENT_3D ( 'NONE', #432, #2091, #231 ) ;
#2452 = EDGE_CURVE ( 'NONE', #473, #648, #1142, .T. ) ;
#2453 = ORIENTED_EDGE ( 'NONE', *, *, #1019, .F. ) ;
#2454 = LINE ( 'NONE', #1245, #876 ) ;
#2455 = DIRECTION ( 'NONE',  ( 0.000000000000000000, 1.000000000000000000, -0.000000000000000000 ) ) ;
#2456 = VERTEX_POINT ( 'NONE', #1984 ) ;
#2457 = DIRECTION ( 'NONE',  ( -1.000000000000000000, -0.000000000000000000, -0.000000000000000000 ) ) ;
#2458 = CARTESIAN_POINT ( 'NONE',  ( 42.00000000000003553, 4.000000000000000000, 42.49999999999999289 ) ) ;
#2459 = AXIS2_PLACEMENT_3D ( 'NONE', #356, #1189, #1768 ) ;
#2460 = VERTEX_POINT ( 'NONE', #802 ) ;
#2461 = EDGE_CURVE ( 'NONE', #412, #348, #121, .T. ) ;
#2462 = EDGE_CURVE ( 'NONE', #246, #1545, #949, .T. ) ;
#2463 = EDGE_LOOP ( 'NONE', ( #1975, #926, #2573, #2510 ) ) ;
#2464 = DIRECTION ( 'NONE',  ( 1.000000000000000000, -0.000000000000000000, -0.000000000000000000 ) ) ;
#2465 = CARTESIAN_POINT ( 'NONE',  ( -42.59999999999995879, 34.10000000000001563, -35.45000000000001705 ) ) ;
#2466 = ORIENTED_EDGE ( 'NONE', *, *, #806, .T. ) ;
#2467 = EDGE_LOOP ( 'NONE', ( #479, #1306, #945, #405 ) ) ;
#2468 = DIRECTION ( 'NONE',  ( -0.000000000000000000, -0.000000000000000000, 1.000000000000000000 ) ) ;
#2469 = DIRECTION ( 'NONE',  ( -0.000000000000000000, -1.000000000000000000, -0.000000000000000000 ) ) ;
#2470 = ORIENTED_EDGE ( 'NONE', *, *, #1338, .F. ) ;
#2471 = EDGE_CURVE ( 'NONE', #70, #1457, #1624, .T. ) ;
#2472 = VERTEX_POINT ( 'NONE', #340 ) ;
#2473 = CARTESIAN_POINT ( 'NONE',  ( -45.99999999999995737, 7.000000000000000000, 23.40000000000006608 ) ) ;
#2474 = VECTOR ( 'NONE', #1993, 1000.000000000000000 ) ;
#2475 = LINE ( 'NONE', #428, #1067 ) ;
#2476 = ORIENTED_EDGE ( 'NONE', *, *, #261, .F. ) ;
#2477 = ORIENTED_EDGE ( 'NONE', *, *, #2437, .F. ) ;
#2478 = PLANE ( 'NONE',  #1288 ) ;
#2479 = AXIS2_PLACEMENT_3D ( 'NONE', #951, #490, #1576 ) ;
#2480 = DIRECTION ( 'NONE',  ( -1.000000000000000000, 0.000000000000000000, -8.260587980841946175E-17 ) ) ;
#2481 = LINE ( 'NONE', #681, #2137 ) ;
#2482 = EDGE_LOOP ( 'NONE', ( #2076, #1367, #596, #1953 ) ) ;
#2483 = EDGE_LOOP ( 'NONE', ( #1128, #815, #497, #1260 ) ) ;
#2484 = CIRCLE ( 'NONE', #1319, 2.000000000000001776 ) ;
#2485 = CARTESIAN_POINT ( 'NONE',  ( 42.00000000000004263, 4.127016653792584755, 34.50000000000000000 ) ) ;
#2486 = ORIENTED_EDGE ( 'NONE', *, *, #2629, .F. ) ;
#2487 = ORIENTED_EDGE ( 'NONE', *, *, #365, .T. ) ;
#2488 = CARTESIAN_POINT ( 'NONE',  ( -43.99999999999996447, 4.000000000000000000, -31.99999999999999289 ) ) ;
#2489 = AXIS2_PLACEMENT_3D ( 'NONE', #1680, #1060, #1889 ) ;
#2490 = AXIS2_PLACEMENT_3D ( 'NONE', #1636, #611, #2054 ) ;
#2491 = EDGE_CURVE ( 'NONE', #2657, #2654, #2659, .T. ) ;
#2492 = CARTESIAN_POINT ( 'NONE',  ( -41.99999999999996447, 39.00000000000000711, 39.49999999999998579 ) ) ;
#2493 = ORIENTED_EDGE ( 'NONE', *, *, #924, .F. ) ;
#2494 = ORIENTED_EDGE ( 'NONE', *, *, #1923, .T. ) ;
#2495 = CYLINDRICAL_SURFACE ( 'NONE', #2037, 4.000000000000003553 ) ;
#2496 = DIRECTION ( 'NONE',  ( 0.000000000000000000, 0.000000000000000000, 1.000000000000000000 ) ) ;
#2497 = CARTESIAN_POINT ( 'NONE',  ( 0.000000000000000000, 39.00000000000000711, 0.000000000000000000 ) ) ;
#2498 = ADVANCED_FACE ( 'NONE', ( #1792 ), #2619, .F. ) ;
#2499 = ORIENTED_EDGE ( 'NONE', *, *, #1883, .T. ) ;
#2500 = VERTEX_POINT ( 'NONE', #824 ) ;
#2501 = DIRECTION ( 'NONE',  ( 0.000000000000000000, -0.000000000000000000, -1.000000000000000000 ) ) ;
#2502 = DIRECTION ( 'NONE',  ( 0.000000000000000000, -1.000000000000000000, -0.000000000000000000 ) ) ;
#2503 = LINE ( 'NONE', #1027, #1922 ) ;
#2504 = ORIENTED_EDGE ( 'NONE', *, *, #1106, .T. ) ;
#2505 = ORIENTED_EDGE ( 'NONE', *, *, #789, .F. ) ;
#2506 = EDGE_CURVE ( 'NONE', #25, #439, #1899, .T. ) ;
#2507 = LINE ( 'NONE', #79, #1801 ) ;
#2508 = CARTESIAN_POINT ( 'NONE',  ( -45.99999999999995737, 7.000000000000000000, 26.40000000000006608 ) ) ;
#2509 = DIRECTION ( 'NONE',  ( -0.000000000000000000, -1.000000000000000000, -0.000000000000000000 ) ) ;
#2510 = ORIENTED_EDGE ( 'NONE', *, *, #2002, .T. ) ;
#2511 = DIRECTION ( 'NONE',  ( 1.000000000000000000, 0.000000000000000000, 0.000000000000000000 ) ) ;
#2512 = VECTOR ( 'NONE', #2035, 1000.000000000000000 ) ;
#2513 = EDGE_CURVE ( 'NONE', #1756, #1171, #198, .T. ) ;
#2514 = DIRECTION ( 'NONE',  ( -0.000000000000000000, 1.000000000000000000, -0.000000000000000000 ) ) ;
#2515 = DIRECTION ( 'NONE',  ( -0.000000000000000000, -1.000000000000000000, -0.000000000000000000 ) ) ;
#2516 = EDGE_LOOP ( 'NONE', ( #626, #2110, #99, #1919 ) ) ;
#2517 = ORIENTED_EDGE ( 'NONE', *, *, #846, .T. ) ;
#2518 = VECTOR ( 'NONE', #2632, 1000.000000000000000 ) ;
#2519 = DIRECTION ( 'NONE',  ( 0.000000000000000000, 0.000000000000000000, -1.000000000000000000 ) ) ;
#2520 = VECTOR ( 'NONE', #606, 1000.000000000000000 ) ;
#2521 = ORIENTED_EDGE ( 'NONE', *, *, #1153, .T. ) ;
#2522 = FACE_OUTER_BOUND ( 'NONE', #1491, .T. ) ;
#2523 = VECTOR ( 'NONE', #866, 1000.000000000000000 ) ;
#2524 = ADVANCED_FACE ( 'NONE', ( #2276 ), #854, .F. ) ;
#2525 = CARTESIAN_POINT ( 'NONE',  ( -41.99999999999996447, 8.000000000000000000, 33.49999999999998579 ) ) ;
#2526 = ORIENTED_EDGE ( 'NONE', *, *, #1177, .T. ) ;
#2527 = LINE ( 'NONE', #1536, #698 ) ;
#2528 = AXIS2_PLACEMENT_3D ( 'NONE', #1169, #1997, #735 ) ;
#2529 = EDGE_CURVE ( 'NONE', #938, #277, #36, .T. ) ;
#2530 = CARTESIAN_POINT ( 'NONE',  ( 0.000000000000000000, 39.00000000000000711, 34.50000000000000000 ) ) ;
#2531 = VECTOR ( 'NONE', #617, 1000.000000000000000 ) ;
#2532 = VERTEX_POINT ( 'NONE', #226 ) ;
#2533 = EDGE_LOOP ( 'NONE', ( #1035, #271, #1652, #537 ) ) ;
#2534 = FACE_OUTER_BOUND ( 'NONE', #764, .T. ) ;
#2535 = VECTOR ( 'NONE', #2302, 1000.000000000000000 ) ;
#2536 = DIRECTION ( 'NONE',  ( 3.942553354492744024E-16, -0.000000000000000000, 1.000000000000000000 ) ) ;
#2537 = EDGE_LOOP ( 'NONE', ( #2103, #1663 ) ) ;
#2538 = CARTESIAN_POINT ( 'NONE',  ( 42.00000000000004263, 8.000000000000000000, -33.49999999999999289 ) ) ;
#2539 = DIRECTION ( 'NONE',  ( 1.000000000000000000, 0.000000000000000000, -6.938893903907228378E-17 ) ) ;
#2540 = ORIENTED_EDGE ( 'NONE', *, *, #2087, .F. ) ;
#2541 = DIRECTION ( 'NONE',  ( -0.000000000000000000, -1.000000000000000000, -0.000000000000000000 ) ) ;
#2542 = EDGE_CURVE ( 'NONE', #2601, #2660, #2503, .T. ) ;
#2543 = ORIENTED_EDGE ( 'NONE', *, *, #1948, .F. ) ;
#2544 = VECTOR ( 'NONE', #394, 1000.000000000000000 ) ;
#2545 = CARTESIAN_POINT ( 'NONE',  ( 46.00000000000004263, 25.40000000000000568, -37.00000000000000000 ) ) ;
#2546 = EDGE_CURVE ( 'NONE', #1723, #1671, #187, .T. ) ;
#2547 = EDGE_LOOP ( 'NONE', ( #2010, #816 ) ) ;
#2548 = DIRECTION ( 'NONE',  ( 0.000000000000000000, 0.000000000000000000, 1.000000000000000000 ) ) ;
#2549 = FACE_OUTER_BOUND ( 'NONE', #170, .T. ) ;
#2550 = VERTEX_POINT ( 'NONE', #1455 ) ;
#2551 = DIRECTION ( 'NONE',  ( -1.000000000000000000, 0.000000000000000000, -6.938893903907228378E-17 ) ) ;
#2552 = VERTEX_POINT ( 'NONE', #1468 ) ;
#2553 = LINE ( 'NONE', #1078, #1472 ) ;
#2554 = ORIENTED_EDGE ( 'NONE', *, *, #2147, .T. ) ;
#2555 = EDGE_CURVE ( 'NONE', #1535, #375, #647, .T. ) ;
#2556 = CARTESIAN_POINT ( 'NONE',  ( -42.59999999999995879, 34.10000000000001563, 35.45000000000001705 ) ) ;
#2557 = VECTOR ( 'NONE', #1193, 1000.000000000000000 ) ;
#2558 = ORIENTED_EDGE ( 'NONE', *, *, #2008, .T. ) ;
#2559 = DIRECTION ( 'NONE',  ( 0.000000000000000000, 0.000000000000000000, -1.000000000000000000 ) ) ;
#2560 = CARTESIAN_POINT ( 'NONE',  ( -46.00000000000004263, 37.20000000000000284, 39.99999999999997158 ) ) ;
#2561 = ORIENTED_EDGE ( 'NONE', *, *, #380, .T. ) ;
#2562 = LINE ( 'NONE', #2404, #1310 ) ;
#2563 = VECTOR ( 'NONE', #6, 1000.000000000000000 ) ;
#2564 = CARTESIAN_POINT ( 'NONE',  ( 46.00000000000004263, 4.000000000000000000, 26.40000000000006608 ) ) ;
#2565 = AXIS2_PLACEMENT_3D ( 'NONE', #274, #1103, #1266 ) ;
#2566 = VECTOR ( 'NONE', #568, 1000.000000000000000 ) ;
#2567 = EDGE_CURVE ( 'NONE', #267, #689, #1843, .T. ) ;
#2568 = VECTOR ( 'NONE', #2441, 1000.000000000000000 ) ;
#2569 = ORIENTED_EDGE ( 'NONE', *, *, #806, .F. ) ;
#2570 = CARTESIAN_POINT ( 'NONE',  ( 0.000000000000000000, 7.000000000000000000, 0.000000000000000000 ) ) ;
#2571 = ORIENTED_EDGE ( 'NONE', *, *, #291, .T. ) ;
#2572 = CARTESIAN_POINT ( 'NONE',  ( 44.00000000000004263, 0.000000000000000000, 32.00000000000005684 ) ) ;
#2573 = ORIENTED_EDGE ( 'NONE', *, *, #232, .T. ) ;
#2574 = DIRECTION ( 'NONE',  ( 0.000000000000000000, 0.000000000000000000, 1.000000000000000000 ) ) ;
#2575 = EDGE_CURVE ( 'NONE', #1421, #2064, #2681, .T. ) ;
#2576 = DIRECTION ( 'NONE',  ( 0.000000000000000000, 0.000000000000000000, -1.000000000000000000 ) ) ;
#2577 = CARTESIAN_POINT ( 'NONE',  ( -49.99999999999996447, 34.10000000000001563, 35.45000000000001705 ) ) ;
#2578 = VERTEX_POINT ( 'NONE', #814 ) ;
#2579 = DIRECTION ( 'NONE',  ( -0.000000000000000000, -1.000000000000000000, -0.000000000000000000 ) ) ;
#2580 = DIRECTION ( 'NONE',  ( 0.000000000000000000, 0.000000000000000000, -1.000000000000000000 ) ) ;
#2581 = CIRCLE ( 'NONE', #2108, 1.500000000000001332 ) ;
#2582 = EDGE_CURVE ( 'NONE', #648, #2304, #1867, .T. ) ;
#2583 = ORIENTED_EDGE ( 'NONE', *, *, #2446, .F. ) ;
#2584 = LINE ( 'NONE', #943, #1702 ) ;
#2585 = CARTESIAN_POINT ( 'NONE',  ( 46.00000000000004263, 7.000000000000000000, 23.40000000000006608 ) ) ;
#2586 = ORIENTED_EDGE ( 'NONE', *, *, #2452, .F. ) ;
#2587 = LINE ( 'NONE', #1926, #2408 ) ;
#2588 = ORIENTED_EDGE ( 'NONE', *, *, #207, .F. ) ;
#2589 = PLANE ( 'NONE',  #1758 ) ;
#2590 = CARTESIAN_POINT ( 'NONE',  ( 44.00000000000004263, 4.000000000000000000, 28.00000000000005329 ) ) ;
#2591 = DIRECTION ( 'NONE',  ( -1.000000000000000000, 0.000000000000000000, 2.365532012695646217E-16 ) ) ;
#2592 = CYLINDRICAL_SURFACE ( 'NONE', #363, 1.500000000000001332 ) ;
#2593 = VERTEX_POINT ( 'NONE', #2492 ) ;
#2594 = DIRECTION ( 'NONE',  ( -0.000000000000000000, -1.000000000000000000, 0.000000000000000000 ) ) ;
#2595 = CARTESIAN_POINT ( 'NONE',  ( -42.59999999999995879, 0.000000000000000000, 0.000000000000000000 ) ) ;
#2596 = EDGE_CURVE ( 'NONE', #1635, #1723, #2475, .T. ) ;
#2597 = ORIENTED_EDGE ( 'NONE', *, *, #2179, .F. ) ;
#2598 = DIRECTION ( 'NONE',  ( 0.000000000000000000, 0.000000000000000000, 1.000000000000000000 ) ) ;
#2599 = CYLINDRICAL_SURFACE ( 'NONE', #1797, 1.500000000000001332 ) ;
#2600 = EDGE_CURVE ( 'NONE', #1171, #2309, #415, .T. ) ;
#2601 = VERTEX_POINT ( 'NONE', #210 ) ;
#2602 = FACE_OUTER_BOUND ( 'NONE', #1986, .T. ) ;
#2603 = CARTESIAN_POINT ( 'NONE',  ( 42.00000000000004263, 39.00000000000000711, 0.000000000000000000 ) ) ;
#2604 = PLANE ( 'NONE',  #585 ) ;
#2605 = DIRECTION ( 'NONE',  ( -1.000000000000000000, 0.000000000000000000, 0.000000000000000000 ) ) ;
#2606 = ORIENTED_EDGE ( 'NONE', *, *, #820, .T. ) ;
#2607 = DIRECTION ( 'NONE',  ( -8.260587980841946175E-17, 0.000000000000000000, -1.000000000000000000 ) ) ;
#2608 = CARTESIAN_POINT ( 'NONE',  ( 46.00000000000004263, 25.40000000000000568, 40.00000000000000000 ) ) ;
#2609 = DIRECTION ( 'NONE',  ( -1.000000000000000000, -0.000000000000000000, 3.942553354492744024E-16 ) ) ;
#2610 = DIRECTION ( 'NONE',  ( 8.260587980841947408E-17, 0.000000000000000000, 1.000000000000000000 ) ) ;
#2611 = EDGE_CURVE ( 'NONE', #1938, #280, #1223, .T. ) ;
#2612 = CARTESIAN_POINT ( 'NONE',  ( 46.00000000000004263, 34.10000000000001563, 38.50000000000000000 ) ) ;
#2613 = VECTOR ( 'NONE', #2093, 1000.000000000000000 ) ;
#2614 = ADVANCED_FACE ( 'NONE', ( #1633 ), #1272, .F. ) ;
#2615 = EDGE_LOOP ( 'NONE', ( #1619, #1555, #2643, #1071 ) ) ;
#2616 = CARTESIAN_POINT ( 'NONE',  ( 46.00000000000004263, 34.40000000000000568, -38.50000000000000000 ) ) ;
#2617 = LINE ( 'NONE', #1790, #1228 ) ;
#2618 = LINE ( 'NONE', #1983, #666 ) ;
#2619 = CYLINDRICAL_SURFACE ( 'NONE', #2095, 2.000000000000001776 ) ;
#2620 = VERTEX_POINT ( 'NONE', #9 ) ;
#2621 = DIRECTION ( 'NONE',  ( 0.000000000000000000, 1.000000000000000000, -0.000000000000000000 ) ) ;
#2622 = CARTESIAN_POINT ( 'NONE',  ( -41.99999999999996447, 39.00000000000000711, -42.50000000000000000 ) ) ;
#2623 = CARTESIAN_POINT ( 'NONE',  ( -45.99999999999995737, 7.000000000000000000, 26.40000000000006608 ) ) ;
#2624 = DIRECTION ( 'NONE',  ( -0.000000000000000000, -1.000000000000000000, -0.000000000000000000 ) ) ;
#2625 = AXIS2_PLACEMENT_3D ( 'NONE', #446, #268, #690 ) ;
#2626 = AXIS2_PLACEMENT_3D ( 'NONE', #393, #981, #2043 ) ;
#2627 = AXIS2_PLACEMENT_3D ( 'NONE', #1094, #48, #1759 ) ;
#2628 = DIRECTION ( 'NONE',  ( 0.000000000000000000, -0.000000000000000000, 1.000000000000000000 ) ) ;
#2629 = EDGE_CURVE ( 'NONE', #1457, #1625, #1431, .T. ) ;
#2630 = VERTEX_POINT ( 'NONE', #2262 ) ;
#2631 = LINE ( 'NONE', #776, #1065 ) ;
#2632 = DIRECTION ( 'NONE',  ( 0.000000000000000000, 1.000000000000000000, 0.000000000000000000 ) ) ;
#2633 = CARTESIAN_POINT ( 'NONE',  ( 46.00000000000004263, 34.40000000000000568, -37.00000000000000000 ) ) ;
#2634 = CARTESIAN_POINT ( 'NONE',  ( -43.99999999999996447, 4.000000000000000000, 28.00000000000003197 ) ) ;
#2635 = ORIENTED_EDGE ( 'NONE', *, *, #1474, .F. ) ;
#2636 = CARTESIAN_POINT ( 'NONE',  ( -41.99999999999996447, 4.000000000000000000, -42.50000000000000000 ) ) ;
#2637 = VECTOR ( 'NONE', #1098, 1000.000000000000000 ) ;
#2638 = DIRECTION ( 'NONE',  ( 8.260587980841946175E-17, 0.000000000000000000, -1.000000000000000000 ) ) ;
#2639 = EDGE_CURVE ( 'NONE', #2391, #1527, #403, .T. ) ;
#2640 = CARTESIAN_POINT ( 'NONE',  ( 46.00000000000004263, 25.40000000000000568, 38.50000000000000000 ) ) ;
#2641 = LINE ( 'NONE', #1150, #531 ) ;
#2642 = DIRECTION ( 'NONE',  ( 0.000000000000000000, 0.000000000000000000, 1.000000000000000000 ) ) ;
#2643 = ORIENTED_EDGE ( 'NONE', *, *, #1001, .T. ) ;
#2644 = PRODUCT_RELATED_PRODUCT_CATEGORY ( 'part', '', ( #2141 ) ) ;
#2645 = PLANE ( 'NONE',  #2024 ) ;
#2646 = DIRECTION ( 'NONE',  ( 0.000000000000000000, 1.000000000000000000, 0.000000000000000000 ) ) ;
#2647 = CARTESIAN_POINT ( 'NONE',  ( 49.99999999999996447, 34.10000000000001563, 35.45000000000001705 ) ) ;
#2648 = ORIENTED_EDGE ( 'NONE', *, *, #2410, .T. ) ;
#2649 = PLANE ( 'NONE',  #767 ) ;
#2650 = CARTESIAN_POINT ( 'NONE',  ( 44.00000000000004263, 4.000000000000000000, 28.00000000000005329 ) ) ;
#2651 = CIRCLE ( 'NONE', #1264, 1.500000000000001332 ) ;
#2652 = EDGE_CURVE ( 'NONE', #1148, #45, #241, .T. ) ;
#2653 = CARTESIAN_POINT ( 'NONE',  ( -43.99999999999996447, 0.000000000000000000, -31.99999999999999289 ) ) ;
#2654 = VERTEX_POINT ( 'NONE', #1081 ) ;
#2655 = ADVANCED_FACE ( 'NONE', ( #1911, #674 ), #1123, .F. ) ;
#2656 = VECTOR ( 'NONE', #1015, 1000.000000000000000 ) ;
#2657 = VERTEX_POINT ( 'NONE', #1312 ) ;
#2658 = DIRECTION ( 'NONE',  ( 0.000000000000000000, 0.000000000000000000, -1.000000000000000000 ) ) ;
#2659 = LINE ( 'NONE', #1170, #1404 ) ;
#2660 = VERTEX_POINT ( 'NONE', #1554 ) ;
#2661 = CARTESIAN_POINT ( 'NONE',  ( -46.00000000000004263, 25.40000000000000568, -40.00000000000000000 ) ) ;
#2662 = EDGE_CURVE ( 'NONE', #1730, #1844, #551, .T. ) ;
#2663 = LINE ( 'NONE', #1251, #2544 ) ;
#2664 = VECTOR ( 'NONE', #2294, 1000.000000000000000 ) ;
#2665 = VERTEX_POINT ( 'NONE', #102 ) ;
#2666 = EDGE_CURVE ( 'NONE', #1730, #1506, #2587, .T. ) ;
#2667 = CIRCLE ( 'NONE', #1488, 1.500000000000001332 ) ;
#2668 = VECTOR ( 'NONE', #1804, 1000.000000000000000 ) ;
#2669 = ORIENTED_EDGE ( 'NONE', *, *, #426, .F. ) ;
#2670 = CARTESIAN_POINT ( 'NONE',  ( 42.00000000000004263, 39.00000000000000711, 0.000000000000000000 ) ) ;
#2671 = CARTESIAN_POINT ( 'NONE',  ( -41.99999999999996447, 39.00000000000000711, 0.000000000000000000 ) ) ;
#2672 = VERTEX_POINT ( 'NONE', #2572 ) ;
#2673 = ORIENTED_EDGE ( 'NONE', *, *, #714, .T. ) ;
#2674 = CARTESIAN_POINT ( 'NONE',  ( 46.00000000000004263, 39.00000000000000711, 38.50000000000000000 ) ) ;
#2675 = PLANE ( 'NONE',  #116 ) ;
#2676 = AXIS2_PLACEMENT_3D ( 'NONE', #2268, #2638, #2480 ) ;
#2677 = EDGE_CURVE ( 'NONE', #243, #2654, #671, .T. ) ;
#2678 = ORIENTED_EDGE ( 'NONE', *, *, #1481, .T. ) ;
#2679 = EDGE_LOOP ( 'NONE', ( #2208, #1432, #847, #2340 ) ) ;
#2680 = LINE ( 'NONE', #1430, #670 ) ;
#2681 = LINE ( 'NONE', #1259, #1713 ) ;
#2682 = EDGE_CURVE ( 'NONE', #1096, #1399, #68, .T. ) ;
#2683 = ORIENTED_EDGE ( 'NONE', *, *, #607, .F. ) ;
#2684 = ORIENTED_EDGE ( 'NONE', *, *, #1338, .T. ) ;
#2685 = FACE_OUTER_BOUND ( 'NONE', #780, .T. ) ;
#2686 = PLANE ( 'NONE',  #1164 ) ;
#2687 = ORIENTED_EDGE ( 'NONE', *, *, #452, .T. ) ;
#2688 = VECTOR ( 'NONE', #1551, 1000.000000000000000 ) ;
ENDSEC;
END-ISO-10303-21;
