# Supplementary material for: Application of 3D Printing Technology to Produce Hippocampal Customized Guide Cannulas
Source: eNeuro. 2022 Sep 27;9(5):ENEURO.0099-22.2022. doi: 10.1523/ENEURO.0099-22.2022 (PMC9522464; doi:10.1523/ENEURO.0099-22.2022)
Supplement: Figure 2-1 — *.Stl files, *.STEP files, and technical drawings. Download Figure 2-1, ZIP file. [file enu-eN-MNT-0099-22-s02.zip › STEP/Multitool support.STEP]

ISO-10303-21;
HEADER;
FILE_DESCRIPTION (( 'STEP AP214' ),
    '1' );
FILE_NAME ('Multitool support.STEP',
    '2022-07-14T14:31:03',
    ( '' ),
    ( '' ),
    'SwSTEP 2.0',
    'SolidWorks 2019',
    '' );
FILE_SCHEMA (( 'AUTOMOTIVE_DESIGN' ));
ENDSEC;

DATA;
#1 = CARTESIAN_POINT ( 'NONE',  ( 60.00000000000000000, 39.59840425597531066, -96.99999999999998579 ) ) ;
#2 = AXIS2_PLACEMENT_3D ( 'NONE', #5281, #7551, #3422 ) ;
#3 = DIRECTION ( 'NONE',  ( 0.000000000000000000, -1.000000000000000000, 0.000000000000000000 ) ) ;
#4 = DIRECTION ( 'NONE',  ( 0.000000000000000000, -6.343782590056808474E-16, -1.000000000000000000 ) ) ;
#5 = CARTESIAN_POINT ( 'NONE',  ( 18.70386113195431932, 3.959096721125610951, -105.0852839356289365 ) ) ;
#6 = CARTESIAN_POINT ( 'NONE',  ( 71.06250000106737730, 24.18918966410838323, -18.05596829247206614 ) ) ;
#7 = CARTESIAN_POINT ( 'NONE',  ( 24.62822463900568692, 6.011653006933940446, -72.54519458202044291 ) ) ;
#8 = EDGE_CURVE ( 'NONE', #675, #2572, #8320, .T. ) ;
#9 = EDGE_LOOP ( 'NONE', ( #2590, #8192, #3383, #39, #4285, #3470 ) ) ;
#10 = AXIS2_PLACEMENT_3D ( 'NONE', #3482, #3646, #5232 ) ;
#11 = ADVANCED_FACE ( 'NONE', ( #1714 ), #3308, .T. ) ;
#12 = CARTESIAN_POINT ( 'NONE',  ( 21.33567427222775237, 25.59591794226542660, -101.4480023213786950 ) ) ;
#13 = AXIS2_PLACEMENT_3D ( 'NONE', #1078, #6854, #6802 ) ;
#14 = CARTESIAN_POINT ( 'NONE',  ( 57.99999999999999289, 3.583801512904337017, -49.78999999999997783 ) ) ;
#15 = CARTESIAN_POINT ( 'NONE',  ( -0.5156961239754853654, 25.48609399532768549, -93.90498091125748203 ) ) ;
#16 = CARTESIAN_POINT ( 'NONE',  ( 22.95659053304718000, 32.80471030869606608, -92.99999999999998579 ) ) ;
#17 = CIRCLE ( 'NONE', #1387, 4.000000000000001776 ) ;
#18 = LINE ( 'NONE', #8040, #8345 ) ;
#19 = DIRECTION ( 'NONE',  ( -0.5000000000000029976, -0.000000000000000000, -0.8660254037844369313 ) ) ;
#20 = CARTESIAN_POINT ( 'NONE',  ( 79.63935714164985313, 16.98777062038051966, -87.71337181848269893 ) ) ;
#21 = EDGE_CURVE ( 'NONE', #2913, #1298, #10305, .T. ) ;
#22 = EDGE_CURVE ( 'NONE', #7085, #5878, #7817, .T. ) ;
#23 = CARTESIAN_POINT ( 'NONE',  ( 65.00000000000000000, 15.00000000000000000, -99.99999999999998579 ) ) ;
#24 = ORIENTED_EDGE ( 'NONE', *, *, #7276, .T. ) ;
#25 = CARTESIAN_POINT ( 'NONE',  ( 18.86344956413537943, 7.115210042945498081, -105.2580836702647105 ) ) ;
#26 = CARTESIAN_POINT ( 'NONE',  ( 37.75490903754597838, 23.65343982760336772, -96.33748561264839338 ) ) ;
#27 = VERTEX_POINT ( 'NONE', #2567 ) ;
#28 = VERTEX_POINT ( 'NONE', #914 ) ;
#29 = ORIENTED_EDGE ( 'NONE', *, *, #8310, .F. ) ;
#30 = CARTESIAN_POINT ( 'NONE',  ( 17.17944947177563009, 19.49999999999743494, -87.99999999999998579 ) ) ;
#31 = CARTESIAN_POINT ( 'NONE',  ( 5.000000000000000888, 20.00000000000000000, 0.000000000000000000 ) ) ;
#32 = CARTESIAN_POINT ( 'NONE',  ( 53.99610425935493652, 3.174527493463038752, -69.41499259152986667 ) ) ;
#33 = DIRECTION ( 'NONE',  ( 1.000000000000000000, 0.000000000000000000, 0.000000000000000000 ) ) ;
#34 = CARTESIAN_POINT ( 'NONE',  ( 48.86883649111743466, 24.72057362020688132, -94.44307663779328266 ) ) ;
#35 = CARTESIAN_POINT ( 'NONE',  ( 38.50000000000000000, 3.583801512904329467, -20.00000000000000711 ) ) ;
#36 = VERTEX_POINT ( 'NONE', #9822 ) ;
#37 = CARTESIAN_POINT ( 'NONE',  ( 40.00000000000000000, 40.00000000000000000, -96.49999999999998579 ) ) ;
#38 = CARTESIAN_POINT ( 'NONE',  ( 49.50000000000001421, 14.87533784030565087, 0.000000000000000000 ) ) ;
#39 = ORIENTED_EDGE ( 'NONE', *, *, #9730, .T. ) ;
#40 = ORIENTED_EDGE ( 'NONE', *, *, #1193, .F. ) ;
#41 = CARTESIAN_POINT ( 'NONE',  ( 16.00000000000000000, 35.20889288029874109, -97.00344160168421581 ) ) ;
#42 = AXIS2_PLACEMENT_3D ( 'NONE', #1712, #8231, #965 ) ;
#43 = EDGE_CURVE ( 'NONE', #10064, #7009, #3956, .T. ) ;
#44 = DIRECTION ( 'NONE',  ( 0.000000000000000000, 0.000000000000000000, -1.000000000000000000 ) ) ;
#45 = CYLINDRICAL_SURFACE ( 'NONE', #9267, 2.000000000000001776 ) ;
#46 = CARTESIAN_POINT ( 'NONE',  ( 32.00642010746103949, 6.144611587308825840, -77.27827725629461497 ) ) ;
#47 = EDGE_CURVE ( 'NONE', #1727, #1466, #10172, .T. ) ;
#48 = CARTESIAN_POINT ( 'NONE',  ( 60.00000000000000000, 15.00000000000000000, -84.38083151964684703 ) ) ;
#49 = AXIS2_PLACEMENT_3D ( 'NONE', #6346, #1429, #9536 ) ;
#50 = CARTESIAN_POINT ( 'NONE',  ( 56.87499999999999289, 6.364875945565210635, -33.00000000000000000 ) ) ;
#51 = EDGE_CURVE ( 'NONE', #5225, #2031, #4100, .T. ) ;
#52 = CARTESIAN_POINT ( 'NONE',  ( 60.00000000000000000, 39.59840425597531066, -100.0000000000000000 ) ) ;
#53 = AXIS2_PLACEMENT_3D ( 'NONE', #4234, #8962, #44 ) ;
#54 = CARTESIAN_POINT ( 'NONE',  ( 57.99999999999999289, 3.583801512904337017, -47.78999999999996362 ) ) ;
#55 = CARTESIAN_POINT ( 'NONE',  ( 40.00000000000000000, 38.00000000000000000, -18.00000000000000000 ) ) ;
#56 = CARTESIAN_POINT ( 'NONE',  ( 70.00000000000000000, 16.00000000000000000, -70.99999999999998579 ) ) ;
#57 = CARTESIAN_POINT ( 'NONE',  ( 79.48079312083031311, 35.20889288029873399, -95.99999999999998579 ) ) ;
#58 = CARTESIAN_POINT ( 'NONE',  ( 50.39211563121330073, 25.72536157287001402, -94.50875935964805308 ) ) ;
#59 = CARTESIAN_POINT ( 'NONE',  ( 20.96895786733535516, 15.95920904409914698, -102.3468331207843391 ) ) ;
#60 = ADVANCED_FACE ( 'NONE', ( #6433, #9619 ), #10469, .T. ) ;
#61 = CARTESIAN_POINT ( 'NONE',  ( 60.00000000000000000, 39.20889288029873399, -97.00344160168421581 ) ) ;
#62 = LINE ( 'NONE', #6801, #1547 ) ;
#63 = CARTESIAN_POINT ( 'NONE',  ( 0.000000000000000000, 11.00000000000000000, -17.99999999999998934 ) ) ;
#64 = AXIS2_PLACEMENT_3D ( 'NONE', #8880, #8780, #9614 ) ;
#65 = CARTESIAN_POINT ( 'NONE',  ( 59.47621903668816401, 35.04704965092673064, -93.11370142899599500 ) ) ;
#66 = DIRECTION ( 'NONE',  ( -0.000000000000000000, 1.261617073437678048E-15, 1.000000000000000000 ) ) ;
#67 = CARTESIAN_POINT ( 'NONE',  ( 80.00000000000000000, 16.16865430292913430, -89.81966011250104032 ) ) ;
#68 = DIRECTION ( 'NONE',  ( 1.000000000000000000, 0.000000000000000000, 0.000000000000000000 ) ) ;
#69 = ORIENTED_EDGE ( 'NONE', *, *, #9615, .F. ) ;
#70 = CARTESIAN_POINT ( 'NONE',  ( 0.000000000000000000, 17.78822969588058811, -12.70587835359433271 ) ) ;
#71 = ORIENTED_EDGE ( 'NONE', *, *, #446, .T. ) ;
#72 = LINE ( 'NONE', #2519, #2047 ) ;
#73 = CARTESIAN_POINT ( 'NONE',  ( 44.93124952315370990, 24.25359424793860441, -96.40023816432184844 ) ) ;
#74 = ORIENTED_EDGE ( 'NONE', *, *, #8497, .F. ) ;
#75 = VERTEX_POINT ( 'NONE', #9669 ) ;
#76 = AXIS2_PLACEMENT_3D ( 'NONE', #2006, #5977, #9216 ) ;
#77 = EDGE_CURVE ( 'NONE', #7959, #10234, #10440, .T. ) ;
#78 = VERTEX_POINT ( 'NONE', #6485 ) ;
#79 = CARTESIAN_POINT ( 'NONE',  ( 25.46179438263010653, 6.021371077476929123, -74.12312939026330127 ) ) ;
#80 = EDGE_CURVE ( 'NONE', #5754, #9662, #4423, .T. ) ;
#81 = DIRECTION ( 'NONE',  ( 0.000000000000000000, 0.000000000000000000, -1.000000000000000000 ) ) ;
#82 = CARTESIAN_POINT ( 'NONE',  ( 56.60464634167288978, 6.263795912021791423, -68.35268360410339028 ) ) ;
#83 = LINE ( 'NONE', #6550, #9637 ) ;
#84 = LINE ( 'NONE', #8951, #8665 ) ;
#85 = CARTESIAN_POINT ( 'NONE',  ( 17.54082508705298693, 34.00198114577754893, -93.58979691249972177 ) ) ;
#86 = ORIENTED_EDGE ( 'NONE', *, *, #7998, .F. ) ;
#87 = LINE ( 'NONE', #6556, #7096 ) ;
#88 = ADVANCED_FACE ( 'NONE', ( #7591 ), #8449, .T. ) ;
#89 = CARTESIAN_POINT ( 'NONE',  ( 34.28130925201796941, 5.813466520544754879, -74.99999999923767291 ) ) ;
#90 = ORIENTED_EDGE ( 'NONE', *, *, #1057, .F. ) ;
#91 = ORIENTED_EDGE ( 'NONE', *, *, #8028, .T. ) ;
#92 = CARTESIAN_POINT ( 'NONE',  ( 60.00000000000000000, 32.20889288029873399, -106.0000000000000000 ) ) ;
#93 = B_SPLINE_CURVE_WITH_KNOTS ( 'NONE', 3,
 ( #1148, #8300, #9994, #5068, #4439, #9152 ),
 .UNSPECIFIED., .F., .F.,
 ( 4, 2, 4 ),
 ( 0.000000000000000000, 0.0006459971002757043407, 0.001291994200551408681 ),
 .UNSPECIFIED. ) ;
#94 = CARTESIAN_POINT ( 'NONE',  ( 59.83404577921646705, 3.591491285825343382, -105.4924363446968130 ) ) ;
#95 = AXIS2_PLACEMENT_3D ( 'NONE', #10474, #8191, #5647 ) ;
#96 = CARTESIAN_POINT ( 'NONE',  ( 46.83119168018227185, 21.41104595281711553, -92.81321788883762736 ) ) ;
#97 = CARTESIAN_POINT ( 'NONE',  ( 27.23299663763492617, 6.002508392183034225, -75.37234309351505601 ) ) ;
#98 = CARTESIAN_POINT ( 'NONE',  ( 2.441068818678165719, 20.28353167398503487, -90.81921606775721045 ) ) ;
#99 = CARTESIAN_POINT ( 'NONE',  ( 63.32287688350583466, 34.68250008939176610, -102.8822436205169026 ) ) ;
#100 = DIRECTION ( 'NONE',  ( -0.000000000000000000, 1.000000000000000000, -0.000000000000000000 ) ) ;
#101 = DIRECTION ( 'NONE',  ( 1.000000000000000000, -0.000000000000000000, -0.000000000000000000 ) ) ;
#102 = CARTESIAN_POINT ( 'NONE',  ( 60.00000000000000000, 39.09064066937880710, -100.0759308620831689 ) ) ;
#103 = CARTESIAN_POINT ( 'NONE',  ( 41.50000000000000000, 13.04504057306444054, -18.00000000000000000 ) ) ;
#104 = CARTESIAN_POINT ( 'NONE',  ( 59.99999999999999289, 11.00000000000000000, -22.99999999999997868 ) ) ;
#105 = DIRECTION ( 'NONE',  ( -1.000000000000000000, 0.000000000000000000, 0.000000000000000000 ) ) ;
#106 = DIRECTION ( 'NONE',  ( -8.462065736472231082E-17, 0.000000000000000000, 1.000000000000000000 ) ) ;
#107 = LINE ( 'NONE', #9871, #2522 ) ;
#108 = CIRCLE ( 'NONE', #8769, 10.00000000000000178 ) ;
#109 = EDGE_CURVE ( 'NONE', #9101, #7389, #7809, .T. ) ;
#110 = FACE_OUTER_BOUND ( 'NONE', #2952, .T. ) ;
#111 = CARTESIAN_POINT ( 'NONE',  ( 77.14285714285712459, 20.65720344118214769, -96.81820223473872034 ) ) ;
#112 = CARTESIAN_POINT ( 'NONE',  ( -3.821611180062160606, 27.10742336024770438, -93.41886499208104055 ) ) ;
#113 = CARTESIAN_POINT ( 'NONE',  ( 22.96077892381623897, 9.741279817650427830, -103.7896025235570505 ) ) ;
#114 = ADVANCED_FACE ( 'NONE', ( #221 ), #1184, .T. ) ;
#115 = CARTESIAN_POINT ( 'NONE',  ( 47.37608843939288050, 3.165832664855969814, -74.71961087748330499 ) ) ;
#116 = CARTESIAN_POINT ( 'NONE',  ( 59.09608055945971472, 32.77731329956212392, -93.00000000000000000 ) ) ;
#117 = CARTESIAN_POINT ( 'NONE',  ( 60.09676295467619411, 35.12247467481773100, -95.27245037723744758 ) ) ;
#118 = LINE ( 'NONE', #1773, #10444 ) ;
#119 = ORIENTED_EDGE ( 'NONE', *, *, #1463, .F. ) ;
#120 = CARTESIAN_POINT ( 'NONE',  ( 0.000000000000000000, 25.00000000000000000, -9.000000000000000000 ) ) ;
#121 = ORIENTED_EDGE ( 'NONE', *, *, #2864, .F. ) ;
#122 = CARTESIAN_POINT ( 'NONE',  ( 59.32180956954372419, 39.15424234229176648, -98.90465708381766774 ) ) ;
#123 = CARTESIAN_POINT ( 'NONE',  ( 37.69071434611655036, 23.66229867959210509, -96.33856938753004329 ) ) ;
#124 = ORIENTED_EDGE ( 'NONE', *, *, #348, .T. ) ;
#125 = ORIENTED_EDGE ( 'NONE', *, *, #796, .T. ) ;
#126 = ORIENTED_EDGE ( 'NONE', *, *, #6958, .F. ) ;
#127 = CARTESIAN_POINT ( 'NONE',  ( 18.22807441348959046, 18.88535637304127235, -92.66078957379180281 ) ) ;
#128 = LINE ( 'NONE', #9843, #7514 ) ;
#129 = CARTESIAN_POINT ( 'NONE',  ( 46.50000000000000711, 7.000000000000000000, -23.00000000000000000 ) ) ;
#130 = CARTESIAN_POINT ( 'NONE',  ( 25.00000000000001066, 15.00000000000000000, -22.99999999999997868 ) ) ;
#131 = DIRECTION ( 'NONE',  ( 0.000000000000000000, 1.000000000000000000, -0.000000000000000000 ) ) ;
#132 = CARTESIAN_POINT ( 'NONE',  ( 20.45481365408130259, 35.47311354440548570, -93.15955787189589898 ) ) ;
#133 = VERTEX_POINT ( 'NONE', #7485 ) ;
#134 = ADVANCED_FACE ( 'NONE', ( #2618 ), #5110, .F. ) ;
#135 = VECTOR ( 'NONE', #2042, 1000.000000000000000 ) ;
#136 = VECTOR ( 'NONE', #6310, 1000.000000000000000 ) ;
#137 = EDGE_CURVE ( 'NONE', #1143, #9266, #9244, .T. ) ;
#138 = CARTESIAN_POINT ( 'NONE',  ( 79.89103683049086158, 16.10708205968846585, -86.47786967726366925 ) ) ;
#139 = CARTESIAN_POINT ( 'NONE',  ( 53.48134051605724437, 60.00000000000000000, -99.99999999999998579 ) ) ;
#140 = VERTEX_POINT ( 'NONE', #5894 ) ;
#141 = ORIENTED_EDGE ( 'NONE', *, *, #3258, .T. ) ;
#142 = CARTESIAN_POINT ( 'NONE',  ( 45.00000000000000000, 6.000000000000000000, -33.00000000000000000 ) ) ;
#143 = VECTOR ( 'NONE', #9903, 1000.000000000000000 ) ;
#144 = AXIS2_PLACEMENT_3D ( 'NONE', #6674, #8263, #3606 ) ;
#145 = CARTESIAN_POINT ( 'NONE',  ( 53.36350793023409267, 5.666889211250572878, -72.98132110858657029 ) ) ;
#146 = AXIS2_PLACEMENT_3D ( 'NONE', #9270, #2169, #5240 ) ;
#147 = EDGE_CURVE ( 'NONE', #6942, #5558, #2729, .T. ) ;
#148 = CYLINDRICAL_SURFACE ( 'NONE', #3851, 3.600000000000005862 ) ;
#149 = CARTESIAN_POINT ( 'NONE',  ( 0.000000000000000000, 16.16865430292913430, -89.81966011250102611 ) ) ;
#150 = ORIENTED_EDGE ( 'NONE', *, *, #1391, .T. ) ;
#151 = DIRECTION ( 'NONE',  ( -0.000000000000000000, 1.000000000000000000, 0.000000000000000000 ) ) ;
#152 = CARTESIAN_POINT ( 'NONE',  ( 10.00000000000000355, 0.000000000000000000, -72.99999999999998579 ) ) ;
#153 = CARTESIAN_POINT ( 'NONE',  ( 55.00000000000000000, 11.00000000000000000, -61.20999999999998664 ) ) ;
#154 = FACE_OUTER_BOUND ( 'NONE', #1274, .T. ) ;
#155 = DIRECTION ( 'NONE',  ( -1.000000000000000000, 0.000000000000000000, 0.000000000000000000 ) ) ;
#156 = CARTESIAN_POINT ( 'NONE',  ( 20.79056352229272875, 32.94004715850733334, -101.7569475855130889 ) ) ;
#157 = CARTESIAN_POINT ( 'NONE',  ( 73.48931513764071610, 21.31921941810202981, -19.61508715459288155 ) ) ;
#158 = CARTESIAN_POINT ( 'NONE',  ( 37.40941300658266755, 23.70352496767794293, -96.34355957458554087 ) ) ;
#159 = CARTESIAN_POINT ( 'NONE',  ( 27.46091674422595474, 2.997947622541463630, -71.57795589194067531 ) ) ;
#160 = FACE_BOUND ( 'NONE', #3221, .T. ) ;
#161 = CARTESIAN_POINT ( 'NONE',  ( 60.00000000000000000, 32.20889288029873399, -95.99999999999998579 ) ) ;
#162 = CARTESIAN_POINT ( 'NONE',  ( 44.50000000000000711, 11.00000000000000355, -17.99999999999998934 ) ) ;
#163 = CARTESIAN_POINT ( 'NONE',  ( 56.99999999999999289, 39.59840425597531066, -96.99999999999998579 ) ) ;
#164 = AXIS2_PLACEMENT_3D ( 'NONE', #5881, #7472, #5034 ) ;
#165 = EDGE_CURVE ( 'NONE', #4538, #9732, #4317, .T. ) ;
#166 = EDGE_CURVE ( 'NONE', #2009, #339, #7540, .T. ) ;
#167 = CARTESIAN_POINT ( 'NONE',  ( 60.64393916269413154, 3.795118000304427586, -105.2669034804144843 ) ) ;
#168 = CYLINDRICAL_SURFACE ( 'NONE', #5971, 2.000000000000001776 ) ;
#169 = SURFACE_SIDE_STYLE ('',( #7380 ) ) ;
#170 = CARTESIAN_POINT ( 'NONE',  ( 0.1089543746717895473, 16.10704078716489818, -86.47780595391762404 ) ) ;
#171 = AXIS2_PLACEMENT_3D ( 'NONE', #5179, #349, #6076 ) ;
#172 = DIRECTION ( 'NONE',  ( -0.000000000000000000, -1.000000000000000000, -0.000000000000000000 ) ) ;
#173 = CIRCLE ( 'NONE', #856, 3.000000000000002665 ) ;
#174 = ORIENTED_EDGE ( 'NONE', *, *, #8037, .F. ) ;
#175 = VECTOR ( 'NONE', #5061, 1000.000000000000000 ) ;
#176 = CARTESIAN_POINT ( 'NONE',  ( 0.000000000000000000, 40.00000000000000000, -17.99999999999998934 ) ) ;
#177 = ORIENTED_EDGE ( 'NONE', *, *, #9763, .F. ) ;
#178 = EDGE_CURVE ( 'NONE', #5241, #8852, #4597, .T. ) ;
#179 = EDGE_CURVE ( 'NONE', #3582, #1727, #10006, .T. ) ;
#180 = FACE_OUTER_BOUND ( 'NONE', #9360, .T. ) ;
#181 = CARTESIAN_POINT ( 'NONE',  ( 41.51281089287895298, 23.56769148085904320, -96.32682741317816522 ) ) ;
#182 = EDGE_LOOP ( 'NONE', ( #5490, #2678, #2849, #4521, #2880, #2280, #771 ) ) ;
#183 = AXIS2_PLACEMENT_3D ( 'NONE', #3310, #66, #7228 ) ;
#184 = EDGE_LOOP ( 'NONE', ( #3913, #1561, #2791, #9836, #9891 ) ) ;
#185 = CIRCLE ( 'NONE', #6120, 3.000000000000002665 ) ;
#186 = ORIENTED_EDGE ( 'NONE', *, *, #3949, .F. ) ;
#187 = DIRECTION ( 'NONE',  ( 1.000000000000000000, 0.000000000000000000, 0.000000000000000000 ) ) ;
#188 = CARTESIAN_POINT ( 'NONE',  ( 31.38812251151137289, 3.107620683033455844, -74.33096348548583876 ) ) ;
#189 = CARTESIAN_POINT ( 'NONE',  ( 20.82308707749648136, 39.14796556409493888, -99.08191781266970111 ) ) ;
#190 = CARTESIAN_POINT ( 'NONE',  ( 20.52014917597699650, 30.73555277979355438, -91.69228350917317982 ) ) ;
#191 = CARTESIAN_POINT ( 'NONE',  ( 79.99993172724089163, 14.97387103274280307, -84.33041404692315268 ) ) ;
#192 = DIRECTION ( 'NONE',  ( 0.000000000000000000, 1.000000000000000000, 0.000000000000000000 ) ) ;
#193 = EDGE_LOOP ( 'NONE', ( #876, #7202, #4973, #5380, #8442, #9883 ) ) ;
#194 = CARTESIAN_POINT ( 'NONE',  ( 49.50000000000000711, 10.00000000000000000, 0.000000000000000000 ) ) ;
#195 = EDGE_CURVE ( 'NONE', #1848, #5435, #8341, .T. ) ;
#196 = PLANE ( 'NONE',  #8279 ) ;
#197 = ORIENTED_EDGE ( 'NONE', *, *, #3728, .F. ) ;
#198 = ORIENTED_EDGE ( 'NONE', *, *, #5850, .T. ) ;
#199 = CARTESIAN_POINT ( 'NONE',  ( 24.07381772482092330, 17.39388729457785487, -91.75495479076894867 ) ) ;
#200 = DIRECTION ( 'NONE',  ( -0.000000000000000000, 1.000000000000000000, -0.000000000000000000 ) ) ;
#201 = CARTESIAN_POINT ( 'NONE',  ( 60.00000000000000000, 13.99809798617688372, -99.99999999999998579 ) ) ;
#202 = CARTESIAN_POINT ( 'NONE',  ( 5.519338263459202309, 33.00000000000000000, -12.49999999999999645 ) ) ;
#203 = ORIENTED_EDGE ( 'NONE', *, *, #703, .T. ) ;
#204 = CARTESIAN_POINT ( 'NONE',  ( 57.33392727907549613, 35.32581988064927003, -100.0916296642718635 ) ) ;
#205 = CARTESIAN_POINT ( 'NONE',  ( 16.67712311649376744, 34.68250008939153162, -102.8822436205170305 ) ) ;
#206 = CARTESIAN_POINT ( 'NONE',  ( 38.50000000000000000, 4.000000000000000000, 0.000000000000000000 ) ) ;
#207 = DIRECTION ( 'NONE',  ( 1.000000000000000000, 0.000000000000000000, -0.000000000000000000 ) ) ;
#208 = TOROIDAL_SURFACE ( 'NONE', #9364, 10.00000000000000178, 5.000000000000000000 ) ;
#209 = LINE ( 'NONE', #1808, #4773 ) ;
#210 = EDGE_CURVE ( 'NONE', #1781, #1250, #5097, .T. ) ;
#211 = CARTESIAN_POINT ( 'NONE',  ( 60.00000000000000000, 39.40258129559748568, -97.00000000050681592 ) ) ;
#212 = EDGE_CURVE ( 'NONE', #1675, #8209, #10087, .T. ) ;
#213 = CARTESIAN_POINT ( 'NONE',  ( 20.32139609077872322, 33.43308265395437928, -101.9873839337423220 ) ) ;
#214 = CARTESIAN_POINT ( 'NONE',  ( 72.93743951549021176, 21.76867689986539744, -19.18428942190896080 ) ) ;
#215 = CARTESIAN_POINT ( 'NONE',  ( 34.31555880410656556, 3.583801512520381927, -23.00000000000000000 ) ) ;
#216 = AXIS2_PLACEMENT_3D ( 'NONE', #6395, #4116, #9632 ) ;
#217 = ORIENTED_EDGE ( 'NONE', *, *, #8964, .F. ) ;
#218 = PLANE ( 'NONE',  #4476 ) ;
#219 = CARTESIAN_POINT ( 'NONE',  ( 41.50000000000000000, 4.000000000000000000, -23.00000000000000000 ) ) ;
#220 = CARTESIAN_POINT ( 'NONE',  ( 54.15229679690413889, 17.53109789282349595, -100.9394785215556993 ) ) ;
#221 = FACE_OUTER_BOUND ( 'NONE', #4343, .T. ) ;
#222 = AXIS2_PLACEMENT_3D ( 'NONE', #9699, #9800, #789 ) ;
#223 = CARTESIAN_POINT ( 'NONE',  ( 47.79335798824391190, 5.821113818073917479, -74.60867123608112195 ) ) ;
#224 = CARTESIAN_POINT ( 'NONE',  ( 21.05682081548779649, 9.353578577710880637, -104.0728838481486918 ) ) ;
#225 = CARTESIAN_POINT ( 'NONE',  ( 59.59609884215518605, 35.78807836288100219, -93.19465475738097382 ) ) ;
#226 = CARTESIAN_POINT ( 'NONE',  ( 60.00000000000000000, 32.20889288029873399, -95.99999999999998579 ) ) ;
#227 = VERTEX_POINT ( 'NONE', #2720 ) ;
#228 = CIRCLE ( 'NONE', #53, 9.999999999999994671 ) ;
#229 = CARTESIAN_POINT ( 'NONE',  ( 20.00000000000001066, 11.00000000000000000, -22.99999999999997868 ) ) ;
#230 = ORIENTED_EDGE ( 'NONE', *, *, #4537, .F. ) ;
#231 = AXIS2_PLACEMENT_3D ( 'NONE', #1015, #4363, #6687 ) ;
#232 = TOROIDAL_SURFACE ( 'NONE', #8886, 10.00000000000000178, 5.000000000000000000 ) ;
#233 = CARTESIAN_POINT ( 'NONE',  ( 47.66897394396477239, 25.38537460106450894, -96.46149697602820083 ) ) ;
#234 = EDGE_LOOP ( 'NONE', ( #568, #6813, #8652, #9515 ) ) ;
#235 = VERTEX_POINT ( 'NONE', #9189 ) ;
#236 = ORIENTED_EDGE ( 'NONE', *, *, #3837, .T. ) ;
#237 = CARTESIAN_POINT ( 'NONE',  ( -3.267763041090747736E-16, 22.73309556370949736, -9.220068259485115547 ) ) ;
#238 = CARTESIAN_POINT ( 'NONE',  ( 10.00000000000000355, 20.00000000000000000, -76.59999999999999432 ) ) ;
#239 = DIRECTION ( 'NONE',  ( 0.000000000000000000, 0.000000000000000000, -1.000000000000000000 ) ) ;
#240 = CARTESIAN_POINT ( 'NONE',  ( 25.94382548643315545, 29.07055549126994265, -94.21496506443196495 ) ) ;
#241 = CARTESIAN_POINT ( 'NONE',  ( 58.66432572777224408, 25.59591794226542660, -101.4480023213787234 ) ) ;
#242 = CARTESIAN_POINT ( 'NONE',  ( 25.27340680742923240, 3.449166779935995297, -30.65330266330831321 ) ) ;
#243 = VERTEX_POINT ( 'NONE', #6640 ) ;
#244 = CARTESIAN_POINT ( 'NONE',  ( 30.92541712376621987, 6.220839702494975754, -21.51591829452761218 ) ) ;
#245 = CARTESIAN_POINT ( 'NONE',  ( 22.03871019365075057, 8.639740209629179546, -104.3815735757167005 ) ) ;
#246 = CARTESIAN_POINT ( 'NONE',  ( 30.27549121281250777, 5.862439733486336735, -73.84108995280872989 ) ) ;
#247 = ORIENTED_EDGE ( 'NONE', *, *, #3866, .F. ) ;
#248 = EDGE_LOOP ( 'NONE', ( #5808, #10448, #9466, #2418, #1253 ) ) ;
#249 = CARTESIAN_POINT ( 'NONE',  ( 24.71031432812086948, 14.85885474833282238, -90.50942246134174241 ) ) ;
#250 = CARTESIAN_POINT ( 'NONE',  ( 5.959204142157976669, 20.86174312209911719, -20.17698316686023929 ) ) ;
#251 = EDGE_CURVE ( 'NONE', #2745, #7291, #9161, .T. ) ;
#252 = CARTESIAN_POINT ( 'NONE',  ( -1.905824131322175763E-18, 16.27001862142928701, -90.17178763331546065 ) ) ;
#253 = FACE_BOUND ( 'NONE', #9063, .T. ) ;
#254 = ORIENTED_EDGE ( 'NONE', *, *, #3244, .F. ) ;
#255 = CARTESIAN_POINT ( 'NONE',  ( 56.86257375301839545, 35.20748685089585450, -104.1119332658857104 ) ) ;
#256 = DIRECTION ( 'NONE',  ( 0.000000000000000000, 0.000000000000000000, 1.000000000000000000 ) ) ;
#257 = CYLINDRICAL_SURFACE ( 'NONE', #2216, 2.999999999999999112 ) ;
#258 = CARTESIAN_POINT ( 'NONE',  ( 20.93996809153973615, 18.04446007574960475, -102.0946009291061500 ) ) ;
#259 = CARTESIAN_POINT ( 'NONE',  ( 60.35103661975120559, 6.721394615819776597, -105.4311072786811678 ) ) ;
#260 = CIRCLE ( 'NONE', #6526, 9.000000000000000000 ) ;
#261 = CARTESIAN_POINT ( 'NONE',  ( 80.00000000000000000, 13.99999999999999822, -63.20999999999998664 ) ) ;
#262 = DIRECTION ( 'NONE',  ( 0.000000000000000000, 0.000000000000000000, 1.000000000000000000 ) ) ;
#263 = CARTESIAN_POINT ( 'NONE',  ( 74.36429017261345109, 20.58786101280254144, -20.64775546892133562 ) ) ;
#264 = CARTESIAN_POINT ( 'NONE',  ( 78.98791878396596644, 18.45585225864923373, -94.25525848845829557 ) ) ;
#265 = CARTESIAN_POINT ( 'NONE',  ( 35.00000000000000000, 3.583801512904330355, -23.00000000000000000 ) ) ;
#266 = ORIENTED_EDGE ( 'NONE', *, *, #2388, .T. ) ;
#267 = CARTESIAN_POINT ( 'NONE',  ( 20.74434071642182431, 9.940928394344485497, -103.8631166362840048 ) ) ;
#268 = ADVANCED_FACE ( 'NONE', ( #1768 ), #2827, .F. ) ;
#269 = CARTESIAN_POINT ( 'NONE',  ( 60.00000000000000000, 39.20889288029873399, -97.00344160168421581 ) ) ;
#270 = EDGE_CURVE ( 'NONE', #227, #303, #1380, .T. ) ;
#271 = CARTESIAN_POINT ( 'NONE',  ( 11.68055310551322457, 6.000000000000000000, -101.8402765527565634 ) ) ;
#272 = CARTESIAN_POINT ( 'NONE',  ( 40.00000000000000000, 38.00000000000000000, -18.00000000000000000 ) ) ;
#273 = CARTESIAN_POINT ( 'NONE',  ( 46.42763457696528206, 5.813632158541757633, -74.92233068559112041 ) ) ;
#274 = DIRECTION ( 'NONE',  ( 0.000000000000000000, 1.000000000000000000, 0.000000000000000000 ) ) ;
#275 = CARTESIAN_POINT ( 'NONE',  ( 63.80604505310506624, 34.83453101879836566, -94.54590878394434128 ) ) ;
#276 = CARTESIAN_POINT ( 'NONE',  ( 80.00000000000000000, 13.99809798617684642, -56.49999999999999289 ) ) ;
#277 = EDGE_CURVE ( 'NONE', #9307, #389, #6885, .T. ) ;
#278 = ORIENTED_EDGE ( 'NONE', *, *, #2790, .T. ) ;
#279 = LINE ( 'NONE', #3524, #5497 ) ;
#280 = ORIENTED_EDGE ( 'NONE', *, *, #1252, .T. ) ;
#281 = FACE_BOUND ( 'NONE', #7461, .T. ) ;
#282 = ORIENTED_EDGE ( 'NONE', *, *, #6083, .T. ) ;
#283 = ORIENTED_EDGE ( 'NONE', *, *, #178, .T. ) ;
#284 = ORIENTED_EDGE ( 'NONE', *, *, #4881, .T. ) ;
#285 = CARTESIAN_POINT ( 'NONE',  ( 0.000000000000000000, 22.55932891354049019, -18.60303187778755429 ) ) ;
#286 = DIRECTION ( 'NONE',  ( 0.2859846660718070588, -0.6608356491594430393, 0.6939085066288024350 ) ) ;
#287 = CARTESIAN_POINT ( 'NONE',  ( 48.28307890154562187, 25.72973006874888213, -96.46410114250427625 ) ) ;
#288 = CARTESIAN_POINT ( 'NONE',  ( 28.07648985367294969, 23.67558402750594837, -93.00750601635336068 ) ) ;
#289 = CARTESIAN_POINT ( 'NONE',  ( 0.5877377406272945581, 17.36432484684912225, -87.28713514484341829 ) ) ;
#290 = CARTESIAN_POINT ( 'NONE',  ( 15.00000000000000000, 25.00000000000000000, -92.99999999999998579 ) ) ;
#291 = ORIENTED_EDGE ( 'NONE', *, *, #9502, .T. ) ;
#292 = CARTESIAN_POINT ( 'NONE',  ( 79.98980514748787130, 15.39963246184201040, -85.24473152951520660 ) ) ;
#293 = CARTESIAN_POINT ( 'NONE',  ( 20.00000000000000000, 11.00000000000000000, -99.99999999999998579 ) ) ;
#294 = CARTESIAN_POINT ( 'NONE',  ( 29.69857508380615130, 5.891290781160248180, -73.50388386103666960 ) ) ;
#295 = ORIENTED_EDGE ( 'NONE', *, *, #10366, .T. ) ;
#296 = ORIENTED_EDGE ( 'NONE', *, *, #6047, .F. ) ;
#297 = CARTESIAN_POINT ( 'NONE',  ( 73.30611318788625397, 24.71255054735696177, -92.99365294878246857 ) ) ;
#298 = CARTESIAN_POINT ( 'NONE',  ( 8.351506509196466865, 23.02473474469006476, -18.40667791518072960 ) ) ;
#299 = LINE ( 'NONE', #7628, #6421 ) ;
#300 = EDGE_CURVE ( 'NONE', #9886, #7130, #5601, .T. ) ;
#301 = CARTESIAN_POINT ( 'NONE',  ( 54.37729981431420612, 6.038927083911497462, -23.62270018568578323 ) ) ;
#302 = DIRECTION ( 'NONE',  ( -3.581901996822916170E-16, 1.000000000000000000, 0.000000000000000000 ) ) ;
#303 = VERTEX_POINT ( 'NONE', #456 ) ;
#304 = CARTESIAN_POINT ( 'NONE',  ( 58.50347110048424071, 35.51801040461221959, -99.70603755567765347 ) ) ;
#305 = DIRECTION ( 'NONE',  ( 0.000000000000000000, 1.000000000000000000, 0.000000000000000000 ) ) ;
#306 = CARTESIAN_POINT ( 'NONE',  ( 63.84731093948722958, 6.000000000000000000, -92.89600464275743263 ) ) ;
#307 = LINE ( 'NONE', #4189, #3708 ) ;
#308 = EDGE_CURVE ( 'NONE', #6559, #2626, #407, .T. ) ;
#309 = AXIS2_PLACEMENT_3D ( 'NONE', #1697, #1550, #3243 ) ;
#310 = CARTESIAN_POINT ( 'NONE',  ( 58.83527735613025555, 9.185201490914767675, -104.1371552466909094 ) ) ;
#311 = DIRECTION ( 'NONE',  ( 1.000000000000000000, 0.000000000000000000, 0.000000000000000000 ) ) ;
#312 = B_SPLINE_CURVE_WITH_KNOTS ( 'NONE', 3,
 ( #6874, #9262, #2000, #452, #7560, #5072, #8305, #1102, #4334, #1152, #289, #5128, #5915, #5291, #10160, #7670, #3694, #1208 ),
 .UNSPECIFIED., .F., .F.,
 ( 4, 2, 2, 2, 2, 2, 2, 2, 4 ),
 ( 0.002243919705398121460, 0.003126400552683644175, 0.003567640976326408135, 0.004008881399969171228, 0.004891362247254689606, 0.005773843094540207985, 0.006656323941825725496, 0.007538804789111243007, 0.009303766483682243335 ),
 .UNSPECIFIED. ) ;
#313 = CARTESIAN_POINT ( 'NONE',  ( 21.33567427222774882, 32.20889288029874109, -101.4480023213786808 ) ) ;
#314 = CARTESIAN_POINT ( 'NONE',  ( 73.24449908954845512, 21.52109793375095492, -19.40582423563980186 ) ) ;
#315 = FILL_AREA_STYLE_COLOUR ( '', #520 ) ;
#316 = DIRECTION ( 'NONE',  ( -1.269309860470834477E-16, 0.000000000000000000, -1.000000000000000000 ) ) ;
#317 = CIRCLE ( 'NONE', #4739, 18.00000000000000355 ) ;
#318 = VERTEX_POINT ( 'NONE', #4499 ) ;
#319 = CARTESIAN_POINT ( 'NONE',  ( 7.540064205622889482, 37.50000000000000000, -10.99999999999999467 ) ) ;
#320 = CARTESIAN_POINT ( 'NONE',  ( 20.63646446963309344, 35.20889288029873399, -98.93879084469978125 ) ) ;
#321 = CARTESIAN_POINT ( 'NONE',  ( 59.05997372711791371, 18.04497665230080017, -102.0945136795757833 ) ) ;
#322 = EDGE_CURVE ( 'NONE', #2009, #8088, #3649, .T. ) ;
#323 = DIRECTION ( 'NONE',  ( 0.000000000000000000, 1.000000000000000000, 0.000000000000000000 ) ) ;
#324 = CARTESIAN_POINT ( 'NONE',  ( 5.519338263459202309, 37.50000000000000000, -12.49999999999999645 ) ) ;
#325 =( BOUNDED_SURFACE ( )  B_SPLINE_SURFACE ( 3, 2, ( 
 ( #9194, #328, #224 ),
 ( #9141, #5165, #3467 ),
 ( #1933, #4203, #7434 ),
 ( #9880, #2620, #1821 ),
 ( #8454, #9932, #4371 ),
 ( #10040, #2778, #8289 ),
 ( #1022, #7596, #6008 ),
 ( #4264, #3575, #2668 ),
 ( #6805, #9247, #1985 ),
 ( #6269, #7869, #4478 ),
 ( #6963, #10199, #8611 ),
 ( #7706, #10144, #2830 ),
 ( #651, #5480, #2995 ),
 ( #5271, #9512, #4687 ),
 ( #2040, #4528, #1401 ),
 ( #1292, #8671, #3731 ) ),
 .UNSPECIFIED., .F., .F., .T. ) 
 B_SPLINE_SURFACE_WITH_KNOTS ( ( 4, 2, 2, 2, 2, 2, 2, 4 ),
 ( 3, 3 ),
 ( 1.214306433183764966E-17, 0.002635302085182354617, 0.003952953127773525636, 0.005270604170364697090, 0.007905906255547039130, 0.01054120834072938204, 0.01581181251109406785, 0.02108241668145875367 ),
 ( 0.000000000000000000, 1.000000000000000000 ),
 .UNSPECIFIED. ) 
 GEOMETRIC_REPRESENTATION_ITEM ( )  RATIONAL_B_SPLINE_SURFACE ( (
 ( 1.000000000000000000, 0.9434964302231256816, 1.000000000000000000),
 ( 1.000000000000000000, 0.9429786565334788984, 1.000000000000000000),
 ( 1.000000000000000000, 0.9417054729072095176, 1.000000000000000000),
 ( 1.000000000000000000, 0.9379955761185724272, 1.000000000000000000),
 ( 1.000000000000000000, 0.9364585394876991931, 1.000000000000000000),
 ( 1.000000000000000000, 0.9328257022146013711, 1.000000000000000000),
 ( 1.000000000000000000, 0.9307318734042813180, 1.000000000000000000),
 ( 1.000000000000000000, 0.9239224770586560442, 1.000000000000000000),
 ( 1.000000000000000000, 0.9188409268335296920, 1.000000000000000000),
 ( 1.000000000000000000, 0.9091700102435190667, 1.000000000000000000),
 ( 1.000000000000000000, 0.9045622363770144947, 1.000000000000000000),
 ( 1.000000000000000000, 0.8922043630439263628, 1.000000000000000000),
 ( 1.000000000000000000, 0.8859094068160192625, 1.000000000000000000),
 ( 1.000000000000000000, 0.8776021206057146307, 1.000000000000000000),
 ( 1.000000000000000000, 0.8755347866050425809, 1.000000000000000000),
 ( 1.000000000000000000, 0.8755352022955130709, 1.000000000000000000) ) ) 
 REPRESENTATION_ITEM ( '' )  SURFACE ( )  );
#326 = CARTESIAN_POINT ( 'NONE',  ( 63.12291258998855881, 4.687547434360383569, -104.4086554390246278 ) ) ;
#327 = EDGE_CURVE ( 'NONE', #3936, #1105, #2064, .T. ) ;
#328 = CARTESIAN_POINT ( 'NONE',  ( 18.19092300623210434, 7.599412216989640534, -105.0954615031159847 ) ) ;
#329 = CARTESIAN_POINT ( 'NONE',  ( 60.75596572412525376, 35.01332721864650210, -94.42320128571000737 ) ) ;
#330 = EDGE_CURVE ( 'NONE', #2423, #677, #9163, .T. ) ;
#331 = CARTESIAN_POINT ( 'NONE',  ( 20.95214607987778876, 32.49200057130496333, -92.99999999999997158 ) ) ;
#332 = ORIENTED_EDGE ( 'NONE', *, *, #9848, .T. ) ;
#333 = DIRECTION ( 'NONE',  ( -0.000000000000000000, 1.000000000000000000, -0.000000000000000000 ) ) ;
#334 = ORIENTED_EDGE ( 'NONE', *, *, #8421, .T. ) ;
#335 = TOROIDAL_SURFACE ( 'NONE', #2, 10.00000000000000178, 5.000000000000000000 ) ;
#336 = CARTESIAN_POINT ( 'NONE',  ( 40.00000000000000000, 40.00000000000000000, -99.99999999999998579 ) ) ;
#337 = ORIENTED_EDGE ( 'NONE', *, *, #9456, .F. ) ;
#338 = ORIENTED_EDGE ( 'NONE', *, *, #7208, .T. ) ;
#339 = VERTEX_POINT ( 'NONE', #6715 ) ;
#340 = CARTESIAN_POINT ( 'NONE',  ( 56.50000000000000000, 40.00000000000000000, -96.46410161513773573 ) ) ;
#341 = CIRCLE ( 'NONE', #10, 3.000000000000002665 ) ;
#342 = VECTOR ( 'NONE', #598, 1000.000000000000000 ) ;
#343 = ADVANCED_FACE ( 'NONE', ( #5295 ), #1265, .F. ) ;
#344 = CARTESIAN_POINT ( 'NONE',  ( 76.47190037772905669, 18.03909394806987621, -92.48696315129333811 ) ) ;
#345 = AXIS2_PLACEMENT_3D ( 'NONE', #10033, #3623, #5212 ) ;
#346 = CARTESIAN_POINT ( 'NONE',  ( 22.00000000000001066, 3.583801512904336573, -56.49999999999997868 ) ) ;
#347 = CARTESIAN_POINT ( 'NONE',  ( 31.27774071926325661, 24.63230038723411397, -94.43686219318108499 ) ) ;
#348 = EDGE_CURVE ( 'NONE', #5540, #6869, #4393, .T. ) ;
#349 = DIRECTION ( 'NONE',  ( 0.000000000000000000, 0.000000000000000000, -1.000000000000000000 ) ) ;
#350 = CARTESIAN_POINT ( 'NONE',  ( 26.52947088256386010, 5.711904485227833561, -27.64921969667222612 ) ) ;
#351 = ORIENTED_EDGE ( 'NONE', *, *, #5694, .T. ) ;
#352 = AXIS2_PLACEMENT_3D ( 'NONE', #10320, #3063, #9369 ) ;
#353 = DIRECTION ( 'NONE',  ( -0.8660254037844395958, 0.000000000000000000, -0.4999999999999983902 ) ) ;
#354 = AXIS2_PLACEMENT_3D ( 'NONE', #6895, #1121, #5203 ) ;
#355 = CARTESIAN_POINT ( 'NONE',  ( 44.91793765538706396, 23.19745752633087221, -94.38343598275234569 ) ) ;
#356 = CARTESIAN_POINT ( 'NONE',  ( 23.12500000000000711, 6.364875945565209747, -63.20999999999998664 ) ) ;
#357 = EDGE_LOOP ( 'NONE', ( #2526, #6591, #7048, #7678 ) ) ;
#358 = ORIENTED_EDGE ( 'NONE', *, *, #165, .F. ) ;
#359 = DIRECTION ( 'NONE',  ( 0.000000000000000000, 1.000000000000000000, 0.000000000000000000 ) ) ;
#360 = CARTESIAN_POINT ( 'NONE',  ( 8.362262862300685384, 23.03877782255148077, -18.40065849051817537 ) ) ;
#361 = DIRECTION ( 'NONE',  ( -1.269309860470834477E-16, 0.000000000000000000, -1.000000000000000000 ) ) ;
#362 = CARTESIAN_POINT ( 'NONE',  ( 25.41607905673566492, 6.012992569837613210, -23.41607905673564716 ) ) ;
#363 = CARTESIAN_POINT ( 'NONE',  ( 3.498612321295510252, 33.00000000000000000, -8.999999999999992895 ) ) ;
#364 = EDGE_LOOP ( 'NONE', ( #5655, #2516, #1688, #6206, #5648 ) ) ;
#365 = CARTESIAN_POINT ( 'NONE',  ( 59.25228057293244177, 35.32044980219161801, -99.08209463392664418 ) ) ;
#366 = CARTESIAN_POINT ( 'NONE',  ( 0.2304203799043036960, 16.60185859278479370, -88.34548905944929231 ) ) ;
#367 = CARTESIAN_POINT ( 'NONE',  ( 22.66380626913703722, 9.340831285835191622, -103.9973134610260530 ) ) ;
#368 = CARTESIAN_POINT ( 'NONE',  ( 19.41130040395295353, 17.36646941501857810, -87.28888169380481088 ) ) ;
#369 = LINE ( 'NONE', #6790, #571 ) ;
#370 = EDGE_CURVE ( 'NONE', #10367, #9684, #6136, .T. ) ;
#371 = DIRECTION ( 'NONE',  ( 0.000000000000000000, 0.000000000000000000, -1.000000000000000000 ) ) ;
#372 = CARTESIAN_POINT ( 'NONE',  ( 38.91715256261603884, 23.53123548765197981, -96.32209817542675978 ) ) ;
#373 = DIRECTION ( 'NONE',  ( -1.000000000000000000, 0.000000000000000000, 0.000000000000000000 ) ) ;
#374 = ORIENTED_EDGE ( 'NONE', *, *, #1289, .F. ) ;
#375 = CARTESIAN_POINT ( 'NONE',  ( 62.32097517948453458, 33.92628639317658923, -93.53532567185590096 ) ) ;
#376 = DIRECTION ( 'NONE',  ( 0.000000000000000000, 0.000000000000000000, 1.000000000000000000 ) ) ;
#377 = B_SPLINE_CURVE_WITH_KNOTS ( 'NONE', 3,
 ( #4654, #7886, #7198, #2473, #5607, #8097 ),
 .UNSPECIFIED., .F., .F.,
 ( 4, 2, 4 ),
 ( 0.000000000000000000, 0.002315164534509950387, 0.004630329069019900774 ),
 .UNSPECIFIED. ) ;
#378 = DIRECTION ( 'NONE',  ( -0.000000000000000000, -1.000000000000000000, 0.000000000000000000 ) ) ;
#379 = CARTESIAN_POINT ( 'NONE',  ( 25.66262710221102594, 6.032504425183375041, -73.90964580235070969 ) ) ;
#380 = B_SPLINE_SURFACE_WITH_KNOTS ( 'NONE', 1, 3, ( 
 ( #7371, #3460, #6684, #9922, #9816, #9129, #5101, #3407, #8335, #1071, #4195, #4311, #158, #4573, #10081, #9398, #372, #10189, #5415, #7696, #9449, #534, #7644, #7058, #10132, #2877, #1281, #2188, #5312, #3777, #473, #2821, #3721, #5206, #7006, #3671, #7802, #6900, #10247, #2986, #8554, #6211, #8659, #4628 ),
 ( #6103, #1393, #7858, #2136, #6950, #1333, #590, #5998, #6049, #3831, #5361, #2768, #9344, #2028, #2083, #8603, #8440, #426, #9286, #9238, #2932, #8502, #3615, #1974, #1177, #4414, #6848, #6158, #5259, #1231, #4467, #4519, #7748, #3884, #7913, #5471, #6261, #8716, #642, #9505, #10296, #1448, #3037, #2249 ) ),
 .UNSPECIFIED., .F., .F., .F.,
 ( 2, 2 ),
 ( 4, 2, 2, 2, 2, 2, 2, 2, 2, 2, 2, 2, 2, 2, 2, 2, 2, 2, 2, 2, 2, 4 ),
 ( 0.000000000000000000, 1.000000000000000000 ),
 ( 0.000000000000000000, 0.002541624634003019495, 0.003812436951004529243, 0.005083249268006038990, 0.005718655426506793864, 0.006354061585007548738, 0.006989467743508303611, 0.007624873902009058485, 0.008895686219010568233, 0.01016649853601207798, 0.01143731085301358773, 0.01207271701151434173, 0.01270812317001509748, 0.01334352932851585322, 0.01397893548701660722, 0.01524974780401811697, 0.01652056012101962845, 0.01715596627952038072, 0.01779137243802113647, 0.01842677859652189221, 0.01906218475502264448, 0.02033299707202415596 ),
 .UNSPECIFIED. ) ;
#381 = AXIS2_PLACEMENT_3D ( 'NONE', #5682, #3195, #5530 ) ;
#382 = CARTESIAN_POINT ( 'NONE',  ( 40.00000000000000000, 40.00000000000000000, -96.49999999999998579 ) ) ;
#383 = FACE_OUTER_BOUND ( 'NONE', #8010, .T. ) ;
#384 = CARTESIAN_POINT ( 'NONE',  ( 60.00000000000000000, 11.00000000000000000, -99.99999999999998579 ) ) ;
#385 = CARTESIAN_POINT ( 'NONE',  ( 55.00000000000000000, 3.000000000000000444, -47.78999999999996362 ) ) ;
#386 = EDGE_CURVE ( 'NONE', #6207, #1727, #6375, .T. ) ;
#387 = VERTEX_POINT ( 'NONE', #2748 ) ;
#388 = CARTESIAN_POINT ( 'NONE',  ( 80.00000000000000000, 15.00000001068686295, -21.14870733243656886 ) ) ;
#389 = VERTEX_POINT ( 'NONE', #2801 ) ;
#390 = LINE ( 'NONE', #9253, #1371 ) ;
#391 = AXIS2_PLACEMENT_3D ( 'NONE', #1413, #10156, #2106 ) ;
#392 = EDGE_LOOP ( 'NONE', ( #337, #6388, #3329, #8410 ) ) ;
#393 = ORIENTED_EDGE ( 'NONE', *, *, #3390, .T. ) ;
#394 = ORIENTED_EDGE ( 'NONE', *, *, #2711, .F. ) ;
#395 = CARTESIAN_POINT ( 'NONE',  ( 0.000000000000000000, 18.61703229893428713, -11.58359449985088929 ) ) ;
#396 = DIRECTION ( 'NONE',  ( 0.000000000000000000, -6.938893903907222067E-15, -1.000000000000000000 ) ) ;
#397 = DIRECTION ( 'NONE',  ( -1.000000000000000000, -0.000000000000000000, -0.000000000000000000 ) ) ;
#398 = CARTESIAN_POINT ( 'NONE',  ( 26.28319151814422838, 28.70685845464980090, -94.28072695570988060 ) ) ;
#399 = CARTESIAN_POINT ( 'NONE',  ( 79.16565824695416609, 18.08867885326526803, -89.03008422412379730 ) ) ;
#400 = CIRCLE ( 'NONE', #7334, 2.000000000000010658 ) ;
#401 = VECTOR ( 'NONE', #2772, 1000.000000000000000 ) ;
#402 = B_SPLINE_CURVE_WITH_KNOTS ( 'NONE', 3,
 ( #4729, #5674, #841, #7211 ),
 .UNSPECIFIED., .F., .F.,
 ( 4, 4 ),
 ( 0.4169923119472618289, 1.000000000000000000 ),
 .UNSPECIFIED. ) ;
#403 = CARTESIAN_POINT ( 'NONE',  ( 23.18146919785266391, 6.340948970779384908, -31.23678838663386870 ) ) ;
#404 = ORIENTED_EDGE ( 'NONE', *, *, #7933, .F. ) ;
#405 = DIRECTION ( 'NONE',  ( -2.081668171172168513E-15, -1.000000000000000000, 0.000000000000000000 ) ) ;
#406 = EDGE_CURVE ( 'NONE', #6864, #1428, #9571, .T. ) ;
#407 = LINE ( 'NONE', #293, #8738 ) ;
#408 = CARTESIAN_POINT ( 'NONE',  ( 27.89968448011590141, 3.014088673303711108, -72.04993969787607000 ) ) ;
#409 = ORIENTED_EDGE ( 'NONE', *, *, #2623, .F. ) ;
#410 = EDGE_CURVE ( 'NONE', #7997, #3849, #5513, .T. ) ;
#411 = ORIENTED_EDGE ( 'NONE', *, *, #8287, .T. ) ;
#412 = CARTESIAN_POINT ( 'NONE',  ( 26.24566493030374303, 3.107129397863648723, -69.87518516911141830 ) ) ;
#413 = CARTESIAN_POINT ( 'NONE',  ( 6.302954142157973116, 21.14463530939143254, -19.81255406174004463 ) ) ;
#414 = CARTESIAN_POINT ( 'NONE',  ( 2.857142857142856318, 20.65720344118208729, -96.81820223473867770 ) ) ;
#415 = CARTESIAN_POINT ( 'NONE',  ( 55.00000000000000000, 11.53846153846148326, -87.98884364258788082 ) ) ;
#416 = DIRECTION ( 'NONE',  ( -0.000000000000000000, -1.000000000000000000, -0.000000000000000000 ) ) ;
#417 = ORIENTED_EDGE ( 'NONE', *, *, #3823, .F. ) ;
#418 = ADVANCED_FACE ( 'NONE', ( #4298 ), #2650, .F. ) ;
#419 = LINE ( 'NONE', #3030, #7059 ) ;
#420 = CARTESIAN_POINT ( 'NONE',  ( -0.009937358202499099388, 15.62116897108402647, -87.53721243680696773 ) ) ;
#421 = CARTESIAN_POINT ( 'NONE',  ( 30.00000000000000000, 40.00000000000000000, -99.99999999999998579 ) ) ;
#422 = DIRECTION ( 'NONE',  ( 0.000000000000000000, 1.000000000000000000, 0.000000000000000000 ) ) ;
#423 = CIRCLE ( 'NONE', #1783, 5.000000000000000888 ) ;
#424 = CARTESIAN_POINT ( 'NONE',  ( 57.20883576670029669, 20.24569383066162942, -92.61349181064933589 ) ) ;
#425 = CARTESIAN_POINT ( 'NONE',  ( 60.00000000000000000, 40.00000000000000000, -96.99999999999998579 ) ) ;
#426 = CARTESIAN_POINT ( 'NONE',  ( 39.63240475316168698, 21.90247111191743912, -92.87737697182498664 ) ) ;
#427 = CARTESIAN_POINT ( 'NONE',  ( 32.47952898911237440, 5.591614731738324018, -23.31453971660219082 ) ) ;
#428 = ORIENTED_EDGE ( 'NONE', *, *, #8614, .T. ) ;
#429 = CARTESIAN_POINT ( 'NONE',  ( 61.20179396217945111, 18.26439421668118612, -87.76983717102287130 ) ) ;
#430 = CARTESIAN_POINT ( 'NONE',  ( 23.13742624698704020, 35.20748685089582608, -104.1119332658869894 ) ) ;
#431 = CARTESIAN_POINT ( 'NONE',  ( 59.21775980807088757, 10.22591546076573188, -103.5119276665650432 ) ) ;
#432 = CARTESIAN_POINT ( 'NONE',  ( 10.00000000000000888, 20.00000000000000000, -37.99999999999998579 ) ) ;
#433 = CARTESIAN_POINT ( 'NONE',  ( 54.74437932219398562, 3.457378662912911960, -30.72998747180043111 ) ) ;
#434 = CARTESIAN_POINT ( 'NONE',  ( 54.93049944897904169, 3.545518352384443794, -31.64368337434590828 ) ) ;
#435 = AXIS2_PLACEMENT_3D ( 'NONE', #6094, #9331, #2075 ) ;
#436 = DIRECTION ( 'NONE',  ( 1.000000000000000000, 0.000000000000000000, 0.000000000000000000 ) ) ;
#437 = CARTESIAN_POINT ( 'NONE',  ( 20.05837099183505501, 39.19213590748109510, -97.68678619741474733 ) ) ;
#438 = EDGE_CURVE ( 'NONE', #4960, #6311, #6676, .T. ) ;
#439 = ORIENTED_EDGE ( 'NONE', *, *, #2944, .F. ) ;
#440 = AXIS2_PLACEMENT_3D ( 'NONE', #7150, #4208, #8238 ) ;
#441 = CARTESIAN_POINT ( 'NONE',  ( 16.67712311649376744, 34.68250008939153162, -102.8822436205170305 ) ) ;
#442 = ORIENTED_EDGE ( 'NONE', *, *, #840, .F. ) ;
#443 = DIRECTION ( 'NONE',  ( 0.000000000000000000, 0.000000000000000000, 1.000000000000000000 ) ) ;
#444 = ORIENTED_EDGE ( 'NONE', *, *, #10373, .F. ) ;
#445 = ORIENTED_EDGE ( 'NONE', *, *, #4340, .T. ) ;
#446 = EDGE_CURVE ( 'NONE', #5226, #9205, #8212, .T. ) ;
#447 = ORIENTED_EDGE ( 'NONE', *, *, #8596, .T. ) ;
#448 = LINE ( 'NONE', #3690, #3786 ) ;
#449 = CARTESIAN_POINT ( 'NONE',  ( 20.19877284209499635, 35.67679454970028274, -101.2243188394974425 ) ) ;
#450 = PLANE ( 'NONE',  #6788 ) ;
#451 = DIRECTION ( 'NONE',  ( 0.000000000000000000, 0.000000000000000000, 1.000000000000000000 ) ) ;
#452 = CARTESIAN_POINT ( 'NONE',  ( 1.944728532592771009, 18.96069885484331508, -87.95634403813127733 ) ) ;
#453 = CARTESIAN_POINT ( 'NONE',  ( 46.76321161336765186, 6.340948970779959559, -21.18146919785106519 ) ) ;
#454 = VERTEX_POINT ( 'NONE', #7635 ) ;
#455 = CARTESIAN_POINT ( 'NONE',  ( 24.35709813240877608, 5.818586041445325208, -105.9999999995358593 ) ) ;
#456 = CARTESIAN_POINT ( 'NONE',  ( 56.99999999999999289, 39.59840425597531066, -99.99999999999998579 ) ) ;
#457 = CARTESIAN_POINT ( 'NONE',  ( 27.11471078413196878, 6.001067270278237054, -75.29582441766451950 ) ) ;
#458 = ORIENTED_EDGE ( 'NONE', *, *, #7740, .T. ) ;
#459 = VERTEX_POINT ( 'NONE', #9175 ) ;
#460 = CARTESIAN_POINT ( 'NONE',  ( 20.39073866853211214, 13.19553639067366113, -89.44131200969036399 ) ) ;
#461 = CARTESIAN_POINT ( 'NONE',  ( 6.980555541998220370, 21.70242787568810172, -19.24153668231803849 ) ) ;
#462 = FACE_BOUND ( 'NONE', #3761, .T. ) ;
#463 = EDGE_CURVE ( 'NONE', #9783, #7025, #5842, .T. ) ;
#464 = CARTESIAN_POINT ( 'NONE',  ( 59.75542441898131329, 23.34818473975462183, -92.99253722258835353 ) ) ;
#465 = EDGE_CURVE ( 'NONE', #4211, #2738, #6040, .T. ) ;
#466 = ORIENTED_EDGE ( 'NONE', *, *, #5784, .F. ) ;
#467 = PLANE ( 'NONE',  #5197 ) ;
#468 = CARTESIAN_POINT ( 'NONE',  ( 38.22389249571888570, 20.44624691448779430, -92.64570314077383273 ) ) ;
#469 = ORIENTED_EDGE ( 'NONE', *, *, #3303, .T. ) ;
#470 = CARTESIAN_POINT ( 'NONE',  ( 67.47033434529828355, 14.23708277780262677, -102.2648328273508582 ) ) ;
#471 = DIRECTION ( 'NONE',  ( -0.4472135954999560958, 0.000000000000000000, 0.8944271909999167436 ) ) ;
#472 = CARTESIAN_POINT ( 'NONE',  ( 20.24922359499634084, 5.351550240463846642, -94.94427190999915922 ) ) ;
#473 = CARTESIAN_POINT ( 'NONE',  ( 44.55078987933556078, 24.13547859820079466, -96.38991639005163847 ) ) ;
#474 = FACE_OUTER_BOUND ( 'NONE', #8061, .T. ) ;
#475 = ORIENTED_EDGE ( 'NONE', *, *, #1740, .T. ) ;
#476 = CARTESIAN_POINT ( 'NONE',  ( 60.12395970095744957, 16.12121454017671240, -86.11379111770479255 ) ) ;
#477 = CIRCLE ( 'NONE', #1841, 5.000000000000000888 ) ;
#478 = CIRCLE ( 'NONE', #2862, 1.000000000000000888 ) ;
#479 = CARTESIAN_POINT ( 'NONE',  ( 17.58244433773117166, 35.20889288029874109, -101.4371202026158301 ) ) ;
#480 = CARTESIAN_POINT ( 'NONE',  ( 68.26350518392136735, 22.06946377648189994, -101.8682474080393519 ) ) ;
#481 = CARTESIAN_POINT ( 'NONE',  ( 38.50000000000000000, 4.000000000000000000, -22.97098953538031196 ) ) ;
#482 = CIRCLE ( 'NONE', #2696, 9.999999999999994671 ) ;
#483 = CIRCLE ( 'NONE', #1522, 4.000000000000000000 ) ;
#484 = LINE ( 'NONE', #4477, #7777 ) ;
#485 = CARTESIAN_POINT ( 'NONE',  ( 54.99999999916033744, 5.606401100221904521, -32.25956194219492801 ) ) ;
#486 = CIRCLE ( 'NONE', #5905, 5.000000000000000888 ) ;
#487 = CARTESIAN_POINT ( 'NONE',  ( 9.000000000000000000, 40.00000000000000000, -17.99999999999998934 ) ) ;
#488 = DIRECTION ( 'NONE',  ( -0.000000000000000000, 1.000000000000000000, -0.000000000000000000 ) ) ;
#489 = ORIENTED_EDGE ( 'NONE', *, *, #7971, .T. ) ;
#490 = CARTESIAN_POINT ( 'NONE',  ( 0.1301366166584216610, 16.30873942179639968, -22.99999999999998934 ) ) ;
#491 = DIRECTION ( 'NONE',  ( 0.000000000000000000, 0.000000000000000000, 1.000000000000000000 ) ) ;
#492 = AXIS2_PLACEMENT_3D ( 'NONE', #6522, #5984, #2859 ) ;
#493 = ORIENTED_EDGE ( 'NONE', *, *, #10270, .F. ) ;
#494 = ORIENTED_EDGE ( 'NONE', *, *, #465, .T. ) ;
#495 = ADVANCED_FACE ( 'NONE', ( #9913 ), #5943, .F. ) ;
#496 = EDGE_CURVE ( 'NONE', #75, #5326, #423, .T. ) ;
#497 = EDGE_LOOP ( 'NONE', ( #8635, #979, #1673, #8244 ) ) ;
#498 = CARTESIAN_POINT ( 'NONE',  ( 20.00000000000000000, 40.00000000000000000, -93.99999999999998579 ) ) ;
#499 = CARTESIAN_POINT ( 'NONE',  ( 0.000000000000000000, 15.23116216232665998, -86.22888109906620002 ) ) ;
#500 = CARTESIAN_POINT ( 'NONE',  ( 58.69271410154162538, 9.030788289524858570, -104.1998121779918449 ) ) ;
#501 = LINE ( 'NONE', #6925, #9132 ) ;
#502 = CARTESIAN_POINT ( 'NONE',  ( 20.00000000000000000, 39.46848678386151477, -96.99999999999998579 ) ) ;
#503 = ADVANCED_FACE ( 'NONE', ( #4459 ), #7687, .T. ) ;
#504 = CARTESIAN_POINT ( 'NONE',  ( 45.88977355465081587, 6.364875945326156526, -21.12500000059094418 ) ) ;
#505 = ORIENTED_EDGE ( 'NONE', *, *, #3823, .T. ) ;
#506 = CARTESIAN_POINT ( 'NONE',  ( 32.65519575133993868, 25.22488598864812914, -96.45666104445939482 ) ) ;
#507 = DIRECTION ( 'NONE',  ( -1.000000000000000000, 2.081668171172168908E-15, 0.000000000000000000 ) ) ;
#508 = VERTEX_POINT ( 'NONE', #8265 ) ;
#509 = ADVANCED_FACE ( 'NONE', ( #1003 ), #3500, .F. ) ;
#510 = CARTESIAN_POINT ( 'NONE',  ( 28.14459702311323497, 3.004492741130076361, -72.28846052663503485 ) ) ;
#511 = ORIENTED_EDGE ( 'NONE', *, *, #1431, .F. ) ;
#512 = VERTEX_POINT ( 'NONE', #3822 ) ;
#513 = VECTOR ( 'NONE', #6784, 1000.000000000000000 ) ;
#514 = DIRECTION ( 'NONE',  ( -8.462065736472231082E-17, 0.000000000000000000, 1.000000000000000000 ) ) ;
#515 = DIRECTION ( 'NONE',  ( 1.000000000000000000, 0.000000000000000000, -0.000000000000000000 ) ) ;
#516 = CARTESIAN_POINT ( 'NONE',  ( 20.00000000000000711, 11.00000000000000000, -56.49999999999998579 ) ) ;
#517 = CARTESIAN_POINT ( 'NONE',  ( 78.24291306575213412, 18.81405396796615292, -87.93210342435071425 ) ) ;
#518 = CARTESIAN_POINT ( 'NONE',  ( 55.18629329237900549, 14.26719921985466044, -90.15723936761540358 ) ) ;
#519 = ADVANCED_FACE ( 'NONE', ( #8708 ), #5406, .F. ) ;
#520 = COLOUR_RGB ( '',1.000000000000000000, 1.000000000000000000, 1.000000000000000000 ) ;
#521 = CARTESIAN_POINT ( 'NONE',  ( 21.00000000000000000, 32.20889288029874109, -92.99999999999998579 ) ) ;
#522 = VECTOR ( 'NONE', #9979, 1000.000000000000000 ) ;
#523 = ORIENTED_EDGE ( 'NONE', *, *, #7569, .F. ) ;
#524 = CARTESIAN_POINT ( 'NONE',  ( 59.94155041220505353, 39.19212543190420917, -97.68718510013358980 ) ) ;
#525 = CARTESIAN_POINT ( 'NONE',  ( 48.19992119989194634, 24.37009726492714279, -94.44227367424234387 ) ) ;
#526 = ORIENTED_EDGE ( 'NONE', *, *, #10128, .T. ) ;
#527 = ORIENTED_EDGE ( 'NONE', *, *, #7311, .F. ) ;
#528 = CARTESIAN_POINT ( 'NONE',  ( 58.68627025762891236, 22.47498495714825850, -101.5176796881906824 ) ) ;
#529 = VECTOR ( 'NONE', #4752, 1000.000000000000000 ) ;
#530 = VECTOR ( 'NONE', #862, 1000.000000000000000 ) ;
#531 = CARTESIAN_POINT ( 'NONE',  ( 54.04355930533207442, 3.188779673826195982, -69.31454830899008357 ) ) ;
#532 = VECTOR ( 'NONE', #3255, 1000.000000000000000 ) ;
#533 = CARTESIAN_POINT ( 'NONE',  ( 76.04494465218301968, 21.94751718000205898, -97.78737284059198487 ) ) ;
#534 = CARTESIAN_POINT ( 'NONE',  ( 41.75211437149503979, 23.59218586499688897, -96.32988948711088995 ) ) ;
#535 = CARTESIAN_POINT ( 'NONE',  ( 3.528099622270781666, 18.03909394806947475, -92.48696315129291179 ) ) ;
#536 = EDGE_LOOP ( 'NONE', ( #10291, #5979 ) ) ;
#537 =( GEOMETRIC_REPRESENTATION_CONTEXT ( 3 ) GLOBAL_UNCERTAINTY_ASSIGNED_CONTEXT ( ( #4931 ) ) GLOBAL_UNIT_ASSIGNED_CONTEXT ( ( #2461, #7935, #8934 ) ) REPRESENTATION_CONTEXT ( 'NONE', 'WORKASPACE' ) );
#538 = FACE_OUTER_BOUND ( 'NONE', #1479, .T. ) ;
#539 = CARTESIAN_POINT ( 'NONE',  ( 20.00000000000000000, 24.00000000000000000, -92.99999999999998579 ) ) ;
#540 = EDGE_CURVE ( 'NONE', #1478, #3688, #3875, .T. ) ;
#541 = CARTESIAN_POINT ( 'NONE',  ( 78.80222546277873619, 18.25986894099149893, -87.76818025766242215 ) ) ;
#542 = ADVANCED_FACE ( 'NONE', ( #1275 ), #467, .F. ) ;
#543 = CARTESIAN_POINT ( 'NONE',  ( 55.00000000000000000, 3.583801512904337017, -33.00000000000000000 ) ) ;
#544 = CARTESIAN_POINT ( 'NONE',  ( 54.58918000674575666, 5.590496141850254119, -30.13478323385784208 ) ) ;
#545 = PLANE ( 'NONE',  #9160 ) ;
#546 = DIRECTION ( 'NONE',  ( -0.000000000000000000, -0.000000000000000000, -1.000000000000000000 ) ) ;
#547 = ORIENTED_EDGE ( 'NONE', *, *, #1391, .F. ) ;
#548 = ORIENTED_EDGE ( 'NONE', *, *, #8484, .F. ) ;
#549 = FACE_OUTER_BOUND ( 'NONE', #2811, .T. ) ;
#550 = LINE ( 'NONE', #6227, #7983 ) ;
#551 = ORIENTED_EDGE ( 'NONE', *, *, #5476, .F. ) ;
#552 = AXIS2_PLACEMENT_3D ( 'NONE', #10026, #9970, #371 ) ;
#553 = ORIENTED_EDGE ( 'NONE', *, *, #5141, .T. ) ;
#554 = CIRCLE ( 'NONE', #2087, 3.599999999999999201 ) ;
#555 = ORIENTED_EDGE ( 'NONE', *, *, #3425, .F. ) ;
#556 = DIRECTION ( 'NONE',  ( 0.5000000000000002220, 0.000000000000000000, -0.8660254037844384856 ) ) ;
#557 = CARTESIAN_POINT ( 'NONE',  ( 0.7075544003605854781, 17.82110772057098202, -88.72718101836210280 ) ) ;
#558 = DIRECTION ( 'NONE',  ( 0.000000000000000000, 4.336808689942013792E-16, -1.000000000000000000 ) ) ;
#559 = CARTESIAN_POINT ( 'NONE',  ( 4.999999999998339106, 22.28575215073961502, -92.19914974879155523 ) ) ;
#560 = CARTESIAN_POINT ( 'NONE',  ( 5.527864045000443483, 32.20889288029873399, -98.76393202250019954 ) ) ;
#561 = VECTOR ( 'NONE', #9078, 1000.000000000000000 ) ;
#562 = CARTESIAN_POINT ( 'NONE',  ( 49.79370205204563149, 5.649178034473628429, -24.19350058427647454 ) ) ;
#563 = ORIENTED_EDGE ( 'NONE', *, *, #2005, .F. ) ;
#564 = CARTESIAN_POINT ( 'NONE',  ( 36.62834043008192708, 23.84807248970346549, -96.36017209195496491 ) ) ;
#565 = CARTESIAN_POINT ( 'NONE',  ( 27.05240471672354019, 5.999890647392712495, -22.81339123883289588 ) ) ;
#566 = EDGE_LOOP ( 'NONE', ( #4612, #8520, #3461, #10434 ) ) ;
#567 = CARTESIAN_POINT ( 'NONE',  ( 15.77708763999678077, 5.351550240463841313, -103.8885438199983327 ) ) ;
#568 = ORIENTED_EDGE ( 'NONE', *, *, #8287, .F. ) ;
#569 = ORIENTED_EDGE ( 'NONE', *, *, #9264, .T. ) ;
#570 = CARTESIAN_POINT ( 'NONE',  ( 19.21519579177174109, 17.69208119783272792, -87.48881713823126915 ) ) ;
#571 = VECTOR ( 'NONE', #6156, 1000.000000000000000 ) ;
#572 = CARTESIAN_POINT ( 'NONE',  ( 66.55748819245839343, 33.23148571105978277, -102.5293294190266522 ) ) ;
#573 = DIRECTION ( 'NONE',  ( 1.000000000000000000, 0.000000000000000000, 0.000000000000000000 ) ) ;
#574 = CARTESIAN_POINT ( 'NONE',  ( 78.10922116972110985, 19.95250296252979183, -90.76523440791179098 ) ) ;
#575 = CARTESIAN_POINT ( 'NONE',  ( 55.87824964346126677, 17.24889056185280012, -91.69881347103817859 ) ) ;
#576 = ADVANCED_FACE ( 'NONE', ( #8597 ), #2241, .F. ) ;
#577 = DIRECTION ( 'NONE',  ( -1.000000000000000000, 0.000000000000000000, 0.000000000000000000 ) ) ;
#578 = VERTEX_POINT ( 'NONE', #7792 ) ;
#579 = DIRECTION ( 'NONE',  ( 1.000000000000000000, 0.000000000000000000, 0.000000000000000000 ) ) ;
#580 = AXIS2_PLACEMENT_3D ( 'NONE', #5949, #5045, #2563 ) ;
#581 = AXIS2_PLACEMENT_3D ( 'NONE', #6379, #3106, #8178 ) ;
#582 = CARTESIAN_POINT ( 'NONE',  ( 38.42977885387637826, 22.57514099695141141, -94.32381102955953622 ) ) ;
#583 = EDGE_LOOP ( 'NONE', ( #6244, #4109, #4226, #9252 ) ) ;
#584 = ORIENTED_EDGE ( 'NONE', *, *, #8721, .F. ) ;
#585 = B_SPLINE_CURVE_WITH_KNOTS ( 'NONE', 3,
 ( #8720, #3098, #8559, #1287, #3044, #3836, #4524, #7065, #10299, #2992, #7754, #480, #3727, #2937 ),
 .UNSPECIFIED., .F., .F.,
 ( 4, 2, 2, 2, 2, 2, 4 ),
 ( 0.000000000000000000, 0.002634431386725489752, 0.005268862773450979503, 0.007903294160176469255, 0.01053772554690195901, 0.01580658832035293157, 0.02107545109380390067 ),
 .UNSPECIFIED. ) ;
#586 = CARTESIAN_POINT ( 'NONE',  ( 52.86532455648467277, 5.399145913528817786, -25.13467544351529526 ) ) ;
#587 = ADVANCED_FACE ( 'NONE', ( #2925 ), #9437, .F. ) ;
#588 = CARTESIAN_POINT ( 'NONE',  ( 53.75433506969626762, 3.107129397863648723, -69.87518516911140409 ) ) ;
#589 = CARTESIAN_POINT ( 'NONE',  ( 23.12500000000000355, 6.364875945565209747, -99.99999999999998579 ) ) ;
#590 = CARTESIAN_POINT ( 'NONE',  ( 35.00708619233581231, 22.47491399360870545, -92.93549541989325746 ) ) ;
#591 = DIRECTION ( 'NONE',  ( -0.000000000000000000, -0.000000000000000000, 1.000000000000000000 ) ) ;
#592 = ORIENTED_EDGE ( 'NONE', *, *, #1055, .T. ) ;
#593 = CARTESIAN_POINT ( 'NONE',  ( 54.99999999999999289, 11.00000000000000000, -49.78999999999998494 ) ) ;
#594 = DIRECTION ( 'NONE',  ( -0.000000000000000000, 1.000000000000000000, -0.000000000000000000 ) ) ;
#595 = CARTESIAN_POINT ( 'NONE',  ( 54.70392041717786213, 15.03904271052526731, -101.6217882800586665 ) ) ;
#596 = DIRECTION ( 'NONE',  ( 1.000000000000000000, 0.000000000000000000, 0.000000000000000000 ) ) ;
#597 = CARTESIAN_POINT ( 'NONE',  ( 56.65285696903897161, 6.280729237190426417, -29.94929346230834355 ) ) ;
#598 = DIRECTION ( 'NONE',  ( 1.000000000000000000, 0.000000000000000000, 0.000000000000000000 ) ) ;
#599 = CARTESIAN_POINT ( 'NONE',  ( 80.00000000000000000, 16.16865430292913430, -89.81966011250104032 ) ) ;
#600 = EDGE_CURVE ( 'NONE', #2677, #9783, #2851, .T. ) ;
#601 = EDGE_LOOP ( 'NONE', ( #8461, #3352, #820, #2050, #6194, #5519 ) ) ;
#602 = VERTEX_POINT ( 'NONE', #5305 ) ;
#603 = EDGE_CURVE ( 'NONE', #6087, #2693, #419, .T. ) ;
#604 = CARTESIAN_POINT ( 'NONE',  ( 30.49999999999999289, 10.00000000000000000, -23.00000000000000000 ) ) ;
#605 = DIRECTION ( 'NONE',  ( 0.000000000000000000, 0.000000000000000000, -1.000000000000000000 ) ) ;
#606 = VERTEX_POINT ( 'NONE', #9494 ) ;
#607 = VERTEX_POINT ( 'NONE', #4720 ) ;
#608 = VERTEX_POINT ( 'NONE', #5354 ) ;
#609 = CARTESIAN_POINT ( 'NONE',  ( 27.61858697277662955, 4.622783063564279260, -25.61858697277659758 ) ) ;
#610 = AXIS2_PLACEMENT_3D ( 'NONE', #8077, #8924, #105 ) ;
#611 = DIRECTION ( 'NONE',  ( 0.000000000000000000, -1.000000000000000000, -0.000000000000000000 ) ) ;
#612 = EDGE_CURVE ( 'NONE', #3357, #2649, #8074, .T. ) ;
#613 = CARTESIAN_POINT ( 'NONE',  ( 80.00000000000000000, 15.00000000000000000, -22.99999999999998579 ) ) ;
#614 = DIRECTION ( 'NONE',  ( -0.000000000000000000, -0.000000000000000000, -1.000000000000000000 ) ) ;
#615 = LINE ( 'NONE', #6292, #1700 ) ;
#616 =( BOUNDED_SURFACE ( )  B_SPLINE_SURFACE ( 3, 2, ( 
 ( #5645, #4851, #812 ),
 ( #4052, #117, #1085 ),
 ( #9984, #5114, #9142 ),
 ( #275, #6589, #9091 ),
 ( #1876, #4321, #7546 ),
 ( #6746, #3576, #3519 ),
 ( #8403, #2670, #9248 ),
 ( #5166, #1139, #5219 ),
 ( #7489, #8237, #5898 ),
 ( #5848, #329, #9933 ),
 ( #8348, #970, #6806 ),
 ( #8456, #1934, #225 ),
 ( #2725, #7598, #1822 ),
 ( #5956, #9826, #4372 ),
 ( #2621, #4207, #5053 ),
 ( #9196, #10041, #8290 ),
 ( #3468, #2779, #6009 ),
 ( #1987, #4156, #6695 ) ),
 .UNSPECIFIED., .F., .F., .F. ) 
 B_SPLINE_SURFACE_WITH_KNOTS ( ( 4, 2, 2, 2, 2, 2, 2, 2, 4 ),
 ( 3, 3 ),
 ( 0.000000000000000000, 0.001304201487948289471, 0.001956302231922434423, 0.002608402975896578942, 0.003912604463844868846, 0.005216805951793157883, 0.006521007439741447788, 0.007825208927689737692, 0.01043361190358631577 ),
 ( 0.000000000000000000, 1.000000000000000000 ),
 .UNSPECIFIED. ) 
 GEOMETRIC_REPRESENTATION_ITEM ( )  RATIONAL_B_SPLINE_SURFACE ( (
 ( 1.000000000000000000, 0.7071067811865475727, 1.000000000000000000),
 ( 1.000000000000000000, 0.7156857209466869207, 1.000000000000000000),
 ( 1.000000000000000000, 0.7289982468804754312, 1.000000000000000000),
 ( 1.000000000000000000, 0.7530357140071500810, 1.000000000000000000),
 ( 1.000000000000000000, 0.7617880345581530266, 1.000000000000000000),
 ( 1.000000000000000000, 0.7798102250622521714, 1.000000000000000000),
 ( 1.000000000000000000, 0.7890991103874502866, 1.000000000000000000),
 ( 1.000000000000000000, 0.8172323571279348497, 1.000000000000000000),
 ( 1.000000000000000000, 0.8364606382929909989, 1.000000000000000000),
 ( 1.000000000000000000, 0.8724059163282277263, 1.000000000000000000),
 ( 1.000000000000000000, 0.8892653758161110922, 1.000000000000000000),
 ( 1.000000000000000000, 0.9199680658061752947, 1.000000000000000000),
 ( 1.000000000000000000, 0.9338950992111708649, 1.000000000000000000),
 ( 1.000000000000000000, 0.9577099233663327604, 1.000000000000000000),
 ( 1.000000000000000000, 0.9676698674979059556, 1.000000000000000000),
 ( 1.000000000000000000, 0.9917128640211078094, 1.000000000000000000),
 ( 1.000000000000000000, 0.9999952517921487649, 1.000000000000000000),
 ( 1.000000000000000000, 1.000000000000000000, 1.000000000000000000) ) ) 
 REPRESENTATION_ITEM ( '' )  SURFACE ( )  );
#617 = CARTESIAN_POINT ( 'NONE',  ( 47.86521676614358967, 5.590496141852546508, -23.41081999325266949 ) ) ;
#618 = EDGE_LOOP ( 'NONE', ( #10222, #7103, #8936, #7339 ) ) ;
#619 = CARTESIAN_POINT ( 'NONE',  ( 0.9910631957379563151, 17.99063548994584494, -87.64624260346860751 ) ) ;
#620 = CARTESIAN_POINT ( 'NONE',  ( 34.20201870702443614, 24.55197410049471429, -96.42345345623577657 ) ) ;
#621 = ORIENTED_EDGE ( 'NONE', *, *, #7369, .T. ) ;
#622 = DIRECTION ( 'NONE',  ( -1.269309860470834477E-16, 0.000000000000000000, -1.000000000000000000 ) ) ;
#623 = VERTEX_POINT ( 'NONE', #7850 ) ;
#624 = ORIENTED_EDGE ( 'NONE', *, *, #6598, .T. ) ;
#625 = CARTESIAN_POINT ( 'NONE',  ( 24.65765103398542024, 15.14335404919489925, -90.67412967779785049 ) ) ;
#626 = VECTOR ( 'NONE', #1439, 999.9999999999998863 ) ;
#627 = CARTESIAN_POINT ( 'NONE',  ( 1.242949195888505276, 18.81586205602886608, -89.72791253804673772 ) ) ;
#628 = FACE_OUTER_BOUND ( 'NONE', #7411, .T. ) ;
#629 = CARTESIAN_POINT ( 'NONE',  ( 77.17944947177018378, 19.50000000000007816, -89.54402984366655005 ) ) ;
#630 = CARTESIAN_POINT ( 'NONE',  ( 60.54150172567091204, 17.27615749108641907, -87.22353795066862858 ) ) ;
#631 = FACE_OUTER_BOUND ( 'NONE', #2891, .T. ) ;
#632 = VERTEX_POINT ( 'NONE', #6943 ) ;
#633 = CARTESIAN_POINT ( 'NONE',  ( 70.43920985221342335, 33.00000000000000000, -5.499999999999997335 ) ) ;
#634 = DIRECTION ( 'NONE',  ( 0.000000000000000000, 1.000000000000000000, 0.000000000000000000 ) ) ;
#635 = ORIENTED_EDGE ( 'NONE', *, *, #7331, .T. ) ;
#636 = ORIENTED_EDGE ( 'NONE', *, *, #6353, .T. ) ;
#637 = CARTESIAN_POINT ( 'NONE',  ( 66.74620299198834061, 10.81468962083745922, -102.6268985040058368 ) ) ;
#638 = EDGE_CURVE ( 'NONE', #5518, #4015, #9925, .T. ) ;
#639 = ADVANCED_FACE ( 'NONE', ( #7248 ), #8861, .F. ) ;
#640 = CARTESIAN_POINT ( 'NONE',  ( 0.000000000000000000, 25.59591794226543016, -135.0000000000000000 ) ) ;
#641 = CARTESIAN_POINT ( 'NONE',  ( 75.31141570720120626, 23.01102834163141253, -98.29333635498791466 ) ) ;
#642 = CARTESIAN_POINT ( 'NONE',  ( 48.26392933337576352, 23.53620649877606397, -92.99421170001312476 ) ) ;
#643 = CARTESIAN_POINT ( 'NONE',  ( 79.94612356149755783, 19.49954594686981224, -91.66889209495030855 ) ) ;
#644 = ADVANCED_FACE ( 'NONE', ( #8103 ), #1634, .F. ) ;
#645 = EDGE_CURVE ( 'NONE', #8209, #1989, #5559, .T. ) ;
#646 = CARTESIAN_POINT ( 'NONE',  ( 40.00000000000000000, 40.00000000000000000, -92.99999999999998579 ) ) ;
#647 = EDGE_CURVE ( 'NONE', #5447, #7446, #687, .T. ) ;
#648 = CARTESIAN_POINT ( 'NONE',  ( 56.76141427864680367, 10.18370652566302681, -103.5744953328721181 ) ) ;
#649 = CARTESIAN_POINT ( 'NONE',  ( 49.31759605910035305, 23.97681132065041965, -93.49209693855713965 ) ) ;
#650 = DIRECTION ( 'NONE',  ( -1.000000000000000000, 0.000000000000000000, 0.000000000000000000 ) ) ;
#651 = CARTESIAN_POINT ( 'NONE',  ( 11.96848870099923090, 18.56771825625330763, -101.9842443504995799 ) ) ;
#652 = DIRECTION ( 'NONE',  ( -0.000000000000000000, 1.000000000000000000, -0.000000000000000000 ) ) ;
#653 = CARTESIAN_POINT ( 'NONE',  ( 80.00000000000000000, 16.37046698339383255, -90.52073323065992838 ) ) ;
#654 = AXIS2_PLACEMENT_3D ( 'NONE', #4826, #8956, #8760 ) ;
#655 = ORIENTED_EDGE ( 'NONE', *, *, #8189, .T. ) ;
#656 = EDGE_LOOP ( 'NONE', ( #5960, #4380 ) ) ;
#657 = DIRECTION ( 'NONE',  ( 1.000000000000000000, 0.000000000000000000, 0.000000000000000000 ) ) ;
#658 = EDGE_CURVE ( 'NONE', #7924, #3357, #3281, .T. ) ;
#659 = CARTESIAN_POINT ( 'NONE',  ( 5.194529909656087518, 24.17989168506115405, -98.58941651295474173 ) ) ;
#660 = EDGE_LOOP ( 'NONE', ( #2758, #6294, #511, #5871 ) ) ;
#661 = ORIENTED_EDGE ( 'NONE', *, *, #7878, .T. ) ;
#662 = VECTOR ( 'NONE', #1072, 1000.000000000000000 ) ;
#663 = ORIENTED_EDGE ( 'NONE', *, *, #5309, .T. ) ;
#664 = TOROIDAL_SURFACE ( 'NONE', #5571, 7.000000000000000000, 4.000000000000000000 ) ;
#665 = CARTESIAN_POINT ( 'NONE',  ( 55.83200655324193207, 6.059578153270629208, -26.56333379049307197 ) ) ;
#666 = CARTESIAN_POINT ( 'NONE',  ( 21.88453696097515433, 37.24282141386466805, -100.3031816262124778 ) ) ;
#667 = CARTESIAN_POINT ( 'NONE',  ( 0.000000000000000000, 15.00000000000000000, -22.99999999999998579 ) ) ;
#668 = CARTESIAN_POINT ( 'NONE',  ( 59.59231745223709709, 35.80645827026463479, -101.0978031347884354 ) ) ;
#669 = CARTESIAN_POINT ( 'NONE',  ( 27.73718713400361224, 6.230167742142229237, -26.12037776040437009 ) ) ;
#670 = CIRCLE ( 'NONE', #3209, 10.00000000000000888 ) ;
#671 = VERTEX_POINT ( 'NONE', #1685 ) ;
#672 = CARTESIAN_POINT ( 'NONE',  ( -0.03462070105817000032, 14.13808205342174595, -85.81622031123563943 ) ) ;
#673 = CARTESIAN_POINT ( 'NONE',  ( 32.97655225470351326, 25.06836547609182020, -96.45146539092731075 ) ) ;
#674 = ORIENTED_EDGE ( 'NONE', *, *, #2250, .T. ) ;
#675 = VERTEX_POINT ( 'NONE', #10396 ) ;
#676 = EDGE_CURVE ( 'NONE', #5858, #2031, #4852, .T. ) ;
#677 = VERTEX_POINT ( 'NONE', #6356 ) ;
#678 = DIRECTION ( 'NONE',  ( 0.000000000000000000, 0.000000000000000000, 1.000000000000000000 ) ) ;
#679 = EDGE_CURVE ( 'NONE', #3172, #3171, #10445, .T. ) ;
#680 =( BOUNDED_SURFACE ( )  B_SPLINE_SURFACE ( 3, 2, ( 
 ( #8751, #3763, #3079 ),
 ( #3869, #9584, #1373 ),
 ( #4714, #1319, #727 ),
 ( #3816, #5456, #6347 ) ),
 .UNSPECIFIED., .F., .F., .F. ) 
 B_SPLINE_SURFACE_WITH_KNOTS ( ( 4, 4 ),
 ( 3, 3 ),
 ( 0.0004011291095059413303, 0.0009881280070900507785 ),
 ( 0.000000000000000000, 1.000000000000000000 ),
 .UNSPECIFIED. ) 
 GEOMETRIC_REPRESENTATION_ITEM ( )  RATIONAL_B_SPLINE_SURFACE ( (
 ( 1.000000000000000000, 0.7071067811865479058, 1.000000000000000000),
 ( 1.000000000000000000, 0.7045007750493450516, 1.000000000000000000),
 ( 1.000000000000000000, 0.7017977741547850590, 1.000000000000000000),
 ( 1.000000000000000000, 0.6989958871474573066, 1.000000000000000000) ) ) 
 REPRESENTATION_ITEM ( '' )  SURFACE ( )  );
#681 = CARTESIAN_POINT ( 'NONE',  ( 64.25098434168434380, 34.33995290980141135, -102.8960046427574184 ) ) ;
#682 = FACE_OUTER_BOUND ( 'NONE', #10498, .T. ) ;
#683 = CARTESIAN_POINT ( 'NONE',  ( 79.91181067983440300, 15.96050742248251986, -85.91494584653287347 ) ) ;
#684 = DIRECTION ( 'NONE',  ( -1.000000000000000000, 0.000000000000000000, 0.000000000000000000 ) ) ;
#685 = LINE ( 'NONE', #2239, #5432 ) ;
#686 = ORIENTED_EDGE ( 'NONE', *, *, #2645, .T. ) ;
#687 = LINE ( 'NONE', #3933, #2154 ) ;
#688 = CYLINDRICAL_SURFACE ( 'NONE', #1507, 4.999999999999997335 ) ;
#689 = ORIENTED_EDGE ( 'NONE', *, *, #5115, .T. ) ;
#690 = VERTEX_POINT ( 'NONE', #6403 ) ;
#691 = CARTESIAN_POINT ( 'NONE',  ( 63.32495035394669713, 15.10654739271102542, -104.3375248230235997 ) ) ;
#692 = DIRECTION ( 'NONE',  ( 0.000000000000000000, 0.000000000000000000, 1.000000000000000000 ) ) ;
#693 = VECTOR ( 'NONE', #9079, 1000.000000000000000 ) ;
#694 = AXIS2_PLACEMENT_3D ( 'NONE', #3729, #8450, #10035 ) ;
#695 = CARTESIAN_POINT ( 'NONE',  ( 56.99999999999999289, 60.00000000000000000, -99.99999999999998579 ) ) ;
#696 = VECTOR ( 'NONE', #5845, 1000.000000000000000 ) ;
#697 = CARTESIAN_POINT ( 'NONE',  ( 25.56663984841363657, 6.043674313464482140, -23.65942072229210069 ) ) ;
#698 = CARTESIAN_POINT ( 'NONE',  ( 15.77906654489862781, 34.35251243205158289, -102.8985250318013271 ) ) ;
#699 = CARTESIAN_POINT ( 'NONE',  ( 21.18096766834326772, 20.92671677987248557, -101.7004080414070728 ) ) ;
#700 = CIRCLE ( 'NONE', #9837, 9.999999999999994671 ) ;
#701 = VECTOR ( 'NONE', #4514, 1000.000000000000227 ) ;
#702 = DIRECTION ( 'NONE',  ( -0.000000000000000000, 8.673617379883967433E-16, -1.000000000000000000 ) ) ;
#703 = EDGE_CURVE ( 'NONE', #3899, #8094, #6508, .T. ) ;
#704 = FACE_OUTER_BOUND ( 'NONE', #10273, .T. ) ;
#705 = DIRECTION ( 'NONE',  ( 0.000000000000000000, 0.000000000000000000, 1.000000000000000000 ) ) ;
#706 = CARTESIAN_POINT ( 'NONE',  ( 75.00000000000000000, 22.28575215073884053, -92.19914974879212366 ) ) ;
#707 = CARTESIAN_POINT ( 'NONE',  ( 0.000000000000000000, 3.000000000000000000, -63.20999999999998664 ) ) ;
#708 = ORIENTED_EDGE ( 'NONE', *, *, #2944, .T. ) ;
#709 = ORIENTED_EDGE ( 'NONE', *, *, #788, .F. ) ;
#710 = CARTESIAN_POINT ( 'NONE',  ( 26.51865948394271300, 6.000000000000000000, -109.9999999999999858 ) ) ;
#711 = CARTESIAN_POINT ( 'NONE',  ( 6.516683762877750752, 24.17701107187905762, -92.93219862853956670 ) ) ;
#712 =( BOUNDED_SURFACE ( )  B_SPLINE_SURFACE ( 3, 2, ( 
 ( #265, #6735, #4252 ),
 ( #215, #2822, #3672 ),
 ( #1975, #10133, #3510 ),
 ( #5043, #427, #2878 ),
 ( #10082, #9972, #5999 ),
 ( #6849, #9287, #5944 ),
 ( #2713, #1232, #8393 ),
 ( #2029, #4468, #7586 ),
 ( #6685, #1128, #9923 ),
 ( #2660, #4361, #5260 ),
 ( #8503, #6104, #2084 ),
 ( #3722, #6318, #7914 ),
 ( #7859, #6159, #3096 ),
 ( #9450, #10297, #697 ) ),
 .UNSPECIFIED., .F., .F., .T. ) 
 B_SPLINE_SURFACE_WITH_KNOTS ( ( 4, 2, 2, 2, 2, 2, 4 ),
 ( 3, 3 ),
 ( 0.000000000000000000, 0.002632782517756705742, 0.003949173776635058614, 0.005265565035513411485, 0.007898347553270117227, 0.009214738812148470098, 0.01053113007102682297 ),
 ( 0.000000000000000000, 1.000000000000000000 ),
 .UNSPECIFIED. ) 
 GEOMETRIC_REPRESENTATION_ITEM ( )  RATIONAL_B_SPLINE_SURFACE ( (
 ( 1.000000000000000000, 0.8291561975888493974, 1.000000000000000000),
 ( 1.000000000000000000, 0.8291535938605427702, 1.000000000000000000),
 ( 1.000000000000000000, 0.8249265026393112210, 1.000000000000000000),
 ( 1.000000000000000000, 0.8128624172108164236, 1.000000000000000000),
 ( 1.000000000000000000, 0.8078860430479045673, 1.000000000000000000),
 ( 1.000000000000000000, 0.7961256142572786798, 1.000000000000000000),
 ( 1.000000000000000000, 0.7894051180310184268, 1.000000000000000000),
 ( 1.000000000000000000, 0.7672662947910517950, 1.000000000000000000),
 ( 1.000000000000000000, 0.7497734366735347988, 1.000000000000000000),
 ( 1.000000000000000000, 0.7214851495569014617, 1.000000000000000000),
 ( 1.000000000000000000, 0.7117504873521942610, 1.000000000000000000),
 ( 1.000000000000000000, 0.6926438055865502541, 1.000000000000000000),
 ( 1.000000000000000000, 0.6832187242418589213, 1.000000000000000000),
 ( 1.000000000000000000, 0.6742604488763401793, 1.000000000000000000) ) ) 
 REPRESENTATION_ITEM ( '' )  SURFACE ( )  );
#713 = CARTESIAN_POINT ( 'NONE',  ( 70.00000000000000000, 35.20889288029873399, -89.81966011250104032 ) ) ;
#714 = ORIENTED_EDGE ( 'NONE', *, *, #2553, .T. ) ;
#715 = ADVANCED_FACE ( 'NONE', ( #1737 ), #2381, .T. ) ;
#716 = CARTESIAN_POINT ( 'NONE',  ( 70.00000000000000000, 20.00000000000000000, -37.99999999999998579 ) ) ;
#717 = CARTESIAN_POINT ( 'NONE',  ( 72.45993579437711674, 13.00000000000000178, -6.999999999999986677 ) ) ;
#718 = DIRECTION ( 'NONE',  ( 1.000000000000000000, 0.000000000000000000, 0.000000000000000000 ) ) ;
#719 = DIRECTION ( 'NONE',  ( 0.000000000000000000, 0.000000000000000000, 1.000000000000000000 ) ) ;
#720 = ORIENTED_EDGE ( 'NONE', *, *, #1642, .T. ) ;
#721 = CARTESIAN_POINT ( 'NONE',  ( 0.008227360409981157932, 15.35082018211832278, -85.01963729821369498 ) ) ;
#722 = CARTESIAN_POINT ( 'NONE',  ( 31.71692168252396371, 25.72972972972976891, -96.46410161513773573 ) ) ;
#723 = ORIENTED_EDGE ( 'NONE', *, *, #6282, .T. ) ;
#724 = EDGE_LOOP ( 'NONE', ( #6916, #8299, #9014, #5962 ) ) ;
#725 = ORIENTED_EDGE ( 'NONE', *, *, #4444, .T. ) ;
#726 = CARTESIAN_POINT ( 'NONE',  ( 24.72135954999589913, 0.000000000000000000, -86.00000000000000000 ) ) ;
#727 = CARTESIAN_POINT ( 'NONE',  ( 20.00000000000000000, 39.20686998082037888, -97.00266911599162256 ) ) ;
#728 = DIRECTION ( 'NONE',  ( -0.000000000000000000, 1.000000000000000000, -0.000000000000000000 ) ) ;
#729 = DIRECTION ( 'NONE',  ( 0.6331748790693705331, 0.000000000000000000, 0.7740087677252036613 ) ) ;
#730 = CARTESIAN_POINT ( 'NONE',  ( 78.60993161184289590, 18.46870099322523018, -87.84005748440402783 ) ) ;
#731 = CIRCLE ( 'NONE', #3111, 3.000000000000002665 ) ;
#732 = PLANE ( 'NONE',  #3395 ) ;
#733 = ORIENTED_EDGE ( 'NONE', *, *, #1899, .F. ) ;
#734 = EDGE_CURVE ( 'NONE', #8358, #10249, #2480, .T. ) ;
#735 = EDGE_CURVE ( 'NONE', #975, #10263, #4355, .T. ) ;
#736 = DIRECTION ( 'NONE',  ( 0.000000000000000000, 6.938893903907226800E-15, -1.000000000000000000 ) ) ;
#737 = PLANE ( 'NONE',  #3199 ) ;
#738 = ORIENTED_EDGE ( 'NONE', *, *, #6217, .T. ) ;
#739 = AXIS2_PLACEMENT_3D ( 'NONE', #8148, #7196, #3174 ) ;
#740 = ORIENTED_EDGE ( 'NONE', *, *, #1698, .T. ) ;
#741 = LINE ( 'NONE', #3986, #4801 ) ;
#742 = CARTESIAN_POINT ( 'NONE',  ( 56.22944436249927946, 3.145973624993139151, -105.9999999999999858 ) ) ;
#743 = EDGE_CURVE ( 'NONE', #675, #4350, #9793, .T. ) ;
#744 = CARTESIAN_POINT ( 'NONE',  ( 15.00000000000000178, 25.00000000000000000, -87.99999999999998579 ) ) ;
#745 = CARTESIAN_POINT ( 'NONE',  ( 1.007037167276111367, 18.42816885821995498, -89.38443670856339907 ) ) ;
#746 = VECTOR ( 'NONE', #2605, 1000.000000000000000 ) ;
#747 = AXIS2_PLACEMENT_3D ( 'NONE', #4255, #8338, #4198 ) ;
#748 = AXIS2_PLACEMENT_3D ( 'NONE', #604, #10204, #2045 ) ;
#749 = DIRECTION ( 'NONE',  ( -0.8660254037844387076, 0.000000000000000000, -0.5000000000000000000 ) ) ;
#750 = DIRECTION ( 'NONE',  ( 1.000000000000000000, 0.000000000000000000, 0.000000000000000000 ) ) ;
#751 = CARTESIAN_POINT ( 'NONE',  ( 54.04162827770105793, 17.97089784409087798, -100.8065958538803386 ) ) ;
#752 = CARTESIAN_POINT ( 'NONE',  ( 52.38288657301072249, 24.00000000000000000, -92.99999999999998579 ) ) ;
#753 = CARTESIAN_POINT ( 'NONE',  ( 51.88071295717892895, 3.069878901543172667, -25.74356911416432325 ) ) ;
#754 = CARTESIAN_POINT ( 'NONE',  ( 77.55452483990831070, 20.27443371754375434, -90.80435196955829724 ) ) ;
#755 = CARTESIAN_POINT ( 'NONE',  ( 0.000000000000000000, 13.99999999999999822, -61.20999999999998664 ) ) ;
#756 = CARTESIAN_POINT ( 'NONE',  ( 24.18744117801261595, 6.057628228278953308, -71.48307840335306196 ) ) ;
#757 = ORIENTED_EDGE ( 'NONE', *, *, #8851, .T. ) ;
#758 = ORIENTED_EDGE ( 'NONE', *, *, #10174, .T. ) ;
#759 = CARTESIAN_POINT ( 'NONE',  ( 80.00000000000000000, 13.93810168523617676, -49.78999999999998494 ) ) ;
#760 = CARTESIAN_POINT ( 'NONE',  ( 24.05485440251326068, 31.30294308687821925, -93.62649072739404232 ) ) ;
#761 = CARTESIAN_POINT ( 'NONE',  ( 0.000000000000000000, 13.99999999999999822, -63.20999999999998664 ) ) ;
#762 = CARTESIAN_POINT ( 'NONE',  ( 0.000000000000000000, 33.00000000000000000, 0.000000000000000000 ) ) ;
#763 = EDGE_CURVE ( 'NONE', #3809, #2469, #782, .T. ) ;
#764 = CARTESIAN_POINT ( 'NONE',  ( 70.43920985221340914, 33.00000000000000000, -12.49999999999999645 ) ) ;
#765 = DIRECTION ( 'NONE',  ( -1.000000000000000000, -3.469446951953612217E-16, 0.000000000000000000 ) ) ;
#766 = CYLINDRICAL_SURFACE ( 'NONE', #1468, 5.000000000000004441 ) ;
#767 = ORIENTED_EDGE ( 'NONE', *, *, #10193, .F. ) ;
#768 = CARTESIAN_POINT ( 'NONE',  ( 45.25194154225476240, 24.35815157572734790, -96.40894111955005030 ) ) ;
#769 = EDGE_CURVE ( 'NONE', #10168, #9016, #8156, .T. ) ;
#770 = ORIENTED_EDGE ( 'NONE', *, *, #3425, .T. ) ;
#771 = ORIENTED_EDGE ( 'NONE', *, *, #2809, .F. ) ;
#772 = ORIENTED_EDGE ( 'NONE', *, *, #10278, .T. ) ;
#773 = CARTESIAN_POINT ( 'NONE',  ( 20.27346356508915548, 23.38669311598490808, -92.99999999999974420 ) ) ;
#774 = LINE ( 'NONE', #4018, #2282 ) ;
#775 = CARTESIAN_POINT ( 'NONE',  ( 55.00000000000000000, 2.998097986176846419, -54.49999999999997868 ) ) ;
#776 = B_SPLINE_CURVE_WITH_KNOTS ( 'NONE', 3,
 ( #9197, #8349, #4480, #4530, #1190, #7656, #1086, #3520, #6748, #7547, #9355, #5957, #5274, #1935, #331, #4430 ),
 .UNSPECIFIED., .F., .F.,
 ( 4, 2, 2, 2, 2, 2, 2, 4 ),
 ( 0.000000000000000000, 0.0004306853897512581643, 0.0008613707795025163285, 0.001722741559005018996, 0.003445483118010016742, 0.005168224677015014271, 0.006029595456517521275, 0.006890966236020030014 ),
 .UNSPECIFIED. ) ;
#777 = CARTESIAN_POINT ( 'NONE',  ( 25.00000000000000711, 11.00000000000000000, -47.78999999999997073 ) ) ;
#778 = LINE ( 'NONE', #5762, #5429 ) ;
#779 = CARTESIAN_POINT ( 'NONE',  ( 26.31246688778202625, 3.091025811927836653, -28.00428404686567774 ) ) ;
#780 = ORIENTED_EDGE ( 'NONE', *, *, #4677, .T. ) ;
#781 = AXIS2_PLACEMENT_3D ( 'NONE', #9093, #8803, #9828 ) ;
#782 = LINE ( 'NONE', #1537, #8921 ) ;
#783 = DIRECTION ( 'NONE',  ( 0.000000000000000000, 0.000000000000000000, 1.000000000000000000 ) ) ;
#784 = ORIENTED_EDGE ( 'NONE', *, *, #3932, .T. ) ;
#785 = VECTOR ( 'NONE', #5666, 1000.000000000000000 ) ;
#786 = ORIENTED_EDGE ( 'NONE', *, *, #7810, .T. ) ;
#787 = CARTESIAN_POINT ( 'NONE',  ( 17.58244433773389659, 35.20889288029874109, -101.4371202026172085 ) ) ;
#788 = EDGE_CURVE ( 'NONE', #9003, #8556, #2537, .T. ) ;
#789 = DIRECTION ( 'NONE',  ( 0.000000000000000000, 1.000000000000000000, 0.000000000000000000 ) ) ;
#790 = EDGE_CURVE ( 'NONE', #2649, #4215, #87, .T. ) ;
#791 = CARTESIAN_POINT ( 'NONE',  ( 50.07438331912445051, 22.64248373255388103, -92.94873669090574708 ) ) ;
#792 = CARTESIAN_POINT ( 'NONE',  ( 0.3404696294461982409, 17.31504583890714954, -92.48537886215730452 ) ) ;
#793 = CARTESIAN_POINT ( 'NONE',  ( 10.00000000000000888, 20.00000000000000000, -34.39999999999998437 ) ) ;
#794 = DIRECTION ( 'NONE',  ( 0.000000000000000000, 0.000000000000000000, -1.000000000000000000 ) ) ;
#795 = FACE_BOUND ( 'NONE', #8675, .T. ) ;
#796 = EDGE_CURVE ( 'NONE', #1095, #4608, #7422, .T. ) ;
#797 = B_SPLINE_CURVE_WITH_KNOTS ( 'NONE', 3,
 ( #4789, #4740, #3194, #8825, #2255, #6422, #8120, #4884, #9607, #3945, #3995, #752 ),
 .UNSPECIFIED., .F., .F.,
 ( 4, 2, 2, 2, 2, 4 ),
 ( 0.000000000000000000, 0.002497363891770630270, 0.004994727783541260541, 0.007492091675311889944, 0.008740773621197210283, 0.009989455567082531490 ),
 .UNSPECIFIED. ) ;
#798 = EDGE_CURVE ( 'NONE', #9271, #2572, #5132, .T. ) ;
#799 = CARTESIAN_POINT ( 'NONE',  ( 80.00000000000000000, 13.99999999999999822, -61.20999999999998664 ) ) ;
#800 = DIRECTION ( 'NONE',  ( 0.000000000000000000, -4.336808689942013792E-16, 1.000000000000000000 ) ) ;
#801 = CARTESIAN_POINT ( 'NONE',  ( 16.88415003916907153, 4.684023601299530881, -104.4116549186851728 ) ) ;
#802 = CARTESIAN_POINT ( 'NONE',  ( 80.00000000000000000, 25.00000000000000000, -8.999999999999992895 ) ) ;
#803 = DIRECTION ( 'NONE',  ( 0.000000000000000000, 0.000000000000000000, -1.000000000000000000 ) ) ;
#804 = ORIENTED_EDGE ( 'NONE', *, *, #109, .F. ) ;
#805 = CARTESIAN_POINT ( 'NONE',  ( 21.23814663050178098, 20.04972036523691514, -101.7241658317842194 ) ) ;
#806 = DIRECTION ( 'NONE',  ( 8.052225794242316122E-32, -1.000000000000000000, 6.343782590056808474E-16 ) ) ;
#807 = APPLICATION_CONTEXT ( 'automotive_design' ) ;
#808 = CARTESIAN_POINT ( 'NONE',  ( -2.293992277163861893, 27.09821208619453969, -93.78551181830286509 ) ) ;
#809 = CARTESIAN_POINT ( 'NONE',  ( 24.24861452974092302, 29.73467804031674078, -93.00000000000000000 ) ) ;
#810 = DIRECTION ( 'NONE',  ( 1.000000000000000000, 3.581901996822916170E-16, 0.000000000000000000 ) ) ;
#811 = CARTESIAN_POINT ( 'NONE',  ( 25.00000000000000355, 11.00000000000000000, -61.20999999999998664 ) ) ;
#812 = CARTESIAN_POINT ( 'NONE',  ( 60.00000000000000000, 38.91709681279809985, -93.99999999999998579 ) ) ;
#813 = FACE_OUTER_BOUND ( 'NONE', #4952, .T. ) ;
#814 = ORIENTED_EDGE ( 'NONE', *, *, #7529, .F. ) ;
#815 = CARTESIAN_POINT ( 'NONE',  ( 23.02155394699360258, 39.43408160532226958, -99.99999999999998579 ) ) ;
#816 = CARTESIAN_POINT ( 'NONE',  ( 44.27677662034281525, 24.06390285800300077, -96.38268631994442615 ) ) ;
#817 = EDGE_CURVE ( 'NONE', #9446, #1427, #9851, .T. ) ;
#818 = EDGE_CURVE ( 'NONE', #9288, #9744, #3337, .T. ) ;
#819 = AXIS2_PLACEMENT_3D ( 'NONE', #5253, #1226, #3610 ) ;
#820 = ORIENTED_EDGE ( 'NONE', *, *, #9848, .F. ) ;
#821 = VERTEX_POINT ( 'NONE', #1156 ) ;
#822 = ORIENTED_EDGE ( 'NONE', *, *, #166, .F. ) ;
#823 = CARTESIAN_POINT ( 'NONE',  ( 35.50000000000000000, 11.00000000000000355, -17.99999999999998934 ) ) ;
#824 = ADVANCED_FACE ( 'NONE', ( #5976 ), #4176, .F. ) ;
#825 = DIRECTION ( 'NONE',  ( -1.000000000000000000, 0.000000000000000000, -8.326672684688674053E-15 ) ) ;
#826 = CARTESIAN_POINT ( 'NONE',  ( 54.99999999999998579, 5.606401100294061912, -65.00000000000000000 ) ) ;
#827 = CARTESIAN_POINT ( 'NONE',  ( 11.58151608995027004, 33.00000000000000000, -8.999999999999998224 ) ) ;
#828 = CARTESIAN_POINT ( 'NONE',  ( 70.00000000000000000, 20.00000000000000000, -73.09458206002568659 ) ) ;
#829 = AXIS2_PLACEMENT_3D ( 'NONE', #4753, #7990, #718 ) ;
#830 = CARTESIAN_POINT ( 'NONE',  ( 27.47389935823579776, 2.998294760140084225, -26.40706580421779037 ) ) ;
#831 = ORIENTED_EDGE ( 'NONE', *, *, #769, .T. ) ;
#832 = EDGE_CURVE ( 'NONE', #3019, #1619, #1450, .T. ) ;
#833 = CARTESIAN_POINT ( 'NONE',  ( 31.49999999999999289, 11.00000000000000000, -22.99999999999998934 ) ) ;
#834 = DIRECTION ( 'NONE',  ( -1.000000000000000000, 0.000000000000000000, 0.000000000000000000 ) ) ;
#835 = ORIENTED_EDGE ( 'NONE', *, *, #8851, .F. ) ;
#836 = AXIS2_PLACEMENT_3D ( 'NONE', #799, #2346, #8922 ) ;
#837 = ORIENTED_EDGE ( 'NONE', *, *, #5560, .F. ) ;
#838 = CARTESIAN_POINT ( 'NONE',  ( 80.00000000000000000, 3.000000000000000000, -49.78999999999997783 ) ) ;
#839 = LINE ( 'NONE', #2644, #6840 ) ;
#840 = EDGE_CURVE ( 'NONE', #3595, #3058, #9159, .T. ) ;
#841 = CARTESIAN_POINT ( 'NONE',  ( 31.52180659808632157, 25.39358115283448925, -95.79090232386400316 ) ) ;
#842 = CARTESIAN_POINT ( 'NONE',  ( 2.445475160091548972, 20.27443371754358736, -90.80435196955821198 ) ) ;
#843 = DIRECTION ( 'NONE',  ( 0.000000000000000000, 0.000000000000000000, 1.000000000000000000 ) ) ;
#844 = CARTESIAN_POINT ( 'NONE',  ( 10.00000000000000888, 20.00000000000000000, -41.59999999999998721 ) ) ;
#845 = CIRCLE ( 'NONE', #1024, 4.999999999999997335 ) ;
#846 = VECTOR ( 'NONE', #7533, 1000.000000000000000 ) ;
#847 = DIRECTION ( 'NONE',  ( 0.000000000000000000, 0.000000000000000000, 1.000000000000000000 ) ) ;
#848 = CIRCLE ( 'NONE', #6102, 5.000000000000000888 ) ;
#849 = CARTESIAN_POINT ( 'NONE',  ( 4.930308421490209092, 23.46322614371586113, -98.43988291791303880 ) ) ;
#850 = CARTESIAN_POINT ( 'NONE',  ( 16.91282412086510334, 34.72591534644632105, -102.8698656237561408 ) ) ;
#851 = LINE ( 'NONE', #1705, #5687 ) ;
#852 = FACE_OUTER_BOUND ( 'NONE', #6027, .T. ) ;
#853 = DIRECTION ( 'NONE',  ( -0.000000000000000000, -1.000000000000000000, -0.000000000000000000 ) ) ;
#854 = AXIS2_PLACEMENT_3D ( 'NONE', #2843, #8685, #8575 ) ;
#855 = CARTESIAN_POINT ( 'NONE',  ( 22.89118280304830577, 3.214411031780067152, -105.9213436456543320 ) ) ;
#856 = AXIS2_PLACEMENT_3D ( 'NONE', #10094, #6060, #10200 ) ;
#857 = AXIS2_PLACEMENT_3D ( 'NONE', #163, #1819, #5267 ) ;
#858 = EDGE_CURVE ( 'NONE', #9266, #9411, #9060, .T. ) ;
#859 = CARTESIAN_POINT ( 'NONE',  ( 59.32180956954371709, 39.15424234229176648, -98.90465708381766774 ) ) ;
#860 = CYLINDRICAL_SURFACE ( 'NONE', #2555, 1.999999999999996669 ) ;
#861 = EDGE_CURVE ( 'NONE', #8521, #7283, #7510, .T. ) ;
#862 = DIRECTION ( 'NONE',  ( 0.000000000000000000, 0.000000000000000000, -1.000000000000000000 ) ) ;
#863 =( BOUNDED_SURFACE ( )  B_SPLINE_SURFACE ( 3, 2, ( 
 ( #10095, #2832, #9249 ),
 ( #6807, #9985, #9304 ),
 ( #8404, #2780, #437 ),
 ( #2727, #5899, #1140 ),
 ( #9143, #5220, #3469 ),
 ( #4373, #1988, #7759 ) ),
 .UNSPECIFIED., .F., .F., .T. ) 
 B_SPLINE_SURFACE_WITH_KNOTS ( ( 4, 2, 4 ),
 ( 3, 3 ),
 ( 0.000000000000000000, 0.002388858188642628642, 0.004777716377285257283 ),
 ( 0.000000000000000000, 1.000000000000000000 ),
 .UNSPECIFIED. ) 
 GEOMETRIC_REPRESENTATION_ITEM ( )  RATIONAL_B_SPLINE_SURFACE ( (
 ( 1.000000000000000000, 0.7071067811865475727, 1.000000000000000000),
 ( 1.000000000000000000, 0.7078181488712631531, 1.000000000000000000),
 ( 1.000000000000000000, 0.7085868375126371799, 1.000000000000000000),
 ( 1.000000000000000000, 0.7102417617090412971, 1.000000000000000000),
 ( 1.000000000000000000, 0.7110847002331383004, 1.000000000000000000),
 ( 1.000000000000000000, 0.7119208644581683787, 1.000000000000000000) ) ) 
 REPRESENTATION_ITEM ( '' )  SURFACE ( )  );
#864 = CARTESIAN_POINT ( 'NONE',  ( 59.99999999999999289, 20.00000000000003553, -47.78999999999997783 ) ) ;
#865 = DIRECTION ( 'NONE',  ( 0.000000000000000000, -1.000000000000000000, 0.000000000000000000 ) ) ;
#866 = CARTESIAN_POINT ( 'NONE',  ( 80.00000000000000000, 15.48246042151896695, -87.60304015120752297 ) ) ;
#867 = PLANE ( 'NONE',  #2151 ) ;
#868 = ADVANCED_FACE ( 'NONE', ( #9951 ), #9215, .F. ) ;
#869 = VERTEX_POINT ( 'NONE', #1843 ) ;
#870 = DIRECTION ( 'NONE',  ( 0.000000000000000000, 0.000000000000000000, 1.000000000000000000 ) ) ;
#871 = ORIENTED_EDGE ( 'NONE', *, *, #9166, .F. ) ;
#872 = DIRECTION ( 'NONE',  ( 0.000000000000000000, 1.000000000000000000, 0.000000000000000000 ) ) ;
#873 = PRESENTATION_LAYER_ASSIGNMENT (  '', '', ( #8505 ) ) ;
#874 = CARTESIAN_POINT ( 'NONE',  ( 43.54996850470824654, 23.88539998066604753, -96.36432064091343364 ) ) ;
#875 = ORIENTED_EDGE ( 'NONE', *, *, #7055, .T. ) ;
#876 = ORIENTED_EDGE ( 'NONE', *, *, #9005, .F. ) ;
#877 = VERTEX_POINT ( 'NONE', #2800 ) ;
#878 = CARTESIAN_POINT ( 'NONE',  ( 80.00000000000000000, 13.93810168523617676, -47.78999999999997073 ) ) ;
#879 = CYLINDRICAL_SURFACE ( 'NONE', #1088, 25.00000000000000000 ) ;
#880 = CARTESIAN_POINT ( 'NONE',  ( 10.00000000000000888, 0.000000000000000000, -39.99999999999998579 ) ) ;
#881 = DIRECTION ( 'NONE',  ( 0.000000000000000000, 1.000000000000000000, 0.000000000000000000 ) ) ;
#882 = DIRECTION ( 'NONE',  ( 0.000000000000000000, -1.000000000000000000, 6.343782590056808474E-16 ) ) ;
#883 = CARTESIAN_POINT ( 'NONE',  ( 20.09171714732317326, 37.88646954083943541, -93.58009326561575847 ) ) ;
#884 = ORIENTED_EDGE ( 'NONE', *, *, #5173, .T. ) ;
#885 = DIRECTION ( 'NONE',  ( -1.000000000000000000, -0.000000000000000000, -0.000000000000000000 ) ) ;
#886 = LINE ( 'NONE', #9013, #8793 ) ;
#887 = ORIENTED_EDGE ( 'NONE', *, *, #7845, .F. ) ;
#888 = ORIENTED_EDGE ( 'NONE', *, *, #8153, .F. ) ;
#889 = CARTESIAN_POINT ( 'NONE',  ( 70.00000000000000000, 16.00000000000000000, -73.09458206002568659 ) ) ;
#890 = AXIS2_PLACEMENT_3D ( 'NONE', #9041, #5218, #3630 ) ;
#891 = FACE_OUTER_BOUND ( 'NONE', #4313, .T. ) ;
#892 = EDGE_CURVE ( 'NONE', #4744, #9279, #3449, .T. ) ;
#893 = CARTESIAN_POINT ( 'NONE',  ( 36.53554146248725942, 20.62701169023541681, -92.68495457489572686 ) ) ;
#894 = CARTESIAN_POINT ( 'NONE',  ( -0.01746657832621943685, 18.25905743785996194, -90.60007657480223031 ) ) ;
#895 = PRODUCT_DEFINITION_CONTEXT ( 'detailed design', #1418, 'design' ) ;
#896 = CARTESIAN_POINT ( 'NONE',  ( 26.51865948394274852, 32.20889288029874109, -109.9999999999999432 ) ) ;
#897 = CIRCLE ( 'NONE', #739, 3.000000000000002665 ) ;
#898 = CARTESIAN_POINT ( 'NONE',  ( 25.00000000000000000, 3.583801512904336573, -65.00000000000000000 ) ) ;
#899 = FACE_OUTER_BOUND ( 'NONE', #9204, .T. ) ;
#900 = EDGE_CURVE ( 'NONE', #10234, #10367, #2814, .T. ) ;
#901 = DIRECTION ( 'NONE',  ( 0.000000000000000000, 0.000000000000000000, -1.000000000000000000 ) ) ;
#902 = DIRECTION ( 'NONE',  ( 1.000000000000000000, 0.000000000000000000, 0.000000000000000000 ) ) ;
#903 = AXIS2_PLACEMENT_3D ( 'NONE', #2486, #200, #4132 ) ;
#904 = DIRECTION ( 'NONE',  ( 0.000000000000000000, -1.000000000000000000, 0.000000000000000000 ) ) ;
#905 = FACE_OUTER_BOUND ( 'NONE', #6496, .T. ) ;
#906 = DIRECTION ( 'NONE',  ( 0.000000000000000000, 0.000000000000000000, -1.000000000000000000 ) ) ;
#907 = VECTOR ( 'NONE', #2715, 1000.000000000000000 ) ;
#908 = CARTESIAN_POINT ( 'NONE',  ( 50.00000000000000000, 40.00000000000000000, -92.99999999999998579 ) ) ;
#909 = FACE_OUTER_BOUND ( 'NONE', #4675, .T. ) ;
#910 = ORIENTED_EDGE ( 'NONE', *, *, #4444, .F. ) ;
#911 = DIRECTION ( 'NONE',  ( 0.000000000000000000, 0.000000000000000000, 1.000000000000000000 ) ) ;
#912 = CARTESIAN_POINT ( 'NONE',  ( 18.21697399194442113, 35.20632035476874222, -101.9009639690335547 ) ) ;
#913 = DIRECTION ( 'NONE',  ( -0.000000000000000000, 1.000000000000000000, 0.000000000000000000 ) ) ;
#914 = CARTESIAN_POINT ( 'NONE',  ( 79.24557196818435045, 18.03909394806987621, -93.63009302506148401 ) ) ;
#915 = VECTOR ( 'NONE', #2674, 1000.000000000000000 ) ;
#916 = CARTESIAN_POINT ( 'NONE',  ( 52.10031551988443255, 3.014088673303409571, -72.04993969787571473 ) ) ;
#917 = EDGE_CURVE ( 'NONE', #6495, #4128, #8960, .T. ) ;
#918 = CARTESIAN_POINT ( 'NONE',  ( 7.540064205622889482, 37.50000000000000000, -8.999999999999994671 ) ) ;
#919 = FACE_OUTER_BOUND ( 'NONE', #3919, .T. ) ;
#920 = ADVANCED_FACE ( 'NONE', ( #7674 ), #5207, .T. ) ;
#921 = DIRECTION ( 'NONE',  ( 0.000000000000000000, 1.000000000000000000, -6.343782590056808474E-16 ) ) ;
#922 = ORIENTED_EDGE ( 'NONE', *, *, #4645, .F. ) ;
#923 = CARTESIAN_POINT ( 'NONE',  ( 0.000000000000000000, 23.70979471457487620, -9.000000043600357102 ) ) ;
#924 = EDGE_LOOP ( 'NONE', ( #5011, #2750, #5297, #2574 ) ) ;
#925 = CARTESIAN_POINT ( 'NONE',  ( 19.65688154395386888, 6.718081718081699627, -105.4327646112675581 ) ) ;
#926 = CARTESIAN_POINT ( 'NONE',  ( 45.31574292562213202, 24.37972856032260083, -96.41066664698206523 ) ) ;
#927 = ORIENTED_EDGE ( 'NONE', *, *, #4035, .F. ) ;
#928 = B_SPLINE_CURVE_WITH_KNOTS ( 'NONE', 3,
 ( #7267, #7218, #801, #5578, #5, #8827 ),
 .UNSPECIFIED., .F., .F.,
 ( 4, 2, 4 ),
 ( 0.000000000000000000, 0.002088606013778573998, 0.004177212027557147996 ),
 .UNSPECIFIED. ) ;
#929 = VERTEX_POINT ( 'NONE', #10419 ) ;
#930 = AXIS2_PLACEMENT_3D ( 'NONE', #9320, #7621, #2853 ) ;
#931 = EDGE_CURVE ( 'NONE', #8536, #6214, #10313, .T. ) ;
#932 = ORIENTED_EDGE ( 'NONE', *, *, #9034, .F. ) ;
#933 = CARTESIAN_POINT ( 'NONE',  ( 17.63663326801721354, 19.27857578150328877, -88.00000000330628325 ) ) ;
#934 = CARTESIAN_POINT ( 'NONE',  ( 16.00000000000000000, 39.20889288029874109, -97.00344160168421581 ) ) ;
#935 = CARTESIAN_POINT ( 'NONE',  ( 54.87550514539423574, 5.998717263522197918, -73.55134265959911488 ) ) ;
#936 = CARTESIAN_POINT ( 'NONE',  ( 25.00000000000001066, 11.00000000000000000, -22.99999999999999289 ) ) ;
#937 = DIRECTION ( 'NONE',  ( 0.000000000000000000, 0.000000000000000000, 1.000000000000000000 ) ) ;
#938 = CARTESIAN_POINT ( 'NONE',  ( 20.07684330283914420, 38.00443525745495776, -93.61373235781945823 ) ) ;
#939 = VERTEX_POINT ( 'NONE', #3157 ) ;
#940 = CARTESIAN_POINT ( 'NONE',  ( 46.31256876731563210, 3.548013975904389383, -23.06517719116211040 ) ) ;
#941 = PLANE ( 'NONE',  #4205 ) ;
#942 = ORIENTED_EDGE ( 'NONE', *, *, #4169, .T. ) ;
#943 = ORIENTED_EDGE ( 'NONE', *, *, #4440, .F. ) ;
#944 = CARTESIAN_POINT ( 'NONE',  ( 55.00000000000000000, 6.000000000000015987, -49.78999999999998494 ) ) ;
#945 = CARTESIAN_POINT ( 'NONE',  ( 52.51402284764931494, 4.568339529582900127, -72.18458921743329881 ) ) ;
#946 = CARTESIAN_POINT ( 'NONE',  ( 62.56351494680251335, 19.37551198824358423, -92.92480589797594348 ) ) ;
#947 = DIRECTION ( 'NONE',  ( 0.000000000000000000, 0.000000000000000000, -1.000000000000000000 ) ) ;
#948 = ORIENTED_EDGE ( 'NONE', *, *, #1831, .F. ) ;
#949 = CARTESIAN_POINT ( 'NONE',  ( 0.000000000000000000, 13.99809798617684464, -54.49999999999997868 ) ) ;
#950 = CARTESIAN_POINT ( 'NONE',  ( 55.00000000000000000, 11.00000000000000000, -23.00000000000000000 ) ) ;
#951 = CARTESIAN_POINT ( 'NONE',  ( 20.55588919773849810, 15.33604887575767783, -102.6274269123050686 ) ) ;
#952 = ADVANCED_FACE ( 'NONE', ( #6431 ), #6137, .T. ) ;
#953 = ADVANCED_FACE ( 'NONE', ( #8475 ), #8634, .F. ) ;
#954 = FACE_OUTER_BOUND ( 'NONE', #4165, .T. ) ;
#955 = CYLINDRICAL_SURFACE ( 'NONE', #4475, 25.00000000000000000 ) ;
#956 = FACE_OUTER_BOUND ( 'NONE', #8030, .T. ) ;
#957 = CARTESIAN_POINT ( 'NONE',  ( 55.27864045000423232, 8.134850137320372099, -104.6666666666666714 ) ) ;
#958 = EDGE_CURVE ( 'NONE', #6559, #4291, #8451, .T. ) ;
#959 = CARTESIAN_POINT ( 'NONE',  ( 79.08346489953694913, 18.26213911372389376, -89.22644946297128854 ) ) ;
#960 = CARTESIAN_POINT ( 'NONE',  ( 70.00000000000000000, 20.00000000000000000, -69.49458206002567806 ) ) ;
#961 = CARTESIAN_POINT ( 'NONE',  ( 50.00494169369338238, 22.60538067287903630, -92.94589192356902174 ) ) ;
#962 = EDGE_CURVE ( 'NONE', #1268, #1847, #7779, .T. ) ;
#963 = ORIENTED_EDGE ( 'NONE', *, *, #4135, .F. ) ;
#964 = CARTESIAN_POINT ( 'NONE',  ( 64.00000000000000000, 39.20889288029873399, -99.99999999999998579 ) ) ;
#965 = DIRECTION ( 'NONE',  ( 0.000000000000000000, 0.000000000000000000, 1.000000000000000000 ) ) ;
#966 = FACE_OUTER_BOUND ( 'NONE', #2425, .T. ) ;
#967 = DIRECTION ( 'NONE',  ( 0.8660254037844379305, 0.000000000000000000, 0.5000000000000014433 ) ) ;
#968 = DIRECTION ( 'NONE',  ( 0.000000000000000000, 0.000000000000000000, 1.000000000000000000 ) ) ;
#969 = DIRECTION ( 'NONE',  ( -0.000000000000000000, 1.000000000000000000, -0.000000000000000000 ) ) ;
#970 = CARTESIAN_POINT ( 'NONE',  ( 60.71610530113182591, 34.88860500600170411, -94.24635837977686492 ) ) ;
#971 = FACE_OUTER_BOUND ( 'NONE', #7106, .T. ) ;
#972 = EDGE_CURVE ( 'NONE', #4211, #6559, #6191, .T. ) ;
#973 = ORIENTED_EDGE ( 'NONE', *, *, #2459, .F. ) ;
#974 = CYLINDRICAL_SURFACE ( 'NONE', #8547, 5.000000000000000888 ) ;
#975 = VERTEX_POINT ( 'NONE', #5638 ) ;
#976 = CARTESIAN_POINT ( 'NONE',  ( 47.65015149665040894, 3.154107549119868903, -74.64832064421251800 ) ) ;
#977 = CARTESIAN_POINT ( 'NONE',  ( 44.28299952227371961, 24.06557420326421592, -96.38284991609654639 ) ) ;
#978 = ORIENTED_EDGE ( 'NONE', *, *, #3170, .F. ) ;
#979 = ORIENTED_EDGE ( 'NONE', *, *, #4364, .F. ) ;
#980 = ORIENTED_EDGE ( 'NONE', *, *, #1133, .T. ) ;
#981 = LINE ( 'NONE', #1041, #5478 ) ;
#982 = CARTESIAN_POINT ( 'NONE',  ( 34.32209434504203216, 3.215390309173475458, -74.99999999999998579 ) ) ;
#983 = DIRECTION ( 'NONE',  ( 0.000000000000000000, -1.000000000000000000, 0.000000000000000000 ) ) ;
#984 = CARTESIAN_POINT ( 'NONE',  ( 29.60805376523591903, 25.72523509807219355, -94.50875701959290609 ) ) ;
#985 = DIRECTION ( 'NONE',  ( 0.000000000000000000, 0.000000000000000000, -1.000000000000000000 ) ) ;
#986 = CARTESIAN_POINT ( 'NONE',  ( 20.17923694785070055, 37.24607271309308487, -93.42484594183929403 ) ) ;
#987 = EDGE_LOOP ( 'NONE', ( #3233, #661, #5131, #5900 ) ) ;
#988 = VECTOR ( 'NONE', #488, 1000.000000000000000 ) ;
#989 = AXIS2_PLACEMENT_3D ( 'NONE', #1050, #4125, #1902 ) ;
#990 = CARTESIAN_POINT ( 'NONE',  ( 79.93540827736025278, 15.85841841210529957, -86.07616013182963854 ) ) ;
#991 = ADVANCED_FACE ( 'NONE', ( #8283 ), #1766, .F. ) ;
#992 = CARTESIAN_POINT ( 'NONE',  ( 32.29255422887774074, 3.151598980709431785, -74.63267784620573764 ) ) ;
#993 = ORIENTED_EDGE ( 'NONE', *, *, #7240, .F. ) ;
#994 = EDGE_CURVE ( 'NONE', #1354, #3751, #4732, .T. ) ;
#995 = ORIENTED_EDGE ( 'NONE', *, *, #8115, .F. ) ;
#996 = CARTESIAN_POINT ( 'NONE',  ( 73.54405626591085365, 24.04859957950112204, -92.91036117846621778 ) ) ;
#997 = VECTOR ( 'NONE', #2189, 1000.000000000000000 ) ;
#998 = CARTESIAN_POINT ( 'NONE',  ( 60.00000000000000000, 11.00000000000000000, -99.99999999999998579 ) ) ;
#999 = VECTOR ( 'NONE', #6058, 1000.000000000000000 ) ;
#1000 = CARTESIAN_POINT ( 'NONE',  ( 10.00000000000000355, 16.00000000000000000, -72.99999999999998579 ) ) ;
#1001 = CARTESIAN_POINT ( 'NONE',  ( 75.43581657007349861, 21.95179757133471909, -91.98328807366152660 ) ) ;
#1002 = ORIENTED_EDGE ( 'NONE', *, *, #5115, .F. ) ;
#1003 = FACE_OUTER_BOUND ( 'NONE', #7795, .T. ) ;
#1004 = CARTESIAN_POINT ( 'NONE',  ( 1.104993976064751582, 19.29856274426684237, -90.62031230633620282 ) ) ;
#1006 = FACE_OUTER_BOUND ( 'NONE', #6256, .T. ) ;
#1005 = CIRCLE ( 'NONE', #6937, 2.000000000000000000 ) ;
#1007 = CARTESIAN_POINT ( 'NONE',  ( 0.000000000000000000, 10.00000000000000000, -18.10102051443363180 ) ) ;
#1008 = DIRECTION ( 'NONE',  ( -0.000000000000000000, -1.000000000000000000, 0.000000000000000000 ) ) ;
#1009 = CARTESIAN_POINT ( 'NONE',  ( 10.00000000000000888, 16.00000000000000000, -37.99999999999998579 ) ) ;
#1010 =( BOUNDED_SURFACE ( )  B_SPLINE_SURFACE ( 2, 3, ( 
 ( #1676, #10482, #5656, #1627, #8051, #7239, #8898, #4861, #8095, #4061, #7292, #2529 ),
 ( #3273, #4909, #5757, #9258, #5860, #285, #9894, #7665, #2792, #2632, #2680, #8359 ),
 ( #8468, #1945, #237, #2580, #9102, #395, #5965, #3588, #6021, #10051, #7447, #9208 ) ),
 .UNSPECIFIED., .F., .F., .F. ) 
 B_SPLINE_SURFACE_WITH_KNOTS ( ( 3, 3 ),
 ( 4, 2, 2, 2, 2, 4 ),
 ( 0.000000000000000000, 1.000000000000000000 ),
 ( -0.000000000000000000, 0.002207940216581961816, 0.004415880433163923632, 0.008831760866327847265, 0.01324764129949177090, 0.01766352173265569453 ),
 .UNSPECIFIED. ) 
 GEOMETRIC_REPRESENTATION_ITEM ( )  RATIONAL_B_SPLINE_SURFACE ( (
 ( 1.000000000000000000, 1.000000000000000000, 1.000000000000000000, 1.000000000000000000, 1.000000000000000000, 1.000000000000000000, 1.000000000000000000, 1.000000000000000000, 1.000000000000000000, 1.000000000000000000, 1.000000000000000000, 1.000000000000000000),
 ( 0.7071067811865475727, 0.7071067811865475727, 0.7071067811865474617, 0.7071067811865474617, 0.7071067811865475727, 0.7071067811865475727, 0.7071067811865475727, 0.7071067811865475727, 0.7071067811865475727, 0.7071067811865475727, 0.7071067811865475727, 0.7071067811865475727),
 ( 1.000000000000000000, 1.000000000000000000, 1.000000000000000000, 1.000000000000000000, 1.000000000000000000, 1.000000000000000000, 1.000000000000000000, 1.000000000000000000, 1.000000000000000000, 1.000000000000000000, 1.000000000000000000, 1.000000000000000000) ) ) 
 REPRESENTATION_ITEM ( '' )  SURFACE ( )  );
#1011 = CARTESIAN_POINT ( 'NONE',  ( 55.00000000000000000, 3.583801512904337017, -56.49999999999997868 ) ) ;
#1012 = CARTESIAN_POINT ( 'NONE',  ( 74.79166666666662877, 20.21534353042631338, -21.35316322817566359 ) ) ;
#1013 = LINE ( 'NONE', #3616, #662 ) ;
#1014 = ORIENTED_EDGE ( 'NONE', *, *, #5837, .T. ) ;
#1015 = CARTESIAN_POINT ( 'NONE',  ( 75.00000000000000000, 15.00000000000000000, 0.000000000000000000 ) ) ;
#1016 = CARTESIAN_POINT ( 'NONE',  ( 60.00804183412982695, 35.20889288029872688, -97.34884555363078107 ) ) ;
#1017 = CARTESIAN_POINT ( 'NONE',  ( 53.89611508811896812, 19.10072247769000597, -100.5985769174011466 ) ) ;
#1018 = EDGE_CURVE ( 'NONE', #1251, #1832, #1040, .T. ) ;
#1019 = DIRECTION ( 'NONE',  ( -0.4492481119297200287, -0.8934070370931616045, 0.000000000000000000 ) ) ;
#1020 = AXIS2_PLACEMENT_3D ( 'NONE', #1535, #10233, #5352 ) ;
#1021 = CARTESIAN_POINT ( 'NONE',  ( 51.01989839828789997, 6.046891944065051483, -76.33421715821663156 ) ) ;
#1022 = CARTESIAN_POINT ( 'NONE',  ( 13.64596437714960686, 9.555237657089124426, -102.8229821885747555 ) ) ;
#1023 = CARTESIAN_POINT ( 'NONE',  ( 0.002570026701406690102, 15.19493332959356913, -84.81469742721664318 ) ) ;
#1024 = AXIS2_PLACEMENT_3D ( 'NONE', #4914, #9009, #8203 ) ;
#1025 = CARTESIAN_POINT ( 'NONE',  ( 48.50000000000000711, 40.00000000000000000, -17.99999999999998934 ) ) ;
#1026 = CIRCLE ( 'NONE', #10351, 25.00000000000000000 ) ;
#1027 = AXIS2_PLACEMENT_3D ( 'NONE', #9087, #3571, #5162 ) ;
#1028 = EDGE_LOOP ( 'NONE', ( #351, #278, #973, #7400, #814, #7386, #6229 ) ) ;
#1029 = AXIS2_PLACEMENT_3D ( 'NONE', #4799, #2412, #7275 ) ;
#1030 = CARTESIAN_POINT ( 'NONE',  ( 80.00000000000000000, 15.24133254488738132, -19.52952324696133957 ) ) ;
#1031 = ORIENTED_EDGE ( 'NONE', *, *, #7875, .F. ) ;
#1032 = DIRECTION ( 'NONE',  ( 0.000000000000000000, 0.000000000000000000, -1.000000000000000000 ) ) ;
#1033 = LINE ( 'NONE', #4273, #9334 ) ;
#1034 = ORIENTED_EDGE ( 'NONE', *, *, #251, .F. ) ;
#1035 = AXIS2_PLACEMENT_3D ( 'NONE', #8041, #9724, #8843 ) ;
#1036 = ORIENTED_EDGE ( 'NONE', *, *, #3005, .T. ) ;
#1037 = AXIS2_PLACEMENT_3D ( 'NONE', #713, #7325, #6583 ) ;
#1038 = EDGE_CURVE ( 'NONE', #8619, #459, #9191, .T. ) ;
#1039 = ORIENTED_EDGE ( 'NONE', *, *, #8681, .F. ) ;
#1040 = CIRCLE ( 'NONE', #2399, 12.99999999999999822 ) ;
#1041 = CARTESIAN_POINT ( 'NONE',  ( 0.000000000000000000, 6.000000000000000000, -89.81966011250102611 ) ) ;
#1042 = CARTESIAN_POINT ( 'NONE',  ( 31.70679173833893572, 3.124015948182631952, -74.44818361136486828 ) ) ;
#1043 = DIRECTION ( 'NONE',  ( -0.000000000000000000, 1.000000000000000000, -0.000000000000000000 ) ) ;
#1044 = CARTESIAN_POINT ( 'NONE',  ( 28.06486695030715239, 26.97001834460880332, -94.48585538464080003 ) ) ;
#1045 = DIRECTION ( 'NONE',  ( -0.000000000000000000, -0.000000000000000000, -1.000000000000000000 ) ) ;
#1046 = DIRECTION ( 'NONE',  ( 0.000000000000000000, 1.000000000000000000, 0.000000000000000000 ) ) ;
#1047 = ORIENTED_EDGE ( 'NONE', *, *, #3589, .T. ) ;
#1048 = CARTESIAN_POINT ( 'NONE',  ( 49.50000000000002842, 39.99999999999996447, -17.99999999999998934 ) ) ;
#1049 = CARTESIAN_POINT ( 'NONE',  ( 49.24900168795522859, 6.107352720382060340, -76.96609320923050745 ) ) ;
#1050 = CARTESIAN_POINT ( 'NONE',  ( 70.00000000000000000, 16.00000000000000000, -73.09458206002568659 ) ) ;
#1051 = VERTEX_POINT ( 'NONE', #5046 ) ;
#1052 = ORIENTED_EDGE ( 'NONE', *, *, #5947, .T. ) ;
#1053 = PLANE ( 'NONE',  #3617 ) ;
#1054 = CARTESIAN_POINT ( 'NONE',  ( 8.205488736666895377, 22.84207185192604328, -18.48878265912964025 ) ) ;
#1055 = EDGE_CURVE ( 'NONE', #5930, #9147, #3266, .T. ) ;
#1056 = CARTESIAN_POINT ( 'NONE',  ( 0.3300785861720495484, 17.29381616980756320, -92.44834162495858720 ) ) ;
#1057 = EDGE_CURVE ( 'NONE', #5341, #5136, #2411, .T. ) ;
#1058 = DIRECTION ( 'NONE',  ( 0.000000000000000000, 0.000000000000000000, 1.000000000000000000 ) ) ;
#1059 = ORIENTED_EDGE ( 'NONE', *, *, #5213, .F. ) ;
#1060 = CARTESIAN_POINT ( 'NONE',  ( 56.97271328564951887, 35.09929099745144754, -100.1071885805182120 ) ) ;
#1061 = DIRECTION ( 'NONE',  ( 0.000000000000000000, 0.000000000000000000, 1.000000000000000000 ) ) ;
#1062 = DIRECTION ( 'NONE',  ( -8.462065736472231082E-17, 0.000000000000000000, 1.000000000000000000 ) ) ;
#1063 = CARTESIAN_POINT ( 'NONE',  ( 31.40353322129499247, 23.69880885409660465, -93.05701917472852358 ) ) ;
#1064 = AXIS2_PLACEMENT_3D ( 'NONE', #4639, #2197, #2888 ) ;
#1065 = DIRECTION ( 'NONE',  ( -1.000000000000000000, -0.000000000000000000, 0.000000000000000000 ) ) ;
#1066 = B_SPLINE_CURVE_WITH_KNOTS ( 'NONE', 3,
 ( #8876, #959, #5683, #4839, #4092, #1557, #9029, #754 ),
 .UNSPECIFIED., .F., .F.,
 ( 4, 2, 2, 4 ),
 ( 0.000000000000000000, 0.0008198097339260982915, 0.001639619467852196583, 0.003279238935704436968 ),
 .UNSPECIFIED. ) ;
#1067 = EDGE_CURVE ( 'NONE', #4377, #2803, #5738, .T. ) ;
#1068 = CARTESIAN_POINT ( 'NONE',  ( 60.00000000000000000, 38.91709681279809985, -93.99999999999998579 ) ) ;
#1069 = CARTESIAN_POINT ( 'NONE',  ( 21.20710310365792139, 32.39885148207189047, -101.5249616009331959 ) ) ;
#1070 = CARTESIAN_POINT ( 'NONE',  ( 73.62712930959411040, 21.20535867349618186, -19.74371930276029019 ) ) ;
#1071 = CARTESIAN_POINT ( 'NONE',  ( 36.65681906280502744, 23.84111468199701989, -96.35944300470217172 ) ) ;
#1072 = DIRECTION ( 'NONE',  ( -0.000000000000000000, -0.000000000000000000, -1.000000000000000000 ) ) ;
#1073 = AXIS2_PLACEMENT_3D ( 'NONE', #5811, #5016, #8247 ) ;
#1074 = ORIENTED_EDGE ( 'NONE', *, *, #9976, .F. ) ;
#1075 = CARTESIAN_POINT ( 'NONE',  ( 58.66432572777222276, 32.20889288029873399, -101.4480023213787234 ) ) ;
#1076 = CARTESIAN_POINT ( 'NONE',  ( 63.84731093948722958, 6.000000000000000000, -102.8960046427574326 ) ) ;
#1077 = LINE ( 'NONE', #4316, #4974 ) ;
#1078 = CARTESIAN_POINT ( 'NONE',  ( 10.00000000000000355, 20.00000000000000000, -72.99999999999998579 ) ) ;
#1079 = CARTESIAN_POINT ( 'NONE',  ( 20.05838637390512957, 39.19213440783996560, -97.68684044078398188 ) ) ;
#1080 = CIRCLE ( 'NONE', #3455, 4.000000000000004441 ) ;
#1081 =( BOUNDED_SURFACE ( )  B_SPLINE_SURFACE ( 3, 2, ( 
 ( #9086, #2616, #5047 ),
 ( #7650, #7429, #1979 ),
 ( #8447, #3514, #4996 ),
 ( #6739, #1818, #8284 ),
 ( #1017, #4259, #7484 ),
 ( #3568, #4366, #9188 ),
 ( #220, #3464, #5893 ),
 ( #7590, #9978, #1927 ),
 ( #5161, #8397, #321 ),
 ( #5421, #5264, #6265 ),
 ( #9507, #6164, #10195 ),
 ( #5366, #7917, #2035 ),
 ( #6321, #1237, #4684 ),
 ( #3783, #7864, #9404 ),
 ( #648, #2089, #1452 ),
 ( #2193, #7702, #4473 ),
 ( #6955, #431, #8664 ),
 ( #2142, #6216, #3890 ) ),
 .UNSPECIFIED., .F., .F., .T. ) 
 B_SPLINE_SURFACE_WITH_KNOTS ( ( 4, 2, 2, 2, 2, 2, 2, 2, 4 ),
 ( 3, 3 ),
 ( 0.04052455181776308535, 0.04404462428334663532, 0.04580466051613840683, 0.04668467863253429606, 0.04756469674893018529, 0.05108476921451373526, 0.05196478733090961755, 0.05284480544730550677, 0.05460484168009728523 ),
 ( 0.000000000000000000, 0.6655274649023623645 ),
 .UNSPECIFIED. ) 
 GEOMETRIC_REPRESENTATION_ITEM ( )  RATIONAL_B_SPLINE_SURFACE ( (
 ( 1.000000000000000000, 0.9446354261388064666, 0.9629641412520923982),
 ( 1.000000000000000000, 0.9446324005403148316, 0.9629621172928970463),
 ( 1.000000000000000000, 0.9454070056500302188, 0.9634802855623891826),
 ( 1.000000000000000000, 0.9475221704992943250, 0.9648952146609546254),
 ( 1.000000000000000000, 0.9483853534413617670, 0.9654726366347274880),
 ( 1.000000000000000000, 0.9498788378980584923, 0.9664716956994479080),
 ( 1.000000000000000000, 0.9504096903893917148, 0.9668268068565262219),
 ( 1.000000000000000000, 0.9515298817274838727, 0.9675761533298183892),
 ( 1.000000000000000000, 0.9521211985504189901, 0.9679717118034443235),
 ( 1.000000000000000000, 0.9551647591770556778, 0.9700076866804734355),
 ( 1.000000000000000000, 0.9578902530893321776, 0.9718308923969380952),
 ( 1.000000000000000000, 0.9611911714507215265, 0.9740390254619064603),
 ( 1.000000000000000000, 0.9618448330622682008, 0.9744762891745264444),
 ( 1.000000000000000000, 0.9631088977194519618, 0.9753218789953577161),
 ( 1.000000000000000000, 0.9637219893284784122, 0.9757320036047940626),
 ( 1.000000000000000000, 0.9654908679460491028, 0.9769152862357919354),
 ( 1.000000000000000000, 0.9665763267289766425, 0.9776413985375314031),
 ( 1.000000000000000000, 0.9675368397199274328, 0.9782839289676863448) ) ) 
 REPRESENTATION_ITEM ( '' )  SURFACE ( )  );
#1082 = DIRECTION ( 'NONE',  ( -0.000000000000000000, 1.000000000000000000, -0.000000000000000000 ) ) ;
#1083 = CARTESIAN_POINT ( 'NONE',  ( 57.99999999999999289, 3.583801512904337017, -54.49999999999997868 ) ) ;
#1084 = DIRECTION ( 'NONE',  ( 0.000000000000000000, 0.000000000000000000, 1.000000000000000000 ) ) ;
#1085 = CARTESIAN_POINT ( 'NONE',  ( 60.00000000000000000, 38.79061718945263237, -93.91515489126429372 ) ) ;
#1086 = CARTESIAN_POINT ( 'NONE',  ( 20.13183193734630549, 37.58036365836145620, -93.49859687850572243 ) ) ;
#1087 = ORIENTED_EDGE ( 'NONE', *, *, #8035, .F. ) ;
#1088 = AXIS2_PLACEMENT_3D ( 'NONE', #6396, #8855, #1628 ) ;
#1089 = CARTESIAN_POINT ( 'NONE',  ( 80.00000000000000000, 25.00000000000000000, -9.000000000000000000 ) ) ;
#1090 = ORIENTED_EDGE ( 'NONE', *, *, #386, .F. ) ;
#1091 = CIRCLE ( 'NONE', #1598, 9.999999999999994671 ) ;
#1092 = CARTESIAN_POINT ( 'NONE',  ( 47.31052336594487429, 25.20789416523078685, -96.45612669443042364 ) ) ;
#1093 = B_SPLINE_CURVE_WITH_KNOTS ( 'NONE', 3,
 ( #3700, #5296, #6193, #6139, #2007, #7038, #7782, #9431, #8534, #7622, #1266, #10276 ),
 .UNSPECIFIED., .F., .F.,
 ( 4, 2, 2, 2, 2, 4 ),
 ( 0.000000000000000000, 0.0004233632343304932744, 0.0008467264686609865488, 0.001693452937321956835, 0.002540179405982927012, 0.003386905874643897189 ),
 .UNSPECIFIED. ) ;
#1094 = VERTEX_POINT ( 'NONE', #4199 ) ;
#1095 = VERTEX_POINT ( 'NONE', #111 ) ;
#1096 = ADVANCED_FACE ( 'NONE', ( #7323 ), #7359, .F. ) ;
#1097 = ORIENTED_EDGE ( 'NONE', *, *, #4591, .F. ) ;
#1098 = LINE ( 'NONE', #5175, #1419 ) ;
#1099 = LINE ( 'NONE', #9153, #8703 ) ;
#1100 = CARTESIAN_POINT ( 'NONE',  ( 21.94847639545265849, 39.08705014002855904, -99.82544854988350380 ) ) ;
#1101 = CARTESIAN_POINT ( 'NONE',  ( 29.00856102654041635, 23.11140972752294331, -92.98522035055226809 ) ) ;
#1102 = CARTESIAN_POINT ( 'NONE',  ( 1.201793962179447783, 18.26439421668117546, -87.76983717102291394 ) ) ;
#1103 = EDGE_CURVE ( 'NONE', #10191, #1720, #9648, .T. ) ;
#1104 = CARTESIAN_POINT ( 'NONE',  ( 26.19350058427641414, 5.649178034472067900, -28.20629794795448220 ) ) ;
#1105 = VERTEX_POINT ( 'NONE', #4151 ) ;
#1106 = CARTESIAN_POINT ( 'NONE',  ( 47.27001252819958665, 3.457378662912906186, -23.25562067780603215 ) ) ;
#1107 = CARTESIAN_POINT ( 'NONE',  ( 23.79351541827703542, 8.178988949375629147, -104.6411429059580200 ) ) ;
#1108 = CARTESIAN_POINT ( 'NONE',  ( 30.36930892446519081, 3.054707268645222129, -73.88968206485041890 ) ) ;
#1109 = ORIENTED_EDGE ( 'NONE', *, *, #4197, .T. ) ;
#1110 = EDGE_LOOP ( 'NONE', ( #5428, #4123, #6127, #3865 ) ) ;
#1111 = DIRECTION ( 'NONE',  ( -1.000000000000000000, 0.000000000000000000, 1.269309860470834477E-16 ) ) ;
#1112 = CARTESIAN_POINT ( 'NONE',  ( 6.932333310882129673, 21.66258493517817385, -19.27676889602707888 ) ) ;
#1113 = CARTESIAN_POINT ( 'NONE',  ( 0.1366927238469089756, 16.81346738193093771, -91.49879865266728984 ) ) ;
#1114 = DIRECTION ( 'NONE',  ( 0.000000000000000000, 0.000000000000000000, 1.000000000000000000 ) ) ;
#1115 = ORIENTED_EDGE ( 'NONE', *, *, #5382, .T. ) ;
#1116 = DIRECTION ( 'NONE',  ( 7.163803993645832339E-16, 1.000000000000000000, 0.000000000000000000 ) ) ;
#1117 = DIRECTION ( 'NONE',  ( 0.000000000000000000, 0.000000000000000000, -1.000000000000000000 ) ) ;
#1118 = DIRECTION ( 'NONE',  ( -1.000000000000000000, 0.000000000000000000, 0.000000000000000000 ) ) ;
#1119 = CARTESIAN_POINT ( 'NONE',  ( 77.55452483990831070, 20.27443371754375434, -90.80435196955829724 ) ) ;
#1120 = ADVANCED_FACE ( 'NONE', ( #2565 ), #5844, .T. ) ;
#1121 = DIRECTION ( 'NONE',  ( -0.000000000000000000, 1.000000000000000000, 8.673617379883967433E-16 ) ) ;
#1122 = VECTOR ( 'NONE', #9901, 1000.000000000000000 ) ;
#1123 = EDGE_CURVE ( 'NONE', #4624, #7124, #4258, .T. ) ;
#1124 = LINE ( 'NONE', #5256, #8034 ) ;
#1125 = CARTESIAN_POINT ( 'NONE',  ( 74.69550346673295849, 32.20889288029873399, -98.64871709464240723 ) ) ;
#1126 = CARTESIAN_POINT ( 'NONE',  ( 72.96944980451968377, 21.74286207439006802, -19.20630850940521128 ) ) ;
#1127 = CARTESIAN_POINT ( 'NONE',  ( 41.50000000000000000, 11.00000000000000000, -22.99999999999998934 ) ) ;
#1128 = CARTESIAN_POINT ( 'NONE',  ( 29.64921969667210178, 5.711904485227118577, -24.52947088256693675 ) ) ;
#1129 = ORIENTED_EDGE ( 'NONE', *, *, #6181, .T. ) ;
#1130 = CARTESIAN_POINT ( 'NONE',  ( 23.12500000000000355, 6.364875945565208859, -99.99999999999998579 ) ) ;
#1131 = CARTESIAN_POINT ( 'NONE',  ( 22.17744506206110700, 39.09298352397715348, -99.90076903786379603 ) ) ;
#1132 = LINE ( 'NONE', #7538, #5769 ) ;
#1133 = EDGE_CURVE ( 'NONE', #607, #5241, #9667, .T. ) ;
#1134 = CARTESIAN_POINT ( 'NONE',  ( 15.00000000000001243, 20.00000000000000000, -1.903964790706253171E-15 ) ) ;
#1135 = DIRECTION ( 'NONE',  ( -1.000000000000000000, 0.000000000000000000, 1.269309860470834477E-16 ) ) ;
#1136 = ADVANCED_FACE ( 'NONE', ( #2088 ), #4562, .F. ) ;
#1137 = CARTESIAN_POINT ( 'NONE',  ( 61.92756009687132490, 4.170570550092711493, -104.8733427883979203 ) ) ;
#1138 = DIRECTION ( 'NONE',  ( -1.000000000000000000, 0.000000000000000000, 0.000000000000000000 ) ) ;
#1139 = CARTESIAN_POINT ( 'NONE',  ( 60.73093883133404347, 35.25536915149151440, -94.93796852601563785 ) ) ;
#1140 = CARTESIAN_POINT ( 'NONE',  ( 20.29089245382175832, 39.17335147723900945, -98.33862533289250507 ) ) ;
#1141 = ORIENTED_EDGE ( 'NONE', *, *, #1123, .F. ) ;
#1142 = CARTESIAN_POINT ( 'NONE',  ( 80.00000000000000000, 16.46056970172418588, -15.18612121612462040 ) ) ;
#1143 = VERTEX_POINT ( 'NONE', #2716 ) ;
#1144 = CARTESIAN_POINT ( 'NONE',  ( 47.28454620042616341, 25.19508552298870896, -96.45572976429245671 ) ) ;
#1145 = ORIENTED_EDGE ( 'NONE', *, *, #9122, .T. ) ;
#1146 = VERTEX_POINT ( 'NONE', #8446 ) ;
#1147 = VERTEX_POINT ( 'NONE', #8339 ) ;
#1148 = CARTESIAN_POINT ( 'NONE',  ( 21.05682081548780360, 9.353578577710884190, -104.0728838481486918 ) ) ;
#1149 = DIRECTION ( 'NONE',  ( -1.000000000000000000, 8.673617379884038430E-16, 0.000000000000000000 ) ) ;
#1150 = DIRECTION ( 'NONE',  ( -0.000000000000000000, 1.000000000000000000, -0.000000000000000000 ) ) ;
#1151 = CARTESIAN_POINT ( 'NONE',  ( 21.76220523962129150, 29.20097565691159858, -92.24952845957861314 ) ) ;
#1152 = CARTESIAN_POINT ( 'NONE',  ( 0.7145546227392857164, 17.59030067142233733, -87.43506662814493779 ) ) ;
#1153 = EDGE_CURVE ( 'NONE', #4577, #5558, #6852, .T. ) ;
#1154 = CARTESIAN_POINT ( 'NONE',  ( 24.26660493362185278, 6.043912791165187315, -26.29642762695218039 ) ) ;
#1155 = ORIENTED_EDGE ( 'NONE', *, *, #8028, .F. ) ;
#1156 = CARTESIAN_POINT ( 'NONE',  ( 56.87499999999999289, 6.364875945565207971, -61.20999999999998664 ) ) ;
#1157 = DIRECTION ( 'NONE',  ( -1.000000000000000000, 0.000000000000000000, -0.000000000000000000 ) ) ;
#1158 = DIRECTION ( 'NONE',  ( -0.000000000000000000, -0.000000000000000000, -1.000000000000000000 ) ) ;
#1159 = ORIENTED_EDGE ( 'NONE', *, *, #1174, .F. ) ;
#1160 = EDGE_CURVE ( 'NONE', #5518, #227, #7751, .T. ) ;
#1161 = ORIENTED_EDGE ( 'NONE', *, *, #2507, .T. ) ;
#1162 = CARTESIAN_POINT ( 'NONE',  ( 70.00000000000000000, 0.000000000000000000, -72.99999999999998579 ) ) ;
#1163 = CARTESIAN_POINT ( 'NONE',  ( 6.990262618509951231, 21.71045073578645201, -19.23451277206892129 ) ) ;
#1164 = DIRECTION ( 'NONE',  ( 1.000000000000000000, -0.000000000000000000, -0.000000000000000000 ) ) ;
#1165 = DIRECTION ( 'NONE',  ( 0.000000000000000000, 0.000000000000000000, 1.000000000000000000 ) ) ;
#1166 = PLANE ( 'NONE',  #144 ) ;
#1167 = ORIENTED_EDGE ( 'NONE', *, *, #4306, .F. ) ;
#1168 = CARTESIAN_POINT ( 'NONE',  ( 57.82255493793879708, 39.09298352397708243, -99.90076903786365392 ) ) ;
#1169 = CARTESIAN_POINT ( 'NONE',  ( 0.4306082028747276746, 17.04328978834319486, -87.04513064290770785 ) ) ;
#1170 = CARTESIAN_POINT ( 'NONE',  ( 20.75320068372537463, 16.49468951099468939, -102.3678602079316136 ) ) ;
#1171 = CIRCLE ( 'NONE', #2870, 16.50000000000000000 ) ;
#1172 = CIRCLE ( 'NONE', #6250, 2.999999999999999112 ) ;
#1173 = CARTESIAN_POINT ( 'NONE',  ( 62.03376358384051770, 4.210195458542845159, -104.8354408235692148 ) ) ;
#1174 = EDGE_CURVE ( 'NONE', #8852, #5241, #3758, .T. ) ;
#1175 = CARTESIAN_POINT ( 'NONE',  ( 56.93392152911514614, 39.10596132395880886, -100.0055631930042637 ) ) ;
#1176 = CARTESIAN_POINT ( 'NONE',  ( 45.00000000000000000, 3.215390309173477679, -78.00000000000000000 ) ) ;
#1177 = CARTESIAN_POINT ( 'NONE',  ( 42.81451083792335055, 22.08301364226116803, -92.89765452427816683 ) ) ;
#1178 = DIRECTION ( 'NONE',  ( -1.269309860470834477E-16, 0.000000000000000000, -1.000000000000000000 ) ) ;
#1179 = AXIS2_PLACEMENT_3D ( 'NONE', #9947, #1837, #1894 ) ;
#1180 = ORIENTED_EDGE ( 'NONE', *, *, #4131, .T. ) ;
#1181 = LINE ( 'NONE', #5159, #6842 ) ;
#1182 = CARTESIAN_POINT ( 'NONE',  ( 21.49652889951591206, 35.51801040461402437, -99.70603755568552629 ) ) ;
#1183 = LINE ( 'NONE', #6003, #696 ) ;
#1184 = CYLINDRICAL_SURFACE ( 'NONE', #1027, 3.000000000000002665 ) ;
#1185 = FACE_OUTER_BOUND ( 'NONE', #8879, .T. ) ;
#1186 = AXIS2_PLACEMENT_3D ( 'NONE', #1651, #10412, #3839 ) ;
#1187 = CARTESIAN_POINT ( 'NONE',  ( 53.14217204594880428, 3.017868419068252539, -27.18513656744708129 ) ) ;
#1188 = CARTESIAN_POINT ( 'NONE',  ( 59.00000000000000000, 40.00000000000000000, -93.99999999999998579 ) ) ;
#1189 = LINE ( 'NONE', #5371, #4596 ) ;
#1190 = CARTESIAN_POINT ( 'NONE',  ( 20.04590675962786506, 38.26764768614577861, -93.69694539309406878 ) ) ;
#1191 = EDGE_CURVE ( 'NONE', #3635, #975, #7617, .T. ) ;
#1192 = ORIENTED_EDGE ( 'NONE', *, *, #10007, .T. ) ;
#1193 = EDGE_CURVE ( 'NONE', #6311, #4624, #7842, .T. ) ;
#1194 = DIRECTION ( 'NONE',  ( 1.000000000000000000, 0.000000000000000000, 0.000000000000000000 ) ) ;
#1195 = ORIENTED_EDGE ( 'NONE', *, *, #6121, .F. ) ;
#1196 = AXIS2_PLACEMENT_3D ( 'NONE', #7578, #151, #256 ) ;
#1197 = FACE_BOUND ( 'NONE', #4381, .T. ) ;
#1198 = ORIENTED_EDGE ( 'NONE', *, *, #9034, .T. ) ;
#1199 = ORIENTED_EDGE ( 'NONE', *, *, #4927, .T. ) ;
#1200 = ORIENTED_EDGE ( 'NONE', *, *, #6837, .F. ) ;
#1201 = DIRECTION ( 'NONE',  ( 0.000000000000000000, 0.000000000000000000, 1.000000000000000000 ) ) ;
#1202 = CIRCLE ( 'NONE', #4420, 25.00000000000000000 ) ;
#1203 = CARTESIAN_POINT ( 'NONE',  ( 75.06806980070547297, 23.46649210329955437, -98.44083949515419363 ) ) ;
#1204 = EDGE_CURVE ( 'NONE', #9307, #10433, #6478, .T. ) ;
#1205 = CIRCLE ( 'NONE', #2056, 18.50000000000004263 ) ;
#1206 = CARTESIAN_POINT ( 'NONE',  ( 48.86883649111743466, 24.72057362020688132, -94.44307663779328266 ) ) ;
#1207 = LINE ( 'NONE', #7669, #6584 ) ;
#1208 = CARTESIAN_POINT ( 'NONE',  ( 0.000000000000000000, 15.00000000000000000, -84.38083151964677597 ) ) ;
#1209 = CARTESIAN_POINT ( 'NONE',  ( 26.51865948394271300, 32.20889288029874109, -99.99999999999998579 ) ) ;
#1210 = EDGE_LOOP ( 'NONE', ( #592, #9305 ) ) ;
#1211 = VECTOR ( 'NONE', #2365, 1000.000000000000000 ) ;
#1212 = CARTESIAN_POINT ( 'NONE',  ( 22.87367825452230718, 8.354877020561316314, -104.5409052129960514 ) ) ;
#1213 = VECTOR ( 'NONE', #9065, 1000.000000000000000 ) ;
#1214 = DIRECTION ( 'NONE',  ( 0.000000000000000000, -1.000000000000000000, 0.000000000000000000 ) ) ;
#1215 = CARTESIAN_POINT ( 'NONE',  ( 25.00000000000001066, 11.00000000000000000, -22.99999999999999289 ) ) ;
#1216 = ORIENTED_EDGE ( 'NONE', *, *, #8215, .F. ) ;
#1217 = EDGE_LOOP ( 'NONE', ( #6755, #2313, #10479, #3490 ) ) ;
#1218 = CARTESIAN_POINT ( 'NONE',  ( 27.34880144960525428, 2.995979280412622625, -71.44691647842807924 ) ) ;
#1219 = DIRECTION ( 'NONE',  ( -1.000000000000000000, -0.000000000000000000, -0.000000000000000000 ) ) ;
#1220 = FACE_OUTER_BOUND ( 'NONE', #9112, .T. ) ;
#1221 = CARTESIAN_POINT ( 'NONE',  ( 60.41766383145368025, 17.19108396536519479, -91.84411862792502745 ) ) ;
#1222 = LINE ( 'NONE', #4296, #3208 ) ;
#1223 = ORIENTED_EDGE ( 'NONE', *, *, #540, .F. ) ;
#1224 = DIRECTION ( 'NONE',  ( 0.000000000000000000, 0.000000000000000000, 1.000000000000000000 ) ) ;
#1225 = DIRECTION ( 'NONE',  ( -0.000000000000000000, -0.000000000000000000, -1.000000000000000000 ) ) ;
#1226 = DIRECTION ( 'NONE',  ( 1.000000000000000000, 0.000000000000000000, 0.000000000000000000 ) ) ;
#1227 = CARTESIAN_POINT ( 'NONE',  ( 60.64393916269538209, 3.795118000303452810, -105.2669034804141432 ) ) ;
#1228 = ADVANCED_FACE ( 'NONE', ( #6733 ), #4279, .T. ) ;
#1229 = CARTESIAN_POINT ( 'NONE',  ( 60.10819125548336217, 23.64263077408051927, -92.99999999999998579 ) ) ;
#1230 = CARTESIAN_POINT ( 'NONE',  ( 74.77990787057095190, 24.28058189935478239, -98.60334028034826304 ) ) ;
#1231 = CARTESIAN_POINT ( 'NONE',  ( 44.69350524223245458, 22.40683781506921335, -92.92954810689329292 ) ) ;
#1232 = CARTESIAN_POINT ( 'NONE',  ( 31.13920924923213462, 5.604077614119931106, -23.76629206679818296 ) ) ;
#1233 = ORIENTED_EDGE ( 'NONE', *, *, #10267, .F. ) ;
#1234 = CARTESIAN_POINT ( 'NONE',  ( 61.82787126873456884, 18.86770730347970826, -87.93980197664168941 ) ) ;
#1235 = EDGE_CURVE ( 'NONE', #606, #9480, #4627, .T. ) ;
#1236 = CARTESIAN_POINT ( 'NONE',  ( 71.61232080424591118, 23.07250905277305364, -18.38645477093000480 ) ) ;
#1237 = CARTESIAN_POINT ( 'NONE',  ( 58.14374978589517440, 12.26936223336685039, -102.6089680059746883 ) ) ;
#1238 = CARTESIAN_POINT ( 'NONE',  ( 45.00000000000000000, 6.184620265005838391, -77.57142857142856940 ) ) ;
#1239 = CARTESIAN_POINT ( 'NONE',  ( 53.48134051605724437, 25.59591794226542660, -99.99999999999998579 ) ) ;
#1240 = AXIS2_PLACEMENT_3D ( 'NONE', #5643, #1613, #4051 ) ;
#1241 = DIRECTION ( 'NONE',  ( 0.000000000000000000, 0.000000000000000000, 1.000000000000000000 ) ) ;
#1242 = CARTESIAN_POINT ( 'NONE',  ( 56.87499999940163065, 6.364875945323158923, -32.11022644534686066 ) ) ;
#1243 = LINE ( 'NONE', #3631, #8312 ) ;
#1244 = DIRECTION ( 'NONE',  ( 0.000000000000000000, 0.000000000000000000, 1.000000000000000000 ) ) ;
#1245 = VERTEX_POINT ( 'NONE', #1392 ) ;
#1246 = CARTESIAN_POINT ( 'NONE',  ( 23.12500000000000355, 6.364875945565209747, -99.99999999999998579 ) ) ;
#1247 = ORIENTED_EDGE ( 'NONE', *, *, #2654, .T. ) ;
#1248 = DIRECTION ( 'NONE',  ( 0.000000000000000000, 0.000000000000000000, 1.000000000000000000 ) ) ;
#1249 = AXIS2_PLACEMENT_3D ( 'NONE', #9855, #3234, #8210 ) ;
#1250 = VERTEX_POINT ( 'NONE', #7857 ) ;
#1251 = VERTEX_POINT ( 'NONE', #3830 ) ;
#1252 = EDGE_CURVE ( 'NONE', #1094, #9740, #7057, .T. ) ;
#1253 = ORIENTED_EDGE ( 'NONE', *, *, #3698, .F. ) ;
#1254 = CARTESIAN_POINT ( 'NONE',  ( 25.06036020523638896, 5.997227408825225758, -73.43387190028082046 ) ) ;
#1255 = EDGE_CURVE ( 'NONE', #4691, #7302, #7912, .T. ) ;
#1256 = CARTESIAN_POINT ( 'NONE',  ( 21.55787899500801785, 36.82380116451161456, -100.4547160765960427 ) ) ;
#1257 = SPHERICAL_SURFACE ( 'NONE', #9508, 3.000000000000000000 ) ;
#1258 = CARTESIAN_POINT ( 'NONE',  ( 1.857828402246089361, 19.52872179838039912, -95.63408868538247987 ) ) ;
#1259 = CARTESIAN_POINT ( 'NONE',  ( 60.47024860694386206, 35.37342138950037196, -101.6256434175453052 ) ) ;
#1260 = VECTOR ( 'NONE', #3938, 1000.000000000000000 ) ;
#1261 = CARTESIAN_POINT ( 'NONE',  ( 48.64039933538195726, 3.282826879589470614, -23.68008219836145400 ) ) ;
#1262 = ORIENTED_EDGE ( 'NONE', *, *, #1898, .T. ) ;
#1263 = CARTESIAN_POINT ( 'NONE',  ( 25.89689052603574737, 29.10322844900138506, -94.22017927120495528 ) ) ;
#1264 = EDGE_CURVE ( 'NONE', #5562, #608, #10187, .T. ) ;
#1265 = PLANE ( 'NONE',  #10078 ) ;
#1266 = CARTESIAN_POINT ( 'NONE',  ( 5.184380306775996594, 22.46770999976531513, -92.31676372541166131 ) ) ;
#1267 = ORIENTED_EDGE ( 'NONE', *, *, #6655, .T. ) ;
#1268 = VERTEX_POINT ( 'NONE', #6899 ) ;
#1269 = CARTESIAN_POINT ( 'NONE',  ( 23.15500469415153262, 19.55927032902289753, -92.44608483450279834 ) ) ;
#1270 = CARTESIAN_POINT ( 'NONE',  ( 56.87500000000000000, 6.364875945565211524, -65.00000000000000000 ) ) ;
#1271 = CARTESIAN_POINT ( 'NONE',  ( 23.00000000000000000, 39.59840425597525382, -99.99999999999998579 ) ) ;
#1272 = CARTESIAN_POINT ( 'NONE',  ( 60.18909132138102080, 23.69688234468806698, -92.99999999999998579 ) ) ;
#1273 = CARTESIAN_POINT ( 'NONE',  ( 16.00000000000000000, 35.20889288029874109, -92.99999999999998579 ) ) ;
#1274 = EDGE_LOOP ( 'NONE', ( #2203, #2981 ) ) ;
#1275 = FACE_OUTER_BOUND ( 'NONE', #2856, .T. ) ;
#1276 = CARTESIAN_POINT ( 'NONE',  ( 36.49827949483824341, 20.63217257862734044, -92.68600196988893458 ) ) ;
#1277 = VERTEX_POINT ( 'NONE', #8766 ) ;
#1278 = CARTESIAN_POINT ( 'NONE',  ( 19.82945288312162546, 16.31183934199487240, -86.33788740006063733 ) ) ;
#1279 = CARTESIAN_POINT ( 'NONE',  ( 0.000000000000000000, 3.000000000000000000, -49.78999999999997783 ) ) ;
#1280 = CARTESIAN_POINT ( 'NONE',  ( 73.96248230319557138, 23.41742339323985789, -92.74439238032358901 ) ) ;
#1281 = CARTESIAN_POINT ( 'NONE',  ( 43.07468766119460213, 23.78789139298078226, -96.35343525045993829 ) ) ;
#1282 = CARTESIAN_POINT ( 'NONE',  ( 80.00000000000000000, 3.000000000000000444, -47.78999999999996362 ) ) ;
#1283 = VERTEX_POINT ( 'NONE', #425 ) ;
#1284 = ADVANCED_FACE ( 'NONE', ( #3670 ), #7967, .F. ) ;
#1285 = DIRECTION ( 'NONE',  ( 0.000000000000000000, 1.000000000000000000, 0.000000000000000000 ) ) ;
#1286 = CARTESIAN_POINT ( 'NONE',  ( 71.12487792968751421, 24.02430684761763047, -18.09579377297998803 ) ) ;
#1287 = CARTESIAN_POINT ( 'NONE',  ( 65.91501547476882195, 8.321415443975189064, -103.0424922626155961 ) ) ;
#1288 = CYLINDRICAL_SURFACE ( 'NONE', #694, 4.999999999999997335 ) ;
#1289 = EDGE_CURVE ( 'NONE', #2745, #5261, #6544, .T. ) ;
#1290 = ADVANCED_FACE ( 'NONE', ( #8110 ), #45, .F. ) ;
#1291 = CARTESIAN_POINT ( 'NONE',  ( 61.45283088567387608, 35.20390148147162535, -102.1128846297483648 ) ) ;
#1292 = CARTESIAN_POINT ( 'NONE',  ( 11.68055310551322279, 25.59591794226543016, -101.8402765527565634 ) ) ;
#1293 = LINE ( 'NONE', #2889, #8666 ) ;
#1294 = FACE_OUTER_BOUND ( 'NONE', #1301, .T. ) ;
#1295 = ORIENTED_EDGE ( 'NONE', *, *, #4910, .F. ) ;
#1296 = AXIS2_PLACEMENT_3D ( 'NONE', #6536, #9776, #5849 ) ;
#1297 = LINE ( 'NONE', #1246, #7518 ) ;
#1298 = VERTEX_POINT ( 'NONE', #3989 ) ;
#1299 = FACE_OUTER_BOUND ( 'NONE', #5964, .T. ) ;
#1300 = ORIENTED_EDGE ( 'NONE', *, *, #4883, .T. ) ;
#1301 = EDGE_LOOP ( 'NONE', ( #8297, #1782, #1404, #217 ) ) ;
#1302 = ORIENTED_EDGE ( 'NONE', *, *, #10441, .F. ) ;
#1303 = CARTESIAN_POINT ( 'NONE',  ( 23.12500000000000711, 6.364875945565209747, -65.00000000000000000 ) ) ;
#1304 =( BOUNDED_SURFACE ( )  B_SPLINE_SURFACE ( 3, 2, ( 
 ( #4184, #8430, #1745 ),
 ( #4978, #946, #1272 ),
 ( #8593, #7737, #464 ),
 ( #6148, #4456, #9440 ),
 ( #4557, #10175, #7901 ),
 ( #2975, #2014, #3706 ),
 ( #9276, #3767, #5400 ),
 ( #9385, #10339, #8541 ),
 ( #2860, #1221, #6200 ),
 ( #3872, #7847, #2127 ),
 ( #5351, #5248, #8645 ),
 ( #630, #9329, #6093 ),
 ( #1436, #4668, #575 ),
 ( #7100, #5302, #2177 ),
 ( #6940, #2074, #8486 ),
 ( #4507, #10232, #2921 ),
 ( #1322, #7045, #7789 ),
 ( #5459, #6994, #518 ),
 ( #8704, #1376, #4617 ),
 ( #3819, #10285, #3027 ),
 ( #6249, #3082, #9489 ),
 ( #2235, #7684, #415 ) ),
 .UNSPECIFIED., .F., .F., .F. ) 
 B_SPLINE_SURFACE_WITH_KNOTS ( ( 4, 2, 2, 2, 2, 2, 2, 2, 2, 2, 4 ),
 ( 3, 3 ),
 ( 0.004486967539008208418, 0.005991726568954401991, 0.007496485598900596431, 0.009001244628846789136, 0.009753624143819885489, 0.01050600365879298358, 0.01201076268873917802, 0.01276314220371227437, 0.01351552171868537072, 0.01502028074863156516, 0.01652503977857775960 ),
 ( 0.000000000000000000, 1.000000000000000000 ),
 .UNSPECIFIED. ) 
 GEOMETRIC_REPRESENTATION_ITEM ( )  RATIONAL_B_SPLINE_SURFACE ( (
 ( 1.000000000000000000, 0.7071067811865473507, 1.000000000000000000),
 ( 1.000000000000000000, 0.7124642949294994754, 1.000000000000000000),
 ( 1.000000000000000000, 0.7181835464829279259, 1.000000000000000000),
 ( 1.000000000000000000, 0.7295239113398098718, 1.000000000000000000),
 ( 1.000000000000000000, 0.7351745123793644865, 1.000000000000000000),
 ( 1.000000000000000000, 0.7451290164888000334, 1.000000000000000000),
 ( 1.000000000000000000, 0.7494830945462461758, 1.000000000000000000),
 ( 1.000000000000000000, 0.7545349476159125546, 1.000000000000000000),
 ( 1.000000000000000000, 0.7559726209028250210, 1.000000000000000000),
 ( 1.000000000000000000, 0.7582634797717138220, 1.000000000000000000),
 ( 1.000000000000000000, 0.7591121122224183670, 1.000000000000000000),
 ( 1.000000000000000000, 0.7606309110488138625, 1.000000000000000000),
 ( 1.000000000000000000, 0.7603024689031450123, 1.000000000000000000),
 ( 1.000000000000000000, 0.7576553673722942195, 1.000000000000000000),
 ( 1.000000000000000000, 0.7564144659454747899, 1.000000000000000000),
 ( 1.000000000000000000, 0.7531972389990504446, 1.000000000000000000),
 ( 1.000000000000000000, 0.7512166255666387071, 1.000000000000000000),
 ( 1.000000000000000000, 0.7443119464885727954, 1.000000000000000000),
 ( 1.000000000000000000, 0.7383972312277241601, 1.000000000000000000),
 ( 1.000000000000000000, 0.7243096272371783995, 1.000000000000000000),
 ( 1.000000000000000000, 0.7161034659025470317, 1.000000000000000000),
 ( 1.000000000000000000, 0.7071067811865466846, 1.000000000000000000) ) ) 
 REPRESENTATION_ITEM ( '' )  SURFACE ( )  );
#1305 = EDGE_CURVE ( 'NONE', #10208, #9732, #4133, .T. ) ;
#1306 = CARTESIAN_POINT ( 'NONE',  ( 9.560790147786578430, 33.00000000000000000, -5.499999999999997335 ) ) ;
#1307 = CARTESIAN_POINT ( 'NONE',  ( 58.94317918451225324, 9.353578577710905506, -104.0728838481487060 ) ) ;
#1308 = CARTESIAN_POINT ( 'NONE',  ( 21.00000000000000000, 60.00000000000000000, -92.99999999999998579 ) ) ;
#1309 = CARTESIAN_POINT ( 'NONE',  ( 40.00000000000000000, 38.00000000000000000, -18.00000000000000000 ) ) ;
#1310 = CARTESIAN_POINT ( 'NONE',  ( 46.47408997164050248, 5.598459177823510657, -23.08319472768089398 ) ) ;
#1311 = VERTEX_POINT ( 'NONE', #5777 ) ;
#1312 = CARTESIAN_POINT ( 'NONE',  ( 35.90524949187984305, 24.01481955672796076, -96.37789177928087270 ) ) ;
#1313 = CARTESIAN_POINT ( 'NONE',  ( 21.02599695940720537, 3.428865328770089427, -105.6766134027400312 ) ) ;
#1314 = EDGE_LOOP ( 'NONE', ( #1488, #1725, #69, #1936, #5716 ) ) ;
#1315 = DIRECTION ( 'NONE',  ( -3.469446951953612217E-16, 1.000000000000000000, 0.000000000000000000 ) ) ;
#1316 = ORIENTED_EDGE ( 'NONE', *, *, #7977, .T. ) ;
#1317 = ORIENTED_EDGE ( 'NONE', *, *, #7602, .F. ) ;
#1318 = CYLINDRICAL_SURFACE ( 'NONE', #49, 3.000000000000002665 ) ;
#1319 = CARTESIAN_POINT ( 'NONE',  ( 19.99999999999864997, 39.25996070403095928, -100.0475813977528929 ) ) ;
#1320 = CYLINDRICAL_SURFACE ( 'NONE', #4576, 5.000000000000000888 ) ;
#1321 = CARTESIAN_POINT ( 'NONE',  ( 80.73811912633388488, 15.97794212629396959, -89.11694244870554371 ) ) ;
#1322 = CARTESIAN_POINT ( 'NONE',  ( 60.17206491498480858, 16.30502393651698156, -86.32385584668435285 ) ) ;
#1323 = DIRECTION ( 'NONE',  ( -0.000000000000000000, 1.000000000000000000, -0.000000000000000000 ) ) ;
#1324 = VERTEX_POINT ( 'NONE', #3240 ) ;
#1325 = EDGE_CURVE ( 'NONE', #339, #7522, #6043, .T. ) ;
#1326 = EDGE_CURVE ( 'NONE', #1791, #9841, #5720, .T. ) ;
#1327 = CARTESIAN_POINT ( 'NONE',  ( 60.00000000000000000, 39.20082491903244204, -97.34996769207258183 ) ) ;
#1328 = CARTESIAN_POINT ( 'NONE',  ( 34.67537109081109747, 23.29623039568561182, -94.39160977021045085 ) ) ;
#1329 = ORIENTED_EDGE ( 'NONE', *, *, #4105, .T. ) ;
#1330 = CARTESIAN_POINT ( 'NONE',  ( 59.05894099682670628, 15.65292654035716247, -102.4054459096098242 ) ) ;
#1331 = CYLINDRICAL_SURFACE ( 'NONE', #4815, 35.00000000000000000 ) ;
#1332 = CARTESIAN_POINT ( 'NONE',  ( 75.10956220382794868, 23.39036388432468527, -98.41589003629449905 ) ) ;
#1333 = CARTESIAN_POINT ( 'NONE',  ( 34.59953235660143633, 22.57496641364706846, -92.94385068197186683 ) ) ;
#1334 = DIRECTION ( 'NONE',  ( 0.2859846660717939582, 0.6608356491593465609, -0.6939085066288996906 ) ) ;
#1335 = B_SPLINE_CURVE_WITH_KNOTS ( 'NONE', 3,
 ( #3730, #1984, #6962, #8453, #1187, #6115, #7705, #6007, #2940, #9406, #433, #10198, #5423, #543 ),
 .UNSPECIFIED., .F., .F.,
 ( 4, 2, 2, 2, 2, 2, 4 ),
 ( 0.000000000000000000, 0.0009897912950272767622, 0.001979582590054553524, 0.003959165180109115723, 0.004948956475136396388, 0.005938747770163677921, 0.007918330360218234915 ),
 .UNSPECIFIED. ) ;
#1336 = ORIENTED_EDGE ( 'NONE', *, *, #5852, .T. ) ;
#1337 = CARTESIAN_POINT ( 'NONE',  ( 60.00000000000001421, 15.27489629029833118, -84.90830429378280542 ) ) ;
#1338 = CIRCLE ( 'NONE', #654, 10.00000000000000000 ) ;
#1339 = DIRECTION ( 'NONE',  ( -1.000000000000000000, -0.000000000000000000, -0.000000000000000000 ) ) ;
#1340 = CARTESIAN_POINT ( 'NONE',  ( 55.95497100467427742, 11.60987280939103883, -102.9077690896810537 ) ) ;
#1341 = B_SPLINE_CURVE_WITH_KNOTS ( 'NONE', 3,
 ( #1361, #502, #6980, #7083 ),
 .UNSPECIFIED., .F., .F.,
 ( 4, 4 ),
 ( 0.000000000000000000, 0.0003888000060333569917 ),
 .UNSPECIFIED. ) ;
#1342 = VECTOR ( 'NONE', #947, 1000.000000000000000 ) ;
#1343 = VECTOR ( 'NONE', #6504, 1000.000000000000000 ) ;
#1344 = CARTESIAN_POINT ( 'NONE',  ( 31.49999999999999289, 10.00000000000000000, -23.00000000000000000 ) ) ;
#1345 = DIRECTION ( 'NONE',  ( 0.000000000000000000, 0.000000000000000000, -1.000000000000000000 ) ) ;
#1346 = CIRCLE ( 'NONE', #4568, 9.000000000000000000 ) ;
#1347 = DIRECTION ( 'NONE',  ( 0.000000000000000000, 1.000000000000000000, -0.000000000000000000 ) ) ;
#1348 = CARTESIAN_POINT ( 'NONE',  ( 30.49999999999999289, 10.00000000000000000, -18.10102051443363180 ) ) ;
#1349 = ORIENTED_EDGE ( 'NONE', *, *, #1193, .T. ) ;
#1350 = ORIENTED_EDGE ( 'NONE', *, *, #8646, .F. ) ;
#1351 = CARTESIAN_POINT ( 'NONE',  ( 33.49999999999999289, 13.85978459085337988, -18.00000000000000000 ) ) ;
#1352 = PLANE ( 'NONE',  #5604 ) ;
#1353 = ORIENTED_EDGE ( 'NONE', *, *, #3041, .T. ) ;
#1354 = VERTEX_POINT ( 'NONE', #2441 ) ;
#1355 = ORIENTED_EDGE ( 'NONE', *, *, #8256, .T. ) ;
#1356 = CARTESIAN_POINT ( 'NONE',  ( 10.00000000000000888, 0.000000000000000000, -35.99999999999998579 ) ) ;
#1357 = EDGE_CURVE ( 'NONE', #10367, #4275, #402, .T. ) ;
#1358 = CARTESIAN_POINT ( 'NONE',  ( 0.3606428583484449502, 16.98777062037686747, -87.71337181847958675 ) ) ;
#1359 = CARTESIAN_POINT ( 'NONE',  ( 57.96128980634917838, 8.639740209629087175, -104.3815735757167431 ) ) ;
#1360 = CARTESIAN_POINT ( 'NONE',  ( -0.008565162557302203813, 23.79623023112648283, -93.54395451684089835 ) ) ;
#1361 = CARTESIAN_POINT ( 'NONE',  ( 20.00000000000000000, 39.59840425597525382, -96.99999999999998579 ) ) ;
#1362 =( BOUNDED_SURFACE ( )  B_SPLINE_SURFACE ( 3, 2, ( 
 ( #8562, #7757, #5370 ),
 ( #2095, #485, #1242 ),
 ( #434, #3679, #9407 ),
 ( #6908, #4581, #597 ),
 ( #7813, #544, #3840 ),
 ( #3788, #7068, #7017 ),
 ( #10255, #5424, #9458 ),
 ( #10303, #3049, #2306 ),
 ( #5729, #6326, #6372 ),
 ( #2498, #8024, #2403 ),
 ( #4091, #7315, #7974 ),
 ( #8172, #3298, #10413 ),
 ( #8875, #5629, #8977 ),
 ( #753, #3101, #9608 ) ),
 .UNSPECIFIED., .F., .F., .T. ) 
 B_SPLINE_SURFACE_WITH_KNOTS ( ( 4, 2, 2, 2, 2, 2, 4 ),
 ( 3, 3 ),
 ( 0.000000000000000000, 0.002632782517756711380, 0.003949173776635067287, 0.005265565035513422761, 0.007898347553270134574, 0.009214738812148490915, 0.01053113007102684552 ),
 ( 0.000000000000000000, 1.000000000000000000 ),
 .UNSPECIFIED. ) 
 GEOMETRIC_REPRESENTATION_ITEM ( )  RATIONAL_B_SPLINE_SURFACE ( (
 ( 1.000000000000000000, 0.8291561975888500635, 1.000000000000000000),
 ( 1.000000000000000000, 0.8291535938602506706, 1.000000000000000000),
 ( 1.000000000000000000, 0.8249265026397023526, 1.000000000000000000),
 ( 1.000000000000000000, 0.8128624172106222456, 1.000000000000000000),
 ( 1.000000000000000000, 0.8078860430480773180, 1.000000000000000000),
 ( 1.000000000000000000, 0.7961256142571063732, 1.000000000000000000),
 ( 1.000000000000000000, 0.7894051180310431848, 1.000000000000000000),
 ( 1.000000000000000000, 0.7672662947910032782, 1.000000000000000000),
 ( 1.000000000000000000, 0.7497734366735350209, 1.000000000000000000),
 ( 1.000000000000000000, 0.7214851495569015727, 1.000000000000000000),
 ( 1.000000000000000000, 0.7117504873519007180, 1.000000000000000000),
 ( 1.000000000000000000, 0.6926438055868437971, 1.000000000000000000),
 ( 1.000000000000000000, 0.6832187242416394302, 1.000000000000000000),
 ( 1.000000000000000000, 0.6742604488763399573, 1.000000000000000000) ) ) 
 REPRESENTATION_ITEM ( '' )  SURFACE ( )  );
#1363 = CARTESIAN_POINT ( 'NONE',  ( 52.03916828273980144, 6.340466011032922289, -25.89016092271500113 ) ) ;
#1364 = ORIENTED_EDGE ( 'NONE', *, *, #8369, .T. ) ;
#1365 = CARTESIAN_POINT ( 'NONE',  ( 33.65720499002178911, 24.76783098901703895, -96.43699026314763501 ) ) ;
#1366 = EDGE_CURVE ( 'NONE', #7289, #8467, #9700, .T. ) ;
#1367 = ORIENTED_EDGE ( 'NONE', *, *, #5591, .F. ) ;
#1368 = CARTESIAN_POINT ( 'NONE',  ( 63.84731093948722958, 25.59591794226542660, -102.8960046427574326 ) ) ;
#1369 = ORIENTED_EDGE ( 'NONE', *, *, #8972, .T. ) ;
#1370 = ORIENTED_EDGE ( 'NONE', *, *, #5335, .F. ) ;
#1371 = VECTOR ( 'NONE', #4326, 1000.000000000000000 ) ;
#1372 = CARTESIAN_POINT ( 'NONE',  ( 20.18059985128089551, 15.70444839589062980, -91.06475943405544626 ) ) ;
#1373 = CARTESIAN_POINT ( 'NONE',  ( 20.00000000000000000, 39.40258411180644771, -97.00000000050273741 ) ) ;
#1374 = PLANE ( 'NONE',  #6263 ) ;
#1375 = CARTESIAN_POINT ( 'NONE',  ( 79.56939179712578891, 17.04328978834190522, -87.04513064290776470 ) ) ;
#1376 = CARTESIAN_POINT ( 'NONE',  ( 59.64569410473426814, 13.21361633412075953, -89.43118272252966960 ) ) ;
#1377 = AXIS2_PLACEMENT_3D ( 'NONE', #8121, #4741, #705 ) ;
#1378 = AXIS2_PLACEMENT_3D ( 'NONE', #2096, #2146, #9354 ) ;
#1379 = CARTESIAN_POINT ( 'NONE',  ( 17.23673698342461691, 34.17131472022248317, -93.72558565019278376 ) ) ;
#1380 = CIRCLE ( 'NONE', #857, 3.000000000000002665 ) ;
#1381 = VERTEX_POINT ( 'NONE', #4782 ) ;
#1382 = CARTESIAN_POINT ( 'NONE',  ( 58.97240946434444453, 16.63636053439137186, -102.2220616641886863 ) ) ;
#1383 = CARTESIAN_POINT ( 'NONE',  ( 45.32483369418171293, 23.30802272964020361, -94.39195750883995117 ) ) ;
#1384 = ORIENTED_EDGE ( 'NONE', *, *, #5633, .T. ) ;
#1385 = ORIENTED_EDGE ( 'NONE', *, *, #2387, .F. ) ;
#1386 = FACE_OUTER_BOUND ( 'NONE', #4723, .T. ) ;
#1387 = AXIS2_PLACEMENT_3D ( 'NONE', #8786, #3114, #6534 ) ;
#1388 = B_SPLINE_CURVE_WITH_KNOTS ( 'NONE', 3,
 ( #10253, #3785, #7012, #2993 ),
 .UNSPECIFIED., .F., .F.,
 ( 4, 4 ),
 ( 0.000000000000000000, 0.002682898034587192452 ),
 .UNSPECIFIED. ) ;
#1389 = EDGE_CURVE ( 'NONE', #5712, #303, #1643, .T. ) ;
#1390 = DIRECTION ( 'NONE',  ( 1.000000000000000000, 0.000000000000000000, 0.000000000000000000 ) ) ;
#1391 = EDGE_CURVE ( 'NONE', #459, #3476, #1691, .T. ) ;
#1392 = CARTESIAN_POINT ( 'NONE',  ( 25.00000000000000000, 2.998097986176846419, -56.49999999999997868 ) ) ;
#1393 = CARTESIAN_POINT ( 'NONE',  ( 31.45628900364008729, 23.63821357337488038, -92.99995317155514840 ) ) ;
#1394 = CARTESIAN_POINT ( 'NONE',  ( 28.91776544306766183, 3.002095891887775814, -25.05548019233784984 ) ) ;
#1395 = ORIENTED_EDGE ( 'NONE', *, *, #10007, .F. ) ;
#1396 = CARTESIAN_POINT ( 'NONE',  ( 48.50000000000000711, 10.00000000000000000, 0.000000000000000000 ) ) ;
#1397 = LINE ( 'NONE', #5475, #9965 ) ;
#1398 = EDGE_CURVE ( 'NONE', #10168, #4611, #6728, .T. ) ;
#1399 = CARTESIAN_POINT ( 'NONE',  ( 77.69643895798976985, 19.22095393371048999, -87.99266703001302403 ) ) ;
#1400 = CARTESIAN_POINT ( 'NONE',  ( 63.00000000000000000, 32.20889288029873399, -109.9999999999999858 ) ) ;
#1401 = CARTESIAN_POINT ( 'NONE',  ( 21.33567427224114965, 24.03694475248477858, -101.4480023213705806 ) ) ;
#1402 = DIRECTION ( 'NONE',  ( -0.000000000000000000, 6.343782590056808474E-16, 1.000000000000000000 ) ) ;
#1403 = LINE ( 'NONE', #7174, #988 ) ;
#1404 = ORIENTED_EDGE ( 'NONE', *, *, #5469, .F. ) ;
#1405 = ORIENTED_EDGE ( 'NONE', *, *, #1461, .T. ) ;
#1406 = DIRECTION ( 'NONE',  ( 0.000000000000000000, 0.000000000000000000, 1.000000000000000000 ) ) ;
#1407 = CARTESIAN_POINT ( 'NONE',  ( 6.636170936573106971, 24.48743230314962105, -92.97405599583879621 ) ) ;
#1408 = ORIENTED_EDGE ( 'NONE', *, *, #4306, .T. ) ;
#1409 = VECTOR ( 'NONE', #2297, 1000.000000000000000 ) ;
#1410 = EDGE_LOOP ( 'NONE', ( #7999, #10241, #4058, #489 ) ) ;
#1411 = AXIS2_PLACEMENT_3D ( 'NONE', #55, #4938, #9711 ) ;
#1412 = ORIENTED_EDGE ( 'NONE', *, *, #3244, .T. ) ;
#1413 = CARTESIAN_POINT ( 'NONE',  ( 59.00000000000000000, 60.00000000000000000, -93.99999999999998579 ) ) ;
#1414 = CARTESIAN_POINT ( 'NONE',  ( -1.215666640690133251E-09, 15.12199373255834978, -84.83602613798213099 ) ) ;
#1415 = DIRECTION ( 'NONE',  ( -0.000000000000000000, -0.000000000000000000, 1.000000000000000000 ) ) ;
#1416 = CARTESIAN_POINT ( 'NONE',  ( 2.902187780539621453, 20.70159387116319749, -91.07797419983644716 ) ) ;
#1417 = LINE ( 'NONE', #8742, #1709 ) ;
#1418 = APPLICATION_CONTEXT ( 'automotive_design' ) ;
#1419 = VECTOR ( 'NONE', #4277, 1000.000000000000114 ) ;
#1420 = CARTESIAN_POINT ( 'NONE',  ( 47.52047101088762560, 5.591614731737559296, -23.31453971660142699 ) ) ;
#1421 = ORIENTED_EDGE ( 'NONE', *, *, #10237, .F. ) ;
#1422 = CARTESIAN_POINT ( 'NONE',  ( 1.088154423977087504, 18.13382966821131603, -89.18207933113355068 ) ) ;
#1423 = CARTESIAN_POINT ( 'NONE',  ( 36.75848756341073198, 23.82153797795382744, -96.35720634591174871 ) ) ;
#1424 = EDGE_CURVE ( 'NONE', #1298, #8996, #5085, .T. ) ;
#1425 = ORIENTED_EDGE ( 'NONE', *, *, #2387, .T. ) ;
#1426 = CARTESIAN_POINT ( 'NONE',  ( 79.99999999999997158, 15.57144102080798831, -88.06027331762285826 ) ) ;
#1427 = VERTEX_POINT ( 'NONE', #8817 ) ;
#1428 = VERTEX_POINT ( 'NONE', #1546 ) ;
#1429 = DIRECTION ( 'NONE',  ( 0.000000000000000000, 1.000000000000000000, -0.000000000000000000 ) ) ;
#1430 = VECTOR ( 'NONE', #9749, 1000.000000000000000 ) ;
#1431 = EDGE_CURVE ( 'NONE', #3105, #7289, #4699, .T. ) ;
#1432 = CARTESIAN_POINT ( 'NONE',  ( 9.000000000000000000, 40.00000000000000000, -17.99999999999998934 ) ) ;
#1433 = DIRECTION ( 'NONE',  ( -0.000000000000000000, 1.261617073437678048E-15, 1.000000000000000000 ) ) ;
#1434 = CARTESIAN_POINT ( 'NONE',  ( 79.94715612236892355, 15.75267203113252634, -85.63419186480869882 ) ) ;
#1435 = ADVANCED_FACE ( 'NONE', ( #2646 ), #148, .F. ) ;
#1436 = CARTESIAN_POINT ( 'NONE',  ( 60.43912482146244258, 17.06209936951783845, -87.06025417418291568 ) ) ;
#1437 = DIRECTION ( 'NONE',  ( 0.000000000000000000, 1.000000000000000000, -0.000000000000000000 ) ) ;
#1438 = ORIENTED_EDGE ( 'NONE', *, *, #5721, .T. ) ;
#1439 = DIRECTION ( 'NONE',  ( 0.5000000000000009992, -0.000000000000000000, 0.8660254037844381525 ) ) ;
#1440 = AXIS2_PLACEMENT_3D ( 'NONE', #8031, #4844, #2311 ) ;
#1441 = CARTESIAN_POINT ( 'NONE',  ( 47.50574339917337596, 24.06057116639621896, -94.43334051100114834 ) ) ;
#1442 = ORIENTED_EDGE ( 'NONE', *, *, #6961, .T. ) ;
#1443 = ORIENTED_EDGE ( 'NONE', *, *, #463, .F. ) ;
#1444 = CARTESIAN_POINT ( 'NONE',  ( 63.00308659004608103, 10.57856912614079370, -104.4984567049785369 ) ) ;
#1445 = FACE_OUTER_BOUND ( 'NONE', #5929, .T. ) ;
#1446 = EDGE_CURVE ( 'NONE', #2274, #387, #4966, .T. ) ;
#1447 = CARTESIAN_POINT ( 'NONE',  ( 83.28125076148670303, 27.21650396540544747, -93.55816427074969965 ) ) ;
#1448 = CARTESIAN_POINT ( 'NONE',  ( 49.39532891174491169, 24.04830051367634525, -93.00078369201870032 ) ) ;
#1449 = DIRECTION ( 'NONE',  ( -0.4999999999999997224, 0.000000000000000000, -0.8660254037844388186 ) ) ;
#1450 = B_SPLINE_CURVE_WITH_KNOTS ( 'NONE', 3,
 ( #5023, #4392, #940, #1106, #3384, #8311, #6611, #8255, #2690, #7620, #3539, #6663, #5820, #4229 ),
 .UNSPECIFIED., .F., .F.,
 ( 4, 2, 2, 2, 2, 2, 4 ),
 ( 0.000000000000000000, 0.001958830912004674851, 0.002938246368007023553, 0.003917661824009372254, 0.005876492736014088739, 0.006855908192016449583, 0.007835323648018810427 ),
 .UNSPECIFIED. ) ;
#1451 = DIRECTION ( 'NONE',  ( 0.000000000000000000, 1.000000000000000000, -0.000000000000000000 ) ) ;
#1452 = CARTESIAN_POINT ( 'NONE',  ( 60.09766440716564517, 13.01986326603102029, -103.2566754957696844 ) ) ;
#1453 = VECTOR ( 'NONE', #2812, 1000.000000000000000 ) ;
#1454 = CARTESIAN_POINT ( 'NONE',  ( 79.41321047936293098, 17.36268670301129902, -87.28609995928287901 ) ) ;
#1455 = CARTESIAN_POINT ( 'NONE',  ( 48.26424079201533601, 6.272580082741369800, -21.36834610224642361 ) ) ;
#1456 = FACE_OUTER_BOUND ( 'NONE', #7035, .T. ) ;
#1457 = CARTESIAN_POINT ( 'NONE',  ( 80.00856516255770146, 23.79623023112489832, -93.54395451683410556 ) ) ;
#1458 = CARTESIAN_POINT ( 'NONE',  ( 79.24557196818435045, 18.03909394806987621, -93.63009302506148401 ) ) ;
#1459 = ORIENTED_EDGE ( 'NONE', *, *, #3955, .T. ) ;
#1460 = EDGE_LOOP ( 'NONE', ( #7662, #4916 ) ) ;
#1461 = EDGE_CURVE ( 'NONE', #4163, #9167, #108, .T. ) ;
#1462 = CARTESIAN_POINT ( 'NONE',  ( 60.64393916269413154, 3.795118000304427586, -105.2669034804144843 ) ) ;
#1463 = EDGE_CURVE ( 'NONE', #8729, #3527, #6722, .T. ) ;
#1464 = ORIENTED_EDGE ( 'NONE', *, *, #788, .T. ) ;
#1465 = ORIENTED_EDGE ( 'NONE', *, *, #3087, .F. ) ;
#1466 = VERTEX_POINT ( 'NONE', #10069 ) ;
#1467 = CARTESIAN_POINT ( 'NONE',  ( 24.70618593894713655, 6.005497997706537028, -72.71912879397432050 ) ) ;
#1468 = AXIS2_PLACEMENT_3D ( 'NONE', #23, #5697, #8937 ) ;
#1469 = CARTESIAN_POINT ( 'NONE',  ( 20.00000000000000000, 40.00000000000000000, -96.99999999999998579 ) ) ;
#1470 = CARTESIAN_POINT ( 'NONE',  ( 58.35607410670542095, 8.786605968670889055, -104.3063417947989535 ) ) ;
#1471 = CARTESIAN_POINT ( 'NONE',  ( 71.00000000000001421, 40.00000000000000000, -8.999999999999989342 ) ) ;
#1472 = DIRECTION ( 'NONE',  ( -1.000000000000000000, -0.000000000000000000, -0.000000000000000000 ) ) ;
#1473 = CARTESIAN_POINT ( 'NONE',  ( 27.87436167802364650, 3.027516571030858916, -25.97581292074325532 ) ) ;
#1474 = ORIENTED_EDGE ( 'NONE', *, *, #8444, .T. ) ;
#1475 = CARTESIAN_POINT ( 'NONE',  ( 51.98261578244999725, 3.008719308090912037, -72.16643594267920037 ) ) ;
#1476 = CARTESIAN_POINT ( 'NONE',  ( 34.42828171096444123, 24.46911606408444229, -96.41751451464706690 ) ) ;
#1477 = ORIENTED_EDGE ( 'NONE', *, *, #2200, .T. ) ;
#1478 = VERTEX_POINT ( 'NONE', #2756 ) ;
#1479 = EDGE_LOOP ( 'NONE', ( #5123, #4585, #5924, #5083 ) ) ;
#1480 = CARTESIAN_POINT ( 'NONE',  ( 19.28049056240299919, 17.58694420323423913, -87.42620315459009817 ) ) ;
#1481 = CARTESIAN_POINT ( 'NONE',  ( 2.857142857142856318, 20.65720344118208729, -96.81820223473867770 ) ) ;
#1482 = DIRECTION ( 'NONE',  ( 0.000000000000000000, 0.000000000000000000, -1.000000000000000000 ) ) ;
#1483 = CARTESIAN_POINT ( 'NONE',  ( 79.83424794027844484, 16.28146850047452787, -86.29717833623880097 ) ) ;
#1484 = DIRECTION ( 'NONE',  ( 0.000000000000000000, 0.000000000000000000, 1.000000000000000000 ) ) ;
#1485 = AXIS2_PLACEMENT_3D ( 'NONE', #744, #7357, #6466 ) ;
#1486 = B_SPLINE_CURVE_WITH_KNOTS ( 'NONE', 3,
 ( #8516, #2948, #7073, #8617, #9412, #441 ),
 .UNSPECIFIED., .F., .F.,
 ( 4, 2, 4 ),
 ( 0.0002312670457393964352, 0.001278377900538740829, 0.002325488755338085169 ),
 .UNSPECIFIED. ) ;
#1487 = CARTESIAN_POINT ( 'NONE',  ( 25.00000000000000000, 11.00000000000000000, -17.99999999999998934 ) ) ;
#1488 = ORIENTED_EDGE ( 'NONE', *, *, #8369, .F. ) ;
#1489 = CARTESIAN_POINT ( 'NONE',  ( 58.66432572777224408, 24.20688627312258845, -101.4480023213787234 ) ) ;
#1490 = EDGE_CURVE ( 'NONE', #6495, #9279, #7876, .T. ) ;
#1491 = CARTESIAN_POINT ( 'NONE',  ( 80.00000000000000000, 13.99809798617684642, -56.49999999999999289 ) ) ;
#1492 = VERTEX_POINT ( 'NONE', #301 ) ;
#1493 = EDGE_LOOP ( 'NONE', ( #3542, #738, #5594, #332 ) ) ;
#1494 = CARTESIAN_POINT ( 'NONE',  ( 62.45187640566250309, 8.665577335107213841, -104.7740617971687414 ) ) ;
#1495 = CARTESIAN_POINT ( 'NONE',  ( 56.50791281976593439, 6.228826929413413538, -68.95094693237308547 ) ) ;
#1496 = CARTESIAN_POINT ( 'NONE',  ( 75.42344861681247892, 22.82727397631912680, -98.22242831536604513 ) ) ;
#1497 = CARTESIAN_POINT ( 'NONE',  ( 79.65665871108096496, 17.32097047281252600, -92.49579833514857796 ) ) ;
#1498 = CARTESIAN_POINT ( 'NONE',  ( 13.23686298768476988, 33.11933400670168481, -102.4707079644453387 ) ) ;
#1499 = FACE_OUTER_BOUND ( 'NONE', #10495, .T. ) ;
#1500 = EDGE_CURVE ( 'NONE', #5930, #1250, #7466, .T. ) ;
#1501 = CARTESIAN_POINT ( 'NONE',  ( 0.000000000000000000, 13.99999999999999822, -63.20999999999998664 ) ) ;
#1502 = CARTESIAN_POINT ( 'NONE',  ( 80.00000000000000000, 3.000000000000000000, -49.78999999999997783 ) ) ;
#1503 = LINE ( 'NONE', #3249, #6776 ) ;
#1504 = CARTESIAN_POINT ( 'NONE',  ( 80.00000000000000000, 15.00000000000000000, -22.99999999999998934 ) ) ;
#1505 = CARTESIAN_POINT ( 'NONE',  ( 23.63864920119367596, 6.187771109152331306, -69.56844662950052793 ) ) ;
#1506 = AXIS2_PLACEMENT_3D ( 'NONE', #8457, #6011, #3632 ) ;
#1507 = AXIS2_PLACEMENT_3D ( 'NONE', #8862, #1589, #7249 ) ;
#1508 = EDGE_LOOP ( 'NONE', ( #1477, #9936, #5772, #5831 ) ) ;
#1509 = ORIENTED_EDGE ( 'NONE', *, *, #2751, .T. ) ;
#1510 = CARTESIAN_POINT ( 'NONE',  ( 22.43600452467233097, 3.255544906003761785, -105.8741620059452373 ) ) ;
#1511 = CARTESIAN_POINT ( 'NONE',  ( -5.316908702175112467, 24.99999999999994671, -92.99999999999998579 ) ) ;
#1512 = CARTESIAN_POINT ( 'NONE',  ( 25.48036873191191987, 15.76005839183914148, -101.4018107399573267 ) ) ;
#1513 = AXIS2_PLACEMENT_3D ( 'NONE', #8420, #353, #10060 ) ;
#1514 = EDGE_LOOP ( 'NONE', ( #8464, #7460, #3264, #723, #8620, #5454 ) ) ;
#1515 = VECTOR ( 'NONE', #5482, 1000.000000000000000 ) ;
#1516 = VECTOR ( 'NONE', #4837, 1000.000000000000000 ) ;
#1517 = EDGE_CURVE ( 'NONE', #8057, #6809, #3442, .T. ) ;
#1518 = CARTESIAN_POINT ( 'NONE',  ( 6.713147573286962100, 32.20889288029873399, -95.99999999999998579 ) ) ;
#1519 = CARTESIAN_POINT ( 'NONE',  ( 25.00000000000000000, 6.000000000000000000, -23.00000000000000355 ) ) ;
#1520 = ADVANCED_FACE ( 'NONE', ( #2596 ), #7409, .T. ) ;
#1521 = DIRECTION ( 'NONE',  ( -0.000000000000000000, 1.000000000000000000, -0.000000000000000000 ) ) ;
#1522 = AXIS2_PLACEMENT_3D ( 'NONE', #8202, #729, #3978 ) ;
#1523 = ORIENTED_EDGE ( 'NONE', *, *, #2312, .F. ) ;
#1524 = CARTESIAN_POINT ( 'NONE',  ( -0.7381191263349524689, 15.97794212629325905, -89.11694244870521686 ) ) ;
#1525 = CARTESIAN_POINT ( 'NONE',  ( 33.65002010463653903, 24.77082426370497359, -96.43715903429361447 ) ) ;
#1526 = ORIENTED_EDGE ( 'NONE', *, *, #5792, .F. ) ;
#1527 = ORIENTED_EDGE ( 'NONE', *, *, #4037, .F. ) ;
#1528 = ADVANCED_FACE ( 'NONE', ( #6673 ), #5875, .F. ) ;
#1529 = ORIENTED_EDGE ( 'NONE', *, *, #9601, .F. ) ;
#1530 = CARTESIAN_POINT ( 'NONE',  ( 17.17944947177640103, 19.49999999999706191, -92.99999999999820943 ) ) ;
#1531 = DIRECTION ( 'NONE',  ( -0.000000000000000000, 0.000000000000000000, -1.000000000000000000 ) ) ;
#1532 = CYLINDRICAL_SURFACE ( 'NONE', #8144, 2.000000000000001776 ) ;
#1533 = DIRECTION ( 'NONE',  ( 1.000000000000000000, 0.000000000000000000, -0.000000000000000000 ) ) ;
#1534 = CARTESIAN_POINT ( 'NONE',  ( 80.84901317328903758, 15.43236168127013386, -88.73265157765845856 ) ) ;
#1535 = CARTESIAN_POINT ( 'NONE',  ( 64.99999999999997158, 25.00000000000000000, -22.99999999999998579 ) ) ;
#1536 = ORIENTED_EDGE ( 'NONE', *, *, #6861, .F. ) ;
#1537 = CARTESIAN_POINT ( 'NONE',  ( 55.00000000000000000, 3.583801512904337017, -75.00000000000000000 ) ) ;
#1538 = VECTOR ( 'NONE', #5009, 1000.000000000000000 ) ;
#1539 = CARTESIAN_POINT ( 'NONE',  ( 70.00000000000000000, 16.00000000000000000, -72.99999999999998579 ) ) ;
#1540 = EDGE_LOOP ( 'NONE', ( #7714, #3904, #1412, #7336, #71, #3917 ) ) ;
#1541 = VERTEX_POINT ( 'NONE', #9171 ) ;
#1542 = CARTESIAN_POINT ( 'NONE',  ( 62.85809625855541327, 9.907399456886981426, -104.5709518707207764 ) ) ;
#1543 = CARTESIAN_POINT ( 'NONE',  ( 56.21580027340682051, 8.180142739780889016, -104.6404784757383908 ) ) ;
#1544 = CIRCLE ( 'NONE', #7807, 9.000000000000000000 ) ;
#1545 = AXIS2_PLACEMENT_3D ( 'NONE', #7814, #3789, #10146 ) ;
#1546 = CARTESIAN_POINT ( 'NONE',  ( 70.00000000000000000, 20.00000000000000000, -34.39999999999998437 ) ) ;
#1547 = VECTOR ( 'NONE', #8340, 1000.000000000000000 ) ;
#1548 = CARTESIAN_POINT ( 'NONE',  ( 55.27864045000423232, 0.000000000000000000, -86.00000000000000000 ) ) ;
#1549 = LINE ( 'NONE', #8112, #3458 ) ;
#1550 = DIRECTION ( 'NONE',  ( -0.000000000000000000, 6.343782590056808474E-16, 1.000000000000000000 ) ) ;
#1551 = VECTOR ( 'NONE', #8362, 1000.000000000000000 ) ;
#1552 = EDGE_CURVE ( 'NONE', #2714, #1251, #3669, .T. ) ;
#1553 = VECTOR ( 'NONE', #422, 1000.000000000000000 ) ;
#1554 = CARTESIAN_POINT ( 'NONE',  ( 48.92461611760438700, 24.63270347367936353, -94.26345544751613659 ) ) ;
#1555 = FACE_BOUND ( 'NONE', #3813, .T. ) ;
#1556 = CARTESIAN_POINT ( 'NONE',  ( 17.87338288781216988, 34.70167087590071020, -102.7496720883047061 ) ) ;
#1557 = CARTESIAN_POINT ( 'NONE',  ( 78.21736763750877230, 19.56389777076513425, -90.31320153004872964 ) ) ;
#1558 = CARTESIAN_POINT ( 'NONE',  ( 74.74999999786335536, 20.25163416711881936, -21.28443468630592150 ) ) ;
#1559 = DIRECTION ( 'NONE',  ( 0.000000000000000000, 0.000000000000000000, 1.000000000000000000 ) ) ;
#1560 = EDGE_CURVE ( 'NONE', #7522, #7879, #9594, .T. ) ;
#1561 = ORIENTED_EDGE ( 'NONE', *, *, #2288, .F. ) ;
#1562 = ORIENTED_EDGE ( 'NONE', *, *, #3586, .T. ) ;
#1563 = CARTESIAN_POINT ( 'NONE',  ( 56.95639998735914844, 39.26994233991609207, -100.0019496361366720 ) ) ;
#1564 = CARTESIAN_POINT ( 'NONE',  ( 22.95659053304718000, 32.80471030869606608, -92.99999999999998579 ) ) ;
#1565 = DIRECTION ( 'NONE',  ( 0.000000000000000000, 4.336808689942013792E-16, -1.000000000000000000 ) ) ;
#1566 = ORIENTED_EDGE ( 'NONE', *, *, #5056, .T. ) ;
#1567 = CARTESIAN_POINT ( 'NONE',  ( 55.00000000000000000, 3.000000000000005329, -75.00000000000000000 ) ) ;
#1568 = PLANE ( 'NONE',  #5409 ) ;
#1569 = CARTESIAN_POINT ( 'NONE',  ( 44.50000000000000711, 7.000000000000000000, -23.00000000000000000 ) ) ;
#1570 = ORIENTED_EDGE ( 'NONE', *, *, #9705, .F. ) ;
#1571 = CARTESIAN_POINT ( 'NONE',  ( 49.53771228359180157, 3.059555508571823790, -73.93640428072842496 ) ) ;
#1572 = CARTESIAN_POINT ( 'NONE',  ( 44.79294584786705258, 24.21146212718174340, -96.39649212613926466 ) ) ;
#1573 = AXIS2_PLACEMENT_3D ( 'NONE', #918, #4155, #8130 ) ;
#1574 = ADVANCED_FACE ( 'NONE', ( #9225 ), #3548, .T. ) ;
#1575 = ORIENTED_EDGE ( 'NONE', *, *, #2090, .F. ) ;
#1576 = ORIENTED_EDGE ( 'NONE', *, *, #7153, .F. ) ;
#1577 = ADVANCED_FACE ( 'NONE', ( #4402 ), #1304, .F. ) ;
#1578 = VERTEX_POINT ( 'NONE', #3658 ) ;
#1579 = LINE ( 'NONE', #7393, #5314 ) ;
#1580 = CARTESIAN_POINT ( 'NONE',  ( 80.00000000000000000, 13.93810168523617676, -49.78999999999998494 ) ) ;
#1581 = B_SPLINE_CURVE_WITH_KNOTS ( 'NONE', 3,
 ( #6371, #10302, #3048, #6268, #9511, #3894, #5479, #10360, #1455, #4686, #6325, #9560 ),
 .UNSPECIFIED., .F., .F.,
 ( 4, 2, 2, 2, 2, 4 ),
 ( 0.000000000000000000, 0.001232352241372753525, 0.002464704482745507051, 0.004929408965491014101, 0.007394113448236521585, 0.009858817930982028202 ),
 .UNSPECIFIED. ) ;
#1582 = CARTESIAN_POINT ( 'NONE',  ( 52.53908325578077410, 2.997947622541260237, -71.57795589193294461 ) ) ;
#1583 = DIRECTION ( 'NONE',  ( 0.000000000000000000, 0.000000000000000000, 1.000000000000000000 ) ) ;
#1584 = DIRECTION ( 'NONE',  ( 0.000000000000000000, -1.000000000000000000, 0.000000000000000000 ) ) ;
#1585 = AXIS2_PLACEMENT_3D ( 'NONE', #726, #9582, #3323 ) ;
#1586 = CARTESIAN_POINT ( 'NONE',  ( 20.26294687860702837, 36.68479525180772782, -93.32087786471281277 ) ) ;
#1587 = ORIENTED_EDGE ( 'NONE', *, *, #8785, .F. ) ;
#1588 = CARTESIAN_POINT ( 'NONE',  ( 80.00000000000000000, 13.99999999999999822, -63.20999999999998664 ) ) ;
#1589 = DIRECTION ( 'NONE',  ( -8.462065736472231082E-17, 0.000000000000000000, 1.000000000000000000 ) ) ;
#1590 = VERTEX_POINT ( 'NONE', #6888 ) ;
#1591 = VECTOR ( 'NONE', #4874, 1000.000000000000000 ) ;
#1592 = VERTEX_POINT ( 'NONE', #10121 ) ;
#1593 = CARTESIAN_POINT ( 'NONE',  ( 55.00000000000000000, 11.00000000000000000, -63.20999999999998664 ) ) ;
#1594 = LINE ( 'NONE', #6465, #6160 ) ;
#1595 = DIRECTION ( 'NONE',  ( -0.000000000000000000, -0.000000000000000000, 1.000000000000000000 ) ) ;
#1596 = DIRECTION ( 'NONE',  ( 0.000000000000000000, 1.000000000000000000, -0.000000000000000000 ) ) ;
#1597 = AXIS2_PLACEMENT_3D ( 'NONE', #934, #81, #9736 ) ;
#1598 = AXIS2_PLACEMENT_3D ( 'NONE', #5890, #9186, #7374 ) ;
#1599 = CARTESIAN_POINT ( 'NONE',  ( 12.05929876600640327, 32.43901130564159985, -102.0222404342116391 ) ) ;
#1600 = CARTESIAN_POINT ( 'NONE',  ( 26.51865948348931923, 23.93276634953486948, -100.0000000000000142 ) ) ;
#1601 = CARTESIAN_POINT ( 'NONE',  ( 65.00000000000000000, 38.00000000000000000, 0.000000000000000000 ) ) ;
#1602 = CARTESIAN_POINT ( 'NONE',  ( 0.000000000000000000, 25.00000000041289283, -17.99999999999998934 ) ) ;
#1603 = DIRECTION ( 'NONE',  ( -0.000000000000000000, 1.000000000000000000, -0.000000000000000000 ) ) ;
#1604 = DIRECTION ( 'NONE',  ( -0.4695503466732960374, 0.000000000000000000, 0.8829056982141340049 ) ) ;
#1605 = CARTESIAN_POINT ( 'NONE',  ( 80.00000000001021760, 22.55932891354261827, -18.60303187778773903 ) ) ;
#1606 = CARTESIAN_POINT ( 'NONE',  ( 55.30974693813021759, 28.94953195147962433, -92.35612851597639406 ) ) ;
#1607 = ADVANCED_FACE ( 'NONE', ( #6306 ), #2622, .F. ) ;
#1608 = DIRECTION ( 'NONE',  ( 0.000000000000000000, 1.000000000000000000, -0.000000000000000000 ) ) ;
#1609 = CARTESIAN_POINT ( 'NONE',  ( 64.00000000000000000, 35.20889288029872688, -97.00344160168423002 ) ) ;
#1610 = CARTESIAN_POINT ( 'NONE',  ( 3.955055347818249079, 21.94751718000273399, -97.78737284059288015 ) ) ;
#1611 = ADVANCED_FACE ( 'NONE', ( #9540 ), #4008, .F. ) ;
#1612 = ORIENTED_EDGE ( 'NONE', *, *, #9092, .T. ) ;
#1613 = DIRECTION ( 'NONE',  ( 0.000000000000000000, 1.000000000000000000, 0.000000000000000000 ) ) ;
#1614 = DIRECTION ( 'NONE',  ( 0.000000000000000000, 0.000000000000000000, 1.000000000000000000 ) ) ;
#1615 = EDGE_CURVE ( 'NONE', #8264, #8712, #6369, .T. ) ;
#1616 = CARTESIAN_POINT ( 'NONE',  ( 80.00000000000000000, 15.84133557544729243, -88.94845671669474996 ) ) ;
#1617 = PRODUCT_DEFINITION ( 'UNKNOWN', '', #10363, #895 ) ;
#1618 = CARTESIAN_POINT ( 'NONE',  ( 3.260883479357147507, 20.98325416051938674, -91.28005451343635457 ) ) ;
#1619 = VERTEX_POINT ( 'NONE', #8991 ) ;
#1620 = FACE_OUTER_BOUND ( 'NONE', #987, .T. ) ;
#1621 = CARTESIAN_POINT ( 'NONE',  ( 42.50192922046619515, 23.68977516610010170, -96.34192207522380613 ) ) ;
#1622 = ORIENTED_EDGE ( 'NONE', *, *, #1517, .T. ) ;
#1623 = VECTOR ( 'NONE', #4853, 1000.000000000000000 ) ;
#1624 = ORIENTED_EDGE ( 'NONE', *, *, #7582, .F. ) ;
#1625 = ADVANCED_FACE ( 'NONE', ( #7332 ), #4717, .F. ) ;
#1626 = EDGE_LOOP ( 'NONE', ( #2840, #2514, #10416, #4813 ) ) ;
#1627 = CARTESIAN_POINT ( 'NONE',  ( 8.718750001068764632, 23.57016109118783476, -18.19828951094748604 ) ) ;
#1628 = DIRECTION ( 'NONE',  ( 1.000000000000000000, 0.000000000000000000, 0.000000000000000000 ) ) ;
#1629 = CARTESIAN_POINT ( 'NONE',  ( 55.00000000000000000, 3.583801512533214773, -65.65959071542219760 ) ) ;
#1630 = DIRECTION ( 'NONE',  ( 1.000000000000000000, 0.000000000000000000, 0.000000000000000000 ) ) ;
#1631 = DIRECTION ( 'NONE',  ( -1.000000000000000000, 0.000000000000000000, 0.000000000000000000 ) ) ;
#1632 = CARTESIAN_POINT ( 'NONE',  ( 26.00798416052857220, 3.173338650662274940, -28.57660985276478627 ) ) ;
#1633 = ORIENTED_EDGE ( 'NONE', *, *, #9395, .T. ) ;
#1634 = PLANE ( 'NONE',  #3847 ) ;
#1635 = CARTESIAN_POINT ( 'NONE',  ( 44.50000000000000711, 11.00000000000000000, -22.99999999999998934 ) ) ;
#1636 = VERTEX_POINT ( 'NONE', #2287 ) ;
#1637 = VECTOR ( 'NONE', #8954, 1000.000000000000000 ) ;
#1638 = ORIENTED_EDGE ( 'NONE', *, *, #6630, .F. ) ;
#1639 = DIRECTION ( 'NONE',  ( -0.000000000000000000, -0.000000000000000000, -1.000000000000000000 ) ) ;
#1640 = CARTESIAN_POINT ( 'NONE',  ( 53.00031496975564949, 5.324938580338866245, -72.63867068467878596 ) ) ;
#1641 = B_SPLINE_CURVE_WITH_KNOTS ( 'NONE', 3,
 ( #1307, #3644, #500, #1470, #6183, #1359 ),
 .UNSPECIFIED., .F., .F.,
 ( 4, 2, 4 ),
 ( 0.000000000000000000, 0.0006371461539548585202, 0.001274292307909717040 ),
 .UNSPECIFIED. ) ;
#1642 = EDGE_CURVE ( 'NONE', #9542, #2677, #1800, .T. ) ;
#1643 = LINE ( 'NONE', #695, #9764 ) ;
#1644 = EDGE_CURVE ( 'NONE', #6095, #1957, #4898, .T. ) ;
#1645 = CARTESIAN_POINT ( 'NONE',  ( 26.86996030023551896, 5.998647498809035028, -75.13244955194504371 ) ) ;
#1646 = CARTESIAN_POINT ( 'NONE',  ( 72.45993579437711674, 40.00000000000000000, -7.000000000000002665 ) ) ;
#1647 = CARTESIAN_POINT ( 'NONE',  ( 23.27291273476662781, 18.15230018259386569, -100.7927911903465201 ) ) ;
#1648 = CARTESIAN_POINT ( 'NONE',  ( 73.28685242671306810, 25.00000000000000000, -92.99999999999998579 ) ) ;
#1649 = ADVANCED_FACE ( 'NONE', ( #9882 ), #867, .F. ) ;
#1650 = PLANE ( 'NONE',  #2950 ) ;
#1651 = CARTESIAN_POINT ( 'NONE',  ( 20.00000000000000000, 20.00000000000000000, -99.99999999999998579 ) ) ;
#1652 = DIRECTION ( 'NONE',  ( -0.000000000000000000, 1.000000000000000000, -0.000000000000000000 ) ) ;
#1653 = CARTESIAN_POINT ( 'NONE',  ( 55.00000000000000000, 11.00000000000000000, -99.99999999999998579 ) ) ;
#1654 = CARTESIAN_POINT ( 'NONE',  ( 77.35429781417356310, 20.42350123855949207, -96.60240150324004560 ) ) ;
#1655 = CARTESIAN_POINT ( 'NONE',  ( 27.75228760212102941, 6.246117576726994081, -71.89347163175875721 ) ) ;
#1656 = ORIENTED_EDGE ( 'NONE', *, *, #2617, .T. ) ;
#1657 = CARTESIAN_POINT ( 'NONE',  ( 21.17554863129392828, 18.67831265252248940, -101.8896501727880519 ) ) ;
#1658 = CARTESIAN_POINT ( 'NONE',  ( 63.86380101779681695, 35.20889288029872688, -98.59721204117127513 ) ) ;
#1659 = PLANE ( 'NONE',  #3922 ) ;
#1660 = CARTESIAN_POINT ( 'NONE',  ( 51.63763002639171162, 23.50561996689766531, -92.99999999999998579 ) ) ;
#1661 = CARTESIAN_POINT ( 'NONE',  ( 59.65891411439694281, 36.17859783550256481, -93.23964355877231469 ) ) ;
#1662 = CARTESIAN_POINT ( 'NONE',  ( 23.50000000000000000, 40.00000000000000000, -96.49999999999998579 ) ) ;
#1663 = CARTESIAN_POINT ( 'NONE',  ( 80.00000000000001421, 16.12028714893997972, -87.46908376563257548 ) ) ;
#1664 = DIRECTION ( 'NONE',  ( 0.000000000000000000, 0.000000000000000000, 1.000000000000000000 ) ) ;
#1665 = EDGE_LOOP ( 'NONE', ( #295, #9214, #3640, #9533 ) ) ;
#1666 = CARTESIAN_POINT ( 'NONE',  ( 52.38288657301072249, 24.00000000000000000, -92.99999999999998579 ) ) ;
#1667 = EDGE_LOOP ( 'NONE', ( #4238, #10010, #2117, #10059, #922 ) ) ;
#1668 = CARTESIAN_POINT ( 'NONE',  ( 21.05682081548780360, 9.353578577710898401, -104.0728838481486918 ) ) ;
#1669 = CARTESIAN_POINT ( 'NONE',  ( 44.62618653042245143, 24.16165869996957483, -96.39198994683752630 ) ) ;
#1670 = CIRCLE ( 'NONE', #5234, 5.000000000000004441 ) ;
#1671 = CIRCLE ( 'NONE', #8623, 10.00000000000000178 ) ;
#1672 = EDGE_LOOP ( 'NONE', ( #9324, #9059, #6237, #9942 ) ) ;
#1673 = ORIENTED_EDGE ( 'NONE', *, *, #4077, .F. ) ;
#1674 = EDGE_CURVE ( 'NONE', #3696, #5408, #2647, .T. ) ;
#1675 = VERTEX_POINT ( 'NONE', #3927 ) ;
#1676 = CARTESIAN_POINT ( 'NONE',  ( 9.000000000000000000, 25.00000000000000000, -17.99999999999998934 ) ) ;
#1677 = DIRECTION ( 'NONE',  ( -0.000000000000000000, -0.000000000000000000, 1.000000000000000000 ) ) ;
#1678 = CARTESIAN_POINT ( 'NONE',  ( 55.37177536099765973, 6.011653006934177590, -72.54519458201053794 ) ) ;
#1679 = CARTESIAN_POINT ( 'NONE',  ( 59.36387390298622790, 33.11460518180302159, -101.8363995869808889 ) ) ;
#1680 = DIRECTION ( 'NONE',  ( 0.000000000000000000, 0.000000000000000000, -1.000000000000000000 ) ) ;
#1681 = VECTOR ( 'NONE', #3362, 1000.000000000000000 ) ;
#1682 = ADVANCED_FACE ( 'NONE', ( #3312 ), #4267, .F. ) ;
#1683 = CARTESIAN_POINT ( 'NONE',  ( 16.25191541114223526, 34.78884583258046348, -94.46641756254048516 ) ) ;
#1684 = EDGE_LOOP ( 'NONE', ( #5282, #2907 ) ) ;
#1685 = CARTESIAN_POINT ( 'NONE',  ( 41.50000000000000000, 13.04504057306444054, 0.000000000000000000 ) ) ;
#1686 = DIRECTION ( 'NONE',  ( 0.000000000000000000, 1.000000000000000000, -0.000000000000000000 ) ) ;
#1687 = ORIENTED_EDGE ( 'NONE', *, *, #7799, .F. ) ;
#1688 = ORIENTED_EDGE ( 'NONE', *, *, #7648, .T. ) ;
#1689 = CARTESIAN_POINT ( 'NONE',  ( 35.00000000000000000, 0.000000000000000000, -23.00000000000000355 ) ) ;
#1690 = LINE ( 'NONE', #8162, #8545 ) ;
#1691 = LINE ( 'NONE', #4832, #10286 ) ;
#1692 = CARTESIAN_POINT ( 'NONE',  ( 79.08951770225301914, 18.24936531102458659, -89.21198889897426909 ) ) ;
#1693 =( BOUNDED_CURVE ( )  B_SPLINE_CURVE ( 2, ( #3107, #8733, #2101 ),
 .UNSPECIFIED., .F., .T. ) 
 B_SPLINE_CURVE_WITH_KNOTS ( ( 3, 3 ),
 ( 0.000000000000000000, 1.000000000000000000 ),
 .UNSPECIFIED. ) 
 CURVE ( )  GEOMETRIC_REPRESENTATION_ITEM ( )  RATIONAL_B_SPLINE_CURVE ( ( 1.000000000000000000, 0.7071067811865475727, 1.000000000000000000 ) ) 
 REPRESENTATION_ITEM ( '' )  );
#1694 = CIRCLE ( 'NONE', #7625, 10.00000000000000178 ) ;
#1695 = CARTESIAN_POINT ( 'NONE',  ( 49.50000000000000711, 10.00000000000000000, -23.00000000000000000 ) ) ;
#1696 = DIRECTION ( 'NONE',  ( 0.000000000000000000, -1.000000000000000000, 0.000000000000000000 ) ) ;
#1697 = CARTESIAN_POINT ( 'NONE',  ( 80.00000000000000000, 13.93810168523617676, -47.78999999999997073 ) ) ;
#1698 = EDGE_CURVE ( 'NONE', #243, #5057, #10393, .T. ) ;
#1699 = FACE_OUTER_BOUND ( 'NONE', #5330, .T. ) ;
#1700 = VECTOR ( 'NONE', #1472, 1000.000000000000000 ) ;
#1701 = EDGE_CURVE ( 'NONE', #6214, #8091, #118, .T. ) ;
#1702 = LINE ( 'NONE', #8118, #9703 ) ;
#1703 = FACE_BOUND ( 'NONE', #4231, .T. ) ;
#1704 = CYLINDRICAL_SURFACE ( 'NONE', #381, 9.999999999999994671 ) ;
#1705 = CARTESIAN_POINT ( 'NONE',  ( 33.49999999999999289, 6.000000000000000000, 0.000000000000000000 ) ) ;
#1706 = DIRECTION ( 'NONE',  ( -0.4472135954999556517, 0.000000000000000000, -0.8944271909999170767 ) ) ;
#1707 = CARTESIAN_POINT ( 'NONE',  ( 26.43131925194523291, 5.690872788024144313, -70.19156125414404812 ) ) ;
#1708 = ORIENTED_EDGE ( 'NONE', *, *, #3716, .T. ) ;
#1709 = VECTOR ( 'NONE', #6133, 1000.000000000000000 ) ;
#1710 = CARTESIAN_POINT ( 'NONE',  ( 24.26225369067246262, 3.145973621621806160, -106.0000000000000142 ) ) ;
#1711 = EDGE_CURVE ( 'NONE', #8160, #8515, #1986, .T. ) ;
#1712 = CARTESIAN_POINT ( 'NONE',  ( 7.540064205622889482, 13.00000000000000178, -8.999999999999996447 ) ) ;
#1713 = CARTESIAN_POINT ( 'NONE',  ( 2.857142857142824344, 20.65720344118205887, -96.81820223473864928 ) ) ;
#1714 = FACE_OUTER_BOUND ( 'NONE', #2003, .T. ) ;
#1715 = B_SPLINE_CURVE_WITH_KNOTS ( 'NONE', 3,
 ( #8218, #4138, #9915, #3502, #7361, #7579 ),
 .UNSPECIFIED., .F., .F.,
 ( 4, 2, 4 ),
 ( 0.000000000000000000, 0.002315164534509609514, 0.004630329069019219028 ),
 .UNSPECIFIED. ) ;
#1716 = CARTESIAN_POINT ( 'NONE',  ( 45.00000000000000000, 3.215390309173475458, -75.00000000000000000 ) ) ;
#1717 = LINE ( 'NONE', #764, #7486 ) ;
#1718 = CARTESIAN_POINT ( 'NONE',  ( 79.88192408023809321, 16.15212490159866476, -86.54829772307145674 ) ) ;
#1719 = DIRECTION ( 'NONE',  ( 0.000000000000000000, -0.000000000000000000, -1.000000000000000000 ) ) ;
#1720 = VERTEX_POINT ( 'NONE', #9589 ) ;
#1721 = CARTESIAN_POINT ( 'NONE',  ( 4.564183429926433000, 21.95179757133468357, -91.98328807366146975 ) ) ;
#1722 = ORIENTED_EDGE ( 'NONE', *, *, #9642, .F. ) ;
#1723 = CARTESIAN_POINT ( 'NONE',  ( 30.49999999999998934, 14.87533784030565442, -18.00000000000000000 ) ) ;
#1724 = CARTESIAN_POINT ( 'NONE',  ( 42.13685951292625020, 23.63893990222989672, -96.33570494036732157 ) ) ;
#1725 = ORIENTED_EDGE ( 'NONE', *, *, #6463, .T. ) ;
#1726 = ORIENTED_EDGE ( 'NONE', *, *, #1898, .F. ) ;
#1727 = VERTEX_POINT ( 'NONE', #2513 ) ;
#1728 = FACE_OUTER_BOUND ( 'NONE', #4548, .T. ) ;
#1729 = CARTESIAN_POINT ( 'NONE',  ( 80.00000000000000000, 2.998097986176846419, -54.49999999999997868 ) ) ;
#1730 = CARTESIAN_POINT ( 'NONE',  ( 55.81255882199199192, 6.057628228279658522, -71.48307840334561547 ) ) ;
#1731 = CARTESIAN_POINT ( 'NONE',  ( 70.00000000000000000, 16.00000000000000000, -76.69458206002569511 ) ) ;
#1732 = DIRECTION ( 'NONE',  ( -0.000000000000000000, -0.000000000000000000, -1.000000000000000000 ) ) ;
#1733 = EDGE_CURVE ( 'NONE', #5652, #2626, #477, .T. ) ;
#1734 = CARTESIAN_POINT ( 'NONE',  ( 5.304496533267089475, 6.000000000000000000, -98.64871709464240723 ) ) ;
#1735 = VERTEX_POINT ( 'NONE', #8186 ) ;
#1736 = B_SPLINE_CURVE_WITH_KNOTS ( 'NONE', 3,
 ( #2099, #9517, #490, #3000, #7126, #6063, #8677, #6226, #5376, #9306 ),
 .UNSPECIFIED., .F., .F.,
 ( 4, 2, 2, 2, 4 ),
 ( 0.000000000000000000, 0.2500000000000000000, 0.5000000000000000000, 0.7500000000000000000, 1.000000000000000000 ),
 .UNSPECIFIED. ) ;
#1737 = FACE_OUTER_BOUND ( 'NONE', #6140, .T. ) ;
#1738 = CARTESIAN_POINT ( 'NONE',  ( 34.09951157853510750, 6.184620264893155195, -77.57142857064788188 ) ) ;
#1739 = VERTEX_POINT ( 'NONE', #3363 ) ;
#1740 = EDGE_CURVE ( 'NONE', #3527, #9271, #6590, .T. ) ;
#1741 = ORIENTED_EDGE ( 'NONE', *, *, #7094, .F. ) ;
#1742 = DIRECTION ( 'NONE',  ( 0.000000000000000000, 1.000000000000000000, -0.000000000000000000 ) ) ;
#1743 = CIRCLE ( 'NONE', #8866, 2.999999999999999112 ) ;
#1744 = CARTESIAN_POINT ( 'NONE',  ( 54.19301338857214745, 6.019438105250667803, -73.77130637823046300 ) ) ;
#1745 = CARTESIAN_POINT ( 'NONE',  ( 60.64110105645934112, 24.00000000000001066, -92.99999999999998579 ) ) ;
#1746 = LINE ( 'NONE', #8214, #1342 ) ;
#1747 = ORIENTED_EDGE ( 'NONE', *, *, #9804, .F. ) ;
#1748 = FACE_OUTER_BOUND ( 'NONE', #5549, .T. ) ;
#1749 = TOROIDAL_SURFACE ( 'NONE', #2601, 12.99999999999999822, 5.000000000000000000 ) ;
#1750 = DIRECTION ( 'NONE',  ( 0.000000000000000000, -1.000000000000000000, 0.000000000000000000 ) ) ;
#1751 = CARTESIAN_POINT ( 'NONE',  ( 23.41987702969304763, 10.47588113247991615, -103.4326463390457747 ) ) ;
#1752 = B_SPLINE_CURVE_WITH_KNOTS ( 'NONE', 3,
 ( #4474, #5111, #8342, #1079, #2722, #7703 ),
 .UNSPECIFIED., .F., .F.,
 ( 4, 2, 4 ),
 ( 0.000000000000000000, 0.001039351046167604235, 0.002078702092335208470 ),
 .UNSPECIFIED. ) ;
#1753 = DIRECTION ( 'NONE',  ( -1.000000000000000000, 0.000000000000000000, 0.000000000000000000 ) ) ;
#1754 = ADVANCED_FACE ( 'NONE', ( #971 ), #5004, .F. ) ;
#1755 = LINE ( 'NONE', #5098, #561 ) ;
#1756 = AXIS2_PLACEMENT_3D ( 'NONE', #1580, #6501, #2375 ) ;
#1757 = CARTESIAN_POINT ( 'NONE',  ( 5.000000000000000888, 20.00000000000000000, -22.99999999999998579 ) ) ;
#1758 =( BOUNDED_SURFACE ( )  B_SPLINE_SURFACE ( 3, 2, ( 
 ( #1, #52, #3296 ),
 ( #211, #2656, #7366 ),
 ( #3454, #4089, #1861 ),
 ( #7313, #102, #2554 ) ),
 .UNSPECIFIED., .F., .F., .F. ) 
 B_SPLINE_SURFACE_WITH_KNOTS ( ( 4, 4 ),
 ( 3, 3 ),
 ( -8.673617379884035472E-19, 0.0005869814129379316613 ),
 ( 0.000000000000000000, 1.000000000000000000 ),
 .UNSPECIFIED. ) 
 GEOMETRIC_REPRESENTATION_ITEM ( )  RATIONAL_B_SPLINE_SURFACE ( (
 ( 1.000000000000000000, 0.7071067811865475727, 1.000000000000000000),
 ( 1.000000000000000000, 0.7045007375529955818, 1.000000000000000000),
 ( 1.000000000000000000, 0.7017977355542415197, 1.000000000000000000),
 ( 1.000000000000000000, 0.6989958879925430857, 1.000000000000000000) ) ) 
 REPRESENTATION_ITEM ( '' )  SURFACE ( )  );
#1759 = CARTESIAN_POINT ( 'NONE',  ( 7.540064205622889482, 37.50000000000000000, -8.999999999999994671 ) ) ;
#1760 = CARTESIAN_POINT ( 'NONE',  ( 65.00000000000000000, 15.00000000000000000, -87.99999999999998579 ) ) ;
#1761 = VECTOR ( 'NONE', #4417, 1000.000000000000000 ) ;
#1762 = CARTESIAN_POINT ( 'NONE',  ( 44.50000000000000711, 13.40833474528412772, -18.00000000000000000 ) ) ;
#1763 = CARTESIAN_POINT ( 'NONE',  ( 54.71195479529944805, 29.80669279816763151, -94.05402181418358509 ) ) ;
#1764 = ORIENTED_EDGE ( 'NONE', *, *, #7797, .T. ) ;
#1765 = FACE_OUTER_BOUND ( 'NONE', #9575, .T. ) ;
#1766 = PLANE ( 'NONE',  #9298 ) ;
#1767 = CARTESIAN_POINT ( 'NONE',  ( -1.106286787033693431, 26.29886940657785033, -93.94492768616261458 ) ) ;
#1768 = FACE_OUTER_BOUND ( 'NONE', #8155, .T. ) ;
#1769 = DIRECTION ( 'NONE',  ( -1.269309860470834477E-16, 0.000000000000000000, -1.000000000000000000 ) ) ;
#1770 = CARTESIAN_POINT ( 'NONE',  ( 0.000000000000000000, 40.00000000000000000, -17.99999999999998934 ) ) ;
#1771 =( NAMED_UNIT ( * ) SI_UNIT ( $, .STERADIAN. ) SOLID_ANGLE_UNIT ( ) );
#1772 = CARTESIAN_POINT ( 'NONE',  ( 0.5601613937051980185, 17.49467112597598373, -88.34339266726713902 ) ) ;
#1773 = CARTESIAN_POINT ( 'NONE',  ( 6.713147573286961212, 24.00000000000000000, -92.99999999999998579 ) ) ;
#1774 = ADVANCED_FACE ( 'NONE', ( #6696 ), #863, .F. ) ;
#1775 = ORIENTED_EDGE ( 'NONE', *, *, #1970, .F. ) ;
#1776 = EDGE_CURVE ( 'NONE', #6344, #1311, #10042, .T. ) ;
#1777 = DIRECTION ( 'NONE',  ( 0.000000000000000000, 0.000000000000000000, 1.000000000000000000 ) ) ;
#1778 = EDGE_LOOP ( 'NONE', ( #9201, #2934 ) ) ;
#1779 = CARTESIAN_POINT ( 'NONE',  ( 45.67790565495796784, 3.215390309173476791, -74.99999999999998579 ) ) ;
#1780 = CARTESIAN_POINT ( 'NONE',  ( 40.34438756644686919, 23.49991670462393500, -96.31800229134587710 ) ) ;
#1781 = VERTEX_POINT ( 'NONE', #9934 ) ;
#1782 = ORIENTED_EDGE ( 'NONE', *, *, #2013, .T. ) ;
#1783 = AXIS2_PLACEMENT_3D ( 'NONE', #2019, #5251, #1224 ) ;
#1784 = ORIENTED_EDGE ( 'NONE', *, *, #5877, .T. ) ;
#1785 = CARTESIAN_POINT ( 'NONE',  ( 80.00000000000000000, 2.998097986176846419, -56.49999999999997868 ) ) ;
#1786 = CARTESIAN_POINT ( 'NONE',  ( 80.00000000000000000, 13.99999999999999822, -61.20999999999998664 ) ) ;
#1787 = CARTESIAN_POINT ( 'NONE',  ( 20.98470057358374063, 39.13114644028337352, -99.23915413599058866 ) ) ;
#1788 = CARTESIAN_POINT ( 'NONE',  ( 22.91726874588587748, 32.86005197508994513, -92.97433076070200286 ) ) ;
#1789 = CARTESIAN_POINT ( 'NONE',  ( 79.99177263959013828, 15.35082018211722499, -85.01963729821018489 ) ) ;
#1790 = CARTESIAN_POINT ( 'NONE',  ( 18.01950578871410613, 33.74282951555438359, -93.41711733719584743 ) ) ;
#1791 = VERTEX_POINT ( 'NONE', #3578 ) ;
#1792 = CARTESIAN_POINT ( 'NONE',  ( 55.00000000000000000, 3.583801512904337017, -75.00000000000000000 ) ) ;
#1793 = CARTESIAN_POINT ( 'NONE',  ( 25.00000000000000000, 3.000000000000000000, -49.78999999999997783 ) ) ;
#1794 = ORIENTED_EDGE ( 'NONE', *, *, #5523, .F. ) ;
#1795 = ORIENTED_EDGE ( 'NONE', *, *, #5375, .T. ) ;
#1796 = LINE ( 'NONE', #944, #10217 ) ;
#1797 = CARTESIAN_POINT ( 'NONE',  ( 52.24965996695340209, 3.525588762669127796, -71.94641269622223945 ) ) ;
#1798 = TOROIDAL_SURFACE ( 'NONE', #8755, 10.00000000000000178, 5.000000000000000000 ) ;
#1799 = CARTESIAN_POINT ( 'NONE',  ( 7.540064205622889482, 13.00000000000000178, -6.999999999999995559 ) ) ;
#1800 = CIRCLE ( 'NONE', #781, 10.00000000000000000 ) ;
#1801 = CARTESIAN_POINT ( 'NONE',  ( 75.87804979487722790, 21.63738341548389599, -91.75100071265084978 ) ) ;
#1802 = EDGE_CURVE ( 'NONE', #4691, #2587, #6068, .T. ) ;
#1803 = ORIENTED_EDGE ( 'NONE', *, *, #8776, .T. ) ;
#1804 = DIRECTION ( 'NONE',  ( 0.000000000000000000, 0.000000000000000000, 1.000000000000000000 ) ) ;
#1805 = CARTESIAN_POINT ( 'NONE',  ( 1.957474230240056068, 18.97583211512410273, -87.96085519959386545 ) ) ;
#1806 = LINE ( 'NONE', #206, #513 ) ;
#1807 = CARTESIAN_POINT ( 'NONE',  ( 22.24289783679164856, 8.828452239907713661, -104.2733382319668749 ) ) ;
#1808 = CARTESIAN_POINT ( 'NONE',  ( 68.41848391004972996, 33.00000000000000000, -8.999999999999998224 ) ) ;
#1809 = DIRECTION ( 'NONE',  ( 0.000000000000000000, -1.000000000000000000, 0.000000000000000000 ) ) ;
#1810 = CARTESIAN_POINT ( 'NONE',  ( 20.64035084435764844, 33.10990396036824279, -101.8342476149839229 ) ) ;
#1811 = CARTESIAN_POINT ( 'NONE',  ( 84.66167322528612260, 26.59427724555341399, -93.18833983088816808 ) ) ;
#1812 = PRESENTATION_STYLE_ASSIGNMENT (( #10027 ) ) ;
#1813 = CARTESIAN_POINT ( 'NONE',  ( 27.09824546702079218, 5.904725221837539451, -71.13458317122659480 ) ) ;
#1814 = ORIENTED_EDGE ( 'NONE', *, *, #2395, .T. ) ;
#1815 = DIRECTION ( 'NONE',  ( -1.269309860470834477E-16, 0.000000000000000000, -1.000000000000000000 ) ) ;
#1816 = ADVANCED_FACE ( 'NONE', ( #7599 ), #2097, .F. ) ;
#1817 = DIRECTION ( 'NONE',  ( 0.000000000000000000, 0.000000000000000000, 1.000000000000000000 ) ) ;
#1818 = CARTESIAN_POINT ( 'NONE',  ( 56.49503632336202941, 20.32793828337279507, -100.3879846432036516 ) ) ;
#1819 = DIRECTION ( 'NONE',  ( -0.000000000000000000, 1.000000000000000000, 0.000000000000000000 ) ) ;
#1820 = CARTESIAN_POINT ( 'NONE',  ( 48.36410888461387003, 3.120488017790181257, -74.42345565622356673 ) ) ;
#1821 = CARTESIAN_POINT ( 'NONE',  ( 20.55344896567439861, 10.83878116815271220, -103.5897348733414276 ) ) ;
#1822 = CARTESIAN_POINT ( 'NONE',  ( 59.54518634591926940, 35.47311354440699205, -93.15955787189622583 ) ) ;
#1823 = DIRECTION ( 'NONE',  ( -0.000000000000000000, -0.000000000000000000, 1.000000000000000000 ) ) ;
#1824 = ORIENTED_EDGE ( 'NONE', *, *, #4177, .F. ) ;
#1825 = FACE_OUTER_BOUND ( 'NONE', #3648, .T. ) ;
#1826 = VERTEX_POINT ( 'NONE', #5325 ) ;
#1827 = CARTESIAN_POINT ( 'NONE',  ( 46.50000000000000711, 7.000000000000000000, -23.00000000000000000 ) ) ;
#1828 = DIRECTION ( 'NONE',  ( 0.000000000000000000, 1.000000000000000000, 0.000000000000000000 ) ) ;
#1829 = ORIENTED_EDGE ( 'NONE', *, *, #5255, .T. ) ;
#1830 = ORIENTED_EDGE ( 'NONE', *, *, #270, .F. ) ;
#1831 = EDGE_CURVE ( 'NONE', #6192, #6281, #7415, .T. ) ;
#1832 = VERTEX_POINT ( 'NONE', #3681 ) ;
#1833 = DIRECTION ( 'NONE',  ( 0.000000000000000000, 0.000000000000000000, 1.000000000000000000 ) ) ;
#1834 = ADVANCED_FACE ( 'NONE', ( #1294 ), #6568, .T. ) ;
#1835 = CARTESIAN_POINT ( 'NONE',  ( 28.01738421755001340, 3.008719308090911593, -72.16643594267921458 ) ) ;
#1836 = CARTESIAN_POINT ( 'NONE',  ( 70.43920985221340914, 33.00000000000000000, -12.49999999999999645 ) ) ;
#1837 = DIRECTION ( 'NONE',  ( 0.000000000000000000, 1.000000000000000000, 0.000000000000000000 ) ) ;
#1838 = DIRECTION ( 'NONE',  ( 0.000000000000000000, 1.000000000000000000, 0.000000000000000000 ) ) ;
#1839 = PLANE ( 'NONE',  #8228 ) ;
#1840 = ORIENTED_EDGE ( 'NONE', *, *, #10371, .T. ) ;
#1841 = AXIS2_PLACEMENT_3D ( 'NONE', #5746, #1719, #4950 ) ;
#1842 = CIRCLE ( 'NONE', #8455, 5.000000000000000888 ) ;
#1843 = CARTESIAN_POINT ( 'NONE',  ( 0.000000000000000000, 2.998097986176846419, -54.49999999999997868 ) ) ;
#1844 = EDGE_CURVE ( 'NONE', #7718, #1324, #776, .T. ) ;
#1845 = CARTESIAN_POINT ( 'NONE',  ( 46.02602967096577657, 23.52163846509024481, -94.40632430499347549 ) ) ;
#1846 = CARTESIAN_POINT ( 'NONE',  ( 35.50000000000000000, 13.40833474528412772, -18.00000000000000000 ) ) ;
#1847 = VERTEX_POINT ( 'NONE', #385 ) ;
#1848 = VERTEX_POINT ( 'NONE', #6860 ) ;
#1849 = CARTESIAN_POINT ( 'NONE',  ( 25.00000000000000000, 3.583801512904331243, -65.64514699572137602 ) ) ;
#1850 = VECTOR ( 'NONE', #6622, 1000.000000000000000 ) ;
#1851 = CARTESIAN_POINT ( 'NONE',  ( 8.815581277987231346, 23.84492370533312311, -18.13524117811966363 ) ) ;
#1852 = CIRCLE ( 'NONE', #9638, 1.999999999999994893 ) ;
#1853 = DIRECTION ( 'NONE',  ( -0.000000000000000000, -0.000000000000000000, 1.000000000000000000 ) ) ;
#1854 = CARTESIAN_POINT ( 'NONE',  ( 77.55452483990831070, 20.27443371754375434, -90.80435196955829724 ) ) ;
#1855 = ORIENTED_EDGE ( 'NONE', *, *, #6594, .T. ) ;
#1856 = CARTESIAN_POINT ( 'NONE',  ( 57.37176807684443958, 39.10695166819785840, -99.99200843017804630 ) ) ;
#1857 = DIRECTION ( 'NONE',  ( 0.000000000000000000, 1.000000000000000000, 0.000000000000000000 ) ) ;
#1858 = CARTESIAN_POINT ( 'NONE',  ( 56.87500000000000000, 6.364875945565210635, -99.99999999999998579 ) ) ;
#1859 = CARTESIAN_POINT ( 'NONE',  ( 20.44740653017449716, 9.812075893728453124, -103.7172702742921899 ) ) ;
#1860 = CARTESIAN_POINT ( 'NONE',  ( 17.44818143696774371, 19.36984716897786285, -87.99999999999984368 ) ) ;
#1861 = CARTESIAN_POINT ( 'NONE',  ( 56.95507273085922151, 39.26003296024518363, -100.0020532306460268 ) ) ;
#1862 = DIRECTION ( 'NONE',  ( 0.000000000000000000, -4.336808689942013792E-16, 1.000000000000000000 ) ) ;
#1863 = CARTESIAN_POINT ( 'NONE',  ( 73.58118515691968753, 21.24330645288562280, -19.70019716364157958 ) ) ;
#1864 = SURFACE_SIDE_STYLE ('',( #3562 ) ) ;
#1865 = CARTESIAN_POINT ( 'NONE',  ( 20.00000000000000000, 11.00000000000000000, -99.99999999999998579 ) ) ;
#1866 = ORIENTED_EDGE ( 'NONE', *, *, #4367, .F. ) ;
#1867 = ADVANCED_FACE ( 'NONE', ( #6061 ), #8514, .F. ) ;
#1868 = DIRECTION ( 'NONE',  ( 0.000000000000000000, 1.000000000000000000, 0.000000000000000000 ) ) ;
#1869 = CARTESIAN_POINT ( 'NONE',  ( 23.02728671435233565, 35.09929099744998382, -100.1071885805182262 ) ) ;
#1870 = CARTESIAN_POINT ( 'NONE',  ( 7.540064205622889482, 37.50000000000000000, -6.999999999999993783 ) ) ;
#1871 = CARTESIAN_POINT ( 'NONE',  ( 35.50000000000000000, 7.000000000000000000, -23.00000000000000000 ) ) ;
#1872 = AXIS2_PLACEMENT_3D ( 'NONE', #5780, #4188, #9023 ) ;
#1873 = CARTESIAN_POINT ( 'NONE',  ( 72.45993579437711674, 13.00000000000000178, -11.00000000000000711 ) ) ;
#1874 = EDGE_CURVE ( 'NONE', #8358, #3172, #4641, .T. ) ;
#1875 = CARTESIAN_POINT ( 'NONE',  ( 52.33204783150031858, 3.032056889249688414, -71.80007901399619641 ) ) ;
#1876 = CARTESIAN_POINT ( 'NONE',  ( 63.74808458885851081, 34.78884583258067664, -94.46641756254082622 ) ) ;
#1877 = VECTOR ( 'NONE', #9790, 1000.000000000000000 ) ;
#1878 = DIRECTION ( 'NONE',  ( 0.000000000000000000, -1.261617073437678048E-15, -1.000000000000000000 ) ) ;
#1879 = CIRCLE ( 'NONE', #8992, 25.00000000000000000 ) ;
#1880 = AXIS2_PLACEMENT_3D ( 'NONE', #4997, #967, #7431 ) ;
#1881 = ORIENTED_EDGE ( 'NONE', *, *, #137, .T. ) ;
#1882 = DIRECTION ( 'NONE',  ( 0.000000000000000000, 0.000000000000000000, 1.000000000000000000 ) ) ;
#1883 = ORIENTED_EDGE ( 'NONE', *, *, #832, .T. ) ;
#1884 = CARTESIAN_POINT ( 'NONE',  ( 35.50000000000000000, 7.000000000000000000, -19.99999999999998579 ) ) ;
#1885 = ORIENTED_EDGE ( 'NONE', *, *, #6152, .T. ) ;
#1886 = VECTOR ( 'NONE', #9897, 1000.000000000000000 ) ;
#1887 = VERTEX_POINT ( 'NONE', #707 ) ;
#1888 = B_SPLINE_CURVE_WITH_KNOTS ( 'NONE', 3,
 ( #9510, #1554, #6218, #8722, #7116, #4685, #7919, #649, #9707, #5037, #2551, #9865, #3295, #5679, #5725, #5783 ),
 .UNSPECIFIED., .F., .F.,
 ( 4, 2, 2, 2, 1, 1, 2, 2, 4 ),
 ( 0.000000000000000000, 0.2500000000001626477, 0.3750000000002429723, 0.4375000000002799982, 0.4687500000002998712, 0.4843750000003086420, 0.4921875000003141376, 0.5000000000003196332, 1.000000000000000000 ),
 .UNSPECIFIED. ) ;
#1889 = AXIS2_PLACEMENT_3D ( 'NONE', #1928, #5952, #4260 ) ;
#1890 = ORIENTED_EDGE ( 'NONE', *, *, #7154, .F. ) ;
#1891 = DIRECTION ( 'NONE',  ( 1.000000000000000000, 0.000000000000000000, 0.000000000000000000 ) ) ;
#1892 = CARTESIAN_POINT ( 'NONE',  ( 75.16922121142508217, 23.26731408293923664, -98.38092502495291569 ) ) ;
#1893 = DIRECTION ( 'NONE',  ( 1.000000000000000000, -0.000000000000000000, 0.000000000000000000 ) ) ;
#1894 = DIRECTION ( 'NONE',  ( 0.000000000000000000, -0.000000000000000000, 1.000000000000000000 ) ) ;
#1895 = LINE ( 'NONE', #3535, #8133 ) ;
#1896 = CARTESIAN_POINT ( 'NONE',  ( 25.41081999325419005, 5.590496141852354661, -30.13478323385870894 ) ) ;
#1897 = ORIENTED_EDGE ( 'NONE', *, *, #1874, .F. ) ;
#1898 = EDGE_CURVE ( 'NONE', #8467, #9149, #10257, .T. ) ;
#1899 = EDGE_CURVE ( 'NONE', #9151, #6207, #4793, .T. ) ;
#1900 = CARTESIAN_POINT ( 'NONE',  ( 27.42715178389993724, 6.010485700184664992, -22.63979480290896618 ) ) ;
#1901 = CARTESIAN_POINT ( 'NONE',  ( 0.000000000000000000, 40.00000000000000000, -9.000000000000000000 ) ) ;
#1902 = DIRECTION ( 'NONE',  ( 0.000000000000000000, 0.000000000000000000, 1.000000000000000000 ) ) ;
#1903 = ORIENTED_EDGE ( 'NONE', *, *, #7327, .T. ) ;
#1904 = ORIENTED_EDGE ( 'NONE', *, *, #5364, .T. ) ;
#1905 = CARTESIAN_POINT ( 'NONE',  ( 73.84130258303247274, 23.57917955721882208, -92.79523758249338528 ) ) ;
#1906 = CARTESIAN_POINT ( 'NONE',  ( 8.782238601220816676, 23.75812266686078189, -18.15644959070621312 ) ) ;
#1907 = CARTESIAN_POINT ( 'NONE',  ( 0.01841997929095724740, 16.39212016054015209, -90.51197715992580584 ) ) ;
#1908 = CARTESIAN_POINT ( 'NONE',  ( 74.48066173654079591, 33.00000000000000000, -12.49999999999999645 ) ) ;
#1909 = ORIENTED_EDGE ( 'NONE', *, *, #195, .T. ) ;
#1910 = EDGE_CURVE ( 'NONE', #1094, #2803, #1403, .T. ) ;
#1911 = EDGE_CURVE ( 'NONE', #5558, #9783, #9627, .T. ) ;
#1912 = DIRECTION ( 'NONE',  ( 0.000000000000000000, -1.000000000000000000, 0.000000000000000000 ) ) ;
#1913 = DIRECTION ( 'NONE',  ( 0.000000000000000000, 0.000000000000000000, 1.000000000000000000 ) ) ;
#1914 = DIRECTION ( 'NONE',  ( -1.269309860470834477E-16, 0.000000000000000000, -1.000000000000000000 ) ) ;
#1916 = AXIS2_PLACEMENT_3D ( 'NONE', #4418, #7649, #10138 ) ;
#1915 = CARTESIAN_POINT ( 'NONE',  ( 24.70457779307778168, 13.03691958068583290, -102.2999196596590963 ) ) ;
#1917 = CIRCLE ( 'NONE', #5307, 2.999999999999999556 ) ;
#1918 = CARTESIAN_POINT ( 'NONE',  ( 53.64756267703214831, 5.957783422369371529, -24.35243732296783747 ) ) ;
#1919 = CARTESIAN_POINT ( 'NONE',  ( 55.29381406105290608, 6.005497997706544133, -72.71912879397420681 ) ) ;
#1920 = CARTESIAN_POINT ( 'NONE',  ( 19.60218870665773849, 34.00778646298606844, -102.2845598928063282 ) ) ;
#1921 = CARTESIAN_POINT ( 'NONE',  ( 74.29804593514094790, 20.64523638531790439, -20.54259550130989709 ) ) ;
#1922 =( LENGTH_UNIT ( ) NAMED_UNIT ( * ) SI_UNIT ( .MILLI., .METRE. ) );
#1923 = CYLINDRICAL_SURFACE ( 'NONE', #10142, 2.999999999999999112 ) ;
#1924 = ORIENTED_EDGE ( 'NONE', *, *, #3392, .T. ) ;
#1925 = CARTESIAN_POINT ( 'NONE',  ( 25.00000000000000000, 2.999999999999994227, -75.00000000000000000 ) ) ;
#1926 = CARTESIAN_POINT ( 'NONE',  ( 17.97913009311078270, 35.20889288029874109, -101.7408750109712940 ) ) ;
#1927 = CARTESIAN_POINT ( 'NONE',  ( 59.02564266905589108, 18.36116826331888774, -102.0422484147455719 ) ) ;
#1928 = CARTESIAN_POINT ( 'NONE',  ( 73.28685242671306810, 32.20889288029873399, -95.99999999999998579 ) ) ;
#1929 = CARTESIAN_POINT ( 'NONE',  ( 70.00000000000000000, 16.00000000000000000, -69.49458206002567806 ) ) ;
#1930 = VECTOR ( 'NONE', #4816, 1000.000000000000000 ) ;
#1931 = EDGE_CURVE ( 'NONE', #28, #10110, #6469, .T. ) ;
#1932 = CARTESIAN_POINT ( 'NONE',  ( 51.06560708919869995, 3.001245149073081375, -72.95779114414852984 ) ) ;
#1933 = CARTESIAN_POINT ( 'NONE',  ( 14.82877751374291186, 6.774071819433709507, -103.4143887568713893 ) ) ;
#1934 = CARTESIAN_POINT ( 'NONE',  ( 60.57819695991344844, 34.58694441999764280, -93.91598815459104799 ) ) ;
#1935 = CARTESIAN_POINT ( 'NONE',  ( 20.90392476646459841, 32.77727855690053360, -93.00344976598103131 ) ) ;
#1936 = ORIENTED_EDGE ( 'NONE', *, *, #2454, .T. ) ;
#1937 = DIRECTION ( 'NONE',  ( 0.000000000000000000, 0.000000000000000000, 1.000000000000000000 ) ) ;
#1938 = EDGE_LOOP ( 'NONE', ( #1464, #3438, #5923, #7909, #1991 ) ) ;
#1939 = EDGE_CURVE ( 'NONE', #339, #5250, #10364, .T. ) ;
#1940 = CIRCLE ( 'NONE', #1440, 1.999999999999994893 ) ;
#1941 = CARTESIAN_POINT ( 'NONE',  ( 47.98902332953910133, 25.55904755775901904, -96.46410088011748485 ) ) ;
#1942 = VERTEX_POINT ( 'NONE', #2997 ) ;
#1943 = VERTEX_POINT ( 'NONE', #1348 ) ;
#1944 = EDGE_LOOP ( 'NONE', ( #689, #733, #9491, #9892 ) ) ;
#1945 = CARTESIAN_POINT ( 'NONE',  ( 0.000000000000000000, 23.70979471457487620, -9.000000043600357102 ) ) ;
#1946 = EDGE_CURVE ( 'NONE', #2693, #5712, #3707, .T. ) ;
#1947 = CARTESIAN_POINT ( 'NONE',  ( 74.69550346673302954, 24.76752770894625399, -98.64871709464239302 ) ) ;
#1948 = CYLINDRICAL_SURFACE ( 'NONE', #4079, 3.599999999999999201 ) ;
#1949 = CARTESIAN_POINT ( 'NONE',  ( 22.79510742367424569, 28.07859346564553249, -92.53608195428481054 ) ) ;
#1950 = PLANE ( 'NONE',  #171 ) ;
#1951 = ORIENTED_EDGE ( 'NONE', *, *, #7030, .F. ) ;
#1952 = CARTESIAN_POINT ( 'NONE',  ( 79.99999999999998579, 15.19056273303214333, -84.81673247291334405 ) ) ;
#1953 = EDGE_CURVE ( 'NONE', #7389, #6864, #8674, .T. ) ;
#1954 = CARTESIAN_POINT ( 'NONE',  ( 40.00000000000000000, 40.00000000000000000, -93.99999999999998579 ) ) ;
#1955 = CARTESIAN_POINT ( 'NONE',  ( 9.000000000000000000, 0.000000000000000000, 0.000000000000000000 ) ) ;
#1956 = ORIENTED_EDGE ( 'NONE', *, *, #1255, .F. ) ;
#1957 = VERTEX_POINT ( 'NONE', #4743 ) ;
#1958 = CARTESIAN_POINT ( 'NONE',  ( 27.55995631139446189, 3.001439058822045425, -71.68950751736474558 ) ) ;
#1959 = CARTESIAN_POINT ( 'NONE',  ( 5.622712283241413367, 20.57653968222373209, -20.66911667775719863 ) ) ;
#1960 = CARTESIAN_POINT ( 'NONE',  ( 4.613447061595692844, 22.88570641763273628, -98.24587785700171594 ) ) ;
#1961 = CARTESIAN_POINT ( 'NONE',  ( 0.5180644686623945283, 17.65677195302146174, -93.05658434929213740 ) ) ;
#1962 = DIRECTION ( 'NONE',  ( 0.000000000000000000, -1.000000000000000000, 0.000000000000000000 ) ) ;
#1963 = ORIENTED_EDGE ( 'NONE', *, *, #5626, .T. ) ;
#1964 = DIRECTION ( 'NONE',  ( -1.000000000000000000, -0.000000000000000000, -0.000000000000000000 ) ) ;
#1965 = CARTESIAN_POINT ( 'NONE',  ( 1.221583031269886099, 18.28412316266822657, -87.77682596267200665 ) ) ;
#1966 = CARTESIAN_POINT ( 'NONE',  ( 35.67759437228629338, 24.07621494129067941, -96.38388699847064345 ) ) ;
#1967 = CARTESIAN_POINT ( 'NONE',  ( 64.00000000000000000, 39.20889288029873399, -97.00344160168421581 ) ) ;
#1968 = CARTESIAN_POINT ( 'NONE',  ( 63.21831477032372248, 4.736283448557403020, -104.3675553969146108 ) ) ;
#1969 = VECTOR ( 'NONE', #10428, 1000.000000000000000 ) ;
#1970 = EDGE_CURVE ( 'NONE', #1847, #9662, #2308, .T. ) ;
#1971 = DIRECTION ( 'NONE',  ( 1.000000000000000000, 0.000000000000000000, -0.000000000000000000 ) ) ;
#1972 = ADVANCED_FACE ( 'NONE', ( #6222 ), #4527, .T. ) ;
#1973 = CARTESIAN_POINT ( 'NONE',  ( 72.15095771497774990, 22.46669628907092076, -18.68900585980004081 ) ) ;
#1974 = CARTESIAN_POINT ( 'NONE',  ( 42.60159811200852431, 22.05659455940293512, -92.89479593350068853 ) ) ;
#1975 = CARTESIAN_POINT ( 'NONE',  ( 33.64368337434388678, 3.545518352383675520, -23.06950055102137398 ) ) ;
#1976 = ORIENTED_EDGE ( 'NONE', *, *, #4498, .T. ) ;
#1977 = DIRECTION ( 'NONE',  ( 0.000000000000000000, -1.000000000000000000, 1.261617073437678048E-15 ) ) ;
#1978 = CARTESIAN_POINT ( 'NONE',  ( 21.34757860737479973, 39.10278746930269023, -99.52042221164148827 ) ) ;
#1979 = CARTESIAN_POINT ( 'NONE',  ( 58.69536272054461534, 24.23300041184594988, -101.4668916186955983 ) ) ;
#1980 = EDGE_CURVE ( 'NONE', #6406, #9516, #107, .T. ) ;
#1981 = CARTESIAN_POINT ( 'NONE',  ( 22.03871019365075767, 3.795118000304498640, -95.63345174020717820 ) ) ;
#1982 = CARTESIAN_POINT ( 'NONE',  ( 27.48597715235096217, 4.568339529582821967, -72.18458921743349777 ) ) ;
#1983 = B_SPLINE_CURVE_WITH_KNOTS ( 'NONE', 3,
 ( #6791, #10025, #7477, #3456, #6682, #957 ),
 .UNSPECIFIED., .F., .F.,
 ( 4, 2, 4 ),
 ( 0.002134073450457377348, 0.003523256453889499120, 0.004912439457321620892 ),
 .UNSPECIFIED. ) ;
#1984 = CARTESIAN_POINT ( 'NONE',  ( 52.30467459130640862, 3.010053939227010478, -26.16253896757547892 ) ) ;
#1985 = CARTESIAN_POINT ( 'NONE',  ( 20.70988298022709273, 13.53152606942944480, -102.8721597857840635 ) ) ;
#1986 = CIRCLE ( 'NONE', #4727, 25.00000000000000000 ) ;
#1987 = CARTESIAN_POINT ( 'NONE',  ( 59.00000000000000000, 32.20889288029873399, -92.99999999999998579 ) ) ;
#1988 = CARTESIAN_POINT ( 'NONE',  ( 20.63646446963385372, 35.20889288029873399, -98.93879084470067653 ) ) ;
#1989 = VERTEX_POINT ( 'NONE', #9714 ) ;
#1990 = DIRECTION ( 'NONE',  ( -1.269309860470834477E-16, 0.000000000000000000, -1.000000000000000000 ) ) ;
#1991 = ORIENTED_EDGE ( 'NONE', *, *, #8344, .F. ) ;
#1992 = LINE ( 'NONE', #3583, #6959 ) ;
#1993 = ORIENTED_EDGE ( 'NONE', *, *, #8887, .T. ) ;
#1994 = EDGE_LOOP ( 'NONE', ( #5918, #7391, #338, #6273 ) ) ;
#1995 = ORIENTED_EDGE ( 'NONE', *, *, #5040, .F. ) ;
#1996 = CARTESIAN_POINT ( 'NONE',  ( 58.00000000000000000, 3.583801512904337017, -99.99999999999998579 ) ) ;
#1997 = DIRECTION ( 'NONE',  ( -1.000000000000000000, 0.000000000000000000, 0.000000000000000000 ) ) ;
#1998 = DIRECTION ( 'NONE',  ( -0.000000000000000000, -1.000000000000000000, -0.000000000000000000 ) ) ;
#1999 = DIRECTION ( 'NONE',  ( 0.000000000000000000, 0.000000000000000000, -1.000000000000000000 ) ) ;
#2000 = CARTESIAN_POINT ( 'NONE',  ( 2.303443323344765759, 19.22088364241727376, -87.99266374443965333 ) ) ;
#2001 = B_SPLINE_CURVE_WITH_KNOTS ( 'NONE', 3,
 ( #1303, #8573, #5492, #3007, #5286, #4700, #5334, #8737, #1467, #1254, #8683, #6231 ),
 .UNSPECIFIED., .F., .F.,
 ( 4, 2, 2, 2, 2, 4 ),
 ( 0.000000000000000000, 0.002379990750182741244, 0.004759981500365482489, 0.007139972250548223300, 0.008329967625639575490, 0.009519963000730926814 ),
 .UNSPECIFIED. ) ;
#2002 = CARTESIAN_POINT ( 'NONE',  ( 20.00000000000000000, 24.00000000000000000, -92.99999999999998579 ) ) ;
#2003 = EDGE_LOOP ( 'NONE', ( #4175, #2122, #1233, #9309 ) ) ;
#2004 = DIRECTION ( 'NONE',  ( 0.000000000000000000, 1.000000000000000000, -0.000000000000000000 ) ) ;
#2005 = EDGE_CURVE ( 'NONE', #8953, #2693, #10315, .T. ) ;
#2006 = CARTESIAN_POINT ( 'NONE',  ( 70.00000000000000000, 20.00000000000000000, -37.99999999999998579 ) ) ;
#2007 = CARTESIAN_POINT ( 'NONE',  ( 6.576605655811019524, 24.30824451996482694, -92.95363326037397655 ) ) ;
#2008 = ORIENTED_EDGE ( 'NONE', *, *, #5654, .T. ) ;
#2009 = VERTEX_POINT ( 'NONE', #4042 ) ;
#2010 = DIRECTION ( 'NONE',  ( 0.8999999999993207878, -0.4358898943554699312, 2.268249480986374052E-13 ) ) ;
#2011 = CARTESIAN_POINT ( 'NONE',  ( 8.730582393759496185, 23.63682751844180530, -18.18847472858345427 ) ) ;
#2012 = CARTESIAN_POINT ( 'NONE',  ( 31.49999999999999289, 14.48936410898250848, -18.00000000000000000 ) ) ;
#2013 = EDGE_CURVE ( 'NONE', #8536, #7852, #7099, .T. ) ;
#2014 = CARTESIAN_POINT ( 'NONE',  ( 61.04284951295649364, 18.11596175689489385, -92.29066005365940839 ) ) ;
#2015 = AXIS2_PLACEMENT_3D ( 'NONE', #3733, #9460, #6966 ) ;
#2016 = CIRCLE ( 'NONE', #4558, 10.00000000000000888 ) ;
#2017 = LINE ( 'NONE', #4457, #1850 ) ;
#2018 = ORIENTED_EDGE ( 'NONE', *, *, #9395, .F. ) ;
#2019 = CARTESIAN_POINT ( 'NONE',  ( 38.50000000000000000, 11.00000000000000000, -22.99999999999998934 ) ) ;
#2020 = CARTESIAN_POINT ( 'NONE',  ( -0.8640202315636281716, 13.00238613461651305, -86.35782400489280519 ) ) ;
#2022 = AXIS2_PLACEMENT_3D ( 'NONE', #6878, #8837, #2118 ) ;
#2021 = CARTESIAN_POINT ( 'NONE',  ( 49.29983065700704259, 24.04217685825096495, -93.05454170393706192 ) ) ;
#2023 = VECTOR ( 'NONE', #3549, 1000.000000000000000 ) ;
#2024 = AXIS2_PLACEMENT_3D ( 'NONE', #1400, #4638, #596 ) ;
#2025 = CARTESIAN_POINT ( 'NONE',  ( 18.39486336855676640, 18.67376538353971682, -87.89601399725255249 ) ) ;
#2026 = DIRECTION ( 'NONE',  ( -0.8944271909999160775, 0.000000000000000000, -0.4472135954999577057 ) ) ;
#2027 = DIRECTION ( 'NONE',  ( 1.000000000000000000, 0.000000000000000000, -0.000000000000000000 ) ) ;
#2028 = CARTESIAN_POINT ( 'NONE',  ( 37.51773787229873136, 22.04272250636816111, -92.89328790396942281 ) ) ;
#2029 = CARTESIAN_POINT ( 'NONE',  ( 30.43159552278827817, 3.152966269366395125, -24.07905940306815040 ) ) ;
#2030 = AXIS2_PLACEMENT_3D ( 'NONE', #3213, #765, #6336 ) ;
#2031 = VERTEX_POINT ( 'NONE', #4094 ) ;
#2032 = CARTESIAN_POINT ( 'NONE',  ( 10.00000000000000355, 0.000000000000000000, -70.99999999999998579 ) ) ;
#2033 = ADVANCED_FACE ( 'NONE', ( #909 ), #6184, .T. ) ;
#2034 = CARTESIAN_POINT ( 'NONE',  ( 19.29374802504363018, 35.19873509791894151, -102.5728931855193764 ) ) ;
#2035 = CARTESIAN_POINT ( 'NONE',  ( 59.78721400135476927, 14.01000870200158310, -102.9760095136179672 ) ) ;
#2036 = EDGE_CURVE ( 'NONE', #6069, #9462, #5888, .T. ) ;
#2037 = CARTESIAN_POINT ( 'NONE',  ( 48.41391061351712466, 6.132991888090883137, -77.18686312081381118 ) ) ;
#2038 = DIRECTION ( 'NONE',  ( -0.4999999999999999445, 0.000000000000000000, 0.8660254037844385966 ) ) ;
#2039 = FACE_OUTER_BOUND ( 'NONE', #3133, .T. ) ;
#2040 = CARTESIAN_POINT ( 'NONE',  ( 11.68055310553767079, 23.83426144542795555, -101.8402765527687990 ) ) ;
#2041 = CYLINDRICAL_SURFACE ( 'NONE', #2054, 2.999999999999999112 ) ;
#2042 = DIRECTION ( 'NONE',  ( -0.000000000000000000, 1.000000000000000000, -0.000000000000000000 ) ) ;
#2043 = ADVANCED_FACE ( 'NONE', ( #8276 ), #1923, .T. ) ;
#2044 = ORIENTED_EDGE ( 'NONE', *, *, #638, .T. ) ;
#2045 = DIRECTION ( 'NONE',  ( 0.000000000000000000, -0.000000000000000000, -1.000000000000000000 ) ) ;
#2046 = ORIENTED_EDGE ( 'NONE', *, *, #3898, .F. ) ;
#2047 = VECTOR ( 'NONE', #5751, 1000.000000000000000 ) ;
#2048 = CARTESIAN_POINT ( 'NONE',  ( 46.93683348203599337, 25.02874298261588137, -96.44973718946383201 ) ) ;
#2049 = ORIENTED_EDGE ( 'NONE', *, *, #5602, .T. ) ;
#2050 = ORIENTED_EDGE ( 'NONE', *, *, #5694, .F. ) ;
#2051 = EDGE_LOOP ( 'NONE', ( #1784, #5533, #3201, #6702 ) ) ;
#2052 = LINE ( 'NONE', #7882, #2272 ) ;
#2053 = VECTOR ( 'NONE', #882, 1000.000000000000000 ) ;
#2054 = AXIS2_PLACEMENT_3D ( 'NONE', #3680, #6909, #6171 ) ;
#2055 = DIRECTION ( 'NONE',  ( 8.462065736472231082E-17, 0.000000000000000000, -1.000000000000000000 ) ) ;
#2056 = AXIS2_PLACEMENT_3D ( 'NONE', #5486, #605, #3795 ) ;
#2057 = CARTESIAN_POINT ( 'NONE',  ( 72.45993579437711674, 37.50000000000000000, -9.000000000000000000 ) ) ;
#2058 = CARTESIAN_POINT ( 'NONE',  ( 0.1471837342472534504, 21.50520729902256534, -92.77044148645421728 ) ) ;
#2059 = FACE_BOUND ( 'NONE', #9924, .T. ) ;
#2060 = LINE ( 'NONE', #10001, #7046 ) ;
#2061 = ORIENTED_EDGE ( 'NONE', *, *, #2850, .F. ) ;
#2062 = CARTESIAN_POINT ( 'NONE',  ( 24.72135954999588847, 5.818586040746040133, -106.0000000000000000 ) ) ;
#2063 = VECTOR ( 'NONE', #7474, 1000.000000000000000 ) ;
#2064 = LINE ( 'NONE', #5869, #9067 ) ;
#2065 = CARTESIAN_POINT ( 'NONE',  ( 27.96011885325654944, 6.099736180053596968, -72.10880609486243031 ) ) ;
#2066 = ORIENTED_EDGE ( 'NONE', *, *, #5195, .F. ) ;
#2067 = ORIENTED_EDGE ( 'NONE', *, *, #2667, .F. ) ;
#2068 = CARTESIAN_POINT ( 'NONE',  ( 19.56400675971943670, 17.05505817470551477, -87.05449873553753548 ) ) ;
#2069 = CARTESIAN_POINT ( 'NONE',  ( 20.00000000000000711, 11.00000000000000000, -47.78999999999997073 ) ) ;
#2070 =( GEOMETRIC_REPRESENTATION_CONTEXT ( 3 ) GLOBAL_UNCERTAINTY_ASSIGNED_CONTEXT ( ( #8967 ) ) GLOBAL_UNIT_ASSIGNED_CONTEXT ( ( #4265, #2669, #1771 ) ) REPRESENTATION_CONTEXT ( 'NONE', 'WORKASPACE' ) );
#2071 = PLANE ( 'NONE',  #492 ) ;
#2072 = ADVANCED_FACE ( 'NONE', ( #8336 ), #3563, .T. ) ;
#2073 = ADVANCED_FACE ( 'NONE', ( #9239 ), #5208, .F. ) ;
#2074 = CARTESIAN_POINT ( 'NONE',  ( 59.67538979904694685, 14.90665246138275535, -90.58837708013126644 ) ) ;
#2075 = DIRECTION ( 'NONE',  ( 1.000000000000000000, 1.734723475976807686E-15, 0.000000000000000000 ) ) ;
#2076 = ORIENTED_EDGE ( 'NONE', *, *, #763, .T. ) ;
#2077 = DIRECTION ( 'NONE',  ( -0.000000000000000000, 1.000000000000000000, 0.000000000000000000 ) ) ;
#2078 = EDGE_CURVE ( 'NONE', #7291, #8106, #1670, .T. ) ;
#2079 = CARTESIAN_POINT ( 'NONE',  ( 13.77697432782572307, 9.134473674442039837, -102.8884871639127994 ) ) ;
#2080 = CARTESIAN_POINT ( 'NONE',  ( 23.50000000000000000, 40.00000000000000000, -96.46410161513773573 ) ) ;
#2081 = CARTESIAN_POINT ( 'NONE',  ( 59.61596383555771439, 23.23246129535539239, -92.98942141885505919 ) ) ;
#2082 = CARTESIAN_POINT ( 'NONE',  ( 76.17875320035145137, 21.77842701436098949, -97.68438860694794812 ) ) ;
#2083 = CARTESIAN_POINT ( 'NONE',  ( 37.72898300956796902, 22.01978319246221361, -92.89075563031292404 ) ) ;
#2084 = CARTESIAN_POINT ( 'NONE',  ( 26.85469431294398035, 5.997552727365459191, -22.91161775743717754 ) ) ;
#2085 = EDGE_LOOP ( 'NONE', ( #8676, #8381, #8080, #2734, #5121, #126 ) ) ;
#2086 = CARTESIAN_POINT ( 'NONE',  ( 60.29911753296671151, 16.71664385457859936, -86.75668670072062127 ) ) ;
#2087 = AXIS2_PLACEMENT_3D ( 'NONE', #716, #3960, #10424 ) ;
#2088 = FACE_OUTER_BOUND ( 'NONE', #10308, .T. ) ;
#2089 = CARTESIAN_POINT ( 'NONE',  ( 58.51379428399253158, 11.45086123320803040, -102.9534063373227610 ) ) ;
#2090 = EDGE_CURVE ( 'NONE', #2138, #2649, #1013, .T. ) ;
#2091 = DIRECTION ( 'NONE',  ( -0.000000000000000000, -1.000000000000000000, -0.000000000000000000 ) ) ;
#2092 = B_SPLINE_CURVE_WITH_KNOTS ( 'NONE', 3,
 ( #2285, #10390, #8701, #2919, #6144, #9383, #8591, #7097, #10337, #3080, #4119, #1679, #3276, #7347, #9737, #2474 ),
 .UNSPECIFIED., .F., .F.,
 ( 4, 2, 2, 2, 2, 2, 2, 4 ),
 ( 1.394700413648432273E-16, 0.0007206804134135431092, 0.001441360826826946790, 0.002882721653653726179, 0.003603402067067107417, 0.004324082480480488655, 0.005044762893893869893, 0.005765443307307251131 ),
 .UNSPECIFIED. ) ;
#2093 = AXIS2_PLACEMENT_3D ( 'NONE', #1770, #4427, #6744 ) ;
#2094 = CARTESIAN_POINT ( 'NONE',  ( 25.00000000000000000, 3.583801512904336573, -63.20999999999998664 ) ) ;
#2095 = CARTESIAN_POINT ( 'NONE',  ( 55.00000000000000000, 3.583801512518268950, -32.31555880410504500 ) ) ;
#2096 = CARTESIAN_POINT ( 'NONE',  ( 56.99999999999999289, 40.00000000000000000, -96.99999999999998579 ) ) ;
#2097 = PLANE ( 'NONE',  #8792 ) ;
#2098 = ORIENTED_EDGE ( 'NONE', *, *, #5181, .T. ) ;
#2099 = CARTESIAN_POINT ( 'NONE',  ( 0.000000000000000000, 15.00000000000000000, -22.99999999999998579 ) ) ;
#2100 = ORIENTED_EDGE ( 'NONE', *, *, #9839, .T. ) ;
#2101 = CARTESIAN_POINT ( 'NONE',  ( 80.00000000000000000, 25.00000000000000000, -9.000000000000000000 ) ) ;
#2102 = VECTOR ( 'NONE', #3186, 1000.000000000000000 ) ;
#2103 = ORIENTED_EDGE ( 'NONE', *, *, #8660, .T. ) ;
#2104 = VERTEX_POINT ( 'NONE', #2769 ) ;
#2105 = ORIENTED_EDGE ( 'NONE', *, *, #2681, .F. ) ;
#2106 = DIRECTION ( 'NONE',  ( 0.000000000000000000, 0.000000000000000000, -1.000000000000000000 ) ) ;
#2107 = ADVANCED_FACE ( 'NONE', ( #7534 ), #712, .T. ) ;
#2108 = CARTESIAN_POINT ( 'NONE',  ( 19.05483482283877450, 35.25179856690515123, -101.8865339790361446 ) ) ;
#2109 = CARTESIAN_POINT ( 'NONE',  ( 80.00000000000000000, 13.99809798617684642, -56.49999999999999289 ) ) ;
#2110 = CARTESIAN_POINT ( 'NONE',  ( 3.995646631993868159, 21.53992344773480738, -91.68110007196764855 ) ) ;
#2111 = EDGE_CURVE ( 'NONE', #9818, #4971, #3940, .T. ) ;
#2112 = CARTESIAN_POINT ( 'NONE',  ( 40.00000000000000000, 38.00000000000000000, -18.00000000000000000 ) ) ;
#2113 = VECTOR ( 'NONE', #3506, 1000.000000000000000 ) ;
#2114 = VECTOR ( 'NONE', #4785, 1000.000000000000000 ) ;
#2115 = VECTOR ( 'NONE', #3793, 1000.000000000000000 ) ;
#2116 = CARTESIAN_POINT ( 'NONE',  ( 25.27094698821835905, 6.004113905835664511, -24.18656695999019135 ) ) ;
#2117 = ORIENTED_EDGE ( 'NONE', *, *, #2201, .T. ) ;
#2118 = DIRECTION ( 'NONE',  ( 6.938893903907227392E-16, 1.000000000000000000, 0.000000000000000000 ) ) ;
#2119 = ORIENTED_EDGE ( 'NONE', *, *, #6598, .F. ) ;
#2120 = CARTESIAN_POINT ( 'NONE',  ( 27.66795216849968853, 3.032056889249690190, -71.80007901399621062 ) ) ;
#2121 = ORIENTED_EDGE ( 'NONE', *, *, #1552, .T. ) ;
#2122 = ORIENTED_EDGE ( 'NONE', *, *, #3203, .F. ) ;
#2123 = CARTESIAN_POINT ( 'NONE',  ( 18.77507078761421866, 18.28787437653476289, -87.77817394459054867 ) ) ;
#2124 = CARTESIAN_POINT ( 'NONE',  ( 0.8343417530458350218, 18.08867885326511882, -89.03008422412391099 ) ) ;
#2125 = CARTESIAN_POINT ( 'NONE',  ( 55.00000000000000711, 24.00000000000000000, -74.99999999999998579 ) ) ;
#2126 = DIRECTION ( 'NONE',  ( 0.000000000000000000, -1.000000000000000000, 0.000000000000000000 ) ) ;
#2127 = CARTESIAN_POINT ( 'NONE',  ( 56.57679611469858827, 19.00907601659566026, -92.29673634530614379 ) ) ;
#2128 = DIRECTION ( 'NONE',  ( -0.000000000000000000, 6.343782590056808474E-16, 1.000000000000000000 ) ) ;
#2129 = ORIENTED_EDGE ( 'NONE', *, *, #6743, .T. ) ;
#2130 = CARTESIAN_POINT ( 'NONE',  ( 59.03128999448068726, 15.95639118570138493, -102.3473556213072584 ) ) ;
#2131 = CARTESIAN_POINT ( 'NONE',  ( 36.90390904475075473, 22.75897515069425125, -94.34693420381961459 ) ) ;
#2132 = VERTEX_POINT ( 'NONE', #1282 ) ;
#2133 = CARTESIAN_POINT ( 'NONE',  ( 63.37003215407941070, 19.10295786318691214, -104.3149839229542266 ) ) ;
#2134 = DIRECTION ( 'NONE',  ( -0.000000000000000000, 1.000000000000000000, -0.000000000000000000 ) ) ;
#2135 = CARTESIAN_POINT ( 'NONE',  ( 75.66068900519196916, 22.46787742906200336, -98.06447110832033331 ) ) ;
#2136 = CARTESIAN_POINT ( 'NONE',  ( 33.39735531818095637, 22.92084959684961021, -92.96812669133113616 ) ) ;
#2137 = CARTESIAN_POINT ( 'NONE',  ( 30.00428404686569905, 3.091025811927834432, -24.31246688778201914 ) ) ;
#2138 = VERTEX_POINT ( 'NONE', #8661 ) ;
#2139 = B_SPLINE_CURVE_WITH_KNOTS ( 'NONE', 3,
 ( #6719, #6772, #2805, #9956, #4292, #8376, #7626, #5925, #9168, #7571, #2857, #199, #6669, #3655, #4233, #7517, #249, #6034, #4453, #10118 ),
 .UNSPECIFIED., .F., .F.,
 ( 4, 2, 2, 2, 2, 2, 2, 2, 2, 4 ),
 ( 0.004658065365338699693, 0.006610488776245901192, 0.007586700481699494569, 0.008562912187153087079, 0.01051533559806028077, 0.01246775900896747447, 0.01442018241987466469, 0.01539639412532827455, 0.01637260583078187920, 0.02027745265259626659 ),
 .UNSPECIFIED. ) ;
#2140 = LINE ( 'NONE', #7752, #1761 ) ;
#2141 = AXIS2_PLACEMENT_3D ( 'NONE', #4755, #2515, #3166 ) ;
#2142 = CARTESIAN_POINT ( 'NONE',  ( 58.22356634703650968, 8.372189907645051221, -104.5312751729017862 ) ) ;
#2143 = DIRECTION ( 'NONE',  ( 0.000000000000000000, 2.168404344970991858E-16, 1.000000000000000000 ) ) ;
#2144 = CARTESIAN_POINT ( 'NONE',  ( 63.03875207426795413, 34.84504193149081175, -102.7594809275790624 ) ) ;
#2145 = FACE_BOUND ( 'NONE', #10224, .T. ) ;
#2146 = DIRECTION ( 'NONE',  ( -0.000000000000000000, 1.000000000000000000, 0.000000000000000000 ) ) ;
#2147 = CARTESIAN_POINT ( 'NONE',  ( 25.06459481295469871, 3.548331421665607888, -66.30750416074413067 ) ) ;
#2148 = EDGE_CURVE ( 'NONE', #2803, #1381, #2933, .T. ) ;
#2149 = ORIENTED_EDGE ( 'NONE', *, *, #7562, .T. ) ;
#2150 = ORIENTED_EDGE ( 'NONE', *, *, #1326, .F. ) ;
#2151 = AXIS2_PLACEMENT_3D ( 'NONE', #8754, #3417, #7956 ) ;
#2152 = CARTESIAN_POINT ( 'NONE',  ( 40.00000000000000000, 40.00000000000000000, -96.99999999999998579 ) ) ;
#2153 = CARTESIAN_POINT ( 'NONE',  ( -5.048856981753147899, 26.08541014592199048, -93.07779752764552939 ) ) ;
#2154 = VECTOR ( 'NONE', #3134, 1000.000000000000000 ) ;
#2155 = ORIENTED_EDGE ( 'NONE', *, *, #7135, .F. ) ;
#2156 = ORIENTED_EDGE ( 'NONE', *, *, #818, .T. ) ;
#2157 = ORIENTED_EDGE ( 'NONE', *, *, #3299, .F. ) ;
#2158 = DIRECTION ( 'NONE',  ( -0.000000000000000000, 1.000000000000000000, -0.000000000000000000 ) ) ;
#2159 = CARTESIAN_POINT ( 'NONE',  ( 0.000000000000000000, 15.84133557544890181, -88.94845671669796161 ) ) ;
#2160 = FACE_OUTER_BOUND ( 'NONE', #5671, .T. ) ;
#2161 = CARTESIAN_POINT ( 'NONE',  ( 2.046134586292674751, 19.74834344927642249, -95.88871440883464459 ) ) ;
#2162 = CARTESIAN_POINT ( 'NONE',  ( 57.51008209330289134, 38.15710927475467429, -100.0981856703933630 ) ) ;
#2163 = CARTESIAN_POINT ( 'NONE',  ( 51.69981750385959884, 6.130124426305641805, -25.57090086583853505 ) ) ;
#2164 = EDGE_LOOP ( 'NONE', ( #7340, #8957, #4779, #1052, #1656, #10347, #5427, #9467 ) ) ;
#2165 = CARTESIAN_POINT ( 'NONE',  ( 34.79217681804530571, 24.34315859313281294, -96.40774518492601430 ) ) ;
#2166 = CARTESIAN_POINT ( 'NONE',  ( 6.713147573286960323, 32.20889288029874109, -95.99999999999998579 ) ) ;
#2167 = EDGE_CURVE ( 'NONE', #387, #6340, #8961, .T. ) ;
#2168 = ORIENTED_EDGE ( 'NONE', *, *, #410, .T. ) ;
#2169 = DIRECTION ( 'NONE',  ( 0.000000000000000000, -1.000000000000000000, 0.000000000000000000 ) ) ;
#2170 = ORIENTED_EDGE ( 'NONE', *, *, #2312, .T. ) ;
#2171 = EDGE_CURVE ( 'NONE', #4722, #877, #4575, .T. ) ;
#2172 = ORIENTED_EDGE ( 'NONE', *, *, #2478, .T. ) ;
#2173 = CARTESIAN_POINT ( 'NONE',  ( 20.37882360683308391, 14.26915612402061306, -90.17817778634655212 ) ) ;
#2174 = CARTESIAN_POINT ( 'NONE',  ( 76.50138767870450351, 33.00000000000000000, -8.999999999999992895 ) ) ;
#2175 = CARTESIAN_POINT ( 'NONE',  ( 40.00000000000000000, 38.00000000000000000, 0.000000000000000000 ) ) ;
#2176 = CARTESIAN_POINT ( 'NONE',  ( 79.66417293681628564, 16.87499565156941728, -88.52846954951255043 ) ) ;
#2177 = CARTESIAN_POINT ( 'NONE',  ( 55.62119125696634114, 16.35321795950433099, -91.29827251342129557 ) ) ;
#2178 = CARTESIAN_POINT ( 'NONE',  ( 20.51590878438089760, 32.45437200633386965, -92.99999999999998579 ) ) ;
#2179 = ORIENTED_EDGE ( 'NONE', *, *, #137, .F. ) ;
#2180 = EDGE_CURVE ( 'NONE', #78, #4642, #10406, .T. ) ;
#2181 = CARTESIAN_POINT ( 'NONE',  ( 59.42219571692437796, 10.58615025176360902, -103.6627313066305476 ) ) ;
#2182 = CARTESIAN_POINT ( 'NONE',  ( 43.49090240168857946, 20.62995182828718654, -92.68561839674958946 ) ) ;
#2183 = ORIENTED_EDGE ( 'NONE', *, *, #10270, .T. ) ;
#2184 = ORIENTED_EDGE ( 'NONE', *, *, #7918, .T. ) ;
#2185 = CARTESIAN_POINT ( 'NONE',  ( 58.66432572777236487, 25.59591794226543371, -101.4480023213785955 ) ) ;
#2186 = CARTESIAN_POINT ( 'NONE',  ( 55.27864045000423232, 8.134850137320386310, -104.6666666666666572 ) ) ;
#2187 = CARTESIAN_POINT ( 'NONE',  ( 73.57669354246374382, 23.99397742775686737, -92.89813816146293846 ) ) ;
#2188 = CARTESIAN_POINT ( 'NONE',  ( 43.44755212281216217, 23.86306861817380209, -96.36186146276116915 ) ) ;
#2189 = DIRECTION ( 'NONE',  ( -1.000000000000000000, -0.000000000000000000, -0.000000000000000000 ) ) ;
#2190 = ORIENTED_EDGE ( 'NONE', *, *, #8644, .F. ) ;
#2191 = DIRECTION ( 'NONE',  ( 0.4472135954999560958, 0.000000000000000000, -0.8944271909999167436 ) ) ;
#2192 = VECTOR ( 'NONE', #4139, 1000.000000000000000 ) ;
#2193 = CARTESIAN_POINT ( 'NONE',  ( 57.33555281350129462, 9.341665289645185055, -103.9968761567532880 ) ) ;
#2194 = CARTESIAN_POINT ( 'NONE',  ( 15.08012841124577896, 40.00000000000000000, 0.000000000000000000 ) ) ;
#2195 = CIRCLE ( 'NONE', #8113, 2.000000000000001776 ) ;
#2196 = CARTESIAN_POINT ( 'NONE',  ( 56.99999999999999289, 40.00000000000000000, -99.99999999999998579 ) ) ;
#2197 = DIRECTION ( 'NONE',  ( 0.000000000000000000, 0.000000000000000000, 1.000000000000000000 ) ) ;
#2198 = CARTESIAN_POINT ( 'NONE',  ( 40.00000000000000000, 38.00000000000000000, -18.00000000000000000 ) ) ;
#2199 = CARTESIAN_POINT ( 'NONE',  ( 25.00000000000000000, 3.583801512904338349, -65.00000000000000000 ) ) ;
#2200 = EDGE_CURVE ( 'NONE', #10292, #454, #7749, .T. ) ;
#2201 = EDGE_CURVE ( 'NONE', #1942, #2333, #7497, .T. ) ;
#2202 = VERTEX_POINT ( 'NONE', #2987 ) ;
#2203 = ORIENTED_EDGE ( 'NONE', *, *, #109, .T. ) ;
#2204 = CARTESIAN_POINT ( 'NONE',  ( 40.00000000000000000, 40.00000000000000000, -96.49999999999998579 ) ) ;
#2205 = B_SPLINE_CURVE_WITH_KNOTS ( 'NONE', 3,
 ( #9245, #379, #8560, #7652, #2885, #10088, #9190, #2828, #4318, #6114, #1982, #6906, #3625, #10141, #4525, #6855, #9350, #7755 ),
 .UNSPECIFIED., .F., .F.,
 ( 4, 2, 2, 2, 2, 2, 2, 2, 4 ),
 ( 1.561251128379126385E-17, 0.0005997690881637256655, 0.001199538176327435719, 0.001799307264491145555, 0.002399076352654855825, 0.003598614528982275497, 0.004198383617145988803, 0.004498268161227846756, 0.004798152705309705578 ),
 .UNSPECIFIED. ) ;
#2206 = DIRECTION ( 'NONE',  ( -0.000000000000000000, 1.000000000000000000, -0.000000000000000000 ) ) ;
#2207 = ORIENTED_EDGE ( 'NONE', *, *, #9585, .F. ) ;
#2208 = ORIENTED_EDGE ( 'NONE', *, *, #5587, .T. ) ;
#2209 = EDGE_CURVE ( 'NONE', #5851, #7513, #8555, .T. ) ;
#2210 = ORIENTED_EDGE ( 'NONE', *, *, #8814, .F. ) ;
#2211 = DIRECTION ( 'NONE',  ( 0.000000000000000000, 0.000000000000000000, 1.000000000000000000 ) ) ;
#2212 = DIRECTION ( 'NONE',  ( 0.5000000000000002220, 0.000000000000000000, -0.8660254037844384856 ) ) ;
#2213 = DIRECTION ( 'NONE',  ( -0.000000000000000000, -0.000000000000000000, 1.000000000000000000 ) ) ;
#2214 = DIRECTION ( 'NONE',  ( -1.000000000000000000, 0.000000000000000000, -0.000000000000000000 ) ) ;
#2215 = DIRECTION ( 'NONE',  ( 1.000000000000000000, 0.000000000000000000, 0.000000000000000000 ) ) ;
#2216 = AXIS2_PLACEMENT_3D ( 'NONE', #9177, #1914, #5147 ) ;
#2217 = CARTESIAN_POINT ( 'NONE',  ( 53.81343304001207883, 6.004113905835690268, -23.27094698821987606 ) ) ;
#2218 = ORIENTED_EDGE ( 'NONE', *, *, #6370, .T. ) ;
#2219 =( BOUNDED_SURFACE ( )  B_SPLINE_SURFACE ( 3, 2, ( 
 ( #9553, #10190, #2298 ),
 ( #4681, #643, #3885 ),
 ( #7112, #5525, #1497 ),
 ( #4730, #7968, #7164 ),
 ( #3143, #4520, #8164 ),
 ( #4979, #7410, #3393 ),
 ( #1692, #4032, #3991 ),
 ( #9752, #6467, #8916 ) ),
 .UNSPECIFIED., .F., .F., .F. ) 
 B_SPLINE_SURFACE_WITH_KNOTS ( ( 4, 2, 2, 4 ),
 ( 3, 3 ),
 ( -5.204170427930421283E-18, 0.001655929630148112071, 0.002483894445222170708, 0.003311859260296229346 ),
 ( 0.000000000000000000, 1.000000000000000000 ),
 .UNSPECIFIED. ) 
 GEOMETRIC_REPRESENTATION_ITEM ( )  RATIONAL_B_SPLINE_SURFACE ( (
 ( 1.000000000000000000, 0.7483092648728211227, 1.000000000000000000),
 ( 1.000000000000000000, 0.7875598128345879800, 1.000000000000000000),
 ( 1.000000000000000000, 0.8225583543491100658, 1.000000000000000000),
 ( 1.000000000000000000, 0.8679766697703384937, 1.000000000000000000),
 ( 1.000000000000000000, 0.8819808625370354482, 1.000000000000000000),
 ( 1.000000000000000000, 0.9072589954288122760, 1.000000000000000000),
 ( 1.000000000000000000, 0.9184082414607623868, 1.000000000000000000),
 ( 1.000000000000000000, 0.9278701639556170555, 1.000000000000000000) ) ) 
 REPRESENTATION_ITEM ( '' )  SURFACE ( )  );
#2220 = CARTESIAN_POINT ( 'NONE',  ( -0.07487271345017114388, 14.92864896458177704, -86.82836210860604353 ) ) ;
#2221 = CARTESIAN_POINT ( 'NONE',  ( 36.73088303756792783, 23.82708923333151674, -96.35782931317015709 ) ) ;
#2222 = ORIENTED_EDGE ( 'NONE', *, *, #9136, .F. ) ;
#2223 = CARTESIAN_POINT ( 'NONE',  ( 80.00000000000000000, 16.16865430292913430, -89.81966011250104032 ) ) ;
#2224 = AXIS2_PLACEMENT_3D ( 'NONE', #828, #2585, #937 ) ;
#2225 = ORIENTED_EDGE ( 'NONE', *, *, #7467, .T. ) ;
#2226 = ADVANCED_FACE ( 'NONE', ( #474 ), #2219, .T. ) ;
#2227 = CIRCLE ( 'NONE', #1545, 5.000000000000000888 ) ;
#2228 = ORIENTED_EDGE ( 'NONE', *, *, #1946, .T. ) ;
#2229 = VECTOR ( 'NONE', #3448, 1000.000000000000000 ) ;
#2230 = CARTESIAN_POINT ( 'NONE',  ( 19.18906719336225919, 17.82241252603238735, -92.15156907205938808 ) ) ;
#2231 = CARTESIAN_POINT ( 'NONE',  ( 1.778106753390581440, 19.55837599684871009, -90.30921541282991427 ) ) ;
#2232 = DIRECTION ( 'NONE',  ( 1.000000000000000000, -0.000000000000000000, 8.462065736472231082E-17 ) ) ;
#2233 = CARTESIAN_POINT ( 'NONE',  ( 78.63750675481398389, 19.53707347489176271, -90.67765751310447797 ) ) ;
#2234 = EDGE_CURVE ( 'NONE', #9016, #2969, #6578, .T. ) ;
#2235 = CARTESIAN_POINT ( 'NONE',  ( 60.00000000000000000, 14.99999999999998046, -84.38083151964680440 ) ) ;
#2236 = CIRCLE ( 'NONE', #5273, 5.000000000000000888 ) ;
#2237 = EDGE_CURVE ( 'NONE', #1250, #1781, #6415, .T. ) ;
#2238 = AXIS2_PLACEMENT_3D ( 'NONE', #7693, #6844, #10077 ) ;
#2239 = CARTESIAN_POINT ( 'NONE',  ( 0.000000000000000000, 11.00000000000000000, -17.99999999999998934 ) ) ;
#2240 = ORIENTED_EDGE ( 'NONE', *, *, #7561, .T. ) ;
#2241 = PLANE ( 'NONE',  #5696 ) ;
#2242 = CARTESIAN_POINT ( 'NONE',  ( 44.95367713556900924, 23.20676766104252309, -94.38417268838406926 ) ) ;
#2243 = ORIENTED_EDGE ( 'NONE', *, *, #6958, .T. ) ;
#2244 = ORIENTED_EDGE ( 'NONE', *, *, #6887, .F. ) ;
#2245 = CARTESIAN_POINT ( 'NONE',  ( 59.33308813632980616, 10.12422542824232075, -103.8022515538133774 ) ) ;
#2246 = CARTESIAN_POINT ( 'NONE',  ( 52.44004368860554166, 3.001439058822047201, -71.68950751736470295 ) ) ;
#2247 = ADVANCED_FACE ( 'NONE', ( #8068 ), #8669, .T. ) ;
#2248 = CARTESIAN_POINT ( 'NONE',  ( 81.10628678703206162, 26.29886940657718952, -93.94492768616119349 ) ) ;
#2249 = CARTESIAN_POINT ( 'NONE',  ( 50.11502356306358053, 24.42779376590395302, -92.99491574011540251 ) ) ;
#2250 = EDGE_CURVE ( 'NONE', #1466, #2700, #7358, .T. ) ;
#2251 = CARTESIAN_POINT ( 'NONE',  ( 33.68743123268438211, 3.548013975904389383, -23.06517719116211040 ) ) ;
#2252 = CARTESIAN_POINT ( 'NONE',  ( 64.00000000000001421, 35.00483384600426007, -94.87787109059092927 ) ) ;
#2253 = DIRECTION ( 'NONE',  ( 0.000000000000000000, 0.000000000000000000, 1.000000000000000000 ) ) ;
#2254 = CARTESIAN_POINT ( 'NONE',  ( 5.519338263459196980, 37.50000000000000000, -5.499999999999997335 ) ) ;
#2255 = CARTESIAN_POINT ( 'NONE',  ( 55.41123007670307743, 28.97484174572138471, -92.99999999999997158 ) ) ;
#2256 = CARTESIAN_POINT ( 'NONE',  ( 7.540064205622889482, 13.00000000000000178, -8.999999999999996447 ) ) ;
#2257 = CARTESIAN_POINT ( 'NONE',  ( 72.45993579437711674, 37.50000000000000000, -9.000000000000000000 ) ) ;
#2258 = DIRECTION ( 'NONE',  ( -0.000000000000000000, 1.000000000000000000, -0.000000000000000000 ) ) ;
#2259 = ORIENTED_EDGE ( 'NONE', *, *, #2288, .T. ) ;
#2260 = ORIENTED_EDGE ( 'NONE', *, *, #9874, .F. ) ;
#2261 = LINE ( 'NONE', #5327, #3977 ) ;
#2262 = LINE ( 'NONE', #10151, #3077 ) ;
#2263 = ORIENTED_EDGE ( 'NONE', *, *, #8067, .F. ) ;
#2264 = ORIENTED_EDGE ( 'NONE', *, *, #6532, .T. ) ;
#2265 = VECTOR ( 'NONE', #4007, 1000.000000000000000 ) ;
#2266 = ORIENTED_EDGE ( 'NONE', *, *, #438, .F. ) ;
#2267 = CARTESIAN_POINT ( 'NONE',  ( 9.000000000000000000, 40.00000000000000000, 0.000000000000000000 ) ) ;
#2268 = CARTESIAN_POINT ( 'NONE',  ( 20.40766125586065982, 35.80644445131810016, -101.0978159099141465 ) ) ;
#2269 = FACE_OUTER_BOUND ( 'NONE', #724, .T. ) ;
#2270 = CARTESIAN_POINT ( 'NONE',  ( 73.28685242671306810, 32.20889288029873399, -95.99999999999998579 ) ) ;
#2271 = EDGE_CURVE ( 'NONE', #7062, #2104, #4216, .T. ) ;
#2272 = VECTOR ( 'NONE', #3641, 1000.000000000000000 ) ;
#2273 = CARTESIAN_POINT ( 'NONE',  ( 53.14530568705372815, 5.997552727365430769, -22.91161775743564277 ) ) ;
#2274 = VERTEX_POINT ( 'NONE', #9021 ) ;
#2275 = CARTESIAN_POINT ( 'NONE',  ( -0.06273219100720138497, 15.20213877151654458, -87.12785245662622913 ) ) ;
#2276 = CARTESIAN_POINT ( 'NONE',  ( 37.13764399620300338, 23.74915548504164420, -96.34895266221900556 ) ) ;
#2277 = B_SPLINE_CURVE_WITH_KNOTS ( 'NONE', 3,
 ( #79, #3972, #4766, #9685 ),
 .UNSPECIFIED., .F., .F.,
 ( 4, 4 ),
 ( 0.000000000000000000, 9.134748897631758463E-05 ),
 .UNSPECIFIED. ) ;
#2278 = ORIENTED_EDGE ( 'NONE', *, *, #465, .F. ) ;
#2279 = EDGE_LOOP ( 'NONE', ( #2915, #2679, #6749, #3799, #5394, #5298, #4470, #2823, #740, #4922, #3316, #6428, #3702, #2578, #8777, #1633 ) ) ;
#2280 = ORIENTED_EDGE ( 'NONE', *, *, #3294, .T. ) ;
#2281 = CARTESIAN_POINT ( 'NONE',  ( 24.59694814430045895, 15.44239929882579432, -90.83919299096442046 ) ) ;
#2282 = VECTOR ( 'NONE', #4962, 1000.000000000000000 ) ;
#2283 = CARTESIAN_POINT ( 'NONE',  ( 68.31944689448680208, 32.20889288029873399, -101.8402765527565919 ) ) ;
#2284 = CIRCLE ( 'NONE', #7690, 3.600000000000005862 ) ;
#2285 = CARTESIAN_POINT ( 'NONE',  ( 63.32287688350583466, 34.68250008939176610, -102.8822436205169026 ) ) ;
#2286 = CARTESIAN_POINT ( 'NONE',  ( 79.98646808461911917, 15.76286783938030922, -87.66752484512448973 ) ) ;
#2287 = CARTESIAN_POINT ( 'NONE',  ( 55.00000000000000000, 6.000000000000000000, -75.00000000000000000 ) ) ;
#2288 = EDGE_CURVE ( 'NONE', #6299, #3200, #1746, .T. ) ;
#2289 = CARTESIAN_POINT ( 'NONE',  ( 76.50138767870450351, 37.50000000000000000, -8.999999999999992895 ) ) ;
#2290 = ORIENTED_EDGE ( 'NONE', *, *, #2331, .F. ) ;
#2291 = CARTESIAN_POINT ( 'NONE',  ( 59.47054338583627953, 11.58818081342477413, -103.3781331335626845 ) ) ;
#2292 = DIRECTION ( 'NONE',  ( 0.000000000000000000, 0.000000000000000000, 1.000000000000000000 ) ) ;
#2293 = VERTEX_POINT ( 'NONE', #4185 ) ;
#2294 = ORIENTED_EDGE ( 'NONE', *, *, #7900, .T. ) ;
#2295 = CARTESIAN_POINT ( 'NONE',  ( 63.30798671690552482, 14.32009295728601295, -104.3460066415472198 ) ) ;
#2296 = LINE ( 'NONE', #8714, #7689 ) ;
#2297 = DIRECTION ( 'NONE',  ( -1.269309860470834477E-16, 0.000000000000000000, -1.000000000000000000 ) ) ;
#2298 = CARTESIAN_POINT ( 'NONE',  ( 79.24557196818435045, 18.03909394806987265, -93.63009302506145559 ) ) ;
#2299 = CARTESIAN_POINT ( 'NONE',  ( 7.540064205622889482, 40.00000000000000000, -8.999999999999994671 ) ) ;
#2300 = DIRECTION ( 'NONE',  ( 1.000000000000000000, 0.000000000000000000, 0.000000000000000000 ) ) ;
#2301 = AXIS2_PLACEMENT_3D ( 'NONE', #4240, #5091, #1116 ) ;
#2302 = ADVANCED_FACE ( 'NONE', ( #2810 ), #9858, .F. ) ;
#2303 = DIRECTION ( 'NONE',  ( 0.000000000000000000, -0.9248513989621833797, -0.3803286602896135404 ) ) ;
#2304 = ADVANCED_FACE ( 'NONE', ( #9960 ), #1166, .F. ) ;
#2305 = DIRECTION ( 'NONE',  ( -0.000000000000000000, -0.000000000000000000, -1.000000000000000000 ) ) ;
#2306 = CARTESIAN_POINT ( 'NONE',  ( 55.99826423532321940, 6.095603917476053901, -27.06107417956101457 ) ) ;
#2307 = CARTESIAN_POINT ( 'NONE',  ( 79.85281626575113023, 21.50520729902848771, -92.77044148645420307 ) ) ;
#2308 = LINE ( 'NONE', #6172, #1515 ) ;
#2309 = ORIENTED_EDGE ( 'NONE', *, *, #2078, .T. ) ;
#2310 = VERTEX_POINT ( 'NONE', #9911 ) ;
#2311 = DIRECTION ( 'NONE',  ( 0.000000000000000000, 0.000000000000000000, 1.000000000000000000 ) ) ;
#2312 = EDGE_CURVE ( 'NONE', #5408, #3696, #5062, .T. ) ;
#2313 = ORIENTED_EDGE ( 'NONE', *, *, #1615, .F. ) ;
#2314 = EDGE_LOOP ( 'NONE', ( #822, #5499, #9566, #9569, #5118 ) ) ;
#2315 = AXIS2_PLACEMENT_3D ( 'NONE', #35, #2476, #4915 ) ;
#2316 = CARTESIAN_POINT ( 'NONE',  ( 3.810937058262294627E-16, 15.19527605721308738, -84.82823029251061087 ) ) ;
#2317 = FILL_AREA_STYLE_COLOUR ( '', #5283 ) ;
#2318 = DIRECTION ( 'NONE',  ( 0.000000000000000000, 0.000000000000000000, -1.000000000000000000 ) ) ;
#2319 = DIRECTION ( 'NONE',  ( 1.000000000000000000, 1.734723475976807686E-15, 0.000000000000000000 ) ) ;
#2320 = ORIENTED_EDGE ( 'NONE', *, *, #7311, .T. ) ;
#2321 = CARTESIAN_POINT ( 'NONE',  ( 0.5326297972738759379, 17.25882409241146576, -87.21099549872781154 ) ) ;
#2322 = CARTESIAN_POINT ( 'NONE',  ( 35.04428109535046332, 24.26177994214421929, -96.40090534466175143 ) ) ;
#2323 = ORIENTED_EDGE ( 'NONE', *, *, #1235, .F. ) ;
#2324 = ORIENTED_EDGE ( 'NONE', *, *, #5726, .F. ) ;
#2325 = VERTEX_POINT ( 'NONE', #202 ) ;
#2326 = DIRECTION ( 'NONE',  ( -8.462065736472231082E-17, 0.000000000000000000, 1.000000000000000000 ) ) ;
#2327 = CARTESIAN_POINT ( 'NONE',  ( 2.096640619302248876, 19.92621629459863897, -90.56619389051206781 ) ) ;
#2328 = CARTESIAN_POINT ( 'NONE',  ( 52.24771239788428545, 6.246117576723547948, -71.89347163175307287 ) ) ;
#2329 = CARTESIAN_POINT ( 'NONE',  ( 53.48134051605723727, 6.000000000000000000, -109.9999999999999858 ) ) ;
#2330 = CARTESIAN_POINT ( 'NONE',  ( 78.72433719022291143, 18.35196283515145410, -89.26312296991218886 ) ) ;
#2331 = EDGE_CURVE ( 'NONE', #7140, #1466, #482, .T. ) ;
#2332 = DIRECTION ( 'NONE',  ( 0.5000000000000008882, 0.000000000000000000, 0.8660254037844380415 ) ) ;
#2333 = VERTEX_POINT ( 'NONE', #5928 ) ;
#2334 = DIRECTION ( 'NONE',  ( -0.000000000000000000, 1.000000000000000000, -0.000000000000000000 ) ) ;
#2335 = DIRECTION ( 'NONE',  ( 0.000000000000000000, 0.000000000000000000, -1.000000000000000000 ) ) ;
#2336 = ORIENTED_EDGE ( 'NONE', *, *, #2929, .F. ) ;
#2337 = ORIENTED_EDGE ( 'NONE', *, *, #8764, .T. ) ;
#2338 = CARTESIAN_POINT ( 'NONE',  ( 53.36996111651249208, 5.823949372780104383, -24.63003888348746528 ) ) ;
#2339 = EDGE_CURVE ( 'NONE', #7712, #9886, #2757, .T. ) ;
#2340 = CARTESIAN_POINT ( 'NONE',  ( 56.00870691997300810, 5.818586043896718962, -105.9999999979152108 ) ) ;
#2341 = CARTESIAN_POINT ( 'NONE',  ( 29.92588380153896921, 22.64238726709449168, -92.94872955756923716 ) ) ;
#2342 = CARTESIAN_POINT ( 'NONE',  ( 1.765576987150434318, 19.54355110526727302, -90.29876350399342755 ) ) ;
#2343 = DIRECTION ( 'NONE',  ( 1.000000000000000000, 0.000000000000000000, -0.000000000000000000 ) ) ;
#2344 = CARTESIAN_POINT ( 'NONE',  ( 21.06467740186633719, 19.31424345168617407, -101.8989466206151064 ) ) ;
#2345 = CARTESIAN_POINT ( 'NONE',  ( 77.17944947177018378, 19.50000000000007105, -87.99999999999998579 ) ) ;
#2346 = DIRECTION ( 'NONE',  ( -0.000000000000000000, 0.000000000000000000, 1.000000000000000000 ) ) ;
#2347 = FACE_OUTER_BOUND ( 'NONE', #2924, .T. ) ;
#2348 = DIRECTION ( 'NONE',  ( -0.000000000000000000, -0.000000000000000000, -1.000000000000000000 ) ) ;
#2349 = CARTESIAN_POINT ( 'NONE',  ( 80.00000000000000000, 23.70979471457815890, -9.000000043598459953 ) ) ;
#2350 = CARTESIAN_POINT ( 'NONE',  ( 25.00000000000000000, 5.606401100294063689, -65.00000000000000000 ) ) ;
#2351 = EDGE_CURVE ( 'NONE', #1147, #4275, #1171, .T. ) ;
#2352 = CIRCLE ( 'NONE', #819, 9.999999999999994671 ) ;
#2353 = ORIENTED_EDGE ( 'NONE', *, *, #2271, .T. ) ;
#2354 = EDGE_LOOP ( 'NONE', ( #4059, #9415, #5488, #7732, #3757 ) ) ;
#2355 = EDGE_CURVE ( 'NONE', #1989, #5434, #2017, .T. ) ;
#2356 = DIRECTION ( 'NONE',  ( -1.000000000000000000, 0.000000000000000000, 0.000000000000000000 ) ) ;
#2357 = CARTESIAN_POINT ( 'NONE',  ( 23.54813569353353131, 8.224893475836772438, -104.6149708604117308 ) ) ;
#2358 = FACE_OUTER_BOUND ( 'NONE', #9053, .T. ) ;
#2359 = B_SPLINE_CURVE_WITH_KNOTS ( 'NONE', 3,
 ( #3590, #982, #6817, #7448, #2793, #1042, #188, #6656, #9896, #2633, #5862, #9103, #1835, #5069 ),
 .UNSPECIFIED., .F., .F.,
 ( 4, 2, 2, 2, 2, 2, 4 ),
 ( 0.000000000000000000, 0.002004216642889901541, 0.003006324964334856648, 0.004008433285779811756, 0.006012649928669715031, 0.007014758250114661899, 0.008016866571559609633 ),
 .UNSPECIFIED. ) ;
#2360 = CARTESIAN_POINT ( 'NONE',  ( 46.50000000000000711, 11.00000000000000000, -22.99999999999998934 ) ) ;
#2361 = VECTOR ( 'NONE', #302, 1000.000000000000000 ) ;
#2362 = TOROIDAL_SURFACE ( 'NONE', #2024, 9.518659483942766286, 10.00000000000000000 ) ;
#2363 = DIRECTION ( 'NONE',  ( -0.000000000000000000, -0.000000000000000000, 1.000000000000000000 ) ) ;
#2364 = ADVANCED_FACE ( 'NONE', ( #253, #6038, #8323, #9277 ), #7685, .F. ) ;
#2365 = DIRECTION ( 'NONE',  ( -0.000000000000000000, 8.673617379883967433E-16, -1.000000000000000000 ) ) ;
#2366 = CARTESIAN_POINT ( 'NONE',  ( 59.99999999999999289, 20.00000000000003197, -49.78999999999999204 ) ) ;
#2367 = CIRCLE ( 'NONE', #7963, 5.000000000000000000 ) ;
#2368 = ORIENTED_EDGE ( 'NONE', *, *, #4271, .T. ) ;
#2369 = CARTESIAN_POINT ( 'NONE',  ( 19.35606083730565885, 3.795118000304508410, -105.2669034804143990 ) ) ;
#2370 = CARTESIAN_POINT ( 'NONE',  ( 44.28726418125791042, 24.06672130450352753, -96.38296209794856395 ) ) ;
#2371 = EDGE_LOOP ( 'NONE', ( #3366, #5963, #1367 ) ) ;
#2372 = ORIENTED_EDGE ( 'NONE', *, *, #6500, .T. ) ;
#2373 = ORIENTED_EDGE ( 'NONE', *, *, #4618, .T. ) ;
#2374 = CARTESIAN_POINT ( 'NONE',  ( 16.00000000000000000, 35.20889288029874109, -97.00344160168421581 ) ) ;
#2375 = DIRECTION ( 'NONE',  ( 0.000000000000000000, -0.000000000000000000, 1.000000000000000000 ) ) ;
#2376 = LINE ( 'NONE', #4817, #2908 ) ;
#2377 = CARTESIAN_POINT ( 'NONE',  ( 59.99999999999999289, 13.93810168523617676, -49.78999999999998494 ) ) ;
#2378 = CARTESIAN_POINT ( 'NONE',  ( 79.88746725499497359, 18.03625979875555885, -90.20211634209054807 ) ) ;
#2379 = LINE ( 'NONE', #1734, #7545 ) ;
#2380 = EDGE_LOOP ( 'NONE', ( #2482, #8735, #767, #6935, #6902 ) ) ;
#2381 = CYLINDRICAL_SURFACE ( 'NONE', #6212, 1.000000000000000888 ) ;
#2382 = AXIS2_PLACEMENT_3D ( 'NONE', #10021, #8267, #4353 ) ;
#2383 = CARTESIAN_POINT ( 'NONE',  ( 19.25391187616675026, 24.05009578677527671, -18.00000000000000000 ) ) ;
#2384 = VERTEX_POINT ( 'NONE', #3443 ) ;
#2385 = ORIENTED_EDGE ( 'NONE', *, *, #600, .T. ) ;
#2386 = CYLINDRICAL_SURFACE ( 'NONE', #6486, 10.00000000000000178 ) ;
#2387 = EDGE_CURVE ( 'NONE', #5015, #4608, #8143, .T. ) ;
#2388 = EDGE_CURVE ( 'NONE', #6579, #5120, #8380, .T. ) ;
#2389 = CYLINDRICAL_SURFACE ( 'NONE', #903, 3.599999999999999201 ) ;
#2390 = CIRCLE ( 'NONE', #2224, 3.600000000000005862 ) ;
#2391 = VECTOR ( 'NONE', #2091, 1000.000000000000000 ) ;
#2392 = AXIS2_PLACEMENT_3D ( 'NONE', #9038, #8285, #3465 ) ;
#2393 = CARTESIAN_POINT ( 'NONE',  ( 45.57147613794724350, 21.07958673543878092, -92.76174737767172473 ) ) ;
#2394 = CARTESIAN_POINT ( 'NONE',  ( 26.51865948394271300, 60.00000000000000000, -99.99999999999998579 ) ) ;
#2395 = EDGE_CURVE ( 'NONE', #8048, #10275, #8488, .T. ) ;
#2396 = FACE_OUTER_BOUND ( 'NONE', #4501, .T. ) ;
#2397 = CARTESIAN_POINT ( 'NONE',  ( 45.00000000000000000, 6.364875945565207083, -21.12499999999999645 ) ) ;
#2398 = VECTOR ( 'NONE', #5048, 1000.000000000000000 ) ;
#2399 = AXIS2_PLACEMENT_3D ( 'NONE', #4047, #2456, #7274 ) ;
#2400 = FACE_BOUND ( 'NONE', #1460, .T. ) ;
#2401 = EDGE_CURVE ( 'NONE', #512, #78, #1222, .T. ) ;
#2402 = DIRECTION ( 'NONE',  ( 0.000000000000000000, -0.000000000000000000, -1.000000000000000000 ) ) ;
#2403 = CARTESIAN_POINT ( 'NONE',  ( 55.25912978192878455, 6.004199869654658350, -25.20693806222056921 ) ) ;
#2404 = CARTESIAN_POINT ( 'NONE',  ( 20.00000000000000000, 38.79061718945437320, -93.91515489126545901 ) ) ;
#2405 = CARTESIAN_POINT ( 'NONE',  ( 80.00000000000000000, 16.46056970172418588, -15.18612121612462040 ) ) ;
#2406 = CARTESIAN_POINT ( 'NONE',  ( 54.53020496020855745, 25.56267522946142989, -92.94607450417504424 ) ) ;
#2407 = ORIENTED_EDGE ( 'NONE', *, *, #9037, .F. ) ;
#2408 = ORIENTED_EDGE ( 'NONE', *, *, #1953, .T. ) ;
#2409 = DIRECTION ( 'NONE',  ( -0.000000000000000000, 1.000000000000000000, -0.000000000000000000 ) ) ;
#2410 = EDGE_CURVE ( 'NONE', #7389, #9101, #9799, .T. ) ;
#2411 = LINE ( 'NONE', #9875, #532 ) ;
#2412 = DIRECTION ( 'NONE',  ( -0.000000000000000000, -0.000000000000000000, 1.000000000000000000 ) ) ;
#2413 = CARTESIAN_POINT ( 'NONE',  ( 27.61711342698927041, 24.00000000000000000, -92.99999999999998579 ) ) ;
#2414 = CARTESIAN_POINT ( 'NONE',  ( 74.48066173654081013, 33.00000000000000000, -5.499999999999997335 ) ) ;
#2415 = DIRECTION ( 'NONE',  ( 0.000000000000000000, -1.000000000000000000, 1.261617073437678048E-15 ) ) ;
#2416 = CARTESIAN_POINT ( 'NONE',  ( 31.49999999999999289, 19.68604656138261788, -23.00000000000000000 ) ) ;
#2417 = CARTESIAN_POINT ( 'NONE',  ( 10.00000000000000355, 0.000000000000000000, -74.99999999999998579 ) ) ;
#2418 = ORIENTED_EDGE ( 'NONE', *, *, #195, .F. ) ;
#2419 = CARTESIAN_POINT ( 'NONE',  ( 45.00000000000000000, 3.215390309173477235, -75.00000000000000000 ) ) ;
#2420 = CARTESIAN_POINT ( 'NONE',  ( 46.21030701456296441, 24.71325065126880816, -96.43382996623518011 ) ) ;
#2421 = AXIS2_PLACEMENT_3D ( 'NONE', #3531, #1997, #9209 ) ;
#2422 = ORIENTED_EDGE ( 'NONE', *, *, #3061, .F. ) ;
#2423 = VERTEX_POINT ( 'NONE', #9172 ) ;
#2424 = EDGE_CURVE ( 'NONE', #5548, #7078, #7575, .T. ) ;
#2425 = EDGE_LOOP ( 'NONE', ( #9678, #9400, #4217 ) ) ;
#2426 = DIRECTION ( 'NONE',  ( -1.000000000000000000, -0.000000000000000000, -0.000000000000000000 ) ) ;
#2427 = EDGE_CURVE ( 'NONE', #3485, #36, #4565, .T. ) ;
#2428 = CYLINDRICAL_SURFACE ( 'NONE', #7013, 2.000000000000001776 ) ;
#2429 = CARTESIAN_POINT ( 'NONE',  ( 54.36781636796558104, 3.300433773986547248, -68.51418971502506849 ) ) ;
#2430 = DIRECTION ( 'NONE',  ( 0.000000000000000000, 1.000000000000000000, -0.000000000000000000 ) ) ;
#2431 = CARTESIAN_POINT ( 'NONE',  ( 80.86402023156374241, 13.00238613461635850, -86.35782400489287625 ) ) ;
#2432 = CARTESIAN_POINT ( 'NONE',  ( 19.05968204498926255, 33.19818318725610595, -93.16410688704482368 ) ) ;
#2433 = ORIENTED_EDGE ( 'NONE', *, *, #7612, .F. ) ;
#2434 = CARTESIAN_POINT ( 'NONE',  ( 75.65449846949786661, 20.00000000000000000, -22.99999999999998579 ) ) ;
#2435 = DIRECTION ( 'NONE',  ( 1.000000000000000000, 0.000000000000000000, 0.000000000000000000 ) ) ;
#2436 = ORIENTED_EDGE ( 'NONE', *, *, #3818, .T. ) ;
#2437 = CIRCLE ( 'NONE', #7008, 12.99999999999999822 ) ;
#2438 = EDGE_LOOP ( 'NONE', ( #10333, #6915, #9318, #10134 ) ) ;
#2439 = CARTESIAN_POINT ( 'NONE',  ( 15.00000000000000178, 25.00000000000000000, -92.99999999999998579 ) ) ;
#2440 = DIRECTION ( 'NONE',  ( 0.5000000000000013323, -0.000000000000000000, -0.8660254037844378194 ) ) ;
#2441 = CARTESIAN_POINT ( 'NONE',  ( 20.00000000000000000, 39.20889288029874820, -95.99999999999998579 ) ) ;
#2442 = CARTESIAN_POINT ( 'NONE',  ( 7.540064205622889482, 33.00000000000000000, -8.999999999999996447 ) ) ;
#2443 = AXIS2_PLACEMENT_3D ( 'NONE', #5880, #4241, #3342 ) ;
#2444 = CARTESIAN_POINT ( 'NONE',  ( 41.50000000000000000, 4.000000000000000000, 0.000000000000000000 ) ) ;
#2445 = CARTESIAN_POINT ( 'NONE',  ( 25.91630347886242092, 17.92143394491831998, -100.8493969805853538 ) ) ;
#2446 = LINE ( 'NONE', #8971, #10185 ) ;
#2447 = CARTESIAN_POINT ( 'NONE',  ( 55.18660876116710057, 5.999890647392713383, -25.05240471672353308 ) ) ;
#2448 = DIRECTION ( 'NONE',  ( 0.000000000000000000, 0.000000000000000000, 1.000000000000000000 ) ) ;
#2449 = FACE_OUTER_BOUND ( 'NONE', #4870, .T. ) ;
#2450 = DIRECTION ( 'NONE',  ( 0.000000000000000000, 0.000000000000000000, 1.000000000000000000 ) ) ;
#2451 = CARTESIAN_POINT ( 'NONE',  ( 80.00000000000000000, 17.78822969588058811, -12.70587835359305551 ) ) ;
#2452 = CARTESIAN_POINT ( 'NONE',  ( 26.85012263258180809, 3.018644812070828465, -70.80399583240026118 ) ) ;
#2453 = EDGE_LOOP ( 'NONE', ( #439, #6652, #1509, #4842, #3322, #5597 ) ) ;
#2454 = EDGE_CURVE ( 'NONE', #8106, #5261, #7955, .T. ) ;
#2455 = CARTESIAN_POINT ( 'NONE',  ( 20.00000000000000000, 60.00000000000000000, -93.99999999999998579 ) ) ;
#2456 = DIRECTION ( 'NONE',  ( -1.000000000000000000, 0.000000000000000000, -8.462065736472231082E-17 ) ) ;
#2457 = DIRECTION ( 'NONE',  ( -0.000000000000000000, 1.000000000000000000, -0.000000000000000000 ) ) ;
#2458 = CARTESIAN_POINT ( 'NONE',  ( 50.86884247140326210, 23.05198060749475530, -92.97973241202998906 ) ) ;
#2459 = EDGE_CURVE ( 'NONE', #5878, #8307, #7738, .T. ) ;
#2460 = FACE_OUTER_BOUND ( 'NONE', #1994, .T. ) ;
#2461 =( LENGTH_UNIT ( ) NAMED_UNIT ( * ) SI_UNIT ( .MILLI., .METRE. ) );
#2462 = CARTESIAN_POINT ( 'NONE',  ( 80.00000000000000000, 15.58703166293477693, -88.05597948083206461 ) ) ;
#2463 = CARTESIAN_POINT ( 'NONE',  ( 40.00000000000000000, 38.00000000000000000, 0.000000000000000000 ) ) ;
#2464 = ORIENTED_EDGE ( 'NONE', *, *, #5278, .T. ) ;
#2465 = CARTESIAN_POINT ( 'NONE',  ( 15.77708763999679320, 5.351550240463853747, -103.8885438199983469 ) ) ;
#2466 = CARTESIAN_POINT ( 'NONE',  ( 41.24019556210475912, 23.54568258901219124, -96.32400729150494101 ) ) ;
#2467 = VERTEX_POINT ( 'NONE', #3659 ) ;
#2468 = VECTOR ( 'NONE', #6890, 1000.000000000000000 ) ;
#2469 = VERTEX_POINT ( 'NONE', #8542 ) ;
#2470 = VERTEX_POINT ( 'NONE', #2863 ) ;
#2471 = DIRECTION ( 'NONE',  ( 0.000000000000000000, 0.000000000000000000, 1.000000000000000000 ) ) ;
#2472 = CARTESIAN_POINT ( 'NONE',  ( 54.69164247554157754, 6.007138990632382658, -74.41493231458292712 ) ) ;
#2473 = CARTESIAN_POINT ( 'NONE',  ( 2.024116034528552710, 19.73235819542485459, -95.88545968018844690 ) ) ;
#2474 = CARTESIAN_POINT ( 'NONE',  ( 58.66432572777222276, 32.20889288029873399, -101.4480023213787234 ) ) ;
#2475 = CARTESIAN_POINT ( 'NONE',  ( 79.99429987205786574, 13.89618238413691387, -85.44124804925158401 ) ) ;
#2476 = DIRECTION ( 'NONE',  ( 1.000000000000000000, -0.000000000000000000, -0.000000000000000000 ) ) ;
#2477 = EDGE_LOOP ( 'NONE', ( #7836, #7661, #7194, #6020, #5909, #4329, #4268, #2353, #8490, #7384, #4536, #4327, #8588, #655, #8981, #5771 ) ) ;
#2478 = EDGE_CURVE ( 'NONE', #7783, #10123, #10093, .T. ) ;
#2479 = EDGE_CURVE ( 'NONE', #3751, #7819, #5303, .T. ) ;
#2480 = LINE ( 'NONE', #4868, #2483 ) ;
#2481 = CARTESIAN_POINT ( 'NONE',  ( 0.000000000000000000, 40.00000000000000000, 0.000000000000000000 ) ) ;
#2482 = ORIENTED_EDGE ( 'NONE', *, *, #5626, .F. ) ;
#2483 = VECTOR ( 'NONE', #2334, 1000.000000000000000 ) ;
#2484 = EDGE_LOOP ( 'NONE', ( #9570, #6377, #5076, #4218 ) ) ;
#2485 = DIRECTION ( 'NONE',  ( 0.000000000000000000, 0.000000000000000000, 1.000000000000000000 ) ) ;
#2486 = CARTESIAN_POINT ( 'NONE',  ( 10.00000000000000888, 16.00000000000000000, -37.99999999999998579 ) ) ;
#2487 = AXIS2_PLACEMENT_3D ( 'NONE', #9857, #9115, #2698 ) ;
#2488 = B_SPLINE_CURVE_WITH_KNOTS ( 'NONE', 3,
 ( #9506, #2252, #3674, #10250, #7805, #6953, #7647, #375, #8557, #5262, #7010, #7063, #7700, #10135 ),
 .UNSPECIFIED., .F., .F.,
 ( 4, 2, 2, 2, 2, 2, 4 ),
 ( 0.000000000000000000, 0.0008152357408873982898, 0.001630471481774796580, 0.002445707222662194761, 0.003260942963549575812, 0.004891414445324320133, 0.006521885927099065755 ),
 .UNSPECIFIED. ) ;
#2489 = ADVANCED_FACE ( 'NONE', ( #9609 ), #5788, .F. ) ;
#2490 = CARTESIAN_POINT ( 'NONE',  ( 59.78942928558075209, 3.580273627594158903, -105.5048608018033462 ) ) ;
#2491 = CARTESIAN_POINT ( 'NONE',  ( -0.01725120125467481669, 17.44716838750399646, -89.63499353162745820 ) ) ;
#2492 = DIRECTION ( 'NONE',  ( -0.4999999999999999445, 0.000000000000000000, 0.8660254037844385966 ) ) ;
#2493 = CARTESIAN_POINT ( 'NONE',  ( 57.04340946695287329, 32.80471030869619398, -92.99999999999998579 ) ) ;
#2494 = CARTESIAN_POINT ( 'NONE',  ( 0.000000000000000000, 0.000000000000000000, 0.000000000000000000 ) ) ;
#2495 = CARTESIAN_POINT ( 'NONE',  ( 40.00000000000000000, 38.00000000000000000, -18.00000000000000000 ) ) ;
#2496 = CARTESIAN_POINT ( 'NONE',  ( 20.00000000000000000, 24.00000000000000000, -74.99999999999998579 ) ) ;
#2497 =( BOUNDED_CURVE ( )  B_SPLINE_CURVE ( 2, ( #3100, #1602, #4038 ),
 .UNSPECIFIED., .F., .T. ) 
 B_SPLINE_CURVE_WITH_KNOTS ( ( 3, 3 ),
 ( 0.000000000000000000, 1.000000000000000000 ),
 .UNSPECIFIED. ) 
 CURVE ( )  GEOMETRIC_REPRESENTATION_ITEM ( )  RATIONAL_B_SPLINE_CURVE ( ( 0.9999999999999994449, 0.7071067811865472397, 0.9999999999999994449 ) ) 
 REPRESENTATION_ITEM ( '' )  );
#2498 = CARTESIAN_POINT ( 'NONE',  ( 53.01123665475663671, 3.006719792513018241, -27.00533697083839257 ) ) ;
#2499 = CARTESIAN_POINT ( 'NONE',  ( 40.00000000000000000, 40.00000000000000000, -96.46410161513773573 ) ) ;
#2500 = FACE_OUTER_BOUND ( 'NONE', #7354, .T. ) ;
#2501 = CARTESIAN_POINT ( 'NONE',  ( 27.67938862254103327, 3.008984421396154296, -71.82015620073231332 ) ) ;
#2502 = EDGE_LOOP ( 'NONE', ( #2008, #7861 ) ) ;
#2503 = DIRECTION ( 'NONE',  ( 0.000000000000000000, 0.000000000000000000, 1.000000000000000000 ) ) ;
#2504 = CARTESIAN_POINT ( 'NONE',  ( 17.89494808383128088, 35.20889288029874109, -101.6764141892512896 ) ) ;
#2505 = CARTESIAN_POINT ( 'NONE',  ( 4.688584292798623210, 23.01102834163175359, -98.29333635498780097 ) ) ;
#2506 = CARTESIAN_POINT ( 'NONE',  ( 25.73111983050444351, 26.74962951505111874, -92.99999999999998579 ) ) ;
#2507 = EDGE_CURVE ( 'NONE', #10208, #6299, #851, .T. ) ;
#2508 = EDGE_CURVE ( 'NONE', #9744, #5015, #1066, .T. ) ;
#2509 = CARTESIAN_POINT ( 'NONE',  ( 49.79513458741482168, 6.088840561881442071, -76.79274193782467250 ) ) ;
#2510 = LINE ( 'NONE', #1567, #5806 ) ;
#2511 = CIRCLE ( 'NONE', #8445, 2.000000000000001776 ) ;
#2512 = LINE ( 'NONE', #8042, #7260 ) ;
#2513 = CARTESIAN_POINT ( 'NONE',  ( 22.03871019365075057, 8.639740209629179546, -104.3815735757167005 ) ) ;
#2514 = ORIENTED_EDGE ( 'NONE', *, *, #2556, .F. ) ;
#2515 = DIRECTION ( 'NONE',  ( 0.000000000000000000, -1.000000000000000000, 0.000000000000000000 ) ) ;
#2516 = ORIENTED_EDGE ( 'NONE', *, *, #8939, .T. ) ;
#2517 = ADVANCED_FACE ( 'NONE', ( #4194 ), #6365, .F. ) ;
#2518 = ADVANCED_FACE ( 'NONE', ( #4040 ), #1798, .F. ) ;
#2519 = CARTESIAN_POINT ( 'NONE',  ( 0.000000000000000000, 11.00000000000000000, -17.99999999999998934 ) ) ;
#2520 = AXIS2_PLACEMENT_3D ( 'NONE', #8368, #2746, #3596 ) ;
#2521 = CARTESIAN_POINT ( 'NONE',  ( 45.31885422839115307, 24.38078771520058297, -96.41075060300664745 ) ) ;
#2522 = VECTOR ( 'NONE', #803, 1000.000000000000000 ) ;
#2523 = EDGE_CURVE ( 'NONE', #7085, #9442, #9420, .T. ) ;
#2524 = VECTOR ( 'NONE', #634, 1000.000000000000000 ) ;
#2525 = ORIENTED_EDGE ( 'NONE', *, *, #3920, .F. ) ;
#2526 = ORIENTED_EDGE ( 'NONE', *, *, #4537, .T. ) ;
#2527 = B_SPLINE_CURVE_WITH_KNOTS ( 'NONE', 3,
 ( #5289, #10214, #6074, #4541, #6872, #6978, #9314, #9423, #7827, #2957, #6290, #4491 ),
 .UNSPECIFIED., .F., .F.,
 ( 4, 2, 2, 2, 2, 4 ),
 ( 0.000000000000000000, 0.001232352241372752007, 0.002464704482745504015, 0.004929408965491016703, 0.007394113448236529391, 0.009858817930982042080 ),
 .UNSPECIFIED. ) ;
#2528 = ORIENTED_EDGE ( 'NONE', *, *, #2671, .T. ) ;
#2529 = CARTESIAN_POINT ( 'NONE',  ( 5.000000000000000888, 20.00000000000000355, -22.99999999999999645 ) ) ;
#2530 = PLANE ( 'NONE',  #1756 ) ;
#2531 = CARTESIAN_POINT ( 'NONE',  ( 52.56542615163878196, 6.057201397594782932, -71.54482346255393566 ) ) ;
#2532 = DIRECTION ( 'NONE',  ( -1.000000000000000000, 7.163803993645832339E-16, -0.000000000000000000 ) ) ;
#2533 = DIRECTION ( 'NONE',  ( 0.000000000000000000, 0.000000000000000000, -1.000000000000000000 ) ) ;
#2534 = AXIS2_PLACEMENT_3D ( 'NONE', #6075, #9370, #3909 ) ;
#2535 = CARTESIAN_POINT ( 'NONE',  ( 19.88530041241324753, 33.81644178481097640, -93.37534994115254960 ) ) ;
#2536 = ORIENTED_EDGE ( 'NONE', *, *, #2005, .T. ) ;
#2537 = LINE ( 'NONE', #8907, #3886 ) ;
#2538 = EDGE_CURVE ( 'NONE', #5136, #8945, #4164, .T. ) ;
#2539 = FACE_OUTER_BOUND ( 'NONE', #4024, .T. ) ;
#2540 = EDGE_LOOP ( 'NONE', ( #8367, #10384, #8205, #4827, #4486 ) ) ;
#2541 = AXIS2_PLACEMENT_3D ( 'NONE', #7683, #9275, #5728 ) ;
#2542 = ORIENTED_EDGE ( 'NONE', *, *, #4977, .F. ) ;
#2543 = FACE_OUTER_BOUND ( 'NONE', #8830, .T. ) ;
#2544 = LINE ( 'NONE', #4182, #4807 ) ;
#2545 = DIRECTION ( 'NONE',  ( 0.000000000000000000, -8.673617379883967433E-16, 1.000000000000000000 ) ) ;
#2546 = CARTESIAN_POINT ( 'NONE',  ( 1.228100552191997430, 18.79290026058930962, -89.70862743617904300 ) ) ;
#2547 = AXIS2_PLACEMENT_3D ( 'NONE', #2602, #1750, #2549 ) ;
#2548 = CARTESIAN_POINT ( 'NONE',  ( 0.000000000000000000, 15.81370381247302781, -88.95652122254546157 ) ) ;
#2549 = DIRECTION ( 'NONE',  ( 0.000000000000000000, -0.000000000000000000, -1.000000000000000000 ) ) ;
#2550 = DIRECTION ( 'NONE',  ( -0.4999999999999983902, -0.000000000000000000, 0.8660254037844395958 ) ) ;
#2551 = CARTESIAN_POINT ( 'NONE',  ( 49.37616865259833077, 23.87627580992991128, -93.41420002634056630 ) ) ;
#2552 = VECTOR ( 'NONE', #2038, 1000.000000000000114 ) ;
#2553 = EDGE_CURVE ( 'NONE', #2837, #5534, #4338, .T. ) ;
#2554 = CARTESIAN_POINT ( 'NONE',  ( 56.93157150858289839, 39.08882982279546781, -100.0059467613102413 ) ) ;
#2555 = AXIS2_PLACEMENT_3D ( 'NONE', #10468, #3205, #6432 ) ;
#2556 = EDGE_CURVE ( 'NONE', #4215, #5665, #6373, .T. ) ;
#2557 = CARTESIAN_POINT ( 'NONE',  ( 80.00000000000000000, 6.000000000000000000, -9.000000000000000000 ) ) ;
#2558 = CARTESIAN_POINT ( 'NONE',  ( 9.000000000000000000, 0.000000000000000000, -9.000000000000000000 ) ) ;
#2559 = DIRECTION ( 'NONE',  ( -1.000000000000000000, 0.000000000000000000, 0.000000000000000000 ) ) ;
#2560 =( NAMED_UNIT ( * ) PLANE_ANGLE_UNIT ( ) SI_UNIT ( $, .RADIAN. ) );
#2561 = CARTESIAN_POINT ( 'NONE',  ( 53.24677740146174187, 26.90741715174548432, -92.82752411422848127 ) ) ;
#2562 = ORIENTED_EDGE ( 'NONE', *, *, #4946, .F. ) ;
#2563 = DIRECTION ( 'NONE',  ( 0.000000000000000000, -1.000000000000000000, 0.000000000000000000 ) ) ;
#2564 = VECTOR ( 'NONE', #702, 1000.000000000000000 ) ;
#2565 = FACE_OUTER_BOUND ( 'NONE', #6815, .T. ) ;
#2566 = CARTESIAN_POINT ( 'NONE',  ( 55.00000000000000000, 3.000000000000000000, -63.20999999999998664 ) ) ;
#2567 = CARTESIAN_POINT ( 'NONE',  ( 21.33567427222774882, 32.20889288029874109, -101.4480023213786808 ) ) ;
#2568 = CARTESIAN_POINT ( 'NONE',  ( 25.00000000000000000, 11.00000000000000000, -99.99999999999998579 ) ) ;
#2569 = DIRECTION ( 'NONE',  ( 1.000000000000000000, 0.000000000000000000, 0.000000000000000000 ) ) ;
#2570 = CARTESIAN_POINT ( 'NONE',  ( 20.00000000000000711, 11.00000000000000000, -49.78999999999998494 ) ) ;
#2571 = DIRECTION ( 'NONE',  ( 1.000000000000000000, 0.000000000000000000, 0.000000000000000000 ) ) ;
#2572 = VERTEX_POINT ( 'NONE', #7316 ) ;
#2573 = CARTESIAN_POINT ( 'NONE',  ( 20.00000000000000355, 15.00000000000000000, -84.38083151964684703 ) ) ;
#2574 = ORIENTED_EDGE ( 'NONE', *, *, #1939, .T. ) ;
#2575 = FACE_OUTER_BOUND ( 'NONE', #193, .T. ) ;
#2576 = CARTESIAN_POINT ( 'NONE',  ( 46.27237176102569549, 24.73867713963678128, -96.43532145724219617 ) ) ;
#2577 = VERTEX_POINT ( 'NONE', #56 ) ;
#2578 = ORIENTED_EDGE ( 'NONE', *, *, #2556, .T. ) ;
#2579 = EDGE_LOOP ( 'NONE', ( #9838, #6545, #4809, #8783, #624 ) ) ;
#2580 = CARTESIAN_POINT ( 'NONE',  ( 3.267763041090747736E-16, 21.07010886890587642, -9.826863478097275006 ) ) ;
#2581 = EDGE_CURVE ( 'NONE', #5562, #3582, #928, .T. ) ;
#2582 = CARTESIAN_POINT ( 'NONE',  ( 10.00000000000000888, 0.000000000000000000, -37.99999999999998579 ) ) ;
#2583 = CARTESIAN_POINT ( 'NONE',  ( 48.47819383494445589, 25.39358140928308671, -95.79090233150209599 ) ) ;
#2584 = CARTESIAN_POINT ( 'NONE',  ( 23.46934291372881631, 32.08201089452447263, -93.33690605139619834 ) ) ;
#2585 = DIRECTION ( 'NONE',  ( 0.000000000000000000, 1.000000000000000000, 0.000000000000000000 ) ) ;
#2586 = CARTESIAN_POINT ( 'NONE',  ( 16.70301894464162373, 34.48359242982058959, -94.03635456433953266 ) ) ;
#2587 = VERTEX_POINT ( 'NONE', #3998 ) ;
#2588 = DIRECTION ( 'NONE',  ( 0.000000000000000000, -0.000000000000000000, -1.000000000000000000 ) ) ;
#2589 = CARTESIAN_POINT ( 'NONE',  ( 20.00000000000000000, 15.00000000000000000, -99.99999999999998579 ) ) ;
#2590 = ORIENTED_EDGE ( 'NONE', *, *, #2111, .T. ) ;
#2591 = ORIENTED_EDGE ( 'NONE', *, *, #7154, .T. ) ;
#2592 = CARTESIAN_POINT ( 'NONE',  ( 68.31944689448697261, 25.59591794226543371, -101.8402765527565208 ) ) ;
#2593 = AXIS2_PLACEMENT_3D ( 'NONE', #8402, #3518, #7544 ) ;
#2594 = CARTESIAN_POINT ( 'NONE',  ( 73.28685242671306810, 32.20889288029873399, -92.99999999999998579 ) ) ;
#2595 = EDGE_CURVE ( 'NONE', #9740, #2325, #3196, .T. ) ;
#2596 = FACE_OUTER_BOUND ( 'NONE', #497, .T. ) ;
#2597 = CARTESIAN_POINT ( 'NONE',  ( 26.51865948394269878, 25.59591794226542660, -110.0000000000000000 ) ) ;
#2598 = ORIENTED_EDGE ( 'NONE', *, *, #6181, .F. ) ;
#2599 = CARTESIAN_POINT ( 'NONE',  ( 60.23064109651242148, 35.19681873441616915, -102.8313334352055932 ) ) ;
#2600 = DIRECTION ( 'NONE',  ( 0.000000000000000000, 0.000000000000000000, 1.000000000000000000 ) ) ;
#2601 = AXIS2_PLACEMENT_3D ( 'NONE', #6560, #5717, #8012 ) ;
#2602 = CARTESIAN_POINT ( 'NONE',  ( 38.50000000000000000, 4.000000000000000000, -23.00000000000000000 ) ) ;
#2603 = LINE ( 'NONE', #1007, #3538 ) ;
#2604 = FACE_BOUND ( 'NONE', #3477, .T. ) ;
#2605 = DIRECTION ( 'NONE',  ( 0.000000000000000000, -0.000000000000000000, 1.000000000000000000 ) ) ;
#2606 = VECTOR ( 'NONE', #6209, 1000.000000000000000 ) ;
#2607 = CARTESIAN_POINT ( 'NONE',  ( 20.00000000000000355, 11.00000000000000000, -61.20999999999998664 ) ) ;
#2608 = CARTESIAN_POINT ( 'NONE',  ( 74.69550346673295849, 25.00000000000000000, -98.64871709464239302 ) ) ;
#2609 = CIRCLE ( 'NONE', #10408, 2.000000000000001776 ) ;
#2610 = VECTOR ( 'NONE', #1990, 1000.000000000000000 ) ;
#2611 = CYLINDRICAL_SURFACE ( 'NONE', #10005, 4.999999999999997335 ) ;
#2612 = CARTESIAN_POINT ( 'NONE',  ( 58.87742923533826911, 29.96539478349241392, -92.00305218124078976 ) ) ;
#2613 = CARTESIAN_POINT ( 'NONE',  ( 70.00000000000000000, 0.000000000000000000, -39.99999999999997868 ) ) ;
#2614 = ADVANCED_FACE ( 'NONE', ( #6424 ), #2917, .F. ) ;
#2615 = DIRECTION ( 'NONE',  ( -1.000000000000000000, 0.000000000000000000, 0.000000000000000000 ) ) ;
#2616 = CARTESIAN_POINT ( 'NONE',  ( 56.29469455533072164, 25.59591794226542660, -100.0000000000000000 ) ) ;
#2617 = EDGE_CURVE ( 'NONE', #6141, #8536, #2379, .T. ) ;
#2618 = FACE_OUTER_BOUND ( 'NONE', #8864, .T. ) ;
#2619 = CARTESIAN_POINT ( 'NONE',  ( 75.00000000000000000, 25.00000000000000000, -87.99999999999998579 ) ) ;
#2620 = CARTESIAN_POINT ( 'NONE',  ( 17.23003397421470240, 9.585697753561840173, -104.6150169871057614 ) ) ;
#2621 = CARTESIAN_POINT ( 'NONE',  ( 60.94031795501298632, 33.19818318725609885, -93.16410688704482368 ) ) ;
#2622 = CYLINDRICAL_SURFACE ( 'NONE', #440, 3.600000000000005862 ) ;
#2623 = EDGE_CURVE ( 'NONE', #4362, #1942, #9771, .T. ) ;
#2624 = ORIENTED_EDGE ( 'NONE', *, *, #8820, .T. ) ;
#2625 = CARTESIAN_POINT ( 'NONE',  ( 10.00000000000000355, 0.000000000000000000, -70.99999999999998579 ) ) ;
#2626 = VERTEX_POINT ( 'NONE', #10491 ) ;
#2627 = DIRECTION ( 'NONE',  ( 0.000000000000000000, 0.000000000000000000, -1.000000000000000000 ) ) ;
#2628 = LINE ( 'NONE', #5223, #8491 ) ;
#2629 = EDGE_LOOP ( 'NONE', ( #5378, #1036 ) ) ;
#2630 = ORIENTED_EDGE ( 'NONE', *, *, #8614, .F. ) ;
#2631 = ORIENTED_EDGE ( 'NONE', *, *, #703, .F. ) ;
#2632 = CARTESIAN_POINT ( 'NONE',  ( 0.000000000000000000, 20.25163416901884261, -21.28443468731378019 ) ) ;
#2633 = CARTESIAN_POINT ( 'NONE',  ( 29.04847223058439809, 3.003491120271172043, -73.04313177113290578 ) ) ;
#2634 = CARTESIAN_POINT ( 'NONE',  ( 22.16323873557583468, 39.09254403891038265, -99.89659841842424726 ) ) ;
#2635 = CARTESIAN_POINT ( 'NONE',  ( 2.445475160091575617, 20.27443371754353763, -90.80435196955815513 ) ) ;
#2636 = LINE ( 'NONE', #4223, #1877 ) ;
#2637 = CARTESIAN_POINT ( 'NONE',  ( 54.48351963826971200, 6.025084075643138526, -74.05005394242510874 ) ) ;
#2638 = ORIENTED_EDGE ( 'NONE', *, *, #5947, .F. ) ;
#2639 = CARTESIAN_POINT ( 'NONE',  ( 20.00000000000000711, 20.00000000000003553, -47.78999999999997783 ) ) ;
#2640 = CARTESIAN_POINT ( 'NONE',  ( 33.62687087290748877, 3.201436730931569663, -74.92879871516983314 ) ) ;
#2641 = ORIENTED_EDGE ( 'NONE', *, *, #2339, .T. ) ;
#2642 = ORIENTED_EDGE ( 'NONE', *, *, #270, .T. ) ;
#2643 = CARTESIAN_POINT ( 'NONE',  ( 25.49727916438464703, 3.353040236963523935, -68.13046190419895254 ) ) ;
#2644 = CARTESIAN_POINT ( 'NONE',  ( 80.00000000000000000, 2.998097986176846419, -54.49999999999997868 ) ) ;
#2645 = EDGE_CURVE ( 'NONE', #7021, #5326, #3320, .T. ) ;
#2646 = FACE_OUTER_BOUND ( 'NONE', #4055, .T. ) ;
#2647 = CIRCLE ( 'NONE', #8073, 2.000000000000001776 ) ;
#2648 = DIRECTION ( 'NONE',  ( 0.000000000000000000, 0.000000000000000000, 1.000000000000000000 ) ) ;
#2649 = VERTEX_POINT ( 'NONE', #8154 ) ;
#2650 = PLANE ( 'NONE',  #2301 ) ;
#2651 = PLANE ( 'NONE',  #10238 ) ;
#2652 = DIRECTION ( 'NONE',  ( -0.000000000000000000, 1.000000000000000000, -0.000000000000000000 ) ) ;
#2653 = DIRECTION ( 'NONE',  ( 1.000000000000000000, 0.000000000000000000, 0.000000000000000000 ) ) ;
#2654 = EDGE_CURVE ( 'NONE', #8091, #7522, #2848, .T. ) ;
#2655 = CARTESIAN_POINT ( 'NONE',  ( 18.97706154302834136, 18.04235592693062529, -87.67731735176715802 ) ) ;
#2656 = CARTESIAN_POINT ( 'NONE',  ( 60.00000000000000000, 39.42919131123885279, -100.0221953995568782 ) ) ;
#2657 = CARTESIAN_POINT ( 'NONE',  ( 72.45993579437711674, 13.00000000000000178, -6.999999999999986677 ) ) ;
#2658 = CARTESIAN_POINT ( 'NONE',  ( 73.86265821120281316, 21.01182556036923188, -19.97967040266044236 ) ) ;
#2659 = CARTESIAN_POINT ( 'NONE',  ( 59.99999999999999289, 13.99809798617684464, -54.49999999999997868 ) ) ;
#2660 = CARTESIAN_POINT ( 'NONE',  ( 29.00533697084001261, 3.006719792513307787, -24.98876334524223708 ) ) ;
#2661 = ORIENTED_EDGE ( 'NONE', *, *, #1431, .T. ) ;
#2662 = CYLINDRICAL_SURFACE ( 'NONE', #6668, 9.000000000000000000 ) ;
#2663 = DIRECTION ( 'NONE',  ( 0.000000000000000000, -1.000000000000000000, 0.000000000000000000 ) ) ;
#2664 = DIRECTION ( 'NONE',  ( 1.000000000000000000, 0.000000000000000000, 0.000000000000000000 ) ) ;
#2665 = DIRECTION ( 'NONE',  ( -1.000000000000000000, -0.000000000000000000, 0.000000000000000000 ) ) ;
#2666 = CARTESIAN_POINT ( 'NONE',  ( 53.24022472690236896, 5.998311026914869615, -75.05546906092939707 ) ) ;
#2667 = EDGE_CURVE ( 'NONE', #389, #1541, #7133, .T. ) ;
#2668 = CARTESIAN_POINT ( 'NONE',  ( 20.62569992924881390, 12.86113148208261237, -103.0395178077606602 ) ) ;
#2669 =( NAMED_UNIT ( * ) PLANE_ANGLE_UNIT ( ) SI_UNIT ( $, .RADIAN. ) );
#2670 = CARTESIAN_POINT ( 'NONE',  ( 60.62604602334413073, 35.28380637574003487, -95.13376272318427596 ) ) ;
#2671 = EDGE_CURVE ( 'NONE', #7879, #7959, #2744, .T. ) ;
#2672 = CARTESIAN_POINT ( 'NONE',  ( 70.00000000000000000, 16.00000000000000000, -73.09458206002568659 ) ) ;
#2673 = EDGE_LOOP ( 'NONE', ( #3032, #10148, #9150, #3053 ) ) ;
#2674 = DIRECTION ( 'NONE',  ( -0.000000000000000000, 1.000000000000000000, -0.000000000000000000 ) ) ;
#2675 = ORIENTED_EDGE ( 'NONE', *, *, #7064, .T. ) ;
#2676 = CARTESIAN_POINT ( 'NONE',  ( 46.32417603252974203, 24.76009124227892499, -96.43655117199611482 ) ) ;
#2677 = VERTEX_POINT ( 'NONE', #6661 ) ;
#2678 = ORIENTED_EDGE ( 'NONE', *, *, #1038, .T. ) ;
#2679 = ORIENTED_EDGE ( 'NONE', *, *, #3147, .T. ) ;
#2680 = CARTESIAN_POINT ( 'NONE',  ( -1.282452713776554360E-12, 20.00000000752543627, -22.06726050244765247 ) ) ;
#2681 = EDGE_CURVE ( 'NONE', #3269, #9830, #5866, .T. ) ;
#2682 = PLANE ( 'NONE',  #3959 ) ;
#2683 = LINE ( 'NONE', #9946, #1551 ) ;
#2684 = CARTESIAN_POINT ( 'NONE',  ( 25.28809911393296872, 29.80663010611123553, -94.05403725406785043 ) ) ;
#2685 = ADVANCED_FACE ( 'NONE', ( #9107, #7453 ), #1839, .T. ) ;
#2686 = CARTESIAN_POINT ( 'NONE',  ( 60.23943359364970718, 35.46025707986391495, -101.4876844390182811 ) ) ;
#2687 = CARTESIAN_POINT ( 'NONE',  ( 23.67756678632515488, 6.176766800182644346, -28.26748086403414462 ) ) ;
#2688 = ORIENTED_EDGE ( 'NONE', *, *, #603, .T. ) ;
#2689 = VECTOR ( 'NONE', #9454, 1000.000000000000000 ) ;
#2690 = CARTESIAN_POINT ( 'NONE',  ( 49.99571595313431516, 3.091025811927833988, -24.31246688778202270 ) ) ;
#2691 = CARTESIAN_POINT ( 'NONE',  ( 49.66411222758456745, 6.093313068923741582, -76.83639556937554005 ) ) ;
#2692 = CARTESIAN_POINT ( 'NONE',  ( 32.62391156060859743, 3.165832664857607170, -74.71961087748360342 ) ) ;
#2693 = VERTEX_POINT ( 'NONE', #6765 ) ;
#2694 = EDGE_LOOP ( 'NONE', ( #2464, #10211, #5750, #784, #8196 ) ) ;
#2695 = CARTESIAN_POINT ( 'NONE',  ( 15.00000000000001243, 15.00000000000000000, -1.903964790706253171E-15 ) ) ;
#2696 = AXIS2_PLACEMENT_3D ( 'NONE', #2597, #6835, #1058 ) ;
#2697 = CARTESIAN_POINT ( 'NONE',  ( 38.50000000000000000, 13.04504057306444054, 0.000000000000000000 ) ) ;
#2698 = DIRECTION ( 'NONE',  ( 1.000000000000000000, 0.000000000000000000, 0.000000000000000000 ) ) ;
#2699 = DIRECTION ( 'NONE',  ( 0.000000000000000000, 0.000000000000000000, 1.000000000000000000 ) ) ;
#2700 = VERTEX_POINT ( 'NONE', #1209 ) ;
#2701 = CARTESIAN_POINT ( 'NONE',  ( 57.79191207410647024, 35.46250766637565022, -100.0023041578240992 ) ) ;
#2702 = LINE ( 'NONE', #3446, #3911 ) ;
#2704 = CARTESIAN_POINT ( 'NONE',  ( 31.71692168252396371, 25.72972972972976891, -96.46410161513773573 ) ) ;
#2703 = VECTOR ( 'NONE', #9814, 1000.000000000000000 ) ;
#2705 = CARTESIAN_POINT ( 'NONE',  ( 23.17329222352963569, 17.43868006798705395, -100.9545379197103188 ) ) ;
#2706 = EDGE_CURVE ( 'NONE', #3076, #10110, #2060, .T. ) ;
#2707 = ADVANCED_FACE ( 'NONE', ( #5917 ), #8306, .T. ) ;
#2708 = CARTESIAN_POINT ( 'NONE',  ( 54.22971451990273550, 6.057451582903730092, -23.77028548009787201 ) ) ;
#2709 = CARTESIAN_POINT ( 'NONE',  ( 58.09636750737679733, 21.56229091364638961, -92.83608993824758215 ) ) ;
#2710 = CARTESIAN_POINT ( 'NONE',  ( 30.81798989271859668, 24.21084429443033770, -93.65389594005459628 ) ) ;
#2711 = EDGE_CURVE ( 'NONE', #8556, #677, #260, .T. ) ;
#2712 = CARTESIAN_POINT ( 'NONE',  ( 79.91522626452612599, 20.03505151692868580, -92.00525481567520103 ) ) ;
#2713 = CARTESIAN_POINT ( 'NONE',  ( 31.35960066461831985, 3.282826879589278768, -23.68008219836133321 ) ) ;
#2714 = VERTEX_POINT ( 'NONE', #10058 ) ;
#2715 = DIRECTION ( 'NONE',  ( 0.000000000000000000, 2.168404344970991858E-16, 1.000000000000000000 ) ) ;
#2716 = CARTESIAN_POINT ( 'NONE',  ( 54.99999999999999289, 11.00000000000000000, -17.99999999999998934 ) ) ;
#2717 = ADVANCED_FACE ( 'NONE', ( #4446 ), #9414, .T. ) ;
#2718 = LINE ( 'NONE', #8232, #9831 ) ;
#2719 = AXIS2_PLACEMENT_3D ( 'NONE', #3327, #6551, #9899 ) ;
#2720 = CARTESIAN_POINT ( 'NONE',  ( 60.00000000000000000, 39.59840425597531066, -96.99999999999998579 ) ) ;
#2721 = VECTOR ( 'NONE', #10020, 1000.000000000000000 ) ;
#2722 = CARTESIAN_POINT ( 'NONE',  ( 19.99999999999999289, 39.20082871744670427, -97.34980454672539452 ) ) ;
#2723 = FACE_OUTER_BOUND ( 'NONE', #9165, .T. ) ;
#2724 = FACE_OUTER_BOUND ( 'NONE', #3971, .T. ) ;
#2725 = CARTESIAN_POINT ( 'NONE',  ( 61.72593172915723159, 33.60784459362393761, -93.34190972552553944 ) ) ;
#2726 = AXIS2_PLACEMENT_3D ( 'NONE', #1759, #7531, #262 ) ;
#2727 = CARTESIAN_POINT ( 'NONE',  ( 16.67874905765467020, 35.20889288029874109, -100.1173176058836845 ) ) ;
#2728 = ADVANCED_FACE ( 'NONE', ( #3808 ), #10089, .T. ) ;
#2729 = CIRCLE ( 'NONE', #8667, 9.999999999999994671 ) ;
#2730 = ORIENTED_EDGE ( 'NONE', *, *, #2209, .F. ) ;
#2731 = LINE ( 'NONE', #5959, #2610 ) ;
#2732 = ORIENTED_EDGE ( 'NONE', *, *, #6083, .F. ) ;
#2733 = DIRECTION ( 'NONE',  ( -1.000000000000000000, 0.000000000000000000, 0.000000000000000000 ) ) ;
#2734 = ORIENTED_EDGE ( 'NONE', *, *, #4401, .T. ) ;
#2735 = B_SPLINE_CURVE_WITH_KNOTS ( 'NONE', 3,
 ( #7387, #7284, #815, #4955 ),
 .UNSPECIFIED., .F., .F.,
 ( 4, 4 ),
 ( 0.003943648042764470035, 0.004439982386696897897 ),
 .UNSPECIFIED. ) ;
#2736 = AXIS2_PLACEMENT_3D ( 'NONE', #6337, #2905, #3805 ) ;
#2737 = ORIENTED_EDGE ( 'NONE', *, *, #10128, .F. ) ;
#2738 = VERTEX_POINT ( 'NONE', #3118 ) ;
#2739 = CARTESIAN_POINT ( 'NONE',  ( 35.00000000000000000, 3.215390309173477235, -75.00000000000000000 ) ) ;
#2740 = CARTESIAN_POINT ( 'NONE',  ( 9.000000000000000000, 0.000000000000000000, 0.000000000000000000 ) ) ;
#2741 = LINE ( 'NONE', #5967, #1886 ) ;
#2742 = LINE ( 'NONE', #6761, #7107 ) ;
#2743 = CARTESIAN_POINT ( 'NONE',  ( 20.00000000000000000, 60.00000000000000000, -99.99999999999998579 ) ) ;
#2744 = LINE ( 'NONE', #2002, #7727 ) ;
#2745 = VERTEX_POINT ( 'NONE', #6339 ) ;
#2746 = DIRECTION ( 'NONE',  ( 0.4695901857009634472, -0.7414728534357991618, 0.4792734763275646737 ) ) ;
#2747 = EDGE_CURVE ( 'NONE', #5652, #8209, #6201, .T. ) ;
#2748 = CARTESIAN_POINT ( 'NONE',  ( 0.7544280318154049647, 18.03909394806947475, -93.63009302506087295 ) ) ;
#2749 = DIRECTION ( 'NONE',  ( 1.269309860470834477E-16, -0.000000000000000000, 1.000000000000000000 ) ) ;
#2750 = ORIENTED_EDGE ( 'NONE', *, *, #6186, .T. ) ;
#2751 = EDGE_CURVE ( 'NONE', #8566, #3076, #3014, .T. ) ;
#2752 = EDGE_LOOP ( 'NONE', ( #10043, #8734, #8243, #4860 ) ) ;
#2753 = CARTESIAN_POINT ( 'NONE',  ( 61.45283088567387608, 35.20390148147162535, -102.1128846297483648 ) ) ;
#2754 = CARTESIAN_POINT ( 'NONE',  ( 6.736121558670910225, 21.50070466758599963, -19.42688906025937001 ) ) ;
#2755 = DIRECTION ( 'NONE',  ( 0.8660254037844369313, 0.000000000000000000, -0.5000000000000029976 ) ) ;
#2756 = CARTESIAN_POINT ( 'NONE',  ( 68.41848391004972996, 33.00000000000000000, -8.999999999999998224 ) ) ;
#2757 = LINE ( 'NONE', #10070, #6928 ) ;
#2758 = ORIENTED_EDGE ( 'NONE', *, *, #10073, .T. ) ;
#2759 = EDGE_CURVE ( 'NONE', #7303, #4377, #3214, .T. ) ;
#2760 = CARTESIAN_POINT ( 'NONE',  ( 59.01262629258491899, 39.13087681117990257, -99.24177441689462853 ) ) ;
#2761 = CARTESIAN_POINT ( 'NONE',  ( 1.900494114079443131, 18.93358744493471946, -89.43802522816520195 ) ) ;
#2762 = CARTESIAN_POINT ( 'NONE',  ( 63.49868846261018263, 34.62287924634535585, -102.8914764838326903 ) ) ;
#2764 = VECTOR ( 'NONE', #5524, 1000.000000000000000 ) ;
#2763 = CARTESIAN_POINT ( 'NONE',  ( 33.97048216742335569, 21.17944883517266419, -92.77860295218260944 ) ) ;
#2765 = CARTESIAN_POINT ( 'NONE',  ( 19.62109315312383373, 16.92490176795752888, -86.94570637065312724 ) ) ;
#2766 = CARTESIAN_POINT ( 'NONE',  ( 55.45369797836293202, 15.70563952734656610, -90.98741449424844063 ) ) ;
#2767 = CARTESIAN_POINT ( 'NONE',  ( 73.30573545933270907, 24.74102224296538211, -92.99370397407609801 ) ) ;
#2768 = CARTESIAN_POINT ( 'NONE',  ( 36.88439359204623003, 22.12401131761095385, -92.90200331443861614 ) ) ;
#2769 = CARTESIAN_POINT ( 'NONE',  ( 35.00000000000000000, 6.184620265005838391, -77.57142857142856940 ) ) ;
#2770 = AXIS2_PLACEMENT_3D ( 'NONE', #1162, #359, #5981 ) ;
#2771 = ORIENTED_EDGE ( 'NONE', *, *, #3627, .T. ) ;
#2772 = DIRECTION ( 'NONE',  ( 0.000000000000000000, 2.168404344970991858E-16, 1.000000000000000000 ) ) ;
#2773 = CARTESIAN_POINT ( 'NONE',  ( 71.60287915735399622, 23.08517354281945799, -18.38117048796704012 ) ) ;
#2774 = DIRECTION ( 'NONE',  ( 1.000000000000000000, 0.000000000000000000, -0.000000000000000000 ) ) ;
#2775 = DIRECTION ( 'NONE',  ( -1.000000000000000000, 0.000000000000000000, 0.000000000000000000 ) ) ;
#2776 = CARTESIAN_POINT ( 'NONE',  ( 25.00000000000000355, 24.00000000000000000, -74.99999999999998579 ) ) ;
#2777 = DIRECTION ( 'NONE',  ( -1.000000000000000000, 0.000000000000000000, 0.000000000000000000 ) ) ;
#2778 = CARTESIAN_POINT ( 'NONE',  ( 16.99680115793095680, 10.57914993536810755, -104.4984005789650467 ) ) ;
#2779 = CARTESIAN_POINT ( 'NONE',  ( 59.34050567537637733, 32.68852599403243886, -93.00000000000608225 ) ) ;
#2780 = CARTESIAN_POINT ( 'NONE',  ( 20.04150133620451513, 35.20889288029874109, -97.68919551665960910 ) ) ;
#2781 = EDGE_CURVE ( 'NONE', #1245, #1675, #3263, .T. ) ;
#2782 = VERTEX_POINT ( 'NONE', #2417 ) ;
#2783 = DIRECTION ( 'NONE',  ( 0.000000000000000000, 0.000000000000000000, -1.000000000000000000 ) ) ;
#2784 = ORIENTED_EDGE ( 'NONE', *, *, #900, .F. ) ;
#2785 =( BOUNDED_SURFACE ( )  B_SPLINE_SURFACE ( 3, 2, ( 
 ( #706, #8727, #7269 ),
 ( #6479, #9713, #1654 ),
 ( #9761, #1457, #7975 ),
 ( #4688, #3896, #3152 ),
 ( #7922, #6327, #3947 ),
 ( #9563, #2307, #10414 ),
 ( #6374, #6734, #264 ),
 ( #9971, #2712, #6795 ) ),
 .UNSPECIFIED., .F., .F., .T. ) 
 B_SPLINE_SURFACE_WITH_KNOTS ( ( 4, 2, 2, 4 ),
 ( 3, 3 ),
 ( -2.320192649118979489E-17, 0.0009354600406674611979, 0.001870920081334945598, 0.003741840162669914614 ),
 ( 0.000000000000000000, 1.000000000000000000 ),
 .UNSPECIFIED. ) 
 GEOMETRIC_REPRESENTATION_ITEM ( )  RATIONAL_B_SPLINE_SURFACE ( (
 ( 1.000000000000000000, 0.4540052158895806489, 1.000000000000000000),
 ( 1.000000000000000000, 0.4768488293673736611, 1.000000000000000000),
 ( 1.000000000000000000, 0.5003304702433357676, 1.000000000000000000),
 ( 1.000000000000000000, 0.5482561752633274832, 1.000000000000000000),
 ( 1.000000000000000000, 0.5727040142487539454, 1.000000000000000000),
 ( 1.000000000000000000, 0.6470417883596306652, 1.000000000000000000),
 ( 1.000000000000000000, 0.6980100099402479774, 1.000000000000000000),
 ( 1.000000000000000000, 0.7483092648728161267, 1.000000000000000000) ) ) 
 REPRESENTATION_ITEM ( '' )  SURFACE ( )  );
#2786 = AXIS2_PLACEMENT_3D ( 'NONE', #7272, #4942, #8982 ) ;
#2787 = CARTESIAN_POINT ( 'NONE',  ( 5.519338263459196980, 33.00000000000000000, -5.499999999999997335 ) ) ;
#2788 = ORIENTED_EDGE ( 'NONE', *, *, #10386, .F. ) ;
#2789 = VERTEX_POINT ( 'NONE', #7991 ) ;
#2790 = EDGE_CURVE ( 'NONE', #7608, #8307, #5610, .T. ) ;
#2791 = ORIENTED_EDGE ( 'NONE', *, *, #2507, .F. ) ;
#2792 = CARTESIAN_POINT ( 'NONE',  ( 0.000000000000000000, 20.90543410219044063, -20.04624432993652761 ) ) ;
#2793 = CARTESIAN_POINT ( 'NONE',  ( 32.34984850334957684, 3.154107549119869791, -74.64832064421251800 ) ) ;
#2794 = CARTESIAN_POINT ( 'NONE',  ( 64.00000000000000000, 35.20889288029873399, -97.00344160168421581 ) ) ;
#2795 = DIRECTION ( 'NONE',  ( 0.000000000000000000, -1.000000000000000000, 0.000000000000000000 ) ) ;
#2796 = DIRECTION ( 'NONE',  ( 0.000000000000000000, 1.000000000000000000, 0.000000000000000000 ) ) ;
#2797 = CARTESIAN_POINT ( 'NONE',  ( 23.12500000000000711, 6.364875945565211524, -33.00000000000000000 ) ) ;
#2798 = ORIENTED_EDGE ( 'NONE', *, *, #4150, .T. ) ;
#2799 = AXIS2_PLACEMENT_3D ( 'NONE', #9962, #6309, #8544 ) ;
#2800 = CARTESIAN_POINT ( 'NONE',  ( 20.00000000000000355, 11.00000000000000000, -75.00000000000000000 ) ) ;
#2801 = CARTESIAN_POINT ( 'NONE',  ( 54.48351963826971200, 6.025084075643138526, -74.05005394242510874 ) ) ;
#2802 = CARTESIAN_POINT ( 'NONE',  ( 25.00000000000000000, 11.53846153846154010, -87.98884364258793767 ) ) ;
#2803 = VERTEX_POINT ( 'NONE', #8138 ) ;
#2804 = EDGE_LOOP ( 'NONE', ( #3418, #7548, #3550, #5889 ) ) ;
#2805 = CARTESIAN_POINT ( 'NONE',  ( 20.39448101926456758, 23.22296764857027185, -92.98897132463849857 ) ) ;
#2806 = CARTESIAN_POINT ( 'NONE',  ( 7.704379873571905790, 22.32965443645382919, -18.77267434219501041 ) ) ;
#2807 = CARTESIAN_POINT ( 'NONE',  ( 74.48066173654079591, 33.00000000000000000, -12.49999999999999645 ) ) ;
#2808 = EDGE_CURVE ( 'NONE', #7271, #7776, #3161, .T. ) ;
#2809 = EDGE_CURVE ( 'NONE', #6869, #6203, #9726, .T. ) ;
#2810 = FACE_OUTER_BOUND ( 'NONE', #7978, .T. ) ;
#2811 = EDGE_LOOP ( 'NONE', ( #4545, #888, #9311, #3821 ) ) ;
#2812 = DIRECTION ( 'NONE',  ( -1.000000000000000000, -0.000000000000000000, 0.000000000000000000 ) ) ;
#2813 = CARTESIAN_POINT ( 'NONE',  ( 0.005700127942139011916, 13.89618238413701512, -85.44124804925152716 ) ) ;
#2814 = B_SPLINE_CURVE_WITH_KNOTS ( 'NONE', 3,
 ( #1564, #8581, #760, #5342, #1263, #2852, #6381, #5584 ),
 .UNSPECIFIED., .F., .F.,
 ( 4, 2, 2, 4 ),
 ( 0.000000000000000000, 0.002927364853379417920, 0.005854729706758835840, 0.01170945941351767688 ),
 .UNSPECIFIED. ) ;
#2815 = CARTESIAN_POINT ( 'NONE',  ( 11.96856683534374710, 18.56687658575074096, -101.9842834176718327 ) ) ;
#2816 = CARTESIAN_POINT ( 'NONE',  ( 18.80216901391238693, 18.25986865021605254, -87.76814626526187624 ) ) ;
#2817 = AXIS2_PLACEMENT_3D ( 'NONE', #2499, #2450, #3349 ) ;
#2818 = ADVANCED_FACE ( 'NONE', ( #7335 ), #9677, .F. ) ;
#2819 = CYLINDRICAL_SURFACE ( 'NONE', #4647, 3.000000000000004441 ) ;
#2820 = CARTESIAN_POINT ( 'NONE',  ( 72.23226681942306016, 22.38842584521943380, -18.73622632246110342 ) ) ;
#2821 = CARTESIAN_POINT ( 'NONE',  ( 45.27212746181405834, 24.36039000750518824, -96.40949411738444041 ) ) ;
#2822 = CARTESIAN_POINT ( 'NONE',  ( 34.25956194219744333, 5.606401100228461054, -23.00000000085356078 ) ) ;
#2823 = ORIENTED_EDGE ( 'NONE', *, *, #3402, .T. ) ;
#2824 = CARTESIAN_POINT ( 'NONE',  ( 59.17691292250353996, 39.14796556409491046, -99.08191781266965847 ) ) ;
#2825 = CARTESIAN_POINT ( 'NONE',  ( 71.14759318033851798, 23.95130554228860476, -18.11113302831573435 ) ) ;
#2826 = DIRECTION ( 'NONE',  ( 0.4999999999999997780, 0.000000000000000000, 0.8660254037844387076 ) ) ;
#2827 = PLANE ( 'NONE',  #1880 ) ;
#2828 = CARTESIAN_POINT ( 'NONE',  ( 26.88293456405072490, 5.451314060854871357, -72.74854151437052963 ) ) ;
#2829 = CARTESIAN_POINT ( 'NONE',  ( 16.00000000000000000, 32.20889288029874109, -95.99999999999998579 ) ) ;
#2830 = CARTESIAN_POINT ( 'NONE',  ( 21.12961109555756067, 17.86556221407715128, -102.0023492436182124 ) ) ;
#2831 = CARTESIAN_POINT ( 'NONE',  ( 20.00000000000000000, 35.20889288029874109, -95.99999999999998579 ) ) ;
#2832 = CARTESIAN_POINT ( 'NONE',  ( 20.00000000000000355, 35.20889288029874109, -97.00344160168421581 ) ) ;
#2833 = VERTEX_POINT ( 'NONE', #9778 ) ;
#2834 = CARTESIAN_POINT ( 'NONE',  ( 74.69550346673300112, 25.00000000000000000, -98.64871709464237881 ) ) ;
#2835 = ORIENTED_EDGE ( 'NONE', *, *, #4999, .F. ) ;
#2836 = CARTESIAN_POINT ( 'NONE',  ( 70.00000000000000000, 0.000000000000000000, -35.99999999999999289 ) ) ;
#2837 = VERTEX_POINT ( 'NONE', #2573 ) ;
#2838 = EDGE_LOOP ( 'NONE', ( #7037, #8011, #8944, #1180 ) ) ;
#2839 = EDGE_CURVE ( 'NONE', #6406, #2423, #7167, .T. ) ;
#2840 = ORIENTED_EDGE ( 'NONE', *, *, #8854, .F. ) ;
#2841 = CARTESIAN_POINT ( 'NONE',  ( 25.77028355433817808, 6.057451341187767291, -23.77028355433815676 ) ) ;
#2842 = CARTESIAN_POINT ( 'NONE',  ( 77.14285714285712459, 20.65720344118214769, -96.81820223473872034 ) ) ;
#2843 = CARTESIAN_POINT ( 'NONE',  ( 57.99999999999999289, 3.583801512904336573, -33.00000000000000000 ) ) ;
#2844 = DIRECTION ( 'NONE',  ( 0.000000000000000000, 0.000000000000000000, 1.000000000000000000 ) ) ;
#2845 = LINE ( 'NONE', #9212, #3743 ) ;
#2846 =( BOUNDED_SURFACE ( )  B_SPLINE_SURFACE ( 3, 2, ( 
 ( #8812, #8600, #5520 ),
 ( #10293, #7054, #4724 ),
 ( #2245, #1494, #5411 ),
 ( #3034, #3092, #4625 ),
 ( #9499, #1542, #6155 ),
 ( #5466, #1444, #9394 ),
 ( #6360, #7855, #4676 ),
 ( #7965, #7910, #637 ),
 ( #6313, #3880, #7159 ),
 ( #4780, #2295, #7796 ),
 ( #1330, #691, #470 ),
 ( #10401, #10183, #2928 ),
 ( #4569, #2133, #5357 ),
 ( #528, #7002, #10243 ),
 ( #2982, #6208, #9447 ),
 ( #2185, #8653, #2592 ) ),
 .UNSPECIFIED., .F., .F., .F. ) 
 B_SPLINE_SURFACE_WITH_KNOTS ( ( 4, 2, 2, 2, 2, 2, 2, 4 ),
 ( 3, 3 ),
 ( 0.000000000000000000, 0.002634545972392742137, 0.003951818958589113640, 0.005269091944785484274, 0.007903637917178227279, 0.01053818388957096855, 0.01580727583435645456, 0.02107636777914193710 ),
 ( 0.000000000000000000, 1.000000000000000000 ),
 .UNSPECIFIED. ) 
 GEOMETRIC_REPRESENTATION_ITEM ( )  RATIONAL_B_SPLINE_SURFACE ( (
 ( 1.000000000000000000, 0.9434964302231251265, 1.000000000000000000),
 ( 1.000000000000000000, 0.9429784755026082710, 1.000000000000000000),
 ( 1.000000000000000000, 0.9417044190541126181, 1.000000000000000000),
 ( 1.000000000000000000, 0.9379954634605894848, 1.000000000000000000),
 ( 1.000000000000000000, 0.9364591492949470020, 1.000000000000000000),
 ( 1.000000000000000000, 0.9328289784360264125, 1.000000000000000000),
 ( 1.000000000000000000, 0.9307374149989731116, 1.000000000000000000),
 ( 1.000000000000000000, 0.9239343358391503003, 1.000000000000000000),
 ( 1.000000000000000000, 0.9188404147429388713, 1.000000000000000000),
 ( 1.000000000000000000, 0.9091644527004382192, 1.000000000000000000),
 ( 1.000000000000000000, 0.9045556394271483391, 1.000000000000000000),
 ( 1.000000000000000000, 0.8921973358987287384, 1.000000000000000000),
 ( 1.000000000000000000, 0.8859053314008582536, 1.000000000000000000),
 ( 1.000000000000000000, 0.8776023510178678766, 1.000000000000000000),
 ( 1.000000000000000000, 0.8755359769006848536, 1.000000000000000000),
 ( 1.000000000000000000, 0.8755352022955110725, 1.000000000000000000) ) ) 
 REPRESENTATION_ITEM ( '' )  SURFACE ( )  );
#2847 = EDGE_CURVE ( 'NONE', #5189, #7271, #2991, .T. ) ;
#2848 = LINE ( 'NONE', #290, #1122 ) ;
#2849 = ORIENTED_EDGE ( 'NONE', *, *, #7507, .F. ) ;
#2850 = EDGE_CURVE ( 'NONE', #4362, #606, #7902, .T. ) ;
#2851 = B_SPLINE_CURVE_WITH_KNOTS ( 'NONE', 3,
 ( #3770, #9335, #3088, #8649, #9543, #2181, #6151, #2291, #4563, #6204, #6254, #9388, #4511, #2130, #1382, #5516, #5462, #8759, #1489, #2866 ),
 .UNSPECIFIED., .F., .F.,
 ( 4, 2, 2, 2, 2, 2, 2, 2, 2, 4 ),
 ( 0.000000000000000000, 0.0005228395749210163791, 0.001045679149842032758, 0.002091358299684077660, 0.003137037449526122127, 0.004182716599368167462, 0.006274074899052250326, 0.008365433198736333190, 0.01254814979810450759, 0.01673086639747268373 ),
 .UNSPECIFIED. ) ;
#2852 = CARTESIAN_POINT ( 'NONE',  ( 27.95304676017456558, 27.00239155214799425, -94.53518519903052209 ) ) ;
#2853 = DIRECTION ( 'NONE',  ( 1.000000000000000000, 0.000000000000000000, 0.000000000000000000 ) ) ;
#2854 = CARTESIAN_POINT ( 'NONE',  ( 65.00000000000000000, 15.00000000000000000, -18.00000000000000000 ) ) ;
#2855 = ORIENTED_EDGE ( 'NONE', *, *, #9452, .F. ) ;
#2856 = EDGE_LOOP ( 'NONE', ( #6343, #555, #3219, #1775 ) ) ;
#2857 = CARTESIAN_POINT ( 'NONE',  ( 23.64038630568961707, 18.53887277847384496, -92.16232282028737188 ) ) ;
#2858 = CARTESIAN_POINT ( 'NONE',  ( 5.304496533267089475, 32.20889288029874109, -98.64871709464240723 ) ) ;
#2859 = DIRECTION ( 'NONE',  ( 0.000000000000000000, -0.000000000000000000, -1.000000000000000000 ) ) ;
#2860 = CARTESIAN_POINT ( 'NONE',  ( 60.92691765389727010, 17.90263579319657339, -87.60312590089975515 ) ) ;
#2861 = VECTOR ( 'NONE', #2943, 1000.000000000000000 ) ;
#2862 = AXIS2_PLACEMENT_3D ( 'NONE', #8808, #8908, #3877 ) ;
#2863 = CARTESIAN_POINT ( 'NONE',  ( 6.869504831500312214, 35.20889288029873399, -96.08065044950043898 ) ) ;
#2864 = EDGE_CURVE ( 'NONE', #3181, #6340, #7946, .T. ) ;
#2865 = VERTEX_POINT ( 'NONE', #9623 ) ;
#2866 = CARTESIAN_POINT ( 'NONE',  ( 58.66432572777224408, 25.59591794226542660, -101.4480023213787234 ) ) ;
#2867 = CARTESIAN_POINT ( 'NONE',  ( -0.5935244516566261508, 16.51544617782073487, -89.46023653694612676 ) ) ;
#2869 = AXIS2_PLACEMENT_3D ( 'NONE', #3435, #4339, #2588 ) ;
#2868 = CARTESIAN_POINT ( 'NONE',  ( 74.48066173654079591, 33.00000000000000000, -12.49999999999999645 ) ) ;
#2870 = AXIS2_PLACEMENT_3D ( 'NONE', #5142, #5030, #5876 ) ;
#2871 = VECTOR ( 'NONE', #8207, 1000.000000000000000 ) ;
#2872 = CARTESIAN_POINT ( 'NONE',  ( 61.14359420638889020, 7.119402145491202205, -105.2564448536956547 ) ) ;
#2873 = B_SPLINE_CURVE_WITH_KNOTS ( 'NONE', 3,
 ( #5365, #2824, #10298, #10084, #6264, #7862, #10192, #2989, #9453, #4522 ),
 .UNSPECIFIED., .F., .F.,
 ( 4, 2, 2, 2, 4 ),
 ( 0.000000000000000000, 0.0006772060504764022132, 0.001354412100952804426, 0.002031618151429206640, 0.002708824201905608853 ),
 .UNSPECIFIED. ) ;
#2874 = CARTESIAN_POINT ( 'NONE',  ( 55.09617489663130385, 13.52174246975873118, -89.64996194839196164 ) ) ;
#2875 = CARTESIAN_POINT ( 'NONE',  ( 84.17456499780919899, 26.95388254116659255, -93.32382663598220063 ) ) ;
#2876 = PRESENTATION_STYLE_ASSIGNMENT (( #4518 ) ) ;
#2877 = CARTESIAN_POINT ( 'NONE',  ( 42.88718925540116800, 23.75344502932370361, -96.34944907620412380 ) ) ;
#2878 = CARTESIAN_POINT ( 'NONE',  ( 31.94929346230986766, 6.280729237189755843, -21.34714303096286514 ) ) ;
#2879 = CIRCLE ( 'NONE', #7432, 4.999999999999997335 ) ;
#2880 = ORIENTED_EDGE ( 'NONE', *, *, #5633, .F. ) ;
#2881 = DIRECTION ( 'NONE',  ( 0.000000000000000000, 0.000000000000000000, 1.000000000000000000 ) ) ;
#2882 = CARTESIAN_POINT ( 'NONE',  ( 20.72507685052552517, 35.19821326556068186, -103.2913407206242482 ) ) ;
#2883 = DIRECTION ( 'NONE',  ( 1.000000000000000000, 0.000000000000000000, 0.000000000000000000 ) ) ;
#2884 = ADVANCED_FACE ( 'NONE', ( #813 ), #8845, .F. ) ;
#2885 = CARTESIAN_POINT ( 'NONE',  ( 26.23478593290777283, 5.900618517054592616, -73.36277275015751798 ) ) ;
#2886 = ADVANCED_FACE ( 'NONE', ( #6592 ), #766, .T. ) ;
#2887 = LINE ( 'NONE', #5322, #5237 ) ;
#2888 = DIRECTION ( 'NONE',  ( 1.000000000000000000, 0.000000000000000000, 0.000000000000000000 ) ) ;
#2889 = CARTESIAN_POINT ( 'NONE',  ( 71.00000000000001421, 40.00000000000000000, -17.99999999999998934 ) ) ;
#2890 = DIRECTION ( 'NONE',  ( 0.000000000000000000, 1.000000000000000000, 0.000000000000000000 ) ) ;
#2891 = EDGE_LOOP ( 'NONE', ( #5987, #1708, #1890, #1223 ) ) ;
#2892 = LINE ( 'NONE', #8567, #9559 ) ;
#2893 = EDGE_LOOP ( 'NONE', ( #3285, #6713, #7026, #835 ) ) ;
#2894 = VECTOR ( 'NONE', #2627, 1000.000000000000000 ) ;
#2895 = DIRECTION ( 'NONE',  ( 0.000000000000000000, 0.000000000000000000, -1.000000000000000000 ) ) ;
#2896 = ORIENTED_EDGE ( 'NONE', *, *, #8115, .T. ) ;
#2897 = ORIENTED_EDGE ( 'NONE', *, *, #9456, .T. ) ;
#2898 = ORIENTED_EDGE ( 'NONE', *, *, #1018, .F. ) ;
#2899 = CARTESIAN_POINT ( 'NONE',  ( 27.80811838226963317, 4.063628835117567561, -25.80811838226961896 ) ) ;
#2900 = AXIS2_PLACEMENT_3D ( 'NONE', #1309, #9527, #2215 ) ;
#2901 = AXIS2_PLACEMENT_3D ( 'NONE', #7595, #1082, #6587 ) ;
#2902 = CARTESIAN_POINT ( 'NONE',  ( 19.52973941433784333, 35.37341762589484517, -101.6256502985190622 ) ) ;
#2903 = CARTESIAN_POINT ( 'NONE',  ( 30.49999999999998934, 14.87533784030565442, 0.000000000000000000 ) ) ;
#2904 = LINE ( 'NONE', #9474, #4566 ) ;
#2905 = DIRECTION ( 'NONE',  ( 0.000000000000000000, 1.000000000000000000, 0.000000000000000000 ) ) ;
#2906 = CARTESIAN_POINT ( 'NONE',  ( 28.11928704282107105, 3.069878901543173111, -25.74356911416432325 ) ) ;
#2907 = ORIENTED_EDGE ( 'NONE', *, *, #9235, .F. ) ;
#2908 = VECTOR ( 'NONE', #8053, 1000.000000000000000 ) ;
#2909 = DIRECTION ( 'NONE',  ( -4.349117555030948988E-15, 1.000000000000000000, 2.312964634635741872E-15 ) ) ;
#2910 = AXIS2_PLACEMENT_3D ( 'NONE', #9338, #10023, #8437 ) ;
#2911 = ORIENTED_EDGE ( 'NONE', *, *, #3203, .T. ) ;
#2912 = CARTESIAN_POINT ( 'NONE',  ( 28.65520084883774388, 5.991979558391319571, -72.73568078390989911 ) ) ;
#2913 = VERTEX_POINT ( 'NONE', #1666 ) ;
#2914 = ADVANCED_FACE ( 'NONE', ( #7658 ), #974, .F. ) ;
#2915 = ORIENTED_EDGE ( 'NONE', *, *, #8100, .T. ) ;
#2916 = CARTESIAN_POINT ( 'NONE',  ( 19.96052979809733330, 15.76654058892572685, -85.68804200768670398 ) ) ;
#2917 =( BOUNDED_SURFACE ( )  B_SPLINE_SURFACE ( 3, 2, ( 
 ( #7421, #9658, #6477 ),
 ( #2404, #9712, #3151 ),
 ( #3300, #6524, #4939 ),
 ( #8173, #4144, #7370 ),
 ( #5613, #8204, #1683 ),
 ( #938, #6552, #3279 ),
 ( #883, #10442, #7399 ),
 ( #5764, #9691, #2586 ),
 ( #986, #5818, #9791 ),
 ( #1586, #4174, #7349 ),
 ( #9058, #6455, #85 ),
 ( #8253, #8903, #1790 ),
 ( #132, #7298, #4122 ),
 ( #4866, #5021, #3227 ),
 ( #3328, #2535, #2432 ),
 ( #9849, #4967, #8859 ),
 ( #9010, #6506, #3382 ),
 ( #5711, #4821, #5664 ) ),
 .UNSPECIFIED., .F., .F., .T. ) 
 B_SPLINE_SURFACE_WITH_KNOTS ( ( 4, 2, 2, 2, 2, 2, 2, 2, 4 ),
 ( 3, 3 ),
 ( 0.000000000000000000, 0.001304201487948289037, 0.001956302231922433556, 0.002608402975896578074, 0.003912604463844867111, 0.005216805951793156149, 0.006521007439741445186, 0.007825208927689734223, 0.01043361190358631230 ),
 ( 0.000000000000000000, 1.000000000000000000 ),
 .UNSPECIFIED. ) 
 GEOMETRIC_REPRESENTATION_ITEM ( )  RATIONAL_B_SPLINE_SURFACE ( (
 ( 1.000000000000000000, 0.7071067811865475727, 1.000000000000000000),
 ( 1.000000000000000000, 0.7156857209467598624, 1.000000000000000000),
 ( 1.000000000000000000, 0.7289982468803783977, 1.000000000000000000),
 ( 1.000000000000000000, 0.7530357140071985977, 1.000000000000000000),
 ( 1.000000000000000000, 0.7617880345581408141, 1.000000000000000000),
 ( 1.000000000000000000, 0.7798102250622641618, 1.000000000000000000),
 ( 1.000000000000000000, 0.7890991103875715229, 1.000000000000000000),
 ( 1.000000000000000000, 0.8172323571276923770, 1.000000000000000000),
 ( 1.000000000000000000, 0.8364606382929425932, 1.000000000000000000),
 ( 1.000000000000000000, 0.8724059163282761320, 1.000000000000000000),
 ( 1.000000000000000000, 0.8892653758161349620, 1.000000000000000000),
 ( 1.000000000000000000, 0.9199680658061509808, 1.000000000000000000),
 ( 1.000000000000000000, 0.9338950992112192706, 1.000000000000000000),
 ( 1.000000000000000000, 0.9577099233662843547, 1.000000000000000000),
 ( 1.000000000000000000, 0.9676698674979780090, 1.000000000000000000),
 ( 1.000000000000000000, 0.9917128640209637025, 1.000000000000000000),
 ( 1.000000000000000000, 0.9999952517922576778, 1.000000000000000000),
 ( 1.000000000000000000, 1.000000000000000000, 1.000000000000000000) ) ) 
 REPRESENTATION_ITEM ( '' )  SURFACE ( )  );
#2918 = CARTESIAN_POINT ( 'NONE',  ( 67.45323823286291542, 32.72634421952830053, -102.2251552746947567 ) ) ;
#2919 = CARTESIAN_POINT ( 'NONE',  ( 62.36735219544925002, 34.73199326633869788, -102.7888071957699481 ) ) ;
#2920 = CARTESIAN_POINT ( 'NONE',  ( 25.00000000000000000, 6.000000000000000000, -63.20999999999998664 ) ) ;
#2921 = CARTESIAN_POINT ( 'NONE',  ( 55.40528790655656621, 15.45310918300726932, -90.84502256301713885 ) ) ;
#2922 = PRODUCT_RELATED_PRODUCT_CATEGORY ( 'part', '', ( #5830 ) ) ;
#2923 = CARTESIAN_POINT ( 'NONE',  ( 58.66432572777222987, 6.000000000000000000, -101.4480023213787092 ) ) ;
#2924 = EDGE_LOOP ( 'NONE', ( #5277, #5243, #4671, #5419 ) ) ;
#2925 = FACE_OUTER_BOUND ( 'NONE', #6662, .T. ) ;
#2926 = CARTESIAN_POINT ( 'NONE',  ( 15.26468330126747830, 6.039348094354307861, -103.6323416506337054 ) ) ;
#2927 = EDGE_LOOP ( 'NONE', ( #5980, #772, #8897, #1443 ) ) ;
#2928 = CARTESIAN_POINT ( 'NONE',  ( 67.85731423100652648, 16.82814378873717587, -102.0713428844967297 ) ) ;
#2929 = EDGE_CURVE ( 'NONE', #6344, #9016, #4324, .T. ) ;
#2930 = CARTESIAN_POINT ( 'NONE',  ( 80.00000000000000000, 13.99809798617684464, -54.49999999999997868 ) ) ;
#2931 = CARTESIAN_POINT ( 'NONE',  ( 75.01838943006708860, 23.58505657590911042, -98.46943249943123533 ) ) ;
#2932 = CARTESIAN_POINT ( 'NONE',  ( 41.32797807865924966, 21.93937784879268804, -92.88169452387401748 ) ) ;
#2933 = LINE ( 'NONE', #9399, #3040 ) ;
#2934 = ORIENTED_EDGE ( 'NONE', *, *, #446, .F. ) ;
#2935 = DIRECTION ( 'NONE',  ( -0.000000000000000000, 6.343782590056808474E-16, 1.000000000000000000 ) ) ;
#2936 = CARTESIAN_POINT ( 'NONE',  ( 71.62253046475863982, 23.05890255669055833, -18.39216392403352884 ) ) ;
#2937 = CARTESIAN_POINT ( 'NONE',  ( 68.31944689448681629, 25.59591794226542660, -101.8402765527565919 ) ) ;
#2938 = CARTESIAN_POINT ( 'NONE',  ( 56.50000000000000000, 40.00000000000000000, -96.49999999999998579 ) ) ;
#2939 = VECTOR ( 'NONE', #1833, 1000.000000000000000 ) ;
#2940 = CARTESIAN_POINT ( 'NONE',  ( 54.47534956106516546, 3.342069366341989589, -29.78673792784143615 ) ) ;
#2941 = CARTESIAN_POINT ( 'NONE',  ( 0.000000000000000000, 37.50000000000000000, 0.000000000000000000 ) ) ;
#2942 = LINE ( 'NONE', #2831, #5440 ) ;
#2943 = DIRECTION ( 'NONE',  ( -1.000000000000000000, 0.000000000000000000, 0.000000000000000000 ) ) ;
#2944 = EDGE_CURVE ( 'NONE', #4550, #10263, #9195, .T. ) ;
#2945 = ORIENTED_EDGE ( 'NONE', *, *, #8509, .T. ) ;
#2946 = ORIENTED_EDGE ( 'NONE', *, *, #7074, .F. ) ;
#2947 = ADVANCED_FACE ( 'NONE', ( #6863 ), #7603, .F. ) ;
#2948 = CARTESIAN_POINT ( 'NONE',  ( 18.21955494805936482, 35.18884608754065368, -102.2405108388184800 ) ) ;
#2949 = CARTESIAN_POINT ( 'NONE',  ( 5.298975751783836508, 24.79159664325467460, -98.64578717567727040 ) ) ;
#2950 = AXIS2_PLACEMENT_3D ( 'NONE', #4882, #847, #1971 ) ;
#2951 = ORIENTED_EDGE ( 'NONE', *, *, #1674, .F. ) ;
#2952 = EDGE_LOOP ( 'NONE', ( #1167, #3475, #8060, #10002, #786 ) ) ;
#2953 = VERTEX_POINT ( 'NONE', #229 ) ;
#2954 = CARTESIAN_POINT ( 'NONE',  ( 26.20688055763877600, 6.004625324511557061, -24.20688055763874402 ) ) ;
#2955 = CARTESIAN_POINT ( 'NONE',  ( 74.47213595499958672, 0.000000000000000000, -98.76393202250021375 ) ) ;
#2956 = EDGE_CURVE ( 'NONE', #2469, #4163, #279, .T. ) ;
#2957 = CARTESIAN_POINT ( 'NONE',  ( 23.17338302114712789, 6.344437313415877355, -31.35975386575404045 ) ) ;
#2958 = DIRECTION ( 'NONE',  ( 0.000000000000000000, 0.000000000000000000, -1.000000000000000000 ) ) ;
#2959 = CARTESIAN_POINT ( 'NONE',  ( 21.49999999999995737, 40.00000000000000000, -92.99999999999998579 ) ) ;
#2960 = AXIS2_PLACEMENT_3D ( 'NONE', #4062, #7293, #5017 ) ;
#2961 = AXIS2_PLACEMENT_3D ( 'NONE', #10409, #1451, #3144 ) ;
#2962 = VECTOR ( 'NONE', #333, 1000.000000000000000 ) ;
#2963 = CARTESIAN_POINT ( 'NONE',  ( 51.29594375834795983, 5.958064172144591275, -25.22660653993220947 ) ) ;
#2964 = ORIENTED_EDGE ( 'NONE', *, *, #1174, .T. ) ;
#2965 = CARTESIAN_POINT ( 'NONE',  ( 32.01848453872396760, 25.55775661171132640, -96.46343628938620895 ) ) ;
#2966 = DIRECTION ( 'NONE',  ( 0.000000000000000000, -1.000000000000000000, 6.343782590056808474E-16 ) ) ;
#2967 = VERTEX_POINT ( 'NONE', #9095 ) ;
#2968 = DIRECTION ( 'NONE',  ( -1.000000000000000000, 0.000000000000000000, 0.000000000000000000 ) ) ;
#2969 = VERTEX_POINT ( 'NONE', #9251 ) ;
#2970 = EDGE_LOOP ( 'NONE', ( #2528, #6179, #5343, #4778, #10316, #7986, #1300, #3424, #4209, #4487, #1262, #2896, #780, #9912, #6448, #9250, #1247, #9451 ) ) ;
#2971 = CARTESIAN_POINT ( 'NONE',  ( 20.00000000000000000, 15.36668583167107549, -85.08443065598160615 ) ) ;
#2972 = LINE ( 'NONE', #2174, #8365 ) ;
#2973 = DIRECTION ( 'NONE',  ( -0.5000000000000029976, 0.000000000000000000, -0.8660254037844369313 ) ) ;
#2974 = CARTESIAN_POINT ( 'NONE',  ( 78.89500602393565032, 19.29856274426930796, -90.62031230633652967 ) ) ;
#2975 = CARTESIAN_POINT ( 'NONE',  ( 61.39769576935992745, 18.47651322137184238, -87.84248166158339188 ) ) ;
#2976 = CARTESIAN_POINT ( 'NONE',  ( 18.60176227136821936, 33.43409551436832317, -93.24703856900738685 ) ) ;
#2977 = ORIENTED_EDGE ( 'NONE', *, *, #8308, .T. ) ;
#2978 = CARTESIAN_POINT ( 'NONE',  ( 59.32180956954372419, 39.15424234229176648, -98.90465708381766774 ) ) ;
#2979 = CARTESIAN_POINT ( 'NONE',  ( 38.35323335373129083, 21.93562029601514141, -92.94565521348685877 ) ) ;
#2980 = ORIENTED_EDGE ( 'NONE', *, *, #9044, .T. ) ;
#2981 = ORIENTED_EDGE ( 'NONE', *, *, #2410, .T. ) ;
#2982 = CARTESIAN_POINT ( 'NONE',  ( 58.66432572766731823, 24.03573507342651894, -101.4480023213149309 ) ) ;
#2983 = ADVANCED_FACE ( 'NONE', ( #3634 ), #232, .F. ) ;
#2984 = DIRECTION ( 'NONE',  ( 0.000000000000000000, -1.000000000000000000, 0.000000000000000000 ) ) ;
#2985 = CARTESIAN_POINT ( 'NONE',  ( 74.97616605334870599, 23.68321771498547434, -98.49374253205564855 ) ) ;
#2986 = CARTESIAN_POINT ( 'NONE',  ( 47.71104477392385235, 25.41142683747800390, -96.46135898002845011 ) ) ;
#2987 = CARTESIAN_POINT ( 'NONE',  ( 64.91987158875423347, 40.00000000000000000, -18.00000000000000000 ) ) ;
#2988 = ORIENTED_EDGE ( 'NONE', *, *, #8398, .T. ) ;
#2989 = CARTESIAN_POINT ( 'NONE',  ( 57.38906720556953900, 39.10641480836618911, -99.98971433494781991 ) ) ;
#2990 = ADVANCED_FACE ( 'NONE', ( #4210 ), #3471, .F. ) ;
#2991 = CIRCLE ( 'NONE', #8064, 25.00000000000000000 ) ;
#2992 = CARTESIAN_POINT ( 'NONE',  ( 67.85725087214306939, 16.82761540550421486, -102.0713745639285008 ) ) ;
#2993 = CARTESIAN_POINT ( 'NONE',  ( 27.61711342698927041, 24.00000000000000000, -92.99999999999998579 ) ) ;
#2994 = CARTESIAN_POINT ( 'NONE',  ( 80.00000000000000000, 15.30449921901018051, -86.68857381899773884 ) ) ;
#2995 = CARTESIAN_POINT ( 'NONE',  ( 21.21162766051979887, 19.39192113273009710, -101.7942030512770941 ) ) ;
#2996 = DIRECTION ( 'NONE',  ( 0.000000000000000000, 1.000000000000000000, 0.000000000000000000 ) ) ;
#2997 = CARTESIAN_POINT ( 'NONE',  ( 27.92893218813453515, 3.040869198932438344, -25.92893218813451739 ) ) ;
#2998 = EDGE_LOOP ( 'NONE', ( #3878, #4828 ) ) ;
#2999 = ORIENTED_EDGE ( 'NONE', *, *, #9358, .T. ) ;
#3000 = CARTESIAN_POINT ( 'NONE',  ( 0.6310680582287101492, 17.51809490185450002, -22.99999999999998934 ) ) ;
#3001 = DIRECTION ( 'NONE',  ( 0.000000000000000000, 0.000000000000000000, 1.000000000000000000 ) ) ;
#3002 = AXIS2_PLACEMENT_3D ( 'NONE', #37, #7960, #9641 ) ;
#3003 = ORIENTED_EDGE ( 'NONE', *, *, #2331, .T. ) ;
#3004 = ORIENTED_EDGE ( 'NONE', *, *, #9123, .F. ) ;
#3005 = EDGE_CURVE ( 'NONE', #6122, #4509, #10066, .T. ) ;
#3006 = ORIENTED_EDGE ( 'NONE', *, *, #7364, .F. ) ;
#3007 = CARTESIAN_POINT ( 'NONE',  ( 23.35360155461087928, 6.277828196299880759, -68.16505476017539422 ) ) ;
#3008 = B_SPLINE_CURVE_WITH_KNOTS ( 'NONE', 3,
 ( #12, #8929, #5637, #805, #1657, #4045, #59, #4890, #8124, #3305, #4097, #6528, #6001, #6737, #5843, #6580, #8395, #267, #9241, #3512 ),
 .UNSPECIFIED., .F., .F.,
 ( 4, 2, 2, 2, 2, 2, 2, 2, 2, 4 ),
 ( 0.000000000000000000, 0.004174519581036159090, 0.008349039162072318179, 0.01043629895259040249, 0.01252355874310848854, 0.01356718863836753677, 0.01461081853362658327, 0.01513263348125611085, 0.01565444842888564364, 0.01669807832414468493 ),
 .UNSPECIFIED. ) ;
#3009 = EDGE_CURVE ( 'NONE', #5618, #7925, #6168, .T. ) ;
#3010 = CYLINDRICAL_SURFACE ( 'NONE', #9192, 5.000000000000000888 ) ;
#3011 = CARTESIAN_POINT ( 'NONE',  ( 6.713147573286961212, 32.20889288029874109, -95.99999999999998579 ) ) ;
#3012 = LINE ( 'NONE', #6979, #3712 ) ;
#3013 = CARTESIAN_POINT ( 'NONE',  ( 57.65638779646256751, 37.92382980318578944, -100.1408169027366881 ) ) ;
#3014 = LINE ( 'NONE', #4010, #1623 ) ;
#3015 = EDGE_LOOP ( 'NONE', ( #8535, #1090, #1002, #7509 ) ) ;
#3016 = CARTESIAN_POINT ( 'NONE',  ( 34.92054758158125338, 24.30123605462539160, -96.40426233550614654 ) ) ;
#3017 = ORIENTED_EDGE ( 'NONE', *, *, #9601, .T. ) ;
#3018 = DIRECTION ( 'NONE',  ( 1.000000000000000000, 0.000000000000000000, 0.000000000000000000 ) ) ;
#3019 = VERTEX_POINT ( 'NONE', #9885 ) ;
#3020 = EDGE_CURVE ( 'NONE', #3618, #6064, #6013, .T. ) ;
#3021 = ORIENTED_EDGE ( 'NONE', *, *, #734, .T. ) ;
#3022 = CARTESIAN_POINT ( 'NONE',  ( 19.99999999999999289, 11.53846153846153655, -87.98884364258792345 ) ) ;
#3023 = ADVANCED_FACE ( 'NONE', ( #1825 ), #5168, .T. ) ;
#3024 = CYLINDRICAL_SURFACE ( 'NONE', #6490, 5.000000000000000888 ) ;
#3025 = CARTESIAN_POINT ( 'NONE',  ( 54.99999999999999289, 20.00000000000000000, -22.99999999999999289 ) ) ;
#3026 = CARTESIAN_POINT ( 'NONE',  ( 77.83692357343940671, 20.13131937801732008, -90.79605277816902742 ) ) ;
#3027 = CARTESIAN_POINT ( 'NONE',  ( 55.02043234358676216, 12.58459326086773089, -88.93456712516403684 ) ) ;
#3028 = DIRECTION ( 'NONE',  ( -1.000000000000000000, -0.000000000000000000, -0.000000000000000000 ) ) ;
#3029 = ORIENTED_EDGE ( 'NONE', *, *, #5404, .T. ) ;
#3030 = CARTESIAN_POINT ( 'NONE',  ( 23.00000000000000000, 60.00000000000000000, -99.99999999999998579 ) ) ;
#3031 = CARTESIAN_POINT ( 'NONE',  ( 50.07399888371912056, 22.64322290821103678, -92.94879260349270567 ) ) ;
#3032 = ORIENTED_EDGE ( 'NONE', *, *, #9044, .F. ) ;
#3033 = EDGE_LOOP ( 'NONE', ( #9731, #6358, #291, #8622, #1438, #2988 ) ) ;
#3034 = CARTESIAN_POINT ( 'NONE',  ( 59.44654783682823762, 10.83879378810553185, -103.5897317636132726 ) ) ;
#3035 = CARTESIAN_POINT ( 'NONE',  ( 52.65119855039475283, 2.995979280412623513, -71.44691647842806503 ) ) ;
#3036 = CARTESIAN_POINT ( 'NONE',  ( 73.40574792525886494, 24.36243106426414684, -92.95958310201363872 ) ) ;
#3037 = CARTESIAN_POINT ( 'NONE',  ( 49.75970476360646444, 24.23321811389399727, -92.99954009410724609 ) ) ;
#3038 = CARTESIAN_POINT ( 'NONE',  ( 80.00000000000000000, 13.99809798617684464, -54.49999999999997868 ) ) ;
#3039 = VECTOR ( 'NONE', #10004, 1000.000000000000000 ) ;
#3040 = VECTOR ( 'NONE', #1449, 1000.000000000000114 ) ;
#3041 = EDGE_CURVE ( 'NONE', #7283, #4211, #2731, .T. ) ;
#3042 = DIRECTION ( 'NONE',  ( 0.8944271909999169656, -0.000000000000000000, 0.4472135954999561513 ) ) ;
#3043 = AXIS2_PLACEMENT_3D ( 'NONE', #3771, #3824, #6843 ) ;
#3044 = CARTESIAN_POINT ( 'NONE',  ( 66.22275788210816927, 9.133798721401614529, -102.8886210589458727 ) ) ;
#3045 = CARTESIAN_POINT ( 'NONE',  ( 79.62099577789932425, 16.92486706356101678, -86.94551992029222731 ) ) ;
#3046 = EDGE_CURVE ( 'NONE', #9101, #1428, #4376, .T. ) ;
#3047 = CIRCLE ( 'NONE', #5741, 5.000000000000004441 ) ;
#3048 = CARTESIAN_POINT ( 'NONE',  ( 53.67684618066097357, 6.000111043141901135, -23.19242345715533560 ) ) ;
#3049 = CARTESIAN_POINT ( 'NONE',  ( 53.80649941572499273, 5.649178034475191623, -28.20629794795260992 ) ) ;
#3050 = DIRECTION ( 'NONE',  ( 1.000000000000000000, 0.000000000000000000, -0.000000000000000000 ) ) ;
#3051 = CARTESIAN_POINT ( 'NONE',  ( 23.12500000057434946, 6.364875945332877372, -65.85746793004126687 ) ) ;
#3052 = EDGE_LOOP ( 'NONE', ( #8258, #6647, #3653, #3394, #10279 ) ) ;
#3053 = ORIENTED_EDGE ( 'NONE', *, *, #3020, .F. ) ;
#3054 = PLANE ( 'NONE',  #748 ) ;
#3055 = CARTESIAN_POINT ( 'NONE',  ( 6.570227915565777010, 24.30036109148785783, -92.95120182227235262 ) ) ;
#3056 = VECTOR ( 'NONE', #7148, 1000.000000000000000 ) ;
#3057 = ORIENTED_EDGE ( 'NONE', *, *, #1067, .T. ) ;
#3058 = VERTEX_POINT ( 'NONE', #8351 ) ;
#3059 = ORIENTED_EDGE ( 'NONE', *, *, #386, .T. ) ;
#3060 = DIRECTION ( 'NONE',  ( 0.000000000000000000, 0.000000000000000000, 1.000000000000000000 ) ) ;
#3061 = EDGE_CURVE ( 'NONE', #7021, #8050, #3581, .T. ) ;
#3062 = CARTESIAN_POINT ( 'NONE',  ( 20.81080130141649676, 36.10484838124907725, -100.8611537503413729 ) ) ;
#3063 = DIRECTION ( 'NONE',  ( 0.000000000000000000, 1.000000000000000000, 0.000000000000000000 ) ) ;
#3064 = DIRECTION ( 'NONE',  ( 0.000000000000000000, -1.000000000000000000, 0.000000000000000000 ) ) ;
#3065 = CARTESIAN_POINT ( 'NONE',  ( 54.99999999999999289, 11.00000000000000000, -47.78999999999997073 ) ) ;
#3066 = VECTOR ( 'NONE', #9098, 1000.000000000000000 ) ;
#3067 = CARTESIAN_POINT ( 'NONE',  ( 27.04803862774215517, 5.885064534071390518, -26.92831221149136312 ) ) ;
#3068 = EDGE_LOOP ( 'NONE', ( #2170, #8036 ) ) ;
#3069 = CARTESIAN_POINT ( 'NONE',  ( 51.73646473255931255, 3.001544455359204555, -72.39828127297404592 ) ) ;
#3070 = CARTESIAN_POINT ( 'NONE',  ( 33.79787873097776441, 24.70929952080368608, -96.43368002574375453 ) ) ;
#3071 = EDGE_LOOP ( 'NONE', ( #4980, #8044, #2278, #4871 ) ) ;
#3072 = FACE_OUTER_BOUND ( 'NONE', #8459, .T. ) ;
#3073 = VECTOR ( 'NONE', #2796, 1000.000000000000000 ) ;
#3074 = EDGE_LOOP ( 'NONE', ( #5059, #1384, #770, #4775 ) ) ;
#3075 = CIRCLE ( 'NONE', #7457, 5.000000000000004441 ) ;
#3076 = VERTEX_POINT ( 'NONE', #8731 ) ;
#3077 = VECTOR ( 'NONE', #2206, 1000.000000000000000 ) ;
#3078 = DIRECTION ( 'NONE',  ( 0.000000000000000000, -0.2857142857142853654, 0.9583148474999101385 ) ) ;
#3079 = CARTESIAN_POINT ( 'NONE',  ( 20.00000000000000000, 39.59840425597525382, -96.99999999999998579 ) ) ;
#3080 = CARTESIAN_POINT ( 'NONE',  ( 59.85692027059297260, 33.59468992528476150, -102.0673890317195571 ) ) ;
#3081 = CARTESIAN_POINT ( 'NONE',  ( 77.41655114194298903, 19.38516642068521278, -89.52865988140516151 ) ) ;
#3082 = CARTESIAN_POINT ( 'NONE',  ( 59.87442682369425029, 11.94630603867181584, -88.38013096898912124 ) ) ;
#3083 = VECTOR ( 'NONE', #10377, 1000.000000000000000 ) ;
#3084 = CARTESIAN_POINT ( 'NONE',  ( 16.61340710101035612, 34.53938301217912965, -94.10219363809113702 ) ) ;
#3085 = ORIENTED_EDGE ( 'NONE', *, *, #4803, .F. ) ;
#3086 = EDGE_CURVE ( 'NONE', #3357, #9167, #2892, .T. ) ;
#3087 = EDGE_CURVE ( 'NONE', #10191, #2470, #2261, .T. ) ;
#3088 = CARTESIAN_POINT ( 'NONE',  ( 59.11153055625693753, 9.640554999756961507, -103.9669086869082975 ) ) ;
#3089 = CARTESIAN_POINT ( 'NONE',  ( 40.00000000000000000, 38.00000000000000000, -18.00000000000000000 ) ) ;
#3090 = VERTEX_POINT ( 'NONE', #7761 ) ;
#3091 = ORIENTED_EDGE ( 'NONE', *, *, #10073, .F. ) ;
#3092 = CARTESIAN_POINT ( 'NONE',  ( 62.76996573198162110, 9.585712057870072300, -104.6150171340091646 ) ) ;
#3093 = CARTESIAN_POINT ( 'NONE',  ( 57.15296009696622548, 3.204206967512917892, -105.9326589382793173 ) ) ;
#3094 = EDGE_CURVE ( 'NONE', #5483, #2967, #1297, .T. ) ;
#3095 = CARTESIAN_POINT ( 'NONE',  ( 10.00000000000000888, 16.00000000000000000, -41.59999999999998721 ) ) ;
#3096 = CARTESIAN_POINT ( 'NONE',  ( 25.86856527782264692, 6.017197111634418505, -23.46041327363052531 ) ) ;
#3097 = DIRECTION ( 'NONE',  ( 0.000000000000000000, -0.000000000000000000, 1.000000000000000000 ) ) ;
#3098 = CARTESIAN_POINT ( 'NONE',  ( 64.73555387439461128, 6.039666454092958325, -103.6322230628027228 ) ) ;
#3099 = LINE ( 'NONE', #2254, #7988 ) ;
#3100 = CARTESIAN_POINT ( 'NONE',  ( 0.000000000000000000, 25.00000000000000000, -9.000000000000000000 ) ) ;
#3101 = CARTESIAN_POINT ( 'NONE',  ( 52.10983907728498821, 6.340466011032916960, -25.96083171726018790 ) ) ;
#3102 = CARTESIAN_POINT ( 'NONE',  ( 71.00000000211680629, 24.53960466132944163, -17.99999999999999289 ) ) ;
#3103 = CARTESIAN_POINT ( 'NONE',  ( 25.63218363203618821, 3.300433773985707919, -68.51418971502984334 ) ) ;
#3104 = ORIENTED_EDGE ( 'NONE', *, *, #10267, .T. ) ;
#3105 = VERTEX_POINT ( 'NONE', #2834 ) ;
#3106 = DIRECTION ( 'NONE',  ( 0.000000000000000000, 0.000000000000000000, 1.000000000000000000 ) ) ;
#3107 = CARTESIAN_POINT ( 'NONE',  ( 71.00000000000001421, 25.00000000000000000, -17.99999999999998934 ) ) ;
#3108 = B_SPLINE_CURVE_WITH_KNOTS ( 'NONE', 3,
 ( #3145, #8071, #3292, #6419, #8918, #6519, #5724, #2493 ),
 .UNSPECIFIED., .F., .F.,
 ( 4, 2, 2, 4 ),
 ( 0.000000000000000000, 0.005853615297622443564, 0.008780422946433668815, 0.01170723059524488713 ),
 .UNSPECIFIED. ) ;
#3109 = ORIENTED_EDGE ( 'NONE', *, *, #7995, .T. ) ;
#3110 = ORIENTED_EDGE ( 'NONE', *, *, #5317, .T. ) ;
#3111 = AXIS2_PLACEMENT_3D ( 'NONE', #3907, #9422, #3802 ) ;
#3112 = ADVANCED_FACE ( 'NONE', ( #4644 ), #4655, .T. ) ;
#3113 = CARTESIAN_POINT ( 'NONE',  ( -5.300762123609757951E-14, 15.73674177028486554, -86.62007763570360908 ) ) ;
#3114 = DIRECTION ( 'NONE',  ( 0.000000000000000000, 0.2857142857142849213, -0.9583148474999102495 ) ) ;
#3115 = CYLINDRICAL_SURFACE ( 'NONE', #2030, 2.999999999999999112 ) ;
#3116 = DIRECTION ( 'NONE',  ( 0.000000000000000000, 0.000000000000000000, 1.000000000000000000 ) ) ;
#3117 = CIRCLE ( 'NONE', #8538, 4.999999999999997335 ) ;
#3118 = CARTESIAN_POINT ( 'NONE',  ( 0.000000000000000000, 13.93810168523617676, -49.78999999999998494 ) ) ;
#3119 = ORIENTED_EDGE ( 'NONE', *, *, #8281, .F. ) ;
#3120 = CARTESIAN_POINT ( 'NONE',  ( 60.00000000000000000, 40.00000000000000000, -92.99999999999998579 ) ) ;
#3121 = CARTESIAN_POINT ( 'NONE',  ( 36.74528064127528637, 23.82419010564424511, -96.35750408695989222 ) ) ;
#3122 = ADVANCED_FACE ( 'NONE', ( #549 ), #3683, .F. ) ;
#3123 = VERTEX_POINT ( 'NONE', #4483 ) ;
#3124 = ORIENTED_EDGE ( 'NONE', *, *, #10371, .F. ) ;
#3125 = ORIENTED_EDGE ( 'NONE', *, *, #3627, .F. ) ;
#3126 = CARTESIAN_POINT ( 'NONE',  ( 19.82882551729595733, 16.30176674006107973, -86.32020476730167502 ) ) ;
#3127 = AXIS2_PLACEMENT_3D ( 'NONE', #964, #6798, #7588 ) ;
#3128 = CARTESIAN_POINT ( 'NONE',  ( 52.32061137746633506, 3.008984421397096654, -71.82015620072441209 ) ) ;
#3129 = LINE ( 'NONE', #3870, #3056 ) ;
#3130 = CARTESIAN_POINT ( 'NONE',  ( 80.95493456886910622, 14.35157202936129650, -87.83648955797285396 ) ) ;
#3131 = CARTESIAN_POINT ( 'NONE',  ( 25.00000000000000000, 6.000000000000017764, -47.78999999999997073 ) ) ;
#3132 = CARTESIAN_POINT ( 'NONE',  ( 16.00000000000000000, 35.00483361540263161, -94.87787031712950636 ) ) ;
#3133 = EDGE_LOOP ( 'NONE', ( #254, #6334, #10083, #9519 ) ) ;
#3134 = DIRECTION ( 'NONE',  ( -1.000000000000000000, 0.000000000000000000, -1.156482317317871478E-16 ) ) ;
#3135 = DIRECTION ( 'NONE',  ( 0.000000000000000000, 0.000000000000000000, 1.000000000000000000 ) ) ;
#3136 = ORIENTED_EDGE ( 'NONE', *, *, #1517, .F. ) ;
#3137 = ORIENTED_EDGE ( 'NONE', *, *, #8497, .T. ) ;
#3138 = CARTESIAN_POINT ( 'NONE',  ( 52.14635397313373488, 3.862411476332043847, -25.85364602686615854 ) ) ;
#3139 = ADVANCED_FACE ( 'NONE', ( #10260 ), #4533, .T. ) ;
#3140 = CARTESIAN_POINT ( 'NONE',  ( 55.27864045000424653, 5.818586040746052568, -106.0000000000000000 ) ) ;
#3141 = EDGE_CURVE ( 'NONE', #6406, #5857, #1736, .T. ) ;
#3142 = CARTESIAN_POINT ( 'NONE',  ( 38.24994651378240462, 20.44604459726142665, -92.64566238848030366 ) ) ;
#3143 = CARTESIAN_POINT ( 'NONE',  ( 78.76934846817958658, 18.79698526528760638, -89.71216670397863879 ) ) ;
#3144 = DIRECTION ( 'NONE',  ( 0.000000000000000000, 0.000000000000000000, -1.000000000000000000 ) ) ;
#3145 = CARTESIAN_POINT ( 'NONE',  ( 48.86883649111743466, 24.72057362020688132, -94.44307663779328266 ) ) ;
#3146 = AXIS2_PLACEMENT_3D ( 'NONE', #7905, #9443, #10180 ) ;
#3147 = EDGE_CURVE ( 'NONE', #10123, #7123, #9464, .T. ) ;
#3148 = CARTESIAN_POINT ( 'NONE',  ( 56.28470396458552472, 10.96026090009556064, -103.1997483713723653 ) ) ;
#3149 = CARTESIAN_POINT ( 'NONE',  ( 0.000000000000000000, 11.00000000000000000, -22.99999999999998934 ) ) ;
#3150 = CARTESIAN_POINT ( 'NONE',  ( 17.63723162286936130, 34.73179066197852194, -102.7882015243616820 ) ) ;
#3151 = CARTESIAN_POINT ( 'NONE',  ( 16.00000000701276193, 35.02967878038610650, -94.96120353385238388 ) ) ;
#3152 = CARTESIAN_POINT ( 'NONE',  ( 77.95386541370720579, 19.74834344927605656, -95.88871440883495723 ) ) ;
#3153 = CARTESIAN_POINT ( 'NONE',  ( 79.66701461894190572, 17.29988763295693843, -92.45910270315638968 ) ) ;
#3154 = EDGE_LOOP ( 'NONE', ( #8259, #758, #1523, #2630 ) ) ;
#3155 = ORIENTED_EDGE ( 'NONE', *, *, #8007, .F. ) ;
#3156 = CARTESIAN_POINT ( 'NONE',  ( 10.00000000000000888, 0.000000000000000000, -37.99999999999998579 ) ) ;
#3157 = CARTESIAN_POINT ( 'NONE',  ( 80.00000000000000000, 2.998097986176846419, -56.49999999999997868 ) ) ;
#3158 = CARTESIAN_POINT ( 'NONE',  ( 5.949854968007784350, 23.30765365000903699, -92.70630398960921070 ) ) ;
#3159 = CARTESIAN_POINT ( 'NONE',  ( 26.45151298426774034, 22.50175386157100377, -100.1034683933288107 ) ) ;
#3160 = ORIENTED_EDGE ( 'NONE', *, *, #679, .F. ) ;
#3161 = CIRCLE ( 'NONE', #9082, 25.00000000000000000 ) ;
#3162 = CARTESIAN_POINT ( 'NONE',  ( 59.38213832540788673, 34.48018420896055147, -93.07058849983161508 ) ) ;
#3163 = LINE ( 'NONE', #4850, #529 ) ;
#3164 = AXIS2_PLACEMENT_3D ( 'NONE', #5029, #5927, #4348 ) ;
#3165 = CARTESIAN_POINT ( 'NONE',  ( 80.00000000000000000, 16.78636176528693369, -88.65309880954136190 ) ) ;
#3166 = DIRECTION ( 'NONE',  ( 0.000000000000000000, -0.000000000000000000, -1.000000000000000000 ) ) ;
#3167 = EDGE_LOOP ( 'NONE', ( #663, #6770, #6862, #2100, #5013, #7904, #6225, #5550, #1795, #8795, #8910, #10309, #1353, #5373, #8374, #6934 ) ) ;
#3168 = DIRECTION ( 'NONE',  ( 0.000000000000000000, 0.000000000000000000, 1.000000000000000000 ) ) ;
#3169 = CARTESIAN_POINT ( 'NONE',  ( 34.49891225737748357, 24.44388831795689399, -96.41563994577660424 ) ) ;
#3170 = EDGE_CURVE ( 'NONE', #4509, #6122, #8201, .T. ) ;
#3171 = VERTEX_POINT ( 'NONE', #3736 ) ;
#3172 = VERTEX_POINT ( 'NONE', #6971 ) ;
#3173 = EDGE_LOOP ( 'NONE', ( #1199, #3687, #9445, #8474, #4650, #9859, #40, #2266 ) ) ;
#3174 = DIRECTION ( 'NONE',  ( -1.000000000000000000, 1.734723475976805517E-15, 0.000000000000000000 ) ) ;
#3175 = ADVANCED_FACE ( 'NONE', ( #7874 ), #3054, .F. ) ;
#3176 = FACE_OUTER_BOUND ( 'NONE', #9720, .T. ) ;
#3177 = CARTESIAN_POINT ( 'NONE',  ( 53.56868074805714741, 5.690872788027314222, -70.19156125413850589 ) ) ;
#3178 = CARTESIAN_POINT ( 'NONE',  ( 70.00000000000000000, 32.20889288029873399, -89.81966011250104032 ) ) ;
#3179 = CARTESIAN_POINT ( 'NONE',  ( 78.31929999408282583, 18.75130148337042257, -89.39108946740479666 ) ) ;
#3180 = CARTESIAN_POINT ( 'NONE',  ( 25.25562067780601794, 3.457378662912910183, -30.72998747180040979 ) ) ;
#3181 = VERTEX_POINT ( 'NONE', #3845 ) ;
#3182 = CARTESIAN_POINT ( 'NONE',  ( 78.07273359987456729, 18.99833421199089756, -22.99999999999999289 ) ) ;
#3183 = FACE_OUTER_BOUND ( 'NONE', #5824, .T. ) ;
#3184 = ORIENTED_EDGE ( 'NONE', *, *, #348, .F. ) ;
#3185 = ORIENTED_EDGE ( 'NONE', *, *, #3661, .T. ) ;
#3186 = DIRECTION ( 'NONE',  ( 0.8944271909999159664, -0.000000000000000000, 0.4472135954999576501 ) ) ;
#3187 = CARTESIAN_POINT ( 'NONE',  ( 3.498612321295510252, 33.00000000000000000, -8.999999999999992895 ) ) ;
#3188 = EDGE_CURVE ( 'NONE', #1720, #3848, #1486, .T. ) ;
#3189 = CARTESIAN_POINT ( 'NONE',  ( 47.24911945720356243, 21.53782221667109908, -92.83134997159370982 ) ) ;
#3190 = CARTESIAN_POINT ( 'NONE',  ( 0.05384974688397339143, 19.49908333171876507, -91.66860151691662395 ) ) ;
#3191 = CARTESIAN_POINT ( 'NONE',  ( 71.00000000000001421, 25.00000000000000000, -17.99999999999998934 ) ) ;
#3192 = CARTESIAN_POINT ( 'NONE',  ( 21.30463705780056927, 24.23290294499646791, -101.4668917547051450 ) ) ;
#3193 = DIRECTION ( 'NONE',  ( 1.000000000000000000, 0.000000000000000000, 0.000000000000000000 ) ) ;
#3194 = CARTESIAN_POINT ( 'NONE',  ( 56.40553504264720885, 31.26600232781632371, -92.99999999999998579 ) ) ;
#3195 = DIRECTION ( 'NONE',  ( 0.000000000000000000, -1.000000000000000000, 0.000000000000000000 ) ) ;
#3196 = LINE ( 'NONE', #3250, #9591 ) ;
#3197 = CARTESIAN_POINT ( 'NONE',  ( 80.00000000000000000, 15.00000001068686295, -21.14870733243656886 ) ) ;
#3198 = CARTESIAN_POINT ( 'NONE',  ( 49.58108138188702441, 25.15023371810433872, -94.48276663226535277 ) ) ;
#3199 = AXIS2_PLACEMENT_3D ( 'NONE', #10397, #3135, #9643 ) ;
#3200 = VERTEX_POINT ( 'NONE', #1351 ) ;
#3201 = ORIENTED_EDGE ( 'NONE', *, *, #2167, .F. ) ;
#3202 = CARTESIAN_POINT ( 'NONE',  ( 21.08991343258821871, 3.418471876294886247, -105.6884039784256402 ) ) ;
#3203 = EDGE_CURVE ( 'NONE', #1957, #1268, #6912, .T. ) ;
#3204 = CARTESIAN_POINT ( 'NONE',  ( 23.78015931801767024, 8.191192171828909352, -104.6342924819701494 ) ) ;
#3205 = DIRECTION ( 'NONE',  ( -0.000000000000000000, 1.000000000000000000, -0.000000000000000000 ) ) ;
#3206 = EDGE_CURVE ( 'NONE', #3375, #3682, #1940, .T. ) ;
#3207 = CARTESIAN_POINT ( 'NONE',  ( 22.03871019365075057, 8.639740209629179546, -104.3815735757167005 ) ) ;
#3208 = VECTOR ( 'NONE', #7521, 1000.000000000000000 ) ;
#3209 = AXIS2_PLACEMENT_3D ( 'NONE', #8857, #7295, #33 ) ;
#3210 = VECTOR ( 'NONE', #7459, 1000.000000000000000 ) ;
#3211 = CARTESIAN_POINT ( 'NONE',  ( 60.00000000000001421, 38.79609668575575654, -93.91883064719414165 ) ) ;
#3212 = CARTESIAN_POINT ( 'NONE',  ( 80.00000000000000000, 13.99809798617684642, -56.49999999999999289 ) ) ;
#3213 = CARTESIAN_POINT ( 'NONE',  ( 19.99999999999999645, 32.20889288029874109, -95.99999999999998579 ) ) ;
#3214 = LINE ( 'NONE', #8087, #3667 ) ;
#3215 = CIRCLE ( 'NONE', #8640, 5.000000000000000888 ) ;
#3216 = EDGE_LOOP ( 'NONE', ( #4992, #7733, #9048, #1885, #2771, #1687, #9779 ) ) ;
#3217 = DIRECTION ( 'NONE',  ( -1.000000000000000000, -0.000000000000000000, -0.000000000000000000 ) ) ;
#3218 = CARTESIAN_POINT ( 'NONE',  ( 45.16356781322478042, 24.32870171018917205, -96.40654464630249265 ) ) ;
#3219 = ORIENTED_EDGE ( 'NONE', *, *, #80, .T. ) ;
#3220 = VERTEX_POINT ( 'NONE', #4003 ) ;
#3221 = EDGE_LOOP ( 'NONE', ( #197, #4954 ) ) ;
#3222 = CARTESIAN_POINT ( 'NONE',  ( 23.12500000000000711, 6.364875945565209747, -61.20999999999998664 ) ) ;
#3223 = DIRECTION ( 'NONE',  ( -1.000000000000000000, 0.000000000000000000, 0.000000000000000000 ) ) ;
#3224 = DIRECTION ( 'NONE',  ( 1.000000000000000000, 0.000000000000000000, 0.000000000000000000 ) ) ;
#3225 = LINE ( 'NONE', #10438, #1343 ) ;
#3226 = CARTESIAN_POINT ( 'NONE',  ( 55.00000000000000000, 6.000000000000000000, -23.00000000000000000 ) ) ;
#3227 = CARTESIAN_POINT ( 'NONE',  ( 18.79391980203525492, 33.33566061485830545, -93.21559624410777189 ) ) ;
#3228 = ORIENTED_EDGE ( 'NONE', *, *, #7569, .T. ) ;
#3229 = CARTESIAN_POINT ( 'NONE',  ( 79.86986338334159541, 16.30873942179640679, -22.99999999999999289 ) ) ;
#3230 = CIRCLE ( 'NONE', #4072, 2.000000000000001776 ) ;
#3231 = DIRECTION ( 'NONE',  ( 1.000000000000000000, 0.000000000000000000, -0.000000000000000000 ) ) ;
#3232 = VERTEX_POINT ( 'NONE', #4746 ) ;
#3233 = ORIENTED_EDGE ( 'NONE', *, *, #1264, .T. ) ;
#3234 = DIRECTION ( 'NONE',  ( 0.000000000000000000, -6.343782590056808474E-16, -1.000000000000000000 ) ) ;
#3235 = LINE ( 'NONE', #998, #5320 ) ;
#3236 = VECTOR ( 'NONE', #6607, 1000.000000000000000 ) ;
#3237 = EDGE_CURVE ( 'NONE', #10422, #5353, #3290, .T. ) ;
#3238 = CIRCLE ( 'NONE', #1378, 3.000000000000002665 ) ;
#3239 = AXIS2_PLACEMENT_3D ( 'NONE', #3515, #5846, #10034 ) ;
#3240 = CARTESIAN_POINT ( 'NONE',  ( 21.00000000000000000, 32.20889288029874109, -92.99999999999998579 ) ) ;
#3241 = CARTESIAN_POINT ( 'NONE',  ( 29.12126642835914581, 6.051752865435607198, -76.39555255572804526 ) ) ;
#3242 = DIRECTION ( 'NONE',  ( 0.5000000000000009992, -0.000000000000000000, 0.8660254037844381525 ) ) ;
#3243 = DIRECTION ( 'NONE',  ( 0.000000000000000000, -1.000000000000000000, 6.343782590056808474E-16 ) ) ;
#3244 = EDGE_CURVE ( 'NONE', #2009, #9893, #3636, .T. ) ;
#3245 = CYLINDRICAL_SURFACE ( 'NONE', #8499, 10.00000000000000178 ) ;
#3246 = CARTESIAN_POINT ( 'NONE',  ( 54.60182205059224714, 6.010745672231893266, -23.96762272699842455 ) ) ;
#3247 = DIRECTION ( 'NONE',  ( -1.000000000000000000, -0.000000000000000000, -0.000000000000000000 ) ) ;
#3248 =( BOUNDED_SURFACE ( )  B_SPLINE_SURFACE ( 3, 2, ( 
 ( #4970, #5770, #4342 ),
 ( #1738, #89, #8257 ),
 ( #8157, #6615, #2640 ),
 ( #7512, #7352, #2692 ),
 ( #8371, #9852, #992 ),
 ( #3541, #7567, #4230 ),
 ( #6664, #9164, #9904 ),
 ( #3489, #246, #1108 ),
 ( #5922, #294, #6769 ),
 ( #457, #3759, #4549 ),
 ( #9481, #2912, #6986 ),
 ( #5187, #6933, #510 ),
 ( #8423, #2065, #408 ),
 ( #5392, #9377, #2120 ) ),
 .UNSPECIFIED., .F., .F., .T. ) 
 B_SPLINE_SURFACE_WITH_KNOTS ( ( 4, 2, 2, 2, 2, 2, 4 ),
 ( 3, 3 ),
 ( 0.000000000000000000, 0.002662867612311469508, 0.003994301418467204046, 0.005325735224622939017, 0.007988602836934408091, 0.009320036643090143930, 0.01065147044924587803 ),
 ( 0.000000000000000000, 1.000000000000000000 ),
 .UNSPECIFIED. ) 
 GEOMETRIC_REPRESENTATION_ITEM ( )  RATIONAL_B_SPLINE_SURFACE ( (
 ( 1.000000000000000000, 0.7559289460184547282, 1.000000000000000000),
 ( 1.000000000000000000, 0.7559307039670929429, 1.000000000000000000),
 ( 1.000000000000000000, 0.7541109424378266146, 1.000000000000000000),
 ( 1.000000000000000000, 0.7489848414662139131, 1.000000000000000000),
 ( 1.000000000000000000, 0.7468769703127965398, 1.000000000000000000),
 ( 1.000000000000000000, 0.7419340135907169786, 1.000000000000000000),
 ( 1.000000000000000000, 0.7391004964754391837, 1.000000000000000000),
 ( 1.000000000000000000, 0.7298981233121459855, 1.000000000000000000),
 ( 1.000000000000000000, 0.7227603993680065120, 1.000000000000000000),
 ( 1.000000000000000000, 0.7116394138268833380, 1.000000000000000000),
 ( 1.000000000000000000, 0.7078467731818508524, 1.000000000000000000),
 ( 1.000000000000000000, 0.7005309053909195560, 1.000000000000000000),
 ( 1.000000000000000000, 0.6969940138427256349, 1.000000000000000000),
 ( 1.000000000000000000, 0.6937005783951253335, 1.000000000000000000) ) ) 
 REPRESENTATION_ITEM ( '' )  SURFACE ( )  );
#3249 = CARTESIAN_POINT ( 'NONE',  ( 70.00000000000000000, 16.00000000000000000, -76.69458206002569511 ) ) ;
#3250 = CARTESIAN_POINT ( 'NONE',  ( 9.560790147786581983, 33.00000000000000000, -12.49999999999999645 ) ) ;
#3251 = CARTESIAN_POINT ( 'NONE',  ( 73.49999999785632099, 21.30517487070596161, -19.58702967035685205 ) ) ;
#3252 = DIRECTION ( 'NONE',  ( 0.4695503466732907083, 0.000000000000000000, 0.8829056982141367804 ) ) ;
#3253 = ORIENTED_EDGE ( 'NONE', *, *, #1038, .F. ) ;
#3254 = CARTESIAN_POINT ( 'NONE',  ( 23.80440022782189047, 3.159671838073843109, -105.9842103965805649 ) ) ;
#3255 = DIRECTION ( 'NONE',  ( -0.000000000000000000, -0.000000000000000000, -1.000000000000000000 ) ) ;
#3256 = CARTESIAN_POINT ( 'NONE',  ( 4.576551383186992616, 22.82727397631764887, -98.22242831536566143 ) ) ;
#3257 = DIRECTION ( 'NONE',  ( 0.000000000000000000, 1.000000000000000000, 0.000000000000000000 ) ) ;
#3258 = EDGE_CURVE ( 'NONE', #8712, #9830, #10239, .T. ) ;
#3259 = CARTESIAN_POINT ( 'NONE',  ( 44.50000000000000711, 7.000000000000000000, 0.000000000000000000 ) ) ;
#3260 = DIRECTION ( 'NONE',  ( 1.000000000000000000, -1.040834085586084059E-15, 0.000000000000000000 ) ) ;
#3261 = DIRECTION ( 'NONE',  ( 0.000000000000000000, 1.000000000000000000, 0.000000000000000000 ) ) ;
#3262 = ADVANCED_FACE ( 'NONE', ( #7981 ), #9567, .F. ) ;
#3263 = LINE ( 'NONE', #6491, #9750 ) ;
#3264 = ORIENTED_EDGE ( 'NONE', *, *, #1235, .T. ) ;
#3265 = CARTESIAN_POINT ( 'NONE',  ( 48.29320826166105718, 3.124015948182632396, -74.44818361136486828 ) ) ;
#3266 = CIRCLE ( 'NONE', #42, 2.000000000000000000 ) ;
#3267 = CARTESIAN_POINT ( 'NONE',  ( 42.32741711769122617, 23.66407884405294482, -96.33879758873271726 ) ) ;
#3268 = AXIS2_PLACEMENT_3D ( 'NONE', #1306, #7136, #2212 ) ;
#3269 = VERTEX_POINT ( 'NONE', #3952 ) ;
#3270 = ORIENTED_EDGE ( 'NONE', *, *, #9551, .F. ) ;
#3271 = EDGE_CURVE ( 'NONE', #6274, #5280, #5997, .T. ) ;
#3272 = VERTEX_POINT ( 'NONE', #5535 ) ;
#3273 = CARTESIAN_POINT ( 'NONE',  ( 0.000000000000000000, 25.00000000000000000, -17.99999999999998934 ) ) ;
#3274 = CARTESIAN_POINT ( 'NONE',  ( 70.00000000000000000, 0.000000000000000000, -89.81966011250104032 ) ) ;
#3275 = CARTESIAN_POINT ( 'NONE',  ( 53.07424558660039082, 5.840812740235415745, -70.90841802007186345 ) ) ;
#3276 = CARTESIAN_POINT ( 'NONE',  ( 59.21232727150069763, 32.94351168060634905, -101.7584847630541418 ) ) ;
#3277 = DIRECTION ( 'NONE',  ( 0.000000000000000000, -1.000000000000000000, 0.000000000000000000 ) ) ;
#3278 = VECTOR ( 'NONE', #4029, 1000.000000000000000 ) ;
#3279 = CARTESIAN_POINT ( 'NONE',  ( 16.38421651299826820, 34.69269675593017155, -94.31514076674943681 ) ) ;
#3280 = VERTEX_POINT ( 'NONE', #7177 ) ;
#3281 = LINE ( 'NONE', #7155, #3499 ) ;
#3282 = CARTESIAN_POINT ( 'NONE',  ( 5.000000000000000888, 20.00000000000000000, -87.99999999999998579 ) ) ;
#3283 = EDGE_LOOP ( 'NONE', ( #3779, #4325, #6911, #4630 ) ) ;
#3284 = AXIS2_PLACEMENT_3D ( 'NONE', #8096, #8199, #825 ) ;
#3285 = ORIENTED_EDGE ( 'NONE', *, *, #9745, .F. ) ;
#3286 = DIRECTION ( 'NONE',  ( 0.000000000000000000, 1.000000000000000000, -6.343782590056808474E-16 ) ) ;
#3287 = CARTESIAN_POINT ( 'NONE',  ( 53.11706543594933549, 5.451314060854914878, -72.74854151437057226 ) ) ;
#3288 = CARTESIAN_POINT ( 'NONE',  ( 73.28685242671306810, 32.20889288029873399, -92.99999999999998579 ) ) ;
#3289 = CARTESIAN_POINT ( 'NONE',  ( 33.27550580336513519, 6.173523911231952432, -77.49770309585501593 ) ) ;
#3290 = CIRCLE ( 'NONE', #9391, 2.000000000000010658 ) ;
#3291 = CARTESIAN_POINT ( 'NONE',  ( 11.68055310551324055, 32.20889288029874820, -101.8402765527565776 ) ) ;
#3292 = CARTESIAN_POINT ( 'NONE',  ( 52.04695349654686254, 27.00239178995543199, -94.53518517979235014 ) ) ;
#3293 = EDGE_CURVE ( 'NONE', #3582, #1311, #6412, .T. ) ;
#3294 = EDGE_CURVE ( 'NONE', #3123, #6203, #10418, .T. ) ;
#3295 = CARTESIAN_POINT ( 'NONE',  ( 49.38798327135908295, 23.85592838134992633, -93.39934258694938762 ) ) ;
#3296 = CARTESIAN_POINT ( 'NONE',  ( 56.99999999999999289, 39.59840425597531066, -99.99999999999998579 ) ) ;
#3297 = DIRECTION ( 'NONE',  ( 1.000000000000000000, 0.000000000000000000, 0.000000000000000000 ) ) ;
#3298 = CARTESIAN_POINT ( 'NONE',  ( 52.42909913416073664, 6.130124426303678042, -26.30018249614122183 ) ) ;
#3299 = EDGE_CURVE ( 'NONE', #3019, #5447, #5737, .T. ) ;
#3300 = CARTESIAN_POINT ( 'NONE',  ( 20.01057747580706803, 38.62820754902679710, -93.83522061408361026 ) ) ;
#3301 = CARTESIAN_POINT ( 'NONE',  ( 79.99999999999488409, 23.30378644204328253, -18.28879945612055380 ) ) ;
#3302 = CARTESIAN_POINT ( 'NONE',  ( 25.48841703295920880, 6.023912299615757249, -74.16616899187430079 ) ) ;
#3303 = EDGE_CURVE ( 'NONE', #8047, #10011, #3807, .T. ) ;
#3304 = ORIENTED_EDGE ( 'NONE', *, *, #3597, .F. ) ;
#3305 = CARTESIAN_POINT ( 'NONE',  ( 20.64087651048282979, 12.93024313141079595, -103.0242566547801601 ) ) ;
#3306 = CARTESIAN_POINT ( 'NONE',  ( 59.58006100999576660, 35.20889288030153352, -98.65927188532269554 ) ) ;
#3307 = CARTESIAN_POINT ( 'NONE',  ( 4.841836806330668708, 23.29453966196736303, -98.38686116866706755 ) ) ;
#3308 = CYLINDRICAL_SURFACE ( 'NONE', #6967, 3.000000000000002665 ) ;
#3309 = CARTESIAN_POINT ( 'NONE',  ( 59.99127066948725684, 38.66707593564881762, -93.85642472531488067 ) ) ;
#3310 = CARTESIAN_POINT ( 'NONE',  ( 25.00000000000000711, 11.00000000000000000, -56.49999999999998579 ) ) ;
#3311 = CARTESIAN_POINT ( 'NONE',  ( 80.00000000000645173, 15.25790170094977682, -85.28968947234557163 ) ) ;
#3312 = FACE_OUTER_BOUND ( 'NONE', #2085, .T. ) ;
#3313 = EDGE_CURVE ( 'NONE', #9411, #318, #5155, .T. ) ;
#3314 = ORIENTED_EDGE ( 'NONE', *, *, #10458, .T. ) ;
#3315 = CARTESIAN_POINT ( 'NONE',  ( 0.000000000000000000, 20.38971500486189470, -10.22479643173813990 ) ) ;
#3316 = ORIENTED_EDGE ( 'NONE', *, *, #9654, .T. ) ;
#3317 = LINE ( 'NONE', #6596, #1538 ) ;
#3318 = CARTESIAN_POINT ( 'NONE',  ( 38.57991480749360136, 23.54428792122456571, -96.32406201370210397 ) ) ;
#3319 = ORIENTED_EDGE ( 'NONE', *, *, #3046, .F. ) ;
#3320 = CIRCLE ( 'NONE', #2315, 2.999999999999999112 ) ;
#3321 = ORIENTED_EDGE ( 'NONE', *, *, #4735, .T. ) ;
#3322 = ORIENTED_EDGE ( 'NONE', *, *, #5591, .T. ) ;
#3323 = DIRECTION ( 'NONE',  ( 0.000000000000000000, 0.000000000000000000, 1.000000000000000000 ) ) ;
#3324 = FACE_OUTER_BOUND ( 'NONE', #3154, .T. ) ;
#3325 = CARTESIAN_POINT ( 'NONE',  ( 54.66725703593181862, 3.422073458651205602, -67.57898738773609182 ) ) ;
#3326 = LINE ( 'NONE', #4172, #9808 ) ;
#3327 = CARTESIAN_POINT ( 'NONE',  ( 22.00000000000000711, 3.583801512904335684, -65.00000000000000000 ) ) ;
#3328 = CARTESIAN_POINT ( 'NONE',  ( 20.61193640897232271, 34.51723692977435576, -93.07658321394272605 ) ) ;
#3329 = ORIENTED_EDGE ( 'NONE', *, *, #4287, .F. ) ;
#3330 = DIRECTION ( 'NONE',  ( 0.000000000000000000, -1.000000000000000000, 0.000000000000000000 ) ) ;
#3331 = EDGE_CURVE ( 'NONE', #303, #8195, #5897, .T. ) ;
#3332 = LINE ( 'NONE', #1846, #3210 ) ;
#3333 = ORIENTED_EDGE ( 'NONE', *, *, #2454, .F. ) ;
#3334 = EDGE_CURVE ( 'NONE', #7718, #7997, #10465, .T. ) ;
#3335 = ORIENTED_EDGE ( 'NONE', *, *, #2595, .T. ) ;
#3336 = CARTESIAN_POINT ( 'NONE',  ( 35.00000000000000000, 6.000000000000000000, -65.00000000000000000 ) ) ;
#3337 = B_SPLINE_CURVE_WITH_KNOTS ( 'NONE', 3,
 ( #4286, #1952, #292, #990, #138, #5185, #6767, #9109, #7565, #4969 ),
 .UNSPECIFIED., .F., .F.,
 ( 4, 2, 2, 2, 4 ),
 ( -2.407718555254225753E-05, 0.001403127737244233867, 0.002830332660041007167, 0.004257537582837781116, 0.005684742505634554632 ),
 .UNSPECIFIED. ) ;
#3338 = CARTESIAN_POINT ( 'NONE',  ( 57.96128980634919969, 8.639740209629087175, -104.3815735757167431 ) ) ;
#3339 = VECTOR ( 'NONE', #8868, 1000.000000000000000 ) ;
#3340 = CARTESIAN_POINT ( 'NONE',  ( 57.10537570181563893, 3.200466755217373560, -105.9369675653022114 ) ) ;
#3341 = CARTESIAN_POINT ( 'NONE',  ( 30.33588777241543610, 6.093313068923739806, -76.83639556937549742 ) ) ;
#3342 = DIRECTION ( 'NONE',  ( 1.000000000000000000, 0.000000000000000000, 1.156482317317871478E-16 ) ) ;
#3343 = CARTESIAN_POINT ( 'NONE',  ( 5.527864045000443483, 6.000000000000000000, -98.76393202250019954 ) ) ;
#3344 = CARTESIAN_POINT ( 'NONE',  ( 40.00000000000000000, 40.00000000000000000, -92.99999999999998579 ) ) ;
#3345 = CARTESIAN_POINT ( 'NONE',  ( 9.560790147786578430, 33.00000000000000000, -5.499999999999997335 ) ) ;
#3346 = LINE ( 'NONE', #4141, #7180 ) ;
#3347 = FACE_OUTER_BOUND ( 'NONE', #6283, .T. ) ;
#3348 = CARTESIAN_POINT ( 'NONE',  ( 18.56376994538144487, 34.52805875926860324, -102.6035996271930344 ) ) ;
#3349 = DIRECTION ( 'NONE',  ( 1.000000000000000000, 0.000000000000000000, 0.000000000000000000 ) ) ;
#3350 = DIRECTION ( 'NONE',  ( 0.000000000000000000, 0.000000000000000000, -1.000000000000000000 ) ) ;
#3351 = CARTESIAN_POINT ( 'NONE',  ( 54.30628394401209391, 27.91616265196666191, -92.62098650051493109 ) ) ;
#3352 = ORIENTED_EDGE ( 'NONE', *, *, #3331, .T. ) ;
#3353 = CYLINDRICAL_SURFACE ( 'NONE', #231, 5.000000000000004441 ) ;
#3354 = CARTESIAN_POINT ( 'NONE',  ( 62.41755566226867558, 35.20889288029872688, -101.4371202026159864 ) ) ;
#3355 = CARTESIAN_POINT ( 'NONE',  ( 4.214078526339421593, 22.29224584008414922, -97.97741192693931112 ) ) ;
#3356 = EDGE_CURVE ( 'NONE', #7140, #608, #3008, .T. ) ;
#3357 = VERTEX_POINT ( 'NONE', #6637 ) ;
#3358 = FACE_OUTER_BOUND ( 'NONE', #1514, .T. ) ;
#3359 = CARTESIAN_POINT ( 'NONE',  ( 59.19214353052300481, 33.34552223743966692, -93.01363480390426730 ) ) ;
#3360 = VECTOR ( 'NONE', #4583, 1000.000000000000000 ) ;
#3361 = AXIS2_PLACEMENT_3D ( 'NONE', #10494, #3231, #9217 ) ;
#3362 = DIRECTION ( 'NONE',  ( -0.000000000000000000, 1.000000000000000000, -0.000000000000000000 ) ) ;
#3363 = CARTESIAN_POINT ( 'NONE',  ( 74.48066173654079591, 37.50000000000000000, -12.49999999999999645 ) ) ;
#3364 = ORIENTED_EDGE ( 'NONE', *, *, #8660, .F. ) ;
#3365 = CARTESIAN_POINT ( 'NONE',  ( 2.445475160091575617, 20.27443371754353763, -90.80435196955815513 ) ) ;
#3366 = ORIENTED_EDGE ( 'NONE', *, *, #7091, .T. ) ;
#3367 = CYLINDRICAL_SURFACE ( 'NONE', #10344, 2.000000000000001776 ) ;
#3368 = VECTOR ( 'NONE', #806, 1000.000000000000000 ) ;
#3369 = CARTESIAN_POINT ( 'NONE',  ( 43.81384638960735600, 23.94656646513390541, -96.37081203306665600 ) ) ;
#3370 = AXIS2_PLACEMENT_3D ( 'NONE', #4403, #7631, #4508 ) ;
#3371 = AXIS2_PLACEMENT_3D ( 'NONE', #8695, #622, #10330 ) ;
#3372 = ORIENTED_EDGE ( 'NONE', *, *, #6532, .F. ) ;
#3373 = ORIENTED_EDGE ( 'NONE', *, *, #10130, .T. ) ;
#3374 = EDGE_CURVE ( 'NONE', #607, #8762, #9049, .T. ) ;
#3375 = VERTEX_POINT ( 'NONE', #2613 ) ;
#3376 = CARTESIAN_POINT ( 'NONE',  ( 38.50000000000000000, 4.000000000000000000, -23.00000000000000000 ) ) ;
#3377 = CARTESIAN_POINT ( 'NONE',  ( 54.84638037927963694, 6.000000000000000000, -74.70852709845328832 ) ) ;
#3378 = CARTESIAN_POINT ( 'NONE',  ( 80.00000000000000000, 16.16865430292913430, -89.81966011250104032 ) ) ;
#3379 = DIRECTION ( 'NONE',  ( 0.000000000000000000, 0.000000000000000000, 1.000000000000000000 ) ) ;
#3380 = LINE ( 'NONE', #4021, #3236 ) ;
#3381 = CIRCLE ( 'NONE', #6089, 1.999999999999996669 ) ;
#3382 = CARTESIAN_POINT ( 'NONE',  ( 20.43228595838811046, 32.49677649089684905, -92.99999999999998579 ) ) ;
#3383 = ORIENTED_EDGE ( 'NONE', *, *, #3955, .F. ) ;
#3384 = CARTESIAN_POINT ( 'NONE',  ( 47.58626998647223161, 3.421214742365691563, -23.33467486290173554 ) ) ;
#3385 = LINE ( 'NONE', #1955, #2871 ) ;
#3386 = ORIENTED_EDGE ( 'NONE', *, *, #931, .T. ) ;
#3387 = ORIENTED_EDGE ( 'NONE', *, *, #892, .F. ) ;
#3388 = CYLINDRICAL_SURFACE ( 'NONE', #4431, 10.00000000000000178 ) ;
#3389 = CARTESIAN_POINT ( 'NONE',  ( 58.78772688350399278, 6.234811233720598089, -105.7283449386604559 ) ) ;
#3390 = EDGE_CURVE ( 'NONE', #4291, #5652, #8443, .T. ) ;
#3391 = CARTESIAN_POINT ( 'NONE',  ( 0.08673329702082792358, 16.66374699169288931, -91.17553100590397719 ) ) ;
#3392 = EDGE_CURVE ( 'NONE', #4160, #1735, #1091, .T. ) ;
#3393 = CARTESIAN_POINT ( 'NONE',  ( 79.97981384623969348, 16.40295761712902234, -90.54178259520584504 ) ) ;
#3394 = ORIENTED_EDGE ( 'NONE', *, *, #2234, .F. ) ;
#3395 = AXIS2_PLACEMENT_3D ( 'NONE', #6354, #3873, #5460 ) ;
#3396 = CARTESIAN_POINT ( 'NONE',  ( 80.00000000000000000, 13.93810168523617676, -49.78999999999998494 ) ) ;
#3397 = DIRECTION ( 'NONE',  ( -0.000000000000000000, -0.000000000000000000, 1.000000000000000000 ) ) ;
#3398 = DIRECTION ( 'NONE',  ( 0.000000000000000000, 0.000000000000000000, 1.000000000000000000 ) ) ;
#3399 = DIRECTION ( 'NONE',  ( 0.000000000000000000, -0.000000000000000000, -1.000000000000000000 ) ) ;
#3400 = DIRECTION ( 'NONE',  ( -0.000000000000000000, 1.000000000000000000, -0.000000000000000000 ) ) ;
#3401 = VECTOR ( 'NONE', #1862, 1000.000000000000000 ) ;
#3402 = EDGE_CURVE ( 'NONE', #5434, #243, #9975, .T. ) ;
#3403 = CARTESIAN_POINT ( 'NONE',  ( 56.82661697885287566, 6.344437313415875579, -31.35975386575404045 ) ) ;
#3404 = AXIS2_PLACEMENT_3D ( 'NONE', #8408, #1248, #6649 ) ;
#3405 = CARTESIAN_POINT ( 'NONE',  ( 18.99831864574883156, 34.35053056698921381, -102.4852227380375922 ) ) ;
#3406 = CARTESIAN_POINT ( 'NONE',  ( 72.78199210170610911, 21.89634595302224795, -19.07890242295330196 ) ) ;
#3407 = CARTESIAN_POINT ( 'NONE',  ( 36.09891838875834935, 23.96666984057926442, -96.37294702069563357 ) ) ;
#3408 = CARTESIAN_POINT ( 'NONE',  ( 55.95246800288830968, 31.31144296666053251, -93.62443793786860624 ) ) ;
#3409 = VECTOR ( 'NONE', #1415, 1000.000000000000000 ) ;
#3410 = FACE_OUTER_BOUND ( 'NONE', #6882, .T. ) ;
#3411 = CARTESIAN_POINT ( 'NONE',  ( 60.00000000000000000, 35.20889288029872688, -97.00344160168421581 ) ) ;
#3412 = DIRECTION ( 'NONE',  ( -1.000000000000000000, -0.000000000000000000, -0.000000000000000000 ) ) ;
#3413 = DIRECTION ( 'NONE',  ( -1.269309860470834477E-16, 0.000000000000000000, -1.000000000000000000 ) ) ;
#3414 = CARTESIAN_POINT ( 'NONE',  ( 61.29585853545965790, 3.959026238758761806, -105.0853620004858442 ) ) ;
#3415 = PLANE ( 'NONE',  #2093 ) ;
#3416 = CARTESIAN_POINT ( 'NONE',  ( 0.06458437179721794597, 15.85837359270546010, -86.07608552562409443 ) ) ;
#3417 = DIRECTION ( 'NONE',  ( 1.000000000000000000, 0.000000000000000000, 0.000000000000000000 ) ) ;
#3418 = ORIENTED_EDGE ( 'NONE', *, *, #9763, .T. ) ;
#3419 = DIRECTION ( 'NONE',  ( 0.000000000000000000, 0.000000000000000000, 1.000000000000000000 ) ) ;
#3420 = ORIENTED_EDGE ( 'NONE', *, *, #3597, .T. ) ;
#3421 = CYLINDRICAL_SURFACE ( 'NONE', #8658, 25.00000000000000000 ) ;
#3422 = DIRECTION ( 'NONE',  ( 1.000000000000000000, 0.000000000000000000, 0.000000000000000000 ) ) ;
#3423 = ORIENTED_EDGE ( 'NONE', *, *, #4227, .F. ) ;
#3424 = ORIENTED_EDGE ( 'NONE', *, *, #251, .T. ) ;
#3425 = EDGE_CURVE ( 'NONE', #5754, #2132, #8229, .T. ) ;
#3426 = ORIENTED_EDGE ( 'NONE', *, *, #4767, .F. ) ;
#3427 = LINE ( 'NONE', #9842, #4293 ) ;
#3428 = CARTESIAN_POINT ( 'NONE',  ( 74.89408011837248580, 23.88299214190969622, -98.54078648744010138 ) ) ;
#3429 = LINE ( 'NONE', #3803, #10003 ) ;
#3430 = DIRECTION ( 'NONE',  ( 0.8944271909999167436, 0.000000000000000000, -0.4472135954999558738 ) ) ;
#3431 = CARTESIAN_POINT ( 'NONE',  ( 0.000000000000000000, 13.93810168523617676, -49.78999999999998494 ) ) ;
#3432 = EDGE_CURVE ( 'NONE', #7123, #1245, #1181, .T. ) ;
#3433 = CARTESIAN_POINT ( 'NONE',  ( 25.31453971660065250, 5.591614731737942989, -30.47952898911161768 ) ) ;
#3434 = ORIENTED_EDGE ( 'NONE', *, *, #647, .T. ) ;
#3435 = CARTESIAN_POINT ( 'NONE',  ( 33.49999999999999289, 7.000000000000000000, -23.00000000000000000 ) ) ;
#3436 = DIRECTION ( 'NONE',  ( 0.000000000000000000, 0.000000000000000000, -1.000000000000000000 ) ) ;
#3437 = ORIENTED_EDGE ( 'NONE', *, *, #4637, .F. ) ;
#3438 = ORIENTED_EDGE ( 'NONE', *, *, #2711, .T. ) ;
#3439 = CARTESIAN_POINT ( 'NONE',  ( 31.49999999999999289, 10.00000000000000000, 0.000000000000000000 ) ) ;
#3440 = AXIS2_PLACEMENT_3D ( 'NONE', #3815, #3078, #6989 ) ;
#3441 = CARTESIAN_POINT ( 'NONE',  ( 52.23806266128165277, 3.426105021230119618, -71.93667533549997017 ) ) ;
#3442 = LINE ( 'NONE', #201, #5702 ) ;
#3443 = CARTESIAN_POINT ( 'NONE',  ( 41.50000000000000000, 11.00000000000000355, -17.99999999999998934 ) ) ;
#3444 = EDGE_LOOP ( 'NONE', ( #6285, #3017, #9593, #7664, #2598 ) ) ;
#3445 = CARTESIAN_POINT ( 'NONE',  ( 60.70625197495708392, 35.19873509791897703, -102.5728931855184385 ) ) ;
#3446 = CARTESIAN_POINT ( 'NONE',  ( 0.000000000000000000, 2.998097986176846419, -56.49999999999997868 ) ) ;
#3447 = VECTOR ( 'NONE', #2326, 1000.000000000000000 ) ;
#3448 = DIRECTION ( 'NONE',  ( 0.000000000000000000, 0.000000000000000000, -1.000000000000000000 ) ) ;
#3449 = B_SPLINE_CURVE_WITH_KNOTS ( 'NONE', 3,
 ( #5919, #6028, #9268, #5077, #244, #3487, #6714, #1900, #565, #10163, #8532, #6984 ),
 .UNSPECIFIED., .F., .F.,
 ( 4, 2, 2, 2, 2, 4 ),
 ( 0.000000000000000000, 0.002455197850691813975, 0.004910395701383627950, 0.007365593552075441926, 0.008593192477421353684, 0.009820791402767264575 ),
 .UNSPECIFIED. ) ;
#3450 = CARTESIAN_POINT ( 'NONE',  ( 22.50915150218106930, 14.04354036565340103, -101.9199122701260478 ) ) ;
#3451 = ADVANCED_FACE ( 'NONE', ( #9819 ), #5210, .F. ) ;
#3452 = CARTESIAN_POINT ( 'NONE',  ( 59.99999999999999289, 20.00000000000000000, -22.99999999999999289 ) ) ;
#3453 = ADVANCED_FACE ( 'NONE', ( #110 ), #3353, .T. ) ;
#3454 = CARTESIAN_POINT ( 'NONE',  ( 60.00000000000000000, 39.20686728831017120, -97.00266918613887412 ) ) ;
#3455 = AXIS2_PLACEMENT_3D ( 'NONE', #5358, #6361, #8765 ) ;
#3456 = CARTESIAN_POINT ( 'NONE',  ( 56.19952042072771548, 8.178134764618409491, -104.6416348511933734 ) ) ;
#3457 = CARTESIAN_POINT ( 'NONE',  ( 74.72247922772397999, 24.58563558873323274, -98.63432617885682419 ) ) ;
#3458 = VECTOR ( 'NONE', #3242, 999.9999999999998863 ) ;
#3459 = AXIS2_PLACEMENT_3D ( 'NONE', #9146, #3419, #10044 ) ;
#3460 = CARTESIAN_POINT ( 'NONE',  ( 32.37993343567901405, 25.34495663574484681, -96.46404577455450635 ) ) ;
#3461 = ORIENTED_EDGE ( 'NONE', *, *, #743, .F. ) ;
#3462 = DIRECTION ( 'NONE',  ( 0.000000000000000000, -1.000000000000000000, 0.000000000000000000 ) ) ;
#3463 = DIRECTION ( 'NONE',  ( -0.000000000000000000, -0.000000000000000000, 1.000000000000000000 ) ) ;
#3464 = CARTESIAN_POINT ( 'NONE',  ( 56.72702070275406783, 18.15281299115921598, -100.7926807891649901 ) ) ;
#3465 = DIRECTION ( 'NONE',  ( 0.000000000000000000, 0.000000000000000000, 1.000000000000000000 ) ) ;
#3466 = CARTESIAN_POINT ( 'NONE',  ( 52.88528921587037246, 6.001067270278237942, -75.29582441766451950 ) ) ;
#3467 = CARTESIAN_POINT ( 'NONE',  ( 20.82484436367829161, 9.715569835287524825, -103.9347077769669028 ) ) ;
#3468 = CARTESIAN_POINT ( 'NONE',  ( 59.56771404161554528, 32.49677649089637299, -92.99999999999998579 ) ) ;
#3469 = CARTESIAN_POINT ( 'NONE',  ( 20.45871942477971928, 39.16374959852156934, -98.63616508489781154 ) ) ;
#3470 = ORIENTED_EDGE ( 'NONE', *, *, #9976, .T. ) ;
#3471 = CYLINDRICAL_SURFACE ( 'NONE', #6847, 25.00000000000000000 ) ;
#3472 = ORIENTED_EDGE ( 'NONE', *, *, #4803, .T. ) ;
#3473 = B_SPLINE_CURVE_WITH_KNOTS ( 'NONE', 3,
 ( #5799, #9042, #1772, #5002, #7436, #170, #3416, #6643, #9881, #1023, #9408, #10256 ),
 .UNSPECIFIED., .F., .F.,
 ( 4, 2, 2, 2, 2, 4 ),
 ( 3.878959614448864246E-18, 0.001419495556786268351, 0.002838991113572532799, 0.004258486670358796813, 0.004968234448751929037, 0.005677982227145061261 ),
 .UNSPECIFIED. ) ;
#3474 = CARTESIAN_POINT ( 'NONE',  ( 7.540064205622889482, 13.00000000000000178, -8.999999999999996447 ) ) ;
#3475 = ORIENTED_EDGE ( 'NONE', *, *, #735, .T. ) ;
#3476 = VERTEX_POINT ( 'NONE', #9134 ) ;
#3477 = EDGE_LOOP ( 'NONE', ( #469, #4395 ) ) ;
#3478 = DIRECTION ( 'NONE',  ( 1.927470528863118556E-16, 0.000000000000000000, 1.000000000000000000 ) ) ;
#3479 = CARTESIAN_POINT ( 'NONE',  ( 16.00000000000000000, 32.20889288029874109, -95.99999999999998579 ) ) ;
#3480 = FACE_OUTER_BOUND ( 'NONE', #8298, .T. ) ;
#3481 = CARTESIAN_POINT ( 'NONE',  ( 26.75333083386217936, 26.90731971994174287, -92.82754063552718549 ) ) ;
#3482 = CARTESIAN_POINT ( 'NONE',  ( 23.00000000000000000, 39.59840425597525382, -96.99999999999998579 ) ) ;
#3483 = ADVANCED_FACE ( 'NONE', ( #5791 ), #9033, .F. ) ;
#3484 = CARTESIAN_POINT ( 'NONE',  ( 54.50575694230465018, 6.023955014753867410, -74.07141807610024387 ) ) ;
#3485 = VERTEX_POINT ( 'NONE', #1075 ) ;
#3486 = VECTOR ( 'NONE', #9213, 1000.000000000000000 ) ;
#3487 = CARTESIAN_POINT ( 'NONE',  ( 29.33957691885679253, 6.114498855021263779, -21.91614105153044179 ) ) ;
#3488 = DIRECTION ( 'NONE',  ( -1.269309860470834477E-16, 0.000000000000000000, -1.000000000000000000 ) ) ;
#3489 = CARTESIAN_POINT ( 'NONE',  ( 28.98010160170592897, 6.046891944064477720, -76.33421715821035036 ) ) ;
#3490 = ORIENTED_EDGE ( 'NONE', *, *, #7276, .F. ) ;
#3491 = ADVANCED_FACE ( 'NONE', ( #1765 ), #4994, .F. ) ;
#3492 = VERTEX_POINT ( 'NONE', #319 ) ;
#3493 = DIRECTION ( 'NONE',  ( -1.269309860470834477E-16, 0.000000000000000000, -1.000000000000000000 ) ) ;
#3494 = DIRECTION ( 'NONE',  ( 0.000000000000000000, 1.000000000000000000, -0.000000000000000000 ) ) ;
#3495 = CARTESIAN_POINT ( 'NONE',  ( 55.00000000000000711, 14.99999999999993427, -84.38083151964677597 ) ) ;
#3496 = EDGE_CURVE ( 'NONE', #7009, #9446, #3565, .T. ) ;
#3497 = DIRECTION ( 'NONE',  ( 0.000000000000000000, 1.000000000000000000, -0.000000000000000000 ) ) ;
#3498 = ORIENTED_EDGE ( 'NONE', *, *, #6808, .T. ) ;
#3499 = VECTOR ( 'NONE', #4776, 1000.000000000000000 ) ;
#3500 = CYLINDRICAL_SURFACE ( 'NONE', #2799, 2.000000000000001776 ) ;
#3501 = CARTESIAN_POINT ( 'NONE',  ( 1.275662809776720641, 18.35196283515328730, -89.26312296991223150 ) ) ;
#3502 = CARTESIAN_POINT ( 'NONE',  ( 78.68332708037088707, 18.86764420127009600, -94.82050806473063176 ) ) ;
#3503 = CARTESIAN_POINT ( 'NONE',  ( 32.13514974087011922, 23.39334649878491135, -93.04946640904421429 ) ) ;
#3504 = CARTESIAN_POINT ( 'NONE',  ( 70.00000000000000000, 16.00000000000000000, -41.59999999999998721 ) ) ;
#3505 = ADVANCED_FACE ( 'NONE', ( #160, #3410 ), #218, .F. ) ;
#3506 = DIRECTION ( 'NONE',  ( -1.000000000000000000, -0.000000000000000000, -0.000000000000000000 ) ) ;
#3507 = LINE ( 'NONE', #4988, #6610 ) ;
#3508 = CARTESIAN_POINT ( 'NONE',  ( 72.38511402193648792, 22.24444776309640304, -18.82573707196893764 ) ) ;
#3509 = DIRECTION ( 'NONE',  ( -1.000000000000000000, 0.000000000000000000, -0.000000000000000000 ) ) ;
#3510 = CARTESIAN_POINT ( 'NONE',  ( 33.23678838663234814, 6.340948970779915150, -21.18146919785118953 ) ) ;
#3511 = ORIENTED_EDGE ( 'NONE', *, *, #7507, .T. ) ;
#3512 = CARTESIAN_POINT ( 'NONE',  ( 21.05682081548780360, 9.353578577710884190, -104.0728838481486918 ) ) ;
#3513 = CARTESIAN_POINT ( 'NONE',  ( 71.15783182779948390, 23.92045991428973650, -18.11792020368278244 ) ) ;
#3514 = CARTESIAN_POINT ( 'NONE',  ( 56.34233159823251924, 22.54832730439472144, -100.1003178729985734 ) ) ;
#3515 = CARTESIAN_POINT ( 'NONE',  ( 7.540064205622889482, 33.00000000000000000, -8.999999999999996447 ) ) ;
#3516 = DIRECTION ( 'NONE',  ( 0.000000000000000000, 1.000000000000000000, 0.000000000000000000 ) ) ;
#3517 = DIRECTION ( 'NONE',  ( -1.000000000000000000, -0.000000000000000000, -0.000000000000000000 ) ) ;
#3518 = DIRECTION ( 'NONE',  ( 0.000000000000000000, 0.000000000000000000, -1.000000000000000000 ) ) ;
#3519 = CARTESIAN_POINT ( 'NONE',  ( 59.92315669716070659, 38.00443525745495066, -93.61373235781908875 ) ) ;
#3520 = CARTESIAN_POINT ( 'NONE',  ( 20.25219457626985786, 36.74192806826081181, -93.32083098623083117 ) ) ;
#3521 = ADVANCED_FACE ( 'NONE', ( #9926 ), #2662, .T. ) ;
#3522 = ORIENTED_EDGE ( 'NONE', *, *, #972, .F. ) ;
#3523 = EDGE_CURVE ( 'NONE', #8619, #6869, #4129, .T. ) ;
#3524 = CARTESIAN_POINT ( 'NONE',  ( 55.00000000000000000, 0.000000000000000000, -65.00000000000000000 ) ) ;
#3525 = ORIENTED_EDGE ( 'NONE', *, *, #4951, .T. ) ;
#3526 = DIRECTION ( 'NONE',  ( -0.000000000000000000, 1.000000000000000000, -0.000000000000000000 ) ) ;
#3527 = VERTEX_POINT ( 'NONE', #3725 ) ;
#3528 = ORIENTED_EDGE ( 'NONE', *, *, #9136, .T. ) ;
#3529 = ORIENTED_EDGE ( 'NONE', *, *, #958, .F. ) ;
#3530 = FACE_OUTER_BOUND ( 'NONE', #392, .T. ) ;
#3531 = CARTESIAN_POINT ( 'NONE',  ( 25.00000000000000000, 6.000000000000000000, -75.00000000000000000 ) ) ;
#3532 = EDGE_CURVE ( 'NONE', #4604, #9149, #2488, .T. ) ;
#3533 = LINE ( 'NONE', #9056, #6620 ) ;
#3534 = CARTESIAN_POINT ( 'NONE',  ( 24.69030725229418621, 28.94947344224997110, -92.35614554440154222 ) ) ;
#3535 = CARTESIAN_POINT ( 'NONE',  ( 74.48066173654079591, 33.00000000000000000, -12.49999999999999645 ) ) ;
#3536 = CARTESIAN_POINT ( 'NONE',  ( 64.00000000000000000, 35.20889288029873399, -92.99999999999998579 ) ) ;
#3537 = ORIENTED_EDGE ( 'NONE', *, *, #7998, .T. ) ;
#3538 = VECTOR ( 'NONE', #207, 1000.000000000000000 ) ;
#3539 = CARTESIAN_POINT ( 'NONE',  ( 51.08223455693232751, 3.002095891887775814, -25.05548019233786405 ) ) ;
#3540 = CARTESIAN_POINT ( 'NONE',  ( 41.53762749470932647, 22.57386808790018051, -94.32366912747288268 ) ) ;
#3541 = CARTESIAN_POINT ( 'NONE',  ( 30.62665845005638232, 6.103275443607121709, -76.92899344537860884 ) ) ;
#3542 = ORIENTED_EDGE ( 'NONE', *, *, #3586, .F. ) ;
#3543 = ORIENTED_EDGE ( 'NONE', *, *, #6427, .F. ) ;
#3544 = CARTESIAN_POINT ( 'NONE',  ( 73.28685242671306810, 25.00000000000000000, -92.99999999999998579 ) ) ;
#3545 = CIRCLE ( 'NONE', #2534, 5.000000000000000000 ) ;
#3546 = LINE ( 'NONE', #6246, #4300 ) ;
#3547 = DIRECTION ( 'NONE',  ( 0.000000000000000000, 0.000000000000000000, -1.000000000000000000 ) ) ;
#3548 = CYLINDRICAL_SURFACE ( 'NONE', #7731, 3.000000000000002665 ) ;
#3549 = DIRECTION ( 'NONE',  ( -1.000000000000000000, -0.000000000000000000, -0.000000000000000000 ) ) ;
#3550 = ORIENTED_EDGE ( 'NONE', *, *, #9683, .F. ) ;
#3551 = CARTESIAN_POINT ( 'NONE',  ( 15.00000000000000888, 15.00000000000000000, -18.00000000000000000 ) ) ;
#3552 = DIRECTION ( 'NONE',  ( -0.000000000000000000, 1.000000000000000000, -0.000000000000000000 ) ) ;
#3554 = DIRECTION ( 'NONE',  ( -0.000000000000000000, 1.261617073437678048E-15, 1.000000000000000000 ) ) ;
#3553 = CIRCLE ( 'NONE', #9645, 3.000000000000000000 ) ;
#3555 = CARTESIAN_POINT ( 'NONE',  ( 31.13065862203983158, 24.71970278057811754, -94.44133706079576029 ) ) ;
#3556 = LINE ( 'NONE', #3452, #1553 ) ;
#3557 = EDGE_CURVE ( 'NONE', #10011, #8047, #2609, .T. ) ;
#3558 = DIRECTION ( 'NONE',  ( 1.000000000000000000, 0.000000000000000000, 0.000000000000000000 ) ) ;
#3559 = CARTESIAN_POINT ( 'NONE',  ( 19.79309203405971473, 33.87393476884893317, -102.2118682819406814 ) ) ;
#3560 = CARTESIAN_POINT ( 'NONE',  ( 72.25815693613186852, 22.36389223510956725, -18.75135264300714866 ) ) ;
#3561 = CIRCLE ( 'NONE', #5931, 3.600000000000005862 ) ;
#3562 = SURFACE_STYLE_FILL_AREA ( #5942 ) ;
#3563 = CYLINDRICAL_SURFACE ( 'NONE', #8277, 20.00000000000000355 ) ;
#3564 = ORIENTED_EDGE ( 'NONE', *, *, #7467, .F. ) ;
#3565 = LINE ( 'NONE', #9873, #3628 ) ;
#3566 = ADVANCED_FACE ( 'NONE', ( #538 ), #3780, .F. ) ;
#3567 = CARTESIAN_POINT ( 'NONE',  ( 71.45815058076233584, 23.29310451301204310, -18.29938518738602227 ) ) ;
#3568 = CARTESIAN_POINT ( 'NONE',  ( 54.08360623171266468, 17.92196629219401061, -100.8492776850896320 ) ) ;
#3569 = AXIS2_PLACEMENT_3D ( 'NONE', #7296, #131, #6505 ) ;
#3570 = AXIS2_PLACEMENT_3D ( 'NONE', #8392, #4251, #7479 ) ;
#3571 = DIRECTION ( 'NONE',  ( 0.000000000000000000, -1.000000000000000000, 0.000000000000000000 ) ) ;
#3572 = VECTOR ( 'NONE', #6972, 1000.000000000000000 ) ;
#3573 = CARTESIAN_POINT ( 'NONE',  ( 0.000000000000000000, 3.000000000000000000, -49.78999999999997783 ) ) ;
#3574 = CARTESIAN_POINT ( 'NONE',  ( 49.37334154994206870, 6.103275443607137696, -76.92899344537875095 ) ) ;
#3575 = CARTESIAN_POINT ( 'NONE',  ( 16.80254770656786079, 12.01895889588581312, -104.4012738532815376 ) ) ;
#3576 = CARTESIAN_POINT ( 'NONE',  ( 60.58129709819690589, 35.28372353932974193, -95.19014636073104896 ) ) ;
#3577 = AXIS2_PLACEMENT_3D ( 'NONE', #2057, #5384, #8626 ) ;
#3578 = CARTESIAN_POINT ( 'NONE',  ( 46.50000000000000711, 13.85978459085337988, -18.00000000000000000 ) ) ;
#3579 = VECTOR ( 'NONE', #1008, 1000.000000000000000 ) ;
#3580 = ORIENTED_EDGE ( 'NONE', *, *, #6697, .F. ) ;
#3581 = LINE ( 'NONE', #4586, #4818 ) ;
#3582 = VERTEX_POINT ( 'NONE', #5473 ) ;
#3583 = CARTESIAN_POINT ( 'NONE',  ( 68.41848391004972996, 37.50000000000000000, -8.999999999999998224 ) ) ;
#3584 = EDGE_LOOP ( 'NONE', ( #963, #7818, #8796, #9310 ) ) ;
#3585 = ORIENTED_EDGE ( 'NONE', *, *, #1711, .F. ) ;
#3586 = EDGE_CURVE ( 'NONE', #4015, #8195, #2873, .T. ) ;
#3587 = VERTEX_POINT ( 'NONE', #6052 ) ;
#3588 = CARTESIAN_POINT ( 'NONE',  ( 0.000000000000000000, 16.46056970172418232, -15.18612121612334320 ) ) ;
#3589 = EDGE_CURVE ( 'NONE', #8029, #5878, #8885, .T. ) ;
#3590 = CARTESIAN_POINT ( 'NONE',  ( 35.00000000000000000, 3.215390309173477235, -75.00000000000000000 ) ) ;
#3591 = CARTESIAN_POINT ( 'NONE',  ( 63.86380519844097847, 35.20889288029871977, -98.59718858055028079 ) ) ;
#3592 = CARTESIAN_POINT ( 'NONE',  ( 25.35125401838875803, 28.25903101533592476, -92.54049002087005249 ) ) ;
#3593 = CARTESIAN_POINT ( 'NONE',  ( 70.00000000000000000, 20.00000000000000000, -76.69458206002569511 ) ) ;
#3594 = CARTESIAN_POINT ( 'NONE',  ( 26.40505222614734748, 3.070260463732029432, -27.84340586708673371 ) ) ;
#3595 = VERTEX_POINT ( 'NONE', #1396 ) ;
#3596 = DIRECTION ( 'NONE',  ( 0.000000000000000000, -0.5428495698522274315, -0.8398299497584328366 ) ) ;
#3597 = EDGE_CURVE ( 'NONE', #6891, #133, #2140, .T. ) ;
#3598 = CARTESIAN_POINT ( 'NONE',  ( 50.87873357164085064, 6.051752865435608086, -76.39555255572801684 ) ) ;
#3599 = CARTESIAN_POINT ( 'NONE',  ( 60.00000000000000000, 13.93810168523617676, -99.99999999999998579 ) ) ;
#3600 = EDGE_LOOP ( 'NONE', ( #9011, #10162, #3529, #3522, #494, #9483, #3564 ) ) ;
#3601 = ORIENTED_EDGE ( 'NONE', *, *, #9706, .T. ) ;
#3602 = CARTESIAN_POINT ( 'NONE',  ( 25.31728914448017420, 3.429012653359059026, -67.51924701085022207 ) ) ;
#3603 = CARTESIAN_POINT ( 'NONE',  ( 6.996222681457221704, 21.71537729788154181, -19.23021607611665118 ) ) ;
#3604 = PLANE ( 'NONE',  #4901 ) ;
#3605 = DIRECTION ( 'NONE',  ( -8.462065736472231082E-17, -8.673617379883967433E-16, 1.000000000000000000 ) ) ;
#3606 = DIRECTION ( 'NONE',  ( 0.000000000000000000, -0.000000000000000000, 1.000000000000000000 ) ) ;
#3607 = ORIENTED_EDGE ( 'NONE', *, *, #5755, .F. ) ;
#3608 = CARTESIAN_POINT ( 'NONE',  ( 58.78851283834080022, 35.20146610692648181, -103.4968578957934824 ) ) ;
#3609 = CARTESIAN_POINT ( 'NONE',  ( -0.8768493321386127137, 15.24914138958293641, -88.59329779551084982 ) ) ;
#3610 = DIRECTION ( 'NONE',  ( 0.000000000000000000, 0.000000000000000000, -1.000000000000000000 ) ) ;
#3611 = VECTOR ( 'NONE', #5743, 1000.000000000000000 ) ;
#3612 = CARTESIAN_POINT ( 'NONE',  ( 18.50203771874611647, 18.57162988329330844, -87.86844323269608026 ) ) ;
#3613 = FACE_OUTER_BOUND ( 'NONE', #1028, .T. ) ;
#3614 = CARTESIAN_POINT ( 'NONE',  ( 74.21638603762247044, 20.71529914337760658, -20.42072059280853225 ) ) ;
#3615 = CARTESIAN_POINT ( 'NONE',  ( 42.17692950724893564, 22.01021736937636319, -92.88969835657420049 ) ) ;
#3616 = CARTESIAN_POINT ( 'NONE',  ( 25.00000000000000000, 0.000000000000000000, -75.00000000000000000 ) ) ;
#3617 = AXIS2_PLACEMENT_3D ( 'NONE', #3868, #678, #7734 ) ;
#3618 = VERTEX_POINT ( 'NONE', #2032 ) ;
#3619 = EDGE_CURVE ( 'NONE', #5261, #1251, #7287, .T. ) ;
#3620 = ADVANCED_FACE ( 'NONE', ( #4834 ), #9702, .F. ) ;
#3621 = DIRECTION ( 'NONE',  ( -0.000000000000000000, 1.000000000000000000, -0.000000000000000000 ) ) ;
#3622 = CARTESIAN_POINT ( 'NONE',  ( 71.00000000000001421, 25.00000000000000000, -17.99999999999998934 ) ) ;
#3623 = DIRECTION ( 'NONE',  ( 0.000000000000000000, 1.000000000000000000, 0.000000000000000000 ) ) ;
#3624 = CARTESIAN_POINT ( 'NONE',  ( 70.00000000000000000, 16.00000000000000000, -37.99999999999998579 ) ) ;
#3625 = CARTESIAN_POINT ( 'NONE',  ( 27.70465149660998705, 3.821993986565727308, -71.98603472743221232 ) ) ;
#3626 = AXIS2_PLACEMENT_3D ( 'NONE', #9550, #1390, #6409 ) ;
#3627 = EDGE_CURVE ( 'NONE', #3090, #7804, #5723, .T. ) ;
#3628 = VECTOR ( 'NONE', #7427, 1000.000000000000000 ) ;
#3629 = CARTESIAN_POINT ( 'NONE',  ( 80.00000000000000000, 15.00000000000000000, -84.38083151964681861 ) ) ;
#3630 = DIRECTION ( 'NONE',  ( 0.000000000000000000, 0.000000000000000000, 1.000000000000000000 ) ) ;
#3631 = CARTESIAN_POINT ( 'NONE',  ( 0.000000000000000000, 10.00000000000000000, -18.10102051443363180 ) ) ;
#3632 = DIRECTION ( 'NONE',  ( -1.000000000000000000, -3.469446951953612217E-16, 0.000000000000000000 ) ) ;
#3633 = ORIENTED_EDGE ( 'NONE', *, *, #4177, .T. ) ;
#3634 = FACE_OUTER_BOUND ( 'NONE', #618, .T. ) ;
#3635 = VERTEX_POINT ( 'NONE', #3191 ) ;
#3636 = CIRCLE ( 'NONE', #6670, 5.000000000000000888 ) ;
#3637 = PLANE ( 'NONE',  #7634 ) ;
#3638 = ORIENTED_EDGE ( 'NONE', *, *, #3402, .F. ) ;
#3639 = ORIENTED_EDGE ( 'NONE', *, *, #3206, .T. ) ;
#3640 = ORIENTED_EDGE ( 'NONE', *, *, #9076, .F. ) ;
#3641 = DIRECTION ( 'NONE',  ( 0.000000000000000000, 0.000000000000000000, -1.000000000000000000 ) ) ;
#3642 = EDGE_CURVE ( 'NONE', #623, #690, #5154, .T. ) ;
#3643 = CARTESIAN_POINT ( 'NONE',  ( 75.85779753819923599, 22.18270593487066478, -97.92949362613930475 ) ) ;
#3644 = CARTESIAN_POINT ( 'NONE',  ( 58.83256516408199133, 9.180969209646761442, -104.1387707552595998 ) ) ;
#3645 = FACE_OUTER_BOUND ( 'NONE', #9051, .T. ) ;
#3646 = DIRECTION ( 'NONE',  ( -0.000000000000000000, -1.000000000000000000, -0.000000000000000000 ) ) ;
#3647 = CARTESIAN_POINT ( 'NONE',  ( 23.58162841544627142, 6.204610342107524268, -28.68058811999267022 ) ) ;
#3648 = EDGE_LOOP ( 'NONE', ( #394, #5005, #466, #5379 ) ) ;
#3649 = CIRCLE ( 'NONE', #930, 5.000000000000002665 ) ;
#3650 = CARTESIAN_POINT ( 'NONE',  ( 70.00000000000000000, 0.000000000000000000, -37.99999999999998579 ) ) ;
#3651 = CARTESIAN_POINT ( 'NONE',  ( 60.00000000000000000, 11.00000000000000000, -99.99999999999998579 ) ) ;
#3652 = CARTESIAN_POINT ( 'NONE',  ( 20.00000000000000355, 13.99999999999999822, -63.20999999999998664 ) ) ;
#3653 = ORIENTED_EDGE ( 'NONE', *, *, #6439, .F. ) ;
#3654 = ORIENTED_EDGE ( 'NONE', *, *, #6555, .T. ) ;
#3655 = CARTESIAN_POINT ( 'NONE',  ( 24.47474410823076951, 15.97706871764292913, -91.11615180719738305 ) ) ;
#3656 = CARTESIAN_POINT ( 'NONE',  ( 6.865798007621320309, 21.60764916804969005, -19.32643554178262590 ) ) ;
#3657 = CARTESIAN_POINT ( 'NONE',  ( 5.175708925349612244, 24.09104683137781677, -98.57919819656144966 ) ) ;
#3658 = CARTESIAN_POINT ( 'NONE',  ( 10.00000000000000355, 16.00000000000000000, -74.99999999999998579 ) ) ;
#3659 = CARTESIAN_POINT ( 'NONE',  ( 27.78292683278920094, 3.023890852865442458, -71.92198345123172487 ) ) ;
#3660 = EDGE_LOOP ( 'NONE', ( #8006, #4434, #2210, #3373, #6973 ) ) ;
#3661 = EDGE_CURVE ( 'NONE', #7124, #671, #6319, .T. ) ;
#3662 = EDGE_CURVE ( 'NONE', #10346, #6636, #3975, .T. ) ;
#3663 = DIRECTION ( 'NONE',  ( 0.000000000000000000, -1.000000000000000000, 2.168404344970991858E-16 ) ) ;
#3664 = CYLINDRICAL_SURFACE ( 'NONE', #4413, 9.999999999999994671 ) ;
#3665 = CARTESIAN_POINT ( 'NONE',  ( 43.08676378894870140, 22.75684355547968707, -94.34674756896635017 ) ) ;
#3666 = CARTESIAN_POINT ( 'NONE',  ( 59.41707873100729387, 6.424141185835376966, -105.6085501130180404 ) ) ;
#3667 = VECTOR ( 'NONE', #1521, 1000.000000000000000 ) ;
#3668 = CYLINDRICAL_SURFACE ( 'NONE', #5646, 5.000000000000000888 ) ;
#3669 = CIRCLE ( 'NONE', #5861, 5.000000000000003553 ) ;
#3670 = FACE_OUTER_BOUND ( 'NONE', #3921, .T. ) ;
#3671 = CARTESIAN_POINT ( 'NONE',  ( 46.68158510901877634, 24.91217736509592839, -96.44468372332465833 ) ) ;
#3672 = CARTESIAN_POINT ( 'NONE',  ( 34.11022644534916282, 6.364875945324442341, -21.12500000059517546 ) ) ;
#3673 = VERTEX_POINT ( 'NONE', #1646 ) ;
#3674 = CARTESIAN_POINT ( 'NONE',  ( 63.88450404669492144, 34.89315311558625865, -94.64140363412694512 ) ) ;
#3675 = CARTESIAN_POINT ( 'NONE',  ( 20.89894483280595594, 35.40036355223595876, -99.24953755877552908 ) ) ;
#3676 = FACE_OUTER_BOUND ( 'NONE', #4590, .T. ) ;
#3677 = LINE ( 'NONE', #3573, #4928 ) ;
#3678 = DIRECTION ( 'NONE',  ( -0.000000000000000000, 1.000000000000000000, -0.000000000000000000 ) ) ;
#3679 = CARTESIAN_POINT ( 'NONE',  ( 54.91680527231602582, 5.598459177821244026, -31.52591002836222955 ) ) ;
#3680 = CARTESIAN_POINT ( 'NONE',  ( -3.469446951953593974E-16, 3.583801512904329467, -20.00000000000000711 ) ) ;
#3681 = CARTESIAN_POINT ( 'NONE',  ( 60.00000000000000000, 11.00000000000000000, -74.99999999999998579 ) ) ;
#3682 = VERTEX_POINT ( 'NONE', #8917 ) ;
#3683 = CYLINDRICAL_SURFACE ( 'NONE', #5661, 4.000000000000000000 ) ;
#3684 = ORIENTED_EDGE ( 'NONE', *, *, #9089, .T. ) ;
#3685 = ADVANCED_FACE ( 'NONE', ( #6470 ), #6416, .F. ) ;
#3686 = CARTESIAN_POINT ( 'NONE',  ( -5.281356665878233159, 25.45788637575163094, -93.01038647918500146 ) ) ;
#3687 = ORIENTED_EDGE ( 'NONE', *, *, #7255, .F. ) ;
#3688 = VERTEX_POINT ( 'NONE', #3888 ) ;
#3689 = ORIENTED_EDGE ( 'NONE', *, *, #8343, .T. ) ;
#3690 = CARTESIAN_POINT ( 'NONE',  ( 9.560790147786578430, 33.00000000000000000, -5.499999999999997335 ) ) ;
#3691 = CARTESIAN_POINT ( 'NONE',  ( 19.76055179719577026, 35.46025122923404638, -101.4876931506985756 ) ) ;
#3692 = FACE_OUTER_BOUND ( 'NONE', #6645, .T. ) ;
#3693 = CARTESIAN_POINT ( 'NONE',  ( 4.204946424806093930, 21.69364302176782644, -91.79249882401371963 ) ) ;
#3694 = CARTESIAN_POINT ( 'NONE',  ( -1.430638647912512484E-15, 15.27489629029833473, -84.90830429378279121 ) ) ;
#3695 = CARTESIAN_POINT ( 'NONE',  ( 24.91161775743720241, 5.997552727365460079, -24.85469431294395903 ) ) ;
#3696 = VERTEX_POINT ( 'NONE', #7309 ) ;
#3697 = CARTESIAN_POINT ( 'NONE',  ( 22.37491183689191487, 3.261743628223610525, -105.8670679278264828 ) ) ;
#3698 = EDGE_CURVE ( 'NONE', #3848, #1848, #6018, .T. ) ;
#3699 = CARTESIAN_POINT ( 'NONE',  ( 32.52347977984099003, 24.04799264938227310, -94.43292590664134423 ) ) ;
#3700 = CARTESIAN_POINT ( 'NONE',  ( 6.713147573286962100, 25.00000000000000000, -92.99999999999998579 ) ) ;
#3701 = ORIENTED_EDGE ( 'NONE', *, *, #5837, .F. ) ;
#3702 = ORIENTED_EDGE ( 'NONE', *, *, #790, .T. ) ;
#3703 = CARTESIAN_POINT ( 'NONE',  ( 19.00479487653532473, 17.99615375752304303, -87.64885238919698907 ) ) ;
#3704 = CARTESIAN_POINT ( 'NONE',  ( 5.536702473958336590, 20.50108405194228567, -20.81735660644504193 ) ) ;
#3705 = DIRECTION ( 'NONE',  ( -0.000000000000000000, 1.000000000000000000, 0.000000000000000000 ) ) ;
#3706 = CARTESIAN_POINT ( 'NONE',  ( 57.79539153846778277, 21.16572892093033076, -92.78189768649987457 ) ) ;
#3707 = CIRCLE ( 'NONE', #7943, 16.99999999999999289 ) ;
#3708 = VECTOR ( 'NONE', #2550, 1000.000000000000000 ) ;
#3709 = ORIENTED_EDGE ( 'NONE', *, *, #1776, .F. ) ;
#3710 = CARTESIAN_POINT ( 'NONE',  ( 60.00000000000000000, 39.20889288029873399, -97.00344160168421581 ) ) ;
#3711 = CARTESIAN_POINT ( 'NONE',  ( 80.00000000000000000, 2.998097986176846419, -56.49999999999997868 ) ) ;
#3712 = VECTOR ( 'NONE', #5290, 1000.000000000000000 ) ;
#3713 = ORIENTED_EDGE ( 'NONE', *, *, #5502, .F. ) ;
#3714 = VECTOR ( 'NONE', #5024, 1000.000000000000000 ) ;
#3715 = CARTESIAN_POINT ( 'NONE',  ( 52.10132925564644779, 3.558041172927301599, -25.89867074435341721 ) ) ;
#3716 = EDGE_CURVE ( 'NONE', #7286, #508, #1549, .T. ) ;
#3717 = CARTESIAN_POINT ( 'NONE',  ( 56.63112525995895652, 19.12496120025364732, -92.32983018358511629 ) ) ;
#3718 = ADVANCED_FACE ( 'NONE', ( #8017 ), #3942, .F. ) ;
#3719 = CARTESIAN_POINT ( 'NONE',  ( 84.34540492586548055, 26.85114656257667320, -93.27672852543108206 ) ) ;
#3720 = SHAPE_DEFINITION_REPRESENTATION ( #9895, #5054 ) ;
#3721 = CARTESIAN_POINT ( 'NONE',  ( 45.62877434773344021, 24.48516647866241058, -96.41924843528897782 ) ) ;
#3722 = CARTESIAN_POINT ( 'NONE',  ( 28.22043612312625882, 3.006582250323721617, -25.64116552401339177 ) ) ;
#3723 = AXIS2_PLACEMENT_3D ( 'NONE', #5398, #8642, #9487 ) ;
#3724 = ORIENTED_EDGE ( 'NONE', *, *, #2148, .F. ) ;
#3725 = CARTESIAN_POINT ( 'NONE',  ( 48.50000000000000711, 14.48936410898251204, -18.00000000000000000 ) ) ;
#3726 = CARTESIAN_POINT ( 'NONE',  ( 71.95707935825272727, 22.66437159219636754, -18.57855785769233137 ) ) ;
#3727 = CARTESIAN_POINT ( 'NONE',  ( 68.31944689448692998, 23.83251379985101437, -101.8402765527565208 ) ) ;
#3728 = EDGE_CURVE ( 'NONE', #9565, #632, #7516, .T. ) ;
#3729 = CARTESIAN_POINT ( 'NONE',  ( 55.00000000000000000, 11.00000000000000000, -99.99999999999998579 ) ) ;
#3730 = CARTESIAN_POINT ( 'NONE',  ( 52.07106781186546840, 3.040869198932437900, -25.92893218813452094 ) ) ;
#3731 = CARTESIAN_POINT ( 'NONE',  ( 21.33567427222773816, 25.59591794226543016, -101.4480023213787092 ) ) ;
#3732 = LINE ( 'NONE', #384, #6957 ) ;
#3733 = CARTESIAN_POINT ( 'NONE',  ( 63.84731093948722958, 25.59591794226542660, -92.89600464275743263 ) ) ;
#3734 = EDGE_LOOP ( 'NONE', ( #282, #7872, #86, #236 ) ) ;
#3735 = ORIENTED_EDGE ( 'NONE', *, *, #6586, .T. ) ;
#3736 = CARTESIAN_POINT ( 'NONE',  ( 5.519338263459196980, 37.50000000000000000, -5.499999999999997335 ) ) ;
#3737 = AXIS2_PLACEMENT_3D ( 'NONE', #4242, #3554, #4933 ) ;
#3738 = LINE ( 'NONE', #4534, #7128 ) ;
#3739 = VERTEX_POINT ( 'NONE', #9604 ) ;
#3740 = ORIENTED_EDGE ( 'NONE', *, *, #3784, .F. ) ;
#3741 = VERTEX_POINT ( 'NONE', #793 ) ;
#3742 = CARTESIAN_POINT ( 'NONE',  ( 70.00000000000000000, 16.00000000000000000, -72.99999999999998579 ) ) ;
#3743 = VECTOR ( 'NONE', #1838, 1000.000000000000000 ) ;
#3744 = TOROIDAL_SURFACE ( 'NONE', #8835, 12.99999999999999822, 5.000000000000000000 ) ;
#3745 = VECTOR ( 'NONE', #7651, 1000.000000000000000 ) ;
#3746 = LINE ( 'NONE', #2955, #7166 ) ;
#3747 = CARTESIAN_POINT ( 'NONE',  ( 3.498612321295510252, 37.50000000000000000, -8.999999999999992895 ) ) ;
#3748 = DIRECTION ( 'NONE',  ( -0.000000000000000000, 1.000000000000000000, -0.000000000000000000 ) ) ;
#3749 = LINE ( 'NONE', #10379, #7125 ) ;
#3750 = CARTESIAN_POINT ( 'NONE',  ( 50.15659413291398749, 3.070260463732026768, -24.40505222614784842 ) ) ;
#3751 = VERTEX_POINT ( 'NONE', #7114 ) ;
#3752 = AXIS2_PLACEMENT_3D ( 'NONE', #346, #4442, #5177 ) ;
#3753 = CARTESIAN_POINT ( 'NONE',  ( 34.29007799380958232, 24.51916046280967265, -96.42116044528376051 ) ) ;
#3754 = CARTESIAN_POINT ( 'NONE',  ( 23.99507854299059773, 5.832253113874208417, -105.9909632191424009 ) ) ;
#3755 = EDGE_CURVE ( 'NONE', #4624, #7021, #10454, .T. ) ;
#3756 = VECTOR ( 'NONE', #4800, 1000.000000000000000 ) ;
#3757 = ORIENTED_EDGE ( 'NONE', *, *, #1461, .F. ) ;
#3758 = CIRCLE ( 'NONE', #1916, 3.600000000000005862 ) ;
#3759 = CARTESIAN_POINT ( 'NONE',  ( 28.90891285703685654, 5.962851902534144877, -72.93765481518488514 ) ) ;
#3760 = ORIENTED_EDGE ( 'NONE', *, *, #6612, .T. ) ;
#3761 = EDGE_LOOP ( 'NONE', ( #7760, #7794 ) ) ;
#3762 = CYLINDRICAL_SURFACE ( 'NONE', #7853, 3.000000000000002665 ) ;
#3763 = CARTESIAN_POINT ( 'NONE',  ( 20.00000000000000000, 39.59840425597525382, -99.99999999999998579 ) ) ;
#3764 = DIRECTION ( 'NONE',  ( 1.000000000000000000, 0.000000000000000000, 0.000000000000000000 ) ) ;
#3765 = CARTESIAN_POINT ( 'NONE',  ( 80.87684933213786564, 15.24914138958343557, -88.59329779551408990 ) ) ;
#3766 = ADVANCED_FACE ( 'NONE', ( #2396, #5624 ), #10355, .T. ) ;
#3767 = CARTESIAN_POINT ( 'NONE',  ( 60.81743234935105136, 17.83119632948450928, -92.15576036440326391 ) ) ;
#3768 = CARTESIAN_POINT ( 'NONE',  ( 20.03199061803611158, 32.69971756945042074, -93.02968285011915839 ) ) ;
#3769 = ORIENTED_EDGE ( 'NONE', *, *, #7074, .T. ) ;
#3770 = CARTESIAN_POINT ( 'NONE',  ( 58.94317918451225324, 9.353578577710905506, -104.0728838481487060 ) ) ;
#3771 = CARTESIAN_POINT ( 'NONE',  ( 48.50000000000000711, 11.00000000000000000, -22.99999999999998934 ) ) ;
#3772 = ORIENTED_EDGE ( 'NONE', *, *, #9802, .T. ) ;
#3773 = ORIENTED_EDGE ( 'NONE', *, *, #4946, .T. ) ;
#3774 = CARTESIAN_POINT ( 'NONE',  ( 52.09003784712474072, 3.455732046502092203, -25.90996215287522730 ) ) ;
#3775 = LINE ( 'NONE', #10402, #6332 ) ;
#3776 = CARTESIAN_POINT ( 'NONE',  ( 80.51569612397817366, 25.48609399532370645, -93.90498091125199664 ) ) ;
#3777 = CARTESIAN_POINT ( 'NONE',  ( 44.18609927010415106, 24.03534348966677570, -96.38009124888111501 ) ) ;
#3778 = CARTESIAN_POINT ( 'NONE',  ( 34.33726946523418633, 3.583801512904323250, -22.99999999999999645 ) ) ;
#3779 = ORIENTED_EDGE ( 'NONE', *, *, #6217, .F. ) ;
#3780 = CYLINDRICAL_SURFACE ( 'NONE', #9390, 2.000000000000009770 ) ;
#3781 = AXIS2_PLACEMENT_3D ( 'NONE', #8076, #1603, #3997 ) ;
#3782 = ADVANCED_FACE ( 'NONE', ( #9555 ), #2651, .F. ) ;
#3783 = CARTESIAN_POINT ( 'NONE',  ( 56.57961150969845221, 10.47673163766389237, -103.4322390200121191 ) ) ;
#3784 = EDGE_CURVE ( 'NONE', #9516, #2274, #5642, .T. ) ;
#3785 = CARTESIAN_POINT ( 'NONE',  ( 29.13142100440114390, 23.05183255251316865, -92.97972417947852364 ) ) ;
#3786 = VECTOR ( 'NONE', #556, 1000.000000000000000 ) ;
#3787 = CYLINDRICAL_SURFACE ( 'NONE', #7957, 5.000000000000000888 ) ;
#3788 = CARTESIAN_POINT ( 'NONE',  ( 54.43799579635616936, 3.327376547999799428, -29.67737547687594457 ) ) ;
#3789 = DIRECTION ( 'NONE',  ( -0.000000000000000000, -0.000000000000000000, 1.000000000000000000 ) ) ;
#3790 = CARTESIAN_POINT ( 'NONE',  ( 23.12500000000000355, 6.364875945565211524, -65.00000000000000000 ) ) ;
#3791 = EDGE_LOOP ( 'NONE', ( #3057, #3968, #4270, #8280 ) ) ;
#3792 = ORIENTED_EDGE ( 'NONE', *, *, #3061, .T. ) ;
#3793 = DIRECTION ( 'NONE',  ( -0.000000000000000000, -0.000000000000000000, 1.000000000000000000 ) ) ;
#3794 = ADVANCED_FACE ( 'NONE', ( #1748 ), #5145, .F. ) ;
#3795 = DIRECTION ( 'NONE',  ( -1.000000000000000000, 0.000000000000000000, 0.000000000000000000 ) ) ;
#3796 = EDGE_CURVE ( 'NONE', #869, #454, #8217, .T. ) ;
#3797 = VECTOR ( 'NONE', #10483, 1000.000000000000000 ) ;
#3798 = ORIENTED_EDGE ( 'NONE', *, *, #3853, .T. ) ;
#3799 = ORIENTED_EDGE ( 'NONE', *, *, #2781, .T. ) ;
#3800 = ORIENTED_EDGE ( 'NONE', *, *, #2850, .T. ) ;
#3801 = CARTESIAN_POINT ( 'NONE',  ( 38.50000000000000000, 4.000000000000000000, 0.000000000000000000 ) ) ;
#3802 = DIRECTION ( 'NONE',  ( -0.4472135954999552077, 0.000000000000000000, -0.8944271909999172987 ) ) ;
#3803 = CARTESIAN_POINT ( 'NONE',  ( 48.50000000000000711, 19.68604656138261788, 0.000000000000000000 ) ) ;
#3804 = DIRECTION ( 'NONE',  ( 0.000000000000000000, 0.000000000000000000, 1.000000000000000000 ) ) ;
#3805 = DIRECTION ( 'NONE',  ( 0.000000000000000000, 0.000000000000000000, 1.000000000000000000 ) ) ;
#3806 = VECTOR ( 'NONE', #3552, 1000.000000000000000 ) ;
#3807 = CIRCLE ( 'NONE', #9722, 2.000000000000001776 ) ;
#3808 = FACE_OUTER_BOUND ( 'NONE', #9410, .T. ) ;
#3809 = VERTEX_POINT ( 'NONE', #4187 ) ;
#3810 = CARTESIAN_POINT ( 'NONE',  ( 9.560790147786578430, 37.50000000000000000, -5.499999999999997335 ) ) ;
#3811 = ORIENTED_EDGE ( 'NONE', *, *, #3356, .T. ) ;
#3812 = CARTESIAN_POINT ( 'NONE',  ( 9.999999999999998224, 35.20889288029874109, -89.81966011250102611 ) ) ;
#3813 = EDGE_LOOP ( 'NONE', ( #7764, #1159 ) ) ;
#3814 = ORIENTED_EDGE ( 'NONE', *, *, #10174, .F. ) ;
#3815 = CARTESIAN_POINT ( 'NONE',  ( 64.00000000000000000, 38.91709681279809985, -93.99999999999998579 ) ) ;
#3816 = CARTESIAN_POINT ( 'NONE',  ( 23.06842849850563937, 39.08882977115636237, -100.0059467624846121 ) ) ;
#3817 = FACE_OUTER_BOUND ( 'NONE', #4643, .T. ) ;
#3818 = EDGE_CURVE ( 'NONE', #7130, #75, #7471, .T. ) ;
#3819 = CARTESIAN_POINT ( 'NONE',  ( 60.01021617222624371, 15.37776978867287347, -85.06385403463966099 ) ) ;
#3820 = CARTESIAN_POINT ( 'NONE',  ( 56.87500000000000000, 6.364875945565209747, -99.99999999999998579 ) ) ;
#3821 = ORIENTED_EDGE ( 'NONE', *, *, #2479, .F. ) ;
#3822 = CARTESIAN_POINT ( 'NONE',  ( 80.00000000000000000, 13.99999999999999822, -63.20999999999998664 ) ) ;
#3823 = EDGE_CURVE ( 'NONE', #8762, #607, #2284, .T. ) ;
#3824 = DIRECTION ( 'NONE',  ( 1.000000000000000000, 0.000000000000000000, 0.000000000000000000 ) ) ;
#3825 = ORIENTED_EDGE ( 'NONE', *, *, #2410, .F. ) ;
#3826 = ORIENTED_EDGE ( 'NONE', *, *, #9523, .T. ) ;
#3827 = CARTESIAN_POINT ( 'NONE',  ( 52.98440747375092030, 5.524847359485551834, -25.01559252624904772 ) ) ;
#3828 = CARTESIAN_POINT ( 'NONE',  ( 53.23729478151091854, 3.028240986035423354, -70.67876993009070929 ) ) ;
#3829 = ADVANCED_FACE ( 'NONE', ( #8328 ), #6726, .F. ) ;
#3830 = CARTESIAN_POINT ( 'NONE',  ( 60.00000000000000000, 15.00000000000000000, -84.38083151964684703 ) ) ;
#3831 = CARTESIAN_POINT ( 'NONE',  ( 36.25158500981014953, 22.22421239927876613, -92.91223229270813988 ) ) ;
#3832 = CARTESIAN_POINT ( 'NONE',  ( 20.00000000000000000, 11.00000000000000000, -99.99999999999998579 ) ) ;
#3833 = ORIENTED_EDGE ( 'NONE', *, *, #2250, .F. ) ;
#3834 = CARTESIAN_POINT ( 'NONE',  ( 62.30344332334476576, 19.22088364241727731, -87.99266374443965333 ) ) ;
#3835 = AXIS2_PLACEMENT_3D ( 'NONE', #7034, #9574, #2319 ) ;
#3836 = CARTESIAN_POINT ( 'NONE',  ( 66.74613129725550209, 10.81442893191770516, -102.6269343513722561 ) ) ;
#3837 = EDGE_CURVE ( 'NONE', #5958, #671, #6783, .T. ) ;
#3838 = CARTESIAN_POINT ( 'NONE',  ( 77.00000000000000000, 16.16865430292913430, -89.81966011250104032 ) ) ;
#3839 = DIRECTION ( 'NONE',  ( 1.269309860470834477E-16, 0.000000000000000000, 1.000000000000000000 ) ) ;
#3840 = CARTESIAN_POINT ( 'NONE',  ( 56.58402478004476421, 6.256751596311266539, -29.52391254997693437 ) ) ;
#3841 = FACE_OUTER_BOUND ( 'NONE', #4620, .T. ) ;
#3842 = CARTESIAN_POINT ( 'NONE',  ( 23.33141233385172342, 6.286317661100286003, -67.94209286381259005 ) ) ;
#3843 = VERTEX_POINT ( 'NONE', #6625 ) ;
#3844 = ORIENTED_EDGE ( 'NONE', *, *, #8281, .T. ) ;
#3845 = CARTESIAN_POINT ( 'NONE',  ( 5.000000000000000888, 22.28575215073880855, -92.19914974879210945 ) ) ;
#3846 = CARTESIAN_POINT ( 'NONE',  ( -4.345404925860558265, 26.85114656257443855, -93.27672852543177839 ) ) ;
#3847 = AXIS2_PLACEMENT_3D ( 'NONE', #1588, #5767, #9012 ) ;
#3848 = VERTEX_POINT ( 'NONE', #205 ) ;
#3849 = VERTEX_POINT ( 'NONE', #4932 ) ;
#3850 = ORIENTED_EDGE ( 'NONE', *, *, #10205, .T. ) ;
#3851 = AXIS2_PLACEMENT_3D ( 'NONE', #1000, #7629, #5140 ) ;
#3852 = CARTESIAN_POINT ( 'NONE',  ( 27.44743208000831558, 4.962501518471283291, -25.44743208000828716 ) ) ;
#3853 = EDGE_CURVE ( 'NONE', #27, #2700, #8986, .T. ) ;
#3854 = DIRECTION ( 'NONE',  ( 0.000000000000000000, 0.000000000000000000, 1.000000000000000000 ) ) ;
#3855 = PLANE ( 'NONE',  #352 ) ;
#3856 = CARTESIAN_POINT ( 'NONE',  ( 4.809375819162259980, 22.13968194213140350, -92.10473283744661899 ) ) ;
#3857 = EDGE_CURVE ( 'NONE', #8809, #869, #2702, .T. ) ;
#3858 = DIRECTION ( 'NONE',  ( 0.000000000000000000, -6.343782590056808474E-16, -1.000000000000000000 ) ) ;
#3859 = CARTESIAN_POINT ( 'NONE',  ( 27.57090086583774635, 6.130124426303883212, -26.30018249614351333 ) ) ;
#3860 = ORIENTED_EDGE ( 'NONE', *, *, #2078, .F. ) ;
#3861 = CARTESIAN_POINT ( 'NONE',  ( -0.8490131732889315552, 15.43236168127105046, -88.73265157765847277 ) ) ;
#3862 = CARTESIAN_POINT ( 'NONE',  ( 35.52638198242421907, 24.11797316850528361, -96.38790292573847296 ) ) ;
#3863 = EDGE_LOOP ( 'NONE', ( #7222, #9378, #4711, #9393 ) ) ;
#3864 = CARTESIAN_POINT ( 'NONE',  ( 55.00000000000000000, 3.215390309173477235, -75.00000000000000000 ) ) ;
#3865 = ORIENTED_EDGE ( 'NONE', *, *, #7208, .F. ) ;
#3866 = EDGE_CURVE ( 'NONE', #7175, #9094, #6677, .T. ) ;
#3867 = ORIENTED_EDGE ( 'NONE', *, *, #47, .T. ) ;
#3868 = CARTESIAN_POINT ( 'NONE',  ( 0.000000000000000000, 40.00000000000000000, -17.99999999999998934 ) ) ;
#3869 = CARTESIAN_POINT ( 'NONE',  ( 23.02211321194617710, 39.42981789015231442, -99.99999999999998579 ) ) ;
#3870 = CARTESIAN_POINT ( 'NONE',  ( 80.00000000000000000, 13.93810168523617676, -49.78999999999998494 ) ) ;
#3871 = CARTESIAN_POINT ( 'NONE',  ( 78.09950588592364795, 18.93358744493262336, -89.43802522816187661 ) ) ;
#3872 = CARTESIAN_POINT ( 'NONE',  ( 60.78839805733289836, 17.69772189497033565, -87.49208735992698394 ) ) ;
#3873 = DIRECTION ( 'NONE',  ( -0.000000000000000000, 0.000000000000000000, 1.000000000000000000 ) ) ;
#3874 = ORIENTED_EDGE ( 'NONE', *, *, #10237, .T. ) ;
#3875 = LINE ( 'NONE', #633, #626 ) ;
#3876 =( BOUNDED_SURFACE ( )  B_SPLINE_SURFACE ( 3, 2, ( 
 ( #4019, #826, #5708 ),
 ( #9788, #6451, #1629 ),
 ( #5660, #4118, #4063 ),
 ( #7294, #5553, #7345 ),
 ( #82, #7242, #3325 ),
 ( #8900, #6549, #5760 ),
 ( #9586, #9688, #2429 ),
 ( #4963, #8949, #32 ),
 ( #1730, #3177, #10437 ),
 ( #1678, #3275, #6502 ),
 ( #6397, #4912, #4863 ),
 ( #935, #2531, #1582 ),
 ( #4171, #9634, #3128 ),
 ( #6348, #2328, #8799 ) ),
 .UNSPECIFIED., .F., .F., .T. ) 
 B_SPLINE_SURFACE_WITH_KNOTS ( ( 4, 2, 2, 2, 2, 2, 4 ),
 ( 3, 3 ),
 ( 0.000000000000000000, 0.002537182815920857159, 0.003805774223881285521, 0.005074365631841714318, 0.007611548447762571043, 0.008880139855722999839, 0.01014873126368342864 ),
 ( 0.000000000000000000, 1.000000000000000000 ),
 .UNSPECIFIED. ) 
 GEOMETRIC_REPRESENTATION_ITEM ( )  RATIONAL_B_SPLINE_SURFACE ( (
 ( 1.000000000000000000, 0.8291561975888500635, 1.000000000000000000),
 ( 1.000000000000000000, 0.8291538731435915688, 1.000000000000000000),
 ( 1.000000000000000000, 0.8252277295604298901, 1.000000000000000000),
 ( 1.000000000000000000, 0.8140033068816936446, 1.000000000000000000),
 ( 1.000000000000000000, 0.8093716909490878963, 1.000000000000000000),
 ( 1.000000000000000000, 0.7984188394015082624, 1.000000000000000000),
 ( 1.000000000000000000, 0.7921186784621262467, 1.000000000000000000),
 ( 1.000000000000000000, 0.7713569125089614342, 1.000000000000000000),
 ( 1.000000000000000000, 0.7549090108350676731, 1.000000000000000000),
 ( 1.000000000000000000, 0.7280889124581073624, 1.000000000000000000),
 ( 1.000000000000000000, 0.7187537105818224692, 1.000000000000000000),
 ( 1.000000000000000000, 0.7002508074996542931, 1.000000000000000000),
 ( 1.000000000000000000, 0.6910460674546413662, 1.000000000000000000),
 ( 1.000000000000000000, 0.6821770105692575026, 1.000000000000000000) ) ) 
 REPRESENTATION_ITEM ( '' )  SURFACE ( )  );
#3877 = DIRECTION ( 'NONE',  ( 0.000000000000000000, 0.000000000000000000, -1.000000000000000000 ) ) ;
#3878 = ORIENTED_EDGE ( 'NONE', *, *, #4725, .F. ) ;
#3879 = ORIENTED_EDGE ( 'NONE', *, *, #1018, .T. ) ;
#3880 = CARTESIAN_POINT ( 'NONE',  ( 63.24353261249753189, 12.77600261746666632, -104.3782336937511985 ) ) ;
#3881 = CARTESIAN_POINT ( 'NONE',  ( 44.50000000000000711, 7.000000000000000000, 0.000000000000000000 ) ) ;
#3882 = AXIS2_PLACEMENT_3D ( 'NONE', #5617, #1686, #2335 ) ;
#3883 = CARTESIAN_POINT ( 'NONE',  ( 83.10503895573111777, 27.22303680796487058, -93.60161784882049574 ) ) ;
#3884 = CARTESIAN_POINT ( 'NONE',  ( 46.90409286733478211, 23.02323334804447796, -92.97359436714606318 ) ) ;
#3885 = CARTESIAN_POINT ( 'NONE',  ( 79.47298546269946939, 17.67124883565413995, -93.07830064914924151 ) ) ;
#3886 = VECTOR ( 'NONE', #885, 1000.000000000000000 ) ;
#3887 = AXIS2_PLACEMENT_3D ( 'NONE', #9070, #416, #2648 ) ;
#3888 = CARTESIAN_POINT ( 'NONE',  ( 70.43920985221342335, 33.00000000000000000, -5.499999999999997335 ) ) ;
#3889 = CIRCLE ( 'NONE', #10489, 10.00000000000000178 ) ;
#3890 = CARTESIAN_POINT ( 'NONE',  ( 60.76598535591942607, 11.55333661303790649, -103.7230143799495892 ) ) ;
#3891 = ADVANCED_FACE ( 'NONE', ( #4352 ), #10497, .F. ) ;
#3892 = CARTESIAN_POINT ( 'NONE',  ( 73.28685242671306810, 35.20889288029873399, -95.99999999999998579 ) ) ;
#3893 = AXIS2_PLACEMENT_3D ( 'NONE', #2175, #4506, #3764 ) ;
#3894 = CARTESIAN_POINT ( 'NONE',  ( 51.43666620950691026, 6.059578153270629208, -22.16799344675805727 ) ) ;
#3895 = CARTESIAN_POINT ( 'NONE',  ( 25.62270018568580099, 6.038927083911496574, -23.62270018568578323 ) ) ;
#3896 = CARTESIAN_POINT ( 'NONE',  ( 79.90987813307489773, 22.99308259722798553, -93.31976621606278854 ) ) ;
#3897 = CARTESIAN_POINT ( 'NONE',  ( 70.00000000000000000, 16.00000000000000000, -41.59999999999998721 ) ) ;
#3898 = EDGE_CURVE ( 'NONE', #3849, #1283, #3914, .T. ) ;
#3899 = VERTEX_POINT ( 'NONE', #4460 ) ;
#3900 = ORIENTED_EDGE ( 'NONE', *, *, #6896, .F. ) ;
#3901 = CARTESIAN_POINT ( 'NONE',  ( 20.00000000000000000, 3.215390309173477235, -78.00000000000000000 ) ) ;
#3902 = CARTESIAN_POINT ( 'NONE',  ( 6.713147573286961212, 25.00000000000000000, -92.99999999999998579 ) ) ;
#3903 = ORIENTED_EDGE ( 'NONE', *, *, #6762, .T. ) ;
#3904 = ORIENTED_EDGE ( 'NONE', *, *, #322, .F. ) ;
#3905 = ORIENTED_EDGE ( 'NONE', *, *, #3532, .F. ) ;
#3906 = CYLINDRICAL_SURFACE ( 'NONE', #3973, 2.999999999999999112 ) ;
#3907 = CARTESIAN_POINT ( 'NONE',  ( 6.869504831500308661, 32.20889288029874109, -96.08065044950043898 ) ) ;
#3908 = DIRECTION ( 'NONE',  ( -0.000000000000000000, -0.000000000000000000, 1.000000000000000000 ) ) ;
#3909 = DIRECTION ( 'NONE',  ( -0.4358898943540329141, -0.9000000000000166755, 0.000000000000000000 ) ) ;
#3910 = CARTESIAN_POINT ( 'NONE',  ( 59.80120799142899557, 35.67680538912552635, -101.2243072517516964 ) ) ;
#3911 = VECTOR ( 'NONE', #1061, 1000.000000000000000 ) ;
#3912 = CARTESIAN_POINT ( 'NONE',  ( 27.64116552401302940, 3.006582250323626582, -26.22043612312668159 ) ) ;
#3913 = ORIENTED_EDGE ( 'NONE', *, *, #6300, .F. ) ;
#3914 = LINE ( 'NONE', #3120, #7281 ) ;
#3915 = CARTESIAN_POINT ( 'NONE',  ( 35.69151765726878978, 24.07244498464274685, -96.38351969612268988 ) ) ;
#3916 = ADVANCED_FACE ( 'NONE', ( #7688 ), #3664, .T. ) ;
#3917 = ORIENTED_EDGE ( 'NONE', *, *, #9264, .F. ) ;
#3918 = CIRCLE ( 'NONE', #5265, 3.000000000000002665 ) ;
#3919 = EDGE_LOOP ( 'NONE', ( #942, #2624, #2119, #8583, #7784 ) ) ;
#3920 = EDGE_CURVE ( 'NONE', #9954, #10433, #6389, .T. ) ;
#3921 = EDGE_LOOP ( 'NONE', ( #493, #1741, #5135, #3136 ) ) ;
#3922 = AXIS2_PLACEMENT_3D ( 'NONE', #5585, #8838, #1565 ) ;
#3923 = CARTESIAN_POINT ( 'NONE',  ( 19.69160170586382108, 16.73269411166046794, -86.76535371084875692 ) ) ;
#3924 = FACE_OUTER_BOUND ( 'NONE', #357, .T. ) ;
#3925 = CARTESIAN_POINT ( 'NONE',  ( 54.99999999999999289, 11.00000000000000000, -56.49999999999998579 ) ) ;
#3926 = CARTESIAN_POINT ( 'NONE',  ( 77.62500380124518529, 19.26304575517973916, -87.99454447783189437 ) ) ;
#3927 = CARTESIAN_POINT ( 'NONE',  ( 25.00000000000000000, 2.998097986176846419, -54.49999999999997868 ) ) ;
#3928 = VECTOR ( 'NONE', #865, 1000.000000000000000 ) ;
#3929 = AXIS2_PLACEMENT_3D ( 'NONE', #8220, #7417, #8116 ) ;
#3930 = FACE_OUTER_BOUND ( 'NONE', #8909, .T. ) ;
#3931 = EDGE_LOOP ( 'NONE', ( #10219, #8679, #8710, #3184 ) ) ;
#3932 = EDGE_CURVE ( 'NONE', #9099, #2202, #6442, .T. ) ;
#3933 = CARTESIAN_POINT ( 'NONE',  ( 55.00000000000000000, 0.000000000000000000, -23.00000000000000000 ) ) ;
#3934 = CARTESIAN_POINT ( 'NONE',  ( 60.00000000000000000, 35.20889288029873399, -92.99999999999998579 ) ) ;
#3935 = ORIENTED_EDGE ( 'NONE', *, *, #8398, .F. ) ;
#3936 = VERTEX_POINT ( 'NONE', #10476 ) ;
#3937 = CARTESIAN_POINT ( 'NONE',  ( 52.07106781186546840, 3.040869198932437900, -25.92893218813452094 ) ) ;
#3938 = DIRECTION ( 'NONE',  ( 8.462065736472231082E-17, 0.000000000000000000, -1.000000000000000000 ) ) ;
#3939 = CARTESIAN_POINT ( 'NONE',  ( 60.64393916269413154, 3.795118000304427586, -105.2669034804144843 ) ) ;
#3940 = LINE ( 'NONE', #6951, #9636 ) ;
#3941 =( BOUNDED_SURFACE ( )  B_SPLINE_SURFACE ( 3, 2, ( 
 ( #7954, #629, #4667 ),
 ( #3026, #3081, #9588 ),
 ( #574, #7899, #3926 ),
 ( #2233, #3871, #9635 ),
 ( #2974, #3179, #517 ),
 ( #7044, #2330, #730 ),
 ( #7098, #9488, #7844 ),
 ( #2378, #8753, #5609 ),
 ( #4616, #10338, #6305 ),
 ( #6399, #7149, #7200 ),
 ( #9539, #6199, #5555 ),
 ( #4771, #2176, #10391 ),
 ( #6248, #9439, #1375 ),
 ( #1321, #4555, #7788 ),
 ( #5458, #6350, #8702 ),
 ( #1534, #2286, #8801 ),
 ( #3765, #6992, #1483 ),
 ( #8004, #10230, #683 ),
 ( #3130, #5399, #1434 ),
 ( #8643, #4716, #1789 ),
 ( #8099, #8152, #9690 ),
 ( #2431, #2475, #191 ) ),
 .UNSPECIFIED., .F., .F., .T. ) 
 B_SPLINE_SURFACE_WITH_KNOTS ( ( 4, 2, 2, 2, 2, 2, 2, 2, 2, 2, 4 ),
 ( 3, 3 ),
 ( 0.06040965542883700024, 0.06192146137906475584, 0.06343326732929251144, 0.06494507327952026010, 0.06570097625463414137, 0.06645687922974802264, 0.06796868517997578518, 0.06872458815508966645, 0.06948049113020354772, 0.07099229708043131026, 0.07250410303065905893 ),
 ( 0.6128086800160936765, 1.000000000000000000 ),
 .UNSPECIFIED. ) 
 GEOMETRIC_REPRESENTATION_ITEM ( )  RATIONAL_B_SPLINE_SURFACE ( (
 ( 0.8610079906377567927, 0.8865942879932827703, 1.000000000000000000),
 ( 0.8635663024657902476, 0.8886816538477990690, 1.000000000000000000),
 ( 0.8662984585088542300, 0.8909108618634168364, 1.000000000000000000),
 ( 0.8717130884876693742, 0.8953287415013756467, 1.000000000000000000),
 ( 0.8744087652205241312, 0.8975281854883504495, 1.000000000000000000),
 ( 0.8791473101919664579, 0.9013944370004194351, 1.000000000000000000),
 ( 0.8812149147834733576, 0.9030814272952145672, 1.000000000000000000),
 ( 0.8836006591254386144, 0.9050279926913693540, 1.000000000000000000),
 ( 0.8842767540225804357, 0.9055796288864735866, 1.000000000000000000),
 ( 0.8853461172292722559, 0.9064521387264645735, 1.000000000000000000),
 ( 0.8857364632781796754, 0.9067706280540774877, 1.000000000000000000),
 ( 0.8864136597521254934, 0.9073231630425897531, 1.000000000000000000),
 ( 0.8862194051767557923, 0.9071646677554763283, 1.000000000000000000),
 ( 0.8848910041116366809, 0.9060808049542148357, 1.000000000000000000),
 ( 0.8842756247407790315, 0.9055787074881334053, 1.000000000000000000),
 ( 0.8826909348695324287, 0.9042857347195321083, 1.000000000000000000),
 ( 0.8817217038993330203, 0.9034949243069135827, 1.000000000000000000),
 ( 0.8783541926833904334, 0.9007473202619985519, 1.000000000000000000),
 ( 0.8754821774609018448, 0.8984039989970213913, 1.000000000000000000),
 ( 0.8686609475200415265, 0.8928384528785483498, 1.000000000000000000),
 ( 0.8646828373647146293, 0.8895926517949029888, 1.000000000000000000),
 ( 0.8603969122049268670, 0.8860956997284969994, 1.000000000000000000) ) ) 
 REPRESENTATION_ITEM ( '' )  SURFACE ( )  );
#3942 = PLANE ( 'NONE',  #6167 ) ;
#3943 = CARTESIAN_POINT ( 'NONE',  ( 23.50493408482179802, 20.32757032634816241, -100.3880391326143808 ) ) ;
#3944 = LINE ( 'NONE', #8823, #5776 ) ;
#3945 = CARTESIAN_POINT ( 'NONE',  ( 52.89610242260082629, 24.65823428204077317, -92.99999999999997158 ) ) ;
#3946 = CARTESIAN_POINT ( 'NONE',  ( 25.00000000000000000, 3.000000000000005329, -75.00000000000000000 ) ) ;
#3947 = CARTESIAN_POINT ( 'NONE',  ( 78.14217159775427035, 19.52872179838115585, -95.63408868538195406 ) ) ;
#3948 = CARTESIAN_POINT ( 'NONE',  ( 26.11489813599582277, 5.637842517633129269, -69.64342744840362798 ) ) ;
#3949 = EDGE_CURVE ( 'NONE', #2789, #6087, #2735, .T. ) ;
#3950 = EDGE_LOOP ( 'NONE', ( #7940, #2044, #1562, #6062, #1830 ) ) ;
#3951 = EDGE_LOOP ( 'NONE', ( #4375, #1951, #6308, #5539 ) ) ;
#3952 = CARTESIAN_POINT ( 'NONE',  ( 64.00000000000000000, 35.20889288029873399, -97.00344160168421581 ) ) ;
#3953 = CARTESIAN_POINT ( 'NONE',  ( 22.83895908605746428, 3.218413380312858507, -105.9167520963686968 ) ) ;
#3954 = CARTESIAN_POINT ( 'NONE',  ( 6.203585967792278666, 23.64204623512194203, -92.81349865972664759 ) ) ;
#3955 = EDGE_CURVE ( 'NONE', #9579, #1492, #7181, .T. ) ;
#3956 = LINE ( 'NONE', #8839, #530 ) ;
#3957 = ADVANCED_FACE ( 'NONE', ( #2575 ), #4754, .F. ) ;
#3958 = ORIENTED_EDGE ( 'NONE', *, *, #4747, .F. ) ;
#3959 = AXIS2_PLACEMENT_3D ( 'NONE', #9945, #5912, #2055 ) ;
#3960 = DIRECTION ( 'NONE',  ( 0.000000000000000000, 1.000000000000000000, 0.000000000000000000 ) ) ;
#3961 = CARTESIAN_POINT ( 'NONE',  ( 80.00000000000000000, 13.93810168523617676, -47.78999999999997073 ) ) ;
#3962 = FACE_OUTER_BOUND ( 'NONE', #4276, .T. ) ;
#3963 = AXIS2_PLACEMENT_3D ( 'NONE', #4382, #1201, #1891 ) ;
#3964 = CARTESIAN_POINT ( 'NONE',  ( 0.000000000000000000, 15.00000001067922817, -21.14870733243563805 ) ) ;
#3965 = ORIENTED_EDGE ( 'NONE', *, *, #7741, .T. ) ;
#3966 = CARTESIAN_POINT ( 'NONE',  ( -0.06116434779354091439, 14.39749512630946882, -86.17428746266909911 ) ) ;
#3967 = CARTESIAN_POINT ( 'NONE',  ( 33.58180108631339778, 24.79941521415765138, -96.43874788115570595 ) ) ;
#3968 = ORIENTED_EDGE ( 'NONE', *, *, #1910, .F. ) ;
#3969 = ORIENTED_EDGE ( 'NONE', *, *, #2395, .F. ) ;
#3970 = EDGE_CURVE ( 'NONE', #2587, #3741, #3317, .T. ) ;
#3971 = EDGE_LOOP ( 'NONE', ( #174, #1866, #9363, #4495 ) ) ;
#3972 = CARTESIAN_POINT ( 'NONE',  ( 25.47613150407931926, 6.022700921949569519, -74.09586336034922738 ) ) ;
#3973 = AXIS2_PLACEMENT_3D ( 'NONE', #8221, #4191, #155 ) ;
#3974 = CARTESIAN_POINT ( 'NONE',  ( 10.00000000000000355, 16.00000000000000000, -76.59999999999999432 ) ) ;
#3975 = CIRCLE ( 'NONE', #9721, 18.50000000000004263 ) ;
#3976 = DIRECTION ( 'NONE',  ( 0.000000000000000000, 0.000000000000000000, 1.000000000000000000 ) ) ;
#3977 = VECTOR ( 'NONE', #6276, 1000.000000000000114 ) ;
#3978 = DIRECTION ( 'NONE',  ( 0.7740087677252042164, 0.000000000000000000, -0.6331748790693696449 ) ) ;
#3979 = FACE_OUTER_BOUND ( 'NONE', #7500, .T. ) ;
#3980 = FACE_OUTER_BOUND ( 'NONE', #6126, .T. ) ;
#3981 = ORIENTED_EDGE ( 'NONE', *, *, #4592, .F. ) ;
#3982 = CARTESIAN_POINT ( 'NONE',  ( 25.00000000000000000, 3.583801512904336573, -75.00000000000000000 ) ) ;
#3983 = LINE ( 'NONE', #7204, #6070 ) ;
#3984 = ORIENTED_EDGE ( 'NONE', *, *, #10164, .T. ) ;
#3985 = ORIENTED_EDGE ( 'NONE', *, *, #8387, .T. ) ;
#3986 = CARTESIAN_POINT ( 'NONE',  ( 5.519338263459202309, 33.00000000000000000, -12.49999999999999645 ) ) ;
#3987 = CARTESIAN_POINT ( 'NONE',  ( 56.87500000000000000, 6.364875945565211524, -65.00000000000000000 ) ) ;
#3988 = ADVANCED_FACE ( 'NONE', ( #6390 ), #3367, .F. ) ;
#3989 = CARTESIAN_POINT ( 'NONE',  ( 50.07438331912445051, 22.64248373255388103, -92.94873669090574708 ) ) ;
#3990 = ADVANCED_FACE ( 'NONE', ( #1620 ), #7928, .T. ) ;
#3991 = CARTESIAN_POINT ( 'NONE',  ( 80.00000000000001421, 16.27500566299999818, -90.18911196944382880 ) ) ;
#3992 = DIRECTION ( 'NONE',  ( -1.000000000000000000, 0.000000000000000000, 0.000000000000000000 ) ) ;
#3993 = CARTESIAN_POINT ( 'NONE',  ( 59.99999999999999289, 20.00000000000005684, -56.50000000000000000 ) ) ;
#3994 = CARTESIAN_POINT ( 'NONE',  ( 80.00000000000000000, 13.99809798617684642, -56.49999999999999289 ) ) ;
#3995 = CARTESIAN_POINT ( 'NONE',  ( 52.64379734614761475, 24.32430039540291489, -92.99999999999997158 ) ) ;
#3996 =( BOUNDED_SURFACE ( )  B_SPLINE_SURFACE ( 3, 2, ( 
 ( #5745, #6489, #67 ),
 ( #6386, #6436, #9725 ),
 ( #4806, #3165, #1616 ),
 ( #20, #7138, #2462 ),
 ( #8935, #1663, #866 ),
 ( #1718, #8787, #8132 ),
 ( #8185, #4897, #10473 ),
 ( #8890, #3311, #8844 ),
 ( #8086, #9573, #7330 ),
 ( #5590, #7187, #6535 ) ),
 .UNSPECIFIED., .F., .F., .T. ) 
 B_SPLINE_SURFACE_WITH_KNOTS ( ( 4, 2, 2, 2, 4 ),
 ( 3, 3 ),
 ( 0.000000000000000000, 0.001391977224791383829, 0.002783954449582767658, 0.004175931674374151054, 0.005567908899165535316 ),
 ( 0.000000000000000000, 1.000000000000000000 ),
 .UNSPECIFIED. ) 
 GEOMETRIC_REPRESENTATION_ITEM ( )  RATIONAL_B_SPLINE_SURFACE ( (
 ( 1.000000000000000000, 0.9278701639556155012, 1.000000000000000000),
 ( 1.000000000000000000, 0.9392505467965415189, 1.000000000000000000),
 ( 1.000000000000000000, 0.9502115929164388630, 1.000000000000000000),
 ( 1.000000000000000000, 0.9695288266569349611, 1.000000000000000000),
 ( 1.000000000000000000, 0.9777944729454633999, 1.000000000000000000),
 ( 1.000000000000000000, 0.9901306608513326113, 1.000000000000000000),
 ( 1.000000000000000000, 0.9942021816062189821, 1.000000000000000000),
 ( 1.000000000000000000, 0.9991078024573445404, 1.000000000000000000),
 ( 1.000000000000000000, 0.9999952431677081588, 1.000000000000000000),
 ( 1.000000000000000000, 1.000000000000000000, 1.000000000000000000) ) ) 
 REPRESENTATION_ITEM ( '' )  SURFACE ( )  );
#3997 = DIRECTION ( 'NONE',  ( 0.000000000000000000, 0.000000000000000000, 1.000000000000000000 ) ) ;
#3998 = CARTESIAN_POINT ( 'NONE',  ( 10.00000000000000888, 16.00000000000000000, -34.39999999999998437 ) ) ;
#3999 = CARTESIAN_POINT ( 'NONE',  ( 74.00000000213663043, 20.90543410409046388, -20.04624433094438274 ) ) ;
#4000 = CARTESIAN_POINT ( 'NONE',  ( 50.99166147743286359, 23.11153859872052507, -92.98522669884573588 ) ) ;
#4001 = ORIENTED_EDGE ( 'NONE', *, *, #4592, .T. ) ;
#4002 = ORIENTED_EDGE ( 'NONE', *, *, #4498, .F. ) ;
#4003 = CARTESIAN_POINT ( 'NONE',  ( 70.00000000000000000, 0.000000000000000000, -70.99999999999998579 ) ) ;
#4004 = CARTESIAN_POINT ( 'NONE',  ( 19.35606083730559845, 3.795118000304525285, -105.2669034804143706 ) ) ;
#4005 = CARTESIAN_POINT ( 'NONE',  ( -1.511707733818487442, 26.66996368192422295, -93.91397166595727697 ) ) ;
#4006 = CARTESIAN_POINT ( 'NONE',  ( 52.38288657301072249, 24.00000000000000000, -92.99999999999998579 ) ) ;
#4007 = DIRECTION ( 'NONE',  ( -5.368150529494878509E-32, -1.000000000000000000, 6.343782590056808474E-16 ) ) ;
#4008 = TOROIDAL_SURFACE ( 'NONE', #9928, 7.000000000000000000, 4.000000000000000000 ) ;
#4009 = FACE_OUTER_BOUND ( 'NONE', #2371, .T. ) ;
#4010 = CARTESIAN_POINT ( 'NONE',  ( 80.00000000000000000, 0.000000000000000000, 0.000000000000000000 ) ) ;
#4011 = ORIENTED_EDGE ( 'NONE', *, *, #3294, .F. ) ;
#4012 = CARTESIAN_POINT ( 'NONE',  ( 55.00000000000000000, 6.000000000000000000, -23.00000000000000000 ) ) ;
#4013 = CARTESIAN_POINT ( 'NONE',  ( 45.29963121532983905, 24.37425220416305649, -96.41023159355185612 ) ) ;
#4014 = VERTEX_POINT ( 'NONE', #4903 ) ;
#4015 = VERTEX_POINT ( 'NONE', #122 ) ;
#4016 = ORIENTED_EDGE ( 'NONE', *, *, #9421, .F. ) ;
#4017 = CARTESIAN_POINT ( 'NONE',  ( 56.87500000000000000, 6.364875945565209747, -99.99999999999998579 ) ) ;
#4018 = CARTESIAN_POINT ( 'NONE',  ( 80.00000000000000000, 13.93810168523617676, -47.78999999999997073 ) ) ;
#4019 = CARTESIAN_POINT ( 'NONE',  ( 56.87500000000000000, 6.364875945565211524, -65.00000000000000000 ) ) ;
#4020 = DIRECTION ( 'NONE',  ( 0.000000000000000000, -6.343782590056808474E-16, -1.000000000000000000 ) ) ;
#4021 = CARTESIAN_POINT ( 'NONE',  ( 80.00000000000000000, 3.000000000000000000, -63.20999999999998664 ) ) ;
#4022 = EDGE_CURVE ( 'NONE', #6836, #9833, #3561, .T. ) ;
#4023 = CARTESIAN_POINT ( 'NONE',  ( 27.05548019233787116, 3.002095891887775814, -26.91776544306765118 ) ) ;
#4024 = EDGE_LOOP ( 'NONE', ( #4923, #7183, #1370, #4584 ) ) ;
#4025 = DIRECTION ( 'NONE',  ( 0.000000000000000000, -0.000000000000000000, -1.000000000000000000 ) ) ;
#4026 = DIRECTION ( 'NONE',  ( 1.000000000000000000, 0.000000000000000000, 0.000000000000000000 ) ) ;
#4027 = ORIENTED_EDGE ( 'NONE', *, *, #4481, .F. ) ;
#4028 = ORIENTED_EDGE ( 'NONE', *, *, #51, .T. ) ;
#4029 = DIRECTION ( 'NONE',  ( -0.000000000000000000, 1.000000000000000000, -0.000000000000000000 ) ) ;
#4030 = CARTESIAN_POINT ( 'NONE',  ( 52.22209769458487472, 3.225780118815570141, -71.92410675960306321 ) ) ;
#4031 = DIRECTION ( 'NONE',  ( 0.000000000000000000, 0.000000000000000000, 1.000000000000000000 ) ) ;
#4032 = CARTESIAN_POINT ( 'NONE',  ( 80.01712382511828991, 17.44596157593400321, -89.63297125157724565 ) ) ;
#4033 = CARTESIAN_POINT ( 'NONE',  ( 10.00000000000000888, 16.00000000000000000, -37.99999999999998579 ) ) ;
#4034 = CARTESIAN_POINT ( 'NONE',  ( 26.44228240021396559, 22.29929311257603075, -100.1179954522017681 ) ) ;
#4035 = EDGE_CURVE ( 'NONE', #6999, #4128, #72, .T. ) ;
#4036 = CARTESIAN_POINT ( 'NONE',  ( 64.00000000000000000, 32.20889288029873399, -95.99999999999998579 ) ) ;
#4037 = EDGE_CURVE ( 'NONE', #10275, #2865, #8997, .T. ) ;
#4038 = CARTESIAN_POINT ( 'NONE',  ( 9.000000000000000000, 25.00000000000000000, -17.99999999999998934 ) ) ;
#4039 = DIRECTION ( 'NONE',  ( -0.000000000000000000, 1.000000000000000000, -0.000000000000000000 ) ) ;
#4040 = FACE_OUTER_BOUND ( 'NONE', #5810, .T. ) ;
#4041 = CARTESIAN_POINT ( 'NONE',  ( 80.00000000000001421, 25.00000000000000000, -17.99999999999998934 ) ) ;
#4042 = CARTESIAN_POINT ( 'NONE',  ( 15.00000000000000888, 20.00000000000000000, -22.99999999999998934 ) ) ;
#4043 = AXIS2_PLACEMENT_3D ( 'NONE', #153, #3399, #2653 ) ;
#4044 = VERTEX_POINT ( 'NONE', #9097 ) ;
#4045 = CARTESIAN_POINT ( 'NONE',  ( 21.02761249333621052, 16.63699107065298222, -102.2219961688163181 ) ) ;
#4046 = ADVANCED_FACE ( 'NONE', ( #5855 ), #6648, .F. ) ;
#4047 = CARTESIAN_POINT ( 'NONE',  ( 60.00000000000000000, 24.00000000000000000, -74.99999999999998579 ) ) ;
#4048 = LINE ( 'NONE', #6484, #7458 ) ;
#4049 = CARTESIAN_POINT ( 'NONE',  ( 23.59445684348986561, 31.26602222955882127, -92.99999999999997158 ) ) ;
#4050 = VECTOR ( 'NONE', #4542, 1000.000000000000000 ) ;
#4051 = DIRECTION ( 'NONE',  ( 0.000000000000000000, 0.000000000000000000, 1.000000000000000000 ) ) ;
#4052 = CARTESIAN_POINT ( 'NONE',  ( 63.99999999298417208, 35.02967878038596439, -94.96120353385198598 ) ) ;
#4053 = DIRECTION ( 'NONE',  ( 0.000000000000000000, 0.000000000000000000, 1.000000000000000000 ) ) ;
#4054 = CIRCLE ( 'NONE', #2541, 3.000000000000000444 ) ;
#4055 = EDGE_LOOP ( 'NONE', ( #417, #526, #2964, #10242 ) ) ;
#4056 = CARTESIAN_POINT ( 'NONE',  ( 16.79223538998532206, 4.730832809288380680, -104.3721304611894851 ) ) ;
#4057 = CARTESIAN_POINT ( 'NONE',  ( 37.79754664288799404, 23.64764047272618441, -96.33677480010682359 ) ) ;
#4058 = ORIENTED_EDGE ( 'NONE', *, *, #2808, .T. ) ;
#4059 = ORIENTED_EDGE ( 'NONE', *, *, #2956, .F. ) ;
#4060 = ORIENTED_EDGE ( 'NONE', *, *, #9706, .F. ) ;
#4061 = CARTESIAN_POINT ( 'NONE',  ( 5.250000002136955501, 20.25163416711692221, -21.28443468630951330 ) ) ;
#4062 = CARTESIAN_POINT ( 'NONE',  ( 72.45993579437711674, 37.50000000000000000, -9.000000000000000000 ) ) ;
#4063 = CARTESIAN_POINT ( 'NONE',  ( 54.93540518704553932, 3.548331421665594121, -66.30750416074201326 ) ) ;
#4064 = CYLINDRICAL_SURFACE ( 'NONE', #5245, 5.000000000000000888 ) ;
#4065 = CYLINDRICAL_SURFACE ( 'NONE', #3569, 9.999999999999994671 ) ;
#4066 = EDGE_CURVE ( 'NONE', #1832, #9045, #9889, .T. ) ;
#4067 = ADVANCED_FACE ( 'NONE', ( #180 ), #3421, .F. ) ;
#4068 = CARTESIAN_POINT ( 'NONE',  ( 27.92893218813453515, 3.040869198932438344, -25.92893218813451739 ) ) ;
#4069 = ORIENTED_EDGE ( 'NONE', *, *, #327, .T. ) ;
#4070 = AXIS2_PLACEMENT_3D ( 'NONE', #4865, #5020, #1680 ) ;
#4071 = DIRECTION ( 'NONE',  ( -1.000000000000000000, -0.000000000000000000, -0.000000000000000000 ) ) ;
#4072 = AXIS2_PLACEMENT_3D ( 'NONE', #152, #9074, #3398 ) ;
#4073 = CARTESIAN_POINT ( 'NONE',  ( 60.00000000000000000, 39.20889288029873399, -99.99999999999998579 ) ) ;
#4074 = EDGE_LOOP ( 'NONE', ( #6128, #5506, #6952, #8092, #1109, #2046 ) ) ;
#4075 = ORIENTED_EDGE ( 'NONE', *, *, #5439, .T. ) ;
#4076 = FACE_OUTER_BOUND ( 'NONE', #5736, .T. ) ;
#4077 = EDGE_CURVE ( 'NONE', #2469, #8519, #5759, .T. ) ;
#4078 = LINE ( 'NONE', #5718, #1430 ) ;
#4079 = AXIS2_PLACEMENT_3D ( 'NONE', #5813, #1150, #7503 ) ;
#4080 = CIRCLE ( 'NONE', #4246, 1.999999999999996669 ) ;
#4081 = VECTOR ( 'NONE', #2665, 1000.000000000000000 ) ;
#4082 = DIRECTION ( 'NONE',  ( 0.4358898943540689408, -0.8999999999999993561, 0.000000000000000000 ) ) ;
#4083 = CARTESIAN_POINT ( 'NONE',  ( 1.353282314524772545, 18.98035737809846779, -89.86153140216056556 ) ) ;
#4084 = CARTESIAN_POINT ( 'NONE',  ( 14.91011975800247313, 33.97318835833731043, -102.8280753959221983 ) ) ;
#4085 = DIRECTION ( 'NONE',  ( -1.000000000000000000, 0.000000000000000000, -0.000000000000000000 ) ) ;
#4086 = AXIS2_PLACEMENT_3D ( 'NONE', #5863, #983, #239 ) ;
#4087 = FACE_OUTER_BOUND ( 'NONE', #10049, .T. ) ;
#4088 = ADVANCED_FACE ( 'NONE', ( #3980 ), #732, .F. ) ;
#4089 = CARTESIAN_POINT ( 'NONE',  ( 59.99999999999864997, 39.25995838334583965, -100.0475817868987747 ) ) ;
#4090 = CARTESIAN_POINT ( 'NONE',  ( 5.276537826819166277, 24.53639934337683925, -98.63397783525113027 ) ) ;
#4091 = CARTESIAN_POINT ( 'NONE',  ( 52.80108583705234793, 2.996084362797981182, -26.73438024066881624 ) ) ;
#4092 = CARTESIAN_POINT ( 'NONE',  ( 78.62781412636540779, 19.00751145220449345, -89.88322490844726076 ) ) ;
#4093 = CARTESIAN_POINT ( 'NONE',  ( 74.99999999572173692, 20.00000000000000000, -22.06726050322691535 ) ) ;
#4094 = CARTESIAN_POINT ( 'NONE',  ( 31.49999999999999289, 11.00000000000000355, -17.99999999999998934 ) ) ;
#4095 = EDGE_CURVE ( 'NONE', #821, #7791, #5557, .T. ) ;
#4096 = EDGE_CURVE ( 'NONE', #5945, #5548, #8805, .T. ) ;
#4097 = CARTESIAN_POINT ( 'NONE',  ( 20.60425370560230718, 12.59499130838602987, -103.1098890006224451 ) ) ;
#4098 = CARTESIAN_POINT ( 'NONE',  ( 55.00000000000000000, 6.000000000000000000, -75.00000000000000000 ) ) ;
#4099 = CARTESIAN_POINT ( 'NONE',  ( -3.640477561538728146, 27.15928261278799738, -93.46659319192916371 ) ) ;
#4100 = LINE ( 'NONE', #63, #3756 ) ;
#4101 = LINE ( 'NONE', #7379, #3611 ) ;
#4102 = CARTESIAN_POINT ( 'NONE',  ( 45.00000000000000000, 3.215390309173477235, -75.00000000000000000 ) ) ;
#4103 = FACE_OUTER_BOUND ( 'NONE', #2694, .T. ) ;
#4104 = DIRECTION ( 'NONE',  ( 0.000000000000000000, 0.000000000000000000, 1.000000000000000000 ) ) ;
#4105 = EDGE_CURVE ( 'NONE', #5026, #4014, #8005, .T. ) ;
#4106 = ORIENTED_EDGE ( 'NONE', *, *, #277, .F. ) ;
#4107 = ADVANCED_FACE ( 'NONE', ( #631 ), #7047, .F. ) ;
#4108 = DIRECTION ( 'NONE',  ( 0.000000000000000000, 0.000000000000000000, 1.000000000000000000 ) ) ;
#4109 = ORIENTED_EDGE ( 'NONE', *, *, #7383, .F. ) ;
#4110 = DIRECTION ( 'NONE',  ( 0.000000000000000000, 0.000000000000000000, 1.000000000000000000 ) ) ;
#4111 = CARTESIAN_POINT ( 'NONE',  ( 44.78102973870259262, 24.20785164373705811, -96.39616964643946062 ) ) ;
#4112 = TOROIDAL_SURFACE ( 'NONE', #8529, 10.00000000000000178, 5.000000000000000000 ) ;
#4113 = VERTEX_POINT ( 'NONE', #2289 ) ;
#4114 = ORIENTED_EDGE ( 'NONE', *, *, #9742, .F. ) ;
#4115 = ORIENTED_EDGE ( 'NONE', *, *, #1057, .T. ) ;
#4116 = DIRECTION ( 'NONE',  ( -0.000000000000000000, -0.000000000000000000, 1.000000000000000000 ) ) ;
#4117 = LINE ( 'NONE', #1786, #5146 ) ;
#4118 = CARTESIAN_POINT ( 'NONE',  ( 54.92283152179361849, 5.599129717728987821, -66.42058934585267593 ) ) ;
#4119 = CARTESIAN_POINT ( 'NONE',  ( 59.68583699001261778, 33.43997575449555626, -101.9907286070572496 ) ) ;
#4120 = FACE_OUTER_BOUND ( 'NONE', #3052, .T. ) ;
#4121 = VECTOR ( 'NONE', #1639, 1000.000000000000000 ) ;
#4122 = CARTESIAN_POINT ( 'NONE',  ( 18.27406827084427832, 33.60784459362385945, -93.34190972552549681 ) ) ;
#4123 = ORIENTED_EDGE ( 'NONE', *, *, #4559, .T. ) ;
#4124 = CARTESIAN_POINT ( 'NONE',  ( 75.00000000000000000, 20.00000000000000000, -22.99999999999998579 ) ) ;
#4125 = DIRECTION ( 'NONE',  ( 0.000000000000000000, 1.000000000000000000, 0.000000000000000000 ) ) ;
#4126 = EDGE_LOOP ( 'NONE', ( #5172, #804, #7189, #9598 ) ) ;
#4127 = AXIS2_PLACEMENT_3D ( 'NONE', #4614, #1531, #6303 ) ;
#4128 = VERTEX_POINT ( 'NONE', #1487 ) ;
#4129 = CIRCLE ( 'NONE', #8375, 5.000000000000000888 ) ;
#4130 = DIRECTION ( 'NONE',  ( -0.000000000000000000, 1.000000000000000000, -0.000000000000000000 ) ) ;
#4131 = EDGE_CURVE ( 'NONE', #7698, #578, #9325, .T. ) ;
#4132 = DIRECTION ( 'NONE',  ( 0.000000000000000000, 0.000000000000000000, 1.000000000000000000 ) ) ;
#4133 = LINE ( 'NONE', #10451, #3339 ) ;
#4134 = CARTESIAN_POINT ( 'NONE',  ( 0.7544280318155520693, 18.03909394806973410, -93.63009302506121401 ) ) ;
#4135 = EDGE_CURVE ( 'NONE', #9783, #3485, #4670, .T. ) ;
#4136 = VECTOR ( 'NONE', #6330, 1000.000000000000000 ) ;
#4137 = DIRECTION ( 'NONE',  ( 0.000000000000000000, -1.000000000000000000, 0.000000000000000000 ) ) ;
#4138 = CARTESIAN_POINT ( 'NONE',  ( 77.57597046747197567, 20.17848977188193516, -96.37615779886083089 ) ) ;
#4139 = DIRECTION ( 'NONE',  ( 1.067588660968534595E-31, 1.000000000000000000, -1.261617073437678048E-15 ) ) ;
#4140 = FACE_BOUND ( 'NONE', #8696, .T. ) ;
#4141 = CARTESIAN_POINT ( 'NONE',  ( 59.00000000000000000, 60.00000000000000000, -92.99999999999998579 ) ) ;
#4142 = CARTESIAN_POINT ( 'NONE',  ( 31.49999999999999289, 10.00000000000000000, -18.10102051443363180 ) ) ;
#4143 = LINE ( 'NONE', #6573, #9501 ) ;
#4144 = CARTESIAN_POINT ( 'NONE',  ( 19.58283451236590977, 35.25048384034815996, -95.30334302147858239 ) ) ;
#4145 = CARTESIAN_POINT ( 'NONE',  ( 70.00000000000000000, 20.00000000000000000, -41.59999999999998721 ) ) ;
#4146 = CARTESIAN_POINT ( 'NONE',  ( 54.64881726663306694, 28.25910359328420540, -92.54047204066891652 ) ) ;
#4147 = EDGE_LOOP ( 'NONE', ( #1881, #9644, #4859, #3110, #3689 ) ) ;
#4148 = AXIS2_PLACEMENT_3D ( 'NONE', #8422, #6084, #10114 ) ;
#4149 = CARTESIAN_POINT ( 'NONE',  ( 19.35606083730565175, 3.795118000304506634, -105.2669034804143848 ) ) ;
#4150 = EDGE_CURVE ( 'NONE', #8651, #8904, #7102, .T. ) ;
#4151 = CARTESIAN_POINT ( 'NONE',  ( 60.00000000000000000, 11.00000000000000000, -61.20999999999998664 ) ) ;
#4152 = CARTESIAN_POINT ( 'NONE',  ( 6.282009005400797541, 23.75689271362115207, -92.84452092551036628 ) ) ;
#4153 = CARTESIAN_POINT ( 'NONE',  ( 24.04502899532563731, 11.60987280939110988, -102.9077690896810680 ) ) ;
#4154 = CARTESIAN_POINT ( 'NONE',  ( 52.24620844000572362, 6.144372855933304400, -71.89263360387225532 ) ) ;
#4155 = DIRECTION ( 'NONE',  ( -0.000000000000000000, 1.000000000000000000, -0.000000000000000000 ) ) ;
#4156 = CARTESIAN_POINT ( 'NONE',  ( 59.00000000000000000, 32.20889288029873399, -92.99999999999998579 ) ) ;
#4157 = CARTESIAN_POINT ( 'NONE',  ( 55.00000000000000000, 6.000000000000000000, -33.00000000000000000 ) ) ;
#4158 = ORIENTED_EDGE ( 'NONE', *, *, #3271, .T. ) ;
#4159 = CARTESIAN_POINT ( 'NONE',  ( 40.00000000000000000, 38.00000000000000000, 0.000000000000000000 ) ) ;
#4160 = VERTEX_POINT ( 'NONE', #9386 ) ;
#4161 = CARTESIAN_POINT ( 'NONE',  ( 20.58292126899352681, 6.424141185836319323, -105.6085501130181683 ) ) ;
#4162 = CARTESIAN_POINT ( 'NONE',  ( 45.27534364550692914, 24.36602591465434742, -96.40957492515327942 ) ) ;
#4163 = VERTEX_POINT ( 'NONE', #8757 ) ;
#4164 = CIRCLE ( 'NONE', #610, 10.00000000000000178 ) ;
#4165 = EDGE_LOOP ( 'NONE', ( #6593, #6754, #6945, #90 ) ) ;
#4166 = ADVANCED_FACE ( 'NONE', ( #4619 ), #9441, .F. ) ;
#4167 = ORIENTED_EDGE ( 'NONE', *, *, #8933, .T. ) ;
#4168 = CARTESIAN_POINT ( 'NONE',  ( 17.69499280087986293, 19.25031097541860703, -92.84918112378392152 ) ) ;
#4169 = EDGE_CURVE ( 'NONE', #1324, #7554, #5521, .T. ) ;
#4170 = DIRECTION ( 'NONE',  ( 0.000000000000000000, -1.000000000000000000, -0.000000000000000000 ) ) ;
#4171 = CARTESIAN_POINT ( 'NONE',  ( 54.69800076629989860, 6.005614867197778040, -73.86619658867162741 ) ) ;
#4172 = CARTESIAN_POINT ( 'NONE',  ( 0.000000000000000000, 20.00000000000000000, -22.99999999999998934 ) ) ;
#4173 = CARTESIAN_POINT ( 'NONE',  ( 64.99999999999998579, 20.00000000000000000, 5.500342728706949747E-15 ) ) ;
#4174 = CARTESIAN_POINT ( 'NONE',  ( 19.24403427587549942, 35.01332721864354625, -94.42320128571000737 ) ) ;
#4175 = ORIENTED_EDGE ( 'NONE', *, *, #5954, .F. ) ;
#4176 = PLANE ( 'NONE',  #2869 ) ;
#4177 = EDGE_CURVE ( 'NONE', #4719, #2384, #685, .T. ) ;
#4178 = CARTESIAN_POINT ( 'NONE',  ( 20.00000000000000000, 60.00000000000000000, -92.99999999999998579 ) ) ;
#4179 = EDGE_LOOP ( 'NONE', ( #5902, #978, #2243, #4438 ) ) ;
#4180 = ORIENTED_EDGE ( 'NONE', *, *, #3932, .F. ) ;
#4181 = LINE ( 'NONE', #92, #2102 ) ;
#4182 = CARTESIAN_POINT ( 'NONE',  ( 60.00000000000000000, 0.000000000000000000, -106.0000000000000000 ) ) ;
#4183 = VECTOR ( 'NONE', #9910, 1000.000000000000000 ) ;
#4184 = CARTESIAN_POINT ( 'NONE',  ( 62.82055052822967411, 19.50000000000000355, -87.99999999999998579 ) ) ;
#4185 = CARTESIAN_POINT ( 'NONE',  ( 80.00000000000000000, 2.998097986176846419, -54.49999999999997868 ) ) ;
#4186 = ORIENTED_EDGE ( 'NONE', *, *, #5040, .T. ) ;
#4187 = CARTESIAN_POINT ( 'NONE',  ( 55.00000000000000000, 3.583801512904337017, -63.20999999999998664 ) ) ;
#4188 = DIRECTION ( 'NONE',  ( 0.000000000000000000, 1.000000000000000000, 0.000000000000000000 ) ) ;
#4189 = CARTESIAN_POINT ( 'NONE',  ( 68.41848391004972996, 33.00000000000000000, -8.999999999999998224 ) ) ;
#4190 = DIRECTION ( 'NONE',  ( -0.000000000000000000, 1.000000000000000000, 0.000000000000000000 ) ) ;
#4191 = DIRECTION ( 'NONE',  ( -1.269309860470834477E-16, 0.000000000000000000, -1.000000000000000000 ) ) ;
#4192 = FACE_OUTER_BOUND ( 'NONE', #4344, .T. ) ;
#4193 = CARTESIAN_POINT ( 'NONE',  ( 30.99888828415514297, 24.51225980502465518, -94.01676517381305587 ) ) ;
#4194 = FACE_OUTER_BOUND ( 'NONE', #9990, .T. ) ;
#4195 = CARTESIAN_POINT ( 'NONE',  ( 36.84467126591294317, 23.80337796108200621, -96.35519183398400855 ) ) ;
#4196 = CARTESIAN_POINT ( 'NONE',  ( 58.23782121060869343, 29.20100729714017973, -92.24951823285995545 ) ) ;
#4197 = EDGE_CURVE ( 'NONE', #227, #1283, #8706, .T. ) ;
#4198 = DIRECTION ( 'NONE',  ( -1.000000000000000000, 0.000000000000000000, 0.000000000000000000 ) ) ;
#4199 = CARTESIAN_POINT ( 'NONE',  ( 11.58151608995027004, 33.00000000000000000, -8.999999999999998224 ) ) ;
#4200 = DIRECTION ( 'NONE',  ( 0.000000000000000000, 1.000000000000000000, 0.000000000000000000 ) ) ;
#4201 = ADVANCED_FACE ( 'NONE', ( #3930 ), #4301, .F. ) ;
#4202 = CARTESIAN_POINT ( 'NONE',  ( 44.99999999999999289, 5.813466520526789694, -74.99999999999998579 ) ) ;
#4203 = CARTESIAN_POINT ( 'NONE',  ( 17.54823353343017089, 8.665289511869270100, -104.7741167667180662 ) ) ;
#4204 = AXIS2_PLACEMENT_3D ( 'NONE', #2672, #2890, #8564 ) ;
#4205 = AXIS2_PLACEMENT_3D ( 'NONE', #4178, #3436, #5821 ) ;
#4206 = DIRECTION ( 'NONE',  ( 1.000000000000000000, 0.000000000000000000, 0.000000000000000000 ) ) ;
#4207 = CARTESIAN_POINT ( 'NONE',  ( 60.11469958758525678, 33.81644178481401042, -93.37534994114952269 ) ) ;
#4208 = DIRECTION ( 'NONE',  ( -0.000000000000000000, 1.000000000000000000, -0.000000000000000000 ) ) ;
#4209 = ORIENTED_EDGE ( 'NONE', *, *, #9323, .T. ) ;
#4210 = FACE_OUTER_BOUND ( 'NONE', #10368, .T. ) ;
#4211 = VERTEX_POINT ( 'NONE', #6727 ) ;
#4212 = CARTESIAN_POINT ( 'NONE',  ( 54.79175761730886762, 6.000000000000000000, -23.20824238269111817 ) ) ;
#4213 = CARTESIAN_POINT ( 'NONE',  ( 43.06999622285658091, 23.78799559864497581, -96.35341089116795388 ) ) ;
#4214 = AXIS2_PLACEMENT_3D ( 'NONE', #6880, #10115, #4610 ) ;
#4215 = VERTEX_POINT ( 'NONE', #898 ) ;
#4216 = B_SPLINE_CURVE_WITH_KNOTS ( 'NONE', 3,
 ( #4833, #10503, #7308, #1645, #97, #4877, #3241, #3341, #9701, #8111, #46, #3289, #6564, #5778 ),
 .UNSPECIFIED., .F., .F.,
 ( 4, 2, 2, 2, 2, 2, 4 ),
 ( 1.485932316063144985E-05, 0.001314788714818075285, 0.002614718106475519190, 0.005214576889790395291, 0.006514506281447824884, 0.007814435673105264019, 0.01041429445642012494 ),
 .UNSPECIFIED. ) ;
#4217 = ORIENTED_EDGE ( 'NONE', *, *, #4262, .T. ) ;
#4218 = ORIENTED_EDGE ( 'NONE', *, *, #8820, .F. ) ;
#4219 = DIRECTION ( 'NONE',  ( -0.000000000000000000, -1.000000000000000000, 0.000000000000000000 ) ) ;
#4220 = DIRECTION ( 'NONE',  ( 0.000000000000000000, 0.000000000000000000, -1.000000000000000000 ) ) ;
#4221 = CARTESIAN_POINT ( 'NONE',  ( 22.83721695437469990, 39.11437299844605775, -100.0103961634890055 ) ) ;
#4222 = CARTESIAN_POINT ( 'NONE',  ( 24.27656940231299387, 26.61853108081023578, -92.81205167654809429 ) ) ;
#4223 = CARTESIAN_POINT ( 'NONE',  ( 25.00000000000000000, 0.000000000000000000, -33.00000000000000000 ) ) ;
#4224 = AXIS2_PLACEMENT_3D ( 'NONE', #9789, #2532, #9845 ) ;
#4225 = DIRECTION ( 'NONE',  ( 1.000000000000000000, 0.000000000000000000, 0.000000000000000000 ) ) ;
#4226 = ORIENTED_EDGE ( 'NONE', *, *, #6427, .T. ) ;
#4227 = EDGE_CURVE ( 'NONE', #1095, #28, #1715, .T. ) ;
#4228 = ADVANCED_FACE ( 'NONE', ( #7525 ), #5992, .T. ) ;
#4229 = CARTESIAN_POINT ( 'NONE',  ( 52.07106781186546840, 3.040869198932437900, -25.92893218813452094 ) ) ;
#4230 = CARTESIAN_POINT ( 'NONE',  ( 31.63589111538473020, 3.120488017789306401, -74.42345565622311199 ) ) ;
#4231 = EDGE_LOOP ( 'NONE', ( #10288, #4060 ) ) ;
#4232 = ORIENTED_EDGE ( 'NONE', *, *, #7161, .F. ) ;
#4233 = CARTESIAN_POINT ( 'NONE',  ( 24.54084823135484328, 15.69608708791470164, -90.97329126812861944 ) ) ;
#4234 = CARTESIAN_POINT ( 'NONE',  ( 55.27864045000423232, 3.145973621621785288, -96.00000000000000000 ) ) ;
#4235 = EDGE_CURVE ( 'NONE', #4577, #7454, #7268, .T. ) ;
#4236 = CARTESIAN_POINT ( 'NONE',  ( 25.20824238269113948, 5.999999999999999112, -23.20824238269111817 ) ) ;
#4237 = DIRECTION ( 'NONE',  ( 0.4999999999999997780, 0.000000000000000000, 0.8660254037844387076 ) ) ;
#4238 = ORIENTED_EDGE ( 'NONE', *, *, #9654, .F. ) ;
#4239 = CIRCLE ( 'NONE', #3737, 3.000000000000000000 ) ;
#4240 = CARTESIAN_POINT ( 'NONE',  ( 49.50000000000001421, 19.68604656138261788, -23.00000000000000000 ) ) ;
#4241 = DIRECTION ( 'NONE',  ( -1.156482317317871478E-16, 0.000000000000000000, 1.000000000000000000 ) ) ;
#4242 = CARTESIAN_POINT ( 'NONE',  ( 57.99999999999999289, 3.583801512904337017, -56.49999999999997868 ) ) ;
#4243 = CARTESIAN_POINT ( 'NONE',  ( 19.44935498488286996, 11.92269928450551930, -103.5979259565157946 ) ) ;
#4244 = PLANE ( 'NONE',  #7464 ) ;
#4245 = VECTOR ( 'NONE', #10486, 1000.000000000000000 ) ;
#4246 = AXIS2_PLACEMENT_3D ( 'NONE', #2257, #2996, #7758 ) ;
#4247 = DIRECTION ( 'NONE',  ( 0.000000000000000000, 1.000000000000000000, 0.000000000000000000 ) ) ;
#4248 = AXIS2_PLACEMENT_3D ( 'NONE', #9243, #9137, #2664 ) ;
#4249 = CARTESIAN_POINT ( 'NONE',  ( 31.49999999999999289, 40.00000000000000000, -17.99999999999998934 ) ) ;
#4250 = CARTESIAN_POINT ( 'NONE',  ( 85.31690870217498457, 24.99999999999994671, -92.99999999999997158 ) ) ;
#4251 = DIRECTION ( 'NONE',  ( 0.000000000000000000, 0.000000000000000000, 1.000000000000000000 ) ) ;
#4252 = CARTESIAN_POINT ( 'NONE',  ( 35.00000000000000000, 6.364875945565205306, -21.12499999999999289 ) ) ;
#4253 = EDGE_LOOP ( 'NONE', ( #7893, #1764, #5635, #5801, #9902, #411, #4745 ) ) ;
#4254 = CIRCLE ( 'NONE', #8673, 5.000000000000000000 ) ;
#4255 = CARTESIAN_POINT ( 'NONE',  ( 40.00000000000000000, 40.00000000000000000, -92.99999999999998579 ) ) ;
#4256 = AXIS2_PLACEMENT_3D ( 'NONE', #3838, #10411, #2303 ) ;
#4257 = VECTOR ( 'NONE', #8082, 1000.000000000000000 ) ;
#4258 = LINE ( 'NONE', #219, #6969 ) ;
#4259 = CARTESIAN_POINT ( 'NONE',  ( 56.55967004967376255, 19.59657446107101819, -100.5065252240352578 ) ) ;
#4260 = DIRECTION ( 'NONE',  ( 1.000000000000000000, 0.000000000000000000, 0.000000000000000000 ) ) ;
#4261 = ADVANCED_FACE ( 'NONE', ( #8329 ), #8384, .F. ) ;
#4262 = EDGE_CURVE ( 'NONE', #9579, #1143, #848, .T. ) ;
#4263 = CARTESIAN_POINT ( 'NONE',  ( 48.51967950251673756, 6.129941983677498207, -77.16212674304196639 ) ) ;
#4264 = CARTESIAN_POINT ( 'NONE',  ( 13.25320910078735714, 10.81677467276330162, -102.6266045503936368 ) ) ;
#4265 =( LENGTH_UNIT ( ) NAMED_UNIT ( * ) SI_UNIT ( .MILLI., .METRE. ) );
#4266 = LINE ( 'NONE', #7381, #1681 ) ;
#4267 = CYLINDRICAL_SURFACE ( 'NONE', #1296, 16.50000000000000000 ) ;
#4268 = ORIENTED_EDGE ( 'NONE', *, *, #7780, .T. ) ;
#4269 = CARTESIAN_POINT ( 'NONE',  ( 0.000000000000000000, 0.000000000000000000, -106.0000000000000000 ) ) ;
#4270 = ORIENTED_EDGE ( 'NONE', *, *, #8049, .F. ) ;
#4271 = EDGE_CURVE ( 'NONE', #3492, #4710, #6438, .T. ) ;
#4272 = DIRECTION ( 'NONE',  ( 0.000000000000000000, -1.000000000000000000, -0.000000000000000000 ) ) ;
#4273 = CARTESIAN_POINT ( 'NONE',  ( 9.560790147786581983, 37.50000000000000000, -12.49999999999999645 ) ) ;
#4274 = ORIENTED_EDGE ( 'NONE', *, *, #5276, .T. ) ;
#4275 = VERTEX_POINT ( 'NONE', #2704 ) ;
#4276 = EDGE_LOOP ( 'NONE', ( #4297, #932, #3905 ) ) ;
#4277 = DIRECTION ( 'NONE',  ( 0.5000000000000013323, -0.000000000000000000, -0.8660254037844378194 ) ) ;
#4278 = FACE_OUTER_BOUND ( 'NONE', #3791, .T. ) ;
#4279 =( BOUNDED_SURFACE ( )  B_SPLINE_SURFACE ( 3, 2, ( 
 ( #9182, #4250, #2608 ),
 ( #5153, #8501, #9237 ),
 ( #6793, #4360, #9869 ),
 ( #2767, #5996, #3457 ),
 ( #8274, #7643, #10080 ),
 ( #5840, #7585, #1230 ),
 ( #9080, #1811, #5041 ),
 ( #3036, #3719, #10131 ),
 ( #5360, #2875, #9448 ),
 ( #9397, #8602, #2985 ),
 ( #6157, #6948, #2931 ),
 ( #2187, #1447, #1332 ),
 ( #10188, #3883, #8553 ),
 ( #9503, #7111, #641 ),
 ( #10352, #8715, #1496 ),
 ( #1280, #6210, #2135 ),
 ( #4572, #7800, #7695 ),
 ( #6101, #2248, #533 ),
 ( #5414, #10295, #2082 ),
 ( #9343, #3776, #8657 ),
 ( #4517, #5311, #4679 ),
 ( #7005, #6260, #10246 ) ),
 .UNSPECIFIED., .F., .F., .F. ) 
 B_SPLINE_SURFACE_WITH_KNOTS ( ( 4, 2, 2, 2, 2, 2, 2, 2, 2, 2, 4 ),
 ( 3, 3 ),
 ( 0.04552749456584004317, 0.04583485678305195682, 0.04614221900026387047, 0.04644958121747578411, 0.04675694343468769776, 0.04706430565189961140, 0.04737166786911152505, 0.04798639230353535234, 0.04860111673795917964, 0.04921584117238300693, 0.05044529004123066152 ),
 ( 0.000000000000000000, 1.000000000000000000 ),
 .UNSPECIFIED. ) 
 GEOMETRIC_REPRESENTATION_ITEM ( )  RATIONAL_B_SPLINE_SURFACE ( (
 ( 1.000000000000000000, 0.2419651852910516820, 1.000000000000000000),
 ( 1.000000000000000000, 0.2419646440201677629, 1.000000000000000000),
 ( 1.000000000000000000, 0.2425036342619645013, 1.000000000000000000),
 ( 1.000000000000000000, 0.2445872017953425182, 1.000000000000000000),
 ( 1.000000000000000000, 0.2461318929447641746, 1.000000000000000000),
 ( 1.000000000000000000, 0.2501285747537799753, 1.000000000000000000),
 ( 1.000000000000000000, 0.2525801149543649982, 1.000000000000000000),
 ( 1.000000000000000000, 0.2582762600876188919, 1.000000000000000000),
 ( 1.000000000000000000, 0.2615205033727807660, 1.000000000000000000),
 ( 1.000000000000000000, 0.2686855481993430939, 1.000000000000000000),
 ( 1.000000000000000000, 0.2726110173942032366, 1.000000000000000000),
 ( 1.000000000000000000, 0.2810080867689755957, 1.000000000000000000),
 ( 1.000000000000000000, 0.2854476158538554187, 1.000000000000000000),
 ( 1.000000000000000000, 0.2993218025042518882, 1.000000000000000000),
 ( 1.000000000000000000, 0.3093029832143333047, 1.000000000000000000),
 ( 1.000000000000000000, 0.3301049612026944469, 1.000000000000000000),
 ( 1.000000000000000000, 0.3409298593132053523, 1.000000000000000000),
 ( 1.000000000000000000, 0.3630447764787105291, 1.000000000000000000),
 ( 1.000000000000000000, 0.3743373927647565269, 1.000000000000000000),
 ( 1.000000000000000000, 0.4085584031489858381, 1.000000000000000000),
 ( 1.000000000000000000, 0.4316412766786654198, 1.000000000000000000),
 ( 1.000000000000000000, 0.4540052158895804268, 1.000000000000000000) ) ) 
 REPRESENTATION_ITEM ( '' )  SURFACE ( )  );
#4280 = DIRECTION ( 'NONE',  ( -0.000000000000000000, 1.000000000000000000, -0.000000000000000000 ) ) ;
#4281 = CARTESIAN_POINT ( 'NONE',  ( 27.49817985396849451, 26.26347451135903555, -92.91916678141019759 ) ) ;
#4282 = CARTESIAN_POINT ( 'NONE',  ( 80.00000000000000000, 13.99809798617684642, -56.49999999999999289 ) ) ;
#4283 = CIRCLE ( 'NONE', #1064, 10.00000000000000000 ) ;
#4284 = CARTESIAN_POINT ( 'NONE',  ( 25.00000000000000000, 5.606401100294062800, -33.00000000000000000 ) ) ;
#4285 = ORIENTED_EDGE ( 'NONE', *, *, #6586, .F. ) ;
#4286 = CARTESIAN_POINT ( 'NONE',  ( 80.00000000000000000, 15.00000000000000000, -84.38083151964681861 ) ) ;
#4287 = EDGE_CURVE ( 'NONE', #7791, #9446, #4239, .T. ) ;
#4288 = CARTESIAN_POINT ( 'NONE',  ( 45.28853895516638772, 23.29776495960015126, -94.39120169771744884 ) ) ;
#4289 = CARTESIAN_POINT ( 'NONE',  ( 10.00000000000000888, 16.00000000000000000, -35.99999999999998579 ) ) ;
#4290 = ORIENTED_EDGE ( 'NONE', *, *, #5538, .F. ) ;
#4291 = VERTEX_POINT ( 'NONE', #9862 ) ;
#4292 = CARTESIAN_POINT ( 'NONE',  ( 21.29349872554803724, 22.30528889699291284, -92.92175803334487227 ) ) ;
#4293 = VECTOR ( 'NONE', #9054, 1000.000000000000000 ) ;
#4294 = CARTESIAN_POINT ( 'NONE',  ( 5.454101562500000000, 20.42773391343402523, -20.97237753415653572 ) ) ;
#4295 = CARTESIAN_POINT ( 'NONE',  ( 40.00000000000000000, 38.00000000000000000, -18.00000000000000000 ) ) ;
#4296 = CARTESIAN_POINT ( 'NONE',  ( 80.00000000000000000, 13.99999999999999822, -63.20999999999998664 ) ) ;
#4297 = ORIENTED_EDGE ( 'NONE', *, *, #7675, .F. ) ;
#4298 = FACE_OUTER_BOUND ( 'NONE', #3444, .T. ) ;
#4299 = CARTESIAN_POINT ( 'NONE',  ( 2.351236350144304321, 19.24976446443960043, -89.50654143217718683 ) ) ;
#4300 = VECTOR ( 'NONE', #9382, 1000.000000000000000 ) ;
#4301 = PLANE ( 'NONE',  #2547 ) ;
#4302 = CARTESIAN_POINT ( 'NONE',  ( 31.80289389587622750, 24.36872729946837168, -94.44229316211475123 ) ) ;
#4303 = DIRECTION ( 'NONE',  ( 0.000000000000000000, 1.000000000000000000, 0.000000000000000000 ) ) ;
#4304 = EDGE_CURVE ( 'NONE', #8050, #7124, #1806, .T. ) ;
#4305 = DIRECTION ( 'NONE',  ( 0.000000000000000000, 0.000000000000000000, 1.000000000000000000 ) ) ;
#4306 = EDGE_CURVE ( 'NONE', #975, #2310, #9120, .T. ) ;
#4307 = FACE_OUTER_BOUND ( 'NONE', #1110, .T. ) ;
#4308 = CARTESIAN_POINT ( 'NONE',  ( 74.35620265559705899, 20.59489540660888096, -20.63457674225776017 ) ) ;
#4309 = AXIS2_PLACEMENT_3D ( 'NONE', #4033, #10504, #3097 ) ;
#4310 = VECTOR ( 'NONE', #10310, 1000.000000000000000 ) ;
#4311 = CARTESIAN_POINT ( 'NONE',  ( 37.22121590642014866, 23.73454716763906447, -96.34724545864685297 ) ) ;
#4312 = CARTESIAN_POINT ( 'NONE',  ( 57.08273041133067949, 32.86005078735075813, -92.97433131420085317 ) ) ;
#4313 = EDGE_LOOP ( 'NONE', ( #1956, #6014, #10432, #7176 ) ) ;
#4314 = DIRECTION ( 'NONE',  ( 0.000000000000000000, 1.000000000000000000, 0.000000000000000000 ) ) ;
#4315 = CARTESIAN_POINT ( 'NONE',  ( 71.01432291666667140, 24.59054342192769127, -18.01323656432510845 ) ) ;
[truncated: 570,613 more chars]
