# Supplementary material for: Application of 3D Printing Technology to Produce Hippocampal Customized Guide Cannulas
Source: eNeuro. 2022 Sep 27;9(5):ENEURO.0099-22.2022. doi: 10.1523/ENEURO.0099-22.2022 (PMC9522464; doi:10.1523/ENEURO.0099-22.2022)
Supplement: Figure 2-1 — *.Stl files, *.STEP files, and technical drawings. Download Figure 2-1, ZIP file. [file enu-eN-MNT-0099-22-s02.zip › STEP/Multitool thickness piece.STEP]

ISO-10303-21;
HEADER;
FILE_DESCRIPTION (( 'STEP AP214' ),
    '1' );
FILE_NAME ('spessore drem.STEP',
    '2022-07-14T14:31:45',
    ( '' ),
    ( '' ),
    'SwSTEP 2.0',
    'SolidWorks 2019',
    '' );
FILE_SCHEMA (( 'AUTOMOTIVE_DESIGN' ));
ENDSEC;

DATA;
#1 = FACE_OUTER_BOUND ( 'NONE', #43, .T. ) ;
#2 = EDGE_CURVE ( 'NONE', #144, #159, #156, .T. ) ;
#3 = ORIENTED_EDGE ( 'NONE', *, *, #138, .F. ) ;
#4 = DIRECTION ( 'NONE',  ( -0.000000000000000000, -0.000000000000000000, -1.000000000000000000 ) ) ;
#5 = DIRECTION ( 'NONE',  ( 1.000000000000000000, 0.000000000000000000, -0.000000000000000000 ) ) ;
#6 = FACE_BOUND ( 'NONE', #210, .T. ) ;
#7 = CARTESIAN_POINT ( 'NONE',  ( 6.080000000000000071, 7.000000000000000000, 9.000000000000000000 ) ) ;
#8 = DIRECTION ( 'NONE',  ( -0.000000000000000000, -1.000000000000000000, -0.000000000000000000 ) ) ;
#9 = EDGE_CURVE ( 'NONE', #159, #144, #77, .T. ) ;
#10 = APPLICATION_PROTOCOL_DEFINITION ( 'draft international standard', 'automotive_design', 1998, #14 ) ;
#11 = EDGE_LOOP ( 'NONE', ( #13, #80, #122, #56 ) ) ;
#12 = CARTESIAN_POINT ( 'NONE',  ( 0.000000000000000000, 7.000000000000000000, -9.000000000000000000 ) ) ;
#13 = ORIENTED_EDGE ( 'NONE', *, *, #182, .T. ) ;
#14 = APPLICATION_CONTEXT ( 'automotive_design' ) ;
#15 = PRODUCT_DEFINITION_FORMATION_WITH_SPECIFIED_SOURCE ( 'ANY', '', #262, .NOT_KNOWN. ) ;
#16 = ORIENTED_EDGE ( 'NONE', *, *, #48, .F. ) ;
#17 =( NAMED_UNIT ( * ) PLANE_ANGLE_UNIT ( ) SI_UNIT ( $, .RADIAN. ) );
#18 = ADVANCED_FACE ( 'NONE', ( #236 ), #66, .F. ) ;
#19 = ORIENTED_EDGE ( 'NONE', *, *, #182, .F. ) ;
#20 = DIRECTION ( 'NONE',  ( 0.000000000000000000, 0.000000000000000000, 1.000000000000000000 ) ) ;
#21 = CARTESIAN_POINT ( 'NONE',  ( 6.080000000000000071, 0.000000000000000000, 9.000000000000000000 ) ) ;
#22 = DIRECTION ( 'NONE',  ( 0.000000000000000000, 0.000000000000000000, -1.000000000000000000 ) ) ;
#23 = PLANE ( 'NONE',  #142 ) ;
#24 = FILL_AREA_STYLE ('',( #123 ) ) ;
#25 = DIRECTION ( 'NONE',  ( -0.000000000000000000, -1.000000000000000000, -0.000000000000000000 ) ) ;
#26 = MANIFOLD_SOLID_BREP ( 'Cut-Extrude1', #239 ) ;
#27 = LINE ( 'NONE', #195, #200 ) ;
#28 = EDGE_CURVE ( 'NONE', #144, #177, #254, .T. ) ;
#29 = FACE_OUTER_BOUND ( 'NONE', #273, .T. ) ;
#30 = DIRECTION ( 'NONE',  ( 0.000000000000000000, -0.000000000000000000, 1.000000000000000000 ) ) ;
#31 = AXIS2_PLACEMENT_3D ( 'NONE', #71, #89, #30 ) ;
#32 = DIRECTION ( 'NONE',  ( 0.000000000000000000, 0.000000000000000000, 1.000000000000000000 ) ) ;
#33 = SURFACE_SIDE_STYLE ('',( #268 ) ) ;
#34 = ADVANCED_BREP_SHAPE_REPRESENTATION ( 'spessore drem', ( #26, #70 ), #136 ) ;
#35 = SURFACE_STYLE_USAGE ( .BOTH. , #33 ) ;
#36 = VECTOR ( 'NONE', #184, 1000.000000000000000 ) ;
#37 = PRODUCT_DEFINITION_CONTEXT ( 'detailed design', #75, 'design' ) ;
#38 = PRESENTATION_STYLE_ASSIGNMENT (( #35 ) ) ;
#39 = AXIS2_PLACEMENT_3D ( 'NONE', #150, #238, #218 ) ;
#40 = PRODUCT_RELATED_PRODUCT_CATEGORY ( 'part', '', ( #262 ) ) ;
#41 = ORIENTED_EDGE ( 'NONE', *, *, #2, .T. ) ;
#42 = DIRECTION ( 'NONE',  ( -0.000000000000000000, -1.000000000000000000, -0.000000000000000000 ) ) ;
#43 = EDGE_LOOP ( 'NONE', ( #228, #63, #146, #82 ) ) ;
#44 = DIRECTION ( 'NONE',  ( 0.000000000000000000, 0.000000000000000000, 1.000000000000000000 ) ) ;
#45 = VECTOR ( 'NONE', #76, 1000.000000000000000 ) ;
#46 = VECTOR ( 'NONE', #267, 1000.000000000000000 ) ;
#47 = FACE_BOUND ( 'NONE', #175, .T. ) ;
#48 = EDGE_CURVE ( 'NONE', #59, #165, #110, .T. ) ;
#49 = DIRECTION ( 'NONE',  ( 0.000000000000000000, 0.000000000000000000, -1.000000000000000000 ) ) ;
#50 = DIRECTION ( 'NONE',  ( -1.000000000000000000, 0.000000000000000000, 0.000000000000000000 ) ) ;
#51 = EDGE_CURVE ( 'NONE', #181, #59, #209, .T. ) ;
#52 = CARTESIAN_POINT ( 'NONE',  ( 6.080000000000000071, 0.000000000000000000, -9.000000000000000000 ) ) ;
#53 = CARTESIAN_POINT ( 'NONE',  ( -1.500128411245762905, 7.001000000000000334, 1.999999999999998224 ) ) ;
#54 =( NAMED_UNIT ( * ) PLANE_ANGLE_UNIT ( ) SI_UNIT ( $, .RADIAN. ) );
#55 = VECTOR ( 'NONE', #113, 1000.000000000000000 ) ;
#56 = ORIENTED_EDGE ( 'NONE', *, *, #237, .T. ) ;
#57 =( LENGTH_UNIT ( ) NAMED_UNIT ( * ) SI_UNIT ( .MILLI., .METRE. ) );
#58 = EDGE_CURVE ( 'NONE', #250, #177, #256, .T. ) ;
#59 = VERTEX_POINT ( 'NONE', #189 ) ;
#60 = MECHANICAL_DESIGN_GEOMETRIC_PRESENTATION_REPRESENTATION (  '', ( #221 ), #151 ) ;
#61 = ORIENTED_EDGE ( 'NONE', *, *, #205, .T. ) ;
#62 = DIRECTION ( 'NONE',  ( -0.000000000000000000, -1.000000000000000000, -0.000000000000000000 ) ) ;
#63 = ORIENTED_EDGE ( 'NONE', *, *, #205, .F. ) ;
#64 = CARTESIAN_POINT ( 'NONE',  ( -1.500128411245762905, 7.000000000000000000, -1.734723475976807094E-15 ) ) ;
#65 = DIRECTION ( 'NONE',  ( 0.000000000000000000, 0.000000000000000000, 1.000000000000000000 ) ) ;
#66 = CYLINDRICAL_SURFACE ( 'NONE', #213, 2.000000000000000000 ) ;
#67 = AXIS2_PLACEMENT_3D ( 'NONE', #64, #147, #44 ) ;
#68 = ADVANCED_FACE ( 'NONE', ( #1 ), #23, .F. ) ;
#69 = CARTESIAN_POINT ( 'NONE',  ( 6.080000000000000071, 7.000000000000000000, 9.000000000000000000 ) ) ;
#70 = AXIS2_PLACEMENT_3D ( 'NONE', #166, #271, #255 ) ;
#71 = CARTESIAN_POINT ( 'NONE',  ( 0.000000000000000000, 0.000000000000000000, 0.000000000000000000 ) ) ;
#72 = DIRECTION ( 'NONE',  ( 0.000000000000000000, 0.000000000000000000, -1.000000000000000000 ) ) ;
#73 = EDGE_CURVE ( 'NONE', #165, #145, #27, .T. ) ;
#74 = CARTESIAN_POINT ( 'NONE',  ( -1.500128411245762905, 7.001000000000000334, -1.734723475976807094E-15 ) ) ;
#75 = APPLICATION_CONTEXT ( 'automotive_design' ) ;
#76 = DIRECTION ( 'NONE',  ( 1.000000000000000000, -0.000000000000000000, -0.000000000000000000 ) ) ;
#77 = CIRCLE ( 'NONE', #270, 2.000000000000000000 ) ;
#78 = PRESENTATION_LAYER_ASSIGNMENT (  '', '', ( #125 ) ) ;
#79 = ORIENTED_EDGE ( 'NONE', *, *, #9, .T. ) ;
#80 = ORIENTED_EDGE ( 'NONE', *, *, #138, .T. ) ;
#81 = VERTEX_POINT ( 'NONE', #220 ) ;
#82 = ORIENTED_EDGE ( 'NONE', *, *, #48, .T. ) ;
#83 = AXIS2_PLACEMENT_3D ( 'NONE', #99, #223, #226 ) ;
#84 = VERTEX_POINT ( 'NONE', #171 ) ;
#85 =( LENGTH_UNIT ( ) NAMED_UNIT ( * ) SI_UNIT ( .MILLI., .METRE. ) );
#86 = ORIENTED_EDGE ( 'NONE', *, *, #28, .F. ) ;
#87 =( NAMED_UNIT ( * ) SI_UNIT ( $, .STERADIAN. ) SOLID_ANGLE_UNIT ( ) );
#88 = AXIS2_PLACEMENT_3D ( 'NONE', #117, #225, #65 ) ;
#89 = DIRECTION ( 'NONE',  ( 0.000000000000000000, 1.000000000000000000, 0.000000000000000000 ) ) ;
#90 = FACE_OUTER_BOUND ( 'NONE', #164, .T. ) ;
#91 = ADVANCED_FACE ( 'NONE', ( #170 ), #129, .T. ) ;
#92 = MECHANICAL_DESIGN_GEOMETRIC_PRESENTATION_REPRESENTATION (  '', ( #125 ), #251 ) ;
#93 = CARTESIAN_POINT ( 'NONE',  ( 6.080000000000000071, 7.000000000000000000, 9.000000000000000000 ) ) ;
#94 = DIRECTION ( 'NONE',  ( 0.000000000000000000, 0.000000000000000000, -1.000000000000000000 ) ) ;
#95 = LINE ( 'NONE', #114, #119 ) ;
#96 = PRODUCT_CONTEXT ( 'NONE', #14, 'mechanical' ) ;
#97 = EDGE_CURVE ( 'NONE', #181, #231, #168, .T. ) ;
#98 = ORIENTED_EDGE ( 'NONE', *, *, #143, .T. ) ;
#99 = CARTESIAN_POINT ( 'NONE',  ( -1.500128411245762905, 0.000000000000000000, -1.734723475976807094E-15 ) ) ;
#100 = ADVANCED_FACE ( 'NONE', ( #6, #152 ), #132, .T. ) ;
#101 = VERTEX_POINT ( 'NONE', #242 ) ;
#102 = EDGE_LOOP ( 'NONE', ( #180, #162, #19, #61 ) ) ;
#103 = CARTESIAN_POINT ( 'NONE',  ( -1.500128411245762905, 7.001000000000000334, -2.000000000000001776 ) ) ;
#104 = ADVANCED_FACE ( 'NONE', ( #47, #29 ), #240, .F. ) ;
#105 = EDGE_LOOP ( 'NONE', ( #120, #140, #3, #98 ) ) ;
#106 = SURFACE_STYLE_USAGE ( .BOTH. , #211 ) ;
#107 =( LENGTH_UNIT ( ) NAMED_UNIT ( * ) SI_UNIT ( .MILLI., .METRE. ) );
#108 = DIRECTION ( 'NONE',  ( 0.000000000000000000, 0.000000000000000000, -1.000000000000000000 ) ) ;
#109 = ADVANCED_FACE ( 'NONE', ( #90 ), #198, .F. ) ;
#110 = LINE ( 'NONE', #191, #206 ) ;
#111 = CIRCLE ( 'NONE', #88, 9.000000000000000000 ) ;
#112 = LINE ( 'NONE', #193, #196 ) ;
#113 = DIRECTION ( 'NONE',  ( -0.000000000000000000, -1.000000000000000000, -0.000000000000000000 ) ) ;
#114 = CARTESIAN_POINT ( 'NONE',  ( 0.000000000000000000, 7.000000000000000000, 9.000000000000000000 ) ) ;
#115 = FACE_OUTER_BOUND ( 'NONE', #105, .T. ) ;
#116 = LINE ( 'NONE', #93, #45 ) ;
#117 = CARTESIAN_POINT ( 'NONE',  ( 0.000000000000000000, 0.000000000000000000, 0.000000000000000000 ) ) ;
#118 = AXIS2_PLACEMENT_3D ( 'NONE', #7, #94, #172 ) ;
#119 = VECTOR ( 'NONE', #157, 1000.000000000000000 ) ;
#120 = ORIENTED_EDGE ( 'NONE', *, *, #244, .T. ) ;
#121 = DIRECTION ( 'NONE',  ( -0.000000000000000000, -1.000000000000000000, -0.000000000000000000 ) ) ;
#122 = ORIENTED_EDGE ( 'NONE', *, *, #51, .T. ) ;
#123 = FILL_AREA_STYLE_COLOUR ( '', #248 ) ;
#124 = PRODUCT_DEFINITION ( 'UNKNOWN', '', #15, #37 ) ;
#125 = STYLED_ITEM ( 'NONE', ( #278 ), #26 ) ;
#126 = PRODUCT_DEFINITION_SHAPE ( 'NONE', 'NONE',  #124 ) ;
#127 = AXIS2_PLACEMENT_3D ( 'NONE', #264, #259, #49 ) ;
#128 = PLANE ( 'NONE',  #192 ) ;
#129 = CYLINDRICAL_SURFACE ( 'NONE', #127, 9.000000000000000000 ) ;
#130 = CARTESIAN_POINT ( 'NONE',  ( 0.000000000000000000, 0.000000000000000000, -9.000000000000000000 ) ) ;
#131 = CIRCLE ( 'NONE', #39, 9.000000000000000000 ) ;
#132 = PLANE ( 'NONE',  #148 ) ;
#133 = ADVANCED_FACE ( 'NONE', ( #219 ), #128, .F. ) ;
#134 = PLANE ( 'NONE',  #118 ) ;
#135 = APPLICATION_PROTOCOL_DEFINITION ( 'draft international standard', 'automotive_design', 1998, #75 ) ;
#136 =( GEOMETRIC_REPRESENTATION_CONTEXT ( 3 ) GLOBAL_UNCERTAINTY_ASSIGNED_CONTEXT ( ( #247 ) ) GLOBAL_UNIT_ASSIGNED_CONTEXT ( ( #57, #160, #245 ) ) REPRESENTATION_CONTEXT ( 'NONE', 'WORKASPACE' ) );
#137 = UNCERTAINTY_MEASURE_WITH_UNIT (LENGTH_MEASURE( 1.000000000000000082E-05 ), #107, 'distance_accuracy_value', 'NONE');
#138 = EDGE_CURVE ( 'NONE', #101, #181, #116, .T. ) ;
#139 = CARTESIAN_POINT ( 'NONE',  ( 0.000000000000000000, 7.000000000000000000, -9.000000000000000000 ) ) ;
#140 = ORIENTED_EDGE ( 'NONE', *, *, #97, .F. ) ;
#141 = ORIENTED_EDGE ( 'NONE', *, *, #58, .T. ) ;
#142 = AXIS2_PLACEMENT_3D ( 'NONE', #167, #149, #5 ) ;
#143 = EDGE_CURVE ( 'NONE', #101, #84, #95, .T. ) ;
#144 = VERTEX_POINT ( 'NONE', #241 ) ;
#145 = VERTEX_POINT ( 'NONE', #130 ) ;
#146 = ORIENTED_EDGE ( 'NONE', *, *, #237, .F. ) ;
#147 = DIRECTION ( 'NONE',  ( -0.000000000000000000, -1.000000000000000000, -0.000000000000000000 ) ) ;
#148 = AXIS2_PLACEMENT_3D ( 'NONE', #197, #173, #154 ) ;
#149 = DIRECTION ( 'NONE',  ( 0.000000000000000000, 0.000000000000000000, 1.000000000000000000 ) ) ;
#150 = CARTESIAN_POINT ( 'NONE',  ( 0.000000000000000000, 7.000000000000000000, 0.000000000000000000 ) ) ;
#151 =( GEOMETRIC_REPRESENTATION_CONTEXT ( 3 ) GLOBAL_UNCERTAINTY_ASSIGNED_CONTEXT ( ( #137 ) ) GLOBAL_UNIT_ASSIGNED_CONTEXT ( ( #107, #54, #204 ) ) REPRESENTATION_CONTEXT ( 'NONE', 'WORKASPACE' ) );
#152 = FACE_OUTER_BOUND ( 'NONE', #11, .T. ) ;
#153 = CARTESIAN_POINT ( 'NONE',  ( 6.080000000000000071, 7.000000000000000000, -9.000000000000000000 ) ) ;
#154 = DIRECTION ( 'NONE',  ( 0.000000000000000000, -0.000000000000000000, 1.000000000000000000 ) ) ;
#155 = ADVANCED_FACE ( 'NONE', ( #115 ), #134, .F. ) ;
#156 = CIRCLE ( 'NONE', #67, 2.000000000000000000 ) ;
#157 = DIRECTION ( 'NONE',  ( -0.000000000000000000, -1.000000000000000000, -0.000000000000000000 ) ) ;
#158 = AXIS2_PLACEMENT_3D ( 'NONE', #74, #8, #72 ) ;
#159 = VERTEX_POINT ( 'NONE', #243 ) ;
#160 =( NAMED_UNIT ( * ) PLANE_ANGLE_UNIT ( ) SI_UNIT ( $, .RADIAN. ) );
#161 = EDGE_LOOP ( 'NONE', ( #277, #16, #253, #190 ) ) ;
#162 = ORIENTED_EDGE ( 'NONE', *, *, #143, .F. ) ;
#163 = AXIS2_PLACEMENT_3D ( 'NONE', #235, #214, #22 ) ;
#164 = EDGE_LOOP ( 'NONE', ( #274, #207, #202, #208 ) ) ;
#165 = VERTEX_POINT ( 'NONE', #52 ) ;
#166 = CARTESIAN_POINT ( 'NONE',  ( 0.000000000000000000, 0.000000000000000000, 0.000000000000000000 ) ) ;
#167 = CARTESIAN_POINT ( 'NONE',  ( 0.000000000000000000, 7.000000000000000000, -9.000000000000000000 ) ) ;
#168 = LINE ( 'NONE', #261, #55 ) ;
#169 = EDGE_CURVE ( 'NONE', #159, #250, #222, .T. ) ;
#170 = FACE_OUTER_BOUND ( 'NONE', #102, .T. ) ;
#171 = CARTESIAN_POINT ( 'NONE',  ( 0.000000000000000000, 0.000000000000000000, 9.000000000000000000 ) ) ;
#172 = DIRECTION ( 'NONE',  ( -1.000000000000000000, 0.000000000000000000, -0.000000000000000000 ) ) ;
#173 = DIRECTION ( 'NONE',  ( 0.000000000000000000, 1.000000000000000000, 0.000000000000000000 ) ) ;
#174 = COLOUR_RGB ( '',1.000000000000000000, 0.000000000000000000, 0.000000000000000000 ) ;
#175 = EDGE_LOOP ( 'NONE', ( #272, #230 ) ) ;
#176 = EDGE_CURVE ( 'NONE', #231, #165, #112, .T. ) ;
#177 = VERTEX_POINT ( 'NONE', #258 ) ;
#178 = UNCERTAINTY_MEASURE_WITH_UNIT (LENGTH_MEASURE( 1.000000000000000082E-05 ), #85, 'distance_accuracy_value', 'NONE');
#179 = FILL_AREA_STYLE_COLOUR ( '', #174 ) ;
#180 = ORIENTED_EDGE ( 'NONE', *, *, #232, .T. ) ;
#181 = VERTEX_POINT ( 'NONE', #69 ) ;
#182 = EDGE_CURVE ( 'NONE', #81, #101, #131, .T. ) ;
#183 = ORIENTED_EDGE ( 'NONE', *, *, #9, .F. ) ;
#184 = DIRECTION ( 'NONE',  ( -0.000000000000000000, -0.000000000000000000, -1.000000000000000000 ) ) ;
#185 = ORIENTED_EDGE ( 'NONE', *, *, #244, .F. ) ;
#186 = PRESENTATION_LAYER_ASSIGNMENT (  '', '', ( #221 ) ) ;
#187 = SURFACE_STYLE_FILL_AREA ( #24 ) ;
#188 = LINE ( 'NONE', #139, #265 ) ;
#189 = CARTESIAN_POINT ( 'NONE',  ( 6.080000000000000071, 7.000000000000000000, -9.000000000000000000 ) ) ;
#190 = ORIENTED_EDGE ( 'NONE', *, *, #97, .T. ) ;
#191 = CARTESIAN_POINT ( 'NONE',  ( 6.080000000000000071, 7.000000000000000000, -9.000000000000000000 ) ) ;
#192 = AXIS2_PLACEMENT_3D ( 'NONE', #153, #50, #32 ) ;
#193 = CARTESIAN_POINT ( 'NONE',  ( 6.080000000000000071, 0.000000000000000000, -9.000000000000000000 ) ) ;
#194 = LINE ( 'NONE', #12, #229 ) ;
#195 = CARTESIAN_POINT ( 'NONE',  ( 0.000000000000000000, 0.000000000000000000, -9.000000000000000000 ) ) ;
#196 = VECTOR ( 'NONE', #4, 1000.000000000000000 ) ;
#197 = CARTESIAN_POINT ( 'NONE',  ( 0.000000000000000000, 7.000000000000000000, 0.000000000000000000 ) ) ;
#198 = CYLINDRICAL_SURFACE ( 'NONE', #158, 2.000000000000000000 ) ;
#199 = LINE ( 'NONE', #21, #46 ) ;
#200 = VECTOR ( 'NONE', #263, 1000.000000000000000 ) ;
#201 = CARTESIAN_POINT ( 'NONE',  ( 6.080000000000000071, 0.000000000000000000, 9.000000000000000000 ) ) ;
#202 = ORIENTED_EDGE ( 'NONE', *, *, #28, .T. ) ;
#203 = ORIENTED_EDGE ( 'NONE', *, *, #169, .T. ) ;
#204 =( NAMED_UNIT ( * ) SI_UNIT ( $, .STERADIAN. ) SOLID_ANGLE_UNIT ( ) );
#205 = EDGE_CURVE ( 'NONE', #81, #145, #194, .T. ) ;
#206 = VECTOR ( 'NONE', #42, 1000.000000000000000 ) ;
#207 = ORIENTED_EDGE ( 'NONE', *, *, #2, .F. ) ;
#208 = ORIENTED_EDGE ( 'NONE', *, *, #275, .T. ) ;
#209 = LINE ( 'NONE', #257, #36 ) ;
#210 = EDGE_LOOP ( 'NONE', ( #41, #79 ) ) ;
#211 = SURFACE_SIDE_STYLE ('',( #187 ) ) ;
#212 = CARTESIAN_POINT ( 'NONE',  ( -1.500128411245762905, 0.000000000000000000, 1.999999999999998224 ) ) ;
#213 = AXIS2_PLACEMENT_3D ( 'NONE', #233, #62, #108 ) ;
#214 = DIRECTION ( 'NONE',  ( 0.000000000000000000, -1.000000000000000000, 0.000000000000000000 ) ) ;
#215 = DIRECTION ( 'NONE',  ( -0.000000000000000000, -1.000000000000000000, -0.000000000000000000 ) ) ;
#216 = CARTESIAN_POINT ( 'NONE',  ( -1.500128411245762905, 7.000000000000000000, -1.734723475976807094E-15 ) ) ;
#217 = VECTOR ( 'NONE', #25, 1000.000000000000000 ) ;
#218 = DIRECTION ( 'NONE',  ( 0.000000000000000000, 0.000000000000000000, 1.000000000000000000 ) ) ;
#219 = FACE_OUTER_BOUND ( 'NONE', #161, .T. ) ;
#220 = CARTESIAN_POINT ( 'NONE',  ( 0.000000000000000000, 7.000000000000000000, -9.000000000000000000 ) ) ;
#221 = STYLED_ITEM ( 'NONE', ( #38 ), #34 ) ;
#222 = LINE ( 'NONE', #53, #217 ) ;
#223 = DIRECTION ( 'NONE',  ( 0.000000000000000000, -1.000000000000000000, 0.000000000000000000 ) ) ;
#224 = SHAPE_DEFINITION_REPRESENTATION ( #126, #34 ) ;
#225 = DIRECTION ( 'NONE',  ( 0.000000000000000000, 1.000000000000000000, 0.000000000000000000 ) ) ;
#226 = DIRECTION ( 'NONE',  ( 0.000000000000000000, 0.000000000000000000, -1.000000000000000000 ) ) ;
#227 = DIRECTION ( 'NONE',  ( -0.000000000000000000, -1.000000000000000000, -0.000000000000000000 ) ) ;
#228 = ORIENTED_EDGE ( 'NONE', *, *, #73, .T. ) ;
#229 = VECTOR ( 'NONE', #227, 1000.000000000000000 ) ;
#230 = ORIENTED_EDGE ( 'NONE', *, *, #58, .F. ) ;
#231 = VERTEX_POINT ( 'NONE', #201 ) ;
#232 = EDGE_CURVE ( 'NONE', #145, #84, #111, .T. ) ;
#233 = CARTESIAN_POINT ( 'NONE',  ( -1.500128411245762905, 7.001000000000000334, -1.734723475976807094E-15 ) ) ;
#234 = ORIENTED_EDGE ( 'NONE', *, *, #73, .F. ) ;
#235 = CARTESIAN_POINT ( 'NONE',  ( -1.500128411245762905, 0.000000000000000000, -1.734723475976807094E-15 ) ) ;
#236 = FACE_OUTER_BOUND ( 'NONE', #269, .T. ) ;
#237 = EDGE_CURVE ( 'NONE', #59, #81, #188, .T. ) ;
#238 = DIRECTION ( 'NONE',  ( 0.000000000000000000, 1.000000000000000000, 0.000000000000000000 ) ) ;
#239 = CLOSED_SHELL ( 'NONE', ( #18, #91, #155, #133, #68, #100, #104, #109 ) ) ;
#240 = PLANE ( 'NONE',  #31 ) ;
#241 = CARTESIAN_POINT ( 'NONE',  ( -1.500128411245762905, 7.000000000000000000, -2.000000000000001776 ) ) ;
#242 = CARTESIAN_POINT ( 'NONE',  ( 0.000000000000000000, 7.000000000000000000, 9.000000000000000000 ) ) ;
#243 = CARTESIAN_POINT ( 'NONE',  ( -1.500128411245762905, 7.000000000000000000, 1.999999999999998224 ) ) ;
#244 = EDGE_CURVE ( 'NONE', #84, #231, #199, .T. ) ;
#245 =( NAMED_UNIT ( * ) SI_UNIT ( $, .STERADIAN. ) SOLID_ANGLE_UNIT ( ) );
#246 = DIRECTION ( 'NONE',  ( -1.000000000000000000, -0.000000000000000000, -0.000000000000000000 ) ) ;
#247 = UNCERTAINTY_MEASURE_WITH_UNIT (LENGTH_MEASURE( 1.000000000000000082E-05 ), #57, 'distance_accuracy_value', 'NONE');
#248 = COLOUR_RGB ( '',1.000000000000000000, 0.000000000000000000, 0.000000000000000000 ) ;
#249 = ORIENTED_EDGE ( 'NONE', *, *, #176, .F. ) ;
#250 = VERTEX_POINT ( 'NONE', #212 ) ;
#251 =( GEOMETRIC_REPRESENTATION_CONTEXT ( 3 ) GLOBAL_UNCERTAINTY_ASSIGNED_CONTEXT ( ( #178 ) ) GLOBAL_UNIT_ASSIGNED_CONTEXT ( ( #85, #17, #87 ) ) REPRESENTATION_CONTEXT ( 'NONE', 'WORKASPACE' ) );
#252 = ORIENTED_EDGE ( 'NONE', *, *, #232, .F. ) ;
#253 = ORIENTED_EDGE ( 'NONE', *, *, #51, .F. ) ;
#254 = LINE ( 'NONE', #103, #260 ) ;
#255 = DIRECTION ( 'NONE',  ( 1.000000000000000000, 0.000000000000000000, 0.000000000000000000 ) ) ;
#256 = CIRCLE ( 'NONE', #163, 2.000000000000000000 ) ;
#257 = CARTESIAN_POINT ( 'NONE',  ( 6.080000000000000071, 7.000000000000000000, -9.000000000000000000 ) ) ;
#258 = CARTESIAN_POINT ( 'NONE',  ( -1.500128411245762905, 0.000000000000000000, -2.000000000000001776 ) ) ;
#259 = DIRECTION ( 'NONE',  ( -0.000000000000000000, -1.000000000000000000, -0.000000000000000000 ) ) ;
#260 = VECTOR ( 'NONE', #215, 1000.000000000000000 ) ;
#261 = CARTESIAN_POINT ( 'NONE',  ( 6.080000000000000071, 7.000000000000000000, 9.000000000000000000 ) ) ;
#262 = PRODUCT ( 'spessore drem', 'spessore drem', '', ( #96 ) ) ;
#263 = DIRECTION ( 'NONE',  ( -1.000000000000000000, -0.000000000000000000, -0.000000000000000000 ) ) ;
#264 = CARTESIAN_POINT ( 'NONE',  ( 0.000000000000000000, 7.000000000000000000, 0.000000000000000000 ) ) ;
#265 = VECTOR ( 'NONE', #246, 1000.000000000000000 ) ;
#266 = FILL_AREA_STYLE ('',( #179 ) ) ;
#267 = DIRECTION ( 'NONE',  ( 1.000000000000000000, -0.000000000000000000, -0.000000000000000000 ) ) ;
#268 = SURFACE_STYLE_FILL_AREA ( #266 ) ;
#269 = EDGE_LOOP ( 'NONE', ( #183, #203, #141, #86 ) ) ;
#270 = AXIS2_PLACEMENT_3D ( 'NONE', #216, #121, #20 ) ;
#271 = DIRECTION ( 'NONE',  ( 0.000000000000000000, 0.000000000000000000, 1.000000000000000000 ) ) ;
#272 = ORIENTED_EDGE ( 'NONE', *, *, #275, .F. ) ;
#273 = EDGE_LOOP ( 'NONE', ( #252, #234, #249, #185 ) ) ;
#274 = ORIENTED_EDGE ( 'NONE', *, *, #169, .F. ) ;
#275 = EDGE_CURVE ( 'NONE', #177, #250, #276, .T. ) ;
#276 = CIRCLE ( 'NONE', #83, 2.000000000000000000 ) ;
#277 = ORIENTED_EDGE ( 'NONE', *, *, #176, .T. ) ;
#278 = PRESENTATION_STYLE_ASSIGNMENT (( #106 ) ) ;
ENDSEC;
END-ISO-10303-21;
