# Supplementary material for: Application of 3D Printing Technology to Produce Hippocampal Customized Guide Cannulas
Source: eNeuro. 2022 Sep 27;9(5):ENEURO.0099-22.2022. doi: 10.1523/ENEURO.0099-22.2022 (PMC9522464; doi:10.1523/ENEURO.0099-22.2022)
Supplement: Figure 2-1 — *.Stl files, *.STEP files, and technical drawings. Download Figure 2-1, ZIP file. [file enu-eN-MNT-0099-22-s02.zip › STEP/Multitool tightener.STEP]

ISO-10303-21;
HEADER;
FILE_DESCRIPTION (( 'STEP AP214' ),
    '1' );
FILE_NAME ('Multitool tightener.STEP',
    '2022-07-14T14:32:51',
    ( '' ),
    ( '' ),
    'SwSTEP 2.0',
    'SolidWorks 2019',
    '' );
FILE_SCHEMA (( 'AUTOMOTIVE_DESIGN' ));
ENDSEC;

DATA;
#1 = ORIENTED_EDGE ( 'NONE', *, *, #2489, .T. ) ;
#2 = CARTESIAN_POINT ( 'NONE',  ( 65.70057641161336903, 23.25028571273082534, 3.469446951953614189E-15 ) ) ;
#3 = FACE_OUTER_BOUND ( 'NONE', #3006, .T. ) ;
#4 = PLANE ( 'NONE',  #2776 ) ;
#5 = CARTESIAN_POINT ( 'NONE',  ( 68.09883954829710717, 26.78783546789340519, 5.143617921246704583 ) ) ;
#6 = CARTESIAN_POINT ( 'NONE',  ( 78.44551626610426354, 14.97552675647522413, 13.99999999999999822 ) ) ;
#7 = CARTESIAN_POINT ( 'NONE',  ( 9.682478830892994992, 25.42138090719048904, 16.90873642232681107 ) ) ;
#8 = CARTESIAN_POINT ( 'NONE',  ( 70.94641799233326651, 22.83903984851383129, 4.000000000000000000 ) ) ;
#9 = CARTESIAN_POINT ( 'NONE',  ( 6.208379833707711626, 20.88996385643323705, 13.99999999999999822 ) ) ;
#10 = CARTESIAN_POINT ( 'NONE',  ( 18.15267375456656396, 29.34399999863946817, 12.99999999999999822 ) ) ;
#11 = CARTESIAN_POINT ( 'NONE',  ( 9.684668790831359786, 25.01658669771588706, 14.65294121831595398 ) ) ;
#12 = ADVANCED_FACE ( 'NONE', ( #2162 ), #1857, .T. ) ;
#13 = VERTEX_POINT ( 'NONE', #1462 ) ;
#14 = CARTESIAN_POINT ( 'NONE',  ( 68.03008508622993133, 27.48111207932331723, 15.05362245612791483 ) ) ;
#15 = DIRECTION ( 'NONE',  ( -1.000000000000000000, 0.000000000000000000, 0.000000000000000000 ) ) ;
#16 = ORIENTED_EDGE ( 'NONE', *, *, #3685, .T. ) ;
#17 = CARTESIAN_POINT ( 'NONE',  ( 67.04273692091530279, 27.85688194722773758, 3.055965244055853347 ) ) ;
#18 = DIRECTION ( 'NONE',  ( -1.000000000000000000, 0.000000000000000000, 0.000000000000000000 ) ) ;
#19 = CARTESIAN_POINT ( 'NONE',  ( 13.33136631648334536, 26.57287563593336444, 0.8640360400976705435 ) ) ;
#20 = AXIS2_PLACEMENT_3D ( 'NONE', #2318, #3831, #3509 ) ;
#21 = ORIENTED_EDGE ( 'NONE', *, *, #3270, .F. ) ;
#22 = EDGE_CURVE ( 'NONE', #418, #1860, #3955, .T. ) ;
#23 = CARTESIAN_POINT ( 'NONE',  ( 68.90135481017307484, 26.07158210573156865, 4.159675034408325978 ) ) ;
#24 = CARTESIAN_POINT ( 'NONE',  ( 7.451442953096651500, 13.01532916466008771, 12.60660227565932701 ) ) ;
#25 = CARTESIAN_POINT ( 'NONE',  ( 12.33907004730573931, 27.76392122294901910, 13.86071479063595291 ) ) ;
#26 = CARTESIAN_POINT ( 'NONE',  ( 11.88334046270306743, 26.25028571273082534, 12.70585375271244999 ) ) ;
#27 = CARTESIAN_POINT ( 'NONE',  ( 68.01310663199130602, 26.77378148144938663, 5.486986338334163271 ) ) ;
#28 = CARTESIAN_POINT ( 'NONE',  ( 10.83563819716850318, 26.44789250261682767, 14.70737425758166239 ) ) ;
#29 = ORIENTED_EDGE ( 'NONE', *, *, #2168, .F. ) ;
#30 = CARTESIAN_POINT ( 'NONE',  ( 67.94519311429355923, 27.57142084392229364, 14.32928967036212597 ) ) ;
#31 = EDGE_CURVE ( 'NONE', #1469, #1704, #1182, .T. ) ;
#32 = CARTESIAN_POINT ( 'NONE',  ( 68.40559320042513036, 25.89430100329954243, 13.21329335948651895 ) ) ;
#33 = AXIS2_PLACEMENT_3D ( 'NONE', #1177, #3950, #530 ) ;
#34 = DIRECTION ( 'NONE',  ( -0.000000000000000000, 0.000000000000000000, -1.000000000000000000 ) ) ;
#35 = CIRCLE ( 'NONE', #737, 2.000000000000001776 ) ;
#36 = LINE ( 'NONE', #2826, #2568 ) ;
#37 = CARTESIAN_POINT ( 'NONE',  ( 9.000000000000000000, 0.000000000000000000, 9.000000000000000000 ) ) ;
#38 = ADVANCED_FACE ( 'NONE', ( #3974 ), #1620, .F. ) ;
#39 = CARTESIAN_POINT ( 'NONE',  ( 68.36455865223567230, 27.00288106694425494, 4.264001328296276760 ) ) ;
#40 = CARTESIAN_POINT ( 'NONE',  ( 67.66592985078898437, 27.29760629307200404, 15.98488346934516180 ) ) ;
#41 = CARTESIAN_POINT ( 'NONE',  ( 12.61967313552652037, 26.94986988071164546, 1.578603847957386952 ) ) ;
#42 = CARTESIAN_POINT ( 'NONE',  ( 11.99008381681088942, 27.03514798324338386, 12.93370330576034632 ) ) ;
#43 = FACE_OUTER_BOUND ( 'NONE', #837, .T. ) ;
#44 = EDGE_CURVE ( 'NONE', #1078, #2129, #2412, .T. ) ;
#45 = CARTESIAN_POINT ( 'NONE',  ( 72.73742677645191179, 13.44409569249009806, 13.99999999999994316 ) ) ;
#46 = CIRCLE ( 'NONE', #562, 9.000000000000000000 ) ;
#47 = CARTESIAN_POINT ( 'NONE',  ( 67.31708125975721657, 27.84961939752718152, 5.307273359987464190 ) ) ;
#48 = CARTESIAN_POINT ( 'NONE',  ( 72.50000000000001421, 8.999999999999989342, 10.99999999999999645 ) ) ;
#49 = CIRCLE ( 'NONE', #506, 9.000000000000000000 ) ;
#51 = ORIENTED_EDGE ( 'NONE', *, *, #3574, .F. ) ;
#50 = CARTESIAN_POINT ( 'NONE',  ( 4.678424736692948116, 21.36853424389261846, 2.562634871427743377 ) ) ;
#52 = CARTESIAN_POINT ( 'NONE',  ( 72.83405867691202218, 23.41463194207220866, 16.69275519091804583 ) ) ;
#53 = ORIENTED_EDGE ( 'NONE', *, *, #2791, .F. ) ;
#54 = DIRECTION ( 'NONE',  ( 0.000000000000000000, 0.000000000000000000, -1.000000000000000000 ) ) ;
#55 = TOROIDAL_SURFACE ( 'NONE', #3301, 4.000000000000000000, 2.000000000000000000 ) ;
#56 = DIRECTION ( 'NONE',  ( 0.000000000000000000, 0.000000000000000000, -1.000000000000000000 ) ) ;
#57 = VERTEX_POINT ( 'NONE', #10 ) ;
#58 = CARTESIAN_POINT ( 'NONE',  ( 71.97743286651807182, 23.22603290824755717, 3.552227015161007806 ) ) ;
#59 = CARTESIAN_POINT ( 'NONE',  ( 73.57072158117910021, 13.35412475221203543, 13.99999999999977618 ) ) ;
#60 = DIRECTION ( 'NONE',  ( 1.445602896647338177E-16, 1.000000000000000000, 0.000000000000000000 ) ) ;
#61 = CARTESIAN_POINT ( 'NONE',  ( 12.05480688570650294, 27.57142084392232206, 14.32928967036203716 ) ) ;
#62 = CARTESIAN_POINT ( 'NONE',  ( 11.35158374412069726, 25.53831629386828439, 13.49768701005524285 ) ) ;
#63 = CARTESIAN_POINT ( 'NONE',  ( 64.91987158875423347, 4.000000000000002665, 0.000000000000000000 ) ) ;
#64 = CARTESIAN_POINT ( 'NONE',  ( 10.77434778506764701, 14.71946845775048907, 7.496541439588395583 ) ) ;
#65 = DIRECTION ( 'NONE',  ( 0.000000000000000000, -1.000000000000000000, -0.000000000000000000 ) ) ;
#67 = ORIENTED_EDGE ( 'NONE', *, *, #2557, .T. ) ;
#66 = CARTESIAN_POINT ( 'NONE',  ( 12.20012500144195933, 27.51057608964070766, 2.711876943753615432 ) ) ;
#68 = CARTESIAN_POINT ( 'NONE',  ( 73.55444475312357611, 22.43350684825121633, 14.73654867762412124 ) ) ;
#69 = ORIENTED_EDGE ( 'NONE', *, *, #2681, .T. ) ;
#70 = DIRECTION ( 'NONE',  ( 0.000000000000000000, 0.000000000000000000, 1.000000000000000000 ) ) ;
#71 = DIRECTION ( 'NONE',  ( 1.445602896647339410E-16, 1.000000000000000000, -0.000000000000000000 ) ) ;
#72 = CARTESIAN_POINT ( 'NONE',  ( 69.84092885547158858, 25.60639689259318885, 14.67585612668828787 ) ) ;
#73 = CARTESIAN_POINT ( 'NONE',  ( 68.86612108857420367, 25.18233158443702990, 4.352481073181907689 ) ) ;
#74 = DIRECTION ( 'NONE',  ( 0.6183832061475641462, -0.7858767144754061906, 0.000000000000000000 ) ) ;
#75 = CARTESIAN_POINT ( 'NONE',  ( 1.429461406231910425, 14.27201677636654864, 4.132638748939263529 ) ) ;
#76 = CARTESIAN_POINT ( 'NONE',  ( 10.38853988980146248, 23.92325638239669061, 13.99999999999999822 ) ) ;
#77 = DIRECTION ( 'NONE',  ( 1.000000000000000000, 1.445602896647339410E-16, 0.000000000000000000 ) ) ;
#78 = EDGE_CURVE ( 'NONE', #970, #2731, #3170, .T. ) ;
#79 = CARTESIAN_POINT ( 'NONE',  ( 11.96977988808482074, 27.40243061445935879, 2.731205818653220874 ) ) ;
#80 = PLANE ( 'NONE',  #411 ) ;
#81 = CARTESIAN_POINT ( 'NONE',  ( 68.06350832689629726, 26.25028571273082179, 5.500000000000003553 ) ) ;
#82 = CIRCLE ( 'NONE', #213, 4.000000000000001776 ) ;
#83 = FACE_OUTER_BOUND ( 'NONE', #3233, .T. ) ;
#85 = ORIENTED_EDGE ( 'NONE', *, *, #2446, .F. ) ;
#84 = CARTESIAN_POINT ( 'NONE',  ( 7.265173998835790847, 23.08507119588352907, 0.7069714604432545402 ) ) ;
#86 = CARTESIAN_POINT ( 'NONE',  ( 71.30930716327189600, 24.76214375904499576, 16.52359877559829471 ) ) ;
#87 = EDGE_CURVE ( 'NONE', #2932, #2078, #1338, .T. ) ;
#88 = VERTEX_POINT ( 'NONE', #1575 ) ;
#89 = DIRECTION ( 'NONE',  ( -1.000000000000000000, 0.000000000000000000, 0.000000000000000000 ) ) ;
#90 = B_SPLINE_CURVE_WITH_KNOTS ( 'NONE', 3,
 ( #2974, #2106, #521, #3960, #2365, #777, #1802, #1761, #559, #1405, #3924, #2328, #1781, #3041, #3624, #3560 ),
 .UNSPECIFIED., .F., .F.,
 ( 4, 2, 2, 2, 2, 2, 2, 4 ),
 ( -2.628547768254965692E-05, 0.001109479105357662069, 0.002245243688397873492, 0.003381008271438085567, 0.004516772854478296774, 0.005652537437518508415, 0.006788302020558720923, 0.009059831186639142470 ),
 .UNSPECIFIED. ) ;
#91 = VECTOR ( 'NONE', #425, 1000.000000000000114 ) ;
#92 = CARTESIAN_POINT ( 'NONE',  ( 79.08118144250165926, 13.24292071041630159, 12.96337729721492948 ) ) ;
#93 = CARTESIAN_POINT ( 'NONE',  ( 78.82036348811362814, 13.62274524869541104, 4.544333497126187282 ) ) ;
#94 = VERTEX_POINT ( 'NONE', #1024 ) ;
#95 = VECTOR ( 'NONE', #3245, 1000.000000000000000 ) ;
#96 = VERTEX_POINT ( 'NONE', #683 ) ;
#97 = DIRECTION ( 'NONE',  ( 0.000000000000000000, -0.000000000000000000, -1.000000000000000000 ) ) ;
#98 = CARTESIAN_POINT ( 'NONE',  ( 14.29942358838662742, 23.25028571273081823, 0.000000000000000000 ) ) ;
#99 = CARTESIAN_POINT ( 'NONE',  ( 8.568912893348619164, 21.18468988928038144, 4.336808689942017736E-15 ) ) ;
#100 = CARTESIAN_POINT ( 'NONE',  ( 9.810744651123497917, 24.63878912602207194, 14.30584045038287933 ) ) ;
#101 = CARTESIAN_POINT ( 'NONE',  ( 61.84732624543342894, 29.34399999863947528, 5.000000000000004441 ) ) ;
#102 = DIRECTION ( 'NONE',  ( 1.445602896647339410E-16, 1.000000000000000000, 0.000000000000000000 ) ) ;
#103 = CARTESIAN_POINT ( 'NONE',  ( 69.84258951155791806, 25.03908423227007418, 0.3500977905262776524 ) ) ;
#104 = CARTESIAN_POINT ( 'NONE',  ( 16.85000000000000142, 28.25028571273081823, 12.99999999999999822 ) ) ;
#105 = DIRECTION ( 'NONE',  ( 0.000000000000000000, 0.000000000000000000, -1.000000000000000000 ) ) ;
#106 = EDGE_CURVE ( 'NONE', #194, #1757, #3668, .T. ) ;
#107 = DIRECTION ( 'NONE',  ( 0.000000000000000000, 0.000000000000000000, 1.000000000000000000 ) ) ;
#109 = ORIENTED_EDGE ( 'NONE', *, *, #3114, .F. ) ;
#108 = CARTESIAN_POINT ( 'NONE',  ( 7.259605730210410002, 23.52278626509049886, 1.921927808341110877 ) ) ;
#110 = CARTESIAN_POINT ( 'NONE',  ( 10.78196359875087929, 24.60692232627244991, 4.110280910771288987 ) ) ;
#111 = ADVANCED_FACE ( 'NONE', ( #404 ), #984, .F. ) ;
#112 = CARTESIAN_POINT ( 'NONE',  ( 68.38338341192604730, 25.92682684854280240, 13.17751892008753067 ) ) ;
#113 = DIRECTION ( 'NONE',  ( -0.000000000000000000, 0.000000000000000000, 1.000000000000000000 ) ) ;
#114 = VECTOR ( 'NONE', #902, 1000.000000000000000 ) ;
#115 = DIRECTION ( 'NONE',  ( 0.000000000000000000, 1.000000000000000000, 0.000000000000000000 ) ) ;
#116 = CARTESIAN_POINT ( 'NONE',  ( 12.32443516464620359, 27.47937915268064657, 12.60016657880090740 ) ) ;
#117 = ORIENTED_EDGE ( 'NONE', *, *, #3205, .T. ) ;
#118 = ORIENTED_EDGE ( 'NONE', *, *, #3574, .T. ) ;
#119 = FILL_AREA_STYLE_COLOUR ( '', #1484 ) ;
#120 = CARTESIAN_POINT ( 'NONE',  ( 65.84279777937445033, 23.73842138102433097, 17.99999999999999645 ) ) ;
#121 = CARTESIAN_POINT ( 'NONE',  ( 11.37582062882890455, 26.02311707465200286, 13.48453513198542630 ) ) ;
#122 = DIRECTION ( 'NONE',  ( 0.000000000000000000, 0.000000000000000000, 1.000000000000000000 ) ) ;
#123 = CARTESIAN_POINT ( 'NONE',  ( 1.902524769274339445, 15.22741014333239207, 14.57769594429764659 ) ) ;
#124 = CARTESIAN_POINT ( 'NONE',  ( 74.29326229106187895, 17.05349717811187915, 3.673661737203182313E-15 ) ) ;
#125 = CARTESIAN_POINT ( 'NONE',  ( 13.14203449612110752, 24.86941440649481549, 0.3538116849003772324 ) ) ;
#126 = DIRECTION ( 'NONE',  ( -0.8671799150297893055, -0.4979949748430476109, 0.000000000000000000 ) ) ;
#127 = CARTESIAN_POINT ( 'NONE',  ( 6.999999999999996447, 18.00000000000000000, 0.000000000000000000 ) ) ;
#129 = ORIENTED_EDGE ( 'NONE', *, *, #1715, .F. ) ;
#128 = CARTESIAN_POINT ( 'NONE',  ( 9.682478775873022414, 25.42138085940150205, 1.091263577669739027 ) ) ;
#130 = CARTESIAN_POINT ( 'NONE',  ( 10.78522731886506136, 26.33123960023651478, 3.494305264148978907 ) ) ;
#131 = CARTESIAN_POINT ( 'NONE',  ( 69.01101500133752609, 26.62724615949628770, 3.266404088942742145 ) ) ;
#132 = EDGE_CURVE ( 'NONE', #2823, #758, #3714, .T. ) ;
#133 = CARTESIAN_POINT ( 'NONE',  ( 8.351115729568212132, 13.18119211018573722, 5.495506293517629537 ) ) ;
#134 = B_SPLINE_CURVE_WITH_KNOTS ( 'NONE', 3,
 ( #1497, #1533, #292, #3651 ),
 .UNSPECIFIED., .F., .F.,
 ( 4, 4 ),
 ( 0.000000000000000000, 0.001571278152839392355 ),
 .UNSPECIFIED. ) ;
#135 = CARTESIAN_POINT ( 'NONE',  ( 71.94471384833705940, 15.14875710262297126, 3.999999999999998224 ) ) ;
#136 = LINE ( 'NONE', #394, #1241 ) ;
#137 = EDGE_LOOP ( 'NONE', ( #3715, #3943, #262, #2638 ) ) ;
#138 = AXIS2_PLACEMENT_3D ( 'NONE', #3239, #2537, #2581 ) ;
#139 = EDGE_LOOP ( 'NONE', ( #3064, #829, #820, #657 ) ) ;
#140 = CARTESIAN_POINT ( 'NONE',  ( 12.19718919487043962, 27.57948999527063805, 15.56067878965244944 ) ) ;
#141 = CARTESIAN_POINT ( 'NONE',  ( 64.15000609760069494, 25.22083907159515093, 12.99999999999999822 ) ) ;
#142 = CARTESIAN_POINT ( 'NONE',  ( 11.86041255840722819, 26.51911899225009961, 12.79465314421365818 ) ) ;
#143 = DIRECTION ( 'NONE',  ( 1.000000000000000000, 1.445602896647339410E-16, 0.000000000000000000 ) ) ;
#144 = EDGE_CURVE ( 'NONE', #1335, #2374, #2274, .T. ) ;
#145 = CARTESIAN_POINT ( 'NONE',  ( 74.81492396054106564, 17.65586033223641849, -0.4905420917021831029 ) ) ;
#146 = CARTESIAN_POINT ( 'NONE',  ( 9.999999999999996447, 18.00000000000000000, 4.000000000000000000 ) ) ;
#147 = DIRECTION ( 'NONE',  ( -1.000000000000000000, 0.000000000000000000, 0.000000000000000000 ) ) ;
#148 = CARTESIAN_POINT ( 'NONE',  ( 11.09999999999999964, 15.13818239574916014, 8.999999999999996447 ) ) ;
#149 = AXIS2_PLACEMENT_3D ( 'NONE', #3454, #3418, #3713 ) ;
#151 = ORIENTED_EDGE ( 'NONE', *, *, #1412, .T. ) ;
#150 = ORIENTED_EDGE ( 'NONE', *, *, #1782, .T. ) ;
#152 = CARTESIAN_POINT ( 'NONE',  ( 10.25953154439154069, 25.53957591091652546, 3.436286911311471570 ) ) ;
#153 = CARTESIAN_POINT ( 'NONE',  ( 68.90135481017310326, 26.07158210573153312, 13.84032496559169800 ) ) ;
#154 = ORIENTED_EDGE ( 'NONE', *, *, #2076, .T. ) ;
#155 = CARTESIAN_POINT ( 'NONE',  ( 8.630829809804763997, 13.60111383968094678, 4.000000000000056843 ) ) ;
#156 = EDGE_CURVE ( 'NONE', #3115, #1315, #2172, .T. ) ;
#157 = CARTESIAN_POINT ( 'NONE',  ( 79.23971978130229843, 13.09532242326895535, 12.62258190423801096 ) ) ;
#158 = CARTESIAN_POINT ( 'NONE',  ( 12.18090328108803000, 27.25752367347261540, 12.56310680582286743 ) ) ;
#159 = ORIENTED_EDGE ( 'NONE', *, *, #742, .T. ) ;
#160 = ORIENTED_EDGE ( 'NONE', *, *, #290, .F. ) ;
#161 = FILL_AREA_STYLE ('',( #119 ) ) ;
#162 = DIRECTION ( 'NONE',  ( -0.6183832061475641462, -0.7858767144754063017, 0.000000000000000000 ) ) ;
#163 = CARTESIAN_POINT ( 'NONE',  ( 8.406456186730107305, 22.93570933279962887, 14.04925829942959759 ) ) ;
#164 = CARTESIAN_POINT ( 'NONE',  ( 1.573741007354696686, 14.99999999999999645, 4.000000000000000000 ) ) ;
#165 = FACE_OUTER_BOUND ( 'NONE', #748, .T. ) ;
#166 = VECTOR ( 'NONE', #227, 999.9999999999998863 ) ;
#167 = ORIENTED_EDGE ( 'NONE', *, *, #2182, .T. ) ;
#168 = CARTESIAN_POINT ( 'NONE',  ( 66.25777895214983459, 28.25028571273082179, 4.155932993584317003 ) ) ;
#169 = CARTESIAN_POINT ( 'NONE',  ( 11.62413249601786625, 26.99288239069548112, 2.606241702720248021 ) ) ;
#170 = CARTESIAN_POINT ( 'NONE',  ( 63.14999999999999858, 28.25028571273082179, 5.000000000000004441 ) ) ;
#171 = EDGE_CURVE ( 'NONE', #1996, #3679, #2878, .T. ) ;
#172 = CARTESIAN_POINT ( 'NONE',  ( 11.51747154055639655, 27.14209566274543306, 3.023827408920785054 ) ) ;
#174 = ORIENTED_EDGE ( 'NONE', *, *, #2762, .T. ) ;
#173 = ORIENTED_EDGE ( 'NONE', *, *, #3410, .T. ) ;
#175 = CARTESIAN_POINT ( 'NONE',  ( 12.08389832454835933, 27.01565257746099746, 5.461939766255646589 ) ) ;
#176 = CARTESIAN_POINT ( 'NONE',  ( 70.18925525454203296, 24.63878920771814407, 14.30584045038287755 ) ) ;
#177 = ORIENTED_EDGE ( 'NONE', *, *, #703, .F. ) ;
#178 = CARTESIAN_POINT ( 'NONE',  ( 7.569766283423539299, 13.03042110287309185, 5.397731750490036617 ) ) ;
#179 = CARTESIAN_POINT ( 'NONE',  ( 70.51002512578786252, 13.66410042484927700, 5.999999999999272582 ) ) ;
#180 = FACE_OUTER_BOUND ( 'NONE', #1743, .T. ) ;
#181 = EDGE_LOOP ( 'NONE', ( #3044, #2531, #3061, #3799 ) ) ;
#182 = EDGE_LOOP ( 'NONE', ( #416, #1622, #2310, #3880 ) ) ;
#183 = CYLINDRICAL_SURFACE ( 'NONE', #1466, 2.000000000000000000 ) ;
#184 = FACE_OUTER_BOUND ( 'NONE', #3367, .T. ) ;
#185 = AXIS2_PLACEMENT_3D ( 'NONE', #1472, #2692, #2092 ) ;
#186 =( NAMED_UNIT ( * ) PLANE_ANGLE_UNIT ( ) SI_UNIT ( $, .RADIAN. ) );
#187 = LINE ( 'NONE', #3370, #1006 ) ;
#188 = CARTESIAN_POINT ( 'NONE',  ( 7.143561585360627575, 14.91420597768626699, 13.99999999999999822 ) ) ;
#189 = CARTESIAN_POINT ( 'NONE',  ( 66.99203050343038512, 28.05610070494706321, 3.666756882907681092 ) ) ;
#190 = CARTESIAN_POINT ( 'NONE',  ( 5.510025125786755851, 12.99999999999999822, 6.000000000000000000 ) ) ;
#191 = CARTESIAN_POINT ( 'NONE',  ( 68.47204689102177610, 25.80530482594173591, 4.687668269231189733 ) ) ;
#192 = AXIS2_PLACEMENT_3D ( 'NONE', #3667, #867, #2371 ) ;
#193 = CARTESIAN_POINT ( 'NONE',  ( 9.000000000000021316, 4.000000000000002665, 0.000000000000000000 ) ) ;
#194 = VERTEX_POINT ( 'NONE', #3767 ) ;
#195 = CARTESIAN_POINT ( 'NONE',  ( 10.35308075479422918, 25.27068081548955192, 3.757383379799187573 ) ) ;
#196 = CARTESIAN_POINT ( 'NONE',  ( 68.09883954829712138, 26.78783546789338743, 12.85638207875336292 ) ) ;
#197 = CARTESIAN_POINT ( 'NONE',  ( 8.493984924527943292, 15.39846025490994563, 4.000000000000000000 ) ) ;
#198 = DIRECTION ( 'NONE',  ( 0.000000000000000000, 0.000000000000000000, 1.000000000000000000 ) ) ;
#199 = CARTESIAN_POINT ( 'NONE',  ( 67.56966491088628857, 27.54004009995799862, 15.52262365636502217 ) ) ;
#200 = EDGE_LOOP ( 'NONE', ( #16, #1225, #2145, #3576, #1051, #3594, #1082, #3198, #350, #2367, #2016, #2985 ) ) ;
#201 = CARTESIAN_POINT ( 'NONE',  ( 13.61261120176417272, 25.60758003937297289, 17.43637388017922163 ) ) ;
#202 = CARTESIAN_POINT ( 'NONE',  ( 64.96837285192391676, 33.25028571273082179, 5.000000000000004441 ) ) ;
#203 = FACE_OUTER_BOUND ( 'NONE', #459, .T. ) ;
#204 = AXIS2_PLACEMENT_3D ( 'NONE', #1445, #2729, #541 ) ;
#205 = CARTESIAN_POINT ( 'NONE',  ( 68.52018378059862869, 27.05322565627309928, 3.698132038749204931 ) ) ;
#206 = CARTESIAN_POINT ( 'NONE',  ( 6.999999999999995559, 12.99999999999999822, 5.434891306004820954 ) ) ;
#207 = CARTESIAN_POINT ( 'NONE',  ( 9.316559128548897561, 24.03945544285076252, 17.78445380721962010 ) ) ;
#208 = EDGE_CURVE ( 'NONE', #758, #3219, #1157, .T. ) ;
#209 = CARTESIAN_POINT ( 'NONE',  ( 66.19759996752422637, 28.25028571273082179, 4.544386668995220369 ) ) ;
#210 = ORIENTED_EDGE ( 'NONE', *, *, #1417, .T. ) ;
#211 = DIRECTION ( 'NONE',  ( -1.000000000000000000, 2.312964634635742661E-15, 0.000000000000000000 ) ) ;
#212 = CARTESIAN_POINT ( 'NONE',  ( 70.63952315079194477, 24.62594593167591839, 3.385137546888335347 ) ) ;
#213 = AXIS2_PLACEMENT_3D ( 'NONE', #2819, #65, #1858 ) ;
#214 = ORIENTED_EDGE ( 'NONE', *, *, #2081, .F. ) ;
#215 = CARTESIAN_POINT ( 'NONE',  ( 8.385478727997268678, 15.33614844069220595, 4.000000000000000000 ) ) ;
#216 = EDGE_CURVE ( 'NONE', #1514, #278, #1681, .T. ) ;
#217 = CARTESIAN_POINT ( 'NONE',  ( 72.77342806341425785, 12.99999999999999112, 5.403115004630423712 ) ) ;
#218 = EDGE_CURVE ( 'NONE', #2731, #2129, #487, .T. ) ;
#219 = CARTESIAN_POINT ( 'NONE',  ( 71.43108710700289521, 21.18468988840395895, 18.00000000000000000 ) ) ;
#220 = ORIENTED_EDGE ( 'NONE', *, *, #2260, .T. ) ;
#221 = DIRECTION ( 'NONE',  ( 8.673617379884032317E-15, 0.000000000000000000, 1.000000000000000000 ) ) ;
#222 = CARTESIAN_POINT ( 'NONE',  ( 78.46486574690744931, 14.95108514225032081, 4.000450510477087107 ) ) ;
#223 = CARTESIAN_POINT ( 'NONE',  ( 8.493984924527062219, 15.39846025490943759, 13.99999999999999822 ) ) ;
#224 = CARTESIAN_POINT ( 'NONE',  ( 9.241597160995240756, 13.52745477865634705, 12.15530848939641295 ) ) ;
#225 = ORIENTED_EDGE ( 'NONE', *, *, #990, .T. ) ;
#226 = CARTESIAN_POINT ( 'NONE',  ( 75.86808057972447727, 20.05680064194745782, 0.2088609491030197496 ) ) ;
#227 = DIRECTION ( 'NONE',  ( -0.6183832061475641462, 0.7858767144754063017, -0.000000000000000000 ) ) ;
#228 = CARTESIAN_POINT ( 'NONE',  ( 13.49048271664332788, 28.26133452400787505, 13.74371225270470198 ) ) ;
#229 = CLOSED_SHELL ( 'NONE', ( #3024, #337, #3477, #859, #3559, #1542, #3511, #1347, #3869, #880, #2361, #2553, #558, #2825, #1900, #2299, #1870, #1491, #3844, #2534, #3411, #1515, #2373, #1849, #2478, #3217, #1276, #1343, #3381, #3340, #3751, #2156, #1332, #2720, #1265, #12, #1843, #714, #396, #2525, #2144, #2855, #623, #1831, #3218, #972, #2549, #111, #3334, #1388, #3653, #1850, #1048, #1473, #38, #1223, #1593, #2236, #563, #1525, #1243, #826, #693, #3604, #1944, #1121, #1448, #1535, #675, #385, #633, #2889, #3282, #1645, #2245, #4001, #1422, #3931, #3550, #449, #1179, #3430 ) ) ;
#230 = CARTESIAN_POINT ( 'NONE',  ( 66.38050282104092048, 28.25028571273082534, 12.93455015305020872 ) ) ;
#231 = CARTESIAN_POINT ( 'NONE',  ( 6.694096086524113254, 12.99999999736057354, 5.477793781577021903 ) ) ;
#232 = CARTESIAN_POINT ( 'NONE',  ( 11.99999999999999645, 18.00000000000000000, 13.99999999999999822 ) ) ;
#233 = VECTOR ( 'NONE', #901, 1000.000000000000000 ) ;
#234 = CARTESIAN_POINT ( 'NONE',  ( 67.90671306239296712, 27.79345952145173015, 15.09432091048387115 ) ) ;
#235 = DIRECTION ( 'NONE',  ( 0.000000000000000000, 0.000000000000000000, -1.000000000000000000 ) ) ;
#236 =( BOUNDED_SURFACE ( )  B_SPLINE_SURFACE ( 3, 2, ( 
 ( #3035, #1461, #2379 ),
 ( #1181, #2077, #2140 ),
 ( #854, #3094, #1201 ),
 ( #3317, #1163, #3076 ),
 ( #534, #253, #874 ),
 ( #3655, #3356, #3973 ) ),
 .UNSPECIFIED., .F., .F., .F. ) 
 B_SPLINE_SURFACE_WITH_KNOTS ( ( 4, 2, 4 ),
 ( 3, 3 ),
 ( 0.003845819965050981722, 0.004631293344306892761, 0.005416766723562803365 ),
 ( 0.000000000000000000, 1.000000000000000000 ),
 .UNSPECIFIED. ) 
 GEOMETRIC_REPRESENTATION_ITEM ( )  RATIONAL_B_SPLINE_SURFACE ( (
 ( 1.000000000000000000, 0.8007978355982205976, 1.000000000000000000),
 ( 1.000000000000000000, 0.7941481449856331309, 1.000000000000000000),
 ( 1.000000000000000000, 0.7813713216413292750, 1.000000000000000000),
 ( 1.000000000000000000, 0.7484296371518572855, 1.000000000000000000),
 ( 1.000000000000000000, 0.7283046896795752900, 1.000000000000000000),
 ( 1.000000000000000000, 0.7071067811865472397, 1.000000000000000000) ) ) 
 REPRESENTATION_ITEM ( '' )  SURFACE ( )  );
#237 = DIRECTION ( 'NONE',  ( 1.445602896647339410E-16, 1.000000000000000000, 0.000000000000000000 ) ) ;
#238 = DIRECTION ( 'NONE',  ( -0.000000000000000000, -1.000000000000000000, -0.000000000000000000 ) ) ;
#239 = CARTESIAN_POINT ( 'NONE',  ( 74.29326132100867142, 17.05349823975022971, 18.00000000000000000 ) ) ;
#240 = ORIENTED_EDGE ( 'NONE', *, *, #2182, .F. ) ;
#241 = ORIENTED_EDGE ( 'NONE', *, *, #3977, .T. ) ;
#242 = CARTESIAN_POINT ( 'NONE',  ( 68.90000000000000568, 15.13818239574916369, 9.163070492656713029 ) ) ;
#243 = FACE_OUTER_BOUND ( 'NONE', #2050, .T. ) ;
#244 = SURFACE_STYLE_FILL_AREA ( #1132 ) ;
#245 = VECTOR ( 'NONE', #97, 1000.000000000000000 ) ;
#246 = CARTESIAN_POINT ( 'NONE',  ( 7.336075774199442456, 14.92146721929167086, 3.999999999999999112 ) ) ;
#247 = CARTESIAN_POINT ( 'NONE',  ( 6.999999999999996447, 18.00000000000000000, 6.000000000000000000 ) ) ;
#248 = ORIENTED_EDGE ( 'NONE', *, *, #1933, .T. ) ;
#249 = CARTESIAN_POINT ( 'NONE',  ( 75.32903201726986708, 18.51664026427259202, -0.5278333639586361148 ) ) ;
#250 = DIRECTION ( 'NONE',  ( 0.7858767144754059686, -0.6183832061475644792, 0.000000000000000000 ) ) ;
#251 = CARTESIAN_POINT ( 'NONE',  ( 12.08668549469229525, 27.18775181240845740, 16.01414497803562398 ) ) ;
#252 = DIRECTION ( 'NONE',  ( 0.000000000000000000, 1.000000000000000000, 0.000000000000000000 ) ) ;
#253 = CARTESIAN_POINT ( 'NONE',  ( 5.685865267053303640, 13.11663914976435841, 13.99999999999999822 ) ) ;
#254 = CARTESIAN_POINT ( 'NONE',  ( 70.66382723577785896, 13.66421054159135373, 4.000000000000108358 ) ) ;
#255 = CARTESIAN_POINT ( 'NONE',  ( 65.98498586113682052, 24.22644280434551689, 17.92801857544918676 ) ) ;
#256 = CARTESIAN_POINT ( 'NONE',  ( 2.891205793294678819E-16, 15.00000000000000000, 6.000000000000000000 ) ) ;
#257 = CIRCLE ( 'NONE', #3231, 3.600000000000001421 ) ;
#258 = ORIENTED_EDGE ( 'NONE', *, *, #434, .T. ) ;
#259 = EDGE_CURVE ( 'NONE', #2625, #88, #3851, .T. ) ;
#260 = CARTESIAN_POINT ( 'NONE',  ( 15.03162714807607436, 23.25028571273081823, 18.00000000000000000 ) ) ;
#261 = CARTESIAN_POINT ( 'NONE',  ( 67.28084770715835816, 27.79807040245250960, 14.92793338672873915 ) ) ;
#262 = ORIENTED_EDGE ( 'NONE', *, *, #1122, .F. ) ;
#263 = CARTESIAN_POINT ( 'NONE',  ( 13.70815848767354872, 24.07743562850531660, 17.92801857544949229 ) ) ;
#264 = DIRECTION ( 'NONE',  ( -1.000000000000000000, 0.000000000000000000, 0.000000000000000000 ) ) ;
#265 = CARTESIAN_POINT ( 'NONE',  ( 8.274370584666131734, 15.27234243811205161, 4.000000000000000000 ) ) ;
#266 = CARTESIAN_POINT ( 'NONE',  ( 6.999999999999995559, 12.99999999999999822, 5.434891306004820954 ) ) ;
#267 = ORIENTED_EDGE ( 'NONE', *, *, #2372, .T. ) ;
#268 = CARTESIAN_POINT ( 'NONE',  ( 71.16819907604983086, 24.59920613618690766, 0.9560266824734388047 ) ) ;
#269 = CARTESIAN_POINT ( 'NONE',  ( 71.00000000000001421, 0.000000000000000000, 9.000000000000000000 ) ) ;
#270 = CARTESIAN_POINT ( 'NONE',  ( 12.89772938430218829, 27.99785848943933431, 12.74819050981454716 ) ) ;
#271 = EDGE_CURVE ( 'NONE', #3178, #2374, #3341, .T. ) ;
#272 = CARTESIAN_POINT ( 'NONE',  ( 10.49615190722987101, 24.10774951025437929, 13.93758594874792323 ) ) ;
#273 = CARTESIAN_POINT ( 'NONE',  ( 70.38968135185299957, 13.73321018354458545, 11.92017297120128028 ) ) ;
#274 = VECTOR ( 'NONE', #252, 1000.000000000000000 ) ;
#275 = ORIENTED_EDGE ( 'NONE', *, *, #2065, .T. ) ;
#276 = CARTESIAN_POINT ( 'NONE',  ( 66.98744090941731599, 27.66709361970414349, 15.39375829727922174 ) ) ;
#277 = CARTESIAN_POINT ( 'NONE',  ( 70.54949367128048721, 24.73260945286401480, 3.371273894331896503 ) ) ;
#278 = VERTEX_POINT ( 'NONE', #3272 ) ;
#279 = CARTESIAN_POINT ( 'NONE',  ( 68.77308715741020251, 25.33320791636392144, 13.58004822679147239 ) ) ;
#280 = CARTESIAN_POINT ( 'NONE',  ( 71.16819907616024921, 24.59920613609130058, 17.04397331752656441 ) ) ;
#281 = ORIENTED_EDGE ( 'NONE', *, *, #2081, .T. ) ;
#282 = AXIS2_PLACEMENT_3D ( 'NONE', #746, #2572, #789 ) ;
#283 = ORIENTED_EDGE ( 'NONE', *, *, #1731, .T. ) ;
#284 = EDGE_CURVE ( 'NONE', #2374, #1973, #3874, .T. ) ;
#285 = CARTESIAN_POINT ( 'NONE',  ( 12.37885765847752850, 25.93706013125818899, 16.89671363642823110 ) ) ;
#286 = CARTESIAN_POINT ( 'NONE',  ( 68.48252845944359990, 27.14209566274544017, 3.023827408920783277 ) ) ;
#287 = DIRECTION ( 'NONE',  ( 0.000000000000000000, -0.000000000000000000, 1.000000000000000000 ) ) ;
#288 = DIRECTION ( 'NONE',  ( 0.000000000000000000, 0.000000000000000000, -1.000000000000000000 ) ) ;
#289 = ORIENTED_EDGE ( 'NONE', *, *, #3312, .F. ) ;
#290 = EDGE_CURVE ( 'NONE', #1526, #1469, #2362, .T. ) ;
#291 = CARTESIAN_POINT ( 'NONE',  ( 74.04097752357085938, 20.96425723192228219, 0.08893800759043066217 ) ) ;
#292 = CARTESIAN_POINT ( 'NONE',  ( 6.555661644693214996, 14.93851354023233569, 4.000000000000000000 ) ) ;
#293 = CARTESIAN_POINT ( 'NONE',  ( 12.39025144931699529, 27.69434155030453226, 13.20511079485721773 ) ) ;
#294 = CARTESIAN_POINT ( 'NONE',  ( 10.97098787066076042, 24.91333594827740328, 13.74916467784004226 ) ) ;
#295 = CARTESIAN_POINT ( 'NONE',  ( 5.914295487117468220, 13.21463065681110116, 3.999999999999535483 ) ) ;
#296 = CARTESIAN_POINT ( 'NONE',  ( 7.500000000000000000, 13.00000000000000000, 11.00000000000000000 ) ) ;
#297 = VERTEX_POINT ( 'NONE', #146 ) ;
#298 = CARTESIAN_POINT ( 'NONE',  ( 7.499999999999999112, 8.999999999999998224, 9.000000000000000000 ) ) ;
#299 = EDGE_CURVE ( 'NONE', #2646, #1617, #1373, .T. ) ;
#300 = VECTOR ( 'NONE', #1312, 1000.000000000000000 ) ;
#301 = ORIENTED_EDGE ( 'NONE', *, *, #3721, .F. ) ;
#302 = CARTESIAN_POINT ( 'NONE',  ( 69.54008720169191804, 24.04633992234300877, 13.95047456162904354 ) ) ;
#303 = EDGE_LOOP ( 'NONE', ( #2908, #786, #1106, #992 ) ) ;
#304 = CARTESIAN_POINT ( 'NONE',  ( 67.80281080511841196, 27.57948999527251743, 2.439321210349815416 ) ) ;
#305 = DIRECTION ( 'NONE',  ( 0.000000000000000000, 0.000000000000000000, 1.000000000000000000 ) ) ;
#306 = CARTESIAN_POINT ( 'NONE',  ( 71.47168372019241644, 23.65451466019844773, 14.44954983850218255 ) ) ;
#307 = ORIENTED_EDGE ( 'NONE', *, *, #3818, .T. ) ;
#308 = CARTESIAN_POINT ( 'NONE',  ( 68.63727698223165419, 26.57238365664324675, 4.142349900985805355 ) ) ;
#309 = LINE ( 'NONE', #1811, #1970 ) ;
#310 = CARTESIAN_POINT ( 'NONE',  ( 11.16511082700651691, 26.81243773952473930, 14.59903863548765202 ) ) ;
#311 = EDGE_CURVE ( 'NONE', #2200, #1977, #2942, .T. ) ;
#312 = CARTESIAN_POINT ( 'NONE',  ( 15.03162714807607436, 23.25028571273081823, 0.000000000000000000 ) ) ;
#313 = CARTESIAN_POINT ( 'NONE',  ( 6.555815544841976816, 14.94788796474811754, 4.000000000000000000 ) ) ;
#314 = CARTESIAN_POINT ( 'NONE',  ( 72.06240910387138854, 15.10167420443010045, 4.000000000000000000 ) ) ;
#315 = CARTESIAN_POINT ( 'NONE',  ( 9.450506328446804716, 24.73260945255197996, 14.62872610560607889 ) ) ;
#316 = AXIS2_PLACEMENT_3D ( 'NONE', #1155, #2391, #2736 ) ;
#317 = ORIENTED_EDGE ( 'NONE', *, *, #3168, .F. ) ;
#318 = CARTESIAN_POINT ( 'NONE',  ( 68.56959729613180343, 27.11211704647685039, 15.18120713458034921 ) ) ;
#319 = DIRECTION ( 'NONE',  ( -1.000000000000000000, 0.000000000000000000, 0.000000000000000000 ) ) ;
#320 = VECTOR ( 'NONE', #1044, 1000.000000000000000 ) ;
#321 = CARTESIAN_POINT ( 'NONE',  ( 66.13959040871951345, 24.15436248087056015, 0.06111867839581607703 ) ) ;
#322 = CARTESIAN_POINT ( 'NONE',  ( 67.50214604995412060, 27.52390786647207932, 15.48966733408821028 ) ) ;
#323 = CARTESIAN_POINT ( 'NONE',  ( 70.38742247497546600, 24.92823463706678311, 14.64718910676571006 ) ) ;
#324 = CARTESIAN_POINT ( 'NONE',  ( 74.08065865211783319, 21.03943714564908873, 3.828253920736830906 ) ) ;
#325 = CARTESIAN_POINT ( 'NONE',  ( 13.61949717895906353, 28.25028571273081823, 5.065449846949791279 ) ) ;
#326 = CARTESIAN_POINT ( 'NONE',  ( 9.467772616331085800, 25.43511442871090722, 15.95760682825550525 ) ) ;
#327 = CARTESIAN_POINT ( 'NONE',  ( 11.12908513407065314, 25.17449076074836611, 13.65081048442732126 ) ) ;
#328 = CARTESIAN_POINT ( 'NONE',  ( 73.30590391347506340, 12.99999999736047229, 5.477793781577247501 ) ) ;
#329 = CARTESIAN_POINT ( 'NONE',  ( 67.81909671891197888, 27.25752367347261540, 5.436893194177133459 ) ) ;
#330 = CARTESIAN_POINT ( 'NONE',  ( 9.559116139725684747, 24.86376839271892791, 14.64098205373287875 ) ) ;
#331 = EDGE_CURVE ( 'NONE', #1376, #3115, #1092, .T. ) ;
#332 = AXIS2_PLACEMENT_3D ( 'NONE', #2891, #115, #3819 ) ;
#333 = ORIENTED_EDGE ( 'NONE', *, *, #3098, .T. ) ;
#334 = CARTESIAN_POINT ( 'NONE',  ( 72.36132191464190555, 23.51635649217125845, 14.84628768004877664 ) ) ;
#335 = CARTESIAN_POINT ( 'NONE',  ( 1.024609999306177022, 13.37477884275421225, 13.17215789780831692 ) ) ;
#336 = CARTESIAN_POINT ( 'NONE',  ( 11.05484631403648876, 15.07157360165426851, 9.645762446582423877 ) ) ;
#337 = ADVANCED_FACE ( 'NONE', ( #2611 ), #3570, .F. ) ;
#338 = DIRECTION ( 'NONE',  ( -1.000000000000000000, 0.000000000000000000, 0.000000000000000000 ) ) ;
#339 = CARTESIAN_POINT ( 'NONE',  ( 69.18629049801134556, 26.42157408204398905, 14.70473396332977067 ) ) ;
#340 = VECTOR ( 'NONE', #3020, 1000.000000000000000 ) ;
#341 = CARTESIAN_POINT ( 'NONE',  ( 74.74756760790903343, 21.35065717739444580, 3.373190354330991791 ) ) ;
#342 = FACE_OUTER_BOUND ( 'NONE', #2497, .T. ) ;
#343 = CARTESIAN_POINT ( 'NONE',  ( 11.56392719750176035, 25.51134673530020081, 0.3676030359042965490 ) ) ;
#344 = CARTESIAN_POINT ( 'NONE',  ( 10.16598233398885220, 25.80847100634350255, 14.88480955717624177 ) ) ;
#345 = DIRECTION ( 'NONE',  ( 0.000000000000000000, -0.000000000000000000, 1.000000000000000000 ) ) ;
#346 = FACE_OUTER_BOUND ( 'NONE', #2616, .T. ) ;
#347 = CARTESIAN_POINT ( 'NONE',  ( 66.12701665379260874, 28.25028571273082179, 12.99999999999999822 ) ) ;
#348 = CARTESIAN_POINT ( 'NONE',  ( 9.523625720967633157, 24.82085153809048705, 14.63708465321756513 ) ) ;
#350 = ORIENTED_EDGE ( 'NONE', *, *, #2503, .F. ) ;
#349 = CARTESIAN_POINT ( 'NONE',  ( 12.56447502841665020, 27.88052904057220616, 4.693653506929474695 ) ) ;
#351 = CARTESIAN_POINT ( 'NONE',  ( 69.16856005667693807, 26.54611004616435821, 14.82808160526912999 ) ) ;
#352 = AXIS2_PLACEMENT_3D ( 'NONE', #1458, #3032, #3484 ) ;
#353 = CARTESIAN_POINT ( 'NONE',  ( 15.03162714807607436, 33.25028571273081468, 130.4513783819478192 ) ) ;
#354 = AXIS2_PLACEMENT_3D ( 'NONE', #3866, #3308, #1765 ) ;
#355 = FACE_OUTER_BOUND ( 'NONE', #989, .T. ) ;
#356 = CARTESIAN_POINT ( 'NONE',  ( 40.00000000000000000, 2.000000000000002665, 5.000000000000004441 ) ) ;
#357 = ORIENTED_EDGE ( 'NONE', *, *, #916, .F. ) ;
#358 = CARTESIAN_POINT ( 'NONE',  ( 69.64691924520577970, 25.27068081548955547, 3.757383379799186240 ) ) ;
#359 = CARTESIAN_POINT ( 'NONE',  ( 72.98253954993325010, 13.42229671479564956, 14.00000000000000000 ) ) ;
#360 = CARTESIAN_POINT ( 'NONE',  ( 11.71994936057053494, 26.79269409308508543, 1.588007643705948269 ) ) ;
#361 = CARTESIAN_POINT ( 'NONE',  ( 8.831800923839816519, 24.59920613609133611, 14.95602668247343203 ) ) ;
#362 = CARTESIAN_POINT ( 'NONE',  ( 64.96837285192391676, 28.25028571273082179, 18.00000000000000355 ) ) ;
#363 = CARTESIAN_POINT ( 'NONE',  ( 72.65913843257121130, 14.92548490439985720, 13.99999999999999822 ) ) ;
#364 = CARTESIAN_POINT ( 'NONE',  ( 66.57161531339482963, 27.93730098651305127, 14.80121051343872729 ) ) ;
#365 = CARTESIAN_POINT ( 'NONE',  ( 10.24219576404575172, 25.71089426033550396, 14.67784029389050282 ) ) ;
#366 = VECTOR ( 'NONE', #1152, 1000.000000000000000 ) ;
#368 = VERTEX_POINT ( 'NONE', #3896 ) ;
#367 = CARTESIAN_POINT ( 'NONE',  ( 9.518632355320562510, 25.49384218653233702, 1.568253096512427724 ) ) ;
#369 = CARTESIAN_POINT ( 'NONE',  ( 73.02904584596338111, 22.13273498433759556, 14.30975955681043033 ) ) ;
#370 = CYLINDRICAL_SURFACE ( 'NONE', #2281, 5.000000000000000888 ) ;
#371 = EDGE_CURVE ( 'NONE', #3286, #451, #2589, .T. ) ;
#372 = AXIS2_PLACEMENT_3D ( 'NONE', #3909, #288, #1513 ) ;
#373 = CARTESIAN_POINT ( 'NONE',  ( 78.76945672442965929, 13.70851697269706193, 13.54744041142665623 ) ) ;
#374 = CARTESIAN_POINT ( 'NONE',  ( 70.54240136567806019, 24.74157479025805983, 14.62879514911393386 ) ) ;
#375 = VERTEX_POINT ( 'NONE', #190 ) ;
#376 = CARTESIAN_POINT ( 'NONE',  ( 68.61126364856521320, 26.83003114026974245, 3.937924926857833352 ) ) ;
#377 = CARTESIAN_POINT ( 'NONE',  ( 73.59179328941425524, 12.99999999840252940, 12.44107941249433402 ) ) ;
#378 = CARTESIAN_POINT ( 'NONE',  ( 5.185077026678690082, 17.65586137790742782, -0.4905420475304464456 ) ) ;
#379 =( NAMED_UNIT ( * ) PLANE_ANGLE_UNIT ( ) SI_UNIT ( $, .RADIAN. ) );
#380 = DIRECTION ( 'NONE',  ( 0.000000000000000000, 1.000000000000000000, -0.000000000000000000 ) ) ;
#381 =( BOUNDED_CURVE ( )  B_SPLINE_CURVE ( 3, ( #655, #2483, #19, #1865 ),
 .UNSPECIFIED., .F., .T. ) 
 B_SPLINE_CURVE_WITH_KNOTS ( ( 4, 4 ),
 ( 4.712388980384689674, 5.730044636184433493 ),
 .UNSPECIFIED. ) 
 CURVE ( )  GEOMETRIC_REPRESENTATION_ITEM ( )  RATIONAL_B_SPLINE_CURVE ( ( 1.000000000000000000, 0.9155440904623344256, 0.9155440904623344256, 1.000000000000000000 ) ) 
 REPRESENTATION_ITEM ( '' )  );
#382 = FACE_OUTER_BOUND ( 'NONE', #634, .T. ) ;
#383 = CARTESIAN_POINT ( 'NONE',  ( 11.08898326507119059, 15.12223111975512779, 8.676682178038577220 ) ) ;
#384 = CARTESIAN_POINT ( 'NONE',  ( 70.00000000000000000, 28.25028571273082179, 6.000000000000000000 ) ) ;
#385 = ADVANCED_FACE ( 'NONE', ( #2005 ), #3443, .T. ) ;
#387 = ORIENTED_EDGE ( 'NONE', *, *, #3461, .T. ) ;
#386 = CARTESIAN_POINT ( 'NONE',  ( 12.39025144931699707, 27.69434155030453226, 4.794889205142781385 ) ) ;
#388 = CARTESIAN_POINT ( 'NONE',  ( 72.64672986363756024, 23.63094058682554532, 15.46338919245402366 ) ) ;
#389 = AXIS2_PLACEMENT_3D ( 'NONE', #1708, #3212, #2922 ) ;
#390 = DIRECTION ( 'NONE',  ( -1.000000000000000000, 0.000000000000000000, 0.000000000000000000 ) ) ;
#391 = AXIS2_PLACEMENT_3D ( 'NONE', #2909, #454, #3902 ) ;
#392 = B_SPLINE_CURVE_WITH_KNOTS ( 'NONE', 3,
 ( #1002, #2780, #8, #1235 ),
 .UNSPECIFIED., .F., .F.,
 ( 4, 4 ),
 ( 0.000000000000000000, 1.000000000000000000 ),
 .UNSPECIFIED. ) ;
#393 = CARTESIAN_POINT ( 'NONE',  ( 66.66863368351675945, 26.57287563593376944, 0.8640360400978921440 ) ) ;
#394 = CARTESIAN_POINT ( 'NONE',  ( 6.999999999999995559, 14.99999999999999822, 4.000000000000000000 ) ) ;
#395 = EDGE_LOOP ( 'NONE', ( #1776, #117, #3214, #2620, #696, #2064 ) ) ;
#396 = ADVANCED_FACE ( 'NONE', ( #571 ), #1475, .T. ) ;
#397 = DIRECTION ( 'NONE',  ( 1.000000000000000000, -0.000000000000000000, 0.000000000000000000 ) ) ;
#398 = CARTESIAN_POINT ( 'NONE',  ( 70.00000000000000000, 23.25028571273082179, 13.99999999999999822 ) ) ;
#399 = CARTESIAN_POINT ( 'NONE',  ( 9.489974874212142808, 13.66410042484927700, 12.00000000000072831 ) ) ;
#400 = DIRECTION ( 'NONE',  ( 1.445602896647339410E-16, 1.000000000000000000, 0.000000000000000000 ) ) ;
#401 = DIRECTION ( 'NONE',  ( 0.000000000000000000, 0.000000000000000000, -1.000000000000000000 ) ) ;
#402 = EDGE_CURVE ( 'NONE', #1239, #2663, #3601, .T. ) ;
#403 = CARTESIAN_POINT ( 'NONE',  ( 73.44418445515744054, 14.94788796474788661, 4.000000000000000000 ) ) ;
#404 = FACE_OUTER_BOUND ( 'NONE', #3380, .T. ) ;
#405 = CARTESIAN_POINT ( 'NONE',  ( 69.47620146968505139, 24.15547532952090037, 4.069666352222409245 ) ) ;
#406 = CARTESIAN_POINT ( 'NONE',  ( 0.8653100415483132579, 13.18654985253048828, 12.85268633448235320 ) ) ;
#408 = ORIENTED_EDGE ( 'NONE', *, *, #3527, .T. ) ;
#407 = CARTESIAN_POINT ( 'NONE',  ( 5.828518623559031830, 22.28342877102023323, 1.843855616682219312 ) ) ;
#409 = CARTESIAN_POINT ( 'NONE',  ( 11.37582062882890810, 26.02311707465200286, 4.515464868014573696 ) ) ;
#410 = CARTESIAN_POINT ( 'NONE',  ( 69.61146000446927928, 23.92325647396094013, 13.99999999999999467 ) ) ;
#411 = AXIS2_PLACEMENT_3D ( 'NONE', #1311, #2546, #1574 ) ;
#412 = FACE_OUTER_BOUND ( 'NONE', #3916, .T. ) ;
#413 = VECTOR ( 'NONE', #1798, 1000.000000000000000 ) ;
#414 = DIRECTION ( 'NONE',  ( 0.000000000000000000, 0.000000000000000000, 1.000000000000000000 ) ) ;
#415 = CARTESIAN_POINT ( 'NONE',  ( 9.999999999999996447, 28.14926519829717222, 4.000000000000000000 ) ) ;
#416 = ORIENTED_EDGE ( 'NONE', *, *, #3050, .T. ) ;
#417 = CIRCLE ( 'NONE', #3853, 2.000000000000000000 ) ;
#418 = VERTEX_POINT ( 'NONE', #1829 ) ;
#419 = CARTESIAN_POINT ( 'NONE',  ( 13.05996424834904701, 27.50468177728217256, 15.62680683063862652 ) ) ;
#420 = CARTESIAN_POINT ( 'NONE',  ( 18.15267375456656396, 29.34399999863946817, 5.000000000000004441 ) ) ;
#421 = CARTESIAN_POINT ( 'NONE',  ( 9.999999999999996447, 23.25028571273081823, 13.99999999999999822 ) ) ;
#422 = CARTESIAN_POINT ( 'NONE',  ( 13.87298334620741436, 28.25028571273081823, 12.99999999999999822 ) ) ;
#423 = CARTESIAN_POINT ( 'NONE',  ( 9.000000000000000000, 0.000000000000000000, 18.00000000000000000 ) ) ;
#424 = CARTESIAN_POINT ( 'NONE',  ( 72.28835886088774032, 13.04902768558241455, 12.59630430014542313 ) ) ;
#425 = DIRECTION ( 'NONE',  ( 0.6183832061475640351, -0.7858767144754063017, 0.000000000000000000 ) ) ;
#426 = CARTESIAN_POINT ( 'NONE',  ( 68.90004746058012586, 25.12673558253744588, 4.329566958197536231 ) ) ;
#427 = EDGE_CURVE ( 'NONE', #1691, #1653, #2550, .T. ) ;
#428 = DIRECTION ( 'NONE',  ( 0.000000000000000000, 0.000000000000000000, -1.000000000000000000 ) ) ;
#430 = VERTEX_POINT ( 'NONE', #3392 ) ;
#429 = CARTESIAN_POINT ( 'NONE',  ( 10.94931824524575958, 26.68001398969747484, 2.841580202182970805 ) ) ;
#431 = CARTESIAN_POINT ( 'NONE',  ( 7.853368755444442684, 19.53221272426034716, 4.000000000000000888 ) ) ;
#432 = CARTESIAN_POINT ( 'NONE',  ( 69.92185750291554314, 24.28167271786897174, 14.06659103845742820 ) ) ;
#433 = CARTESIAN_POINT ( 'NONE',  ( 8.276637818356306298, 15.27456124576604601, 4.000000000000000000 ) ) ;
#434 = EDGE_CURVE ( 'NONE', #801, #2602, #477, .T. ) ;
#435 = CIRCLE ( 'NONE', #2706, 5.000000000000001776 ) ;
#436 = DIRECTION ( 'NONE',  ( 0.000000000000000000, 0.000000000000000000, -1.000000000000000000 ) ) ;
#437 = DIRECTION ( 'NONE',  ( -0.000000000000000000, -1.000000000000000000, -0.000000000000000000 ) ) ;
#438 = VERTEX_POINT ( 'NONE', #3073 ) ;
#439 = ORIENTED_EDGE ( 'NONE', *, *, #311, .T. ) ;
#440 = DIRECTION ( 'NONE',  ( 0.000000000000000000, 0.000000000000000000, 1.000000000000000000 ) ) ;
#441 = CARTESIAN_POINT ( 'NONE',  ( 78.48421006442575276, 14.92679455153064971, 13.99865979153896056 ) ) ;
#442 = VECTOR ( 'NONE', #1290, 1000.000000000000000 ) ;
#443 = CARTESIAN_POINT ( 'NONE',  ( 6.408869589140388179, 16.32010630191561518, 0.3730163540825001678 ) ) ;
#444 = CARTESIAN_POINT ( 'NONE',  ( 72.50000000000001421, 12.99999999999998934, 9.000000000000000000 ) ) ;
#445 = CARTESIAN_POINT ( 'NONE',  ( 67.04818603044500946, 27.38518646367417375, 2.097669208195532597 ) ) ;
#446 = CARTESIAN_POINT ( 'NONE',  ( 12.87159411357533934, 25.24774679813295464, 0.5636261198205477774 ) ) ;
#447 = CARTESIAN_POINT ( 'NONE',  ( 68.87091486592935041, 25.17449076074856151, 4.349189515572672526 ) ) ;
#448 = CARTESIAN_POINT ( 'NONE',  ( 10.11960986958898978, 25.55682265959875821, 3.325144322479480330 ) ) ;
#449 = ADVANCED_FACE ( 'NONE', ( #1852 ), #850, .T. ) ;
#451 = VERTEX_POINT ( 'NONE', #3373 ) ;
#450 = ORIENTED_EDGE ( 'NONE', *, *, #3140, .F. ) ;
#452 = CARTESIAN_POINT ( 'NONE',  ( 10.96112557839455626, 25.49373037133133835, 4.233586316943229733 ) ) ;
#453 = CARTESIAN_POINT ( 'NONE',  ( 68.01310663199132023, 26.77378148144938308, 12.51301366166591755 ) ) ;
#454 = DIRECTION ( 'NONE',  ( -0.000000000000000000, -1.000000000000000000, -0.000000000000000000 ) ) ;
#455 = EDGE_CURVE ( 'NONE', #3385, #1914, #134, .T. ) ;
#456 = CARTESIAN_POINT ( 'NONE',  ( 65.70057641161336903, 23.25028571273082179, 0.000000000000000000 ) ) ;
#457 = CARTESIAN_POINT ( 'NONE',  ( 71.00000000000001421, 0.000000000000000000, 9.000000000000000000 ) ) ;
#458 = ORIENTED_EDGE ( 'NONE', *, *, #1227, .T. ) ;
#459 = EDGE_LOOP ( 'NONE', ( #3306, #3537, #3821, #1873, #85 ) ) ;
#460 = CARTESIAN_POINT ( 'NONE',  ( 71.94807720874089796, 15.14707421070987792, 13.99999999999999289 ) ) ;
#461 = EDGE_CURVE ( 'NONE', #3816, #94, #309, .T. ) ;
#462 = FILL_AREA_STYLE_COLOUR ( '', #1696 ) ;
#463 = DIRECTION ( 'NONE',  ( -1.000000000000000000, 0.000000000000000000, 0.000000000000000000 ) ) ;
#464 = CARTESIAN_POINT ( 'NONE',  ( 7.340861567435614354, 14.92548490440015740, 13.99999999999999822 ) ) ;
#465 = AXIS2_PLACEMENT_3D ( 'NONE', #3785, #645, #1887 ) ;
#466 = CARTESIAN_POINT ( 'NONE',  ( 70.82721507529211635, 13.65509077998627951, 14.00000000000010836 ) ) ;
#467 = CARTESIAN_POINT ( 'NONE',  ( 13.01255909057973525, 27.66709361970401559, 2.606241702720486497 ) ) ;
#468 = CARTESIAN_POINT ( 'NONE',  ( 70.00000000000000000, 23.25028571273082179, 4.000000000000000000 ) ) ;
#469 = CARTESIAN_POINT ( 'NONE',  ( 10.81954315877117700, 26.42859619752919897, 3.294598500613114656 ) ) ;
#470 = CIRCLE ( 'NONE', #1952, 5.000000000000000888 ) ;
#472 = ORIENTED_EDGE ( 'NONE', *, *, #1607, .F. ) ;
#471 = ORIENTED_EDGE ( 'NONE', *, *, #2587, .F. ) ;
#473 = CARTESIAN_POINT ( 'NONE',  ( 11.53790146850028719, 26.49425004645483739, 4.592549736467043786 ) ) ;
#474 = CARTESIAN_POINT ( 'NONE',  ( 70.34277581378563582, 23.64608922369508903, 13.99999999999999467 ) ) ;
#475 = EDGE_LOOP ( 'NONE', ( #1947, #3790, #935, #2380, #109, #3285 ) ) ;
#476 = CARTESIAN_POINT ( 'NONE',  ( 78.09747523072566366, 15.22741014333237786, 3.422304055702351189 ) ) ;
#477 = B_SPLINE_CURVE_WITH_KNOTS ( 'NONE', 3,
 ( #1770, #2394, #6, #593 ),
 .UNSPECIFIED., .F., .F.,
 ( 4, 4 ),
 ( 0.002742404190522420258, 0.002834741573325625253 ),
 .UNSPECIFIED. ) ;
#478 = CARTESIAN_POINT ( 'NONE',  ( 70.84829751885811788, 13.46984090735221429, 5.775615479049529100 ) ) ;
#479 = CYLINDRICAL_SURFACE ( 'NONE', #2285, 1.999999999999996669 ) ;
#480 = ORIENTED_EDGE ( 'NONE', *, *, #1647, .T. ) ;
#481 = ORIENTED_EDGE ( 'NONE', *, *, #371, .F. ) ;
#482 = SURFACE_STYLE_USAGE ( .BOTH. , #3180 ) ;
#483 = CARTESIAN_POINT ( 'NONE',  ( 7.500000000000000000, 12.99999999999999822, 9.000000000000000000 ) ) ;
#484 = DIRECTION ( 'NONE',  ( 1.000000000000000000, 0.000000000000000000, 0.000000000000000000 ) ) ;
#485 = LINE ( 'NONE', #2585, #2445 ) ;
#486 = DIRECTION ( 'NONE',  ( -1.000000000000000000, 0.000000000000000000, 0.000000000000000000 ) ) ;
#487 = CIRCLE ( 'NONE', #3718, 2.000000000000000000 ) ;
#488 = CARTESIAN_POINT ( 'NONE',  ( 72.05650482901947385, 15.10443114892614069, 13.99999999999999822 ) ) ;
#489 = CARTESIAN_POINT ( 'NONE',  ( 13.37559585317274724, 26.42106993478563481, 1.103286363571929440 ) ) ;
#490 = CARTESIAN_POINT ( 'NONE',  ( 69.42142020594883434, 24.24965610699292640, 4.085516673043903424 ) ) ;
#491 = CARTESIAN_POINT ( 'NONE',  ( 8.853709491475411753, 24.03397628533766905, 3.482888629517436385 ) ) ;
#493 = ORIENTED_EDGE ( 'NONE', *, *, #3701, .F. ) ;
#492 = ORIENTED_EDGE ( 'NONE', *, *, #22, .F. ) ;
#494 = CARTESIAN_POINT ( 'NONE',  ( 9.999999999999996447, 23.25028571273081823, 4.000000000000000888 ) ) ;
#495 = CARTESIAN_POINT ( 'NONE',  ( 68.63727698223169682, 26.57238365664321122, 13.85765009901423284 ) ) ;
#496 = B_SPLINE_CURVE_WITH_KNOTS ( 'NONE', 3,
 ( #2243, #2600, #1058, #2287, #3222, #2019, #1384, #93, #1319, #1014, #2264, #995, #3481, #2911, #2559, #1694 ),
 .UNSPECIFIED., .F., .F.,
 ( 4, 2, 2, 2, 2, 2, 2, 4 ),
 ( 0.000000000000000000, 0.0008064958127545610901, 0.001209743719131840551, 0.001612991625509120229, 0.002016239531886400340, 0.002419487438263679801, 0.002822735344640959695, 0.003225983251018239156 ),
 .UNSPECIFIED. ) ;
#497 = CARTESIAN_POINT ( 'NONE',  ( 15.03162714807607436, 28.25028571273081823, 5.000000000000004441 ) ) ;
#498 = CARTESIAN_POINT ( 'NONE',  ( 65.70057641161336903, 23.25028571273082179, 0.000000000000000000 ) ) ;
#499 = DIRECTION ( 'NONE',  ( -1.445602896647339410E-16, -1.000000000000000000, 0.000000000000000000 ) ) ;
#500 = ORIENTED_EDGE ( 'NONE', *, *, #3015, .T. ) ;
#501 = EDGE_LOOP ( 'NONE', ( #2289, #670, #2968 ) ) ;
#502 = VERTEX_POINT ( 'NONE', #1159 ) ;
#503 = EDGE_CURVE ( 'NONE', #1936, #2183, #1519, .T. ) ;
#504 = DIRECTION ( 'NONE',  ( -0.000000000000000000, 0.000000000000000000, 1.000000000000000000 ) ) ;
#505 = CARTESIAN_POINT ( 'NONE',  ( 65.70057641161338324, 23.25028571273082179, 18.00000000000000000 ) ) ;
#506 = AXIS2_PLACEMENT_3D ( 'NONE', #1194, #2431, #3592 ) ;
#507 = PRODUCT_DEFINITION_CONTEXT ( 'detailed design', #2768, 'design' ) ;
#508 = DIRECTION ( 'NONE',  ( 0.7812571428182708555, -0.6242093212980978079, 0.000000000000000000 ) ) ;
#509 = LINE ( 'NONE', #3593, #1928 ) ;
#510 = ORIENTED_EDGE ( 'NONE', *, *, #2656, .F. ) ;
#511 = CARTESIAN_POINT ( 'NONE',  ( 66.38050282104093469, 28.25028571273082179, 5.065449846949793056 ) ) ;
#512 = CARTESIAN_POINT ( 'NONE',  ( 13.74269802785394212, 25.16109284274559954, 0.3538116849004311892 ) ) ;
#513 = CARTESIAN_POINT ( 'NONE',  ( 13.00730170473938863, 28.12227056219049004, 13.52524799099109565 ) ) ;
#514 = AXIS2_PLACEMENT_3D ( 'NONE', #1918, #2187, #2226 ) ;
#515 = CARTESIAN_POINT ( 'NONE',  ( 11.10226045437485354, 26.76771086327323346, 3.260223362628257959 ) ) ;
#516 = EDGE_CURVE ( 'NONE', #1893, #800, #1131, .T. ) ;
#517 = ORIENTED_EDGE ( 'NONE', *, *, #1412, .F. ) ;
#518 = CARTESIAN_POINT ( 'NONE',  ( 66.85796550388076298, 24.86941440649474089, 17.64618831509919517 ) ) ;
#519 = CARTESIAN_POINT ( 'NONE',  ( 70.31533120896111200, 25.01658669795109446, 3.347058781633597491 ) ) ;
#520 = CARTESIAN_POINT ( 'NONE',  ( 8.055637686766367267, 15.15872456071335961, 4.000000000000000000 ) ) ;
#521 = CARTESIAN_POINT ( 'NONE',  ( 71.75680591187492041, 16.46587524423235749, 17.97599200829296251 ) ) ;
#522 = CARTESIAN_POINT ( 'NONE',  ( 73.78050100962323654, 20.35757928817171347, 18.28004013392533267 ) ) ;
#523 = ORIENTED_EDGE ( 'NONE', *, *, #2218, .F. ) ;
#524 = CARTESIAN_POINT ( 'NONE',  ( 9.999999999999996447, 0.000000000000000000, 13.99999999999999822 ) ) ;
#525 = CARTESIAN_POINT ( 'NONE',  ( 68.48252845944361411, 27.14209566274543661, 14.97617259107921051 ) ) ;
#526 = CARTESIAN_POINT ( 'NONE',  ( 12.68291874024279764, 27.84961939752718152, 5.307273359987461525 ) ) ;
#527 = CARTESIAN_POINT ( 'NONE',  ( 7.712175800048637342, 15.01136929910012796, 13.99999999999999822 ) ) ;
#528 = CIRCLE ( 'NONE', #1359, 1.999999999999996669 ) ;
#529 = CARTESIAN_POINT ( 'NONE',  ( 69.05068175475425107, 26.68001398969747839, 2.841580202182970805 ) ) ;
#530 = DIRECTION ( 'NONE',  ( 0.000000000000000000, 0.000000000000000000, 1.000000000000000000 ) ) ;
#531 = CARTESIAN_POINT ( 'NONE',  ( 12.35301713140316693, 27.10439396543224078, 16.24927770367078139 ) ) ;
#532 = ORIENTED_EDGE ( 'NONE', *, *, #1170, .T. ) ;
#533 = CARTESIAN_POINT ( 'NONE',  ( 10.68820203838324367, 24.43748538154722993, 13.88123679518941067 ) ) ;
#534 = CARTESIAN_POINT ( 'NONE',  ( 5.770631357349546242, 14.99999998653615840, 13.99999999999999822 ) ) ;
#535 = ORIENTED_EDGE ( 'NONE', *, *, #2613, .T. ) ;
#536 = CARTESIAN_POINT ( 'NONE',  ( 11.79367812423875783, 26.16128953537300461, 5.083717259004516542 ) ) ;
#537 = CARTESIAN_POINT ( 'NONE',  ( 76.15000609760069494, 9.970553358864334470, 0.000000000000000000 ) ) ;
#538 = AXIS2_PLACEMENT_3D ( 'NONE', #2122, #3014, #235 ) ;
#539 = ORIENTED_EDGE ( 'NONE', *, *, #2065, .F. ) ;
#540 = FACE_OUTER_BOUND ( 'NONE', #3899, .T. ) ;
#541 = DIRECTION ( 'NONE',  ( -1.000000000000000000, 0.000000000000000000, 0.000000000000000000 ) ) ;
#542 = CARTESIAN_POINT ( 'NONE',  ( 66.48534761725912290, 28.03718874782747150, 14.61446200877899315 ) ) ;
#543 = ORIENTED_EDGE ( 'NONE', *, *, #156, .T. ) ;
#544 = CARTESIAN_POINT ( 'NONE',  ( 0.5147186257614295712, 13.00000000000000000, 11.99999999999999822 ) ) ;
#545 = CARTESIAN_POINT ( 'NONE',  ( 90.00000000000000000, 4.000000000000002665, 0.000000000000000000 ) ) ;
#546 = CARTESIAN_POINT ( 'NONE',  ( 9.999999999999996447, 23.25028571273081823, 13.99999999999999822 ) ) ;
#547 = CARTESIAN_POINT ( 'NONE',  ( 9.373406393829052163, 13.59715870208656341, 12.07732280293700988 ) ) ;
#548 = CARTESIAN_POINT ( 'NONE',  ( 68.37482002824569349, 27.21607306058436393, 3.450133744330539098 ) ) ;
#549 = DIRECTION ( 'NONE',  ( 0.000000000000000000, 0.000000000000000000, -1.000000000000000000 ) ) ;
#550 = CARTESIAN_POINT ( 'NONE',  ( 9.999999999999996447, 23.25028571273081823, 17.99999999999999645 ) ) ;
#551 = AXIS2_PLACEMENT_3D ( 'NONE', #269, #3091, #2414 ) ;
#552 = DIRECTION ( 'NONE',  ( 0.000000000000000000, 1.000000000000000000, 0.000000000000000000 ) ) ;
#553 = CARTESIAN_POINT ( 'NONE',  ( 7.017460450066761446, 13.42229671479564956, 4.000000000000000000 ) ) ;
#554 = CARTESIAN_POINT ( 'NONE',  ( 70.83064971371743468, 13.65489655165490568, 3.999999999999999556 ) ) ;
#555 = CIRCLE ( 'NONE', #934, 5.000000000000000888 ) ;
#556 = CARTESIAN_POINT ( 'NONE',  ( 11.38540785941800237, 25.58281438254718765, 4.556187514832757302 ) ) ;
#557 = CYLINDRICAL_SURFACE ( 'NONE', #3128, 2.000000000000001776 ) ;
#558 = ADVANCED_FACE ( 'NONE', ( #1517 ), #2470, .T. ) ;
#559 = CARTESIAN_POINT ( 'NONE',  ( 74.98481328077257047, 16.15161502452600217, 17.07828583783893706 ) ) ;
#560 = CARTESIAN_POINT ( 'NONE',  ( 1.535134253092555578, 14.95108514225032437, 13.99954948952291112 ) ) ;
#561 = VERTEX_POINT ( 'NONE', #2073 ) ;
#562 = AXIS2_PLACEMENT_3D ( 'NONE', #781, #3501, #2562 ) ;
#563 = ADVANCED_FACE ( 'NONE', ( #3314 ), #933, .F. ) ;
#564 = CARTESIAN_POINT ( 'NONE',  ( 13.26869626101343158, 26.78797333814037174, 16.56693369881071476 ) ) ;
#565 = CARTESIAN_POINT ( 'NONE',  ( 66.56602078125317234, 25.03252535399073864, 0.3040576139001943679 ) ) ;
#566 = CIRCLE ( 'NONE', #752, 4.000000000000001776 ) ;
#567 = DIRECTION ( 'NONE',  ( -1.000000000000000000, 0.000000000000000000, 0.000000000000000000 ) ) ;
#568 = CARTESIAN_POINT ( 'NONE',  ( 71.00000000000001421, 16.51547539309070700, 18.00000000000000000 ) ) ;
#569 = TOROIDAL_SURFACE ( 'NONE', #3360, 4.000000000000000000, 2.000000000000000000 ) ;
#570 = CARTESIAN_POINT ( 'NONE',  ( 72.73482624394138440, 23.08507097144042319, 0.7069714380166324252 ) ) ;
#571 = FACE_OUTER_BOUND ( 'NONE', #395, .T. ) ;
#572 = CARTESIAN_POINT ( 'NONE',  ( 12.20012500144195577, 27.51057608964070766, 15.28812305624638412 ) ) ;
#573 = CARTESIAN_POINT ( 'NONE',  ( 68.90000000000000568, 15.13818239574915658, 9.000000000000003553 ) ) ;
#574 = FACE_OUTER_BOUND ( 'NONE', #3879, .T. ) ;
#575 = VERTEX_POINT ( 'NONE', #1793 ) ;
#576 = CARTESIAN_POINT ( 'NONE',  ( 11.93649167310370451, 26.25028571273081823, 5.500000000000002665 ) ) ;
#577 = CARTESIAN_POINT ( 'NONE',  ( 15.03162714807607436, 28.25028571273081823, 12.99999999999999822 ) ) ;
#578 = VECTOR ( 'NONE', #1908, 1000.000000000000000 ) ;
#579 = EDGE_CURVE ( 'NONE', #3237, #3088, #2434, .T. ) ;
#580 = ORIENTED_EDGE ( 'NONE', *, *, #1896, .F. ) ;
#581 = B_SPLINE_CURVE_WITH_KNOTS ( 'NONE', 3,
 ( #3002, #1153, #3629, #3891 ),
 .UNSPECIFIED., .F., .F.,
 ( 4, 4 ),
 ( 0.000000000000000000, 1.000000000000000000 ),
 .UNSPECIFIED. ) ;
#582 = CARTESIAN_POINT ( 'NONE',  ( 69.41858871866908487, 24.25450791762325764, 13.91362532660333606 ) ) ;
#583 = EDGE_CURVE ( 'NONE', #502, #1691, #3778, .T. ) ;
#584 = CARTESIAN_POINT ( 'NONE',  ( 68.51184968481081228, 26.82955364548289623, 16.11897451115313373 ) ) ;
#585 = EDGE_LOOP ( 'NONE', ( #173, #1733, #2208, #2653 ) ) ;
#586 = EDGE_LOOP ( 'NONE', ( #3857, #1543, #1, #3139, #2626, #1380 ) ) ;
#587 = DIRECTION ( 'NONE',  ( 1.445602896647339410E-16, 1.000000000000000000, 0.000000000000000000 ) ) ;
#588 = CARTESIAN_POINT ( 'NONE',  ( 66.25730197214576833, 25.16109284274560309, 0.3538116849004311337 ) ) ;
#589 = DIRECTION ( 'NONE',  ( 0.000000000000000000, 0.000000000000000000, 1.000000000000000000 ) ) ;
#590 = CARTESIAN_POINT ( 'NONE',  ( 0.000000000000000000, 4.000000000000002665, 9.000000000000000000 ) ) ;
#591 = EDGE_CURVE ( 'NONE', #2166, #951, #2698, .T. ) ;
#592 = CARTESIAN_POINT ( 'NONE',  ( 70.48136761699423403, 25.49384221051806421, 1.568253096512600475 ) ) ;
#593 = CARTESIAN_POINT ( 'NONE',  ( 78.42625899264530176, 14.99999999999999822, 13.99999999999999822 ) ) ;
#594 = CARTESIAN_POINT ( 'NONE',  ( 11.96991491377012728, 27.48111207932335631, 15.05362245612783667 ) ) ;
#595 = CARTESIAN_POINT ( 'NONE',  ( 68.89999999999999147, 15.13818239574915836, 8.674577014929120367 ) ) ;
#596 = CARTESIAN_POINT ( 'NONE',  ( 5.906681588058669163, 13.00000000159747948, 5.760497465444773368 ) ) ;
#597 = CARTESIAN_POINT ( 'NONE',  ( 70.51002512578789094, 13.66410042484926102, 5.999999999999257483 ) ) ;
#598 = FACE_OUTER_BOUND ( 'NONE', #303, .T. ) ;
#599 = CARTESIAN_POINT ( 'NONE',  ( 13.33136631648322812, 26.57287563593376589, 17.13596395990211363 ) ) ;
#600 = ORIENTED_EDGE ( 'NONE', *, *, #3099, .F. ) ;
#601 = CARTESIAN_POINT ( 'NONE',  ( 69.39605013464817773, 24.29309624183582983, 13.90665425264462485 ) ) ;
#602 = CARTESIAN_POINT ( 'NONE',  ( 72.73482600169597845, 23.08507119511383365, 17.29302853964335185 ) ) ;
#603 = CIRCLE ( 'NONE', #1370, 2.000000000000001776 ) ;
#604 = ORIENTED_EDGE ( 'NONE', *, *, #2168, .T. ) ;
#605 = DIRECTION ( 'NONE',  ( -1.445602896647339410E-16, -1.000000000000000000, -0.000000000000000000 ) ) ;
#606 = CARTESIAN_POINT ( 'NONE',  ( 73.00000000000001421, 18.00000000000000000, 13.99999999999999822 ) ) ;
#607 = CARTESIAN_POINT ( 'NONE',  ( 70.04027960361852934, 25.35667286850521762, 14.66954927933630337 ) ) ;
#608 = ORIENTED_EDGE ( 'NONE', *, *, #2682, .T. ) ;
#609 = CARTESIAN_POINT ( 'NONE',  ( 68.27934772529933127, 26.39816947583531004, 4.941739013337955733 ) ) ;
#610 = DIRECTION ( 'NONE',  ( -0.6183832061475641462, -0.7858767144754061906, 0.000000000000000000 ) ) ;
#611 = CARTESIAN_POINT ( 'NONE',  ( 10.51886335993331301, 26.21603770222504437, 16.51828509210410445 ) ) ;
#612 = CARTESIAN_POINT ( 'NONE',  ( 9.999999999999996447, 26.25028571273081823, 6.000000000000000000 ) ) ;
#613 = CARTESIAN_POINT ( 'NONE',  ( 6.817324011383699478, 14.92769475049176187, 4.000000000000000000 ) ) ;
#614 = CARTESIAN_POINT ( 'NONE',  ( 71.24884085084535457, 13.31157917290978610, 5.617418230294666692 ) ) ;
#615 = CARTESIAN_POINT ( 'NONE',  ( 72.50000000000001421, 8.999999999999989342, 9.000000000000000000 ) ) ;
#616 = VECTOR ( 'NONE', #1415, 1000.000000000000000 ) ;
#617 = ORIENTED_EDGE ( 'NONE', *, *, #1607, .T. ) ;
#618 = CARTESIAN_POINT ( 'NONE',  ( 0.5147186257614295712, 13.00000000000000000, 11.99999999999999822 ) ) ;
#619 = ORIENTED_EDGE ( 'NONE', *, *, #31, .T. ) ;
#620 = CARTESIAN_POINT ( 'NONE',  ( 66.29184151232671240, 24.07743562850530239, 0.07198142455057149336 ) ) ;
#621 = DIRECTION ( 'NONE',  ( -0.8671799150300198988, 0.4979949748426458767, 0.000000000000000000 ) ) ;
#622 = CARTESIAN_POINT ( 'NONE',  ( 70.69266726712790216, 24.56360911297251803, 14.60530234945230532 ) ) ;
#623 = ADVANCED_FACE ( 'NONE', ( #2813 ), #678, .F. ) ;
#624 = CARTESIAN_POINT ( 'NONE',  ( 68.45176354823520626, 26.21064327524365822, 4.728601940676264270 ) ) ;
#625 = CARTESIAN_POINT ( 'NONE',  ( 1.324764169442756989, 13.91761767711810194, 4.298107238827223675 ) ) ;
#626 = CARTESIAN_POINT ( 'NONE',  ( 7.165941134948148772, 23.41463177670610918, 16.69275520613505748 ) ) ;
#627 = CARTESIAN_POINT ( 'NONE',  ( 11.51747154055639655, 27.14209566274543306, 3.023827408920785054 ) ) ;
#628 = DIRECTION ( 'NONE',  ( -1.000000000000000000, 0.000000000000000000, 0.000000000000000000 ) ) ;
#629 = CARTESIAN_POINT ( 'NONE',  ( 71.18829162164681179, 13.62257297591954952, 3.999999999999998668 ) ) ;
#630 = CARTESIAN_POINT ( 'NONE',  ( 10.85079721879382397, 26.46599557524852386, 14.70935114661710941 ) ) ;
#631 = AXIS2_PLACEMENT_3D ( 'NONE', #1657, #2607, #122 ) ;
#632 = EDGE_CURVE ( 'NONE', #1738, #368, #2171, .T. ) ;
#633 = ADVANCED_FACE ( 'NONE', ( #1631 ), #1679, .T. ) ;
#634 = EDGE_LOOP ( 'NONE', ( #2422, #3978, #1356, #317 ) ) ;
#635 = CARTESIAN_POINT ( 'NONE',  ( 67.74166334749936880, 27.69040954204471916, 14.53777741238532784 ) ) ;
#636 = CARTESIAN_POINT ( 'NONE',  ( 68.48272254320451680, 25.78305578160226830, 13.30907098208956718 ) ) ;
#637 = DIRECTION ( 'NONE',  ( -0.000000000000000000, -1.000000000000000000, -0.000000000000000000 ) ) ;
#638 = CARTESIAN_POINT ( 'NONE',  ( 73.79162027789803346, 20.88996371459826662, 13.99999999999999822 ) ) ;
#639 = CARTESIAN_POINT ( 'NONE',  ( 70.48568480222468224, 24.80962053738302586, 14.63601113662663700 ) ) ;
#640 = CARTESIAN_POINT ( 'NONE',  ( 67.81909671891197888, 27.25752367347261895, 5.436893194177132571 ) ) ;
#641 = CARTESIAN_POINT ( 'NONE',  ( 2.891205793294678819E-16, 15.00000000000000000, 11.99999999999999822 ) ) ;
#642 = CARTESIAN_POINT ( 'NONE',  ( 11.38873635143479390, 26.83003114026974245, 14.06207507314216265 ) ) ;
#643 =( BOUNDED_SURFACE ( )  B_SPLINE_SURFACE ( 3, 2, ( 
 ( #1371, #2609, #2960 ),
 ( #3848, #3506, #188 ),
 ( #720, #1413, #2875 ),
 ( #2002, #1066, #464 ),
 ( #2028, #1961, #3206 ),
 ( #2652, #1392, #3893 ),
 ( #1940, #3870, #527 ),
 ( #3351, #3985, #3005 ),
 ( #2070, #2049, #3371 ),
 ( #224, #2984, #2392 ),
 ( #547, #1808, #1195 ),
 ( #3291, #845, #3048 ) ),
 .UNSPECIFIED., .F., .F., .F. ) 
 B_SPLINE_SURFACE_WITH_KNOTS ( ( 4, 2, 2, 2, 2, 4 ),
 ( 3, 3 ),
 ( 0.003958145437237066584, 0.004146746403201577794, 0.004335347369166089870, 0.004712549301095112289, 0.005089751233024134708, 0.005466953164953157994 ),
 ( 0.000000000000000000, 1.000000000000000000 ),
 .UNSPECIFIED. ) 
 GEOMETRIC_REPRESENTATION_ITEM ( )  RATIONAL_B_SPLINE_SURFACE ( (
 ( 1.000000000000000000, 0.8007978355982307006, 1.000000000000000000),
 ( 1.000000000000000000, 0.8037720579222350503, 1.000000000000000000),
 ( 1.000000000000000000, 0.8056264269811445056, 1.000000000000000000),
 ( 1.000000000000000000, 0.8065775160104006192, 1.000000000000000000),
 ( 1.000000000000000000, 0.8056550989968316312, 1.000000000000000000),
 ( 1.000000000000000000, 0.7996068575212204044, 1.000000000000000000),
 ( 1.000000000000000000, 0.7913434402362680142, 1.000000000000000000),
 ( 1.000000000000000000, 0.7712422264483724810, 1.000000000000000000),
 ( 1.000000000000000000, 0.7593688034065357861, 1.000000000000000000),
 ( 1.000000000000000000, 0.7341566829611467782, 1.000000000000000000),
 ( 1.000000000000000000, 0.7207651896786517742, 1.000000000000000000),
 ( 1.000000000000000000, 0.7071067811866748043, 1.000000000000000000) ) ) 
 REPRESENTATION_ITEM ( '' )  SURFACE ( )  );
#644 = DIRECTION ( 'NONE',  ( -0.000000000000000000, -1.000000000000000000, -0.000000000000000000 ) ) ;
#645 = DIRECTION ( 'NONE',  ( -0.000000000000000000, 1.000000000000000000, 0.000000000000000000 ) ) ;
#646 = CARTESIAN_POINT ( 'NONE',  ( 80.00000000000000000, 13.00000000000000000, 6.000000000000000000 ) ) ;
#647 = CARTESIAN_POINT ( 'NONE',  ( 9.193802839247281256, 24.43038524485567109, 14.58499142093213230 ) ) ;
#649 = ORIENTED_EDGE ( 'NONE', *, *, #689, .T. ) ;
#648 = CARTESIAN_POINT ( 'NONE',  ( 12.33907004730574108, 27.76392122294901910, 4.139285209364048868 ) ) ;
#650 = CARTESIAN_POINT ( 'NONE',  ( 74.74756759160523245, 21.35065720433117065, 14.62680967519946762 ) ) ;
#651 = CARTESIAN_POINT ( 'NONE',  ( 1.429004426463832411, 14.27008419981717857, 13.86665787708358621 ) ) ;
#652 = CARTESIAN_POINT ( 'NONE',  ( 68.00000000000000000, 18.00000000000000000, 11.99999999999999822 ) ) ;
#653 =( GEOMETRIC_REPRESENTATION_CONTEXT ( 3 ) GLOBAL_UNCERTAINTY_ASSIGNED_CONTEXT ( ( #2650 ) ) GLOBAL_UNIT_ASSIGNED_CONTEXT ( ( #3946, #186, #3309 ) ) REPRESENTATION_CONTEXT ( 'NONE', 'WORKASPACE' ) );
#654 = CARTESIAN_POINT ( 'NONE',  ( 16.85000000000000142, 28.25028571273081823, 130.4513783819478192 ) ) ;
#655 = CARTESIAN_POINT ( 'NONE',  ( 14.29942358838662742, 23.25028571273081823, 0.000000000000000000 ) ) ;
#656 = VECTOR ( 'NONE', #3658, 999.9999999999998863 ) ;
#657 = ORIENTED_EDGE ( 'NONE', *, *, #1117, .T. ) ;
#658 = CARTESIAN_POINT ( 'NONE',  ( 70.68344087138655141, 24.03945544290667868, 3.784453807219626320 ) ) ;
#659 = CARTESIAN_POINT ( 'NONE',  ( 9.316559128618653318, 24.03945544291116576, 0.2155461927803783984 ) ) ;
#660 = CARTESIAN_POINT ( 'NONE',  ( 11.88214634409386505, 27.17573099361877098, 13.40992227026528028 ) ) ;
#661 = CARTESIAN_POINT ( 'NONE',  ( 11.13047727341494131, 25.17676932335215767, 13.64986005051751405 ) ) ;
#662 = CARTESIAN_POINT ( 'NONE',  ( 72.99999999999995737, 12.99999999999999822, 5.434891306004812073 ) ) ;
#663 = CARTESIAN_POINT ( 'NONE',  ( 7.452738513462643155, 13.01534396516765213, 5.393241520133599920 ) ) ;
#664 = CARTESIAN_POINT ( 'NONE',  ( 71.00000000000001421, 4.000000000000002665, 18.00000000000000000 ) ) ;
#665 = EDGE_CURVE ( 'NONE', #2240, #297, #3085, .T. ) ;
#667 = EDGE_LOOP ( 'NONE', ( #1136, #1073, #3734, #2405 ) ) ;
#666 = CARTESIAN_POINT ( 'NONE',  ( 11.25635126980791689, 26.86641319788078164, 2.174043333987871751 ) ) ;
#668 = CARTESIAN_POINT ( 'NONE',  ( 74.08065878204223509, 21.03943708177088112, 14.17174611640219517 ) ) ;
#669 = VECTOR ( 'NONE', #3112, 1000.000000000000000 ) ;
#670 = ORIENTED_EDGE ( 'NONE', *, *, #2436, .F. ) ;
#671 = LINE ( 'NONE', #3156, #3408 ) ;
#672 = CARTESIAN_POINT ( 'NONE',  ( 71.00000000000001421, 12.99999999999999822, 9.000000000000000000 ) ) ;
#673 = CARTESIAN_POINT ( 'NONE',  ( 3.899999999999998579, 12.99999999999999822, 9.000000000000000000 ) ) ;
#674 = ORIENTED_EDGE ( 'NONE', *, *, #1634, .F. ) ;
#675 = ADVANCED_FACE ( 'NONE', ( #598 ), #3526, .T. ) ;
#676 = CARTESIAN_POINT ( 'NONE',  ( 68.12888947607491730, 26.25028571273082179, 5.246779898075296877 ) ) ;
#677 = CYLINDRICAL_SURFACE ( 'NONE', #3403, 4.999999999999999112 ) ;
#678 = CYLINDRICAL_SURFACE ( 'NONE', #1317, 2.000000000000001776 ) ;
#679 = CARTESIAN_POINT ( 'NONE',  ( 4.131919419525954318, 20.05680064046954314, 17.79113905109063865 ) ) ;
#680 = CIRCLE ( 'NONE', #3028, 5.000000000000004441 ) ;
#681 = DIRECTION ( 'NONE',  ( -1.000000000000000000, 0.000000000000000000, 0.000000000000000000 ) ) ;
#682 = CARTESIAN_POINT ( 'NONE',  ( 64.96837285192391676, 23.25028571273082179, 0.000000000000000000 ) ) ;
#683 = CARTESIAN_POINT ( 'NONE',  ( 13.06004649259553219, 27.50475998349337203, 2.373169540622988904 ) ) ;
#684 = CARTESIAN_POINT ( 'NONE',  ( 10.82911462748491793, 26.44008092634361162, 14.70655868377479436 ) ) ;
#685 = TOROIDAL_SURFACE ( 'NONE', #3479, 10.00000000000000000, 5.000000000000000000 ) ;
#687 = ORIENTED_EDGE ( 'NONE', *, *, #1748, .T. ) ;
#686 = CARTESIAN_POINT ( 'NONE',  ( 12.89772938430218829, 27.99785848943933431, 5.251809490185453733 ) ) ;
#688 = CARTESIAN_POINT ( 'NONE',  ( 69.18232448482615382, 26.06792730461034679, 14.24005845982289031 ) ) ;
#689 = EDGE_CURVE ( 'NONE', #3302, #2200, #2890, .T. ) ;
#690 = EDGE_LOOP ( 'NONE', ( #2869, #3772, #3660, #225, #1187, #3981, #1072, #3864, #1997, #3255, #3173, #3100 ) ) ;
#691 = FACE_OUTER_BOUND ( 'NONE', #848, .T. ) ;
#692 = VECTOR ( 'NONE', #886, 1000.000000000000000 ) ;
#693 = ADVANCED_FACE ( 'NONE', ( #342 ), #2047, .T. ) ;
#694 = DIRECTION ( 'NONE',  ( -1.000000000000000000, 0.000000000000000000, 0.000000000000000000 ) ) ;
#695 = DIRECTION ( 'NONE',  ( -0.000000000000000000, 1.000000000000000000, -0.000000000000000000 ) ) ;
#696 = ORIENTED_EDGE ( 'NONE', *, *, #3731, .T. ) ;
#697 =( NAMED_UNIT ( * ) SI_UNIT ( $, .STERADIAN. ) SOLID_ANGLE_UNIT ( ) );
#698 = CARTESIAN_POINT ( 'NONE',  ( 67.21986939340274603, 27.53792632408751473, 2.426654990798629452 ) ) ;
#699 = CARTESIAN_POINT ( 'NONE',  ( 0.6079175625619407386, 13.01226396494144311, 5.745670222489716039 ) ) ;
#700 = CARTESIAN_POINT ( 'NONE',  ( 10.85012371148269672, 25.80461500898422855, 13.97442218379471868 ) ) ;
#701 = DIRECTION ( 'NONE',  ( 0.000000000000000000, 0.000000000000000000, -1.000000000000000000 ) ) ;
#702 = CARTESIAN_POINT ( 'NONE',  ( 8.057041468142051244, 16.45260090991205715, 17.95243701128389091 ) ) ;
#703 = EDGE_CURVE ( 'NONE', #800, #57, #3225, .T. ) ;
#704 = DIRECTION ( 'NONE',  ( -1.000000000000000000, 0.000000000000000000, 0.000000000000000000 ) ) ;
#705 = CARTESIAN_POINT ( 'NONE',  ( 9.999999999999996447, 12.99999999999999822, 6.000000000000000000 ) ) ;
#706 = FACE_OUTER_BOUND ( 'NONE', #2300, .T. ) ;
#707 = CARTESIAN_POINT ( 'NONE',  ( 11.48815031518922680, 26.82955364548293176, 1.881025488846910232 ) ) ;
#708 = CARTESIAN_POINT ( 'NONE',  ( 67.66092995269431754, 27.76392122294899423, 13.86071479063605949 ) ) ;
#709 = CARTESIAN_POINT ( 'NONE',  ( 9.950224200917796580, 13.95558235063454866, 11.65265903692307958 ) ) ;
#710 = CYLINDRICAL_SURFACE ( 'NONE', #3636, 3.600000000000005862 ) ;
#711 = CARTESIAN_POINT ( 'NONE',  ( 12.68291874024279409, 27.84961939752718152, 12.69272664001253936 ) ) ;
#712 = EDGE_LOOP ( 'NONE', ( #481, #2059, #3264, #2279, #1713, #3533 ) ) ;
#713 = ORIENTED_EDGE ( 'NONE', *, *, #927, .T. ) ;
#714 = ADVANCED_FACE ( 'NONE', ( #716 ), #677, .T. ) ;
#715 = PRESENTATION_STYLE_ASSIGNMENT (( #482 ) ) ;
#716 = FACE_OUTER_BOUND ( 'NONE', #1784, .T. ) ;
#717 = CARTESIAN_POINT ( 'NONE',  ( 13.23885411294901182, 28.21749277638280162, 4.365387780286828168 ) ) ;
#718 = CARTESIAN_POINT ( 'NONE',  ( 10.78196359875087751, 24.60692232627244991, 13.88971908922870924 ) ) ;
#719 = CARTESIAN_POINT ( 'NONE',  ( 80.00000000000000000, 13.00000000000000000, 0.000000000000000000 ) ) ;
#720 = CARTESIAN_POINT ( 'NONE',  ( 7.278600275100163941, 13.00563017273088917, 12.59613485808534250 ) ) ;
#721 = CARTESIAN_POINT ( 'NONE',  ( 73.78050163530876659, 20.35757865715061854, -0.2800401783789646659 ) ) ;
#722 = CARTESIAN_POINT ( 'NONE',  ( 67.10227061569783302, 27.99785848943934141, 5.251809490185456397 ) ) ;
#723 = CARTESIAN_POINT ( 'NONE',  ( 69.31179796161062256, 24.43748538153437977, 4.118763204813037149 ) ) ;
#724 = CARTESIAN_POINT ( 'NONE',  ( 9.517511201343731742, 24.81347101771877561, 3.363611725496565175 ) ) ;
#725 = EDGE_CURVE ( 'NONE', #1617, #3302, #872, .T. ) ;
#727 = ORIENTED_EDGE ( 'NONE', *, *, #3270, .T. ) ;
#726 = CARTESIAN_POINT ( 'NONE',  ( 10.16409817595631360, 26.01345465944369195, 2.713832455167995317 ) ) ;
#728 = CARTESIAN_POINT ( 'NONE',  ( 11.72065227470067761, 26.39816947583531004, 4.941739013337956621 ) ) ;
#729 = CARTESIAN_POINT ( 'NONE',  ( 68.48252845944359990, 27.14209566274544017, 3.023827408920783277 ) ) ;
#730 = AXIS2_PLACEMENT_3D ( 'NONE', #1941, #3766, #983 ) ;
#731 = DIRECTION ( 'NONE',  ( 0.000000000000000000, 0.000000000000000000, -1.000000000000000000 ) ) ;
#732 = B_SPLINE_SURFACE_WITH_KNOTS ( 'NONE', 3, 3, ( 
 ( #1351, #168, #1091, #2918, #445, #1045, #1393, #3595, #1982, #2632, #3873, #2337, #124 ),
 ( #511, #3569, #2295, #3829, #1328, #2030, #1728, #2570, #2962, #2588, #1680, #3807, #145 ),
 ( #1023, #3228, #189, #809, #2273, #2051, #3292, #2877, #103, #3208, #3507, #721, #249 ),
 ( #3031, #3969, #868, #849, #1435, #2740, #3051, #2393, #1196, #2433, #3690, #291, #3669 ),
 ( #1516, #3650, #3372, #1137, #3352, #830, #2375, #2456, #2673, #268, #570, #3331, #226 ),
 ( #2096, #1749, #3911, #3613, #1158, #2115, #888, #2136, #592, #3632, #1216, #1474, #2072 ),
 ( #1828, #3072, #3313, #2759, #548, #1496, #529, #3391, #2695, #1792, #3987, #904, #3932 ),
 ( #1810, #2986, #2157, #1769, #205, #3007, #2717, #1457, #3949, #1176, #2413, #3107, #3446 ),
 ( #640, #2190, #2795, #39, #376, #3724, #1568, #2811, #959, #2173, #3427, #2246, #341 ),
 ( #1551, #3090, #1268, #3742, #308, #2504, #1867, #1882, #1532, #3122, #58, #2777, #324 ),
 ( #3760, #5, #942, #2209, #3142, #23, #923, #358, #2520, #658, #3412, #1904, #2828 ),
 ( #3779, #1231, #609, #624, #1587, #2469, #3707, #1250, #2228, #1286, #2486, #1608, #978 ),
 ( #3466, #676, #1920, #3162, #1305, #2849, #73, #2540, #997, #1851, #1722, #2331, #2266 ) ),
 .UNSPECIFIED., .F., .F., .F.,
 ( 4, 3, 3, 3, 4 ),
 ( 4, 3, 3, 3, 4 ),
 ( 0.000000000000000000, 0.2500000000000000000, 0.5000000000000000000, 0.7500000000000000000, 1.000000000000000000 ),
 ( 0.000000000000000000, 0.001541969097537539482, 0.003083938195075078964, 0.006167876390150157928, 0.01184732488641869474 ),
 .UNSPECIFIED. ) ;
#733 = CIRCLE ( 'NONE', #1788, 2.000000000000000000 ) ;
#734 = CARTESIAN_POINT ( 'NONE',  ( 71.50601507547294489, 15.39846025490943759, 4.000000000000000000 ) ) ;
#735 = FACE_OUTER_BOUND ( 'NONE', #139, .T. ) ;
#736 = ORIENTED_EDGE ( 'NONE', *, *, #171, .F. ) ;
#737 = AXIS2_PLACEMENT_3D ( 'NONE', #1172, #2408, #264 ) ;
#738 = ORIENTED_EDGE ( 'NONE', *, *, #725, .T. ) ;
#739 = CARTESIAN_POINT ( 'NONE',  ( 65.99624356146330229, 23.66390907354221795, 17.99999999999999645 ) ) ;
#740 = CARTESIAN_POINT ( 'NONE',  ( 8.106879713280509492, 21.30508044030280601, 13.75472895408533525 ) ) ;
#741 = LINE ( 'NONE', #3783, #2127 ) ;
#742 = EDGE_CURVE ( 'NONE', #561, #2454, #1675, .T. ) ;
#743 = CARTESIAN_POINT ( 'NONE',  ( 15.03162714807607436, 33.25028571273081468, 5.000000000000004441 ) ) ;
#744 = CARTESIAN_POINT ( 'NONE',  ( 71.18066835093513589, 13.62337080767191644, 13.99999999999989164 ) ) ;
#745 = CARTESIAN_POINT ( 'NONE',  ( 11.99999999999999645, 26.25028571273081823, 6.000000000000005329 ) ) ;
#746 = CARTESIAN_POINT ( 'NONE',  ( 90.00000000000000000, 4.000000000000002665, 0.000000000000000000 ) ) ;
#747 = CARTESIAN_POINT ( 'NONE',  ( 8.836098568643476980, 24.01349466447959102, 3.486581187516714309 ) ) ;
#749 = ORIENTED_EDGE ( 'NONE', *, *, #2148, .T. ) ;
#748 = EDGE_LOOP ( 'NONE', ( #3362, #1804, #1721, #1301 ) ) ;
#750 = CARTESIAN_POINT ( 'NONE',  ( 11.88214634409386505, 27.17573099361877098, 4.590077729734724166 ) ) ;
#751 = CARTESIAN_POINT ( 'NONE',  ( 71.11794817523278311, 22.47558476866873178, 13.87736448807473977 ) ) ;
#752 = AXIS2_PLACEMENT_3D ( 'NONE', #1510, #1744, #221 ) ;
#753 = EDGE_CURVE ( 'NONE', #1118, #1320, #1840, .T. ) ;
#754 = CARTESIAN_POINT ( 'NONE',  ( 7.641239910807766655, 13.48215200212700005, 4.000000000000028422 ) ) ;
#755 = CARTESIAN_POINT ( 'NONE',  ( 79.29219413570469044, 13.05970493702495894, 12.50103218398964522 ) ) ;
#756 = CARTESIAN_POINT ( 'NONE',  ( 66.66863368351667418, 26.57287563593339996, 17.13596395990231258 ) ) ;
#757 = ORIENTED_EDGE ( 'NONE', *, *, #2788, .F. ) ;
#758 = VERTEX_POINT ( 'NONE', #1979 ) ;
#759 = CARTESIAN_POINT ( 'NONE',  ( 72.29792585223181334, 15.00782377109525534, 14.00000000000000000 ) ) ;
#760 = CIRCLE ( 'NONE', #1012, 2.000000000000000000 ) ;
#761 = CARTESIAN_POINT ( 'NONE',  ( 7.130757451553864534, 16.38439514113924389, 0.1883749553168054258 ) ) ;
#762 = CARTESIAN_POINT ( 'NONE',  ( 7.130960892527481221, 16.38441171887023984, 17.81166866485285638 ) ) ;
#763 = ORIENTED_EDGE ( 'NONE', *, *, #216, .T. ) ;
#764 = ORIENTED_EDGE ( 'NONE', *, *, #3702, .F. ) ;
#765 = CARTESIAN_POINT ( 'NONE',  ( 71.88554598863433398, 13.11817330604691989, 12.55741946447574442 ) ) ;
#766 = DIRECTION ( 'NONE',  ( -1.000000000000000000, 0.000000000000000000, 0.000000000000000000 ) ) ;
#767 = CARTESIAN_POINT ( 'NONE',  ( 69.42332275662185737, 24.24639469672208136, 4.084942730817969547 ) ) ;
#768 = CARTESIAN_POINT ( 'NONE',  ( 74.48997487421326014, 12.99999999999998934, 11.99999999999999645 ) ) ;
#770 = ORIENTED_EDGE ( 'NONE', *, *, #2148, .F. ) ;
#769 = ORIENTED_EDGE ( 'NONE', *, *, #3877, .T. ) ;
#771 = CARTESIAN_POINT ( 'NONE',  ( 9.074180026288848566, 24.31933078955287897, 3.414213562373096256 ) ) ;
#772 = CARTESIAN_POINT ( 'NONE',  ( 69.22932188324799085, 26.36993158475713983, 3.300453895509960933 ) ) ;
#773 = EDGE_CURVE ( 'NONE', #1315, #1617, #733, .T. ) ;
#774 = AXIS2_PLACEMENT_3D ( 'NONE', #1322, #2024, #1108 ) ;
#775 = ADVANCED_BREP_SHAPE_REPRESENTATION ( 'Multitool tightener', ( #1573, #3068 ), #1891 ) ;
#776 = CARTESIAN_POINT ( 'NONE',  ( 71.37760063949997402, 16.49073254499046470, 0.005940521788295229262 ) ) ;
#777 = CARTESIAN_POINT ( 'NONE',  ( 73.59113041085967666, 16.32010630191560452, 17.62698364591749467 ) ) ;
#778 = DIRECTION ( 'NONE',  ( 0.000000000000000000, 0.000000000000000000, -1.000000000000000000 ) ) ;
#779 = VERTEX_POINT ( 'NONE', #1937 ) ;
#780 = ORIENTED_EDGE ( 'NONE', *, *, #299, .F. ) ;
#781 = CARTESIAN_POINT ( 'NONE',  ( 9.000000000000000000, 12.99999999999999822, 9.000000000000000000 ) ) ;
#782 = CARTESIAN_POINT ( 'NONE',  ( 74.22936864264883638, 14.99999998653615840, 13.99999999999999822 ) ) ;
#783 = CARTESIAN_POINT ( 'NONE',  ( 10.35308075479422918, 25.27068081548955547, 14.24261662020080976 ) ) ;
#784 = CARTESIAN_POINT ( 'NONE',  ( 4.364293022763920504, 16.04051823433990620, 1.276810258600698855 ) ) ;
#785 = CARTESIAN_POINT ( 'NONE',  ( 3.454825688990314170, 15.83131402370802121, 16.09832432536292757 ) ) ;
#786 = ORIENTED_EDGE ( 'NONE', *, *, #3798, .F. ) ;
#787 = CARTESIAN_POINT ( 'NONE',  ( 71.50601507547206381, 15.39846025490994563, 13.99999999999999822 ) ) ;
#788 = CARTESIAN_POINT ( 'NONE',  ( 13.26869626101355770, 26.78797333814025450, 1.433066301189151792 ) ) ;
#789 = DIRECTION ( 'NONE',  ( 0.000000000000000000, -0.000000000000000000, 1.000000000000000000 ) ) ;
#790 = CARTESIAN_POINT ( 'NONE',  ( 8.853239451002828275, 24.03342966285917726, 3.482987209758372948 ) ) ;
#791 = VECTOR ( 'NONE', #2867, 1000.000000000000000 ) ;
#793 = ORIENTED_EDGE ( 'NONE', *, *, #3721, .T. ) ;
#792 = ORIENTED_EDGE ( 'NONE', *, *, #2613, .F. ) ;
#794 = CARTESIAN_POINT ( 'NONE',  ( 9.284456251814811267, 22.01092804990732787, 4.000000000000000888 ) ) ;
#795 = DIRECTION ( 'NONE',  ( -1.000000000000000000, 0.000000000000000000, 0.000000000000000000 ) ) ;
#796 = EDGE_CURVE ( 'NONE', #57, #3083, #3016, .T. ) ;
#797 = DIRECTION ( 'NONE',  ( 1.000000000000000000, -1.927470528863119049E-16, 3.469446951953614189E-15 ) ) ;
#798 = DIRECTION ( 'NONE',  ( -1.000000000000000000, -0.000000000000000000, -0.000000000000000000 ) ) ;
#799 = CARTESIAN_POINT ( 'NONE',  ( 1.554451607761758059, 14.97548592874838036, 13.99999999999999822 ) ) ;
#800 = VERTEX_POINT ( 'NONE', #420 ) ;
#801 = VERTEX_POINT ( 'NONE', #441 ) ;
#802 = CARTESIAN_POINT ( 'NONE',  ( 6.999999999999995559, 12.99999999999999822, 12.56510869399517816 ) ) ;
#803 = CARTESIAN_POINT ( 'NONE',  ( 67.98957236164744700, 26.45247506061470943, 16.86767956854804851 ) ) ;
#804 = DIRECTION ( 'NONE',  ( 0.6242093212980982520, 0.7812571428182706335, 0.000000000000000000 ) ) ;
#805 = FACE_OUTER_BOUND ( 'NONE', #958, .T. ) ;
#806 = EDGE_CURVE ( 'NONE', #1653, #3083, #3141, .T. ) ;
#807 = AXIS2_PLACEMENT_3D ( 'NONE', #1232, #3332, #2137 ) ;
#808 = VERTEX_POINT ( 'NONE', #398 ) ;
#809 = CARTESIAN_POINT ( 'NONE',  ( 67.28084770715831553, 27.79807040245256289, 3.072066613271372315 ) ) ;
#810 = CARTESIAN_POINT ( 'NONE',  ( 13.61261120176444450, 25.60758003937251104, 0.5636261198204726153 ) ) ;
#811 = CARTESIAN_POINT ( 'NONE',  ( 12.71915229284170579, 27.79807040245255934, 14.92793338672862546 ) ) ;
#812 = CARTESIAN_POINT ( 'NONE',  ( 9.514315198105064653, 24.80962053776103815, 3.363988863300052312 ) ) ;
#813 = ORIENTED_EDGE ( 'NONE', *, *, #3798, .T. ) ;
#814 = CARTESIAN_POINT ( 'NONE',  ( 70.00000000000000000, 26.25028571273082534, 6.000000000000000000 ) ) ;
#815 = CARTESIAN_POINT ( 'NONE',  ( 69.80847555419218509, 25.64720352020885485, 3.323384651127709422 ) ) ;
#816 = CARTESIAN_POINT ( 'NONE',  ( 8.114454011366168729, 13.11817330604700338, 5.442580535524315088 ) ) ;
#817 = EDGE_CURVE ( 'NONE', #3199, #1078, #417, .T. ) ;
#818 = CARTESIAN_POINT ( 'NONE',  ( 8.493984924527062219, 15.39846025490943759, 13.99999999999999822 ) ) ;
#819 = CARTESIAN_POINT ( 'NONE',  ( 75.59855546573835738, 19.28672126199554882, 18.15948614057755961 ) ) ;
#820 = ORIENTED_EDGE ( 'NONE', *, *, #1780, .T. ) ;
#821 = CARTESIAN_POINT ( 'NONE',  ( 21.27372036105705533, 25.43771428454811456, 5.000000000000004441 ) ) ;
#822 = CARTESIAN_POINT ( 'NONE',  ( 6.999999999999996447, 18.00000000000000000, 11.99999999999999822 ) ) ;
#823 = CIRCLE ( 'NONE', #2635, 34.99999999999999289 ) ;
#824 = SHAPE_DEFINITION_REPRESENTATION ( #3399, #775 ) ;
#825 = EDGE_CURVE ( 'NONE', #2995, #451, #1795, .T. ) ;
#826 = ADVANCED_FACE ( 'NONE', ( #3447 ), #3039, .F. ) ;
#827 = CARTESIAN_POINT ( 'NONE',  ( 7.334380185701625976, 14.92117472377732135, 13.99999999999999822 ) ) ;
#828 = DIRECTION ( 'NONE',  ( 1.445602896647339410E-16, 1.000000000000000000, 0.000000000000000000 ) ) ;
#829 = ORIENTED_EDGE ( 'NONE', *, *, #2806, .F. ) ;
#830 = CARTESIAN_POINT ( 'NONE',  ( 68.37490477525479093, 27.19160094570865027, 2.520207547033860518 ) ) ;
#831 = CARTESIAN_POINT ( 'NONE',  ( 0.000000000000000000, 0.000000000000000000, 0.000000000000000000 ) ) ;
#832 = CARTESIAN_POINT ( 'NONE',  ( 13.26124279783915938, 28.07661441091690691, 14.48318356902030324 ) ) ;
#833 = CARTESIAN_POINT ( 'NONE',  ( 10.57878607379736202, 24.25000994033986501, 13.91442152489942430 ) ) ;
#834 = CARTESIAN_POINT ( 'NONE',  ( 70.51002512578676829, 13.66410042484990583, 12.00000000000000178 ) ) ;
#835 = EDGE_LOOP ( 'NONE', ( #2582, #2950, #1641, #1249 ) ) ;
#836 = LINE ( 'NONE', #537, #656 ) ;
#837 = EDGE_LOOP ( 'NONE', ( #2766, #2406, #210, #2022, #1090, #1096, #1523 ) ) ;
#838 = CARTESIAN_POINT ( 'NONE',  ( 7.340861567428888179, 14.92548490439979680, 4.000000000000000000 ) ) ;
#839 = DIRECTION ( 'NONE',  ( 0.04131110668296762017, 0.9991463318576656594, 8.673617379884035472E-16 ) ) ;
#840 = CARTESIAN_POINT ( 'NONE',  ( 69.53331771884337797, 24.73031973941533224, 17.91121194872341960 ) ) ;
#841 = ORIENTED_EDGE ( 'NONE', *, *, #3990, .T. ) ;
#842 = CARTESIAN_POINT ( 'NONE',  ( 11.99999999999999645, 28.25028571273081823, 4.000000000000000000 ) ) ;
#843 = CARTESIAN_POINT ( 'NONE',  ( 90.00000000000000000, 4.000000000000002665, 0.000000000000000000 ) ) ;
#844 = CARTESIAN_POINT ( 'NONE',  ( 7.583505904468800018, 14.97004920263370131, 13.99999999999999822 ) ) ;
#845 = CARTESIAN_POINT ( 'NONE',  ( 9.489974874212569134, 13.66410042484857534, 14.00000000000000000 ) ) ;
#846 = VECTOR ( 'NONE', #3261, 1000.000000000000114 ) ;
#847 = EDGE_CURVE ( 'NONE', #3219, #375, #1646, .T. ) ;
#848 = EDGE_LOOP ( 'NONE', ( #3910, #3079, #1447, #2044 ) ) ;
#849 = CARTESIAN_POINT ( 'NONE',  ( 67.51125552732881374, 27.74423997224866056, 3.267144600443070424 ) ) ;
#850 = CYLINDRICAL_SURFACE ( 'NONE', #551, 9.000000000000000000 ) ;
#851 = CARTESIAN_POINT ( 'NONE',  ( 13.61949717895906176, 28.25028571273081823, 12.93455015305021050 ) ) ;
#852 = CIRCLE ( 'NONE', #465, 2.000000000000000000 ) ;
#853 = CARTESIAN_POINT ( 'NONE',  ( 10.24872084943894457, 23.68008667835346159, 13.98690030112664928 ) ) ;
#854 = CARTESIAN_POINT ( 'NONE',  ( 6.555815544842205966, 14.94788796474811754, 13.99999999999999822 ) ) ;
#855 = CARTESIAN_POINT ( 'NONE',  ( 72.49831151792803041, 13.46668888719778856, 4.000000000000000000 ) ) ;
#856 = CARTESIAN_POINT ( 'NONE',  ( 66.38738879823610262, 25.60758003937259630, 17.43637388017947387 ) ) ;
#857 = CARTESIAN_POINT ( 'NONE',  ( 71.13034387130451819, 24.05252074124018691, 3.479549192722384721 ) ) ;
#858 = AXIS2_PLACEMENT_3D ( 'NONE', #457, #3863, #2538 ) ;
#859 = ADVANCED_FACE ( 'NONE', ( #184 ), #2312, .F. ) ;
#860 = B_SPLINE_CURVE_WITH_KNOTS ( 'NONE', 3,
 ( #3316, #209, #3936, #3952, #1438, #2743 ),
 .UNSPECIFIED., .F., .F.,
 ( 4, 2, 4 ),
 ( 0.000000000000000000, 0.4999999999999997780, 1.000000000000000000 ),
 .UNSPECIFIED. ) ;
#861 = DIRECTION ( 'NONE',  ( 0.000000000000000000, 0.000000000000000000, -1.000000000000000000 ) ) ;
#862 = CARTESIAN_POINT ( 'NONE',  ( 66.38050282104096311, 28.25028571273082534, 12.93455015305039701 ) ) ;
#863 = ORIENTED_EDGE ( 'NONE', *, *, #1541, .T. ) ;
#864 = CARTESIAN_POINT ( 'NONE',  ( 72.50000000000001421, 13.00000000000000000, 7.000000000000002665 ) ) ;
#865 = CARTESIAN_POINT ( 'NONE',  ( 68.49082360638779221, 27.15370015299517092, 3.055965244055854235 ) ) ;
#866 = FACE_OUTER_BOUND ( 'NONE', #1956, .T. ) ;
#867 = DIRECTION ( 'NONE',  ( -1.445602896647339410E-16, 1.000000000000000000, -0.000000000000000000 ) ) ;
#868 = CARTESIAN_POINT ( 'NONE',  ( 67.22263605609957438, 27.97790385485660991, 3.822412257132528524 ) ) ;
#869 = DIRECTION ( 'NONE',  ( -0.000000000000000000, -0.000000000000000000, 1.000000000000000000 ) ) ;
#870 = CARTESIAN_POINT ( 'NONE',  ( 12.77736394390043806, 27.97790385485660636, 14.17758774286746970 ) ) ;
#871 = EDGE_CURVE ( 'NONE', #1061, #1487, #2508, .T. ) ;
#872 = CIRCLE ( 'NONE', #2680, 2.000000000000000000 ) ;
#873 = CARTESIAN_POINT ( 'NONE',  ( 69.49979368691801085, 14.42361816448146428, 6.989712937609755095 ) ) ;
#874 = CARTESIAN_POINT ( 'NONE',  ( 5.690551413564176819, 12.99999999999999822, 12.11974761140911028 ) ) ;
#875 = CARTESIAN_POINT ( 'NONE',  ( 73.00000000000055422, 12.99999999999963407, 5.434891306004785427 ) ) ;
#876 = CARTESIAN_POINT ( 'NONE',  ( 11.51727745678464920, 25.78305578160227540, 4.690929017898159081 ) ) ;
#877 = DIRECTION ( 'NONE',  ( 0.000000000000000000, 0.000000000000000000, -1.000000000000000000 ) ) ;
#878 = ORIENTED_EDGE ( 'NONE', *, *, #3455, .F. ) ;
#879 = DIRECTION ( 'NONE',  ( -0.000000000000000000, 0.000000000000000000, 1.000000000000000000 ) ) ;
#880 = ADVANCED_FACE ( 'NONE', ( #3609 ), #1999, .T. ) ;
#881 = CARTESIAN_POINT ( 'NONE',  ( 72.48339847111658685, 22.64179428031253138, 17.66263775510791589 ) ) ;
#882 = VERTEX_POINT ( 'NONE', #2390 ) ;
#883 = CARTESIAN_POINT ( 'NONE',  ( 12.83616834401709994, 26.26361804613353712, 17.02323615577485327 ) ) ;
#884 = DIRECTION ( 'NONE',  ( 0.000000000000000000, -1.000000000000000000, 0.000000000000000000 ) ) ;
#885 = CYLINDRICAL_SURFACE ( 'NONE', #185, 5.000000000000004441 ) ;
#886 = DIRECTION ( 'NONE',  ( -0.000000000000000000, 1.000000000000000000, -0.000000000000000000 ) ) ;
#887 = AXIS2_PLACEMENT_3D ( 'NONE', #1309, #2936, #3505 ) ;
#888 = CARTESIAN_POINT ( 'NONE',  ( 68.93280345283160671, 26.81391793323056660, 2.511242009635044514 ) ) ;
#889 = CARTESIAN_POINT ( 'NONE',  ( 14.15720222063072775, 23.73842138102627786, 4.033967220789602494E-15 ) ) ;
#890 = CARTESIAN_POINT ( 'NONE',  ( 12.77574929652976721, 28.02704834799817490, 13.41588376226901858 ) ) ;
#891 = CARTESIAN_POINT ( 'NONE',  ( 68.00000000000000000, 26.25028571273082534, 11.99999999999999822 ) ) ;
#892 = CARTESIAN_POINT ( 'NONE',  ( 69.50001703356393534, 14.42341660000161063, 11.01054906361452623 ) ) ;
#893 = CARTESIAN_POINT ( 'NONE',  ( 71.72566808117724690, 15.27325494247973658, 4.000000000000000000 ) ) ;
#894 = CARTESIAN_POINT ( 'NONE',  ( 10.78654595925998549, 24.60368979978989756, 4.160367957144157636 ) ) ;
#895 = CARTESIAN_POINT ( 'NONE',  ( 69.75780423575075417, 25.71089426057934446, 3.322159706083823050 ) ) ;
#896 = ORIENTED_EDGE ( 'NONE', *, *, #218, .F. ) ;
#897 = CARTESIAN_POINT ( 'NONE',  ( 66.99269829526065223, 28.12227056219046872, 13.52524799099123953 ) ) ;
#898 = EDGE_LOOP ( 'NONE', ( #3563, #248, #240, #2238, #2555, #1260 ) ) ;
#899 = EDGE_LOOP ( 'NONE', ( #3081, #3298, #792, #3244, #878 ) ) ;
#900 = CARTESIAN_POINT ( 'NONE',  ( 68.95355605480952477, 15.06271736658359828, 9.638804065876923843 ) ) ;
#901 = DIRECTION ( 'NONE',  ( 0.000000000000000000, 0.000000000000000000, -1.000000000000000000 ) ) ;
#902 = DIRECTION ( 'NONE',  ( 0.000000000000000000, 1.000000000000000000, 0.000000000000000000 ) ) ;
#903 = CARTESIAN_POINT ( 'NONE',  ( 69.93473328841695036, 25.48866325256856769, 14.67328458319103035 ) ) ;
#904 = CARTESIAN_POINT ( 'NONE',  ( 74.17148163415880902, 22.28342854779717186, 1.843855602621922607 ) ) ;
#905 = CARTESIAN_POINT ( 'NONE',  ( 14.29942358838662564, 23.25028571273082179, 3.469446951953614189E-15 ) ) ;
#906 = CARTESIAN_POINT ( 'NONE',  ( 11.74324415748260364, 27.22752958995855721, 13.92825217661438053 ) ) ;
#907 = ORIENTED_EDGE ( 'NONE', *, *, #3321, .T. ) ;
#908 = B_SPLINE_CURVE_WITH_KNOTS ( 'NONE', 3,
 ( #1110, #2370, #2069, #3310, #526, #1767, #3086, #3425, #1846, #3688 ),
 .UNSPECIFIED., .F., .F.,
 ( 4, 2, 2, 2, 4 ),
 ( 0.000000000000000000, 0.2500000000000000000, 0.5000000000000000000, 0.7500000000000000000, 1.000000000000000000 ),
 .UNSPECIFIED. ) ;
#909 = AXIS2_PLACEMENT_3D ( 'NONE', #2966, #107, #2340 ) ;
#910 = CARTESIAN_POINT ( 'NONE',  ( 6.999999999999996447, 18.00000000000000000, 13.99999999999999822 ) ) ;
#911 = CARTESIAN_POINT ( 'NONE',  ( 6.718198484883012078, 13.39954655450445742, 3.999999999999885425 ) ) ;
#912 = CARTESIAN_POINT ( 'NONE',  ( 71.50601507547310121, 15.39846025490933989, 4.000000000000000000 ) ) ;
#913 = ORIENTED_EDGE ( 'NONE', *, *, #402, .F. ) ;
#914 = CARTESIAN_POINT ( 'NONE',  ( 8.854411146762291906, 24.03479213592693853, 14.51725860699241544 ) ) ;
#915 = ORIENTED_EDGE ( 'NONE', *, *, #1985, .T. ) ;
#916 = EDGE_CURVE ( 'NONE', #502, #1757, #2332, .T. ) ;
#917 = CARTESIAN_POINT ( 'NONE',  ( 69.73334988371313159, 23.71213708917544594, 13.99999999999999645 ) ) ;
#918 = ORIENTED_EDGE ( 'NONE', *, *, #3527, .F. ) ;
#919 = DIRECTION ( 'NONE',  ( -1.000000000000000000, 0.000000000000000000, 0.000000000000000000 ) ) ;
#920 = CARTESIAN_POINT ( 'NONE',  ( 68.48252845944361411, 27.14209566274543661, 14.97617259107921051 ) ) ;
#921 = CARTESIAN_POINT ( 'NONE',  ( 71.14961432774754257, 24.03011108563701725, 14.51641417133052947 ) ) ;
#922 = EDGE_LOOP ( 'NONE', ( #3777, #1214, #387, #1036 ) ) ;
#923 = CARTESIAN_POINT ( 'NONE',  ( 69.14987628851730506, 25.80461500898423211, 4.025577816205279547 ) ) ;
#924 = CARTESIAN_POINT ( 'NONE',  ( 12.95181396955499942, 27.38518646367417020, 2.097669208195537482 ) ) ;
#925 = CARTESIAN_POINT ( 'NONE',  ( 8.690692836728157289, 24.76214375904503484, 15.47640122440169996 ) ) ;
#926 = AXIS2_PLACEMENT_3D ( 'NONE', #2834, #1872, #628 ) ;
#927 = EDGE_CURVE ( 'NONE', #575, #3088, #2463, .T. ) ;
#928 = CARTESIAN_POINT ( 'NONE',  ( 70.00000000000000000, 18.00000000000000000, 11.99999999999999822 ) ) ;
#929 = EDGE_CURVE ( 'NONE', #278, #1209, #3815, .T. ) ;
#930 = CARTESIAN_POINT ( 'NONE',  ( 72.79118407795375845, 14.91511822809136945, 13.99999999999999822 ) ) ;
#931 = CARTESIAN_POINT ( 'NONE',  ( 73.44433835530676902, 14.93851354023232503, 4.000000000000000000 ) ) ;
#932 = CARTESIAN_POINT ( 'NONE',  ( 10.65219668471886294, 26.22410115750114912, 14.69141148281436493 ) ) ;
#933 = TOROIDAL_SURFACE ( 'NONE', #2111, 3.000000000000000000, 2.000000000000000000 ) ;
#934 = AXIS2_PLACEMENT_3D ( 'NONE', #1511, #3665, #3067 ) ;
#935 = ORIENTED_EDGE ( 'NONE', *, *, #87, .F. ) ;
#936 = CARTESIAN_POINT ( 'NONE',  ( 70.48136764486615391, 25.49384218650025957, 16.43174690348522660 ) ) ;
#937 = AXIS2_PLACEMENT_3D ( 'NONE', #3478, #3793, #1011 ) ;
#938 = CARTESIAN_POINT ( 'NONE',  ( 69.16533485343185816, 24.68486865322834944, 13.81823391612615737 ) ) ;
#939 = CARTESIAN_POINT ( 'NONE',  ( 65.99624356145203308, 23.66390907354916351, 3.037935120833108418E-15 ) ) ;
#940 = CARTESIAN_POINT ( 'NONE',  ( 72.21029148797471464, 22.05226575764565311, 13.99999999999999822 ) ) ;
#941 = CARTESIAN_POINT ( 'NONE',  ( 69.28867956341692036, 26.29667155541014267, 14.69581278578605321 ) ) ;
#942 = CARTESIAN_POINT ( 'NONE',  ( 68.26090674710135886, 26.67376391989292017, 4.838324597820307993 ) ) ;
#943 = CARTESIAN_POINT ( 'NONE',  ( 0.7078058642953155566, 13.05970493702496071, 5.498967816010355669 ) ) ;
#944 = CARTESIAN_POINT ( 'NONE',  ( 8.690692836728157289, 24.76214375904503484, 16.52359877559829471 ) ) ;
#945 = CARTESIAN_POINT ( 'NONE',  ( 64.96837285192391676, 33.25028571273082179, 5.000000000000004441 ) ) ;
#946 = CARTESIAN_POINT ( 'NONE',  ( 7.500000000000000000, 4.000000000000003553, 6.999999999999999112 ) ) ;
#947 = CARTESIAN_POINT ( 'NONE',  ( 9.724793168007623834, 13.80559885995750058, 6.166136276112893277 ) ) ;
#948 = DIRECTION ( 'NONE',  ( -1.000000000000000000, 0.000000000000000000, 0.000000000000000000 ) ) ;
#949 = AXIS2_PLACEMENT_3D ( 'NONE', #743, #401, #2917 ) ;
#951 = VERTEX_POINT ( 'NONE', #1130 ) ;
#950 = CARTESIAN_POINT ( 'NONE',  ( 11.96991491377013084, 27.48111207932335631, 2.946377543872163329 ) ) ;
#952 = CARTESIAN_POINT ( 'NONE',  ( 68.22945627589280093, 27.37892046489559306, 14.79786455008819068 ) ) ;
#953 = CARTESIAN_POINT ( 'NONE',  ( 11.51747154055640010, 27.14209566274543661, 14.97617259107921939 ) ) ;
#954 = ORIENTED_EDGE ( 'NONE', *, *, #427, .T. ) ;
#955 = CARTESIAN_POINT ( 'NONE',  ( 71.00000000000001421, 16.51547539309069990, 0.000000000000000000 ) ) ;
#956 = FACE_OUTER_BOUND ( 'NONE', #182, .T. ) ;
#957 = CARTESIAN_POINT ( 'NONE',  ( 71.18396012380766535, 23.99015832115593838, 14.50921825158809497 ) ) ;
#958 = EDGE_LOOP ( 'NONE', ( #1279, #2029, #1862, #1987 ) ) ;
#959 = CARTESIAN_POINT ( 'NONE',  ( 70.52033386302767326, 25.18719305188676927, 2.984385079047796818 ) ) ;
#960 = CARTESIAN_POINT ( 'NONE',  ( 13.05217398068167789, 24.99512471425273574, 3.595534355075499784E-15 ) ) ;
#961 = CARTESIAN_POINT ( 'NONE',  ( 6.219498991255208331, 20.35757928983587206, -0.2800401337530076251 ) ) ;
#962 = CARTESIAN_POINT ( 'NONE',  ( 11.58667140813230745, 26.74856555669954616, 13.57172446761833839 ) ) ;
#963 = EDGE_CURVE ( 'NONE', #88, #13, #2046, .T. ) ;
#964 = CARTESIAN_POINT ( 'NONE',  ( 11.99999999999999645, 12.99999999999999822, 11.99999999999999822 ) ) ;
#965 = CARTESIAN_POINT ( 'NONE',  ( 72.98253954993319326, 13.42229671479565312, 4.000000000000000888 ) ) ;
#966 = CARTESIAN_POINT ( 'NONE',  ( 67.67556483535379641, 27.47937915268065723, 5.399833421199096151 ) ) ;
#967 = DIRECTION ( 'NONE',  ( -0.000000000000000000, 1.000000000000000000, 0.000000000000000000 ) ) ;
#968 = CIRCLE ( 'NONE', #2085, 8.999999999999994671 ) ;
#970 = VERTEX_POINT ( 'NONE', #3846 ) ;
#969 = CARTESIAN_POINT ( 'NONE',  ( 9.919944584962040679, 25.23023250495741010, 0.7206806840978807749 ) ) ;
#971 = CARTESIAN_POINT ( 'NONE',  ( 69.21477268113497416, 26.33123960023648991, 14.50569473585104241 ) ) ;
#972 = ADVANCED_FACE ( 'NONE', ( #1390 ), #2114, .F. ) ;
#973 = CARTESIAN_POINT ( 'NONE',  ( 66.94003575165093878, 27.50468177728218322, 2.373193169361389465 ) ) ;
#974 = DIRECTION ( 'NONE',  ( 0.000000000000000000, -0.000000000000000000, 1.000000000000000000 ) ) ;
#975 = CARTESIAN_POINT ( 'NONE',  ( 73.27478324793790421, 21.51509279378204198, 14.09602422467110472 ) ) ;
#976 = AXIS2_PLACEMENT_3D ( 'NONE', #3190, #126, #1353 ) ;
#977 = ORIENTED_EDGE ( 'NONE', *, *, #3590, .T. ) ;
#978 = CARTESIAN_POINT ( 'NONE',  ( 72.66829252273718964, 20.13457604982288629, 4.367906568776643184 ) ) ;
#979 = CARTESIAN_POINT ( 'NONE',  ( 74.09331841194224921, 13.00000000159746705, 12.23950253455477544 ) ) ;
#980 = CARTESIAN_POINT ( 'NONE',  ( 9.151702481141905210, 13.46984090735221429, 12.22438452095047445 ) ) ;
#981 = CARTESIAN_POINT ( 'NONE',  ( 9.518632382813809301, 25.49384221047174393, 16.43174690348522660 ) ) ;
#982 = DIRECTION ( 'NONE',  ( 0.000000000000000000, -0.000000000000000000, 1.000000000000000000 ) ) ;
#983 = DIRECTION ( 'NONE',  ( -0.04131110668296329030, 0.9991463318576657704, -1.734723475976807292E-15 ) ) ;
#984 = CYLINDRICAL_SURFACE ( 'NONE', #1642, 2.000000000000000000 ) ;
#985 = CARTESIAN_POINT ( 'NONE',  ( 8.862527471040845484, 24.04423051841554937, 14.51895917424676341 ) ) ;
#986 = EDGE_CURVE ( 'NONE', #1505, #2063, #581, .T. ) ;
#987 = PRODUCT ( 'Multitool tightener', 'Multitool tightener', '', ( #3929 ) ) ;
#989 = EDGE_LOOP ( 'NONE', ( #3922, #2999, #1008, #3889, #2011 ) ) ;
#988 = CARTESIAN_POINT ( 'NONE',  ( 12.68291874024279586, 27.84961939752718152, 5.307273359987461525 ) ) ;
#990 = EDGE_CURVE ( 'NONE', #3088, #2668, #2628, .T. ) ;
#991 = CARTESIAN_POINT ( 'NONE',  ( 70.35479453126143312, 24.91299115368610728, 14.66072768566824358 ) ) ;
#992 = ORIENTED_EDGE ( 'NONE', *, *, #3818, .F. ) ;
#993 = DIRECTION ( 'NONE',  ( 0.000000000000000000, 0.000000000000000000, -1.000000000000000000 ) ) ;
#994 = CARTESIAN_POINT ( 'NONE',  ( 78.48754912245506432, 14.79030109696243045, 13.99366040915427689 ) ) ;
#995 = CARTESIAN_POINT ( 'NONE',  ( 78.57099557353616603, 14.27008419981717147, 4.133342122916417338 ) ) ;
#996 = ORIENTED_EDGE ( 'NONE', *, *, #3685, .F. ) ;
#997 = CARTESIAN_POINT ( 'NONE',  ( 69.61146011017100932, 23.92325638233312191, 4.000000000000000000 ) ) ;
#998 = DIRECTION ( 'NONE',  ( 0.9991463318576657704, 0.04131110668296682914, 0.000000000000000000 ) ) ;
#999 = CARTESIAN_POINT ( 'NONE',  ( 13.49048271664332965, 28.26133452400787505, 4.256287747295298018 ) ) ;
#1000 = CARTESIAN_POINT ( 'NONE',  ( 7.853369146388443411, 19.53221289447126452, 13.99999999999999822 ) ) ;
#1001 = DIRECTION ( 'NONE',  ( 0.000000000000000000, -1.000000000000000000, -0.000000000000000000 ) ) ;
#1002 = CARTESIAN_POINT ( 'NONE',  ( 73.79162016543466507, 20.88996385752315277, 4.000000000000000000 ) ) ;
#1003 = CARTESIAN_POINT ( 'NONE',  ( 72.92074453508986664, 14.91686481924337215, 4.000000000000000000 ) ) ;
#1004 = CARTESIAN_POINT ( 'NONE',  ( 66.30063636219107082, 28.18760960685365191, 13.91394980984396668 ) ) ;
#1005 = FACE_BOUND ( 'NONE', #1734, .T. ) ;
#1006 = VECTOR ( 'NONE', #1725, 1000.000000000000000 ) ;
#1008 = ORIENTED_EDGE ( 'NONE', *, *, #2733, .T. ) ;
#1007 = CARTESIAN_POINT ( 'NONE',  ( 13.00730170473939040, 28.12227056219048649, 4.474752009008905240 ) ) ;
#1009 = CARTESIAN_POINT ( 'NONE',  ( 67.82712892856527276, 27.58287737329649403, 13.70767559130705848 ) ) ;
#1010 = EDGE_CURVE ( 'NONE', #1239, #1509, #3026, .T. ) ;
#1011 = DIRECTION ( 'NONE',  ( 0.000000000000000000, 0.000000000000000000, 1.000000000000000000 ) ) ;
#1012 = AXIS2_PLACEMENT_3D ( 'NONE', #3470, #644, #1254 ) ;
#1013 = CARTESIAN_POINT ( 'NONE',  ( 15.03162714807607436, 33.25028571273081468, 0.000000000000000000 ) ) ;
#1014 = CARTESIAN_POINT ( 'NONE',  ( 78.68276829006867956, 13.92075516474083763, 4.311433375727379946 ) ) ;
#1015 = ORIENTED_EDGE ( 'NONE', *, *, #1780, .F. ) ;
#1016 = ORIENTED_EDGE ( 'NONE', *, *, #916, .T. ) ;
#1017 = DIRECTION ( 'NONE',  ( 1.445602896647339410E-16, 1.000000000000000000, -0.000000000000000000 ) ) ;
#1018 = CARTESIAN_POINT ( 'NONE',  ( 21.27372036105705533, 25.43771428454811456, 12.99999999999999822 ) ) ;
#1019 = CARTESIAN_POINT ( 'NONE',  ( 13.00796949656962731, 28.05610070494705965, 3.666756882907685533 ) ) ;
#1020 = CARTESIAN_POINT ( 'NONE',  ( 11.75732619137047053, 26.12242753378884430, 12.98433860263365069 ) ) ;
#1021 = CARTESIAN_POINT ( 'NONE',  ( 13.80240003247574165, 28.25028571273082179, 13.45561333100481960 ) ) ;
#1022 = FACE_OUTER_BOUND ( 'NONE', #1221, .T. ) ;
#1023 = CARTESIAN_POINT ( 'NONE',  ( 66.63388925230684379, 28.19823106606745355, 5.130873942179646541 ) ) ;
#1024 = CARTESIAN_POINT ( 'NONE',  ( 64.91987158875423347, 4.000000000000001776, 17.99999999999998934 ) ) ;
#1025 = FACE_BOUND ( 'NONE', #1546, .T. ) ;
#1026 = CARTESIAN_POINT ( 'NONE',  ( 10.54694688652876167, 26.09314385422207394, 3.313411857858092890 ) ) ;
#1028 = VERTEX_POINT ( 'NONE', #1109 ) ;
#1027 = CARTESIAN_POINT ( 'NONE',  ( 7.516601529386361058, 22.64179428112852221, 0.3373622449784699495 ) ) ;
#1029 = CARTESIAN_POINT ( 'NONE',  ( 11.47590698477750060, 25.73122616329683154, 4.629300762458662177 ) ) ;
#1030 = CARTESIAN_POINT ( 'NONE',  ( 68.12888947607494572, 26.25028571273080047, 12.75322010192475553 ) ) ;
#1031 = VECTOR ( 'NONE', #2636, 1000.000000000000000 ) ;
#1032 = CARTESIAN_POINT ( 'NONE',  ( 71.00000000000001421, 4.000000000000002665, 0.000000000000000000 ) ) ;
#1033 = EDGE_CURVE ( 'NONE', #561, #2840, #3328, .T. ) ;
#1034 = FACE_OUTER_BOUND ( 'NONE', #690, .T. ) ;
#1035 = CARTESIAN_POINT ( 'NONE',  ( 11.93649167310370451, 26.25028571273081823, 12.49999999999999822 ) ) ;
#1036 = ORIENTED_EDGE ( 'NONE', *, *, #22, .T. ) ;
#1037 = ORIENTED_EDGE ( 'NONE', *, *, #1148, .T. ) ;
#1038 = AXIS2_PLACEMENT_3D ( 'NONE', #2675, #3971, #3652 ) ;
#1039 = CARTESIAN_POINT ( 'NONE',  ( 15.03162714807607436, 28.25028571273081823, 0.000000000000000000 ) ) ;
#1040 = DIRECTION ( 'NONE',  ( 0.6242093212980985850, -0.7812571428182703004, 0.000000000000000000 ) ) ;
#1041 = CARTESIAN_POINT ( 'NONE',  ( 11.33670968410191016, 26.31473617301675461, 13.65322512488622131 ) ) ;
#1042 = CARTESIAN_POINT ( 'NONE',  ( 13.05996424834904701, 27.50468177728217256, 15.62680683063862652 ) ) ;
#1043 = CIRCLE ( 'NONE', #538, 5.000000000000000888 ) ;
#1044 = DIRECTION ( 'NONE',  ( 0.000000000000000000, -1.000000000000000000, 0.000000000000000000 ) ) ;
#1045 = CARTESIAN_POINT ( 'NONE',  ( 67.38032686447348851, 26.94986988071164902, 1.578603847957388506 ) ) ;
#1046 = CARTESIAN_POINT ( 'NONE',  ( 9.999999999999996447, 23.25028571273081823, 4.000000000000000000 ) ) ;
#1047 = CARTESIAN_POINT ( 'NONE',  ( 68.88297851041534159, 25.15473650808161565, 4.340987403419545920 ) ) ;
#1048 = ADVANCED_FACE ( 'NONE', ( #243 ), #1471, .F. ) ;
#1049 = CARTESIAN_POINT ( 'NONE',  ( 9.491490224710496193, 24.78216640958824613, 3.366764538672664564 ) ) ;
#1051 = ORIENTED_EDGE ( 'NONE', *, *, #1033, .T. ) ;
#1050 = ORIENTED_EDGE ( 'NONE', *, *, #2837, .T. ) ;
#1052 = CARTESIAN_POINT ( 'NONE',  ( 12.18090328108803000, 27.25752367347261540, 5.436893194177131683 ) ) ;
#1053 = CARTESIAN_POINT ( 'NONE',  ( 68.13958744159280911, 26.51911899225008185, 12.79465314421371680 ) ) ;
#1054 = CIRCLE ( 'NONE', #730, 1.999999999999999778 ) ;
#1055 = B_SPLINE_CURVE_WITH_KNOTS ( 'NONE', 3,
 ( #1369, #1677, #3847, #3486, #761, #443, #1633, #2250, #2874, #784, #2026, #1326, #2916, #2566, #3804, #3268 ),
 .UNSPECIFIED., .F., .F.,
 ( 4, 2, 2, 2, 2, 2, 2, 4 ),
 ( -2.628547768255311620E-05, 0.001109479105357662069, 0.002245243688397876962, 0.003381008271438092506, 0.004516772854478307182, 0.005652537437518522292, 0.006788302020558735668, 0.009059831186639166756 ),
 .UNSPECIFIED. ) ;
#1056 = CARTESIAN_POINT ( 'NONE',  ( 7.278600275081990922, 13.00563017273005961, 5.403865141915848547 ) ) ;
#1057 = CARTESIAN_POINT ( 'NONE',  ( 78.67523583055724146, 13.91761767711809306, 13.70189276117277011 ) ) ;
#1058 = CARTESIAN_POINT ( 'NONE',  ( 79.29404954484488144, 13.04827523182812143, 5.496539853826567068 ) ) ;
#1059 = ORIENTED_EDGE ( 'NONE', *, *, #78, .F. ) ;
#1060 = CIRCLE ( 'NONE', #3343, 10.00000000000000178 ) ;
#1061 = VERTEX_POINT ( 'NONE', #2789 ) ;
#1062 = DIRECTION ( 'NONE',  ( 0.000000000000000000, 0.000000000000000000, -1.000000000000000000 ) ) ;
#1063 = CARTESIAN_POINT ( 'NONE',  ( 74.48997487421326014, 12.99999999999999822, 11.99999999999999467 ) ) ;
#1064 = CARTESIAN_POINT ( 'NONE',  ( 11.30983656776325930, 25.47003621351931457, 13.52641884561278296 ) ) ;
#1065 = LINE ( 'NONE', #3247, #3678 ) ;
#1066 = CARTESIAN_POINT ( 'NONE',  ( 7.516785700463064934, 13.46901537489349643, 13.99999999999994138 ) ) ;
#1067 = ORIENTED_EDGE ( 'NONE', *, *, #3677, .F. ) ;
#1068 = CARTESIAN_POINT ( 'NONE',  ( 72.59495069241965837, 14.93471831844416720, 13.99999999999999822 ) ) ;
#1069 = CARTESIAN_POINT ( 'NONE',  ( 7.500000000000000000, 8.999999999999998224, 9.000000000000000000 ) ) ;
#1070 = CARTESIAN_POINT ( 'NONE',  ( 11.09999999999999964, 8.999999999999998224, 9.000000000000000000 ) ) ;
#1071 = CARTESIAN_POINT ( 'NONE',  ( 10.06526671187779165, 25.48866325291835722, 3.326715416765771760 ) ) ;
#1073 = ORIENTED_EDGE ( 'NONE', *, *, #2262, .F. ) ;
#1072 = ORIENTED_EDGE ( 'NONE', *, *, #3877, .F. ) ;
#1074 = CARTESIAN_POINT ( 'NONE',  ( 10.81767551517387993, 26.06792730461037166, 3.759941540177129227 ) ) ;
#1075 = CARTESIAN_POINT ( 'NONE',  ( 69.17088537240914548, 26.44008092647073482, 3.293441316212427861 ) ) ;
#1076 = CIRCLE ( 'NONE', #2319, 5.000000000000000000 ) ;
#1077 =( BOUNDED_CURVE ( )  B_SPLINE_CURVE ( 3, ( #1080, #393, #3795, #456 ),
 .UNSPECIFIED., .F., .T. ) 
 B_SPLINE_CURVE_WITH_KNOTS ( ( 4, 4 ),
 ( 3.694733324584816625, 4.712388980384689674 ),
 .UNSPECIFIED. ) 
 CURVE ( )  GEOMETRIC_REPRESENTATION_ITEM ( )  RATIONAL_B_SPLINE_CURVE ( ( 1.000000000000000000, 0.9155440904623135534, 0.9155440904623135534, 1.000000000000000000 ) ) 
 REPRESENTATION_ITEM ( '' )  );
#1078 = VERTEX_POINT ( 'NONE', #3104 ) ;
#1079 = CARTESIAN_POINT ( 'NONE',  ( 7.079255464910084505, 14.91686481924337571, 4.000000000000000000 ) ) ;
#1080 = CARTESIAN_POINT ( 'NONE',  ( 66.94003575165093878, 27.50468177728218322, 2.373193169361389465 ) ) ;
#1081 = FACE_OUTER_BOUND ( 'NONE', #3242, .T. ) ;
#1082 = ORIENTED_EDGE ( 'NONE', *, *, #371, .T. ) ;
#1083 = ORIENTED_EDGE ( 'NONE', *, *, #1103, .T. ) ;
#1084 = CARTESIAN_POINT ( 'NONE',  ( 12.78013060659726641, 27.53792632408750762, 15.57334500920139142 ) ) ;
#1085 = CARTESIAN_POINT ( 'NONE',  ( 72.92074453508990928, 14.91686481924337393, 13.99999999999999822 ) ) ;
#1086 = VECTOR ( 'NONE', #982, 1000.000000000000000 ) ;
#1087 = CARTESIAN_POINT ( 'NONE',  ( 6.970954240200388341, 22.13273502610955035, 14.30975953197953920 ) ) ;
#1088 = CARTESIAN_POINT ( 'NONE',  ( 71.00000000000001421, 4.000000000000002665, 0.000000000000000000 ) ) ;
#1089 = CARTESIAN_POINT ( 'NONE',  ( 8.622399360500025978, 16.49073254499042207, 17.99405947821171381 ) ) ;
#1090 = ORIENTED_EDGE ( 'NONE', *, *, #2656, .T. ) ;
#1091 = CARTESIAN_POINT ( 'NONE',  ( 66.48534761725906606, 28.03718874782752835, 3.385537991221154730 ) ) ;
#1092 = LINE ( 'NONE', #3548, #616 ) ;
#1093 = DIRECTION ( 'NONE',  ( -0.000000000000000000, -0.000000000000000000, 1.000000000000000000 ) ) ;
#1094 = EDGE_CURVE ( 'NONE', #1785, #3534, #3983, .T. ) ;
#1095 = CARTESIAN_POINT ( 'NONE',  ( 40.00000000000000000, 2.000000000000002665, 152.9513783819478192 ) ) ;
#1097 = ORIENTED_EDGE ( 'NONE', *, *, #1291, .T. ) ;
#1096 = ORIENTED_EDGE ( 'NONE', *, *, #2860, .T. ) ;
#1098 = CARTESIAN_POINT ( 'NONE',  ( 11.86041255840722819, 26.51911899225009961, 5.205346855786341820 ) ) ;
#1099 = CARTESIAN_POINT ( 'NONE',  ( 40.00000000000000000, 2.000000000000002665, 0.000000000000000000 ) ) ;
#1100 = ORIENTED_EDGE ( 'NONE', *, *, #1465, .T. ) ;
#1101 = CARTESIAN_POINT ( 'NONE',  ( 7.405049307580212847, 14.93471831844422404, 4.000000000000000000 ) ) ;
#1102 = B_SPLINE_CURVE_WITH_KNOTS ( 'NONE', 3,
 ( #2409, #3027, #246, #2112, #3350, #2352, #265, #3329 ),
 .UNSPECIFIED., .F., .F.,
 ( 4, 2, 2, 4 ),
 ( 0.000000000000000000, 0.0003837914397105496810, 0.0007675828794210993620, 0.001535165758842196772 ),
 .UNSPECIFIED. ) ;
#1103 = EDGE_CURVE ( 'NONE', #1469, #1526, #3406, .T. ) ;
#1104 = CARTESIAN_POINT ( 'NONE',  ( 80.00000000000000000, 4.000000000000002665, 9.000000000000000000 ) ) ;
#1105 = CARTESIAN_POINT ( 'NONE',  ( 66.73875720216089746, 28.07661441091686783, 14.48318356902044712 ) ) ;
#1106 = ORIENTED_EDGE ( 'NONE', *, *, #87, .T. ) ;
#1107 = VERTEX_POINT ( 'NONE', #1528 ) ;
#1108 = DIRECTION ( 'NONE',  ( -1.000000000000000000, 0.000000000000000000, 0.000000000000000000 ) ) ;
#1109 = CARTESIAN_POINT ( 'NONE',  ( 76.10000000000000853, 8.999999999999989342, 9.000000000000000000 ) ) ;
#1110 = CARTESIAN_POINT ( 'NONE',  ( 13.87298334620741613, 28.25028571273081823, 5.000000000000004441 ) ) ;
#1111 = CARTESIAN_POINT ( 'NONE',  ( 70.00000000000000000, 0.000000000000000000, 13.99999999999999822 ) ) ;
#1112 = ORIENTED_EDGE ( 'NONE', *, *, #106, .F. ) ;
#1113 = CARTESIAN_POINT ( 'NONE',  ( 70.66224265532363802, 13.66420940713438803, 13.99999999999999822 ) ) ;
#1114 = CARTESIAN_POINT ( 'NONE',  ( 11.50917639361219713, 27.15370015299516737, 3.055965244055854235 ) ) ;
#1115 = CARTESIAN_POINT ( 'NONE',  ( 8.568912569545512170, 21.18468953395986887, 17.99999999999999645 ) ) ;
#1116 = CARTESIAN_POINT ( 'NONE',  ( 8.694306695172850041, 23.84835380204098598, 3.516157096313228703 ) ) ;
#1117 = EDGE_CURVE ( 'NONE', #2862, #2035, #2685, .T. ) ;
#1118 = VERTEX_POINT ( 'NONE', #286 ) ;
#1119 = CARTESIAN_POINT ( 'NONE',  ( 11.98689336800869043, 26.77378148144937597, 5.486986338334161495 ) ) ;
#1120 = CARTESIAN_POINT ( 'NONE',  ( 68.06350832689631147, 26.25028571273082179, 12.50000000000005684 ) ) ;
#1121 = ADVANCED_FACE ( 'NONE', ( #2466 ), #3423, .T. ) ;
#1122 = EDGE_CURVE ( 'NONE', #1720, #1973, #35, .T. ) ;
#1123 = B_SPLINE_CURVE_WITH_KNOTS ( 'NONE', 3,
 ( #3967, #1453, #3071, #2093 ),
 .UNSPECIFIED., .F., .F.,
 ( 4, 4 ),
 ( 1.484684143736287641E-17, 0.001571750915905660573 ),
 .UNSPECIFIED. ) ;
#1124 = ORIENTED_EDGE ( 'NONE', *, *, #2015, .T. ) ;
#1125 = CARTESIAN_POINT ( 'NONE',  ( 7.516785700449971408, 13.46901537489262779, 4.000000000000000000 ) ) ;
#1126 = CARTESIAN_POINT ( 'NONE',  ( 7.079255464910086282, 14.91686481924337571, 11.99999999999999822 ) ) ;
#1127 = CARTESIAN_POINT ( 'NONE',  ( 68.00000000000000000, 12.99999999999999822, 11.99999999999999822 ) ) ;
#1128 = VERTEX_POINT ( 'NONE', #2428 ) ;
#1129 = CARTESIAN_POINT ( 'NONE',  ( 65.70057641161336903, 23.25028571273082179, 0.000000000000000000 ) ) ;
#1130 = CARTESIAN_POINT ( 'NONE',  ( 0.5147186257614295712, 13.00000000000000000, 6.000000000000000000 ) ) ;
#1131 = CIRCLE ( 'NONE', #2755, 34.99999999999999289 ) ;
#1132 = FILL_AREA_STYLE ('',( #462 ) ) ;
#1133 = LINE ( 'NONE', #2671, #1215 ) ;
#1134 = DIRECTION ( 'NONE',  ( 0.000000000000000000, 0.000000000000000000, 1.000000000000000000 ) ) ;
#1135 = VECTOR ( 'NONE', #2713, 1000.000000000000000 ) ;
#1136 = ORIENTED_EDGE ( 'NONE', *, *, #2903, .T. ) ;
#1137 = CARTESIAN_POINT ( 'NONE',  ( 67.74166334749931195, 27.69040954204475824, 3.462222587614768088 ) ) ;
#1138 = CARTESIAN_POINT ( 'NONE',  ( 7.789708512282533803, 22.05226575801219013, 4.000000000000000000 ) ) ;
#1139 = CARTESIAN_POINT ( 'NONE',  ( 13.51465238274094105, 28.03718874782752124, 14.61446200877884394 ) ) ;
#1140 = VECTOR ( 'NONE', #2284, 1000.000000000000000 ) ;
#1141 = CARTESIAN_POINT ( 'NONE',  ( 67.81909671891200730, 27.25752367347262961, 12.56310680582286921 ) ) ;
#1142 = CARTESIAN_POINT ( 'NONE',  ( 7.499999999999999112, 8.999999999999998224, 9.000000000000000000 ) ) ;
#1143 = ORIENTED_EDGE ( 'NONE', *, *, #2130, .F. ) ;
#1144 = CARTESIAN_POINT ( 'NONE',  ( 11.88334806141633138, 26.25028571273081823, 5.294175676977488365 ) ) ;
#1145 = CARTESIAN_POINT ( 'NONE',  ( 71.14558885279718936, 24.03479213644930823, 3.482741392934822322 ) ) ;
#1146 = EDGE_LOOP ( 'NONE', ( #2244, #160, #727, #2949 ) ) ;
#1147 = CARTESIAN_POINT ( 'NONE',  ( 73.59095236162306719, 16.32012369757123693, 0.3729624027589111823 ) ) ;
#1148 = EDGE_CURVE ( 'NONE', #57, #3679, #555, .T. ) ;
#1149 = CARTESIAN_POINT ( 'NONE',  ( 1.573741007354696686, 14.99999999999999645, 4.000000000000000000 ) ) ;
#1150 = CARTESIAN_POINT ( 'NONE',  ( 67.04818603044505210, 27.38518646367410625, 15.90233079180455888 ) ) ;
#1151 = VERTEX_POINT ( 'NONE', #2754 ) ;
#1152 = DIRECTION ( 'NONE',  ( -0.000000000000000000, -1.000000000000000000, -0.000000000000000000 ) ) ;
#1153 = CARTESIAN_POINT ( 'NONE',  ( 7.789708618721181033, 22.05226589622851918, 13.99999999999999822 ) ) ;
#1154 = VECTOR ( 'NONE', #701, 1000.000000000000000 ) ;
#1155 = CARTESIAN_POINT ( 'NONE',  ( 70.00000000000000000, 18.00000000000000000, 6.000000000000000000 ) ) ;
#1156 = CARTESIAN_POINT ( 'NONE',  ( 72.92074453508990928, 14.91686481924337393, 13.99999999999999822 ) ) ;
#1157 = B_SPLINE_CURVE_WITH_KNOTS ( 'NONE', 3,
 ( #2571, #3433, #3127, #3808, #3748, #3508, #3452, #663, #2528, #206 ),
 .UNSPECIFIED., .F., .F.,
 ( 4, 2, 2, 2, 4 ),
 ( 0.01042222704696691218, 0.01109809962659326354, 0.01177397220621961491, 0.01244984478584596627, 0.01312571736547231763 ),
 .UNSPECIFIED. ) ;
#1158 = CARTESIAN_POINT ( 'NONE',  ( 68.22945627589274409, 27.37892046489562858, 3.202135449911873710 ) ) ;
#1159 = CARTESIAN_POINT ( 'NONE',  ( 64.96837285192391676, 28.25028571273082179, 12.99999999999999822 ) ) ;
#1160 = CARTESIAN_POINT ( 'NONE',  ( 13.23885411294901004, 28.21749277638280518, 13.63461221971317272 ) ) ;
#1161 = EDGE_CURVE ( 'NONE', #1691, #1893, #2451, .T. ) ;
#1162 = CARTESIAN_POINT ( 'NONE',  ( 70.04977579908221230, 13.95558235063454333, 6.347340963076924858 ) ) ;
#1163 = CARTESIAN_POINT ( 'NONE',  ( 5.914295487117586347, 13.21463065681109939, 14.00000000000046363 ) ) ;
#1164 = CARTESIAN_POINT ( 'NONE',  ( 72.92074453508988086, 14.91686481924297780, 4.000000000000000000 ) ) ;
#1165 = CARTESIAN_POINT ( 'NONE',  ( 10.45991279908104588, 24.04633992358848005, 4.049525438602814553 ) ) ;
#1166 = CARTESIAN_POINT ( 'NONE',  ( 71.11381724638823698, 24.07174208679307270, 3.476100216140702859 ) ) ;
#1167 = FACE_OUTER_BOUND ( 'NONE', #3234, .T. ) ;
#1168 = CARTESIAN_POINT ( 'NONE',  ( 72.23197094053718104, 22.19851736551122556, 18.03224697057247994 ) ) ;
#1169 = ORIENTED_EDGE ( 'NONE', *, *, #271, .T. ) ;
#1170 = EDGE_CURVE ( 'NONE', #1653, #2668, #1060, .T. ) ;
#1171 = CARTESIAN_POINT ( 'NONE',  ( 13.43397921874878698, 25.03252535399072443, 17.69594238610027759 ) ) ;
#1172 = CARTESIAN_POINT ( 'NONE',  ( 66.00000000000000000, 26.25028571273082534, 6.000000000000000000 ) ) ;
#1173 = DIRECTION ( 'NONE',  ( 1.445602896647339410E-16, 1.000000000000000000, -0.000000000000000000 ) ) ;
#1174 = CYLINDRICAL_SURFACE ( 'NONE', #3681, 5.000000000000000888 ) ;
#1175 = CIRCLE ( 'NONE', #1425, 10.00000000000000000 ) ;
#1176 = CARTESIAN_POINT ( 'NONE',  ( 71.30930716314816209, 24.76214375915215626, 2.523598775598300481 ) ) ;
#1177 = CARTESIAN_POINT ( 'NONE',  ( 71.00000000000001421, 4.000000000000002665, 9.000000000000000000 ) ) ;
#1178 = CARTESIAN_POINT ( 'NONE',  ( 12.95181396955499764, 27.38518646367417375, 15.90233079180446474 ) ) ;
#1179 = ADVANCED_FACE ( 'NONE', ( #3084 ), #1899, .T. ) ;
#1180 = CARTESIAN_POINT ( 'NONE',  ( 66.12701665379260874, 28.25028571273082179, 12.99999999999999822 ) ) ;
#1181 = CARTESIAN_POINT ( 'NONE',  ( 6.817324011383532500, 14.92769475049176897, 13.99999999999999822 ) ) ;
#1182 = LINE ( 'NONE', #296, #413 ) ;
#1183 = CARTESIAN_POINT ( 'NONE',  ( 66.77419114500452224, 25.46121781237323844, 17.51179688763500764 ) ) ;
#1184 = CARTESIAN_POINT ( 'NONE',  ( 71.01765364255395241, 24.18364210645727042, 3.456287328405052595 ) ) ;
#1185 = EDGE_CURVE ( 'NONE', #368, #2823, #3243, .T. ) ;
#1186 = AXIS2_PLACEMENT_3D ( 'NONE', #1341, #3776, #778 ) ;
#1187 = ORIENTED_EDGE ( 'NONE', *, *, #1170, .F. ) ;
#1188 = CARTESIAN_POINT ( 'NONE',  ( 68.73514600984410094, 25.39369750566181594, 13.54957516703342790 ) ) ;
#1189 = CARTESIAN_POINT ( 'NONE',  ( 66.76114588705102904, 28.21749277638277675, 13.63461221971332726 ) ) ;
#1190 = EDGE_LOOP ( 'NONE', ( #3404, #1083 ) ) ;
#1191 = ORIENTED_EDGE ( 'NONE', *, *, #208, .F. ) ;
#1192 = CARTESIAN_POINT ( 'NONE',  ( 67.98957236164744700, 26.45247506061471299, 1.132320431451947940 ) ) ;
#1193 = CARTESIAN_POINT ( 'NONE',  ( 67.12840588642603734, 25.24774679813274503, 0.5636261198211742762 ) ) ;
#1194 = CARTESIAN_POINT ( 'NONE',  ( 9.000000000000000000, 4.000000000000002665, 9.000000000000000000 ) ) ;
#1195 = CARTESIAN_POINT ( 'NONE',  ( 8.385478728756924127, 15.33614843936962480, 13.99999999999999822 ) ) ;
#1196 = CARTESIAN_POINT ( 'NONE',  ( 70.08005534023493510, 25.23023256974980555, 0.7206806840981362372 ) ) ;
#1197 = DIRECTION ( 'NONE',  ( -1.000000000000000000, 0.000000000000000000, 0.000000000000000000 ) ) ;
#1198 = CARTESIAN_POINT ( 'NONE',  ( 10.98647709232700898, 26.00257865443835215, 17.20768711281091257 ) ) ;
#1199 = AXIS2_PLACEMENT_3D ( 'NONE', #1965, #3293, #766 ) ;
#1200 = DIRECTION ( 'NONE',  ( -1.000000000000000000, 0.000000000000000000, 0.000000000000000000 ) ) ;
#1201 = CARTESIAN_POINT ( 'NONE',  ( 6.408206710584711807, 12.99999999840252229, 12.44107941249387572 ) ) ;
#1202 = EDGE_LOOP ( 'NONE', ( #3645, #1208, #523, #2601, #333, #53 ) ) ;
#1203 = CARTESIAN_POINT ( 'NONE',  ( 10.62722425514286861, 24.33289076872835466, 4.100808133039884673 ) ) ;
#1204 = CARTESIAN_POINT ( 'NONE',  ( 79.48528137423858198, 13.00000000000000000, 11.99999999999999822 ) ) ;
#1205 = ORIENTED_EDGE ( 'NONE', *, *, #2123, .F. ) ;
#1206 = CARTESIAN_POINT ( 'NONE',  ( 1.515789935574221259, 14.92679455153062662, 13.99865979153891793 ) ) ;
#1207 = CARTESIAN_POINT ( 'NONE',  ( 69.48113664006672252, 26.21603770222501950, 16.51828509210411866 ) ) ;
#1208 = ORIENTED_EDGE ( 'NONE', *, *, #689, .F. ) ;
#1209 = VERTEX_POINT ( 'NONE', #3136 ) ;
#1210 = CARTESIAN_POINT ( 'NONE',  ( 69.22565221493238141, 14.71946845775048196, 10.50345856041160708 ) ) ;
#1211 = CARTESIAN_POINT ( 'NONE',  ( 65.91948447792444199, 23.70109069484701081, 3.215250739688227630E-12 ) ) ;
#1212 = PLANE ( 'NONE',  #2058 ) ;
#1213 = DIRECTION ( 'NONE',  ( -0.000000000000000000, -1.000000000000000000, -0.000000000000000000 ) ) ;
#1214 = ORIENTED_EDGE ( 'NONE', *, *, #299, .T. ) ;
#1215 = VECTOR ( 'NONE', #1173, 1000.000000000000000 ) ;
#1216 = CARTESIAN_POINT ( 'NONE',  ( 72.83405886469472534, 23.41463177724261868, 1.307244793908782565 ) ) ;
#1217 = CARTESIAN_POINT ( 'NONE',  ( 12.32443516464620359, 27.47937915268064657, 12.60016657880090740 ) ) ;
#1218 = CARTESIAN_POINT ( 'NONE',  ( 71.00000000000001421, 0.000000000000000000, 18.00000000000000000 ) ) ;
#1219 = CARTESIAN_POINT ( 'NONE',  ( 11.99999999999999645, 18.00000000000000000, 11.99999999999999822 ) ) ;
#1220 = CARTESIAN_POINT ( 'NONE',  ( 71.94904507714561248, 15.15637087208044065, 4.000000000000000000 ) ) ;
#1221 = EDGE_LOOP ( 'NONE', ( #608, #214, #1342, #3835 ) ) ;
#1222 = CARTESIAN_POINT ( 'NONE',  ( 10.98898499859257605, 26.62724615941341710, 14.73359591104726896 ) ) ;
#1223 = ADVANCED_FACE ( 'NONE', ( #1951 ), #3211, .F. ) ;
#1224 = CIRCLE ( 'NONE', #2325, 3.000000000000000000 ) ;
#1225 = ORIENTED_EDGE ( 'NONE', *, *, #1896, .T. ) ;
#1226 = CARTESIAN_POINT ( 'NONE',  ( 12.01042763835256899, 26.45247506061470943, 16.86767956854805561 ) ) ;
#1227 = EDGE_CURVE ( 'NONE', #3419, #1720, #1623, .T. ) ;
#1228 = DIRECTION ( 'NONE',  ( 0.000000000000000000, 0.000000000000000000, 1.000000000000000000 ) ) ;
#1229 = CARTESIAN_POINT ( 'NONE',  ( 0.000000000000000000, 0.000000000000000000, 13.99999999999999822 ) ) ;
#1230 = CARTESIAN_POINT ( 'NONE',  ( 66.00000000000000000, 28.25028571273082179, 11.99999999999999822 ) ) ;
#1231 = CARTESIAN_POINT ( 'NONE',  ( 68.13958744159276648, 26.51911899225010316, 5.205346855786342708 ) ) ;
#1232 = CARTESIAN_POINT ( 'NONE',  ( 73.00000000000001421, 18.00000000000000000, 4.000000000000000000 ) ) ;
#1233 = CARTESIAN_POINT ( 'NONE',  ( 10.16409817595631360, 26.01345465944369195, 15.28616754483200424 ) ) ;
#1234 = VECTOR ( 'NONE', #2666, 1000.000000000000000 ) ;
#1235 = CARTESIAN_POINT ( 'NONE',  ( 70.00000000000000000, 23.25028571273082179, 4.000000000000000000 ) ) ;
#1236 = FACE_OUTER_BOUND ( 'NONE', #2893, .T. ) ;
#1237 = DIRECTION ( 'NONE',  ( 1.000000000000000000, 0.000000000000000000, 0.000000000000000000 ) ) ;
#1238 = LINE ( 'NONE', #2217, #3963 ) ;
#1239 = VERTEX_POINT ( 'NONE', #1032 ) ;
#1240 = CARTESIAN_POINT ( 'NONE',  ( 68.93280345283164934, 26.81391793323053108, 15.48875799036499323 ) ) ;
#1241 = VECTOR ( 'NONE', #1935, 1000.000000000000000 ) ;
#1242 = CARTESIAN_POINT ( 'NONE',  ( 69.37277574489392862, 24.33289076872372547, 13.89919186697226827 ) ) ;
#1243 = ADVANCED_FACE ( 'NONE', ( #2500 ), #3460, .F. ) ;
#1244 = B_SPLINE_CURVE_WITH_KNOTS ( 'NONE', 3,
 ( #1180, #230, #1796, #3915, #2721, #3672, #1141, #2118, #3034, #3355 ),
 .UNSPECIFIED., .F., .F.,
 ( 4, 2, 2, 2, 4 ),
 ( 0.000000000000000000, 0.2500000000000000000, 0.5000000000000000000, 0.7500000000000000000, 1.000000000000000000 ),
 .UNSPECIFIED. ) ;
#1245 = ORIENTED_EDGE ( 'NONE', *, *, #2372, .F. ) ;
#1246 = CARTESIAN_POINT ( 'NONE',  ( 68.22076643133480900, 26.77590384922185862, 2.184599805149435525 ) ) ;
#1247 = CARTESIAN_POINT ( 'NONE',  ( 68.00000000000000000, 18.00000000000000000, 6.000000000000000000 ) ) ;
#1248 = CARTESIAN_POINT ( 'NONE',  ( 69.85282610208049903, 25.59144345593238867, 14.67556710789815000 ) ) ;
#1249 = ORIENTED_EDGE ( 'NONE', *, *, #156, .F. ) ;
#1250 = CARTESIAN_POINT ( 'NONE',  ( 69.46206877852623052, 24.93920755313499171, 3.996708744301014082 ) ) ;
#1251 = CARTESIAN_POINT ( 'NONE',  ( 1.230543275570318729, 13.70851697269706726, 4.452559588573339333 ) ) ;
#1252 = CARTESIAN_POINT ( 'NONE',  ( 12.07900718191889133, 27.28246049859336964, 13.01102453276739901 ) ) ;
#1253 = AXIS2_PLACEMENT_3D ( 'NONE', #3564, #397, #1062 ) ;
#1254 = DIRECTION ( 'NONE',  ( 0.000000000000000000, 0.000000000000000000, 1.000000000000000000 ) ) ;
#1255 = CARTESIAN_POINT ( 'NONE',  ( 73.00000000000000000, 13.00000000000000000, 12.56510869399518171 ) ) ;
#1256 = CARTESIAN_POINT ( 'NONE',  ( 66.19759996752431164, 28.25028571273080757, 13.45561333100510204 ) ) ;
#1257 = CARTESIAN_POINT ( 'NONE',  ( 9.102560923133372839, 24.32371155460544898, 14.56778596144012283 ) ) ;
#1258 = AXIS2_PLACEMENT_3D ( 'NONE', #1018, #2521, #1040 ) ;
#1259 = AXIS2_PLACEMENT_3D ( 'NONE', #2516, #2808, #3817 ) ;
#1260 = ORIENTED_EDGE ( 'NONE', *, *, #2784, .F. ) ;
#1261 = CARTESIAN_POINT ( 'NONE',  ( 75.32157526436887451, 21.36853424238664445, 15.43736512855867815 ) ) ;
#1262 = CARTESIAN_POINT ( 'NONE',  ( 68.66123494780606507, 25.51050498844394809, 13.48723346984399285 ) ) ;
#1263 = VECTOR ( 'NONE', #2753, 1000.000000000000000 ) ;
#1264 = CARTESIAN_POINT ( 'NONE',  ( 10.33486144600568224, 14.26639100947558880, 11.23690839841140487 ) ) ;
#1265 = ADVANCED_FACE ( 'NONE', ( #412 ), #3018, .T. ) ;
#1266 = CARTESIAN_POINT ( 'NONE',  ( 11.51747154055640010, 27.14209566274543661, 14.97617259107921939 ) ) ;
#1267 = CARTESIAN_POINT ( 'NONE',  ( 71.22427484378469842, 23.94323046279039247, 14.50079257031989144 ) ) ;
#1268 = CARTESIAN_POINT ( 'NONE',  ( 68.18938020150375223, 26.92474745675584558, 4.714201163777513415 ) ) ;
#1269 = CARTESIAN_POINT ( 'NONE',  ( 66.25730197214802786, 25.16109284274441293, 17.64618831509993058 ) ) ;
#1270 = CARTESIAN_POINT ( 'NONE',  ( 8.166508466392478738, 21.64934660845273839, -0.1635140158434792712 ) ) ;
#1271 = CARTESIAN_POINT ( 'NONE',  ( 11.81061979849626198, 26.92474745675584558, 13.28579883622248481 ) ) ;
#1272 = CARTESIAN_POINT ( 'NONE',  ( 11.93649167310370451, 26.25028571273081823, 12.49999999999999822 ) ) ;
#1273 = CARTESIAN_POINT ( 'NONE',  ( 72.72139972491798687, 13.00563017273006672, 12.59613485808415945 ) ) ;
#1274 = CARTESIAN_POINT ( 'NONE',  ( 10.93460519990379076, 14.91402771539189054, 7.910578341721995699 ) ) ;
#1275 = CARTESIAN_POINT ( 'NONE',  ( 10.19152444559427373, 25.64720351995315895, 14.67661534884506302 ) ) ;
#1276 = ADVANCED_FACE ( 'NONE', ( #3737 ), #3755, .T. ) ;
#1277 = AXIS2_PLACEMENT_3D ( 'NONE', #1747, #1213, #1134 ) ;
#1279 = ORIENTED_EDGE ( 'NONE', *, *, #1442, .T. ) ;
#1278 = CARTESIAN_POINT ( 'NONE',  ( 12.21602787021734393, 27.50815406003685837, 4.896124903356088076 ) ) ;
#1280 = CARTESIAN_POINT ( 'NONE',  ( 71.16819907616024921, 24.59920613609130058, 14.95602668247343203 ) ) ;
#1281 = CARTESIAN_POINT ( 'NONE',  ( 10.89451486184286999, 14.86149497501302719, 10.23742082840189305 ) ) ;
#1282 = FACE_OUTER_BOUND ( 'NONE', #3457, .T. ) ;
#1283 = CARTESIAN_POINT ( 'NONE',  ( 70.23880838148045314, 25.11000278742736924, 14.65970448623406241 ) ) ;
#1284 = EDGE_LOOP ( 'NONE', ( #3958, #2349, #1839, #2265, #3175 ) ) ;
#1285 = EDGE_CURVE ( 'NONE', #451, #2961, #1583, .T. ) ;
#1286 = CARTESIAN_POINT ( 'NONE',  ( 70.34277581375322086, 23.64608922372314126, 4.000000000000000000 ) ) ;
#1287 = CARTESIAN_POINT ( 'NONE',  ( 68.27538271477251897, 27.29376758203486730, 2.869032887400536858 ) ) ;
#1288 = CARTESIAN_POINT ( 'NONE',  ( 0.8656185074175698491, 13.18691303976885543, 5.146700185499573088 ) ) ;
#1289 = CARTESIAN_POINT ( 'NONE',  ( 5.641189433168140255, 22.06711979436717996, 16.86191163667182025 ) ) ;
#1290 = DIRECTION ( 'NONE',  ( 0.000000000000000000, 1.000000000000000000, 0.000000000000000000 ) ) ;
#1291 = EDGE_CURVE ( 'NONE', #502, #2668, #3022, .T. ) ;
#1292 = CARTESIAN_POINT ( 'NONE',  ( 71.50601507547206381, 15.39846025490994386, 13.99999999999999822 ) ) ;
#1293 = CARTESIAN_POINT ( 'NONE',  ( 10.33480992085149808, 14.26635122724061766, 6.763039775267027487 ) ) ;
#1294 = B_SPLINE_CURVE_WITH_KNOTS ( 'NONE', 3,
 ( #3984, #3705, #322, #1864, #3105, #920 ),
 .UNSPECIFIED., .F., .F.,
 ( 4, 2, 4 ),
 ( 0.000000000000000000, 0.5000000000000000000, 1.000000000000000000 ),
 .UNSPECIFIED. ) ;
#1295 = CARTESIAN_POINT ( 'NONE',  ( 10.20690596720887200, 25.66654158876250591, 14.67697957038664036 ) ) ;
#1296 = B_SPLINE_CURVE_WITH_KNOTS ( 'NONE', 3,
 ( #2311, #1697, #3800, #2627, #1084, #419 ),
 .UNSPECIFIED., .F., .F.,
 ( 4, 2, 4 ),
 ( 0.000000000000000000, 0.5000000000000000000, 1.000000000000000000 ),
 .UNSPECIFIED. ) ;
#1297 = EDGE_CURVE ( 'NONE', #1151, #3417, #671, .T. ) ;
#1299 = VERTEX_POINT ( 'NONE', #955 ) ;
#1298 = CARTESIAN_POINT ( 'NONE',  ( 8.831800923959045591, 24.59920613619458862, 0.9560266824734388047 ) ) ;
#1300 = CARTESIAN_POINT ( 'NONE',  ( 68.10097447840550444, 27.39947521694040944, 14.12877092348828789 ) ) ;
#1301 = ORIENTED_EDGE ( 'NONE', *, *, #1748, .F. ) ;
#1302 = CARTESIAN_POINT ( 'NONE',  ( 78.57053859376813421, 14.27201677636654331, 13.86736125106073558 ) ) ;
#1303 = CYLINDRICAL_SURFACE ( 'NONE', #858, 9.000000000000000000 ) ;
#1304 = CIRCLE ( 'NONE', #2222, 3.600000000000001421 ) ;
#1305 = CARTESIAN_POINT ( 'NONE',  ( 68.52409301522250473, 25.73122616329683154, 4.629300762458661289 ) ) ;
#1306 = DIRECTION ( 'NONE',  ( 0.7858767144754059686, 0.6183832061475644792, 0.000000000000000000 ) ) ;
#1307 = CARTESIAN_POINT ( 'NONE',  ( 6.675792746535583966, 19.65260399318008311, -0.3270280316869628723 ) ) ;
#1308 = CARTESIAN_POINT ( 'NONE',  ( 11.53790146850028542, 26.49425004645483739, 13.40745026353295621 ) ) ;
#1309 = CARTESIAN_POINT ( 'NONE',  ( 8.493984924527943292, 15.39846025490994386, 6.000000000000000000 ) ) ;
#1310 = CARTESIAN_POINT ( 'NONE',  ( 11.51747154055639655, 27.14209566274543306, 3.023827408920785054 ) ) ;
#1311 = CARTESIAN_POINT ( 'NONE',  ( 0.000000000000000000, 0.000000000000000000, 4.000000000000000000 ) ) ;
#1312 = DIRECTION ( 'NONE',  ( -1.000000000000000000, -1.445602896647339410E-16, 0.000000000000000000 ) ) ;
#1313 = CARTESIAN_POINT ( 'NONE',  ( 10.88086495059105552, 26.50170576719572679, 14.71360034095061842 ) ) ;
#1315 = VERTEX_POINT ( 'NONE', #2824 ) ;
#1314 = CARTESIAN_POINT ( 'NONE',  ( 10.75267022613016188, 26.10930817833169826, 1.137013897542493046 ) ) ;
#1316 = CARTESIAN_POINT ( 'NONE',  ( 67.10227061569784723, 27.99785848943934496, 12.74819050981469992 ) ) ;
#1317 = AXIS2_PLACEMENT_3D ( 'NONE', #641, #1938, #60 ) ;
#1318 = DIRECTION ( 'NONE',  ( 0.000000000000000000, 0.000000000000000000, -1.000000000000000000 ) ) ;
#1319 = CARTESIAN_POINT ( 'NONE',  ( 78.77206585840289677, 13.71645554319425919, 4.460993734111432296 ) ) ;
#1320 = VERTEX_POINT ( 'NONE', #973 ) ;
#1321 = ORIENTED_EDGE ( 'NONE', *, *, #3856, .T. ) ;
#1322 = CARTESIAN_POINT ( 'NONE',  ( 72.50000000000001421, 8.999999999999989342, 9.000000000000000000 ) ) ;
#1323 = DIRECTION ( 'NONE',  ( 0.000000000000000000, 0.000000000000000000, 1.000000000000000000 ) ) ;
#1324 = CARTESIAN_POINT ( 'NONE',  ( 9.657224186249372622, 23.64608922372539368, 4.336808689942017736E-15 ) ) ;
#1325 = CARTESIAN_POINT ( 'NONE',  ( 6.586250303092525016, 20.72821711269736866, 13.71668251272804540 ) ) ;
#1326 = CARTESIAN_POINT ( 'NONE',  ( 3.454757899282830724, 15.83129508434927679, 1.901729194715284788 ) ) ;
#1327 = CARTESIAN_POINT ( 'NONE',  ( 72.09641509511057222, 13.07706365399481996, 12.58441900518665690 ) ) ;
#1328 = CARTESIAN_POINT ( 'NONE',  ( 67.30904727504784546, 27.49671166017979473, 2.264556748170844180 ) ) ;
#1329 = CARTESIAN_POINT ( 'NONE',  ( 66.63388925230682958, 28.19823106606746066, 5.130873942179647429 ) ) ;
#1330 = DIRECTION ( 'NONE',  ( -1.000000000000000000, 0.000000000000000000, 0.000000000000000000 ) ) ;
#1331 = LINE ( 'NONE', #1418, #1031 ) ;
#1332 = ADVANCED_FACE ( 'NONE', ( #691 ), #2689, .T. ) ;
#1333 = VECTOR ( 'NONE', #3664, 1000.000000000000114 ) ;
#1335 = VERTEX_POINT ( 'NONE', #652 ) ;
#1334 = CARTESIAN_POINT ( 'NONE',  ( 11.89902552159455418, 27.39947521694044141, 3.871229076511791600 ) ) ;
#1336 = CARTESIAN_POINT ( 'NONE',  ( 6.445555247484587191, 22.43350684918923221, 3.263451322299556701 ) ) ;
#1337 = CARTESIAN_POINT ( 'NONE',  ( 68.24267380862956145, 26.12242753378881233, 12.98433860263369688 ) ) ;
#1338 = B_SPLINE_CURVE_WITH_KNOTS ( 'NONE', 3,
 ( #81, #1910, #27, #329, #966, #47, #722, #1329, #3189, #3786 ),
 .UNSPECIFIED., .F., .F.,
 ( 4, 2, 2, 2, 4 ),
 ( 0.000000000000000000, 0.2500000000000000000, 0.5000000000000000000, 0.7500000000000000000, 1.000000000000000000 ),
 .UNSPECIFIED. ) ;
#1339 = CARTESIAN_POINT ( 'NONE',  ( 9.489974874212142808, 13.66410042484927700, 12.00000000000072831 ) ) ;
#1340 = DIRECTION ( 'NONE',  ( -1.000000000000000000, 0.000000000000000000, 0.000000000000000000 ) ) ;
#1341 = CARTESIAN_POINT ( 'NONE',  ( 7.500000000000000000, 13.00000000000000000, 9.000000000000000000 ) ) ;
#1342 = ORIENTED_EDGE ( 'NONE', *, *, #3856, .F. ) ;
#1343 = ADVANCED_FACE ( 'NONE', ( #2261 ), #370, .F. ) ;
#1344 = ORIENTED_EDGE ( 'NONE', *, *, #3701, .T. ) ;
#1345 = SURFACE_STYLE_FILL_AREA ( #161 ) ;
#1346 = CARTESIAN_POINT ( 'NONE',  ( 9.999999999999996447, 26.25028571273081823, 6.000000000000000000 ) ) ;
#1347 = ADVANCED_FACE ( 'NONE', ( #1602 ), #2843, .F. ) ;
#1348 = CARTESIAN_POINT ( 'NONE',  ( 11.54823645176479019, 26.21064327524365822, 13.27139805932373484 ) ) ;
#1349 = CARTESIAN_POINT ( 'NONE',  ( 7.079255464910086282, 14.91686481924337571, 4.000000000000000000 ) ) ;
#1350 = CARTESIAN_POINT ( 'NONE',  ( 2.362316971593644510, 15.46154034709020131, 15.12164947588515318 ) ) ;
#1351 = CARTESIAN_POINT ( 'NONE',  ( 66.12701665379258031, 28.25028571273082179, 5.000000000000006217 ) ) ;
#1352 = DIRECTION ( 'NONE',  ( 0.000000000000000000, 1.000000000000000000, 0.000000000000000000 ) ) ;
#1353 = DIRECTION ( 'NONE',  ( 0.4979949748430474443, -0.8671799150297893055, 0.000000000000000000 ) ) ;
#1354 = DIRECTION ( 'NONE',  ( 0.000000000000000000, 0.000000000000000000, -1.000000000000000000 ) ) ;
#1356 = ORIENTED_EDGE ( 'NONE', *, *, #817, .F. ) ;
#1355 = ORIENTED_EDGE ( 'NONE', *, *, #2411, .F. ) ;
#1357 = CARTESIAN_POINT ( 'NONE',  ( 10.85012371148269850, 25.80461500898422855, 4.025577816205280435 ) ) ;
#1358 = CARTESIAN_POINT ( 'NONE',  ( 69.16436180272712875, 26.44789250274204662, 3.292625742405671740 ) ) ;
#1359 = AXIS2_PLACEMENT_3D ( 'NONE', #3283, #238, #198 ) ;
#1360 = ORIENTED_EDGE ( 'NONE', *, *, #2598, .F. ) ;
#1361 = CARTESIAN_POINT ( 'NONE',  ( 9.337757344675967630, 13.66420940713396526, 3.999999999999467093 ) ) ;
#1362 = CARTESIAN_POINT ( 'NONE',  ( 72.29493045088382530, 15.00884737298679639, 4.000000000000000888 ) ) ;
#1363 = CARTESIAN_POINT ( 'NONE',  ( 13.13192006599767048, 28.09804477775339038, 12.80865828381745253 ) ) ;
#1364 = ORIENTED_EDGE ( 'NONE', *, *, #3749, .F. ) ;
#1365 = EDGE_LOOP ( 'NONE', ( #2461, #2992, #3520, #510 ) ) ;
#1366 = CARTESIAN_POINT ( 'NONE',  ( 68.90000000000000568, 8.999999999999989342, 9.000000000000000000 ) ) ;
#1367 = CARTESIAN_POINT ( 'NONE',  ( 72.92074453508990928, 14.91686481924337393, 6.000000000000000000 ) ) ;
#1368 = CARTESIAN_POINT ( 'NONE',  ( 10.81767551517387815, 26.06792730461037166, 14.24005845982286900 ) ) ;
#1369 = CARTESIAN_POINT ( 'NONE',  ( 9.000000000000000000, 16.51547539309071055, 0.000000000000000000 ) ) ;
#1370 = AXIS2_PLACEMENT_3D ( 'NONE', #1778, #877, #3080 ) ;
#1371 = CARTESIAN_POINT ( 'NONE',  ( 6.999999999999032774, 12.99999999999933920, 12.56510869399524211 ) ) ;
#1372 = CARTESIAN_POINT ( 'NONE',  ( 70.51002512578675407, 13.66410042484990761, 13.99999999999999822 ) ) ;
#1373 = LINE ( 'NONE', #745, #3659 ) ;
#1374 = LINE ( 'NONE', #1070, #1621 ) ;
#1375 = CARTESIAN_POINT ( 'NONE',  ( 9.959720396739879078, 25.35667286893044547, 3.330450720610911741 ) ) ;
#1377 = ORIENTED_EDGE ( 'NONE', *, *, #2009, .T. ) ;
#1376 = VERTEX_POINT ( 'NONE', #497 ) ;
#1378 = CARTESIAN_POINT ( 'NONE',  ( 11.99008381681088942, 27.03514798324338386, 5.066296694239652787 ) ) ;
#1379 = CARTESIAN_POINT ( 'NONE',  ( 69.21803640124913670, 24.60692232627242504, 13.88971908922871279 ) ) ;
#1380 = ORIENTED_EDGE ( 'NONE', *, *, #3296, .F. ) ;
#1381 = CARTESIAN_POINT ( 'NONE',  ( 7.017460450066757005, 13.42229671479564956, 4.000000000000000000 ) ) ;
#1382 = VECTOR ( 'NONE', #2296, 999.9999999999998863 ) ;
#1383 = CARTESIAN_POINT ( 'NONE',  ( 79.48528137423858198, 13.00000000000000000, 11.99999999999999822 ) ) ;
#1384 = CARTESIAN_POINT ( 'NONE',  ( 78.92229504371285032, 13.45135030090177430, 4.728198235941263761 ) ) ;
#1385 = ORIENTED_EDGE ( 'NONE', *, *, #2929, .F. ) ;
#1386 = AXIS2_PLACEMENT_3D ( 'NONE', #1650, #54, #390 ) ;
#1387 = EDGE_LOOP ( 'NONE', ( #687, #2688, #1205, #2615 ) ) ;
#1388 = ADVANCED_FACE ( 'NONE', ( #2385 ), #3883, .F. ) ;
#1389 =( NAMED_UNIT ( * ) PLANE_ANGLE_UNIT ( ) SI_UNIT ( $, .RADIAN. ) );
#1390 = FACE_OUTER_BOUND ( 'NONE', #1443, .T. ) ;
#1391 = CARTESIAN_POINT ( 'NONE',  ( 70.00000000000000000, 18.00000000000000000, 4.000000000000000000 ) ) ;
#1392 = CARTESIAN_POINT ( 'NONE',  ( 8.000846559274613412, 13.52249177104762445, 13.99999999999999822 ) ) ;
#1393 = CARTESIAN_POINT ( 'NONE',  ( 67.73224217714840734, 26.47036216557449961, 1.174936910606358298 ) ) ;
#1394 = CARTESIAN_POINT ( 'NONE',  ( 73.00000000000001421, 18.00000000000000000, 6.000000000000000000 ) ) ;
#1395 = CARTESIAN_POINT ( 'NONE',  ( 68.86952272658514573, 25.17676932335216833, 4.350139949482429991 ) ) ;
#1396 = CYLINDRICAL_SURFACE ( 'NONE', #3500, 25.00000000000000000 ) ;
#1397 = EDGE_CURVE ( 'NONE', #1209, #1299, #2223, .T. ) ;
#1399 = ORIENTED_EDGE ( 'NONE', *, *, #1094, .T. ) ;
#1398 = ORIENTED_EDGE ( 'NONE', *, *, #3921, .T. ) ;
#1400 = CARTESIAN_POINT ( 'NONE',  ( 8.106879463467972613, 21.30508031443397599, 4.245271023765226914 ) ) ;
#1401 = CARTESIAN_POINT ( 'NONE',  ( 68.52409301522251894, 25.73122616329679246, 13.37069923754136624 ) ) ;
#1402 = AXIS2_PLACEMENT_3D ( 'NONE', #1980, #2001, #463 ) ;
#1403 = EDGE_LOOP ( 'NONE', ( #2083, #517, #3683, #3553, #2954, #3493 ) ) ;
#1404 = CARTESIAN_POINT ( 'NONE',  ( 7.592988914679405177, 14.97262299801535512, 4.000000000000000000 ) ) ;
#1405 = CARTESIAN_POINT ( 'NONE',  ( 75.63570697723608305, 16.04051823433989554, 16.72318974139929182 ) ) ;
#1406 = CARTESIAN_POINT ( 'NONE',  ( 68.14410964028130024, 27.18967637905851120, 15.74696871550094279 ) ) ;
#1407 = ORIENTED_EDGE ( 'NONE', *, *, #3069, .T. ) ;
#1408 = CARTESIAN_POINT ( 'NONE',  ( 12.33407014921071010, 27.29760629307098796, 15.98488346934461291 ) ) ;
#1409 = DIRECTION ( 'NONE',  ( 0.000000000000000000, -0.000000000000000000, 1.000000000000000000 ) ) ;
#1410 = CIRCLE ( 'NONE', #3876, 3.600000000000005862 ) ;
#1411 = CARTESIAN_POINT ( 'NONE',  ( 7.206651243191716461, 14.91159746208022696, 13.99999999999999645 ) ) ;
#1412 = EDGE_CURVE ( 'NONE', #951, #1919, #2662, .T. ) ;
#1413 = CARTESIAN_POINT ( 'NONE',  ( 7.262573223564041669, 13.44409569249175185, 14.00000000000005507 ) ) ;
#1414 = CARTESIAN_POINT ( 'NONE',  ( 7.500000000000000000, 8.999999999999998224, 6.999999999999999112 ) ) ;
#1415 = DIRECTION ( 'NONE',  ( -1.000000000000000000, 0.000000000000000000, 0.000000000000000000 ) ) ;
#1416 = CARTESIAN_POINT ( 'NONE',  ( 5.959022475971994304, 20.96425723086342785, 17.91106199253834319 ) ) ;
#1417 = EDGE_CURVE ( 'NONE', #2089, #2731, #3186, .T. ) ;
#1418 = CARTESIAN_POINT ( 'NONE',  ( 2.168404344971008868E-15, 15.00000000000000000, 13.99999999999999822 ) ) ;
#1419 = ORIENTED_EDGE ( 'NONE', *, *, #3154, .T. ) ;
#1420 = CARTESIAN_POINT ( 'NONE',  ( 5.919341218594704301, 21.03943708304306881, 3.828253883453825779 ) ) ;
#1421 = CARTESIAN_POINT ( 'NONE',  ( 70.00000000000000000, 23.25028571273082179, 13.99999999999999467 ) ) ;
#1422 = ADVANCED_FACE ( 'NONE', ( #540, #3017 ), #3322, .F. ) ;
#1423 = VERTEX_POINT ( 'NONE', #682 ) ;
#1424 = CARTESIAN_POINT ( 'NONE',  ( 8.000846559267854374, 13.52249177104662614, 3.999999999999945377 ) ) ;
#1425 = AXIS2_PLACEMENT_3D ( 'NONE', #1013, #3221, #694 ) ;
#1426 = CARTESIAN_POINT ( 'NONE',  ( 1.554483733895743125, 14.97552675647523124, 4.000000000000000000 ) ) ;
#1427 = CARTESIAN_POINT ( 'NONE',  ( 67.30904727504790230, 27.49671166017973434, 15.73544325182924730 ) ) ;
#1428 = ORIENTED_EDGE ( 'NONE', *, *, #2198, .F. ) ;
#1429 = CARTESIAN_POINT ( 'NONE',  ( 14.01501413886122904, 24.22644280434449016, 17.92801857544949229 ) ) ;
#1430 = DIRECTION ( 'NONE',  ( -0.000000000000000000, 1.000000000000000000, 0.000000000000000000 ) ) ;
#1431 = AXIS2_PLACEMENT_3D ( 'NONE', #2039, #237, #2084 ) ;
#1432 = CARTESIAN_POINT ( 'NONE',  ( 71.50601507547294489, 15.39846025490943759, 4.000000000000000000 ) ) ;
#1433 = CARTESIAN_POINT ( 'NONE',  ( 63.14999999999999858, 23.25028571273082179, 5.000000000000004441 ) ) ;
#1434 = EDGE_LOOP ( 'NONE', ( #1355, #1758, #3499, #1112, #2647, #1930 ) ) ;
#1435 = CARTESIAN_POINT ( 'NONE',  ( 67.79987499855805311, 27.51057608964071122, 2.711876943753611879 ) ) ;
#1436 = DIRECTION ( 'NONE',  ( 0.000000000000000000, 0.000000000000000000, -1.000000000000000000 ) ) ;
#1437 = CARTESIAN_POINT ( 'NONE',  ( 11.85589035971875482, 27.18967637905855028, 15.74696871550088062 ) ) ;
#1438 = CARTESIAN_POINT ( 'NONE',  ( 66.73955786993157346, 27.74965624756342564, 2.769959384952310977 ) ) ;
#1439 = VERTEX_POINT ( 'NONE', #946 ) ;
#1440 = CARTESIAN_POINT ( 'NONE',  ( 10.26665011708079334, 23.71213709042091722, 4.000000000000000888 ) ) ;
#1441 = CARTESIAN_POINT ( 'NONE',  ( 71.08119181313480794, 24.10969489524589093, 3.469328194596001946 ) ) ;
#1442 = EDGE_CURVE ( 'NONE', #418, #297, #852, .T. ) ;
#1443 = EDGE_LOOP ( 'NONE', ( #1321, #1385, #3587, #1753 ) ) ;
#1444 = CARTESIAN_POINT ( 'NONE',  ( 75.63560501594669461, 16.04053794840069003, 1.276748505710752601 ) ) ;
#1445 = CARTESIAN_POINT ( 'NONE',  ( 72.50000000000001421, 8.999999999999989342, 9.000000000000000000 ) ) ;
#1446 = CARTESIAN_POINT ( 'NONE',  ( 73.32420725425610897, 19.65260399143426895, 18.32702803180068685 ) ) ;
#1447 = ORIENTED_EDGE ( 'NONE', *, *, #427, .F. ) ;
#1448 = ADVANCED_FACE ( 'NONE', ( #1556 ), #1594, .T. ) ;
#1449 = DIRECTION ( 'NONE',  ( -1.000000000000000000, 0.000000000000000000, 0.000000000000000000 ) ) ;
#1450 = DIRECTION ( 'NONE',  ( -1.000000000000000000, 0.000000000000000000, 0.000000000000000000 ) ) ;
#1451 = VECTOR ( 'NONE', #3502, 1000.000000000000000 ) ;
#1452 = CARTESIAN_POINT ( 'NONE',  ( 1.515789935574252345, 14.92679455153065504, 4.001340208461037662 ) ) ;
#1453 = CARTESIAN_POINT ( 'NONE',  ( 6.555661644693219436, 14.93851354023232858, 13.99999999999999822 ) ) ;
#1454 = AXIS2_PLACEMENT_3D ( 'NONE', #1916, #1974, #70 ) ;
#1455 = ORIENTED_EDGE ( 'NONE', *, *, #216, .F. ) ;
#1456 = ORIENTED_EDGE ( 'NONE', *, *, #171, .T. ) ;
#1457 = CARTESIAN_POINT ( 'NONE',  ( 69.83590182404370239, 26.01345465944369550, 2.713832455167993540 ) ) ;
#1458 = CARTESIAN_POINT ( 'NONE',  ( 64.96837285192391676, 33.25028571273082179, 12.99999999999999822 ) ) ;
#1459 = CARTESIAN_POINT ( 'NONE',  ( 10.46668238688598684, 24.73031983097957465, 17.91121194872341604 ) ) ;
#1460 = CARTESIAN_POINT ( 'NONE',  ( 11.11702148958466907, 25.15473650808098682, 13.65901259658046207 ) ) ;
#1461 = CARTESIAN_POINT ( 'NONE',  ( 7.017460450066762334, 13.42229671479564779, 13.99999999999999822 ) ) ;
#1462 = CARTESIAN_POINT ( 'NONE',  ( 8.999999999999998224, 16.51547539309071055, 18.00000000000000000 ) ) ;
#1463 = CARTESIAN_POINT ( 'NONE',  ( 68.37586750398087077, 26.99288239069685957, 15.39375829728012945 ) ) ;
#1464 = DIRECTION ( 'NONE',  ( -0.6183832061475640351, -0.7858767144754063017, 0.000000000000000000 ) ) ;
#1465 = EDGE_CURVE ( 'NONE', #3155, #1061, #1054, .T. ) ;
#1466 = AXIS2_PLACEMENT_3D ( 'NONE', #2870, #3823, #440 ) ;
#1467 = DIRECTION ( 'NONE',  ( 0.000000000000000000, -1.000000000000000000, 0.000000000000000000 ) ) ;
#1468 = CARTESIAN_POINT ( 'NONE',  ( 66.50951728335671476, 28.26133452400785018, 13.74371225270486896 ) ) ;
#1469 = VERTEX_POINT ( 'NONE', #3471 ) ;
#1470 = CARTESIAN_POINT ( 'NONE',  ( 61.84732624543342894, 29.34399999863947173, 12.99999999999999822 ) ) ;
#1471 = CYLINDRICAL_SURFACE ( 'NONE', #2880, 2.000000000000000000 ) ;
#1472 = CARTESIAN_POINT ( 'NONE',  ( 73.00000000000001421, 18.00000000000000000, 0.000000000000000000 ) ) ;
#1473 = ADVANCED_FACE ( 'NONE', ( #382 ), #3855, .F. ) ;
#1474 = CARTESIAN_POINT ( 'NONE',  ( 74.35881056624128860, 22.06711979533308465, 1.138088363415861393 ) ) ;
#1475 = CYLINDRICAL_SURFACE ( 'NONE', #1716, 4.999999999999999112 ) ;
#1476 = CARTESIAN_POINT ( 'NONE',  ( 7.768028746431154374, 22.19851704945040538, 18.03224699286351296 ) ) ;
#1477 = CARTESIAN_POINT ( 'NONE',  ( 69.66513855399432487, 14.26639100947559058, 6.763091601588596902 ) ) ;
#1478 = CARTESIAN_POINT ( 'NONE',  ( 69.28970522017877443, 14.64676722513141272, 10.63540782702034981 ) ) ;
#1479 = CARTESIAN_POINT ( 'NONE',  ( 72.41846018577491861, 14.97325791189994426, 4.000000000000000000 ) ) ;
#1480 = CARTESIAN_POINT ( 'NONE',  ( 66.13959040871731077, 24.15436248087054594, 17.93888132160427418 ) ) ;
#1481 = DIRECTION ( 'NONE',  ( 1.000000000000000000, -1.445602896647339410E-16, 0.000000000000000000 ) ) ;
#1482 = ORIENTED_EDGE ( 'NONE', *, *, #331, .T. ) ;
#1483 = EDGE_LOOP ( 'NONE', ( #1143, #1763, #3926, #3838, #1685, #1124, #3325 ) ) ;
#1484 = COLOUR_RGB ( '',1.000000000000000000, 1.000000000000000000, 1.000000000000000000 ) ;
#1485 = CARTESIAN_POINT ( 'NONE',  ( 72.10214812365931891, 13.07611879867715565, 5.415079966570074177 ) ) ;
#1486 = CARTESIAN_POINT ( 'NONE',  ( 66.99203050343044197, 28.05610070494702057, 14.33324311709245436 ) ) ;
#1487 = VERTEX_POINT ( 'NONE', #1292 ) ;
#1488 = CARTESIAN_POINT ( 'NONE',  ( 73.00000000000001421, 18.00000000000000000, 11.99999999999999822 ) ) ;
#1489 = CARTESIAN_POINT ( 'NONE',  ( 65.70057641161336903, 23.25028571273082889, 3.469446951953614189E-15 ) ) ;
#1490 = SURFACE_STYLE_USAGE ( .BOTH. , #2714 ) ;
#1491 = ADVANCED_FACE ( 'NONE', ( #346 ), #2856, .F. ) ;
#1492 = FACE_OUTER_BOUND ( 'NONE', #2905, .T. ) ;
#1493 = DIRECTION ( 'NONE',  ( 0.000000000000000000, 0.000000000000000000, -1.000000000000000000 ) ) ;
#1494 = AXIS2_PLACEMENT_3D ( 'NONE', #2041, #798, #2347 ) ;
#1495 = ORIENTED_EDGE ( 'NONE', *, *, #1773, .F. ) ;
#1496 = CARTESIAN_POINT ( 'NONE',  ( 68.70224323456262994, 26.96227739300081794, 3.109877114966026035 ) ) ;
#1497 = CARTESIAN_POINT ( 'NONE',  ( 5.510025125786755851, 14.99999999999999822, 4.000000000000000000 ) ) ;
#1498 = CARTESIAN_POINT ( 'NONE',  ( 4.670967982195668000, 18.51664026264969820, 18.52783336415129511 ) ) ;
#1499 = CARTESIAN_POINT ( 'NONE',  ( 10.52379853018300793, 24.15547532934279218, 13.93033364781391370 ) ) ;
#1500 = FACE_OUTER_BOUND ( 'NONE', #2164, .T. ) ;
#1501 = CARTESIAN_POINT ( 'NONE',  ( 72.44655840054815599, 13.02325008363789571, 5.390283271330813086 ) ) ;
#1502 = CARTESIAN_POINT ( 'NONE',  ( 66.62440414682671985, 26.42106993478557087, 16.89671363642811741 ) ) ;
#1503 = DIRECTION ( 'NONE',  ( 1.445602896647339410E-16, 1.000000000000000000, 0.000000000000000000 ) ) ;
#1504 = CIRCLE ( 'NONE', #2027, 2.000000000000000000 ) ;
#1505 = VERTEX_POINT ( 'NONE', #9 ) ;
#1506 = CARTESIAN_POINT ( 'NONE',  ( 68.85256230295601654, 25.20447199086463641, 13.63810980559915542 ) ) ;
#1507 = CARTESIAN_POINT ( 'NONE',  ( 67.51125552732887058, 27.74423997224861438, 14.73285539955703349 ) ) ;
#1508 = ORIENTED_EDGE ( 'NONE', *, *, #1291, .F. ) ;
#1509 = VERTEX_POINT ( 'NONE', #63 ) ;
#1510 = CARTESIAN_POINT ( 'NONE',  ( 9.999999999999996447, 28.25028571273081823, 11.99999999999999822 ) ) ;
#1511 = CARTESIAN_POINT ( 'NONE',  ( 15.03162714807607436, 33.25028571273081468, 12.99999999999999822 ) ) ;
#1512 = CARTESIAN_POINT ( 'NONE',  ( 71.50601507547206381, 15.39846025490994386, 11.99999999999999822 ) ) ;
#1513 = DIRECTION ( 'NONE',  ( -1.000000000000000000, 0.000000000000000000, 0.000000000000000000 ) ) ;
#1514 = VERTEX_POINT ( 'NONE', #3432 ) ;
#1515 = ADVANCED_FACE ( 'NONE', ( #1236 ), #80, .T. ) ;
#1516 = CARTESIAN_POINT ( 'NONE',  ( 67.10227061569781881, 27.99785848943933786, 5.251809490185454621 ) ) ;
#1517 = FACE_OUTER_BOUND ( 'NONE', #200, .T. ) ;
#1518 = CARTESIAN_POINT ( 'NONE',  ( 10.94931824524575781, 26.68001398969747484, 15.15841979781702875 ) ) ;
#1519 = CIRCLE ( 'NONE', #807, 3.000000000000002665 ) ;
#1520 = CARTESIAN_POINT ( 'NONE',  ( 11.03427302871503635, 25.01838376063481206, 13.71198070399932689 ) ) ;
#1521 = PLANE ( 'NONE',  #2898 ) ;
#1522 = CARTESIAN_POINT ( 'NONE',  ( 72.48074147277299062, 14.95735945067491102, 4.000000000000000000 ) ) ;
#1523 = ORIENTED_EDGE ( 'NONE', *, *, #1559, .F. ) ;
#1524 = LINE ( 'NONE', #1817, #3513 ) ;
#1525 = ADVANCED_FACE ( 'NONE', ( #2179 ), #2202, .F. ) ;
#1526 = VERTEX_POINT ( 'NONE', #1414 ) ;
#1527 = CARTESIAN_POINT ( 'NONE',  ( 69.41280169946786316, 24.26442052899361101, 13.91185806113584533 ) ) ;
#1528 = CARTESIAN_POINT ( 'NONE',  ( 68.90000000000000568, 15.13818239574915658, 9.000000000000003553 ) ) ;
#1529 = CARTESIAN_POINT ( 'NONE',  ( 13.99999999999999645, 28.25028571273081823, 11.99999999999999822 ) ) ;
#1530 = DIRECTION ( 'NONE',  ( 0.000000000000000000, 0.000000000000000000, -1.000000000000000000 ) ) ;
#1531 = AXIS2_PLACEMENT_3D ( 'NONE', #2452, #3137, #589 ) ;
#1532 = CARTESIAN_POINT ( 'NONE',  ( 70.35479460590832446, 24.91299108894885350, 3.339272314333524783 ) ) ;
#1533 = CARTESIAN_POINT ( 'NONE',  ( 6.034063639806037216, 14.99999999999999822, 4.000000000000000000 ) ) ;
#1534 = CARTESIAN_POINT ( 'NONE',  ( 5.828518365246093680, 22.28342854687199903, 16.15614439741855080 ) ) ;
#1535 = ADVANCED_FACE ( 'NONE', ( #2354 ), #732, .T. ) ;
#1536 = CARTESIAN_POINT ( 'NONE',  ( 13.80240003247573455, 28.25028571273082889, 4.544386668995080925 ) ) ;
#1537 = CARTESIAN_POINT ( 'NONE',  ( 6.032617568345816750, 14.98428464689887463, 4.000000000000000000 ) ) ;
#1538 = CARTESIAN_POINT ( 'NONE',  ( 71.91332158127573848, 13.11794171886768545, 5.446008377786697885 ) ) ;
#1539 = CARTESIAN_POINT ( 'NONE',  ( 8.918808186464646681, 24.10969489477298922, 14.53067180533454383 ) ) ;
#1540 = CIRCLE ( 'NONE', #1597, 2.000000000000000000 ) ;
#1541 = EDGE_CURVE ( 'NONE', #2602, #1742, #3890, .T. ) ;
#1542 = ADVANCED_FACE ( 'NONE', ( #1957 ), #3543, .F. ) ;
#1543 = ORIENTED_EDGE ( 'NONE', *, *, #3345, .T. ) ;
#1544 = CARTESIAN_POINT ( 'NONE',  ( 71.30930716327189600, 24.76214375904499576, 15.47640122440169819 ) ) ;
#1545 = CARTESIAN_POINT ( 'NONE',  ( 6.725216752660819530, 21.51509279455313361, 3.903975775359722178 ) ) ;
#1546 = EDGE_LOOP ( 'NONE', ( #2884, #2388 ) ) ;
#1547 = CARTESIAN_POINT ( 'NONE',  ( 65.98498586113905162, 24.22644280434432318, 0.07198142455045630772 ) ) ;
#1548 = CARTESIAN_POINT ( 'NONE',  ( 9.000000000000021316, 4.000000000000002665, 18.00000000000000000 ) ) ;
#1549 = CARTESIAN_POINT ( 'NONE',  ( 69.88039013066696725, 25.55682265929528540, 14.67485567748268416 ) ) ;
#1550 = ORIENTED_EDGE ( 'NONE', *, *, #871, .T. ) ;
#1551 = CARTESIAN_POINT ( 'NONE',  ( 67.91610167545164245, 27.01565257746100102, 5.461939766255646589 ) ) ;
#1552 = CARTESIAN_POINT ( 'NONE',  ( 6.999999999999995559, 12.99999999999999822, 12.56510869399517816 ) ) ;
#1553 = CARTESIAN_POINT ( 'NONE',  ( 12.18090328108803000, 27.25752367347261540, 12.56310680582286743 ) ) ;
#1554 = CIRCLE ( 'NONE', #2276, 1.999999999999999556 ) ;
#1555 = CARTESIAN_POINT ( 'NONE',  ( 65.70057641161338324, 23.25028571273082179, 18.00000000000000000 ) ) ;
#1556 = FACE_OUTER_BOUND ( 'NONE', #137, .T. ) ;
#1557 = CARTESIAN_POINT ( 'NONE',  ( 10.88633121831394135, 14.85293500799594746, 7.769348977035019033 ) ) ;
#1558 = CARTESIAN_POINT ( 'NONE',  ( 9.599937567150188755, 24.91329173103105532, 14.64516969827918125 ) ) ;
#1559 = EDGE_CURVE ( 'NONE', #3888, #1107, #3865, .T. ) ;
#1560 = ORIENTED_EDGE ( 'NONE', *, *, #2442, .T. ) ;
#1561 = CARTESIAN_POINT ( 'NONE',  ( 68.90515018869687935, 26.59262389718299247, 14.31613732518844095 ) ) ;
#1562 = CIRCLE ( 'NONE', #976, 1.999999999999999334 ) ;
#1563 = CARTESIAN_POINT ( 'NONE',  ( 1.317231709931345529, 13.92075516474084118, 13.68856662427262449 ) ) ;
#1564 = CARTESIAN_POINT ( 'NONE',  ( 10.50020631308199448, 14.42361816448146783, 11.01028706239024224 ) ) ;
#1565 = DIRECTION ( 'NONE',  ( 0.000000000000000000, 1.000000000000000000, 0.000000000000000000 ) ) ;
#1566 = CARTESIAN_POINT ( 'NONE',  ( 69.18045684132397355, 26.42859619741504318, 14.70540149937538033 ) ) ;
#1567 = EDGE_CURVE ( 'NONE', #3888, #1028, #3241, .T. ) ;
#1568 = CARTESIAN_POINT ( 'NONE',  ( 69.21477268113494574, 26.33123960023651833, 3.494305264148978463 ) ) ;
#1569 = CARTESIAN_POINT ( 'NONE',  ( 11.87111052392508270, 26.25028571273081823, 5.246779898075295989 ) ) ;
#1570 = CARTESIAN_POINT ( 'NONE',  ( 13.74222104785017073, 28.25028571273081823, 4.155932993584315227 ) ) ;
#1571 = CARTESIAN_POINT ( 'NONE',  ( 9.479666136829978385, 25.18719305185878099, 15.01561492095360961 ) ) ;
#1572 = CARTESIAN_POINT ( 'NONE',  ( 13.87298334620741613, 28.25028571273081823, 5.000000000000004441 ) ) ;
#1573 = MANIFOLD_SOLID_BREP ( 'Raccordo10', #229 ) ;
#1574 = DIRECTION ( 'NONE',  ( 1.000000000000000000, 0.000000000000000000, 0.000000000000000000 ) ) ;
#1575 = CARTESIAN_POINT ( 'NONE',  ( 14.29942358838663097, 23.25028571273081823, 18.00000000000000000 ) ) ;
#1576 = CARTESIAN_POINT ( 'NONE',  ( 9.530583235183740953, 24.82925417095577103, 14.63786858734678020 ) ) ;
#1577 = AXIS2_PLACEMENT_3D ( 'NONE', #2782, #1237, #2724 ) ;
#1578 = VECTOR ( 'NONE', #1450, 1000.000000000000000 ) ;
#1580 = ORIENTED_EDGE ( 'NONE', *, *, #1690, .T. ) ;
#1579 = CARTESIAN_POINT ( 'NONE',  ( 11.29775676543738072, 26.96227739300081439, 3.109877114966025591 ) ) ;
#1581 = CARTESIAN_POINT ( 'NONE',  ( 70.58308712247185213, 25.37638667092150868, 15.48346675302578035 ) ) ;
#1582 = EDGE_CURVE ( 'NONE', #1919, #1785, #46, .T. ) ;
#1583 = LINE ( 'NONE', #3774, #1140 ) ;
#1584 = CARTESIAN_POINT ( 'NONE',  ( 80.00000000000000000, 5.077761108542595103, 9.000000000000000000 ) ) ;
#1585 = CARTESIAN_POINT ( 'NONE',  ( 71.14676054942863459, 24.03342966234652778, 14.51701279017229851 ) ) ;
#1586 = ORIENTED_EDGE ( 'NONE', *, *, #284, .F. ) ;
#1587 = CARTESIAN_POINT ( 'NONE',  ( 68.62417937117108124, 26.02311707465200286, 4.515464868014572808 ) ) ;
#1588 = CARTESIAN_POINT ( 'NONE',  ( 73.30590391347647028, 12.99999999736035505, 12.52220621842216097 ) ) ;
#1589 = CARTESIAN_POINT ( 'NONE',  ( 13.26124279783916116, 28.07661441091691046, 3.516816430979700758 ) ) ;
#1590 = CARTESIAN_POINT ( 'NONE',  ( 5.252432391314282079, 21.35065717616022596, 14.62680964558367336 ) ) ;
#1591 = CARTESIAN_POINT ( 'NONE',  ( 13.26044213006821515, 27.74965624756314142, 2.769959384951753201 ) ) ;
#1592 = AXIS2_PLACEMENT_3D ( 'NONE', #606, #3757, #338 ) ;
#1593 = ADVANCED_FACE ( 'NONE', ( #1629 ), #183, .F. ) ;
#1594 = CYLINDRICAL_SURFACE ( 'NONE', #2807, 2.000000000000001776 ) ;
#1595 = CARTESIAN_POINT ( 'NONE',  ( 9.942764970180839157, 13.95554292119605044, 6.351719888978112571 ) ) ;
#1596 = CARTESIAN_POINT ( 'NONE',  ( 15.03162714807607436, 33.25028571273081468, 5.000000000000004441 ) ) ;
#1597 = AXIS2_PLACEMENT_3D ( 'NONE', #2491, #3727, #1612 ) ;
#1599 = EDGE_LOOP ( 'NONE', ( #1419, #2592, #3643, #863, #2125, #1550, #220 ) ) ;
#1598 = CARTESIAN_POINT ( 'NONE',  ( 11.06719654716840040, 26.81391793323056305, 2.511242009635044070 ) ) ;
#1600 = CARTESIAN_POINT ( 'NONE',  ( 71.97743290988454135, 23.22603288690430645, 14.44777299721866726 ) ) ;
#1601 = ORIENTED_EDGE ( 'NONE', *, *, #503, .T. ) ;
#1602 = FACE_OUTER_BOUND ( 'NONE', #1146, .T. ) ;
#1603 = B_SPLINE_SURFACE_WITH_KNOTS ( 'NONE', 3, 3, ( 
 ( #239, #2404, #219, #1762, #2366, #3625, #3961, #3305, #1150, #2387, #542, #1741, #3904 ),
 ( #3942, #1446, #3606, #2645, #840, #3324, #3887, #2087, #1427, #3925, #1105, #1468, #862 ),
 ( #2710, #522, #1168, #2975, #2107, #3346, #1803, #2667, #199, #261, #1486, #1189, #3662 ),
 ( #819, #1822, #881, #2348, #2128, #3365, #584, #1406, #2062, #1507, #3383, #897, #3063 ),
 ( #2751, #2149, #602, #280, #3980, #1207, #3682, #2447, #14, #635, #1876, #2259, #1316 ),
 ( #3116, #2184, #52, #86, #936, #3476, #1240, #318, #952, #30, #708, #2554, #1931 ),
 ( #1619, #3174, #3101, #3420, #3791, #2476, #3716, #3754, #3773, #1300, #1009, #3153, #2532 ),
 ( #1261, #3437, #388, #1544, #1581, #2498, #351, #2822, #2201, #1915, #3494, #2786, #3735 ),
 ( #650, #68, #334, #1280, #2515, #3459, #971, #1561, #2863, #2804, #1894, #3133, #2221 ),
 ( #668, #369, #1600, #2841, #991, #2239, #688, #3814, #495, #3603, #2037, #2971, #1950 ),
 ( #3516, #2013, #2344, #2926, #176, #3578, #1972, #153, #1736, #2595, #3837, #196, #453 ),
 ( #2578, #2304, #751, #474, #432, #2282, #1712, #3882, #1688, #3536, #1644, #1053, #3194 ),
 ( #2886, #2947, #3257, #1421, #410, #1379, #3216, #2661, #1401, #112, #1337, #1030, #2640 ) ),
 .UNSPECIFIED., .F., .F., .F.,
 ( 4, 3, 3, 3, 4 ),
 ( 4, 3, 3, 3, 4 ),
 ( 0.000000000000000000, 0.2500000000000000000, 0.5000000000000000000, 0.7500000000000000000, 1.000000000000000000 ),
 ( -0.005679447986693135844, 0.000000000000000000, 0.003083938195075019983, 0.004625907292612529975, 0.006167876390150039967 ),
 .UNSPECIFIED. ) ;
#1604 = CARTESIAN_POINT ( 'NONE',  ( 79.13438149258243470, 13.18691303976885720, 12.85329981450042780 ) ) ;
#1605 = CARTESIAN_POINT ( 'NONE',  ( 70.48248879897958830, 24.81347101734841942, 14.63638827443110202 ) ) ;
#1606 = ORIENTED_EDGE ( 'NONE', *, *, #284, .T. ) ;
#1607 = EDGE_CURVE ( 'NONE', #3679, #1376, #3845, .T. ) ;
#1608 = CARTESIAN_POINT ( 'NONE',  ( 71.89312028640920005, 21.30508044112297128, 4.245271045851096048 ) ) ;
#1609 = CARTESIAN_POINT ( 'NONE',  ( 74.30944858643486839, 12.99999999999999822, 12.11974761140916002 ) ) ;
#1610 = CARTESIAN_POINT ( 'NONE',  ( 12.35301713140316870, 27.10439396543224078, 1.750722296329218386 ) ) ;
#1611 = CARTESIAN_POINT ( 'NONE',  ( 9.645205393976738151, 24.91299108894042647, 14.66072768566824536 ) ) ;
#1612 = DIRECTION ( 'NONE',  ( 0.000000000000000000, 0.000000000000000000, 1.000000000000000000 ) ) ;
#1613 = CARTESIAN_POINT ( 'NONE',  ( 74.30944858643606210, 12.99999999999999822, 5.880252388591739710 ) ) ;
#1614 = CARTESIAN_POINT ( 'NONE',  ( 11.09999999999999787, 15.13818239574916369, 8.836929507343285195 ) ) ;
#1615 = DIRECTION ( 'NONE',  ( 3.469446951953614189E-15, 0.000000000000000000, 1.000000000000000000 ) ) ;
#1617 = VERTEX_POINT ( 'NONE', #3521 ) ;
#1616 = CARTESIAN_POINT ( 'NONE',  ( 12.54675839123125058, 27.89970700476615662, 3.978067631357380396 ) ) ;
#1618 = AXIS2_PLACEMENT_3D ( 'NONE', #2951, #3582, #797 ) ;
#1619 = CARTESIAN_POINT ( 'NONE',  ( 75.60256848428056742, 21.04407127525664478, 16.23421657505810956 ) ) ;
#1620 =( BOUNDED_SURFACE ( )  B_SPLINE_SURFACE ( 3, 2, ( 
 ( #875, #2120, #1164 ),
 ( #2399, #3637, #2102 ),
 ( #1501, #855, #3993 ),
 ( #3357, #2180, #1522 ),
 ( #1538, #1835, #1479 ),
 ( #3095, #2745, #2765 ),
 ( #2460, #2439, #3674 ),
 ( #614, #3337, #314 ),
 ( #3036, #629, #1220 ),
 ( #3077, #554, #893 ),
 ( #2141, #254, #3377 ),
 ( #597, #3695, #912 ) ),
 .UNSPECIFIED., .F., .F., .F. ) 
 B_SPLINE_SURFACE_WITH_KNOTS ( ( 4, 2, 2, 2, 2, 4 ),
 ( 3, 3 ),
 ( 0.003636161856063417370, 0.004012547366160947038, 0.004200740121209712089, 0.004388932876258477139, 0.004765318386356007241, 0.005141703896453537342 ),
 ( 0.000000000000000000, 1.000000000000000000 ),
 .UNSPECIFIED. ) 
 GEOMETRIC_REPRESENTATION_ITEM ( )  RATIONAL_B_SPLINE_SURFACE ( (
 ( 1.000000000000000000, 0.8007978355982260377, 1.000000000000000000),
 ( 1.000000000000000000, 0.8067651436575797863, 1.000000000000000000),
 ( 1.000000000000000000, 0.8077396329834234390, 1.000000000000000000),
 ( 1.000000000000000000, 0.8021004820205294150, 1.000000000000000000),
 ( 1.000000000000000000, 0.7990696097385270313, 1.000000000000000000),
 ( 1.000000000000000000, 0.7914968934165058645, 1.000000000000000000),
 ( 1.000000000000000000, 0.7869507321786186615, 1.000000000000000000),
 ( 1.000000000000000000, 0.7718463833750218717, 1.000000000000000000),
 ( 1.000000000000000000, 0.7598813015970096174, 1.000000000000000000),
 ( 1.000000000000000000, 0.7344407968898598593, 1.000000000000000000),
 ( 1.000000000000000000, 0.7209095720131533103, 1.000000000000000000),
 ( 1.000000000000000000, 0.7071067811866790231, 1.000000000000000000) ) ) 
 REPRESENTATION_ITEM ( '' )  SURFACE ( )  );
#1621 = VECTOR ( 'NONE', #3549, 1000.000000000000000 ) ;
#1622 = ORIENTED_EDGE ( 'NONE', *, *, #3921, .F. ) ;
#1623 = LINE ( 'NONE', #2556, #3720 ) ;
#1624 = FACE_OUTER_BOUND ( 'NONE', #2732, .T. ) ;
#1625 = CARTESIAN_POINT ( 'NONE',  ( 13.87298334620741436, 28.25028571273081823, 12.99999999999999822 ) ) ;
#1626 = ORIENTED_EDGE ( 'NONE', *, *, #1877, .F. ) ;
#1627 = B_SPLINE_CURVE_WITH_KNOTS ( 'NONE', 3,
 ( #2482, #3722, #940, #638 ),
 .UNSPECIFIED., .F., .F.,
 ( 4, 4 ),
 ( 0.000000000000000000, 1.000000000000000000 ),
 .UNSPECIFIED. ) ;
#1628 = ORIENTED_EDGE ( 'NONE', *, *, #3788, .T. ) ;
#1629 = FACE_OUTER_BOUND ( 'NONE', #2976, .T. ) ;
#1630 = CARTESIAN_POINT ( 'NONE',  ( 68.48252845944359990, 27.14209566274544017, 3.023827408920783277 ) ) ;
#1631 = FACE_OUTER_BOUND ( 'NONE', #1202, .T. ) ;
#1632 = CARTESIAN_POINT ( 'NONE',  ( 8.022567133197373579, 23.22603290779029805, 14.44777298480322081 ) ) ;
#1633 = CARTESIAN_POINT ( 'NONE',  ( 6.053860143466483379, 16.28415879620454731, 0.4876132124833258974 ) ) ;
#1634 = EDGE_CURVE ( 'NONE', #2321, #1695, #1296, .T. ) ;
#1635 = CARTESIAN_POINT ( 'NONE',  ( 8.813003000072878734, 16.50322187173258826, 18.00000000000000355 ) ) ;
#1636 = CARTESIAN_POINT ( 'NONE',  ( 73.96738243165474103, 14.98428464689910200, 4.000000000000000000 ) ) ;
#1637 = DIRECTION ( 'NONE',  ( -8.673617379884035472E-15, 0.000000000000000000, 1.000000000000000000 ) ) ;
#1638 = CARTESIAN_POINT ( 'NONE',  ( 69.56255685182510717, 24.00632298842429790, 4.048009327008863067 ) ) ;
#1639 = CARTESIAN_POINT ( 'NONE',  ( 1.457718924184311593, 14.39421533160016864, 13.91074830839692389 ) ) ;
#1641 = ORIENTED_EDGE ( 'NONE', *, *, #773, .F. ) ;
#1640 = CARTESIAN_POINT ( 'NONE',  ( 11.62517997175432072, 27.21607306058436038, 3.450133744330542651 ) ) ;
#1642 = AXIS2_PLACEMENT_3D ( 'NONE', #705, #2494, #1926 ) ;
#1643 = CARTESIAN_POINT ( 'NONE',  ( 11.93649167310370451, 26.51208510052996914, 5.500000000000002665 ) ) ;
#1644 = CARTESIAN_POINT ( 'NONE',  ( 68.27934772529934548, 26.39816947583528517, 13.05826098666209489 ) ) ;
#1645 = ADVANCED_FACE ( 'NONE', ( #1978 ), #3828, .T. ) ;
#1646 = CIRCLE ( 'NONE', #2177, 3.600000000000001421 ) ;
#1647 = EDGE_CURVE ( 'NONE', #2342, #1996, #566, .T. ) ;
#1648 = ORIENTED_EDGE ( 'NONE', *, *, #1297, .F. ) ;
#1649 = AXIS2_PLACEMENT_3D ( 'NONE', #2864, #731, #89 ) ;
#1650 = CARTESIAN_POINT ( 'NONE',  ( 64.96837285192391676, 33.25028571273082179, 12.99999999999999822 ) ) ;
#1651 = CARTESIAN_POINT ( 'NONE',  ( 78.50008280764583901, 14.65756067689700792, 13.97495415942695196 ) ) ;
#1652 = CARTESIAN_POINT ( 'NONE',  ( 68.48252845944361411, 27.14209566274543661, 14.97617259107921051 ) ) ;
#1653 = VERTEX_POINT ( 'NONE', #2109 ) ;
#1654 = CARTESIAN_POINT ( 'NONE',  ( 11.50917639361219891, 27.15370015299517092, 14.94403475594415021 ) ) ;
#1655 = CARTESIAN_POINT ( 'NONE',  ( 40.00000000000000000, 2.000000000000002665, 18.00000000000000000 ) ) ;
#1656 = CARTESIAN_POINT ( 'NONE',  ( 11.13387891142579811, 25.18233158443702635, 13.64751892681809231 ) ) ;
#1657 = CARTESIAN_POINT ( 'NONE',  ( 70.00000000000000000, 26.25028571273082534, 11.99999999999999822 ) ) ;
#1658 = CARTESIAN_POINT ( 'NONE',  ( 8.245321522856851715, 16.46548231073926516, 17.97029255580315521 ) ) ;
#1659 = ORIENTED_EDGE ( 'NONE', *, *, #990, .F. ) ;
#1660 = CARTESIAN_POINT ( 'NONE',  ( 70.51002512578675407, 13.66410042484991294, 11.99999999999999289 ) ) ;
#1661 = CARTESIAN_POINT ( 'NONE',  ( 12.95726307908468300, 27.85688194722773403, 3.055965244055852459 ) ) ;
#1662 = CARTESIAN_POINT ( 'NONE',  ( 68.87573126863792083, 25.16660645321844214, 4.345905590615800840 ) ) ;
#1663 = CARTESIAN_POINT ( 'NONE',  ( 10.71132043658914057, 26.29667155541774903, 3.304187214213822443 ) ) ;
#1664 = CIRCLE ( 'NONE', #887, 1.999999999999999778 ) ;
#1666 = EDGE_LOOP ( 'NONE', ( #2418, #780, #3023, #2010 ) ) ;
#1665 = CARTESIAN_POINT ( 'NONE',  ( 11.47981621940137487, 27.05322565627309572, 3.698132038749207595 ) ) ;
#1667 = CARTESIAN_POINT ( 'NONE',  ( 11.61661658807398467, 25.92682684854283792, 4.822481079912505741 ) ) ;
#1668 = CARTESIAN_POINT ( 'NONE',  ( 68.68069296707669480, 26.97906253695605372, 3.156050226970620098 ) ) ;
#1669 = CARTESIAN_POINT ( 'NONE',  ( 7.262573223548188572, 13.44409569249021175, 4.000000000000000000 ) ) ;
#1670 = CARTESIAN_POINT ( 'NONE',  ( 0.000000000000000000, 0.000000000000000000, 18.00000000000000000 ) ) ;
#1671 = DIRECTION ( 'NONE',  ( 0.000000000000000000, 0.000000000000000000, -1.000000000000000000 ) ) ;
#1672 = ORIENTED_EDGE ( 'NONE', *, *, #583, .F. ) ;
#1673 = ORIENTED_EDGE ( 'NONE', *, *, #1582, .T. ) ;
#1674 = CARTESIAN_POINT ( 'NONE',  ( 11.62413249601684839, 26.99288239069417727, 15.39375829727976885 ) ) ;
#1675 = LINE ( 'NONE', #1921, #1451 ) ;
#1676 = CARTESIAN_POINT ( 'NONE',  ( 11.87111052392508270, 26.25028571273081823, 12.75322010192470401 ) ) ;
#1677 = CARTESIAN_POINT ( 'NONE',  ( 8.622221609100476414, 16.49072036717233658, 9.035018104045872851E-18 ) ) ;
#1678 = CARTESIAN_POINT ( 'NONE',  ( 6.054025815217910278, 16.28417675857347646, 17.51244457715634795 ) ) ;
#1679 = B_SPLINE_SURFACE_WITH_KNOTS ( 'NONE', 3, 3, ( 
 ( #1922, #3164, #99, #3123, #1883, #343, #2174, #41, #924, #1868, #2487, #1570, #2230 ),
 ( #378, #1307, #1270, #1324, #2211, #3413, #3725, #1610, #3781, #2506, #1589, #999, #325 ),
 ( #3744, #961, #3448, #659, #1906, #3144, #360, #2268, #2564, #3503, #1019, #717, #3802 ),
 ( #3771, #2883, #1027, #3514, #969, #1314, #707, #2530, #66, #2861, #3151, #1007, #2513 ),
 ( #3456, #2278, #84, #1298, #128, #2237, #666, #1913, #950, #3474, #1616, #2199, #686 ),
 ( #2257, #3492, #1946, #2904, #367, #2219, #1598, #3435, #2839, #2496, #648, #349, #988 ),
 ( #3191, #407, #108, #1929, #1968, #3172, #429, #1579, #1640, #1334, #3752, #386, #2575 ),
 ( #50, #3733, #2551, #3789, #3811, #726, #2820, #3213, #1665, #1892, #3131, #1278, #2925 ),
 ( #1687, #1336, #1735, #3215, #2280, #3836, #130, #2036, #3859, #2617, #750, #1711, #1052 ),
 ( #1420, #3535, #3235, #771, #2639, #152, #1074, #2323, #3515, #2012, #2343, #1378, #175 ),
 ( #1971, #3555, #2970, #2594, #2303, #195, #1357, #2660, #3256, #473, #3900, #2946, #1119 ),
 ( #2359, #1400, #3602, #3881, #3278, #1989, #452, #1948, #409, #3193, #728, #1098, #1643 ),
 ( #431, #3577, #794, #494, #2885, #110, #2577, #3813, #1029, #1667, #2906, #1569, #1754 ) ),
 .UNSPECIFIED., .F., .F., .F.,
 ( 4, 3, 3, 3, 4 ),
 ( 4, 3, 3, 3, 4 ),
 ( 0.000000000000000000, 0.2500000000000000000, 0.5000000000000000000, 0.7500000000000000000, 1.000000000000000000 ),
 ( -0.005679447984863250642, 0.000000000000000000, 0.003083938195075079398, 0.004625907292612619313, 0.006167876390150158795 ),
 .UNSPECIFIED. ) ;
#1680 = CARTESIAN_POINT ( 'NONE',  ( 71.83349186268250719, 21.64934625989423367, -0.1635140305673917493 ) ) ;
#1681 = LINE ( 'NONE', #2052, #91 ) ;
#1682 = CARTESIAN_POINT ( 'NONE',  ( 64.96837285192391676, 33.25028571273082179, 0.000000000000000000 ) ) ;
#1683 = CARTESIAN_POINT ( 'NONE',  ( 11.33045053485071563, 27.00531308651900986, 3.168833753736925107 ) ) ;
#1684 = B_SPLINE_CURVE_WITH_KNOTS ( 'NONE', 3,
 ( #2444, #1545, #2787, #2591, #2573, #3898, #1116, #3532, #3512, #747, #3253, #3572, #790, #491, #1986, #3599, #2614, #3832, #2033, #1049, #2657, #812, #724, #3232, #3854, #1375, #1071, #448, #2943, #2357, #1752, #2298, #1732, #1026, #1663, #3297, #3878, #2320, #469, #3552, #1967, #2054, #515, #1683, #172 ),
 .UNSPECIFIED., .F., .F.,
 ( 4, 2, 1, 1, 1, 1, 1, 1, 1, 2, 2, 2, 1, 1, 1, 2, 2, 1, 1, 1, 1, 1, 2, 2, 1, 1, 1, 1, 1, 1, 2, 2, 4 ),
 ( 0.000000000000000000, 0.2499999999999372169, 0.3749999999999054090, 0.4374999999998891442, 0.4687499999998809841, 0.4843749999998769873, 0.4921874999998749334, 0.4960937499998742672, 0.4980468749998744893, 0.4990234374998745448, 0.4999999999998746558, 0.5624999999998797628, 0.5937499999998822053, 0.6093749999998828715, 0.6171874999998832045, 0.6210937499998830935, 0.6249999999998829825, 0.6874999999998783196, 0.7187499999998754330, 0.7343749999998745448, 0.7421874999998738787, 0.7460937499998733236, 0.7480468749998731015, 0.7499999999998727684, 0.8124999999998744338, 0.8437499999998754330, 0.8593749999998759881, 0.8671874999998762101, 0.8710937499998773204, 0.8730468749998777644, 0.8740234374998794298, 0.8749999999998810951, 1.000000000000000000 ),
 .UNSPECIFIED. ) ;
#1686 = ORIENTED_EDGE ( 'NONE', *, *, #632, .T. ) ;
#1685 = ORIENTED_EDGE ( 'NONE', *, *, #3140, .T. ) ;
#1687 = CARTESIAN_POINT ( 'NONE',  ( 5.252432409247357548, 21.35065720568655223, 3.373190324686051955 ) ) ;
#1688 = CARTESIAN_POINT ( 'NONE',  ( 68.62417937117110966, 26.02311707465196733, 13.48453513198545650 ) ) ;
#1689 = CIRCLE ( 'NONE', #3441, 2.000000000000000000 ) ;
#1690 = EDGE_CURVE ( 'NONE', #3534, #1738, #3732, .T. ) ;
#1691 = VERTEX_POINT ( 'NONE', #1470 ) ;
#1692 = CARTESIAN_POINT ( 'NONE',  ( 9.489974874213240597, 13.66410042484990761, 5.999999999999998224 ) ) ;
#1693 = DIRECTION ( 'NONE',  ( -1.000000000000000000, 0.000000000000000000, 0.000000000000000000 ) ) ;
#1694 = CARTESIAN_POINT ( 'NONE',  ( 78.48421006442578118, 14.92679455153061951, 4.001340208461081183 ) ) ;
#1695 = VERTEX_POINT ( 'NONE', #3045 ) ;
#1696 = COLOUR_RGB ( '',1.000000000000000000, 1.000000000000000000, 1.000000000000000000 ) ;
#1697 = CARTESIAN_POINT ( 'NONE',  ( 11.72461728522751301, 27.29376758203486020, 15.13096711259947291 ) ) ;
#1698 = CARTESIAN_POINT ( 'NONE',  ( 78.42625899264530176, 14.99999999999999822, 4.000000000000000000 ) ) ;
#1699 = CARTESIAN_POINT ( 'NONE',  ( 11.90116045170288928, 26.78783546789340164, 12.85638207875329542 ) ) ;
#1700 = CARTESIAN_POINT ( 'NONE',  ( 5.510025125786755851, 14.99999999999999822, 13.99999999999999822 ) ) ;
#1701 = AXIS2_PLACEMENT_3D ( 'NONE', #3585, #499, #2730 ) ;
#1702 = CARTESIAN_POINT ( 'NONE',  ( 71.87487614424368587, 13.12327773615133708, 12.55199276203127035 ) ) ;
#1703 = EDGE_CURVE ( 'NONE', #1335, #2227, #680, .T. ) ;
#1704 = VERTEX_POINT ( 'NONE', #3927 ) ;
#1705 = CARTESIAN_POINT ( 'NONE',  ( 70.75840283900683403, 13.52745477865556900, 12.15530848939709152 ) ) ;
#1706 = DIRECTION ( 'NONE',  ( 1.000000000000000000, 0.000000000000000000, 0.000000000000000000 ) ) ;
#1707 = CARTESIAN_POINT ( 'NONE',  ( 69.42618953549416005, 24.24147924192511994, 4.084080230283960944 ) ) ;
#1708 = CARTESIAN_POINT ( 'NONE',  ( 72.50000000000001421, 8.999999999999989342, 9.000000000000000000 ) ) ;
#1710 = ORIENTED_EDGE ( 'NONE', *, *, #455, .T. ) ;
#1709 = ORIENTED_EDGE ( 'NONE', *, *, #3040, .T. ) ;
#1711 = CARTESIAN_POINT ( 'NONE',  ( 12.07900718191889133, 27.28246049859336964, 4.988975467232599215 ) ) ;
#1712 = CARTESIAN_POINT ( 'NONE',  ( 69.03887442160548460, 25.49373037133130993, 13.76641368305678270 ) ) ;
#1713 = ORIENTED_EDGE ( 'NONE', *, *, #2791, .T. ) ;
#1714 = CARTESIAN_POINT ( 'NONE',  ( 71.00000000000001421, 16.51547539309069990, 0.000000000000000000 ) ) ;
#1715 = EDGE_CURVE ( 'NONE', #2063, #882, #3588, .T. ) ;
#1716 = AXIS2_PLACEMENT_3D ( 'NONE', #2718, #610, #250 ) ;
#1717 = CARTESIAN_POINT ( 'NONE',  ( 1.535166303192235349, 14.95112538744650799, 4.000449036405446357 ) ) ;
#1718 = CYLINDRICAL_SURFACE ( 'NONE', #1186, 2.000000000000000000 ) ;
#1719 = ORIENTED_EDGE ( 'NONE', *, *, #2492, .T. ) ;
#1720 = VERTEX_POINT ( 'NONE', #1824 ) ;
#1721 = ORIENTED_EDGE ( 'NONE', *, *, #3741, .F. ) ;
#1722 = CARTESIAN_POINT ( 'NONE',  ( 70.71554361775265818, 22.01092810705333136, 4.000000000000000000 ) ) ;
#1723 = DIRECTION ( 'NONE',  ( -0.000000000000000000, -0.000000000000000000, -1.000000000000000000 ) ) ;
#1724 = EDGE_CURVE ( 'NONE', #1742, #2794, #2124, .T. ) ;
#1725 = DIRECTION ( 'NONE',  ( 1.000000000000000000, 1.445602896647339410E-16, -0.000000000000000000 ) ) ;
#1726 = CARTESIAN_POINT ( 'NONE',  ( 7.497853978335714764, 16.41272854902447875, 17.88170897208615884 ) ) ;
#1727 = ORIENTED_EDGE ( 'NONE', *, *, #1185, .F. ) ;
#1728 = CARTESIAN_POINT ( 'NONE',  ( 68.00637271618516877, 26.66660144094638696, 1.340138230161142641 ) ) ;
#1729 = CARTESIAN_POINT ( 'NONE',  ( 12.83616834401571261, 26.26361804613409490, 0.9767638442247063013 ) ) ;
#1730 = CARTESIAN_POINT ( 'NONE',  ( 69.07317186950055543, 24.83959345221968817, 4.226971489939675308 ) ) ;
#1731 = EDGE_CURVE ( 'NONE', #2678, #1118, #2606, .T. ) ;
#1732 = CARTESIAN_POINT ( 'NONE',  ( 10.34110177090074778, 25.83533823251676154, 3.319984208866293418 ) ) ;
#1734 = EDGE_LOOP ( 'NONE', ( #3753, #3263 ) ) ;
#1733 = ORIENTED_EDGE ( 'NONE', *, *, #455, .F. ) ;
#1735 = CARTESIAN_POINT ( 'NONE',  ( 7.638678085721815947, 23.51635649269190864, 3.153712319913061446 ) ) ;
#1736 = CARTESIAN_POINT ( 'NONE',  ( 68.66329031589812359, 26.31473617301671908, 13.65322512488625506 ) ) ;
#1737 = CIRCLE ( 'NONE', #316, 2.000000000000000000 ) ;
#1738 = VERTEX_POINT ( 'NONE', #802 ) ;
#1739 = CARTESIAN_POINT ( 'NONE',  ( 9.241597160993753945, 13.52745477865585677, 5.844691510602984863 ) ) ;
#1740 = CARTESIAN_POINT ( 'NONE',  ( 1.515789935574252345, 14.92679455153065504, 4.001340208461037662 ) ) ;
#1741 = CARTESIAN_POINT ( 'NONE',  ( 66.25777895214987723, 28.25028571273078981, 13.84406700641585886 ) ) ;
#1742 = VERTEX_POINT ( 'NONE', #2369 ) ;
#1743 = EDGE_LOOP ( 'NONE', ( #151, #1673, #1399, #539, #2464, #535 ) ) ;
#1744 = DIRECTION ( 'NONE',  ( -0.000000000000000000, -1.000000000000000000, -0.000000000000000000 ) ) ;
#1745 = CARTESIAN_POINT ( 'NONE',  ( 74.48997487421326014, 14.99999999999999822, 13.99999999999999822 ) ) ;
#1746 = TOROIDAL_SURFACE ( 'NONE', #4000, 29.99999999999999645, 5.000000000000000000 ) ;
#1747 = CARTESIAN_POINT ( 'NONE',  ( 71.00000000000001421, 4.000000000000002665, 9.000000000000000000 ) ) ;
#1748 = EDGE_CURVE ( 'NONE', #3703, #800, #2948, .T. ) ;
#1749 = CARTESIAN_POINT ( 'NONE',  ( 67.43552497158333381, 27.88052904057220971, 4.693653506929475583 ) ) ;
#1750 = CARTESIAN_POINT ( 'NONE',  ( 11.77923356866511639, 26.77590384922174849, 2.184599805149424423 ) ) ;
#1751 = CARTESIAN_POINT ( 'NONE',  ( 5.185076039061672581, 17.65586033055336657, 18.49054209182932951 ) ) ;
#1752 = CARTESIAN_POINT ( 'NONE',  ( 10.16702132897667710, 25.61639161822491317, 3.323954722734720146 ) ) ;
#1753 = ORIENTED_EDGE ( 'NONE', *, *, #2837, .F. ) ;
#1754 = CARTESIAN_POINT ( 'NONE',  ( 11.93649167310370451, 26.25028571273081823, 5.500000000000002665 ) ) ;
#1755 = CARTESIAN_POINT ( 'NONE',  ( 69.81878708500464370, 25.63423818982227331, 3.323626429855262465 ) ) ;
#1756 = B_SPLINE_CURVE_WITH_KNOTS ( 'NONE', 3,
 ( #729, #3901, #1668, #2907, #1990, #131, #3279, #3860, #2618, #1358, #1075, #2324, #3236, #772, #2360, #3379, #2462, #895, #1837, #815, #1755, #3300, #1800, #3957, #519, #3038, #2080, #3639, #2994, #2104, #277, #212, #2726, #3940, #1184, #1441, #1166, #857, #3359, #3320, #1145, #2747, #3339, #2401 ),
 .UNSPECIFIED., .F., .F.,
 ( 4, 2, 2, 1, 1, 1, 1, 2, 2, 1, 1, 1, 1, 1, 2, 2, 1, 1, 1, 1, 2, 2, 2, 1, 1, 1, 1, 1, 2, 2, 4 ),
 ( 0.000000000000000000, 0.06249999999991796840, 0.09374999999987905508, 0.1093749999998600286, 0.1171874999998522709, 0.1210937499998483852, 0.1230468749998451655, 0.1240234374998448186, 0.1249999999998444855, 0.1874999999998331612, 0.2187499999998286093, 0.2343749999998263334, 0.2421874999998255285, 0.2460937499998248068, 0.2480468749998244182, 0.2499999999998240852, 0.3124999999998516187, 0.3437499999998638311, 0.3593749999998699374, 0.3671874999998724354, 0.3710937499998718248, 0.3749999999998711586, 0.4374999999998694378, 0.4687499999998669398, 0.4843749999998642752, 0.4921874999998642752, 0.4960937499998642197, 0.4980468749998650524, 0.4990234374998654965, 0.4999999999998658851, 1.000000000000000000 ),
 .UNSPECIFIED. ) ;
#1757 = VERTEX_POINT ( 'NONE', #3307 ) ;
#1758 = ORIENTED_EDGE ( 'NONE', *, *, #2733, .F. ) ;
#1759 = CARTESIAN_POINT ( 'NONE',  ( 8.935259708900845865, 13.38662937931616881, 5.694071732536633235 ) ) ;
#1760 = CIRCLE ( 'NONE', #1494, 2.000000000000000000 ) ;
#1761 = CARTESIAN_POINT ( 'NONE',  ( 74.64368357099129980, 16.19989428783460994, 17.23796327431919195 ) ) ;
#1762 = CARTESIAN_POINT ( 'NONE',  ( 70.00000000000000000, 23.25028571273082179, 18.00000000000000000 ) ) ;
#1763 = ORIENTED_EDGE ( 'NONE', *, *, #1567, .F. ) ;
#1764 = LINE ( 'NONE', #864, #366 ) ;
#1765 = DIRECTION ( 'NONE',  ( 0.000000000000000000, 0.000000000000000000, -1.000000000000000000 ) ) ;
#1766 = CARTESIAN_POINT ( 'NONE',  ( 0.000000000000000000, 0.000000000000000000, 0.000000000000000000 ) ) ;
#1767 = CARTESIAN_POINT ( 'NONE',  ( 12.32443516464620004, 27.47937915268064302, 5.399833421199093486 ) ) ;
#1768 = FACE_OUTER_BOUND ( 'NONE', #1666, .T. ) ;
#1769 = CARTESIAN_POINT ( 'NONE',  ( 68.25675584251739281, 27.22752958995856076, 4.071747823385616805 ) ) ;
#1770 = CARTESIAN_POINT ( 'NONE',  ( 78.48421006442575276, 14.92679455153064971, 13.99865979153896056 ) ) ;
#1771 = DIRECTION ( 'NONE',  ( -1.000000000000000000, 0.000000000000000000, 0.000000000000000000 ) ) ;
#1772 = AXIS2_PLACEMENT_3D ( 'NONE', #384, #1911, #1615 ) ;
#1773 = EDGE_CURVE ( 'NONE', #2034, #1977, #2045, .T. ) ;
#1774 = CARTESIAN_POINT ( 'NONE',  ( 68.94515368596351834, 15.07157360165426496, 8.354237553417579676 ) ) ;
#1775 = CYLINDRICAL_SURFACE ( 'NONE', #3103, 4.999999999999999112 ) ;
#1776 = ORIENTED_EDGE ( 'NONE', *, *, #3581, .T. ) ;
#1777 = CARTESIAN_POINT ( 'NONE',  ( 11.14743769704342746, 25.20447199086467194, 4.361890194400443121 ) ) ;
#1778 = CARTESIAN_POINT ( 'NONE',  ( 66.00000000000000000, 26.25028571273082534, 11.99999999999999822 ) ) ;
#1779 = CARTESIAN_POINT ( 'NONE',  ( 90.00000000000000000, 4.000000000000002665, 0.000000000000000000 ) ) ;
#1780 = EDGE_CURVE ( 'NONE', #1128, #2862, #1764, .T. ) ;
#1781 = CARTESIAN_POINT ( 'NONE',  ( 76.83230589663649823, 15.74755159854015751, 15.86422294628558127 ) ) ;
#1782 = EDGE_CURVE ( 'NONE', #57, #1691, #823, .T. ) ;
#1783 = CARTESIAN_POINT ( 'NONE',  ( 1.573741007354696686, 14.99999999999999645, 13.99999999999999822 ) ) ;
#1784 = EDGE_LOOP ( 'NONE', ( #2977, #2449, #258, #2426, #3557, #713 ) ) ;
#1785 = VERTEX_POINT ( 'NONE', #544 ) ;
#1786 = CARTESIAN_POINT ( 'NONE',  ( 7.500000000000000000, 12.99999999999999822, 9.000000000000000000 ) ) ;
#1787 = DIRECTION ( 'NONE',  ( -1.000000000000000000, -0.000000000000000000, -0.000000000000000000 ) ) ;
#1788 = AXIS2_PLACEMENT_3D ( 'NONE', #2267, #2210, #3824 ) ;
#1789 = CARTESIAN_POINT ( 'NONE',  ( 76.10000000000000853, 12.99999999999998934, 9.000000000000000000 ) ) ;
#1790 = CARTESIAN_POINT ( 'NONE',  ( 72.50000000000001421, 12.99999999999998934, 9.000000000000000000 ) ) ;
#1791 = ORIENTED_EDGE ( 'NONE', *, *, #2989, .F. ) ;
#1792 = CARTESIAN_POINT ( 'NONE',  ( 71.30930716314816209, 24.76214375915215626, 2.000000000000002220 ) ) ;
#1793 = CARTESIAN_POINT ( 'NONE',  ( 68.48252845944361411, 27.14209566274543661, 14.97617259107921051 ) ) ;
#1794 = CARTESIAN_POINT ( 'NONE',  ( 13.87298334620741436, 28.25028571273081823, 12.99999999999999822 ) ) ;
#1795 =( BOUNDED_CURVE ( )  B_SPLINE_CURVE ( 3, ( #3743, #2871, #960, #98 ),
 .UNSPECIFIED., .F., .T. ) 
 B_SPLINE_CURVE_WITH_KNOTS ( ( 4, 4 ),
 ( 0.4063231421318553305, 1.570796326794896558 ),
 .UNSPECIFIED. ) 
 CURVE ( )  GEOMETRIC_REPRESENTATION_ITEM ( )  RATIONAL_B_SPLINE_CURVE ( ( 1.000000000000000000, 0.8901565684439708415, 0.8901565684439708415, 1.000000000000000000 ) ) 
 REPRESENTATION_ITEM ( '' )  );
#1796 = CARTESIAN_POINT ( 'NONE',  ( 66.63388925230685800, 28.19823106606746421, 12.86912605782035790 ) ) ;
#1797 = CARTESIAN_POINT ( 'NONE',  ( 5.690551413564594263, 12.99999999999999822, 5.880252388591401314 ) ) ;
#1798 = DIRECTION ( 'NONE',  ( -0.000000000000000000, -1.000000000000000000, -0.000000000000000000 ) ) ;
#1799 = CARTESIAN_POINT ( 'NONE',  ( 66.91283442471720377, 27.41102741217849115, 15.81540019485063198 ) ) ;
#1800 = CARTESIAN_POINT ( 'NONE',  ( 69.95654905583293726, 25.46098557444415533, 3.326794964202762106 ) ) ;
#1801 =( GEOMETRIC_REPRESENTATION_CONTEXT ( 3 ) GLOBAL_UNCERTAINTY_ASSIGNED_CONTEXT ( ( #3591 ) ) GLOBAL_UNIT_ASSIGNED_CONTEXT ( ( #1998, #1389, #697 ) ) REPRESENTATION_CONTEXT ( 'NONE', 'WORKASPACE' ) );
#1802 = CARTESIAN_POINT ( 'NONE',  ( 73.94613985653353438, 16.28415879620453666, 17.51238678751668232 ) ) ;
#1803 = CARTESIAN_POINT ( 'NONE',  ( 68.28005063942950414, 26.79269409308504635, 16.41199235629409969 ) ) ;
#1804 = ORIENTED_EDGE ( 'NONE', *, *, #2188, .T. ) ;
#1805 = CARTESIAN_POINT ( 'NONE',  ( 13.37559585317302435, 26.42106993478518007, 16.89671363642837321 ) ) ;
#1806 = CARTESIAN_POINT ( 'NONE',  ( 67.90671306239293870, 27.79345952145173015, 2.905679089516125302 ) ) ;
#1807 = CARTESIAN_POINT ( 'NONE',  ( 58.72627963894294112, 25.43771428454811812, 5.000000000000000000 ) ) ;
#1808 = CARTESIAN_POINT ( 'NONE',  ( 9.337757344672121818, 13.66420940583649646, 13.99999999999999822 ) ) ;
#1809 = TOROIDAL_SURFACE ( 'NONE', #2641, 3.000000000000000000, 2.000000000000000000 ) ;
#1810 = CARTESIAN_POINT ( 'NONE',  ( 67.67556483535379641, 27.47937915268065012, 5.399833421199093486 ) ) ;
#1811 = CARTESIAN_POINT ( 'NONE',  ( 90.00000000000000000, 4.000000000000002665, 18.00000000000000000 ) ) ;
#1812 = CARTESIAN_POINT ( 'NONE',  ( 11.48815031518922503, 26.82955364548293176, 16.11897451115309110 ) ) ;
#1813 = CARTESIAN_POINT ( 'NONE',  ( 69.10548513815716376, 14.86149497501302719, 7.762579171598110506 ) ) ;
#1814 = CARTESIAN_POINT ( 'NONE',  ( 64.15000609760069494, 25.22083907159515093, 5.000000000000000000 ) ) ;
#1815 = DIRECTION ( 'NONE',  ( -0.000000000000000000, 0.000000000000000000, 1.000000000000000000 ) ) ;
#1816 = CARTESIAN_POINT ( 'NONE',  ( 10.59223533346034785, 24.27304616487520050, 4.089691415112309159 ) ) ;
#1817 = CARTESIAN_POINT ( 'NONE',  ( 11.99999999999999645, 28.25028571273081823, 13.99999999999999822 ) ) ;
#1818 = ORIENTED_EDGE ( 'NONE', *, *, #2446, .T. ) ;
#1819 = MECHANICAL_DESIGN_GEOMETRIC_PRESENTATION_REPRESENTATION (  '', ( #3055 ), #1801 ) ;
#1820 = EDGE_CURVE ( 'NONE', #1107, #2227, #2368, .T. ) ;
#1821 = CARTESIAN_POINT ( 'NONE',  ( 1.227934141597105677, 13.71645554319425919, 13.53900626588856682 ) ) ;
#1822 = CARTESIAN_POINT ( 'NONE',  ( 74.04097696842747212, 20.96425777115403832, 17.91106194784273598 ) ) ;
#1823 = VERTEX_POINT ( 'NONE', #2723 ) ;
#1824 = CARTESIAN_POINT ( 'NONE',  ( 66.00000000000000000, 28.25028571273082179, 6.000000000000000000 ) ) ;
#1825 = CARTESIAN_POINT ( 'NONE',  ( 66.38738879823608841, 25.60758003937289473, 0.5636261198207263012 ) ) ;
#1826 = PLANE ( 'NONE',  #2383 ) ;
#1827 = CYLINDRICAL_SURFACE ( 'NONE', #2455, 2.000000000000000000 ) ;
#1828 = CARTESIAN_POINT ( 'NONE',  ( 67.49632304755549228, 27.66449927510391760, 5.353553390593277506 ) ) ;
#1829 = CARTESIAN_POINT ( 'NONE',  ( 11.99999999999999645, 18.00000000000000000, 6.000000000000000000 ) ) ;
#1830 = CARTESIAN_POINT ( 'NONE',  ( 11.62509522474521617, 27.19160094570864672, 15.47979245296613904 ) ) ;
#1831 = ADVANCED_FACE ( 'NONE', ( #3953 ), #236, .F. ) ;
#1832 = VECTOR ( 'NONE', #1771, 1000.000000000000000 ) ;
#1833 = CARTESIAN_POINT ( 'NONE',  ( 1.515789935574221259, 14.92679455153062662, 13.99865979153891793 ) ) ;
#1834 = CARTESIAN_POINT ( 'NONE',  ( 6.429278418820580043, 13.35412475221181339, 4.000000000000444977 ) ) ;
#1835 = CARTESIAN_POINT ( 'NONE',  ( 72.02284642269493986, 13.52049320907075547, 4.000000000000000000 ) ) ;
#1836 = CARTESIAN_POINT ( 'NONE',  ( 67.80281080511859670, 27.57948999527031830, 15.56067878964969253 ) ) ;
#1837 = CARTESIAN_POINT ( 'NONE',  ( 69.79309403258064037, 25.66654158901458871, 3.323020429586592606 ) ) ;
#1838 = AXIS2_PLACEMENT_3D ( 'NONE', #37, #3087, #56 ) ;
#1839 = ORIENTED_EDGE ( 'NONE', *, *, #3581, .F. ) ;
#1840 = B_SPLINE_CURVE_WITH_KNOTS ( 'NONE', 3,
 ( #1630, #1287, #3801, #2584, #698, #3202 ),
 .UNSPECIFIED., .F., .F.,
 ( 4, 2, 4 ),
 ( 0.000000000000000000, 0.5000000000000000000, 1.000000000000000000 ),
 .UNSPECIFIED. ) ;
#1841 = CARTESIAN_POINT ( 'NONE',  ( 69.40776466657693788, 24.27304616487396771, 13.91030858489926025 ) ) ;
#1842 = ORIENTED_EDGE ( 'NONE', *, *, #742, .F. ) ;
#1843 = ADVANCED_FACE ( 'NONE', ( #574 ), #1775, .T. ) ;
#1844 = DIRECTION ( 'NONE',  ( -1.000000000000000000, 6.938893903907227392E-16, 0.000000000000000000 ) ) ;
#1845 = AXIS2_PLACEMENT_3D ( 'NONE', #2888, #2241, #993 ) ;
#1846 = CARTESIAN_POINT ( 'NONE',  ( 11.93649167310370629, 26.51208510052997269, 5.500000000000003553 ) ) ;
#1847 = DIRECTION ( 'NONE',  ( -1.000000000000000000, 0.000000000000000000, -0.000000000000000000 ) ) ;
#1848 = VECTOR ( 'NONE', #1888, 1000.000000000000000 ) ;
#1849 = ADVANCED_FACE ( 'NONE', ( #1500 ), #1521, .F. ) ;
#1850 = ADVANCED_FACE ( 'NONE', ( #2744 ), #2477, .F. ) ;
#1851 = CARTESIAN_POINT ( 'NONE',  ( 70.00000000000000000, 23.25028571273082179, 4.000000000000000000 ) ) ;
#1852 = FACE_OUTER_BOUND ( 'NONE', #3475, .T. ) ;
#1853 = CARTESIAN_POINT ( 'NONE',  ( 12.17287107143478764, 27.58287737329652245, 13.70767559130696078 ) ) ;
#1854 = VECTOR ( 'NONE', #3522, 1000.000000000000000 ) ;
#1855 = CARTESIAN_POINT ( 'NONE',  ( 13.99999999999999645, 26.25028571273081823, 11.99999999999999822 ) ) ;
#1856 = CARTESIAN_POINT ( 'NONE',  ( 5.510025125786755851, 12.99999999999999822, 6.000000000000000000 ) ) ;
#1857 = CYLINDRICAL_SURFACE ( 'NONE', #1577, 5.000000000000000888 ) ;
#1858 = DIRECTION ( 'NONE',  ( 3.469446951953612611E-15, 0.000000000000000000, 1.000000000000000000 ) ) ;
#1859 = B_SPLINE_CURVE_WITH_KNOTS ( 'NONE', 3,
 ( #2410, #2737, #3330, #1156 ),
 .UNSPECIFIED., .F., .F.,
 ( 4, 4 ),
 ( 0.000000000000000000, 0.001571278152839406233 ),
 .UNSPECIFIED. ) ;
#1860 = VERTEX_POINT ( 'NONE', #1219 ) ;
#1861 = CARTESIAN_POINT ( 'NONE',  ( 40.00000000000000000, 2.000000000000002665, 17.99999999999998934 ) ) ;
#1862 = ORIENTED_EDGE ( 'NONE', *, *, #2009, .F. ) ;
#1863 = CARTESIAN_POINT ( 'NONE',  ( 0.000000000000000000, 13.00000000000000000, 11.99999999999999822 ) ) ;
#1864 = CARTESIAN_POINT ( 'NONE',  ( 68.03022011191519880, 27.40243061445935879, 15.26879418134673116 ) ) ;
#1865 = CARTESIAN_POINT ( 'NONE',  ( 13.06004649259553219, 27.50475998349337203, 2.373169540622988904 ) ) ;
#1866 = AXIS2_PLACEMENT_3D ( 'NONE', #2756, #2501, #2467 ) ;
#1867 = CARTESIAN_POINT ( 'NONE',  ( 69.18232448482612540, 26.06792730461037522, 3.759941540177128783 ) ) ;
#1868 = CARTESIAN_POINT ( 'NONE',  ( 13.23323317614797112, 27.71118760575084750, 2.741603599708348327 ) ) ;
#1869 = CARTESIAN_POINT ( 'NONE',  ( 7.265173755735195193, 23.08507097088407178, 17.29302856204791894 ) ) ;
#1870 = ADVANCED_FACE ( 'NONE', ( #2459, #3937 ), #2781, .T. ) ;
#1871 = CARTESIAN_POINT ( 'NONE',  ( 70.67841776657456876, 13.56739766748737175, 12.11169904139005382 ) ) ;
#1872 = DIRECTION ( 'NONE',  ( 1.445602896647339410E-16, 1.000000000000000000, -0.000000000000000000 ) ) ;
#1873 = ORIENTED_EDGE ( 'NONE', *, *, #3089, .F. ) ;
#1874 = CARTESIAN_POINT ( 'NONE',  ( 10.82117247908087698, 26.43055688440195894, 14.70558885054308007 ) ) ;
#1875 = ORIENTED_EDGE ( 'NONE', *, *, #3114, .T. ) ;
#1876 = CARTESIAN_POINT ( 'NONE',  ( 67.45324160876880626, 27.89970700476612464, 14.02193236864274084 ) ) ;
#1877 = EDGE_CURVE ( 'NONE', #94, #1509, #3825, .T. ) ;
#1878 = CARTESIAN_POINT ( 'NONE',  ( 13.05217398068168322, 24.99512471425273574, 17.99999999999999645 ) ) ;
#1879 = CARTESIAN_POINT ( 'NONE',  ( 67.16383165598317362, 26.26361804613353002, 0.9767638442248656183 ) ) ;
#1880 = FACE_OUTER_BOUND ( 'NONE', #2535, .T. ) ;
#1881 = CARTESIAN_POINT ( 'NONE',  ( 69.22543595796916804, 26.37412276462731242, 14.70081358684103279 ) ) ;
#1882 = CARTESIAN_POINT ( 'NONE',  ( 69.74046845560846464, 25.53957591091652901, 3.436286911311470238 ) ) ;
#1883 = CARTESIAN_POINT ( 'NONE',  ( 10.77707977966240982, 24.37190349539279666, 4.336808689942017736E-15 ) ) ;
#1884 = CARTESIAN_POINT ( 'NONE',  ( 11.09484981130316150, 26.59262389718302444, 14.31613732518840720 ) ) ;
#1885 = AXIS2_PLACEMENT_3D ( 'NONE', #1670, #436, #3518 ) ;
#1886 = CARTESIAN_POINT ( 'NONE',  ( 11.52795310897190895, 25.80530482594173236, 13.31233173077615106 ) ) ;
#1887 = DIRECTION ( 'NONE',  ( 0.000000000000000000, 0.000000000000000000, 1.000000000000000000 ) ) ;
#1888 = DIRECTION ( 'NONE',  ( 1.000000000000000000, -0.000000000000000000, 0.000000000000000000 ) ) ;
#1889 = CARTESIAN_POINT ( 'NONE',  ( 6.208379833707711626, 20.88996385643323705, 13.99999999999999822 ) ) ;
#1890 = EDGE_CURVE ( 'NONE', #1996, #1695, #3871, .T. ) ;
#1891 =( GEOMETRIC_REPRESENTATION_CONTEXT ( 3 ) GLOBAL_UNCERTAINTY_ASSIGNED_CONTEXT ( ( #3267 ) ) GLOBAL_UNIT_ASSIGNED_CONTEXT ( ( #3183, #379, #3246 ) ) REPRESENTATION_CONTEXT ( 'NONE', 'WORKASPACE' ) );
#1893 = VERTEX_POINT ( 'NONE', #101 ) ;
#1892 = CARTESIAN_POINT ( 'NONE',  ( 11.74324415748260542, 27.22752958995855721, 4.071747823385619469 ) ) ;
#1894 = CARTESIAN_POINT ( 'NONE',  ( 68.11785365590620245, 27.17573099361874611, 13.40992227026535311 ) ) ;
#1896 = EDGE_CURVE ( 'NONE', #1299, #1239, #3545, .T. ) ;
#1895 = VECTOR ( 'NONE', #695, 1000.000000000000000 ) ;
#1897 = CARTESIAN_POINT ( 'NONE',  ( 69.41616338628109872, 24.25866282823918851, 13.91288731988038485 ) ) ;
#1898 = ORIENTED_EDGE ( 'NONE', *, *, #3394, .T. ) ;
#1899 = CYLINDRICAL_SURFACE ( 'NONE', #1454, 9.000000000000000000 ) ;
#1900 = ADVANCED_FACE ( 'NONE', ( #2333 ), #3524, .F. ) ;
#1901 = DIRECTION ( 'NONE',  ( 0.000000000000000000, 0.000000000000000000, 1.000000000000000000 ) ) ;
#1902 = CARTESIAN_POINT ( 'NONE',  ( 72.79533100213384955, 22.08958145363746794, 14.18714876395626057 ) ) ;
#1903 = ORIENTED_EDGE ( 'NONE', *, *, #927, .F. ) ;
#1904 = CARTESIAN_POINT ( 'NONE',  ( 72.50364675467994857, 21.83196322357138541, 4.117029593834987899 ) ) ;
#1905 = CARTESIAN_POINT ( 'NONE',  ( 73.00000000000000000, 12.99999999999999822, 12.56510869399518171 ) ) ;
#1906 = CARTESIAN_POINT ( 'NONE',  ( 10.15741039405105894, 25.03908415051332170, 0.3500977905260226342 ) ) ;
#1907 = CARTESIAN_POINT ( 'NONE',  ( 10.25244120486251376, 26.11548718309079931, 15.69501362338313832 ) ) ;
#1908 = DIRECTION ( 'NONE',  ( 1.000000000000000000, -0.000000000000000000, -0.000000000000000000 ) ) ;
#1909 = CARTESIAN_POINT ( 'NONE',  ( 74.22936864265021484, 14.99999998653615840, 4.000000000000000000 ) ) ;
#1910 = CARTESIAN_POINT ( 'NONE',  ( 68.06350832689629726, 26.51208510052997269, 5.500000000000004441 ) ) ;
#1911 = DIRECTION ( 'NONE',  ( 0.000000000000000000, -1.000000000000000000, -0.000000000000000000 ) ) ;
#1912 = AXIS2_PLACEMENT_3D ( 'NONE', #1655, #2913, #3181 ) ;
#1914 = VERTEX_POINT ( 'NONE', #1349 ) ;
#1913 = CARTESIAN_POINT ( 'NONE',  ( 11.62509522474521972, 27.19160094570864672, 2.520207547033860074 ) ) ;
#1915 = CARTESIAN_POINT ( 'NONE',  ( 68.25675584251744965, 27.22752958995852524, 13.92825217661445159 ) ) ;
#1916 = CARTESIAN_POINT ( 'NONE',  ( 9.000000000000000000, 0.000000000000000000, 9.000000000000000000 ) ) ;
#1917 = CARTESIAN_POINT ( 'NONE',  ( 78.92147762002588252, 13.45263870721442778, 13.27330204145399684 ) ) ;
#1918 = CARTESIAN_POINT ( 'NONE',  ( 7.079255464910086282, 14.91686481924337748, 6.000000000000000000 ) ) ;
#1919 = VERTEX_POINT ( 'NONE', #2544 ) ;
#1920 = CARTESIAN_POINT ( 'NONE',  ( 68.24267380862953303, 26.12242753378884430, 5.015661397366347529 ) ) ;
#1921 = CARTESIAN_POINT ( 'NONE',  ( 15.08012841124577896, 4.000000000000001776, 152.9513783819478192 ) ) ;
#1922 = CARTESIAN_POINT ( 'NONE',  ( 5.706738680045862822, 17.05349824237950784, 4.336808689942017736E-15 ) ) ;
#1923 = CARTESIAN_POINT ( 'NONE',  ( 11.06719654716839862, 26.81391793323056305, 15.48875799036495593 ) ) ;
#1924 = DIRECTION ( 'NONE',  ( 1.000000000000000000, 0.000000000000000000, 0.000000000000000000 ) ) ;
#1925 = AXIS2_PLACEMENT_3D ( 'NONE', #3630, #3966, #567 ) ;
#1926 = DIRECTION ( 'NONE',  ( 0.000000000000000000, 0.000000000000000000, 1.000000000000000000 ) ) ;
#1927 = CARTESIAN_POINT ( 'NONE',  ( 8.857764853310666098, 24.03869203452888925, 14.51796175140810519 ) ) ;
#1928 = VECTOR ( 'NONE', #2757, 1000.000000000000000 ) ;
#1930 = ORIENTED_EDGE ( 'NONE', *, *, #3438, .F. ) ;
#1929 = CARTESIAN_POINT ( 'NONE',  ( 8.690692836861787285, 24.76214375916076094, 2.000000000000002665 ) ) ;
#1931 = CARTESIAN_POINT ( 'NONE',  ( 67.31708125975723078, 27.84961939752719218, 12.69272664001268147 ) ) ;
#1932 =( BOUNDED_CURVE ( )  B_SPLINE_CURVE ( 3, ( #2382, #599, #3919, #3620 ),
 .UNSPECIFIED., .F., .T. ) 
 B_SPLINE_CURVE_WITH_KNOTS ( ( 4, 4 ),
 ( 3.694733324584818845, 4.712388980384690562 ),
 .UNSPECIFIED. ) 
 CURVE ( )  GEOMETRIC_REPRESENTATION_ITEM ( )  RATIONAL_B_SPLINE_CURVE ( ( 1.000000000000000000, 0.9155440904623137754, 0.9155440904623137754, 1.000000000000000000 ) ) 
 REPRESENTATION_ITEM ( '' )  );
#1933 = EDGE_CURVE ( 'NONE', #1919, #3223, #485, .T. ) ;
#1934 = FACE_OUTER_BOUND ( 'NONE', #712, .T. ) ;
#1935 = DIRECTION ( 'NONE',  ( 1.000000000000000000, -1.445602896647339410E-16, -0.000000000000000000 ) ) ;
#1936 = VERTEX_POINT ( 'NONE', #1391 ) ;
#1937 = CARTESIAN_POINT ( 'NONE',  ( 64.96837285192391676, 28.25028571273082179, 5.000000000000004441 ) ) ;
#1938 = DIRECTION ( 'NONE',  ( 1.000000000000000000, -1.445602896647339410E-16, 0.000000000000000000 ) ) ;
#1939 = CARTESIAN_POINT ( 'NONE',  ( 64.91987158875423347, 4.000000000000001776, 152.9513783819478192 ) ) ;
#1940 = CARTESIAN_POINT ( 'NONE',  ( 8.351115729574773994, 13.18119211018781733, 12.50449370648143166 ) ) ;
#1941 = CARTESIAN_POINT ( 'NONE',  ( 72.92074453508990928, 14.91686481924337571, 11.99999999999999822 ) ) ;
#1942 = CARTESIAN_POINT ( 'NONE',  ( 73.96593636019399298, 14.99999999999999822, 4.000000000000000000 ) ) ;
#1943 = CARTESIAN_POINT ( 'NONE',  ( 40.00000000000000000, 2.000000000000002665, 130.4513783819478192 ) ) ;
#1944 = ADVANCED_FACE ( 'NONE', ( #3567 ), #3157, .T. ) ;
#1945 = AXIS2_PLACEMENT_3D ( 'NONE', #3462, #3539, #1693 ) ;
#1947 = ORIENTED_EDGE ( 'NONE', *, *, #753, .T. ) ;
#1946 = CARTESIAN_POINT ( 'NONE',  ( 7.165941323615311553, 23.41463194277627835, 1.307244809140773345 ) ) ;
#1948 = CARTESIAN_POINT ( 'NONE',  ( 11.17272275685495053, 25.77099178042951877, 4.352025103264336892 ) ) ;
#1949 = AXIS2_PLACEMENT_3D ( 'NONE', #1779, #2195, #3451 ) ;
#1950 = CARTESIAN_POINT ( 'NONE',  ( 67.91610167545165666, 27.01565257746100457, 12.53806023374444401 ) ) ;
#1951 = FACE_OUTER_BOUND ( 'NONE', #3280, .T. ) ;
#1952 = AXIS2_PLACEMENT_3D ( 'NONE', #1596, #3129, #3730 ) ;
#1953 = CARTESIAN_POINT ( 'NONE',  ( 72.50000000000001421, 8.999999999999989342, 9.000000000000000000 ) ) ;
#1954 = CARTESIAN_POINT ( 'NONE',  ( 12.50367695244449884, 27.66449927510391404, 12.64644660940672338 ) ) ;
#1955 = ORIENTED_EDGE ( 'NONE', *, *, #796, .F. ) ;
#1956 = EDGE_LOOP ( 'NONE', ( #2727, #1169, #3135, #2519, #3187 ) ) ;
#1957 = FACE_OUTER_BOUND ( 'NONE', #922, .T. ) ;
#1958 = CARTESIAN_POINT ( 'NONE',  ( 65.70057641161338324, 23.25028571273083244, 17.99999999999999645 ) ) ;
#1959 = CARTESIAN_POINT ( 'NONE',  ( 10.96112557839455448, 25.49373037133133835, 13.76641368305676849 ) ) ;
#1960 = CARTESIAN_POINT ( 'NONE',  ( 13.26044213006843542, 27.74965624756338656, 15.23004061504773077 ) ) ;
#1961 = CARTESIAN_POINT ( 'NONE',  ( 7.641239910818808490, 13.48215200212809428, 14.00000000000000000 ) ) ;
#1962 = EDGE_CURVE ( 'NONE', #3286, #2166, #1055, .T. ) ;
#1963 = ORIENTED_EDGE ( 'NONE', *, *, #1285, .F. ) ;
#1964 = CARTESIAN_POINT ( 'NONE',  ( 70.62659360616972037, 13.59715870208900945, 12.07732280293560656 ) ) ;
#1965 = CARTESIAN_POINT ( 'NONE',  ( 7.499999999999999112, 8.999999999999998224, 9.000000000000000000 ) ) ;
#1966 = CARTESIAN_POINT ( 'NONE',  ( 69.21157818749556156, 24.60723410057870453, 4.159089092472230575 ) ) ;
#1967 = CARTESIAN_POINT ( 'NONE',  ( 10.82359026231883448, 26.43345822323527017, 3.294119237029902170 ) ) ;
#1969 = ORIENTED_EDGE ( 'NONE', *, *, #847, .T. ) ;
#1968 = CARTESIAN_POINT ( 'NONE',  ( 9.467772616524200657, 25.43511442875795225, 2.042393171743413838 ) ) ;
#1970 = VECTOR ( 'NONE', #2778, 1000.000000000000000 ) ;
#1971 = CARTESIAN_POINT ( 'NONE',  ( 6.586250027942053720, 20.72821696039958539, 4.283317442221599158 ) ) ;
#1972 = CARTESIAN_POINT ( 'NONE',  ( 69.14987628851733348, 25.80461500898420013, 13.97442218379473644 ) ) ;
#1973 = VERTEX_POINT ( 'NONE', #2853 ) ;
#1974 = DIRECTION ( 'NONE',  ( -0.000000000000000000, 1.000000000000000000, 0.000000000000000000 ) ) ;
#1975 = CARTESIAN_POINT ( 'NONE',  ( 71.72493713564612960, 15.27273999322108899, 4.000000000000000000 ) ) ;
#1976 = CARTESIAN_POINT ( 'NONE',  ( 68.66954946515591018, 27.00531308651419593, 14.83116624625790791 ) ) ;
#1977 = VERTEX_POINT ( 'NONE', #2896 ) ;
#1978 = FACE_OUTER_BOUND ( 'NONE', #3224, .T. ) ;
#1979 = CARTESIAN_POINT ( 'NONE',  ( 9.489974874213242373, 13.66410042484990761, 5.999999999999999112 ) ) ;
#1980 = CARTESIAN_POINT ( 'NONE',  ( 72.50000000000001421, 12.99999999999998934, 9.000000000000000000 ) ) ;
#1981 = CARTESIAN_POINT ( 'NONE',  ( 5.356457944887164757, 16.19991343336898026, 17.23802633336317669 ) ) ;
#1982 = CARTESIAN_POINT ( 'NONE',  ( 69.22292011453929206, 24.37190358702915205, 3.944661150612912854E-15 ) ) ;
#1983 = CARTESIAN_POINT ( 'NONE',  ( 11.99999999999999645, 23.25028571273081823, 18.00000000000000000 ) ) ;
#1984 = CARTESIAN_POINT ( 'NONE',  ( 68.11665953729537648, 26.25028571273083244, 5.294146247293760155 ) ) ;
#1985 = EDGE_CURVE ( 'NONE', #3792, #2035, #1065, .T. ) ;
#1986 = CARTESIAN_POINT ( 'NONE',  ( 9.008537883539256441, 24.21400525268049719, 3.450400364938708275 ) ) ;
#1988 = ORIENTED_EDGE ( 'NONE', *, *, #2421, .T. ) ;
#1987 = ORIENTED_EDGE ( 'NONE', *, *, #3321, .F. ) ;
#1989 = CARTESIAN_POINT ( 'NONE',  ( 10.53793122147377304, 24.93920755313498816, 3.996708744301014971 ) ) ;
#1990 = CARTESIAN_POINT ( 'NONE',  ( 68.91529269020966808, 26.73488851711805125, 3.243090722609780929 ) ) ;
#1991 = AXIS2_PLACEMENT_3D ( 'NONE', #2854, #3710, #681 ) ;
#1992 = CARTESIAN_POINT ( 'NONE',  ( 9.489974874213238820, 13.66410042484990939, 4.000000000000000000 ) ) ;
#1993 = EDGE_CURVE ( 'NONE', #2794, #3663, #741, .T. ) ;
#1994 = CARTESIAN_POINT ( 'NONE',  ( 79.43985126246307971, 13.00000000000000355, 12.12849576042605904 ) ) ;
#1995 = CARTESIAN_POINT ( 'NONE',  ( 12.89772938430218829, 27.99785848943933431, 12.74819050981454716 ) ) ;
#1996 = VERTEX_POINT ( 'NONE', #2313 ) ;
#1997 = ORIENTED_EDGE ( 'NONE', *, *, #963, .T. ) ;
#1998 =( LENGTH_UNIT ( ) NAMED_UNIT ( * ) SI_UNIT ( .MILLI., .METRE. ) );
#1999 = PLANE ( 'NONE',  #3531 ) ;
#2000 = CARTESIAN_POINT ( 'NONE',  ( 11.09864518982693049, 26.07158210573156509, 13.84032496559167313 ) ) ;
#2001 = DIRECTION ( 'NONE',  ( 1.445602896647339410E-16, 1.000000000000000000, 0.000000000000000000 ) ) ;
#2002 = CARTESIAN_POINT ( 'NONE',  ( 7.569766283438495336, 13.03042110287458399, 12.60226824950962232 ) ) ;
#2003 = ORIENTED_EDGE ( 'NONE', *, *, #2848, .T. ) ;
#2004 = CARTESIAN_POINT ( 'NONE',  ( 71.99915344073281176, 13.52249177104673805, 14.00000000000000000 ) ) ;
#2005 = FACE_OUTER_BOUND ( 'NONE', #2326, .T. ) ;
#2006 = PRESENTATION_LAYER_ASSIGNMENT (  '', '', ( #3055 ) ) ;
#2007 = CARTESIAN_POINT ( 'NONE',  ( 15.03162714807607436, 33.25028571273081468, 18.00000000000000000 ) ) ;
#2008 = CARTESIAN_POINT ( 'NONE',  ( 11.09999999999999964, 8.999999999999998224, 9.000000000000000000 ) ) ;
#2009 = EDGE_CURVE ( 'NONE', #758, #2240, #1664, .T. ) ;
#2011 = ORIENTED_EDGE ( 'NONE', *, *, #3130, .F. ) ;
#2010 = ORIENTED_EDGE ( 'NONE', *, *, #2739, .F. ) ;
#2012 = CARTESIAN_POINT ( 'NONE',  ( 11.58667140813230922, 26.74856555669954616, 4.428275532381661606 ) ) ;
#2013 = CARTESIAN_POINT ( 'NONE',  ( 72.50364693880317191, 21.83196312042396769, 13.88297043599673941 ) ) ;
#2014 = CIRCLE ( 'NONE', #909, 5.000000000000000000 ) ;
#2015 = EDGE_CURVE ( 'NONE', #3155, #2794, #3935, .T. ) ;
#2016 = ORIENTED_EDGE ( 'NONE', *, *, #3977, .F. ) ;
#2017 = CARTESIAN_POINT ( 'NONE',  ( 7.137234616227038586, 13.43273962010067812, 3.999999999999888534 ) ) ;
#2018 = CARTESIAN_POINT ( 'NONE',  ( 0.000000000000000000, 13.00000000000000000, 6.000000000000000000 ) ) ;
#2019 = CARTESIAN_POINT ( 'NONE',  ( 78.97539000069382098, 13.37477884275420692, 4.827842102191680418 ) ) ;
#2020 = ORIENTED_EDGE ( 'NONE', *, *, #1442, .F. ) ;
#2021 = VERTEX_POINT ( 'NONE', #1700 ) ;
#2022 = ORIENTED_EDGE ( 'NONE', *, *, #3168, .T. ) ;
#2023 = MECHANICAL_DESIGN_GEOMETRIC_PRESENTATION_REPRESENTATION (  '', ( #3579 ), #653 ) ;
#2024 = DIRECTION ( 'NONE',  ( 1.445602896647339410E-16, 1.000000000000000000, 0.000000000000000000 ) ) ;
#2025 = DIRECTION ( 'NONE',  ( 1.445602896647339410E-16, 1.000000000000000000, 0.000000000000000000 ) ) ;
#2026 = CARTESIAN_POINT ( 'NONE',  ( 4.052178115011717985, 15.97745854372706376, 1.473100440742250772 ) ) ;
#2027 = AXIS2_PLACEMENT_3D ( 'NONE', #2590, #3571, #3251 ) ;
#2028 = CARTESIAN_POINT ( 'NONE',  ( 7.711641139124501443, 13.04902768558418558, 12.59630430014457048 ) ) ;
#2029 = ORIENTED_EDGE ( 'NONE', *, *, #665, .F. ) ;
#2030 = CARTESIAN_POINT ( 'NONE',  ( 67.64698286859683662, 27.10439396543224433, 1.750722296329220162 ) ) ;
#2031 = CARTESIAN_POINT ( 'NONE',  ( 74.48997487421326014, 15.00000000000000000, 6.000000000000000000 ) ) ;
#2032 = CARTESIAN_POINT ( 'NONE',  ( 69.86672818081201797, 23.48111921978080119, 3.999999999999998224 ) ) ;
#2033 = CARTESIAN_POINT ( 'NONE',  ( 9.457598634665274062, 24.74157479065075549, 3.371204850807747011 ) ) ;
#2035 = VERTEX_POINT ( 'NONE', #2982 ) ;
#2034 = VERTEX_POINT ( 'NONE', #164 ) ;
#2036 = CARTESIAN_POINT ( 'NONE',  ( 11.09484981130316328, 26.59262389718302444, 3.683862674811590576 ) ) ;
#2037 = CARTESIAN_POINT ( 'NONE',  ( 68.18938020150379486, 26.92474745675582071, 13.28579883622255053 ) ) ;
#2038 = ORIENTED_EDGE ( 'NONE', *, *, #3015, .F. ) ;
#2039 = CARTESIAN_POINT ( 'NONE',  ( 72.50000000000001421, 12.99999999999998934, 9.000000000000000000 ) ) ;
#2040 = AXIS2_PLACEMENT_3D ( 'NONE', #2158, #3633, #3933 ) ;
#2041 = CARTESIAN_POINT ( 'NONE',  ( 5.510025125786755851, 14.99999999999999822, 6.000000000000000000 ) ) ;
#2042 = PLANE ( 'NONE',  #1701 ) ;
#2043 = ORIENTED_EDGE ( 'NONE', *, *, #2015, .F. ) ;
#2044 = ORIENTED_EDGE ( 'NONE', *, *, #1782, .F. ) ;
#2045 = LINE ( 'NONE', #842, #1333 ) ;
#2046 = LINE ( 'NONE', #2934, #2619 ) ;
#2047 =( BOUNDED_SURFACE ( )  B_SPLINE_SURFACE ( 3, 2, ( 
 ( #3013, #234, #3956 ),
 ( #276, #1836, #1463 ),
 ( #1799, #40, #2703 ),
 ( #3078, #2400, #2725 ),
 ( #1502, #3638, #2505 ),
 ( #856, #1183, #2746 ),
 ( #1269, #3299, #518 ),
 ( #255, #1480, #2850 ),
 ( #120, #2291, #739 ),
 ( #2563, #1958, #3780 ) ),
 .UNSPECIFIED., .F., .F., .F. ) 
 B_SPLINE_SURFACE_WITH_KNOTS ( ( 4, 2, 2, 2, 4 ),
 ( 3, 3 ),
 ( 6.682521610203462359, 6.975386616146217023, 7.268251622088972574, 7.561116628031728126, 7.853981633974482790 ),
 ( 0.000000000000000000, 1.000000000000000000 ),
 .UNSPECIFIED. ) 
 GEOMETRIC_REPRESENTATION_ITEM ( )  RATIONAL_B_SPLINE_SURFACE ( (
 ( 1.000000000000000000, 0.9154432094488843541, 1.000000000000000000),
 ( 1.000000000000000000, 0.9227221445826440105, 1.000000000000000000),
 ( 1.000000000000000000, 0.9320439368793985713, 1.000000000000000000),
 ( 1.000000000000000000, 0.9514802602023439970, 1.000000000000000000),
 ( 1.000000000000000000, 0.9615645381479337450, 1.000000000000000000),
 ( 1.000000000000000000, 0.9792493293539924482, 1.000000000000000000),
 ( 1.000000000000000000, 0.9868265912234278625, 1.000000000000000000),
 ( 1.000000000000000000, 0.9972066293264502113, 1.000000000000000000),
 ( 1.000000000000000000, 1.000024549443712552, 1.000000000000000000),
 ( 1.000000000000000000, 1.000000000000000000, 1.000000000000000000) ) ) 
 REPRESENTATION_ITEM ( '' )  SURFACE ( )  );
#2048 = DIRECTION ( 'NONE',  ( 0.4979949748427085487, 0.8671799150299839276, 0.000000000000000000 ) ) ;
#2049 = CARTESIAN_POINT ( 'NONE',  ( 8.819331649064293899, 13.62337080767227881, 13.99999999999999822 ) ) ;
#2050 = EDGE_LOOP ( 'NONE', ( #1059, #2358, #3607, #1428, #896 ) ) ;
#2051 = CARTESIAN_POINT ( 'NONE',  ( 67.91331450530768166, 27.18775181240846095, 1.985855021964378686 ) ) ;
#2052 = CARTESIAN_POINT ( 'NONE',  ( 68.00000000000000000, 28.25028571273081823, 4.000000000000000000 ) ) ;
#2053 = CARTESIAN_POINT ( 'NONE',  ( 11.27484758863819536, 25.79101639197467577, 17.48102990217501329 ) ) ;
#2054 = CARTESIAN_POINT ( 'NONE',  ( 10.82301481275249877, 26.43276859123806943, 3.294190234912263371 ) ) ;
#2055 = ORIENTED_EDGE ( 'NONE', *, *, #3496, .T. ) ;
#2056 = CARTESIAN_POINT ( 'NONE',  ( 10.60394986538901030, 24.29309624183824212, 4.093345747367146181 ) ) ;
#2057 = CARTESIAN_POINT ( 'NONE',  ( 10.94000134351810338, 26.57114062626698825, 14.72327937603795789 ) ) ;
#2058 = AXIS2_PLACEMENT_3D ( 'NONE', #3739, #2186, #305 ) ;
#2059 = ORIENTED_EDGE ( 'NONE', *, *, #1962, .T. ) ;
#2060 = CARTESIAN_POINT ( 'NONE',  ( 8.222785859641449591, 13.55070974477017742, 3.999999999999948930 ) ) ;
#2061 = CARTESIAN_POINT ( 'NONE',  ( 72.92074453508989507, 14.91686481924265451, 4.000000000000000000 ) ) ;
#2062 = CARTESIAN_POINT ( 'NONE',  ( 67.79987499855810995, 27.51057608964065793, 15.28812305624646761 ) ) ;
#2063 = VERTEX_POINT ( 'NONE', #546 ) ;
#2064 = ORIENTED_EDGE ( 'NONE', *, *, #3702, .T. ) ;
#2065 = EDGE_CURVE ( 'NONE', #3417, #3534, #2965, .T. ) ;
#2066 = CARTESIAN_POINT ( 'NONE',  ( 13.14203449612110930, 24.86941440649481905, 17.64618831509962860 ) ) ;
#2067 = CARTESIAN_POINT ( 'NONE',  ( 63.14999999999998437, 23.25028571273082179, 18.00000000000000000 ) ) ;
#2068 = CIRCLE ( 'NONE', #3042, 2.000000000000000000 ) ;
#2069 = CARTESIAN_POINT ( 'NONE',  ( 13.36611074769315444, 28.19823106606745000, 5.130873942179645653 ) ) ;
#2070 = CARTESIAN_POINT ( 'NONE',  ( 8.935259708901201137, 13.38662937931599473, 12.30592826746322999 ) ) ;
#2071 = ORIENTED_EDGE ( 'NONE', *, *, #1703, .F. ) ;
#2072 = CARTESIAN_POINT ( 'NONE',  ( 75.88356226778785185, 20.71960781342354707, 0.9689319329229402200 ) ) ;
#2073 = CARTESIAN_POINT ( 'NONE',  ( 15.08012841124577186, 4.000000000000001776, 0.000000000000000000 ) ) ;
#2074 = CARTESIAN_POINT ( 'NONE',  ( 12.43033508911378249, 27.54004009995805902, 15.52262365636493335 ) ) ;
#2075 = CARTESIAN_POINT ( 'NONE',  ( 11.06517783664042121, 25.06951618388099234, 13.69304114400291361 ) ) ;
#2076 = EDGE_CURVE ( 'NONE', #3178, #2183, #3867, .T. ) ;
#2077 = CARTESIAN_POINT ( 'NONE',  ( 6.718198484883169286, 13.39954655450354970, 14.00000000000000000 ) ) ;
#2078 = VERTEX_POINT ( 'NONE', #3648 ) ;
#2079 = CARTESIAN_POINT ( 'NONE',  ( 11.22691284258595523, 25.33320791636394276, 4.419951773205578860 ) ) ;
#2080 = CARTESIAN_POINT ( 'NONE',  ( 70.44088385997834223, 24.86376839305950526, 3.359017946203781690 ) ) ;
#2081 = EDGE_CURVE ( 'NONE', #2560, #438, #3764, .T. ) ;
#2082 = B_SPLINE_CURVE_WITH_KNOTS ( 'NONE', 3,
 ( #734, #1975, #135, #1362, #2599, #3304, #2686, #2061 ),
 .UNSPECIFIED., .F., .F.,
 ( 4, 2, 2, 4 ),
 ( 0.000000000000000000, 0.0007573584328124886161, 0.001136037649218732924, 0.001514716865624977232 ),
 .UNSPECIFIED. ) ;
#2083 = ORIENTED_EDGE ( 'NONE', *, *, #1933, .F. ) ;
#2084 = DIRECTION ( 'NONE',  ( -1.000000000000000000, 0.000000000000000000, 0.000000000000000000 ) ) ;
#2085 = AXIS2_PLACEMENT_3D ( 'NONE', #672, #2865, #3840 ) ;
#2086 = CARTESIAN_POINT ( 'NONE',  ( 68.00000000000000000, 28.25028571273081823, 13.99999999999999822 ) ) ;
#2087 = CARTESIAN_POINT ( 'NONE',  ( 67.64698286859689347, 27.10439396543219104, 16.24927770367084534 ) ) ;
#2088 = ORIENTED_EDGE ( 'NONE', *, *, #929, .T. ) ;
#2089 = VERTEX_POINT ( 'NONE', #1789 ) ;
#2090 = DIRECTION ( 'NONE',  ( 0.000000000000000000, 0.000000000000000000, -1.000000000000000000 ) ) ;
#2091 = DIRECTION ( 'NONE',  ( -1.000000000000000000, -0.000000000000000000, -0.000000000000000000 ) ) ;
#2092 = DIRECTION ( 'NONE',  ( -1.000000000000000000, 0.000000000000000000, 0.000000000000000000 ) ) ;
#2093 = CARTESIAN_POINT ( 'NONE',  ( 5.510025125786755851, 14.99999999999999822, 13.99999999999999822 ) ) ;
#2094 = PRODUCT_DEFINITION_FORMATION_WITH_SPECIFIED_SOURCE ( 'ANY', '', #987, .NOT_KNOWN. ) ;
#2095 = EDGE_LOOP ( 'NONE', ( #2803, #472, #3554, #177 ) ) ;
#2096 = CARTESIAN_POINT ( 'NONE',  ( 67.31708125975720236, 27.84961939752718507, 5.307273359987462413 ) ) ;
#2097 = CARTESIAN_POINT ( 'NONE',  ( 14.01501413886122727, 24.22644280434431963, 0.07198142455045627996 ) ) ;
#2098 = CARTESIAN_POINT ( 'NONE',  ( 13.00796949656962731, 28.05610070494705965, 14.33324311709231758 ) ) ;
#2099 = AXIS2_PLACEMENT_3D ( 'NONE', #1943, #105, #1330 ) ;
#2100 = DIRECTION ( 'NONE',  ( -1.000000000000000000, 0.000000000000000000, 0.000000000000000000 ) ) ;
#2101 = CARTESIAN_POINT ( 'NONE',  ( 69.95355671076013948, 14.03333189224513511, 11.54865869788091537 ) ) ;
#2102 = CARTESIAN_POINT ( 'NONE',  ( 72.79413476756026569, 14.91162994300839273, 4.000000000000000000 ) ) ;
#2103 = CARTESIAN_POINT ( 'NONE',  ( 11.13626999688542085, 25.18624096930766498, 4.354126700029615549 ) ) ;
#2104 = CARTESIAN_POINT ( 'NONE',  ( 70.47637427869548787, 24.82085153848021974, 3.362915346713923892 ) ) ;
#2105 = VECTOR ( 'NONE', #3200, 1000.000000000000000 ) ;
#2106 = CARTESIAN_POINT ( 'NONE',  ( 71.37777839089903864, 16.49072036716507839, 17.99999999999999645 ) ) ;
#2107 = CARTESIAN_POINT ( 'NONE',  ( 69.84258960607010636, 25.03908415056621095, 17.64990220947054667 ) ) ;
#2108 = ORIENTED_EDGE ( 'NONE', *, *, #3289, .F. ) ;
#2109 = CARTESIAN_POINT ( 'NONE',  ( 58.72627963894294112, 25.43771428454811812, 18.00000000000000000 ) ) ;
#2110 = CARTESIAN_POINT ( 'NONE',  ( 66.85796550387861714, 24.86941440649482615, 0.3538116849003146158 ) ) ;
#2111 = AXIS2_PLACEMENT_3D ( 'NONE', #2741, #3008, #1197 ) ;
#2112 = CARTESIAN_POINT ( 'NONE',  ( 7.582846446000210960, 14.96996014819561971, 4.000000000000000888 ) ) ;
#2113 = LINE ( 'NONE', #3611, #692 ) ;
#2114 = TOROIDAL_SURFACE ( 'NONE', #2305, 3.000000000000000000, 2.000000000000000000 ) ;
#2115 = CARTESIAN_POINT ( 'NONE',  ( 68.56959729613177501, 27.11211704647689302, 2.818792865419703197 ) ) ;
#2116 = CARTESIAN_POINT ( 'NONE',  ( 14.08051552207247781, 23.70109069484516695, 3.215250739667121196E-12 ) ) ;
#2117 = CARTESIAN_POINT ( 'NONE',  ( 12.48874447267119692, 27.74423997224865701, 14.73285539955692691 ) ) ;
#2118 = CARTESIAN_POINT ( 'NONE',  ( 68.01310663199132023, 26.77378148144938663, 12.51301366166584117 ) ) ;
#2119 = CARTESIAN_POINT ( 'NONE',  ( 70.27520683199239215, 13.80559885995749347, 11.83386372388710939 ) ) ;
#2120 = CARTESIAN_POINT ( 'NONE',  ( 72.98253954993364800, 13.42229671479529962, 3.999999999999998224 ) ) ;
#2121 = CARTESIAN_POINT ( 'NONE',  ( 11.14067311626313206, 25.19343437902438509, 4.357172606257033287 ) ) ;
#2122 = CARTESIAN_POINT ( 'NONE',  ( 15.03162714807607436, 23.25028571273081823, 12.99999999999999822 ) ) ;
#2123 = EDGE_CURVE ( 'NONE', #3872, #1893, #435, .T. ) ;
#2124 = CIRCLE ( 'NONE', #3342, 2.000000000000000000 ) ;
#2125 = ORIENTED_EDGE ( 'NONE', *, *, #3289, .T. ) ;
#2126 = CARTESIAN_POINT ( 'NONE',  ( 1.077704956287137472, 13.45135030090177075, 13.27180176405873269 ) ) ;
#2127 = VECTOR ( 'NONE', #143, 1000.000000000000000 ) ;
#2128 = CARTESIAN_POINT ( 'NONE',  ( 70.08005541518325288, 25.23023250498068393, 17.27931931589867887 ) ) ;
#2129 = VERTEX_POINT ( 'NONE', #3047 ) ;
#2130 = EDGE_CURVE ( 'NONE', #1028, #2089, #1133, .T. ) ;
#2131 = CARTESIAN_POINT ( 'NONE',  ( 14.08051552207266610, 23.70109069484485431, 17.99999999999773692 ) ) ;
#2132 = CARTESIAN_POINT ( 'NONE',  ( 7.500000000000000000, 8.999999999999998224, 9.000000000000000000 ) ) ;
#2133 = DIRECTION ( 'NONE',  ( 1.000000000000000000, -0.000000000000000000, 0.000000000000000000 ) ) ;
#2134 = DIRECTION ( 'NONE',  ( -1.000000000000000000, 0.000000000000000000, 0.000000000000000000 ) ) ;
#2135 = TOROIDAL_SURFACE ( 'NONE', #949, 10.00000000000000000, 5.000000000000000000 ) ;
#2136 = CARTESIAN_POINT ( 'NONE',  ( 69.65921576623129852, 26.21751970673791021, 1.896140298065727148 ) ) ;
#2137 = DIRECTION ( 'NONE',  ( 1.000000000000000000, 0.000000000000000000, 0.000000000000000000 ) ) ;
#2138 = CARTESIAN_POINT ( 'NONE',  ( 12.54675839123125058, 27.89970700476615662, 14.02193236864262005 ) ) ;
#2139 = CARTESIAN_POINT ( 'NONE',  ( 10.55310691632631048, 24.20592742811803433, 13.92202909086827667 ) ) ;
#2140 = CARTESIAN_POINT ( 'NONE',  ( 6.694096086524197631, 12.99999999736057710, 12.52220621842300297 ) ) ;
#2141 = CARTESIAN_POINT ( 'NONE',  ( 70.62782830363350683, 13.59644965299581898, 5.921858191131478932 ) ) ;
#2142 = CARTESIAN_POINT ( 'NONE',  ( 11.33876505218643338, 25.51050498844398007, 4.512766530149356470 ) ) ;
#2143 = CARTESIAN_POINT ( 'NONE',  ( 11.08470730973978746, 26.73488851705880975, 14.75690927738194524 ) ) ;
#2144 = ADVANCED_FACE ( 'NONE', ( #866 ), #885, .F. ) ;
#2145 = ORIENTED_EDGE ( 'NONE', *, *, #1010, .T. ) ;
#2146 = APPLICATION_CONTEXT ( 'automotive_design' ) ;
#2147 = CARTESIAN_POINT ( 'NONE',  ( 68.06350832689631147, 26.25028571273082179, 12.50000000000005684 ) ) ;
#2148 = EDGE_CURVE ( 'NONE', #1914, #2240, #1102, .T. ) ;
#2149 = CARTESIAN_POINT ( 'NONE',  ( 74.30145292723170769, 21.57093625413636673, 17.54208376176013928 ) ) ;
#2150 = ORIENTED_EDGE ( 'NONE', *, *, #3677, .T. ) ;
#2151 = CARTESIAN_POINT ( 'NONE',  ( 68.98542753708306918, 15.01880041586139036, 9.794438689665332376 ) ) ;
#2152 = CARTESIAN_POINT ( 'NONE',  ( 64.96837285192391676, 33.25028571273082179, 18.00000000000000000 ) ) ;
#2153 = CIRCLE ( 'NONE', #2213, 25.00000000000000000 ) ;
#2154 = CYLINDRICAL_SURFACE ( 'NONE', #1866, 2.000000000000000000 ) ;
#2155 = FACE_OUTER_BOUND ( 'NONE', #1599, .T. ) ;
#2156 = ADVANCED_FACE ( 'NONE', ( #1492 ), #685, .T. ) ;
#2157 = CARTESIAN_POINT ( 'NONE',  ( 67.99332790443615693, 27.40183352364402580, 4.445363608022029567 ) ) ;
#2158 = CARTESIAN_POINT ( 'NONE',  ( 58.72627963894294112, 25.43771428454811812, 12.99999999999999822 ) ) ;
#2159 = CARTESIAN_POINT ( 'NONE',  ( 11.47981621940137309, 27.05322565627309572, 14.30186796125079063 ) ) ;
#2160 = CARTESIAN_POINT ( 'NONE',  ( 10.56703054977857015, 24.22984647163200833, 13.91794298751991477 ) ) ;
#2161 = DIRECTION ( 'NONE',  ( 0.000000000000000000, 0.000000000000000000, -1.000000000000000000 ) ) ;
#2162 = FACE_OUTER_BOUND ( 'NONE', #3401, .T. ) ;
#2163 = CARTESIAN_POINT ( 'NONE',  ( 8.982346357081103960, 24.18364210602852893, 14.54371267152826164 ) ) ;
#2164 = EDGE_LOOP ( 'NONE', ( #408, #439, #1495, #3192, #1710, #749, #2330 ) ) ;
#2165 = DIRECTION ( 'NONE',  ( -1.000000000000000000, -0.000000000000000000, -0.000000000000000000 ) ) ;
#2166 = VERTEX_POINT ( 'NONE', #1452 ) ;
#2167 = CARTESIAN_POINT ( 'NONE',  ( 67.84337827014529410, 26.24795693443622824, 1.433066301189027891 ) ) ;
#2168 = EDGE_CURVE ( 'NONE', #2374, #1936, #1737, .T. ) ;
#2169 = DIRECTION ( 'NONE',  ( -0.000000000000000000, 0.000000000000000000, -1.000000000000000000 ) ) ;
#2170 = CARTESIAN_POINT ( 'NONE',  ( 70.99146211687619257, 24.21400525219380384, 14.54959963498274433 ) ) ;
#2171 = B_SPLINE_CURVE_WITH_KNOTS ( 'NONE', 3,
 ( #1552, #3108, #24, #2248, #3182, #3428, #980, #399 ),
 .UNSPECIFIED., .F., .F.,
 ( 4, 2, 2, 4 ),
 ( 0.000000000000000000, 0.0006756024673639815818, 0.001351204934727965549, 0.002702409869455932399 ),
 .UNSPECIFIED. ) ;
#2172 = CIRCLE ( 'NONE', #3598, 4.000000000000000000 ) ;
#2173 = CARTESIAN_POINT ( 'NONE',  ( 71.16819907604983086, 24.59920613618690766, 3.043973317526566191 ) ) ;
#2174 = CARTESIAN_POINT ( 'NONE',  ( 12.26775782285159977, 26.47036216557449606, 1.174936910606356744 ) ) ;
#2175 = CARTESIAN_POINT ( 'NONE',  ( 6.015847297324048881, 22.49973729937682165, 15.45037715816527424 ) ) ;
#2176 = B_SPLINE_CURVE_WITH_KNOTS ( 'NONE', 3,
 ( #3784, #1591, #2832, #2526, #1536, #1572 ),
 .UNSPECIFIED., .F., .F.,
 ( 4, 2, 4 ),
 ( 0.000000000000000000, 0.4999999999999997780, 1.000000000000000000 ),
 .UNSPECIFIED. ) ;
#2177 = AXIS2_PLACEMENT_3D ( 'NONE', #483, #2025, #2691 ) ;
#2178 = DIRECTION ( 'NONE',  ( 0.000000000000000000, 0.000000000000000000, 1.000000000000000000 ) ) ;
#2179 = FACE_OUTER_BOUND ( 'NONE', #2384, .T. ) ;
#2180 = CARTESIAN_POINT ( 'NONE',  ( 72.14065105322650595, 13.50653464863478703, 4.000000000000000000 ) ) ;
#2181 = CARTESIAN_POINT ( 'NONE',  ( 9.866476760506136756, 25.24017604932201309, 14.66607265549709638 ) ) ;
#2182 = EDGE_CURVE ( 'NONE', #2301, #3223, #49, .T. ) ;
#2183 = VERTEX_POINT ( 'NONE', #1432 ) ;
#2184 = CARTESIAN_POINT ( 'NONE',  ( 74.35881019055213415, 22.06712012509942156, 16.86191160623779695 ) ) ;
#2185 = CARTESIAN_POINT ( 'NONE',  ( 0.7059504551551151197, 13.04827523182812321, 12.50346014617343293 ) ) ;
#2186 = DIRECTION ( 'NONE',  ( -1.000000000000000000, 0.000000000000000000, 0.000000000000000000 ) ) ;
#2187 = DIRECTION ( 'NONE',  ( 0.9991463318576656594, -0.04131110668296737037, 0.000000000000000000 ) ) ;
#2188 = EDGE_CURVE ( 'NONE', #2961, #1376, #1076, .T. ) ;
#2189 = AXIS2_PLACEMENT_3D ( 'NONE', #3930, #3610, #2048 ) ;
#2190 = CARTESIAN_POINT ( 'NONE',  ( 67.92099281808113176, 27.28246049859337319, 4.988975467232600103 ) ) ;
#2191 = CARTESIAN_POINT ( 'NONE',  ( 0.5147186257614295712, 13.00000000000000000, 6.000000000000000000 ) ) ;
#2192 = CARTESIAN_POINT ( 'NONE',  ( 11.63544134776432948, 27.00288106694425494, 13.73599867170372058 ) ) ;
#2193 = DIRECTION ( 'NONE',  ( -1.000000000000000000, 0.000000000000000000, 0.000000000000000000 ) ) ;
#2194 = AXIS2_PLACEMENT_3D ( 'NONE', #1682, #2920, #147 ) ;
#2195 = DIRECTION ( 'NONE',  ( 0.000000000000000000, 1.000000000000000000, 0.000000000000000000 ) ) ;
#2196 = CARTESIAN_POINT ( 'NONE',  ( 68.00000000000000000, 18.00000000000000000, 4.000000000000000000 ) ) ;
#2197 = CARTESIAN_POINT ( 'NONE',  ( 10.77067811664072039, 26.36993158462315989, 14.69954610447730303 ) ) ;
#2198 = EDGE_CURVE ( 'NONE', #2129, #278, #187, .T. ) ;
#2200 = VERTEX_POINT ( 'NONE', #3892 ) ;
#2199 = CARTESIAN_POINT ( 'NONE',  ( 12.77574929652976898, 28.02704834799817135, 4.584116237730981425 ) ) ;
#2201 = CARTESIAN_POINT ( 'NONE',  ( 68.52018378059868553, 27.05322565627306020, 14.30186796125084570 ) ) ;
#2202 =( BOUNDED_SURFACE ( )  B_SPLINE_SURFACE ( 3, 2, ( 
 ( #2527, #2817, #1255 ),
 ( #2473, #3711, #2493 ),
 ( #930, #45, #1273 ),
 ( #363, #3728, #2510 ),
 ( #1068, #3249, #424 ),
 ( #3850, #2004, #765 ),
 ( #2939, #3271, #2316 ),
 ( #488, #2899, #3547 ),
 ( #3528, #744, #2654 ),
 ( #3895, #466, #1705 ),
 ( #2610, #1113, #1964 ),
 ( #787, #1372, #1660 ) ),
 .UNSPECIFIED., .F., .F., .F. ) 
 B_SPLINE_SURFACE_WITH_KNOTS ( ( 4, 2, 2, 2, 2, 4 ),
 ( 3, 3 ),
 ( 0.003958145437208796663, 0.004146746403166833017, 0.004335347369124870238, 0.004712549301040943814, 0.005089751232957017389, 0.005466953164873090965 ),
 ( 0.000000000000000000, 1.000000000000000000 ),
 .UNSPECIFIED. ) 
 GEOMETRIC_REPRESENTATION_ITEM ( )  RATIONAL_B_SPLINE_SURFACE ( (
 ( 1.000000000000000000, 0.8007978355982211527, 1.000000000000000000),
 ( 1.000000000000000000, 0.8037720579221570016, 1.000000000000000000),
 ( 1.000000000000000000, 0.8056264269809798595, 1.000000000000000000),
 ( 1.000000000000000000, 0.8065775160104324826, 1.000000000000000000),
 ( 1.000000000000000000, 0.8056550989969686327, 1.000000000000000000),
 ( 1.000000000000000000, 0.7996068575214420049, 1.000000000000000000),
 ( 1.000000000000000000, 0.7913434402363631603, 1.000000000000000000),
 ( 1.000000000000000000, 0.7712422264486636925, 1.000000000000000000),
 ( 1.000000000000000000, 0.7593688034065824155, 1.000000000000000000),
 ( 1.000000000000000000, 0.7341566829612209411, 1.000000000000000000),
 ( 1.000000000000000000, 0.7207651896785977064, 1.000000000000000000),
 ( 1.000000000000000000, 0.7071067811865465735, 1.000000000000000000) ) ) 
 REPRESENTATION_ITEM ( '' )  SURFACE ( )  );
#2203 = CARTESIAN_POINT ( 'NONE',  ( 0.9186287176587087933, 13.24273691066738579, 12.96297683368965181 ) ) ;
#2204 = ORIENTED_EDGE ( 'NONE', *, *, #1397, .F. ) ;
#2205 = CARTESIAN_POINT ( 'NONE',  ( 9.731289431030802461, 13.80268001435446301, 11.83993003171717895 ) ) ;
#2206 = CARTESIAN_POINT ( 'NONE',  ( 70.00000000000000000, 18.00000000000000000, 13.99999999999999822 ) ) ;
#2207 = CARTESIAN_POINT ( 'NONE',  ( 70.49471712570979776, 24.79874756753319787, 14.63492880862740186 ) ) ;
#2208 = ORIENTED_EDGE ( 'NONE', *, *, #2665, .T. ) ;
#2209 = CARTESIAN_POINT ( 'NONE',  ( 68.46209853149973412, 26.49425004645483739, 4.592549736467042010 ) ) ;
#2210 = DIRECTION ( 'NONE',  ( 0.000000000000000000, -0.000000000000000000, 1.000000000000000000 ) ) ;
#2211 = CARTESIAN_POINT ( 'NONE',  ( 10.46668228124699951, 24.73031973932922867, 0.08878805127431713129 ) ) ;
#2212 = CARTESIAN_POINT ( 'NONE',  ( 11.36272301776835292, 26.57238365664324675, 13.85765009901419198 ) ) ;
#2213 = AXIS2_PLACEMENT_3D ( 'NONE', #1861, #3102, #319 ) ;
#2214 = CARTESIAN_POINT ( 'NONE',  ( 12.78013060659726818, 27.53792632408739749, 2.426654990798384759 ) ) ;
#2215 = CARTESIAN_POINT ( 'NONE',  ( 74.09331841194041601, 13.00000000159747593, 5.760497465444426091 ) ) ;
#2216 = CARTESIAN_POINT ( 'NONE',  ( 11.04644394519045747, 15.06271736658360183, 8.361195934123079709 ) ) ;
#2217 = CARTESIAN_POINT ( 'NONE',  ( 70.00000000000000000, 0.000000000000000000, 4.000000000000000000 ) ) ;
#2218 = EDGE_CURVE ( 'NONE', #3115, #3302, #908, .T. ) ;
#2220 = ORIENTED_EDGE ( 'NONE', *, *, #3510, .F. ) ;
#2219 = CARTESIAN_POINT ( 'NONE',  ( 10.34078423376871392, 26.21751970673790666, 1.896140298065728036 ) ) ;
#2221 = CARTESIAN_POINT ( 'NONE',  ( 67.81909671891199309, 27.25752367347262251, 12.56310680582297046 ) ) ;
#2222 = AXIS2_PLACEMENT_3D ( 'NONE', #3043, #3642, #2424 ) ;
#2223 = B_SPLINE_CURVE_WITH_KNOTS ( 'NONE', 3,
 ( #2643, #476, #2363, #2346, #3558, #2596, #1444, #2684, #3861, #3923, #1147, #3622, #3839, #3238, #2927, #776, #3259, #1714 ),
 .UNSPECIFIED., .F., .F.,
 ( 4, 2, 2, 2, 2, 2, 2, 2, 4 ),
 ( 0.000000000000000000, 0.002248774146627186780, 0.003373161219940795999, 0.004497548293254405652, 0.005621935366568014437, 0.006746322439881624090, 0.007870709513195232876, 0.008432903049852037702, 0.008995096586508842529 ),
 .UNSPECIFIED. ) ;
#2224 = CARTESIAN_POINT ( 'NONE',  ( 10.78099402356873249, 14.72188538008453484, 10.50916208923260875 ) ) ;
#2225 = CARTESIAN_POINT ( 'NONE',  ( 8.493984924527943292, 15.39846025490994386, 4.000000000000000000 ) ) ;
#2226 = DIRECTION ( 'NONE',  ( -0.04131110668296718302, -0.9991463318576656594, 0.000000000000000000 ) ) ;
#2227 = VERTEX_POINT ( 'NONE', #3070 ) ;
#2228 = CARTESIAN_POINT ( 'NONE',  ( 69.92185760858870935, 24.28167262626743650, 3.933408961544138993 ) ) ;
#2229 = CARTESIAN_POINT ( 'NONE',  ( 72.92074453508990928, 14.91686481924337393, 13.99999999999999822 ) ) ;
#2230 = CARTESIAN_POINT ( 'NONE',  ( 13.87298334620741613, 28.25028571273081823, 5.000000000000004441 ) ) ;
#2231 = CARTESIAN_POINT ( 'NONE',  ( 4.116437731388130850, 20.71960781202825075, 17.03106806720858302 ) ) ;
#2232 = LINE ( 'NONE', #964, #442 ) ;
#2233 = CARTESIAN_POINT ( 'NONE',  ( 73.57072158118083394, 13.35412475221160378, 4.000000000000222045 ) ) ;
#2234 = CARTESIAN_POINT ( 'NONE',  ( 10.71029477982125222, 14.64676722513141804, 7.364592172979652851 ) ) ;
#2235 = CARTESIAN_POINT ( 'NONE',  ( 8.886182753191794959, 24.07174208629613332, 14.52389978378829660 ) ) ;
#2236 = ADVANCED_FACE ( 'NONE', ( #355 ), #2154, .F. ) ;
#2238 = ORIENTED_EDGE ( 'NONE', *, *, #3158, .F. ) ;
#2237 = CARTESIAN_POINT ( 'NONE',  ( 10.51886335993331301, 26.21603770222504437, 1.481714907895896438 ) ) ;
#2239 = CARTESIAN_POINT ( 'NONE',  ( 69.74046845560847885, 25.53957591091650769, 14.56371308868853198 ) ) ;
#2240 = VERTEX_POINT ( 'NONE', #2225 ) ;
#2241 = DIRECTION ( 'NONE',  ( 1.000000000000000000, -0.000000000000000000, 0.000000000000000000 ) ) ;
#2242 = CARTESIAN_POINT ( 'NONE',  ( 16.85000000000000142, 23.25028571273081823, 5.000000000000004441 ) ) ;
#2243 = CARTESIAN_POINT ( 'NONE',  ( 79.48528137423858198, 13.00000000000000000, 6.000000000000000000 ) ) ;
#2244 = ORIENTED_EDGE ( 'NONE', *, *, #31, .F. ) ;
#2245 = ADVANCED_FACE ( 'NONE', ( #956 ), #569, .T. ) ;
#2246 = CARTESIAN_POINT ( 'NONE',  ( 73.55444476395597064, 22.43350683032526405, 3.263451342062849925 ) ) ;
#2247 = DIRECTION ( 'NONE',  ( 0.04131110668297022226, -0.9991463318576656594, 0.000000000000000000 ) ) ;
#2248 = CARTESIAN_POINT ( 'NONE',  ( 7.897851876340671318, 13.07611879867715565, 12.58492003342992227 ) ) ;
#2249 = CARTESIAN_POINT ( 'NONE',  ( 9.074180026194357040, 24.31933078947104931, 14.58578643762690419 ) ) ;
#2250 = CARTESIAN_POINT ( 'NONE',  ( 5.356316429008681546, 16.19989428783462415, 0.7620367256808109335 ) ) ;
#2251 = CARTESIAN_POINT ( 'NONE',  ( 70.00000000000000000, 23.25028571273082179, 4.000000000000000000 ) ) ;
#2252 = VECTOR ( 'NONE', #1001, 1000.000000000000000 ) ;
#2253 = CARTESIAN_POINT ( 'NONE',  ( 73.28180151511577378, 13.39954655450452847, 3.999999999999657607 ) ) ;
#2254 = CARTESIAN_POINT ( 'NONE',  ( 11.01457246291695924, 15.01880041586138859, 8.205561310334671177 ) ) ;
#2255 = CARTESIAN_POINT ( 'NONE',  ( 69.42121392619314690, 24.25000994031586643, 4.085578475103445406 ) ) ;
#2256 = CIRCLE ( 'NONE', #514, 2.000000000000000000 ) ;
#2258 = ORIENTED_EDGE ( 'NONE', *, *, #3997, .F. ) ;
#2257 = CARTESIAN_POINT ( 'NONE',  ( 4.116438297122360090, 20.71960831000731318, 0.9689319786189117822 ) ) ;
#2259 = CARTESIAN_POINT ( 'NONE',  ( 67.22425070347027543, 28.02704834799816069, 13.41588376226915180 ) ) ;
#2260 = EDGE_CURVE ( 'NONE', #1487, #2336, #3295, .T. ) ;
#2261 = FACE_OUTER_BOUND ( 'NONE', #2095, .T. ) ;
#2262 = EDGE_CURVE ( 'NONE', #2944, #3626, #3794, .T. ) ;
#2263 = CYLINDRICAL_SURFACE ( 'NONE', #3252, 4.999999999999999112 ) ;
#2264 = CARTESIAN_POINT ( 'NONE',  ( 78.64136969882721928, 14.03264816440228557, 4.244602856445173877 ) ) ;
#2265 = ORIENTED_EDGE ( 'NONE', *, *, #2848, .F. ) ;
#2266 = CARTESIAN_POINT ( 'NONE',  ( 72.14663085325797454, 19.53221289569835051, 4.000000000000000000 ) ) ;
#2267 = CARTESIAN_POINT ( 'NONE',  ( 13.99999999999999645, 26.25028571273081823, 6.000000000000000000 ) ) ;
#2268 = CARTESIAN_POINT ( 'NONE',  ( 12.08668549469229880, 27.18775181240845740, 1.985855021964377354 ) ) ;
#2269 = CARTESIAN_POINT ( 'NONE',  ( 8.882051949747449271, 22.47558483199895107, 13.87736447704266673 ) ) ;
#2270 = DIRECTION ( 'NONE',  ( -0.000000000000000000, -1.000000000000000000, -0.000000000000000000 ) ) ;
#2271 = CARTESIAN_POINT ( 'NONE',  ( 8.999999999999998224, 16.51547539309071055, 18.00000000000000000 ) ) ;
#2272 = ORIENTED_EDGE ( 'NONE', *, *, #3996, .T. ) ;
#2273 = CARTESIAN_POINT ( 'NONE',  ( 67.56966491088623172, 27.54004009995806257, 2.477376343635063982 ) ) ;
#2274 = LINE ( 'NONE', #2196, #669 ) ;
#2275 = PLANE ( 'NONE',  #282 ) ;
#2276 = AXIS2_PLACEMENT_3D ( 'NONE', #1512, #621, #2774 ) ;
#2277 = FACE_OUTER_BOUND ( 'NONE', #2752, .T. ) ;
#2279 = ORIENTED_EDGE ( 'NONE', *, *, #1773, .T. ) ;
#2278 = CARTESIAN_POINT ( 'NONE',  ( 5.698547073712536104, 21.57093625557247307, 0.4579162384130702756 ) ) ;
#2280 = CARTESIAN_POINT ( 'NONE',  ( 9.479666192214473597, 25.18719309972019005, 2.984385079047910949 ) ) ;
#2281 = AXIS2_PLACEMENT_3D ( 'NONE', #353, #1318, #3495 ) ;
#2282 = CARTESIAN_POINT ( 'NONE',  ( 69.46206877852625894, 24.93920755313496329, 14.00329125569898636 ) ) ;
#2283 = CIRCLE ( 'NONE', #1038, 2.000000000000000000 ) ;
#2284 = DIRECTION ( 'NONE',  ( 1.000000000000000000, -0.000000000000000000, -0.000000000000000000 ) ) ;
#2285 = AXIS2_PLACEMENT_3D ( 'NONE', #2308, #437, #1671 ) ;
#2286 = PLANE ( 'NONE',  #1885 ) ;
#2287 = CARTESIAN_POINT ( 'NONE',  ( 79.13468995845170184, 13.18654985253048473, 5.147313665517640580 ) ) ;
#2288 = ORIENTED_EDGE ( 'NONE', *, *, #1877, .T. ) ;
#2289 = ORIENTED_EDGE ( 'NONE', *, *, #1731, .F. ) ;
#2290 = EDGE_CURVE ( 'NONE', #2663, #430, #3120, .T. ) ;
#2291 = CARTESIAN_POINT ( 'NONE',  ( 65.91948447793134847, 23.70109069484445996, 17.99999999999773337 ) ) ;
#2292 = CARTESIAN_POINT ( 'NONE',  ( 9.657224186214389050, 23.64608922369509969, 13.99999999999999822 ) ) ;
#2293 = CARTESIAN_POINT ( 'NONE',  ( 13.69936363780899313, 28.18760960685371586, 13.91394980984361851 ) ) ;
#2294 = CARTESIAN_POINT ( 'NONE',  ( 3.167751564208131310, 15.74756988840762162, 15.86427237629764875 ) ) ;
#2295 = CARTESIAN_POINT ( 'NONE',  ( 66.73875720216084062, 28.07661441091691401, 3.516816430979695873 ) ) ;
#2296 = DIRECTION ( 'NONE',  ( 0.6183832061475641462, 0.7858767144754063017, 0.000000000000000000 ) ) ;
#2297 = CARTESIAN_POINT ( 'NONE',  ( 68.64841625587403939, 25.53831629386829505, 4.502312989948389799 ) ) ;
#2298 = CARTESIAN_POINT ( 'NONE',  ( 10.16980884805236585, 25.61989645651800274, 3.323889198058232353 ) ) ;
#2299 = ADVANCED_FACE ( 'NONE', ( #1880 ), #1212, .F. ) ;
#2301 = VERTEX_POINT ( 'NONE', #1548 ) ;
#2300 = EDGE_LOOP ( 'NONE', ( #2705, #150, #3275, #3482 ) ) ;
#2302 = VECTOR ( 'NONE', #1352, 1000.000000000000000 ) ;
#2303 = CARTESIAN_POINT ( 'NONE',  ( 9.810744745623377838, 24.63878920776741310, 3.694159549619424165 ) ) ;
#2304 = CARTESIAN_POINT ( 'NONE',  ( 71.89312053667994462, 21.30508031364237453, 13.75472897614948486 ) ) ;
#2305 = AXIS2_PLACEMENT_3D ( 'NONE', #822, #1723, #3288 ) ;
#2306 = CARTESIAN_POINT ( 'NONE',  ( 7.712175800045631746, 15.01136929909963236, 4.000000000000000000 ) ) ;
#2307 = CYLINDRICAL_SURFACE ( 'NONE', #2991, 5.000000000000000888 ) ;
#2308 = CARTESIAN_POINT ( 'NONE',  ( 72.50000000000001421, 13.00000000000000000, 9.000000000000000000 ) ) ;
#2309 = ORIENTED_EDGE ( 'NONE', *, *, #3130, .T. ) ;
#2310 = ORIENTED_EDGE ( 'NONE', *, *, #3496, .F. ) ;
#2311 = CARTESIAN_POINT ( 'NONE',  ( 11.51747154055640010, 27.14209566274543661, 14.97617259107921939 ) ) ;
#2312 = CYLINDRICAL_SURFACE ( 'NONE', #354, 1.999999999999996669 ) ;
#2313 = CARTESIAN_POINT ( 'NONE',  ( 13.87298334620741436, 28.25028571273081823, 12.99999999999999822 ) ) ;
#2314 = EDGE_CURVE ( 'NONE', #1973, #2944, #36, .T. ) ;
#2315 = CARTESIAN_POINT ( 'NONE',  ( 72.77332854523328365, 13.00000000000000000, 12.59689895261317538 ) ) ;
#2316 = CARTESIAN_POINT ( 'NONE',  ( 71.64888427043082686, 13.18119211018609427, 12.50449370648225234 ) ) ;
#2317 = CARTESIAN_POINT ( 'NONE',  ( 11.91564138401254525, 20.22083907159514737, 0.000000000000000000 ) ) ;
#2318 = CARTESIAN_POINT ( 'NONE',  ( 72.50000000000001421, 8.999999999999989342, 9.000000000000000000 ) ) ;
#2319 = AXIS2_PLACEMENT_3D ( 'NONE', #3666, #2133, #2651 ) ;
#2320 = CARTESIAN_POINT ( 'NONE',  ( 10.81370950207547921, 26.42157408214824699, 3.295266036659811437 ) ) ;
#2322 = ORIENTED_EDGE ( 'NONE', *, *, #3461, .F. ) ;
#2321 = VERTEX_POINT ( 'NONE', #1266 ) ;
#2323 = CARTESIAN_POINT ( 'NONE',  ( 11.09674750056504777, 26.33210300145729477, 3.921768854609958055 ) ) ;
#2324 = CARTESIAN_POINT ( 'NONE',  ( 69.17524038755371407, 26.43486140754216152, 3.293977994219407623 ) ) ;
#2325 = AXIS2_PLACEMENT_3D ( 'NONE', #910, #3972, #1200 ) ;
#2326 = EDGE_LOOP ( 'NONE', ( #2912, #2583, #2978 ) ) ;
#2327 = CARTESIAN_POINT ( 'NONE',  ( 7.943495170980634512, 15.10443114892635030, 4.000000000000000000 ) ) ;
#2328 = CARTESIAN_POINT ( 'NONE',  ( 76.54524210071720347, 15.83129508434926258, 16.09827080528472010 ) ) ;
#2329 = CARTESIAN_POINT ( 'NONE',  ( 66.21733770644144101, 25.02392650933483154, 17.99999999999999645 ) ) ;
#2330 = ORIENTED_EDGE ( 'NONE', *, *, #665, .T. ) ;
#2331 = CARTESIAN_POINT ( 'NONE',  ( 71.43108723550531636, 20.77157050137584093, 4.000000000000000000 ) ) ;
#2332 = LINE ( 'NONE', #3928, #95 ) ;
#2333 = FACE_OUTER_BOUND ( 'NONE', #586, .T. ) ;
#2334 = CARTESIAN_POINT ( 'NONE',  ( 73.00000000000001421, 12.99999999999998934, 5.434891306004820066 ) ) ;
#2335 = B_SPLINE_CURVE_WITH_KNOTS ( 'NONE', 3,
 ( #3147, #2214, #3450, #79, #3166, #627 ),
 .UNSPECIFIED., .F., .F.,
 ( 4, 2, 4 ),
 ( 0.000000000000000000, 0.5000000000000000000, 1.000000000000000000 ),
 .UNSPECIFIED. ) ;
#2336 = VERTEX_POINT ( 'NONE', #2206 ) ;
#2337 = CARTESIAN_POINT ( 'NONE',  ( 72.86217486070792404, 19.11909335631819218, 3.750150431784726337E-15 ) ) ;
#2338 = CARTESIAN_POINT ( 'NONE',  ( 12.33407014921022338, 27.29760629307144271, 2.015116530654748495 ) ) ;
#2339 = CARTESIAN_POINT ( 'NONE',  ( 58.72627963894294112, 25.43771428454811812, 0.000000000000000000 ) ) ;
#2340 = DIRECTION ( 'NONE',  ( -1.000000000000000000, 0.000000000000000000, 0.000000000000000000 ) ) ;
#2342 = VERTEX_POINT ( 'NONE', #1529 ) ;
#2341 = ORIENTED_EDGE ( 'NONE', *, *, #1297, .T. ) ;
#2343 = CARTESIAN_POINT ( 'NONE',  ( 11.81061979849626375, 26.92474745675584558, 4.714201163777516967 ) ) ;
#2344 = CARTESIAN_POINT ( 'NONE',  ( 71.59354390512714872, 22.93570928163735445, 14.04925831438855610 ) ) ;
#2345 = EDGE_CURVE ( 'NONE', #194, #575, #1294, .T. ) ;
#2346 = CARTESIAN_POINT ( 'NONE',  ( 76.83224843579182561, 15.74756988840761096, 2.135727623702342814 ) ) ;
#2347 = DIRECTION ( 'NONE',  ( 0.000000000000000000, 0.000000000000000000, 1.000000000000000000 ) ) ;
#2348 = CARTESIAN_POINT ( 'NONE',  ( 70.92581997380568737, 24.31933078947102089, 17.41421356237309226 ) ) ;
#2349 = ORIENTED_EDGE ( 'NONE', *, *, #2784, .T. ) ;
#2350 = ORIENTED_EDGE ( 'NONE', *, *, #1890, .T. ) ;
#2351 = CARTESIAN_POINT ( 'NONE',  ( 74.31413473294564653, 13.11663914976340273, 14.00000000000000000 ) ) ;
#2352 = CARTESIAN_POINT ( 'NONE',  ( 8.051922791259102041, 15.14707421070987969, 4.000000000000000000 ) ) ;
#2353 = CARTESIAN_POINT ( 'NONE',  ( 4.052268182373558680, 15.97747822469465184, 16.52695929498543848 ) ) ;
#2354 = FACE_OUTER_BOUND ( 'NONE', #475, .T. ) ;
#2355 = CARTESIAN_POINT ( 'NONE',  ( 12.15662172985479117, 26.24795693443631350, 1.433066301189011460 ) ) ;
#2356 = FACE_OUTER_BOUND ( 'NONE', #3541, .T. ) ;
#2357 = CARTESIAN_POINT ( 'NONE',  ( 10.15907114475372097, 25.60639689286005449, 3.324143873277929373 ) ) ;
#2358 = ORIENTED_EDGE ( 'NONE', *, *, #3510, .T. ) ;
#2359 = CARTESIAN_POINT ( 'NONE',  ( 7.331707102077272609, 20.13457585978826714, 4.367906535647839483 ) ) ;
#2360 = CARTESIAN_POINT ( 'NONE',  ( 69.34780331515372609, 26.22410115765469740, 3.308588517171172416 ) ) ;
#2361 = ADVANCED_FACE ( 'NONE', ( #1282 ), #1826, .T. ) ;
#2362 = CIRCLE ( 'NONE', #3465, 2.000000000000000000 ) ;
#2363 = CARTESIAN_POINT ( 'NONE',  ( 77.63768302840635727, 15.46154034709019243, 2.878350524114840603 ) ) ;
#2364 = AXIS2_PLACEMENT_3D ( 'NONE', #2132, #605, #919 ) ;
#2365 = CARTESIAN_POINT ( 'NONE',  ( 72.86924254844616655, 16.38439514113922968, 17.81162504468320051 ) ) ;
#2366 = CARTESIAN_POINT ( 'NONE',  ( 69.22292022039711412, 24.37190349550729707, 18.00000000000000000 ) ) ;
#2367 = ORIENTED_EDGE ( 'NONE', *, *, #3627, .T. ) ;
#2368 = B_SPLINE_CURVE_WITH_KNOTS ( 'NONE', 3,
 ( #3025, #242, #3686, #900, #2151, #3386, #2450, #1210, #1478, #892, #2417, #2101, #3617, #2119, #273, #834 ),
 .UNSPECIFIED., .F., .F.,
 ( 4, 2, 2, 2, 2, 2, 2, 4 ),
 ( 0.006558064976697916722, 0.007041085235481547334, 0.007524105494265177080, 0.008007125753048807693, 0.008490146011832438305, 0.009456186529399678714, 0.009939206788183300653, 0.01042222704696692259 ),
 .UNSPECIFIED. ) ;
#2369 = CARTESIAN_POINT ( 'NONE',  ( 74.48997487421326014, 14.99999999999999822, 13.99999999999999822 ) ) ;
#2370 = CARTESIAN_POINT ( 'NONE',  ( 13.61949717895906176, 28.25028571273082179, 5.065449846949792168 ) ) ;
#2371 = DIRECTION ( 'NONE',  ( 1.000000000000000000, 1.927470528863120035E-16, 1.734723475976808080E-15 ) ) ;
#2372 = EDGE_CURVE ( 'NONE', #2227, #1487, #1554, .T. ) ;
#2373 = ADVANCED_FACE ( 'NONE', ( #3 ), #2792, .T. ) ;
#2374 = VERTEX_POINT ( 'NONE', #1247 ) ;
#2375 = CARTESIAN_POINT ( 'NONE',  ( 68.74364873019209199, 26.86641319788078164, 2.174043333987872195 ) ) ;
#2376 = CARTESIAN_POINT ( 'NONE',  ( 13.08716557528225977, 27.41102741217840943, 2.184599805149280538 ) ) ;
#2377 = CARTESIAN_POINT ( 'NONE',  ( 12.26775782285159799, 26.47036216557449606, 16.82506308939364459 ) ) ;
#2378 = CARTESIAN_POINT ( 'NONE',  ( 10.13327181901857266, 23.48111921952556713, 13.99999999999999467 ) ) ;
#2379 = CARTESIAN_POINT ( 'NONE',  ( 6.999999999999997335, 12.99999999999999822, 12.56510869399517816 ) ) ;
#2380 = ORIENTED_EDGE ( 'NONE', *, *, #3968, .F. ) ;
#2381 = CARTESIAN_POINT ( 'NONE',  ( 10.67315057798267119, 24.41125731436475377, 4.116333207511239323 ) ) ;
#2382 = CARTESIAN_POINT ( 'NONE',  ( 13.05996424834904701, 27.50468177728217256, 15.62680683063862652 ) ) ;
#2383 = AXIS2_PLACEMENT_3D ( 'NONE', #654, #2517, #287 ) ;
#2384 = EDGE_LOOP ( 'NONE', ( #267, #2785, #2924, #450 ) ) ;
#2385 = FACE_OUTER_BOUND ( 'NONE', #3600, .T. ) ;
#2386 = DIRECTION ( 'NONE',  ( -0.9991463318576657704, 0.04131110668296757854, 0.000000000000000000 ) ) ;
#2387 = CARTESIAN_POINT ( 'NONE',  ( 66.76676682385209460, 27.71118760575078710, 15.25839640029177602 ) ) ;
#2388 = ORIENTED_EDGE ( 'NONE', *, *, #2681, .F. ) ;
#2389 = CARTESIAN_POINT ( 'NONE',  ( 40.00000000000000000, 2.000000000000002665, 12.99999999999999822 ) ) ;
#2390 = CARTESIAN_POINT ( 'NONE',  ( 9.999999999999996447, 18.00000000000000000, 13.99999999999999822 ) ) ;
#2391 = DIRECTION ( 'NONE',  ( -0.000000000000000000, -1.000000000000000000, -0.000000000000000000 ) ) ;
#2392 = CARTESIAN_POINT ( 'NONE',  ( 8.276637818356585186, 15.27456124576477237, 13.99999999999999822 ) ) ;
#2393 = CARTESIAN_POINT ( 'NONE',  ( 69.24732977386983634, 26.10930817833170181, 1.137013897542492602 ) ) ;
#2394 = CARTESIAN_POINT ( 'NONE',  ( 78.46483369680777287, 14.95112538744650443, 13.99955096359455275 ) ) ;
#2395 = CARTESIAN_POINT ( 'NONE',  ( 10.77707988533225070, 24.37190358707152882, 17.99999999999999645 ) ) ;
#2396 = PRODUCT_RELATED_PRODUCT_CATEGORY ( 'part', '', ( #987 ) ) ;
#2397 = CARTESIAN_POINT ( 'NONE',  ( 68.06350832689629726, 26.25028571273082179, 5.500000000000003553 ) ) ;
#2398 = DIRECTION ( 'NONE',  ( 0.6183832061475641462, -0.7858767144754061906, 0.000000000000000000 ) ) ;
#2399 = CARTESIAN_POINT ( 'NONE',  ( 72.73314594633838226, 13.00000000955285628, 5.397465478684729590 ) ) ;
#2400 = CARTESIAN_POINT ( 'NONE',  ( 67.34579376853942279, 26.63833894279493819, 16.71541782427330958 ) ) ;
#2401 = CARTESIAN_POINT ( 'NONE',  ( 73.79162016543466507, 20.88996385752315277, 4.000000000000000000 ) ) ;
#2402 = CIRCLE ( 'NONE', #2921, 2.000000000000000000 ) ;
#2403 = CYLINDRICAL_SURFACE ( 'NONE', #3894, 4.999999999999997335 ) ;
#2404 = CARTESIAN_POINT ( 'NONE',  ( 72.86217421400579042, 19.11909406407709255, 18.00000000000000000 ) ) ;
#2405 = ORIENTED_EDGE ( 'NONE', *, *, #3788, .F. ) ;
#2406 = ORIENTED_EDGE ( 'NONE', *, *, #2130, .T. ) ;
#2407 = CARTESIAN_POINT ( 'NONE',  ( 14.29942358838662919, 23.25028571273082179, 17.99999999999999645 ) ) ;
#2408 = DIRECTION ( 'NONE',  ( 0.000000000000000000, 0.000000000000000000, -1.000000000000000000 ) ) ;
#2409 = CARTESIAN_POINT ( 'NONE',  ( 7.079255464910086282, 14.91686481924337571, 4.000000000000000000 ) ) ;
#2410 = CARTESIAN_POINT ( 'NONE',  ( 74.48997487421326014, 14.99999999999999822, 13.99999999999999822 ) ) ;
#2411 = EDGE_CURVE ( 'NONE', #808, #3834, #1627, .T. ) ;
#2412 = B_SPLINE_CURVE_WITH_KNOTS ( 'NONE', 3,
 ( #3712, #931, #1942, #2547 ),
 .UNSPECIFIED., .F., .F.,
 ( 4, 4 ),
 ( 5.561946577567963334E-17, 0.001571750915905675318 ),
 .UNSPECIFIED. ) ;
#2413 = CARTESIAN_POINT ( 'NONE',  ( 72.64672993261223155, 23.63094052970670944, 2.536610808713141374 ) ) ;
#2414 = DIRECTION ( 'NONE',  ( 0.000000000000000000, 0.000000000000000000, 1.000000000000000000 ) ) ;
#2415 = CARTESIAN_POINT ( 'NONE',  ( 13.13192006599767048, 28.09804477775339038, 12.80865828381745253 ) ) ;
#2416 = CARTESIAN_POINT ( 'NONE',  ( 72.50000000000001421, 4.000000000000003553, 7.000000000000002665 ) ) ;
#2417 = CARTESIAN_POINT ( 'NONE',  ( 69.66519007914851613, 14.26635122724061233, 11.23696022473296807 ) ) ;
#2418 = ORIENTED_EDGE ( 'NONE', *, *, #773, .T. ) ;
#2419 = CARTESIAN_POINT ( 'NONE',  ( 6.999999999999996447, 18.00000000000000000, 4.000000000000000000 ) ) ;
#2420 = DIRECTION ( 'NONE',  ( 1.445602896647338177E-16, 1.000000000000000000, 0.000000000000000000 ) ) ;
#2421 = EDGE_CURVE ( 'NONE', #3223, #2840, #3318, .T. ) ;
#2422 = ORIENTED_EDGE ( 'NONE', *, *, #218, .T. ) ;
#2423 = CARTESIAN_POINT ( 'NONE',  ( 68.85932688373659971, 25.19343437902435312, 13.64282739374277575 ) ) ;
#2424 = DIRECTION ( 'NONE',  ( -1.000000000000000000, 0.000000000000000000, 0.000000000000000000 ) ) ;
#2425 = ORIENTED_EDGE ( 'NONE', *, *, #2123, .T. ) ;
#2426 = ORIENTED_EDGE ( 'NONE', *, *, #2579, .F. ) ;
#2427 = DIRECTION ( 'NONE',  ( 0.7812571428182705224, 0.6242093212980981409, 0.000000000000000000 ) ) ;
#2428 = CARTESIAN_POINT ( 'NONE',  ( 72.50000000000001421, 8.999999999999989342, 7.000000000000002665 ) ) ;
#2429 = VECTOR ( 'NONE', #2674, 1000.000000000000000 ) ;
#2430 = PRESENTATION_STYLE_ASSIGNMENT (( #1490 ) ) ;
#2431 = DIRECTION ( 'NONE',  ( -0.000000000000000000, -1.000000000000000000, -0.000000000000000000 ) ) ;
#2432 = CARTESIAN_POINT ( 'NONE',  ( 13.99999999999999645, 26.25028571273081823, 130.4513783819478192 ) ) ;
#2433 = CARTESIAN_POINT ( 'NONE',  ( 70.92581997371819114, 24.31933078954679317, 0.5857864376269086293 ) ) ;
#2434 = LINE ( 'NONE', #2457, #166 ) ;
#2435 = CARTESIAN_POINT ( 'NONE',  ( 10.75267022613016010, 26.10930817833169826, 16.86298610245750851 ) ) ;
#2436 = EDGE_CURVE ( 'NONE', #1320, #2678, #1077, .T. ) ;
#2437 = CARTESIAN_POINT ( 'NONE',  ( 70.26871056896918333, 13.80268001435446479, 6.160069968282821939 ) ) ;
#2438 = AXIS2_PLACEMENT_3D ( 'NONE', #1786, #587, #1449 ) ;
#2439 = CARTESIAN_POINT ( 'NONE',  ( 71.69121510200153580, 13.56131489535972712, 4.000000000000000000 ) ) ;
#2440 = CARTESIAN_POINT ( 'NONE',  ( 10.58383661375633267, 24.25866282823956155, 4.087112680131032683 ) ) ;
#2441 = FACE_OUTER_BOUND ( 'NONE', #899, .T. ) ;
#2442 = EDGE_CURVE ( 'NONE', #561, #1509, #2728, .T. ) ;
#2443 = ORIENTED_EDGE ( 'NONE', *, *, #2739, .T. ) ;
#2444 = CARTESIAN_POINT ( 'NONE',  ( 6.208379722945371881, 20.88996371567012744, 4.000000000000000000 ) ) ;
#2445 = VECTOR ( 'NONE', #3204, 1000.000000000000000 ) ;
#2446 = EDGE_CURVE ( 'NONE', #779, #1423, #3822, .T. ) ;
#2447 = CARTESIAN_POINT ( 'NONE',  ( 68.37490477525484778, 27.19160094570860764, 15.47979245296619588 ) ) ;
#2448 = ORIENTED_EDGE ( 'NONE', *, *, #461, .T. ) ;
#2449 = ORIENTED_EDGE ( 'NONE', *, *, #2598, .T. ) ;
#2450 = CARTESIAN_POINT ( 'NONE',  ( 69.11366878168608707, 14.85293500799594923, 10.23065102296498452 ) ) ;
#2451 = LINE ( 'NONE', #3687, #233 ) ;
#2452 = CARTESIAN_POINT ( 'NONE',  ( 70.00000000000000000, 26.25028571273082534, 11.99999999999999822 ) ) ;
#2453 = CARTESIAN_POINT ( 'NONE',  ( 69.83297867124221625, 25.61639161796568587, 14.67604527723233332 ) ) ;
#2454 = VERTEX_POINT ( 'NONE', #3159 ) ;
#2455 = AXIS2_PLACEMENT_3D ( 'NONE', #2432, #1493, #2134 ) ;
#2456 = CARTESIAN_POINT ( 'NONE',  ( 69.48113664006669410, 26.21603770222504792, 1.481714907895895550 ) ) ;
#2457 = CARTESIAN_POINT ( 'NONE',  ( 51.87583143631563587, 40.81956161097500058, 18.00000000000000000 ) ) ;
#2458 = CARTESIAN_POINT ( 'NONE',  ( 11.89902552159455240, 27.39947521694044141, 14.12877092348820796 ) ) ;
#2459 = FACE_OUTER_BOUND ( 'NONE', #2749, .T. ) ;
#2460 = CARTESIAN_POINT ( 'NONE',  ( 71.56093795790357603, 13.21031707355435891, 5.522935574758983890 ) ) ;
#2461 = ORIENTED_EDGE ( 'NONE', *, *, #817, .T. ) ;
#2462 = CARTESIAN_POINT ( 'NONE',  ( 69.68962630703363459, 25.79652163510281326, 3.320394773490073170 ) ) ;
#2463 =( BOUNDED_CURVE ( )  B_SPLINE_CURVE ( 3, ( #525, #803, #2670, #505 ),
 .UNSPECIFIED., .F., .T. ) 
 B_SPLINE_CURVE_WITH_KNOTS ( ( 4, 4 ),
 ( 0.4063231421318544423, 1.570796326794896558 ),
 .UNSPECIFIED. ) 
 CURVE ( )  GEOMETRIC_REPRESENTATION_ITEM ( )  RATIONAL_B_SPLINE_CURVE ( ( 1.000000000000000000, 0.8901565684439707304, 0.8901565684439707304, 1.000000000000000000 ) ) 
 REPRESENTATION_ITEM ( '' )  );
#2464 = ORIENTED_EDGE ( 'NONE', *, *, #3040, .F. ) ;
#2465 = CARTESIAN_POINT ( 'NONE',  ( 70.00000000000000000, 23.25028571273082179, 13.99999999999999822 ) ) ;
#2466 = FACE_OUTER_BOUND ( 'NONE', #501, .T. ) ;
#2467 = DIRECTION ( 'NONE',  ( 0.000000000000000000, 0.000000000000000000, -1.000000000000000000 ) ) ;
#2468 = CYLINDRICAL_SURFACE ( 'NONE', #1838, 9.000000000000000000 ) ;
#2469 = CARTESIAN_POINT ( 'NONE',  ( 68.82727724314504769, 25.77099178042952232, 4.352025103264336892 ) ) ;
#2470 = PLANE ( 'NONE',  #3207 ) ;
#2471 = CARTESIAN_POINT ( 'NONE',  ( 8.690692836728157289, 24.76214375904503484, 15.99999999999999645 ) ) ;
#2472 = CARTESIAN_POINT ( 'NONE',  ( 13.87298334620741613, 28.25028571273081823, 5.000000000000004441 ) ) ;
#2473 = CARTESIAN_POINT ( 'NONE',  ( 72.85643841463931381, 14.91420597768953726, 13.99999999999999822 ) ) ;
#2474 = CIRCLE ( 'NONE', #3000, 2.000000000000000000 ) ;
#2475 = ORIENTED_EDGE ( 'NONE', *, *, #3731, .F. ) ;
#2476 = CARTESIAN_POINT ( 'NONE',  ( 69.74755879513752177, 26.11548718309077444, 15.69501362338314721 ) ) ;
#2477 =( BOUNDED_SURFACE ( )  B_SPLINE_SURFACE ( 3, 2, ( 
 ( #3396, #553, #3673 ),
 ( #231, #911, #613 ),
 ( #3376, #1834, #313 ),
 ( #596, #295, #1537 ),
 ( #1797, #2764, #3011 ),
 ( #1856, #3992, #2701 ) ),
 .UNSPECIFIED., .F., .F., .F. ) 
 B_SPLINE_SURFACE_WITH_KNOTS ( ( 4, 2, 4 ),
 ( 3, 3 ),
 ( 0.003845819965050982156, 0.004631293344306892761, 0.005416766723562803365 ),
 ( 0.000000000000000000, 1.000000000000000000 ),
 .UNSPECIFIED. ) 
 GEOMETRIC_REPRESENTATION_ITEM ( )  RATIONAL_B_SPLINE_SURFACE ( (
 ( 1.000000000000000000, 0.8007978355982207086, 1.000000000000000000),
 ( 1.000000000000000000, 0.7941481449856326869, 1.000000000000000000),
 ( 1.000000000000000000, 0.7813713216413294971, 1.000000000000000000),
 ( 1.000000000000000000, 0.7484296371518573965, 1.000000000000000000),
 ( 1.000000000000000000, 0.7283046896795746239, 1.000000000000000000),
 ( 1.000000000000000000, 0.7071067811865476838, 1.000000000000000000) ) ) 
 REPRESENTATION_ITEM ( '' )  SURFACE ( )  );
#2478 = ADVANCED_FACE ( 'NONE', ( #1624 ), #2307, .T. ) ;
#2479 = LINE ( 'NONE', #3421, #3954 ) ;
#2480 = ORIENTED_EDGE ( 'NONE', *, *, #1634, .T. ) ;
#2481 = CARTESIAN_POINT ( 'NONE',  ( 67.66592985078874278, 27.29760629307100217, 2.015116530654658789 ) ) ;
#2482 = CARTESIAN_POINT ( 'NONE',  ( 70.00000000000000000, 23.25028571273082179, 13.99999999999999822 ) ) ;
#2483 = CARTESIAN_POINT ( 'NONE',  ( 13.78266229355856076, 25.02392650933481733, 3.143634423293877033E-15 ) ) ;
#2484 = ORIENTED_EDGE ( 'NONE', *, *, #1890, .F. ) ;
#2485 = AXIS2_PLACEMENT_3D ( 'NONE', #2419, #3918, #211 ) ;
#2486 = CARTESIAN_POINT ( 'NONE',  ( 71.11794805008121045, 22.47558483242305627, 4.122635522925548024 ) ) ;
#2487 = CARTESIAN_POINT ( 'NONE',  ( 13.51465238274094283, 28.03718874782752479, 3.385537991221159615 ) ) ;
#2488 = CARTESIAN_POINT ( 'NONE',  ( 11.29775676543737895, 26.96227739300081083, 14.89012288503397485 ) ) ;
#2489 = EDGE_CURVE ( 'NONE', #430, #970, #968, .T. ) ;
#2490 = VECTOR ( 'NONE', #2091, 1000.000000000000000 ) ;
#2491 = CARTESIAN_POINT ( 'NONE',  ( 5.510025125786755851, 15.00000000000000000, 11.99999999999999822 ) ) ;
#2492 = EDGE_CURVE ( 'NONE', #801, #3663, #3580, .T. ) ;
#2493 = CARTESIAN_POINT ( 'NONE',  ( 72.86459694607519566, 13.00000000757541763, 12.58409875134899458 ) ) ;
#2494 = DIRECTION ( 'NONE',  ( 0.000000000000000000, 1.000000000000000000, 0.000000000000000000 ) ) ;
#2495 = CARTESIAN_POINT ( 'NONE',  ( 8.123807086946399636, 23.18521813829599765, 14.36398439498661261 ) ) ;
#2497 = EDGE_LOOP ( 'NONE', ( #2514, #1903, #2969 ) ) ;
#2496 = CARTESIAN_POINT ( 'NONE',  ( 12.05480688570650472, 27.57142084392232206, 3.670710329637963287 ) ) ;
#2498 = CARTESIAN_POINT ( 'NONE',  ( 69.83590182404373081, 26.01345465944366708, 15.28616754483201134 ) ) ;
#2499 = CARTESIAN_POINT ( 'NONE',  ( 1.358630301172798260, 14.03264816440228735, 13.75539714355483056 ) ) ;
#2500 = FACE_OUTER_BOUND ( 'NONE', #2593, .T. ) ;
#2501 = DIRECTION ( 'NONE',  ( 0.000000000000000000, -1.000000000000000000, 0.000000000000000000 ) ) ;
#2502 = CARTESIAN_POINT ( 'NONE',  ( 71.16390143178290373, 24.01349466397211074, 14.51341881241642717 ) ) ;
#2503 = EDGE_CURVE ( 'NONE', #3703, #2961, #1175, .T. ) ;
#2504 = CARTESIAN_POINT ( 'NONE',  ( 68.90325249943496999, 26.33210300145729832, 3.921768854609958055 ) ) ;
#2505 = CARTESIAN_POINT ( 'NONE',  ( 67.62114234152318204, 25.93706013125787635, 16.89671363642798951 ) ) ;
#2506 = CARTESIAN_POINT ( 'NONE',  ( 12.97609776139566051, 27.78666303554835082, 2.890686589575274912 ) ) ;
#2507 = CARTESIAN_POINT ( 'NONE',  ( 10.34078423376871392, 26.21751970673790666, 16.10385970193427241 ) ) ;
#2508 = B_SPLINE_CURVE_WITH_KNOTS ( 'NONE', 3,
 ( #1085, #3544, #2958, #2604, #759, #460, #3266, #2980 ),
 .UNSPECIFIED., .F., .F.,
 ( 4, 2, 2, 4 ),
 ( 0.000000000000000000, 0.0003837914397105476752, 0.0007675828794210953505, 0.001535165758842188749 ),
 .UNSPECIFIED. ) ;
#2509 = LINE ( 'NONE', #3746, #578 ) ;
#2510 = CARTESIAN_POINT ( 'NONE',  ( 72.43023371657646692, 13.03042110287309185, 12.60226824950995272 ) ) ;
#2511 = CARTESIAN_POINT ( 'NONE',  ( 9.999999999999996447, 28.25028571273081823, 6.000000000000000000 ) ) ;
#2512 = FACE_OUTER_BOUND ( 'NONE', #3464, .T. ) ;
#2514 = ORIENTED_EDGE ( 'NONE', *, *, #3458, .F. ) ;
#2513 = CARTESIAN_POINT ( 'NONE',  ( 13.13192006599767225, 28.09804477775339038, 5.191341716182548360 ) ) ;
#2515 = CARTESIAN_POINT ( 'NONE',  ( 70.52033380798083329, 25.18719309965407405, 15.01561492095360784 ) ) ;
#2516 = CARTESIAN_POINT ( 'NONE',  ( 80.00000000000000000, 15.00000000000000000, 11.99999999999999822 ) ) ;
#2517 = DIRECTION ( 'NONE',  ( 0.000000000000000000, 1.000000000000000000, 0.000000000000000000 ) ) ;
#2518 = CARTESIAN_POINT ( 'NONE',  ( 69.83019115216364980, 25.61989645626224998, 14.67611080190912354 ) ) ;
#2519 = ORIENTED_EDGE ( 'NONE', *, *, #1703, .T. ) ;
#2520 = CARTESIAN_POINT ( 'NONE',  ( 70.18925534878897565, 24.63878912601093774, 3.694159549619252747 ) ) ;
#2521 = DIRECTION ( 'NONE',  ( 0.7812571428182705224, 0.6242093212980981409, -0.000000000000000000 ) ) ;
#2522 = CARTESIAN_POINT ( 'NONE',  ( 1.515789935574252345, 14.92679455153065504, 4.001340208461037662 ) ) ;
#2523 = CARTESIAN_POINT ( 'NONE',  ( 8.831800923839816519, 24.59920613609133611, 17.04397331752656086 ) ) ;
#2524 = AXIS2_PLACEMENT_3D ( 'NONE', #3442, #3407, #1901 ) ;
#2525 = ADVANCED_FACE ( 'NONE', ( #1934 ), #2263, .T. ) ;
#2526 = CARTESIAN_POINT ( 'NONE',  ( 13.69936363780894162, 28.18760960685367323, 4.086050190156176320 ) ) ;
#2527 = CARTESIAN_POINT ( 'NONE',  ( 72.92074453508990928, 14.91686481924337571, 13.99999999999999822 ) ) ;
#2528 = CARTESIAN_POINT ( 'NONE',  ( 7.226671454766742109, 13.00000000000000178, 5.403101047386824618 ) ) ;
#2529 = CARTESIAN_POINT ( 'NONE',  ( 10.43712302273314663, 25.95546440544750766, 14.68330897341636643 ) ) ;
#2531 = ORIENTED_EDGE ( 'NONE', *, *, #3258, .F. ) ;
#2530 = CARTESIAN_POINT ( 'NONE',  ( 11.85589035971875838, 27.18967637905855028, 2.253031284499118492 ) ) ;
#2532 = CARTESIAN_POINT ( 'NONE',  ( 67.49632304755552070, 27.66449927510392470, 12.64644660940685128 ) ) ;
#2533 = CIRCLE ( 'NONE', #2194, 10.00000000000000178 ) ;
#2534 = ADVANCED_FACE ( 'NONE', ( #3862 ), #710, .F. ) ;
#2535 = EDGE_LOOP ( 'NONE', ( #1606, #2659, #977, #3684 ) ) ;
#2536 = CARTESIAN_POINT ( 'NONE',  ( 73.00000000000001421, 18.00000000000000000, 6.000000000000000000 ) ) ;
#2537 = DIRECTION ( 'NONE',  ( -1.000000000000000000, 0.000000000000000000, 0.000000000000000000 ) ) ;
#2538 = DIRECTION ( 'NONE',  ( 0.000000000000000000, 0.000000000000000000, -1.000000000000000000 ) ) ;
#2539 = ORIENTED_EDGE ( 'NONE', *, *, #271, .F. ) ;
#2540 = CARTESIAN_POINT ( 'NONE',  ( 69.21803640124912249, 24.60692232627245346, 4.110280910771288987 ) ) ;
#2541 = CARTESIAN_POINT ( 'NONE',  ( 18.15267375456656396, 29.34399999863947173, 130.4513783819478192 ) ) ;
#2542 = CARTESIAN_POINT ( 'NONE',  ( 1.512450877544918137, 14.79030109696243223, 4.006339590845723109 ) ) ;
#2543 = CARTESIAN_POINT ( 'NONE',  ( 10.07814239135519863, 24.28167262630473289, 14.06659103845743175 ) ) ;
#2544 = CARTESIAN_POINT ( 'NONE',  ( 0.000000000000000000, 13.00000000000000000, 9.000000000000000000 ) ) ;
#2545 = LINE ( 'NONE', #362, #1086 ) ;
#2546 = DIRECTION ( 'NONE',  ( -0.000000000000000000, 0.000000000000000000, 1.000000000000000000 ) ) ;
#2547 = CARTESIAN_POINT ( 'NONE',  ( 74.48997487421326014, 14.99999999999999822, 4.000000000000000000 ) ) ;
#2548 = CARTESIAN_POINT ( 'NONE',  ( 69.60625545057740737, 23.93073879501989865, 4.038527607461485758 ) ) ;
#2549 = ADVANCED_FACE ( 'NONE', ( #3176 ), #3196, .F. ) ;
#2550 = CIRCLE ( 'NONE', #2040, 5.000000000000001776 ) ;
#2552 = ORIENTED_EDGE ( 'NONE', *, *, #3749, .T. ) ;
#2551 = CARTESIAN_POINT ( 'NONE',  ( 7.353270136805508450, 23.63094058740471581, 2.536610807541448409 ) ) ;
#2553 = ADVANCED_FACE ( 'NONE', ( #1034 ), #2286, .F. ) ;
#2554 = CARTESIAN_POINT ( 'NONE',  ( 67.43552497158337644, 27.88052904057219550, 13.30634649307065231 ) ) ;
#2555 = ORIENTED_EDGE ( 'NONE', *, *, #3205, .F. ) ;
#2556 = CARTESIAN_POINT ( 'NONE',  ( 66.00000000000000000, 28.25028571273082179, 6.000000000000000000 ) ) ;
#2557 = EDGE_CURVE ( 'NONE', #2183, #1078, #2082, .T. ) ;
#2558 = CARTESIAN_POINT ( 'NONE',  ( 78.97477180759058513, 13.37560217197539991, 13.17335209676467223 ) ) ;
#2559 = CARTESIAN_POINT ( 'NONE',  ( 78.48755352331298241, 14.79012119943314296, 4.006346180000842416 ) ) ;
#2560 = VERTEX_POINT ( 'NONE', #818 ) ;
#2561 = ORIENTED_EDGE ( 'NONE', *, *, #3099, .T. ) ;
#2562 = DIRECTION ( 'NONE',  ( 1.000000000000000000, -1.927470528863119049E-16, 0.000000000000000000 ) ) ;
#2563 = CARTESIAN_POINT ( 'NONE',  ( 65.70057641161338324, 23.25028571273083244, 17.99999999999999645 ) ) ;
#2564 = CARTESIAN_POINT ( 'NONE',  ( 12.43033508911378604, 27.54004009995805902, 2.477376343635067535 ) ) ;
#2565 = CARTESIAN_POINT ( 'NONE',  ( 11.93649167310370451, 26.51208510052996914, 12.49999999999999645 ) ) ;
#2566 = CARTESIAN_POINT ( 'NONE',  ( 2.362290017974572720, 15.46152654287084260, 2.878382476213022123 ) ) ;
#2567 = CARTESIAN_POINT ( 'NONE',  ( 73.00000000000001421, 12.99999999999998934, 12.56510869399517993 ) ) ;
#2568 = VECTOR ( 'NONE', #974, 1000.000000000000000 ) ;
#2569 = B_SPLINE_CURVE_WITH_KNOTS ( 'NONE', 3,
 ( #3706, #975, #1902, #3689, #3389, #306, #3444, #1267, #957, #2502, #3138, #921, #1585, #3740, #2170, #3409, #622, #3160, #374, #3106, #2207, #639, #1605, #323, #1283, #607, #903, #1549, #1248, #72, #2453, #2518, #3758, #3723, #941, #1881, #3121, #339, #1566, #2810, #3841, #3540, #3561, #1976, #1652 ),
 .UNSPECIFIED., .F., .F.,
 ( 4, 2, 1, 1, 1, 1, 1, 1, 1, 2, 2, 2, 1, 1, 1, 2, 2, 1, 1, 1, 1, 1, 2, 2, 1, 1, 1, 1, 1, 1, 2, 2, 4 ),
 ( 0.000000000000000000, 0.2500000000003373968, 0.3750000000005076495, 0.4375000000005950795, 0.4687500000006410983, 0.4843750000006661338, 0.4921875000006792344, 0.4960937500006852297, 0.4980468750006888934, 0.4990234375006906142, 0.5000000000006923351, 0.5625000000007058798, 0.5937500000007142065, 0.6093750000007164269, 0.6171875000007168710, 0.6210937500007154277, 0.6250000000007139844, 0.6875000000006720180, 0.7187500000006504797, 0.7343750000006401546, 0.7421875000006350476, 0.7460937500006311618, 0.7480468750006308287, 0.7500000000006306067, 0.8125000000006654677, 0.8437500000006828982, 0.8593750000006937784, 0.8671875000006999956, 0.8710937500007001066, 0.8730468750007002177, 0.8740234375006958878, 0.8750000000006914469, 1.000000000000000000 ),
 .UNSPECIFIED. ) ;
#2570 = CARTESIAN_POINT ( 'NONE',  ( 68.72515241136181885, 25.79101639197467577, 0.5189700978249875973 ) ) ;
#2571 = CARTESIAN_POINT ( 'NONE',  ( 9.489974874213242373, 13.66410042484990761, 5.999999999999999112 ) ) ;
#2572 = DIRECTION ( 'NONE',  ( 0.000000000000000000, 1.000000000000000000, 0.000000000000000000 ) ) ;
#2573 = CARTESIAN_POINT ( 'NONE',  ( 8.183742486563652108, 23.25047657403029788, 3.620615162751451788 ) ) ;
#2574 = CIRCLE ( 'NONE', #1277, 9.000000000000000000 ) ;
#2576 = ORIENTED_EDGE ( 'NONE', *, *, #3640, .T. ) ;
#2575 = CARTESIAN_POINT ( 'NONE',  ( 12.50367695244450061, 27.66449927510391404, 5.353553390593276617 ) ) ;
#2577 = CARTESIAN_POINT ( 'NONE',  ( 11.13387891142579988, 25.18233158443702635, 4.352481073181907689 ) ) ;
#2578 = CARTESIAN_POINT ( 'NONE',  ( 72.66829289812709192, 20.13457585861601373, 13.63209346422422996 ) ) ;
#2579 = EDGE_CURVE ( 'NONE', #3834, #2602, #3344, .T. ) ;
#2580 = CARTESIAN_POINT ( 'NONE',  ( 11.10000000000000142, 15.13818239574916724, 9.325422985070874304 ) ) ;
#2581 = DIRECTION ( 'NONE',  ( 0.000000000000000000, 0.000000000000000000, 1.000000000000000000 ) ) ;
#2582 = ORIENTED_EDGE ( 'NONE', *, *, #2218, .T. ) ;
#2583 = ORIENTED_EDGE ( 'NONE', *, *, #825, .F. ) ;
#2584 = CARTESIAN_POINT ( 'NONE',  ( 67.50214604995404954, 27.52390786647215748, 2.510332665911933159 ) ) ;
#2585 = CARTESIAN_POINT ( 'NONE',  ( 0.000000000000000000, 4.000000000000002665, 9.000000000000000000 ) ) ;
#2586 = CARTESIAN_POINT ( 'NONE',  ( 5.015314073378360327, 16.15163445000442266, 17.07834918619482067 ) ) ;
#2587 = EDGE_CURVE ( 'NONE', #3792, #1128, #3698, .T. ) ;
#2588 = CARTESIAN_POINT ( 'NONE',  ( 70.34277581375322086, 23.64608922372314126, 3.967250177405209185E-15 ) ) ;
#2589 = LINE ( 'NONE', #2317, #1382 ) ;
#2590 = CARTESIAN_POINT ( 'NONE',  ( 9.999999999999996447, 26.25028571273081823, 11.99999999999999822 ) ) ;
#2591 = CARTESIAN_POINT ( 'NONE',  ( 7.866878500330768631, 22.87605545969497101, 3.683476289499754586 ) ) ;
#2593 = EDGE_LOOP ( 'NONE', ( #2702, #1719, #3621, #3884, #2945 ) ) ;
#2592 = ORIENTED_EDGE ( 'NONE', *, *, #2411, .T. ) ;
#2594 = CARTESIAN_POINT ( 'NONE',  ( 9.316559128618653318, 24.03945544291116576, 3.784453807219626320 ) ) ;
#2595 = CARTESIAN_POINT ( 'NONE',  ( 68.46209853149976254, 26.49425004645480541, 13.40745026353300240 ) ) ;
#2596 = CARTESIAN_POINT ( 'NONE',  ( 75.94773181762646175, 15.97747822469464829, 1.473040705014553309 ) ) ;
#2597 = CIRCLE ( 'NONE', #3453, 3.600000000000001421 ) ;
#2598 = EDGE_CURVE ( 'NONE', #3237, #801, #90, .T. ) ;
#2599 = CARTESIAN_POINT ( 'NONE',  ( 72.41640032397735638, 14.97003863379645594, 4.000000000000000000 ) ) ;
#2600 = CARTESIAN_POINT ( 'NONE',  ( 79.39432145028052901, 13.00000000000000000, 5.742726483812179872 ) ) ;
#2601 = ORIENTED_EDGE ( 'NONE', *, *, #3069, .F. ) ;
#2602 = VERTEX_POINT ( 'NONE', #3903 ) ;
#2603 = CARTESIAN_POINT ( 'NONE',  ( 13.01255909057944748, 27.66709361970405467, 15.39375829727942779 ) ) ;
#2604 = CARTESIAN_POINT ( 'NONE',  ( 72.41715355399981036, 14.96996014819561971, 14.00000000000000178 ) ) ;
#2605 = CARTESIAN_POINT ( 'NONE',  ( 7.496353244911316160, 21.83196322274849877, 13.88297040607882060 ) ) ;
#2606 =( BOUNDED_CURVE ( )  B_SPLINE_CURVE ( 3, ( #1129, #3628, #1192, #2712 ),
 .UNSPECIFIED., .F., .T. ) 
 B_SPLINE_CURVE_WITH_KNOTS ( ( 4, 4 ),
 ( 1.570796326794896558, 2.735269511457937508 ),
 .UNSPECIFIED. ) 
 CURVE ( )  GEOMETRIC_REPRESENTATION_ITEM ( )  RATIONAL_B_SPLINE_CURVE ( ( 1.000000000000000000, 0.8901565684439708415, 0.8901565684439708415, 1.000000000000000000 ) ) 
 REPRESENTATION_ITEM ( '' )  );
#2607 = DIRECTION ( 'NONE',  ( -0.000000000000000000, 1.000000000000000000, 0.000000000000000000 ) ) ;
#2608 = EDGE_CURVE ( 'NONE', #2166, #2034, #3097, .T. ) ;
#2609 = CARTESIAN_POINT ( 'NONE',  ( 7.017460450065976296, 13.42229671479501718, 14.00000000000000000 ) ) ;
#2610 = CARTESIAN_POINT ( 'NONE',  ( 71.61452127200223572, 15.33614844069216865, 13.99999999999999822 ) ) ;
#2611 = FACE_OUTER_BOUND ( 'NONE', #3562, .T. ) ;
#2612 = CARTESIAN_POINT ( 'NONE',  ( 68.90000000000000568, 8.999999999999989342, 9.000000000000000000 ) ) ;
#2613 = EDGE_CURVE ( 'NONE', #375, #951, #3605, .T. ) ;
#2614 = CARTESIAN_POINT ( 'NONE',  ( 9.307332733244352951, 24.56360911339969988, 3.394697650463955885 ) ) ;
#2616 = EDGE_LOOP ( 'NONE', ( #2621, #51, #2341, #275, #1580, #1686, #3254 ) ) ;
#2615 = ORIENTED_EDGE ( 'NONE', *, *, #3627, .F. ) ;
#2617 = CARTESIAN_POINT ( 'NONE',  ( 11.63544134776433125, 27.00288106694425494, 4.264001328296279425 ) ) ;
#2618 = CARTESIAN_POINT ( 'NONE',  ( 69.14920278110538732, 26.46599557536930902, 3.290648853370484073 ) ) ;
#2619 = VECTOR ( 'NONE', #162, 999.9999999999998863 ) ;
#2620 = ORIENTED_EDGE ( 'NONE', *, *, #2748, .T. ) ;
#2621 = ORIENTED_EDGE ( 'NONE', *, *, #3990, .F. ) ;
#2622 = CARTESIAN_POINT ( 'NONE',  ( 9.373406393829661454, 13.59715870208865418, 5.922677197064729171 ) ) ;
#2623 = DIRECTION ( 'NONE',  ( -0.6183832061475641462, -0.7858767144754061906, 0.000000000000000000 ) ) ;
#2624 = CARTESIAN_POINT ( 'NONE',  ( 5.510025125786755851, 12.99999999999999822, 11.99999999999999822 ) ) ;
#2625 = VERTEX_POINT ( 'NONE', #260 ) ;
#2626 = ORIENTED_EDGE ( 'NONE', *, *, #1417, .F. ) ;
#2627 = CARTESIAN_POINT ( 'NONE',  ( 12.49785395004596644, 27.52390786647215748, 15.48966733408808949 ) ) ;
#2628 = LINE ( 'NONE', #2067, #1578 ) ;
#2629 = CARTESIAN_POINT ( 'NONE',  ( 10.25953154439154069, 25.53957591091652901, 14.56371308868852665 ) ) ;
#2630 = DIRECTION ( 'NONE',  ( -1.000000000000000000, 1.445602896647339410E-16, 0.000000000000000000 ) ) ;
#2631 = CARTESIAN_POINT ( 'NONE',  ( 72.54726148653736573, 13.01534396516765391, 12.60675847986639830 ) ) ;
#2632 = CARTESIAN_POINT ( 'NONE',  ( 70.00000000000000000, 23.25028571273082179, 3.903127820947815962E-15 ) ) ;
#2633 = CARTESIAN_POINT ( 'NONE',  ( 9.053581937967390303, 22.83903975703242040, 4.000000000000000000 ) ) ;
#2634 = DIRECTION ( 'NONE',  ( -1.000000000000000000, 6.938893903907228378E-16, 0.000000000000000000 ) ) ;
#2635 = AXIS2_PLACEMENT_3D ( 'NONE', #2389, #2090, #3327 ) ;
#2636 = DIRECTION ( 'NONE',  ( -1.000000000000000000, 1.445602896647339410E-16, -0.000000000000000000 ) ) ;
#2638 = ORIENTED_EDGE ( 'NONE', *, *, #1227, .F. ) ;
#2637 = EDGE_LOOP ( 'NONE', ( #1626, #757, #1842, #1560 ) ) ;
#2639 = CARTESIAN_POINT ( 'NONE',  ( 9.645205468918925718, 24.91299115374379980, 3.339272314333667335 ) ) ;
#2640 = CARTESIAN_POINT ( 'NONE',  ( 68.06350832689631147, 26.25028571273082179, 12.50000000000005684 ) ) ;
#2641 = AXIS2_PLACEMENT_3D ( 'NONE', #247, #2716, #3948 ) ;
#2642 = ORIENTED_EDGE ( 'NONE', *, *, #2198, .T. ) ;
#2643 = CARTESIAN_POINT ( 'NONE',  ( 78.48421006442578118, 14.92679455153061951, 4.001340208461081183 ) ) ;
#2644 = CARTESIAN_POINT ( 'NONE',  ( 71.87843890089828847, 13.12243113680084861, 5.447347453359189906 ) ) ;
#2645 = CARTESIAN_POINT ( 'NONE',  ( 70.34277581378563582, 23.64608922369508903, 18.00000000000000000 ) ) ;
#2646 = VERTEX_POINT ( 'NONE', #2997 ) ;
#2647 = ORIENTED_EDGE ( 'NONE', *, *, #2345, .T. ) ;
#2648 = CARTESIAN_POINT ( 'NONE',  ( 13.08716557528238766, 27.41102741217832062, 15.81540019485083448 ) ) ;
#2649 = CARTESIAN_POINT ( 'NONE',  ( 78.48421006442578118, 14.92679455153061951, 4.001340208461081183 ) ) ;
#2650 = UNCERTAINTY_MEASURE_WITH_UNIT (LENGTH_MEASURE( 1.000000000000000082E-05 ), #3946, 'distance_accuracy_value', 'NONE');
#2651 = DIRECTION ( 'NONE',  ( 0.000000000000000000, 0.000000000000000000, -1.000000000000000000 ) ) ;
#2652 = CARTESIAN_POINT ( 'NONE',  ( 8.114454011373592124, 13.11817330604891652, 12.55741946447426471 ) ) ;
#2653 = ORIENTED_EDGE ( 'NONE', *, *, #847, .F. ) ;
#2654 = CARTESIAN_POINT ( 'NONE',  ( 71.06474029109854484, 13.38662937931648145, 12.30592826746327084 ) ) ;
#2655 = CARTESIAN_POINT ( 'NONE',  ( 11.25635126980791512, 26.86641319788078164, 15.82595666601212692 ) ) ;
#2656 = EDGE_CURVE ( 'NONE', #3199, #3178, #3059, .T. ) ;
#2657 = CARTESIAN_POINT ( 'NONE',  ( 9.505282874622212219, 24.79874756791360824, 3.365071191298368181 ) ) ;
#2658 = AXIS2_PLACEMENT_3D ( 'NONE', #127, #1354, #2100 ) ;
#2659 = ORIENTED_EDGE ( 'NONE', *, *, #2314, .T. ) ;
#2660 = CARTESIAN_POINT ( 'NONE',  ( 11.09864518982693227, 26.07158210573156509, 4.159675034408325978 ) ) ;
#2661 = CARTESIAN_POINT ( 'NONE',  ( 68.69016343223677268, 25.47003621351927904, 13.52641884561280250 ) ) ;
#2662 = CIRCLE ( 'NONE', #1618, 9.000000000000000000 ) ;
#2663 = VERTEX_POINT ( 'NONE', #1104 ) ;
#2664 = CARTESIAN_POINT ( 'NONE',  ( 8.819331649064237055, 13.62337080767159136, 4.000000000000000000 ) ) ;
#2665 = EDGE_CURVE ( 'NONE', #3385, #375, #1760, .T. ) ;
#2666 = DIRECTION ( 'NONE',  ( -1.000000000000000000, 1.445602896647339410E-16, 0.000000000000000000 ) ) ;
#2667 = CARTESIAN_POINT ( 'NONE',  ( 67.91331450530773850, 27.18775181240841121, 16.01414497803568793 ) ) ;
#2668 = VERTEX_POINT ( 'NONE', #3019 ) ;
#2669 = CARTESIAN_POINT ( 'NONE',  ( 14.00375643854350827, 23.66390907354612949, 17.99999999999999645 ) ) ;
#2670 = CARTESIAN_POINT ( 'NONE',  ( 66.94782601931832744, 24.99512471425273574, 17.99999999999999645 ) ) ;
#2671 = CARTESIAN_POINT ( 'NONE',  ( 76.10000000000000853, 8.999999999999989342, 9.000000000000000000 ) ) ;
#2672 = DIRECTION ( 'NONE',  ( 0.000000000000000000, 0.000000000000000000, 1.000000000000000000 ) ) ;
#2673 = CARTESIAN_POINT ( 'NONE',  ( 70.31752116891196636, 25.42138090722953336, 1.091263577669994822 ) ) ;
#2674 = DIRECTION ( 'NONE',  ( -1.000000000000000000, 0.000000000000000000, 0.000000000000000000 ) ) ;
#2675 = CARTESIAN_POINT ( 'NONE',  ( 7.500000000000000000, 4.000000000000003553, 9.000000000000000000 ) ) ;
#2676 = DIRECTION ( 'NONE',  ( 0.000000000000000000, 0.000000000000000000, 1.000000000000000000 ) ) ;
#2677 = VECTOR ( 'NONE', #1017, 1000.000000000000000 ) ;
#2678 = VERTEX_POINT ( 'NONE', #498 ) ;
#2679 = DIRECTION ( 'NONE',  ( 0.000000000000000000, 0.000000000000000000, 1.000000000000000000 ) ) ;
#2680 = AXIS2_PLACEMENT_3D ( 'NONE', #1346, #3143, #1323 ) ;
#2681 = EDGE_CURVE ( 'NONE', #2035, #2862, #528, .T. ) ;
#2682 = EDGE_CURVE ( 'NONE', #1738, #438, #2402, .T. ) ;
#2683 = ORIENTED_EDGE ( 'NONE', *, *, #2956, .T. ) ;
#2684 = CARTESIAN_POINT ( 'NONE',  ( 74.98468592662163701, 16.15163445000441200, 0.9216508138051749954 ) ) ;
#2685 = CIRCLE ( 'NONE', #3917, 1.999999999999996669 ) ;
#2686 = CARTESIAN_POINT ( 'NONE',  ( 72.79289947348151202, 14.91157888583066260, 4.000000000000000000 ) ) ;
#2687 = LINE ( 'NONE', #1127, #340 ) ;
#2688 = ORIENTED_EDGE ( 'NONE', *, *, #516, .F. ) ;
#2689 = TOROIDAL_SURFACE ( 'NONE', #1649, 29.99999999999999645, 5.000000000000000000 ) ;
#2690 = DIRECTION ( 'NONE',  ( -1.000000000000000000, 0.000000000000000000, 0.000000000000000000 ) ) ;
#2691 = DIRECTION ( 'NONE',  ( -1.000000000000000000, 0.000000000000000000, 0.000000000000000000 ) ) ;
#2692 = DIRECTION ( 'NONE',  ( 0.000000000000000000, 0.000000000000000000, -1.000000000000000000 ) ) ;
#2693 = FACE_OUTER_BOUND ( 'NONE', #1387, .T. ) ;
#2694 = ORIENTED_EDGE ( 'NONE', *, *, #402, .T. ) ;
#2695 = CARTESIAN_POINT ( 'NONE',  ( 70.53222738349016652, 25.43511442875445283, 2.042393171743492886 ) ) ;
#2696 = CARTESIAN_POINT ( 'NONE',  ( 40.00000000000000000, 2.000000000000002665, 5.000000000000004441 ) ) ;
#2697 = CARTESIAN_POINT ( 'NONE',  ( 12.61967313552651859, 26.94986988071164546, 16.42139615204261105 ) ) ;
#2698 = B_SPLINE_CURVE_WITH_KNOTS ( 'NONE', 3,
 ( #2522, #2542, #2851, #2796, #75, #625, #1251, #2872, #3468, #2830, #1288, #3708, #943, #699, #3762, #2191 ),
 .UNSPECIFIED., .F., .F.,
 ( 4, 2, 2, 2, 2, 2, 2, 4 ),
 ( 0.000000000000000000, 0.0004032861583271099277, 0.0008065723166542198555, 0.001613144633308434940, 0.002016430791635540152, 0.002419716949962644713, 0.002823003108289749707, 0.003226289266616854268 ),
 .UNSPECIFIED. ) ;
#2699 = CARTESIAN_POINT ( 'NONE',  ( 11.12426873136206851, 25.16660645321807976, 13.65409440938420005 ) ) ;
#2700 = B_SPLINE_CURVE_WITH_KNOTS ( 'NONE', 3,
 ( #3991, #2437, #1162, #1477, #873, #2990, #1813, #1774, #595, #573 ),
 .UNSPECIFIED., .F., .F.,
 ( 4, 2, 2, 2, 4 ),
 ( 0.002702409869455938904, 0.003666323646266434009, 0.004630237423076929114, 0.005594151199887423785, 0.006558064976697916722 ),
 .UNSPECIFIED. ) ;
#2701 = CARTESIAN_POINT ( 'NONE',  ( 5.510025125786754963, 14.99999999999999822, 4.000000000000000000 ) ) ;
#2702 = ORIENTED_EDGE ( 'NONE', *, *, #434, .F. ) ;
#2703 = CARTESIAN_POINT ( 'NONE',  ( 68.22076643133513585, 26.77590384922174849, 15.81540019485033355 ) ) ;
#2704 = CARTESIAN_POINT ( 'NONE',  ( 21.27372036105705533, 25.43771428454811456, 0.000000000000000000 ) ) ;
#2705 = ORIENTED_EDGE ( 'NONE', *, *, #703, .T. ) ;
#2706 = AXIS2_PLACEMENT_3D ( 'NONE', #1807, #508, #804 ) ;
#2707 = EDGE_CURVE ( 'NONE', #1860, #882, #1689, .T. ) ;
#2708 = DIRECTION ( 'NONE',  ( 0.000000000000000000, 0.000000000000000000, -1.000000000000000000 ) ) ;
#2709 = CIRCLE ( 'NONE', #2833, 4.999999999999997335 ) ;
#2710 = CARTESIAN_POINT ( 'NONE',  ( 75.32903107870927784, 18.51664121083219783, 18.52783329727818895 ) ) ;
#2711 = VERTEX_POINT ( 'NONE', #3941 ) ;
#2712 = CARTESIAN_POINT ( 'NONE',  ( 68.48252845944359990, 27.14209566274544017, 3.023827408920783277 ) ) ;
#2713 = DIRECTION ( 'NONE',  ( 1.000000000000000000, -1.445602896647339410E-16, 0.000000000000000000 ) ) ;
#2714 = SURFACE_SIDE_STYLE ('',( #244 ) ) ;
#2715 = CARTESIAN_POINT ( 'NONE',  ( 7.079255464910056084, 14.91686481924265806, 13.99999999999999822 ) ) ;
#2716 = DIRECTION ( 'NONE',  ( 0.000000000000000000, 0.000000000000000000, -1.000000000000000000 ) ) ;
#2717 = CARTESIAN_POINT ( 'NONE',  ( 69.16856005667689544, 26.54611004616439374, 3.171918394730897095 ) ) ;
#2718 = CARTESIAN_POINT ( 'NONE',  ( 15.84999390239930150, 25.22083907159515093, 12.99999999999999822 ) ) ;
#2719 = CARTESIAN_POINT ( 'NONE',  ( 6.219498364313411187, 20.35757865605005179, 18.28004017850740581 ) ) ;
#2720 = ADVANCED_FACE ( 'NONE', ( #1167 ), #2403, .F. ) ;
#2721 = CARTESIAN_POINT ( 'NONE',  ( 67.31708125975720236, 27.84961939752718507, 12.69272664001254114 ) ) ;
#2722 = B_SPLINE_CURVE_WITH_KNOTS ( 'NONE', 3,
 ( #1625, #3796, #3262, #1363, #1995, #711, #1954, #116, #158, #2953, #3820, #3197, #1035 ),
 .UNSPECIFIED., .F., .F.,
 ( 4, 3, 3, 3, 4 ),
 ( 0.000000000000000000, 0.2500000000000000000, 0.5000000000000000000, 0.7500000000000000000, 1.000000000000000000 ),
 .UNSPECIFIED. ) ;
#2723 = CARTESIAN_POINT ( 'NONE',  ( 11.93649167310370451, 26.25028571273081823, 12.49999999999999822 ) ) ;
#2724 = DIRECTION ( 'NONE',  ( 0.000000000000000000, 0.000000000000000000, -1.000000000000000000 ) ) ;
#2725 = CARTESIAN_POINT ( 'NONE',  ( 67.84337827014495304, 26.24795693443632771, 16.56693369881122635 ) ) ;
#2726 = CARTESIAN_POINT ( 'NONE',  ( 70.80619716047434054, 24.43038524517677246, 3.415008579007432044 ) ) ;
#2727 = ORIENTED_EDGE ( 'NONE', *, *, #2860, .F. ) ;
#2728 = CIRCLE ( 'NONE', #1945, 25.00000000000000000 ) ;
#2729 = DIRECTION ( 'NONE',  ( -1.445602896647339410E-16, -1.000000000000000000, -0.000000000000000000 ) ) ;
#2730 = DIRECTION ( 'NONE',  ( 1.000000000000000000, -1.445602896647339410E-16, 0.000000000000000000 ) ) ;
#2731 = VERTEX_POINT ( 'NONE', #2805 ) ;
#2732 = EDGE_LOOP ( 'NONE', ( #1898, #1407, #3759, #3986, #1963 ) ) ;
#2733 = EDGE_CURVE ( 'NONE', #3626, #808, #2844, .T. ) ;
#2734 = DIRECTION ( 'NONE',  ( 1.000000000000000000, 0.000000000000000000, -0.000000000000000000 ) ) ;
#2735 = CARTESIAN_POINT ( 'NONE',  ( 66.98744090941718810, 27.66709361970416481, 2.606241702720831555 ) ) ;
#2736 = DIRECTION ( 'NONE',  ( 0.000000000000000000, 0.000000000000000000, -1.000000000000000000 ) ) ;
#2737 = CARTESIAN_POINT ( 'NONE',  ( 73.96593636019396456, 14.99999999999999822, 13.99999999999999822 ) ) ;
#2738 = ORIENTED_EDGE ( 'NONE', *, *, #2983, .T. ) ;
#2739 = EDGE_CURVE ( 'NONE', #1315, #2342, #2479, .T. ) ;
#2740 = CARTESIAN_POINT ( 'NONE',  ( 68.14410964028124340, 27.18967637905855383, 2.253031284499119380 ) ) ;
#2741 = CARTESIAN_POINT ( 'NONE',  ( 73.00000000000001421, 18.00000000000000000, 11.99999999999999822 ) ) ;
#2742 = CARTESIAN_POINT ( 'NONE',  ( 9.074180026194357040, 24.31933078947104931, 17.41421356237308871 ) ) ;
#2743 = CARTESIAN_POINT ( 'NONE',  ( 66.94003575165093878, 27.50468177728218322, 2.373193169361389465 ) ) ;
#2744 = FACE_OUTER_BOUND ( 'NONE', #585, .T. ) ;
#2745 = CARTESIAN_POINT ( 'NONE',  ( 71.79877050056641963, 13.54781597493122369, 4.000000000000000000 ) ) ;
#2746 = CARTESIAN_POINT ( 'NONE',  ( 67.12840588642428941, 25.24774679813308964, 17.43637388017959822 ) ) ;
#2747 = CARTESIAN_POINT ( 'NONE',  ( 71.87619291266808830, 23.18521813878927063, 3.636015605011748253 ) ) ;
#2748 = EDGE_CURVE ( 'NONE', #88, #2321, #3573, .T. ) ;
#2749 = EDGE_LOOP ( 'NONE', ( #118, #793 ) ) ;
#2750 = CARTESIAN_POINT ( 'NONE',  ( 69.21345404077160879, 24.60368979977443615, 13.83963204286939863 ) ) ;
#2751 = CARTESIAN_POINT ( 'NONE',  ( 75.86807985276745114, 20.05680131315889980, 17.79113898387693027 ) ) ;
#2752 = EDGE_LOOP ( 'NONE', ( #1727, #1050, #492, #907, #3842 ) ) ;
#2753 = DIRECTION ( 'NONE',  ( -0.000000000000000000, -1.000000000000000000, -0.000000000000000000 ) ) ;
#2754 = CARTESIAN_POINT ( 'NONE',  ( 3.899999999999997691, 8.999999999999998224, 9.000000000000000000 ) ) ;
#2755 = AXIS2_PLACEMENT_3D ( 'NONE', #2696, #869, #3970 ) ;
#2756 = CARTESIAN_POINT ( 'NONE',  ( 70.00000000000000000, 12.99999999999999822, 11.99999999999999822 ) ) ;
#2757 = DIRECTION ( 'NONE',  ( -0.000000000000000000, -1.000000000000000000, -0.000000000000000000 ) ) ;
#2758 = EDGE_LOOP ( 'NONE', ( #2955, #619, #2738, #21 ) ) ;
#2759 = CARTESIAN_POINT ( 'NONE',  ( 68.10097447840544760, 27.39947521694044497, 3.871229076511788048 ) ) ;
#2760 = DIRECTION ( 'NONE',  ( -1.000000000000000000, 0.000000000000000000, -0.000000000000000000 ) ) ;
#2761 = CARTESIAN_POINT ( 'NONE',  ( 12.68291874024279409, 27.84961939752718152, 12.69272664001253936 ) ) ;
#2762 = EDGE_CURVE ( 'NONE', #2454, #2301, #3717, .T. ) ;
#2763 = FACE_OUTER_BOUND ( 'NONE', #835, .T. ) ;
#2764 = CARTESIAN_POINT ( 'NONE',  ( 5.685865267053557659, 13.11663914976408662, 4.000000000000000000 ) ) ;
#2765 = CARTESIAN_POINT ( 'NONE',  ( 72.29723782779515773, 15.01038857897144752, 4.000000000000000000 ) ) ;
#2766 = ORIENTED_EDGE ( 'NONE', *, *, #3770, .F. ) ;
#2767 = CARTESIAN_POINT ( 'NONE',  ( 11.42355559029251921, 27.07340784034081338, 14.90335505587073683 ) ) ;
#2768 = APPLICATION_CONTEXT ( 'automotive_design' ) ;
#2769 = ORIENTED_EDGE ( 'NONE', *, *, #2260, .F. ) ;
#2770 = CARTESIAN_POINT ( 'NONE',  ( 68.94263582329234907, 25.05723126856533867, 13.70017898595185812 ) ) ;
#2771 = AXIS2_PLACEMENT_3D ( 'NONE', #1142, #400, #2630 ) ;
#2772 = B_SPLINE_CURVE_WITH_KNOTS ( 'NONE', 3,
 ( #3415, #1871, #3110, #3248, #3546, #1702, #1327, #2631, #2315, #2567 ),
 .UNSPECIFIED., .F., .F.,
 ( 4, 2, 2, 2, 4 ),
 ( 0.01042222704696692259, 0.01109809962659327048, 0.01177397220621961837, 0.01244984478584596627, 0.01312571736547231416 ),
 .UNSPECIFIED. ) ;
#2773 = CARTESIAN_POINT ( 'NONE',  ( 66.91283442471709009, 27.41102741217843430, 2.184599805149308072 ) ) ;
#2774 = DIRECTION ( 'NONE',  ( -0.4979949748426458211, -0.8671799150300198988, 0.000000000000000000 ) ) ;
#2775 = ORIENTED_EDGE ( 'NONE', *, *, #3258, .T. ) ;
#2776 = AXIS2_PLACEMENT_3D ( 'NONE', #3463, #1530, #1847 ) ;
#2777 = CARTESIAN_POINT ( 'NONE',  ( 73.02904575931795250, 22.13273502694832118, 3.690240467948919356 ) ) ;
#2778 = DIRECTION ( 'NONE',  ( -1.000000000000000000, -0.000000000000000000, -0.000000000000000000 ) ) ;
#2779 = CARTESIAN_POINT ( 'NONE',  ( 10.83143994332311522, 26.54611004616439018, 14.82808160526910157 ) ) ;
#2780 = CARTESIAN_POINT ( 'NONE',  ( 72.21029138081149767, 22.05226589677795701, 4.000000000000000000 ) ) ;
#2781 = PLANE ( 'NONE',  #2771 ) ;
#2782 = CARTESIAN_POINT ( 'NONE',  ( 0.000000000000000000, 23.25028571273082179, 12.99999999999999822 ) ) ;
#2783 = DIRECTION ( 'NONE',  ( -0.000000000000000000, -1.000000000000000000, -0.000000000000000000 ) ) ;
#2784 = EDGE_CURVE ( 'NONE', #1785, #2923, #3525, .T. ) ;
#2785 = ORIENTED_EDGE ( 'NONE', *, *, #871, .F. ) ;
#2786 = CARTESIAN_POINT ( 'NONE',  ( 67.78397212978269692, 27.50815406003684771, 13.10387509664401229 ) ) ;
#2787 = CARTESIAN_POINT ( 'NONE',  ( 7.204668998306425820, 22.08958145421313546, 3.812851236083615536 ) ) ;
#2788 = EDGE_CURVE ( 'NONE', #2454, #94, #2153, .T. ) ;
#2789 = CARTESIAN_POINT ( 'NONE',  ( 72.92074453508990928, 14.91686481924337393, 13.99999999999999822 ) ) ;
#2790 = CIRCLE ( 'NONE', #389, 2.000000000000001776 ) ;
#2791 = EDGE_CURVE ( 'NONE', #1977, #2995, #1684, .T. ) ;
#2792 = PLANE ( 'NONE',  #3179 ) ;
#2793 = CARTESIAN_POINT ( 'NONE',  ( 5.510025125786755851, 14.99999999999999822, 4.000000000000000000 ) ) ;
#2794 = VERTEX_POINT ( 'NONE', #768 ) ;
#2795 = CARTESIAN_POINT ( 'NONE',  ( 68.11785365590614560, 27.17573099361877098, 4.590077729734719725 ) ) ;
#2796 = CARTESIAN_POINT ( 'NONE',  ( 1.458651155715955383, 14.39892322140446623, 4.087824451553078831 ) ) ;
#2797 = CARTESIAN_POINT ( 'NONE',  ( 5.698546587630574756, 21.57093580567680746, 17.54208380656928057 ) ) ;
#2798 = DIRECTION ( 'NONE',  ( 1.445602896647339410E-16, 1.000000000000000000, 0.000000000000000000 ) ) ;
#2799 = CARTESIAN_POINT ( 'NONE',  ( 74.08570451288098013, 13.21463065681134275, 3.999999999999768185 ) ) ;
#2800 = CARTESIAN_POINT ( 'NONE',  ( 66.73955786993180084, 27.74965624756314142, 15.23004061504825124 ) ) ;
#2801 = AXIS2_PLACEMENT_3D ( 'NONE', #615, #3171, #948 ) ;
#2802 = CARTESIAN_POINT ( 'NONE',  ( 10.18121291477976165, 25.63423818956415090, 14.67637357011719246 ) ) ;
#2803 = ORIENTED_EDGE ( 'NONE', *, *, #3741, .T. ) ;
#2804 = CARTESIAN_POINT ( 'NONE',  ( 68.36455865223572914, 27.00288106694422297, 13.73599867170378275 ) ) ;
#2805 = CARTESIAN_POINT ( 'NONE',  ( 74.48997487421326014, 12.99999999999998934, 6.000000000000003553 ) ) ;
#2806 = EDGE_CURVE ( 'NONE', #1128, #3792, #2790, .T. ) ;
#2807 = AXIS2_PLACEMENT_3D ( 'NONE', #3111, #3416, #704 ) ;
#2808 = DIRECTION ( 'NONE',  ( 1.000000000000000000, 1.445602896647339410E-16, 0.000000000000000000 ) ) ;
#2809 = CARTESIAN_POINT ( 'NONE',  ( 9.999999999999996447, 26.25028571273081823, 11.99999999999999822 ) ) ;
#2810 = CARTESIAN_POINT ( 'NONE',  ( 69.17802012316758464, 26.43152426727487736, 14.70568888444434563 ) ) ;
#2811 = CARTESIAN_POINT ( 'NONE',  ( 69.83401766601116378, 25.80847100634350255, 3.115190442823753791 ) ) ;
#2812 = CARTESIAN_POINT ( 'NONE',  ( 11.59440679956406406, 25.89430100329955309, 4.786706640499260423 ) ) ;
#2813 = FACE_OUTER_BOUND ( 'NONE', #1284, .T. ) ;
#2814 = CARTESIAN_POINT ( 'NONE',  ( 12.08389832454835933, 27.01565257746099746, 12.53806023374435341 ) ) ;
#2815 = VECTOR ( 'NONE', #1787, 1000.000000000000000 ) ;
#2816 = CYLINDRICAL_SURFACE ( 'NONE', #1991, 3.600000000000005862 ) ;
#2817 = CARTESIAN_POINT ( 'NONE',  ( 72.98253954993325010, 13.42229671479565312, 14.00000000000000000 ) ) ;
#2818 = CARTESIAN_POINT ( 'NONE',  ( 10.04644328923988184, 14.03333189224513156, 6.451341302119084631 ) ) ;
#2819 = CARTESIAN_POINT ( 'NONE',  ( 70.00000000000000000, 28.25028571273082179, 11.99999999999999822 ) ) ;
#2821 = ORIENTED_EDGE ( 'NONE', *, *, #3968, .T. ) ;
#2820 = CARTESIAN_POINT ( 'NONE',  ( 10.83143994332311699, 26.54611004616439018, 3.171918394730897539 ) ) ;
#2822 = CARTESIAN_POINT ( 'NONE',  ( 68.83488917299352750, 26.81243773952470377, 14.59903863548768932 ) ) ;
#2823 = VERTEX_POINT ( 'NONE', #148 ) ;
#2824 = CARTESIAN_POINT ( 'NONE',  ( 13.99999999999999645, 28.25028571273081823, 6.000000000000000000 ) ) ;
#2825 = ADVANCED_FACE ( 'NONE', ( #3810 ), #1396, .F. ) ;
#2826 = CARTESIAN_POINT ( 'NONE',  ( 68.00000000000000000, 26.25028571273082534, 11.99999999999999822 ) ) ;
#2827 = DIRECTION ( 'NONE',  ( -1.000000000000000000, 0.000000000000000000, 0.000000000000000000 ) ) ;
#2828 = CARTESIAN_POINT ( 'NONE',  ( 73.41374969632664715, 20.72821711390374233, 4.283317487142667801 ) ) ;
#2829 = CARTESIAN_POINT ( 'NONE',  ( 73.18267598861810086, 14.92769475049233385, 13.99999999999999822 ) ) ;
#2830 = CARTESIAN_POINT ( 'NONE',  ( 0.9188185574983387394, 13.24292071041630159, 5.036622702785069627 ) ) ;
#2831 = CARTESIAN_POINT ( 'NONE',  ( 6.445555235489459633, 22.43350682947059482, 14.73654865788025958 ) ) ;
#2832 = CARTESIAN_POINT ( 'NONE',  ( 13.42838468660519169, 27.93730098651306903, 3.198789486561329998 ) ) ;
#2833 = AXIS2_PLACEMENT_3D ( 'NONE', #945, #3487, #2193 ) ;
#2834 = CARTESIAN_POINT ( 'NONE',  ( 7.499999999999999112, 8.999999999999998224, 9.000000000000000000 ) ) ;
#2835 = CARTESIAN_POINT ( 'NONE',  ( 9.610318648146998655, 13.73321018354460321, 6.079827028798724164 ) ) ;
#2836 = DIRECTION ( 'NONE',  ( 0.000000000000000000, 0.000000000000000000, 1.000000000000000000 ) ) ;
#2837 = EDGE_CURVE ( 'NONE', #368, #1860, #2014, .T. ) ;
#2838 = B_SPLINE_SURFACE_WITH_KNOTS ( 'NONE', 3, 3, ( 
 ( #1794, #2988, #1139, #3009, #1178, #2697, #2377, #3897, #2395, #550, #1115, #3634, #3913 ),
 ( #851, #228, #832, #3597, #3333, #531, #3033, #2053, #1459, #3934, #3951, #3615, #1751 ),
 ( #3354, #1160, #2098, #811, #2074, #251, #3294, #1198, #3315, #207, #1476, #2719, #1498 ),
 ( #2415, #513, #870, #2117, #572, #1437, #1812, #2435, #3074, #2742, #3671, #1416, #3053 ),
 ( #270, #890, #2138, #3374, #594, #1830, #2655, #611, #7, #2523, #1869, #2797, #679 ),
 ( #2761, #3763, #25, #61, #3393, #3429, #1923, #2507, #981, #944, #626, #1289, #2231 ),
 ( #3989, #293, #1853, #2458, #3109, #2488, #1518, #1907, #326, #2471, #3469, #1534, #3726 ),
 ( #1217, #3092, #3692, #906, #2159, #310, #2779, #1233, #3709, #925, #3145, #2175, #3414 ),
 ( #1553, #1252, #660, #2192, #642, #1884, #3124, #344, #1571, #361, #3745, #2831, #1590 ),
 ( #2814, #42, #1271, #962, #2212, #3449, #1368, #2629, #1611, #2249, #1632, #1087, #3226 ),
 ( #2873, #1699, #2935, #1308, #1041, #2000, #700, #783, #100, #3504, #163, #2605, #1325 ),
 ( #2565, #142, #2852, #1348, #121, #3523, #1959, #3803, #2543, #2292, #2269, #740, #3782 ),
 ( #3203, #1676, #1020, #3485, #2915, #1064, #1656, #718, #76, #421, #3165, #2895, #1000 ) ),
 .UNSPECIFIED., .F., .F., .F.,
 ( 4, 3, 3, 3, 4 ),
 ( 4, 3, 3, 3, 4 ),
 ( 0.000000000000000000, 0.2500000000000000000, 0.5000000000000000000, 0.7500000000000000000, 1.000000000000000000 ),
 ( 0.000000000000000000, 0.001541969097537538398, 0.003083938195075076796, 0.006167876390150153591, 0.01184732488775656727 ),
 .UNSPECIFIED. ) ;
#2840 = VERTEX_POINT ( 'NONE', #193 ) ;
#2839 = CARTESIAN_POINT ( 'NONE',  ( 11.77054372410726657, 27.37892046489562503, 3.202135449911877707 ) ) ;
#2841 = CARTESIAN_POINT ( 'NONE',  ( 70.92581997380568737, 24.31933078947102089, 14.58578643762690241 ) ) ;
#2842 = ORIENTED_EDGE ( 'NONE', *, *, #2956, .F. ) ;
#2843 = CYLINDRICAL_SURFACE ( 'NONE', #391, 2.000000000000000000 ) ;
#2844 = B_SPLINE_CURVE_WITH_KNOTS ( 'NONE', 3,
 ( #2147, #2882, #3439, #32, #636, #3736, #1262, #1188, #279, #3402, #3082, #1506, #2423, #3382, #2770, #3661, #938, #2750, #3680, #3134, #1242, #601, #1841, #1527, #1897, #582, #302, #917, #2465 ),
 .UNSPECIFIED., .F., .F.,
 ( 4, 2, 2, 2, 1, 1, 1, 2, 2, 2, 2, 1, 1, 1, 1, 2, 2, 4 ),
 ( 0.000000000000000000, 0.2499999999999217293, 0.3749999999998860356, 0.4374999999998667732, 0.4687499999998571698, 0.4843749999998503419, 0.4921874999998447908, 0.4960937499998439582, 0.4999999999998431255, 0.6249999999998989697, 0.6874999999999269473, 0.7187499999999418243, 0.7343749999999480416, 0.7421874999999502620, 0.7460937499999541478, 0.7480468749999570344, 0.7499999999999598099, 1.000000000000000000 ),
 .UNSPECIFIED. ) ;
#2845 = DIRECTION ( 'NONE',  ( 0.7858767144754059686, -0.6183832061475644792, 0.000000000000000000 ) ) ;
#2846 = DIRECTION ( 'NONE',  ( 0.000000000000000000, 0.000000000000000000, -1.000000000000000000 ) ) ;
#2847 = VERTEX_POINT ( 'NONE', #2008 ) ;
#2848 = EDGE_CURVE ( 'NONE', #2021, #2711, #1331, .T. ) ;
#2849 = CARTESIAN_POINT ( 'NONE',  ( 68.69016343223674426, 25.47003621351931812, 4.473581154387216152 ) ) ;
#2850 = CARTESIAN_POINT ( 'NONE',  ( 66.29184151232459499, 24.07743562850539476, 17.92801857544991506 ) ) ;
#2851 = CARTESIAN_POINT ( 'NONE',  ( 1.499917192354170314, 14.65756067689700970, 4.025045840573046263 ) ) ;
#2852 = CARTESIAN_POINT ( 'NONE',  ( 11.72065227470067761, 26.39816947583531004, 13.05826098666204338 ) ) ;
#2853 = CARTESIAN_POINT ( 'NONE',  ( 68.00000000000000000, 26.25028571273082534, 6.000000000000000000 ) ) ;
#2854 = CARTESIAN_POINT ( 'NONE',  ( 72.50000000000001421, 8.999999999999989342, 9.000000000000000000 ) ) ;
#2855 = ADVANCED_FACE ( 'NONE', ( #2277 ), #2902, .F. ) ;
#2856 = CYLINDRICAL_SURFACE ( 'NONE', #926, 3.600000000000001421 ) ;
#2857 = DIRECTION ( 'NONE',  ( -0.000000000000000000, -1.000000000000000000, -0.000000000000000000 ) ) ;
#2858 = CARTESIAN_POINT ( 'NONE',  ( 73.79162027789803346, 20.88996371459826662, 13.99999999999999822 ) ) ;
#2859 = B_SPLINE_CURVE_WITH_KNOTS ( 'NONE', 3,
 ( #468, #2032, #3875, #2548, #1638, #3273, #405, #2879, #3230, #1707, #767, #490, #2255, #723, #1966, #1730, #3852, #2941, #3210, #426, #1047, #1662, #447, #1395, #2297, #191, #3530, #1984, #2964 ),
 .UNSPECIFIED., .F., .F.,
 ( 4, 2, 2, 1, 1, 1, 1, 2, 2, 2, 2, 1, 1, 1, 2, 2, 2, 4 ),
 ( 0.000000000000000000, 0.1249999999997738476, 0.1874999999996617150, 0.2187499999996045108, 0.2343749999995789757, 0.2421874999995628497, 0.2460937499995498878, 0.2480468749995483890, 0.2499999999995469180, 0.3749999999995865529, 0.4374999999996050382, 0.4687499999996143085, 0.4843749999996216915, 0.4921874999996241895, 0.4960937499996255218, 0.4999999999996268540, 0.7499999999998133715, 1.000000000000000000 ),
 .UNSPECIFIED. ) ;
#2860 = EDGE_CURVE ( 'NONE', #3178, #1107, #2700, .T. ) ;
#2862 = VERTEX_POINT ( 'NONE', #2416 ) ;
#2861 = CARTESIAN_POINT ( 'NONE',  ( 12.48874447267119869, 27.74423997224865701, 3.267144600443074420 ) ) ;
#2863 = CARTESIAN_POINT ( 'NONE',  ( 68.61126364856525583, 26.83003114026970337, 14.06207507314221061 ) ) ;
#2864 = CARTESIAN_POINT ( 'NONE',  ( 40.00000000000000000, 2.000000000000002665, 12.99999999999999822 ) ) ;
#2865 = DIRECTION ( 'NONE',  ( -1.445602896647339410E-16, 1.000000000000000000, -0.000000000000000000 ) ) ;
#2866 =( BOUNDED_CURVE ( )  B_SPLINE_CURVE ( 3, ( #2892, #2329, #756, #3498 ),
 .UNSPECIFIED., .F., .T. ) 
 B_SPLINE_CURVE_WITH_KNOTS ( ( 4, 4 ),
 ( 4.712388980384689674, 5.730044636184444151 ),
 .UNSPECIFIED. ) 
 CURVE ( )  GEOMETRIC_REPRESENTATION_ITEM ( )  RATIONAL_B_SPLINE_CURVE ( ( 1.000000000000000000, 0.9155440904623328713, 0.9155440904623328713, 1.000000000000000000 ) ) 
 REPRESENTATION_ITEM ( '' )  );
#2867 = DIRECTION ( 'NONE',  ( 0.000000000000000000, -1.000000000000000000, 0.000000000000000000 ) ) ;
#2868 = ORIENTED_EDGE ( 'NONE', *, *, #583, .T. ) ;
#2869 = ORIENTED_EDGE ( 'NONE', *, *, #461, .F. ) ;
#2870 = CARTESIAN_POINT ( 'NONE',  ( 70.00000000000000000, 12.99999999999999822, 6.000000000000000000 ) ) ;
#2871 = CARTESIAN_POINT ( 'NONE',  ( 12.01042763835256366, 26.45247506061470588, 1.132320431451949938 ) ) ;
#2872 = CARTESIAN_POINT ( 'NONE',  ( 1.078522379974138579, 13.45263870721442423, 4.726697958546002276 ) ) ;
#2873 = CARTESIAN_POINT ( 'NONE',  ( 11.98689336800869043, 26.77378148144937597, 12.51301366166583939 ) ) ;
#2874 = CARTESIAN_POINT ( 'NONE',  ( 5.015186719227436640, 16.15161502452601638, 0.9217141621610549507 ) ) ;
#2875 = CARTESIAN_POINT ( 'NONE',  ( 7.208815922054414571, 14.91511822809169274, 13.99999999999999822 ) ) ;
#2876 = AXIS2_PLACEMENT_3D ( 'NONE', #1394, #3912, #1706 ) ;
#2877 = CARTESIAN_POINT ( 'NONE',  ( 69.01352290767299280, 26.00257865443835570, 0.7923128871890900982 ) ) ;
#2878 = LINE ( 'NONE', #104, #1848 ) ;
#2879 = CARTESIAN_POINT ( 'NONE',  ( 69.44689308359885160, 24.20592742820225496, 4.077970909153409096 ) ) ;
#2880 = AXIS2_PLACEMENT_3D ( 'NONE', #3647, #3349, #884 ) ;
#2881 = EDGE_CURVE ( 'NONE', #3816, #3237, #3335, .T. ) ;
#2882 = CARTESIAN_POINT ( 'NONE',  ( 68.11665193858071632, 26.25028571273081468, 12.70582432301102038 ) ) ;
#2884 = ORIENTED_EDGE ( 'NONE', *, *, #1117, .F. ) ;
#2883 = CARTESIAN_POINT ( 'NONE',  ( 5.959023032483872662, 20.96425777270416901, 0.08893805233003125588 ) ) ;
#2885 = CARTESIAN_POINT ( 'NONE',  ( 10.38853999563983876, 23.92325647396094723, 4.000000000000000888 ) ) ;
#2886 = CARTESIAN_POINT ( 'NONE',  ( 72.14663124464443911, 19.53221272306238987, 13.99999999999999467 ) ) ;
#2887 = ORIENTED_EDGE ( 'NONE', *, *, #44, .T. ) ;
#2888 = CARTESIAN_POINT ( 'NONE',  ( 0.000000000000000000, 23.25028571273081823, 12.99999999999999822 ) ) ;
#2889 = ADVANCED_FACE ( 'NONE', ( #2763 ), #55, .T. ) ;
#2890 = B_SPLINE_CURVE_WITH_KNOTS ( 'NONE', 3,
 ( #576, #1144, #536, #2812, #876, #556, #2142, #3657, #2079, #3037, #3675, #1777, #2121, #2103, #3338, #3939, #3358, #894, #3975, #2381, #1203, #2056, #1816, #3619, #2440, #3058, #1165, #1440, #3378 ),
 .UNSPECIFIED., .F., .F.,
 ( 4, 2, 2, 2, 1, 1, 1, 2, 2, 2, 2, 1, 1, 1, 1, 2, 2, 4 ),
 ( 0.000000000000000000, 0.2500000000000076050, 0.3750000000000099365, 0.4375000000000114353, 0.4687500000000131006, 0.4843750000000138778, 0.4921875000000143219, 0.4960937500000142109, 0.5000000000000140998, 0.6250000000000699441, 0.6875000000000967004, 0.7187500000001103562, 0.7343750000001171285, 0.7421875000001196820, 0.7460937500001215694, 0.7480468750001216804, 0.7500000000001217915, 1.000000000000000000 ),
 .UNSPECIFIED. ) ;
#2891 = CARTESIAN_POINT ( 'NONE',  ( 9.999999999999996447, 12.99999999999999822, 11.99999999999999822 ) ) ;
#2892 = CARTESIAN_POINT ( 'NONE',  ( 65.70057641161338324, 23.25028571273082179, 18.00000000000000000 ) ) ;
#2893 = EDGE_LOOP ( 'NONE', ( #1455, #1875, #2552, #1601, #67, #2887, #2642 ) ) ;
#2894 = CARTESIAN_POINT ( 'NONE',  ( 12.09328693760705065, 27.79345952145172660, 15.09432091048387825 ) ) ;
#2895 = CARTESIAN_POINT ( 'NONE',  ( 8.568912764258961090, 20.77157050055778242, 13.99999999999999822 ) ) ;
#2896 = CARTESIAN_POINT ( 'NONE',  ( 6.208379722945371881, 20.88996371567012744, 4.000000000000000000 ) ) ;
#2897 = LINE ( 'NONE', #423, #320 ) ;
#2898 = AXIS2_PLACEMENT_3D ( 'NONE', #3694, #2161, #3336 ) ;
#2899 = CARTESIAN_POINT ( 'NONE',  ( 71.36917019019630004, 13.60111383968073007, 13.99999999999999822 ) ) ;
#2900 = CARTESIAN_POINT ( 'NONE',  ( 13.43397921874653989, 25.03252535399016310, 0.3040576138999661060 ) ) ;
#2901 = PLANE ( 'NONE',  #20 ) ;
#2902 = CYLINDRICAL_SURFACE ( 'NONE', #2658, 5.000000000000000000 ) ;
#2903 = EDGE_CURVE ( 'NONE', #1757, #3626, #1244, .T. ) ;
#2905 = EDGE_LOOP ( 'NONE', ( #241, #2425, #2038, #1818 ) ) ;
#2904 = CARTESIAN_POINT ( 'NONE',  ( 8.690692836861787285, 24.76214375916076094, 1.476401224401704182 ) ) ;
#2906 = CARTESIAN_POINT ( 'NONE',  ( 11.75732619137047053, 26.12242753378884430, 5.015661397366348417 ) ) ;
#2907 = CARTESIAN_POINT ( 'NONE',  ( 68.85447352478139749, 26.80056034745947713, 3.223973358261383648 ) ) ;
#2908 = ORIENTED_EDGE ( 'NONE', *, *, #1122, .T. ) ;
#2909 = CARTESIAN_POINT ( 'NONE',  ( 7.500000000000000000, 13.00000000000000000, 9.000000000000000000 ) ) ;
#2910 = CARTESIAN_POINT ( 'NONE',  ( 79.39208243743806293, 13.01226396494144311, 12.25432977751028574 ) ) ;
#2911 = CARTESIAN_POINT ( 'NONE',  ( 78.50041692726068732, 14.65436558981933857, 4.025545387452763357 ) ) ;
#2912 = ORIENTED_EDGE ( 'NONE', *, *, #3394, .F. ) ;
#2913 = DIRECTION ( 'NONE',  ( -0.000000000000000000, -0.000000000000000000, 1.000000000000000000 ) ) ;
#2914 = EDGE_CURVE ( 'NONE', #2078, #1320, #860, .T. ) ;
#2915 = CARTESIAN_POINT ( 'NONE',  ( 11.47590698477749704, 25.73122616329683154, 13.37069923754133960 ) ) ;
#2916 = CARTESIAN_POINT ( 'NONE',  ( 3.167694103363536851, 15.74755159854016107, 2.135777053714419615 ) ) ;
#2917 = DIRECTION ( 'NONE',  ( -1.000000000000000000, 0.000000000000000000, 0.000000000000000000 ) ) ;
#2918 = CARTESIAN_POINT ( 'NONE',  ( 66.76676682385203776, 27.71118760575085105, 2.741603599708343886 ) ) ;
#2919 = DIRECTION ( 'NONE',  ( -1.445602896647339410E-16, -1.000000000000000000, -0.000000000000000000 ) ) ;
#2920 = DIRECTION ( 'NONE',  ( 0.000000000000000000, 0.000000000000000000, -1.000000000000000000 ) ) ;
#2921 = AXIS2_PLACEMENT_3D ( 'NONE', #1126, #2386, #839 ) ;
#2922 = DIRECTION ( 'NONE',  ( -1.000000000000000000, 0.000000000000000000, 0.000000000000000000 ) ) ;
#2924 = ORIENTED_EDGE ( 'NONE', *, *, #1465, .F. ) ;
#2923 = VERTEX_POINT ( 'NONE', #1833 ) ;
#2925 = CARTESIAN_POINT ( 'NONE',  ( 12.32443516464620537, 27.47937915268064657, 5.399833421199092598 ) ) ;
#2926 = CARTESIAN_POINT ( 'NONE',  ( 70.68344087145113974, 24.03945544285074121, 14.21554619278037102 ) ) ;
#2927 = CARTESIAN_POINT ( 'NONE',  ( 71.75467847714314473, 16.46548231073928292, 0.02970744419684539367 ) ) ;
#2928 = CIRCLE ( 'NONE', #2801, 3.600000000000005862 ) ;
#2929 = EDGE_CURVE ( 'NONE', #882, #2560, #1224, .T. ) ;
#2930 = CARTESIAN_POINT ( 'NONE',  ( 78.54134884428405883, 14.39892322140446979, 13.91217554844691939 ) ) ;
#2931 = FACE_OUTER_BOUND ( 'NONE', #2758, .T. ) ;
#2932 = VERTEX_POINT ( 'NONE', #2397 ) ;
#2933 = CARTESIAN_POINT ( 'NONE',  ( -2.168404344971007290E-15, 14.99999999999998757, 13.99999999999999822 ) ) ;
#2934 = CARTESIAN_POINT ( 'NONE',  ( -2.467654607942901368, 1.941724624253765352, 18.00000000000000000 ) ) ;
#2935 = CARTESIAN_POINT ( 'NONE',  ( 11.73909325289865890, 26.67376391989292017, 13.16167540217968934 ) ) ;
#2936 = DIRECTION ( 'NONE',  ( 0.8671799150300181225, 0.4979949748426492628, 0.000000000000000000 ) ) ;
#2937 = CARTESIAN_POINT ( 'NONE',  ( 1.515789935574221259, 14.92679455153062662, 13.99865979153891793 ) ) ;
#2938 = ORIENTED_EDGE ( 'NONE', *, *, #2707, .T. ) ;
#2939 = CARTESIAN_POINT ( 'NONE',  ( 72.28782419995425812, 15.01136929909984552, 13.99999999999999822 ) ) ;
#2940 = DIRECTION ( 'NONE',  ( 0.000000000000000000, -0.000000000000000000, -1.000000000000000000 ) ) ;
#2941 = CARTESIAN_POINT ( 'NONE',  ( 68.96572697128462437, 25.01838376063685843, 4.288019296000893377 ) ) ;
#2942 = B_SPLINE_CURVE_WITH_KNOTS ( 'NONE', 3,
 ( #1046, #2633, #1138, #2963 ),
 .UNSPECIFIED., .F., .F.,
 ( 4, 4 ),
 ( 0.000000000000000000, 1.000000000000000000 ),
 .UNSPECIFIED. ) ;
#2943 = CARTESIAN_POINT ( 'NONE',  ( 10.14717389815421100, 25.59144345621056260, 3.324432892066829570 ) ) ;
#2945 = ORIENTED_EDGE ( 'NONE', *, *, #1541, .F. ) ;
#2944 = VERTEX_POINT ( 'NONE', #891 ) ;
#2946 = CARTESIAN_POINT ( 'NONE',  ( 11.90116045170288928, 26.78783546789340164, 5.143617921246705471 ) ) ;
#2947 = CARTESIAN_POINT ( 'NONE',  ( 71.43108749642962607, 20.77157038628520169, 13.99999999999999467 ) ) ;
#2948 = CIRCLE ( 'NONE', #3920, 4.999999999999999112 ) ;
#2949 = ORIENTED_EDGE ( 'NONE', *, *, #3997, .T. ) ;
#2950 = ORIENTED_EDGE ( 'NONE', *, *, #725, .F. ) ;
#2951 = CARTESIAN_POINT ( 'NONE',  ( 9.000000000000000000, 12.99999999999999822, 9.000000000000000000 ) ) ;
#2952 = CARTESIAN_POINT ( 'NONE',  ( 71.24119764098050211, 13.29883806713916883, 5.599098665176147627 ) ) ;
#2953 = CARTESIAN_POINT ( 'NONE',  ( 12.08389832454835933, 27.01565257746099746, 12.53806023374435341 ) ) ;
#2954 = ORIENTED_EDGE ( 'NONE', *, *, #3361, .F. ) ;
#2955 = ORIENTED_EDGE ( 'NONE', *, *, #1103, .F. ) ;
#2956 = EDGE_CURVE ( 'NONE', #2063, #1823, #3623, .T. ) ;
#2957 = CARTESIAN_POINT ( 'NONE',  ( 11.77923356866507021, 26.77590384922196165, 15.81540019485037263 ) ) ;
#2958 = CARTESIAN_POINT ( 'NONE',  ( 72.66392422580057087, 14.92146721929167086, 14.00000000000000000 ) ) ;
#2959 = DIRECTION ( 'NONE',  ( 0.000000000000000000, 0.000000000000000000, -1.000000000000000000 ) ) ;
#2960 = CARTESIAN_POINT ( 'NONE',  ( 7.079255464909928186, 14.91686481924266339, 13.99999999999999822 ) ) ;
#2961 = VERTEX_POINT ( 'NONE', #312 ) ;
#2962 = CARTESIAN_POINT ( 'NONE',  ( 69.53331761295699209, 24.73031983096347020, 0.08878805127448509416 ) ) ;
#2963 = CARTESIAN_POINT ( 'NONE',  ( 6.208379722945371881, 20.88996371567012744, 4.000000000000000000 ) ) ;
#2964 = CARTESIAN_POINT ( 'NONE',  ( 68.06350832689629726, 26.25028571273082179, 5.500000000000003553 ) ) ;
#2965 = CIRCLE ( 'NONE', #1925, 3.600000000000001421 ) ;
#2966 = CARTESIAN_POINT ( 'NONE',  ( 6.999999999999996447, 18.00000000000000000, 11.99999999999999822 ) ) ;
#2967 = EDGE_CURVE ( 'NONE', #3534, #2021, #1540, .T. ) ;
#2969 = ORIENTED_EDGE ( 'NONE', *, *, #2345, .F. ) ;
#2968 = ORIENTED_EDGE ( 'NONE', *, *, #753, .F. ) ;
#2970 = CARTESIAN_POINT ( 'NONE',  ( 8.406456095059786193, 22.93570928207397230, 3.950741685553617266 ) ) ;
#2971 = CARTESIAN_POINT ( 'NONE',  ( 68.00991618318913368, 27.03514798324336965, 12.93370330576042448 ) ) ;
#2972 = AXIS2_PLACEMENT_3D ( 'NONE', #1790, #828, #3029 ) ;
#2973 = CARTESIAN_POINT ( 'NONE',  ( 7.135403053924837202, 13.00000000757542296, 5.415901248650973443 ) ) ;
#2974 = CARTESIAN_POINT ( 'NONE',  ( 71.00000000000001421, 16.51547539309070700, 18.00000000000000000 ) ) ;
#2975 = CARTESIAN_POINT ( 'NONE',  ( 70.68344087145113974, 24.03945544285074121, 17.78445380721962366 ) ) ;
#2976 = EDGE_LOOP ( 'NONE', ( #2821, #813, #1586, #604, #1364 ) ) ;
#2977 = ORIENTED_EDGE ( 'NONE', *, *, #579, .F. ) ;
#2978 = ORIENTED_EDGE ( 'NONE', *, *, #3098, .F. ) ;
#2979 = DIRECTION ( 'NONE',  ( 0.6242093212980985850, -0.7812571428182703004, 0.000000000000000000 ) ) ;
#2980 = CARTESIAN_POINT ( 'NONE',  ( 71.50601507547206381, 15.39846025490994386, 13.99999999999999822 ) ) ;
#2981 = DIRECTION ( 'NONE',  ( 0.000000000000000000, 0.000000000000000000, 1.000000000000000000 ) ) ;
#2982 = CARTESIAN_POINT ( 'NONE',  ( 72.50000000000001421, 4.000000000000003553, 10.99999999999999645 ) ) ;
#2983 = EDGE_CURVE ( 'NONE', #1704, #1439, #760, .T. ) ;
#2984 = CARTESIAN_POINT ( 'NONE',  ( 9.172784924710521537, 13.65509077998563647, 13.99999999999999822 ) ) ;
#2985 = ORIENTED_EDGE ( 'NONE', *, *, #3089, .T. ) ;
#2986 = CARTESIAN_POINT ( 'NONE',  ( 67.78397212978265429, 27.50815406003686192, 4.896124903356088964 ) ) ;
#2987 = CARTESIAN_POINT ( 'NONE',  ( 12.19718919487022646, 27.57948999527052436, 2.439321210347783264 ) ) ;
#2988 = CARTESIAN_POINT ( 'NONE',  ( 13.74222104785016896, 28.25028571273081823, 13.84406700641568477 ) ) ;
#2989 = EDGE_CURVE ( 'NONE', #1860, #2646, #2232, .T. ) ;
#2990 = CARTESIAN_POINT ( 'NONE',  ( 69.21900597643127639, 14.72188538008453129, 7.490837910767386809 ) ) ;
#2991 = AXIS2_PLACEMENT_3D ( 'NONE', #2242, #3775, #414 ) ;
#2992 = ORIENTED_EDGE ( 'NONE', *, *, #2557, .F. ) ;
#2993 = DIRECTION ( 'NONE',  ( -0.000000000000000000, 1.000000000000000000, 0.000000000000000000 ) ) ;
#2994 = CARTESIAN_POINT ( 'NONE',  ( 70.46941676449415581, 24.82925417132768686, 3.362131412586486068 ) ) ;
#2995 = VERTEX_POINT ( 'NONE', #1310 ) ;
#2996 = CARTESIAN_POINT ( 'NONE',  ( 7.208815922046129643, 14.91511822809142629, 4.000000000000000000 ) ) ;
#2997 = CARTESIAN_POINT ( 'NONE',  ( 11.99999999999999645, 26.25028571273081823, 11.99999999999999822 ) ) ;
#2998 = CARTESIAN_POINT ( 'NONE',  ( 1.515789935574221259, 14.92679455153062662, 13.99865979153891793 ) ) ;
#2999 = ORIENTED_EDGE ( 'NONE', *, *, #2262, .T. ) ;
#3000 = AXIS2_PLACEMENT_3D ( 'NONE', #3750, #967, #2836 ) ;
#3001 = CARTESIAN_POINT ( 'NONE',  ( 12.65420623146088097, 26.63833894279590453, 16.71541782427386735 ) ) ;
#3002 = CARTESIAN_POINT ( 'NONE',  ( 6.208379833707711626, 20.88996385643323705, 13.99999999999999822 ) ) ;
#3003 = APPLICATION_PROTOCOL_DEFINITION ( 'draft international standard', 'automotive_design', 1998, #2768 ) ;
#3004 = CARTESIAN_POINT ( 'NONE',  ( 8.055812259159662148, 15.14900367931940650, 13.99999999999999467 ) ) ;
#3005 = CARTESIAN_POINT ( 'NONE',  ( 7.943495170981815789, 15.10443114892736993, 13.99999999999999822 ) ) ;
#3006 = EDGE_LOOP ( 'NONE', ( #764, #3065, #3586, #3161, #281, #2775, #2003 ) ) ;
#3007 = CARTESIAN_POINT ( 'NONE',  ( 68.83488917299348486, 26.81243773952474641, 3.400961364512348872 ) ) ;
#3008 = DIRECTION ( 'NONE',  ( 0.000000000000000000, -0.000000000000000000, -1.000000000000000000 ) ) ;
#3009 = CARTESIAN_POINT ( 'NONE',  ( 13.23323317614796935, 27.71118760575084750, 15.25839640029165523 ) ) ;
#3010 = CARTESIAN_POINT ( 'NONE',  ( 11.09995253941984750, 25.12673558253631256, 13.67043304180248775 ) ) ;
#3011 = CARTESIAN_POINT ( 'NONE',  ( 5.770631357349376600, 14.99999998653615840, 4.000000000000000000 ) ) ;
#3012 = EDGE_LOOP ( 'NONE', ( #2694, #3656, #2448, #2288, #3384 ) ) ;
#3013 = CARTESIAN_POINT ( 'NONE',  ( 67.04273692091531700, 27.85688194722774114, 14.94403475594414132 ) ) ;
#3014 = DIRECTION ( 'NONE',  ( 1.000000000000000000, 0.000000000000000000, 0.000000000000000000 ) ) ;
#3015 = EDGE_CURVE ( 'NONE', #779, #1893, #2709, .T. ) ;
#3016 = CIRCLE ( 'NONE', #1258, 4.999999999999999112 ) ;
#3017 = FACE_BOUND ( 'NONE', #3057, .T. ) ;
#3018 = TOROIDAL_SURFACE ( 'NONE', #1386, 10.00000000000000000, 5.000000000000000000 ) ;
#3019 = CARTESIAN_POINT ( 'NONE',  ( 64.96837285192391676, 23.25028571273082179, 18.00000000000000000 ) ) ;
#3020 = DIRECTION ( 'NONE',  ( 0.000000000000000000, -1.000000000000000000, 0.000000000000000000 ) ) ;
#3021 = EDGE_LOOP ( 'NONE', ( #1100, #2108, #3938, #2043 ) ) ;
#3022 = CIRCLE ( 'NONE', #937, 5.000000000000000888 ) ;
#3023 = ORIENTED_EDGE ( 'NONE', *, *, #3050, .F. ) ;
#3024 = ADVANCED_FACE ( 'NONE', ( #43 ), #2816, .F. ) ;
#3025 = CARTESIAN_POINT ( 'NONE',  ( 68.90000000000000568, 15.13818239574915658, 9.000000000000003553 ) ) ;
#3026 = LINE ( 'NONE', #843, #2490 ) ;
#3027 = CARTESIAN_POINT ( 'NONE',  ( 7.207293331243277201, 14.91157091404961577, 3.999999999999999112 ) ) ;
#3028 = AXIS2_PLACEMENT_3D ( 'NONE', #1488, #504, #2690 ) ;
#3029 = DIRECTION ( 'NONE',  ( -1.000000000000000000, 0.000000000000000000, 0.000000000000000000 ) ) ;
#3030 = VERTEX_POINT ( 'NONE', #2251 ) ;
#3031 = CARTESIAN_POINT ( 'NONE',  ( 66.86807993400232419, 28.09804477775339393, 5.191341716182550137 ) ) ;
#3032 = DIRECTION ( 'NONE',  ( 0.000000000000000000, 0.000000000000000000, -1.000000000000000000 ) ) ;
#3033 = CARTESIAN_POINT ( 'NONE',  ( 11.99362728381484366, 26.66660144094638341, 16.65986176983885869 ) ) ;
#3034 = CARTESIAN_POINT ( 'NONE',  ( 68.06350832689628305, 26.51208510052997624, 12.50000000000000000 ) ) ;
#3035 = CARTESIAN_POINT ( 'NONE',  ( 7.079255464910087170, 14.91686481924337571, 13.99999999999999822 ) ) ;
#3036 = CARTESIAN_POINT ( 'NONE',  ( 71.07164815923204060, 13.38365751391652836, 5.690968849066566193 ) ) ;
#3037 = CARTESIAN_POINT ( 'NONE',  ( 11.18095351699733797, 25.25898649501279536, 4.385744452167886109 ) ) ;
#3038 = CARTESIAN_POINT ( 'NONE',  ( 70.40006243258709162, 24.91329173133173924, 3.354830301662032888 ) ) ;
#3039 =( BOUNDED_SURFACE ( )  B_SPLINE_SURFACE ( 3, 2, ( 
 ( #1905, #359, #2229 ),
 ( #1588, #3483, #2829 ),
 ( #377, #59, #3761 ),
 ( #979, #3467, #3163 ),
 ( #1609, #2351, #782 ),
 ( #1063, #3589, #1745 ) ),
 .UNSPECIFIED., .F., .F., .F. ) 
 B_SPLINE_SURFACE_WITH_KNOTS ( ( 4, 2, 4 ),
 ( 3, 3 ),
 ( 0.003845819965050959605, 0.004631293344306878015, 0.005416766723562797294 ),
 ( 0.000000000000000000, 1.000000000000000000 ),
 .UNSPECIFIED. ) 
 GEOMETRIC_REPRESENTATION_ITEM ( )  RATIONAL_B_SPLINE_SURFACE ( (
 ( 1.000000000000000000, 0.8007978355982211527, 1.000000000000000000),
 ( 1.000000000000000000, 0.7941481449855997132, 1.000000000000000000),
 ( 1.000000000000000000, 0.7813713216413735729, 1.000000000000000000),
 ( 1.000000000000000000, 0.7484296371518138757, 1.000000000000000000),
 ( 1.000000000000000000, 0.7283046896796061542, 1.000000000000000000),
 ( 1.000000000000000000, 0.7071067811865469066, 1.000000000000000000) ) ) 
 REPRESENTATION_ITEM ( '' )  SURFACE ( )  );
#3040 = EDGE_CURVE ( 'NONE', #375, #3417, #257, .T. ) ;
#3041 = CARTESIAN_POINT ( 'NONE',  ( 77.63770998202544149, 15.46152654287083550, 15.12161752378698054 ) ) ;
#3042 = AXIS2_PLACEMENT_3D ( 'NONE', #928, #380, #2178 ) ;
#3043 = CARTESIAN_POINT ( 'NONE',  ( 7.499999999999999112, 8.999999999999998224, 9.000000000000000000 ) ) ;
#3044 = ORIENTED_EDGE ( 'NONE', *, *, #2967, .T. ) ;
#3045 = CARTESIAN_POINT ( 'NONE',  ( 13.05996424834904701, 27.50468177728217256, 15.62680683063862652 ) ) ;
#3046 = CARTESIAN_POINT ( 'NONE',  ( 72.50000000000001421, 4.000000000000003553, 9.000000000000000000 ) ) ;
#3047 = CARTESIAN_POINT ( 'NONE',  ( 74.48997487421326014, 14.99999999999999822, 4.000000000000000000 ) ) ;
#3048 = CARTESIAN_POINT ( 'NONE',  ( 8.493984924527701708, 15.39846025490802539, 13.99999999999999822 ) ) ;
#3049 = ORIENTED_EDGE ( 'NONE', *, *, #2290, .F. ) ;
#3050 = EDGE_CURVE ( 'NONE', #2342, #2646, #3806, .T. ) ;
#3051 = CARTESIAN_POINT ( 'NONE',  ( 68.51184968481078386, 26.82955364548293531, 1.881025488846910676 ) ) ;
#3052 = CARTESIAN_POINT ( 'NONE',  ( 13.86040959128074412, 24.15436248087111437, 0.06111867839604304825 ) ) ;
#3053 = CARTESIAN_POINT ( 'NONE',  ( 4.401443700860812491, 19.28672045155962067, 18.15948620762096866 ) ) ;
#3054 = CARTESIAN_POINT ( 'NONE',  ( 10.43744314794355255, 24.00632298808376675, 13.95199067304382901 ) ) ;
#3055 = STYLED_ITEM ( 'NONE', ( #715 ), #1573 ) ;
#3056 = DIRECTION ( 'NONE',  ( 0.7858767144754059686, 0.6183832061475644792, 0.000000000000000000 ) ) ;
#3057 = EDGE_LOOP ( 'NONE', ( #2258, #3843 ) ) ;
#3058 = CARTESIAN_POINT ( 'NONE',  ( 10.58141128136263731, 24.25450791761354452, 4.086374673406298008 ) ) ;
#3059 = B_SPLINE_CURVE_WITH_KNOTS ( 'NONE', 3,
 ( #3584, #217, #3886, #1485, #2644, #2952, #478, #179 ),
 .UNSPECIFIED., .F., .F.,
 ( 4, 2, 2, 4 ),
 ( 0.000000000000000000, 0.0006756024673639848344, 0.001351204934727969669, 0.002702409869455938904 ),
 .UNSPECIFIED. ) ;
#3060 = DIRECTION ( 'NONE',  ( -1.000000000000000000, 0.000000000000000000, 0.000000000000000000 ) ) ;
#3061 = ORIENTED_EDGE ( 'NONE', *, *, #2682, .F. ) ;
#3062 = CARTESIAN_POINT ( 'NONE',  ( 1.499583072739341771, 14.65436558981934034, 13.97445461254723398 ) ) ;
#3063 = CARTESIAN_POINT ( 'NONE',  ( 66.86807993400235262, 28.09804477775339748, 12.80865828381761595 ) ) ;
#3064 = ORIENTED_EDGE ( 'NONE', *, *, #1985, .F. ) ;
#3065 = ORIENTED_EDGE ( 'NONE', *, *, #986, .T. ) ;
#3066 = CARTESIAN_POINT ( 'NONE',  ( 13.22580885499305481, 25.46121781237267001, 17.51179688763556186 ) ) ;
#3067 = DIRECTION ( 'NONE',  ( -1.000000000000000000, 0.000000000000000000, 0.000000000000000000 ) ) ;
#3068 = AXIS2_PLACEMENT_3D ( 'NONE', #1766, #2981, #484 ) ;
#3069 = EDGE_CURVE ( 'NONE', #96, #3115, #2176, .T. ) ;
#3070 = CARTESIAN_POINT ( 'NONE',  ( 70.51002512578676829, 13.66410042484990583, 12.00000000000000178 ) ) ;
#3071 = CARTESIAN_POINT ( 'NONE',  ( 6.034063639806031887, 14.99999999999999822, 13.99999999999999822 ) ) ;
#3072 = CARTESIAN_POINT ( 'NONE',  ( 67.60974855068299405, 27.69434155030453582, 4.794889205142782274 ) ) ;
#3073 = CARTESIAN_POINT ( 'NONE',  ( 7.079255464910056084, 14.91686481924265806, 13.99999999999999822 ) ) ;
#3074 = CARTESIAN_POINT ( 'NONE',  ( 9.919944659578749935, 25.23023256972639672, 17.27931931589867531 ) ) ;
#3075 = CARTESIAN_POINT ( 'NONE',  ( 10.92682813049801283, 24.83959345221910198, 13.77302851006110807 ) ) ;
#3076 = CARTESIAN_POINT ( 'NONE',  ( 5.906681588058782850, 13.00000000159747415, 12.23950253455522663 ) ) ;
#3077 = CARTESIAN_POINT ( 'NONE',  ( 70.76119508494738852, 13.52597370520179254, 5.843034082881030322 ) ) ;
#3078 = CARTESIAN_POINT ( 'NONE',  ( 66.73130373898698053, 26.78797333814019765, 16.56693369881092792 ) ) ;
#3079 = ORIENTED_EDGE ( 'NONE', *, *, #806, .F. ) ;
#3080 = DIRECTION ( 'NONE',  ( -1.000000000000000000, 0.000000000000000000, 0.000000000000000000 ) ) ;
#3081 = ORIENTED_EDGE ( 'NONE', *, *, #2608, .F. ) ;
#3082 = CARTESIAN_POINT ( 'NONE',  ( 68.84244508702816745, 25.22096322587795925, 13.63100746149418185 ) ) ;
#3083 = VERTEX_POINT ( 'NONE', #3765 ) ;
#3084 = FACE_OUTER_BOUND ( 'NONE', #1403, .T. ) ;
#3085 = CIRCLE ( 'NONE', #2485, 3.000000000000000000 ) ;
#3086 = CARTESIAN_POINT ( 'NONE',  ( 12.18090328108803178, 27.25752367347261540, 5.436893194177131683 ) ) ;
#3087 = DIRECTION ( 'NONE',  ( 0.000000000000000000, -1.000000000000000000, 0.000000000000000000 ) ) ;
#3088 = VERTEX_POINT ( 'NONE', #1555 ) ;
#3089 = EDGE_CURVE ( 'NONE', #1423, #2678, #2509, .T. ) ;
#3090 = CARTESIAN_POINT ( 'NONE',  ( 68.00991618318911947, 27.03514798324338742, 5.066296694239652787 ) ) ;
#3091 = DIRECTION ( 'NONE',  ( 0.000000000000000000, 1.000000000000000000, 0.000000000000000000 ) ) ;
#3092 = CARTESIAN_POINT ( 'NONE',  ( 12.21602787021734216, 27.50815406003685837, 13.10387509664391104 ) ) ;
#3093 = CARTESIAN_POINT ( 'NONE',  ( 7.500000000000000000, 12.99999999999999822, 9.000000000000000000 ) ) ;
#3094 = CARTESIAN_POINT ( 'NONE',  ( 6.429278418820470797, 13.35412475221181339, 13.99999999999955769 ) ) ;
#3095 = CARTESIAN_POINT ( 'NONE',  ( 71.67275723904327833, 13.17778167036489911, 5.494188020295646346 ) ) ;
#3096 = CARTESIAN_POINT ( 'NONE',  ( 10.17479575505337941, 25.62616847491965189, 14.67622485454200110 ) ) ;
#3097 = B_SPLINE_CURVE_WITH_KNOTS ( 'NONE', 3,
 ( #1740, #1717, #1426, #1149 ),
 .UNSPECIFIED., .F., .F.,
 ( 4, 4 ),
 ( 0.002742404190522422860, 0.002834741573325615712 ),
 .UNSPECIFIED. ) ;
#3098 = EDGE_CURVE ( 'NONE', #96, #2995, #2335, .T. ) ;
#3099 = EDGE_CURVE ( 'NONE', #779, #502, #2545, .T. ) ;
#3100 = ORIENTED_EDGE ( 'NONE', *, *, #2788, .T. ) ;
#3101 = CARTESIAN_POINT ( 'NONE',  ( 72.74039427027479121, 23.52278626444887877, 16.07807219168603297 ) ) ;
#3102 = DIRECTION ( 'NONE',  ( 0.000000000000000000, 0.000000000000000000, -1.000000000000000000 ) ) ;
#3103 = AXIS2_PLACEMENT_3D ( 'NONE', #1814, #2398, #3056 ) ;
#3104 = CARTESIAN_POINT ( 'NONE',  ( 72.92074453508989507, 14.91686481924265451, 4.000000000000000000 ) ) ;
#3105 = CARTESIAN_POINT ( 'NONE',  ( 68.27538271477254739, 27.29376758203483533, 15.13096711259946225 ) ) ;
#3106 = CARTESIAN_POINT ( 'NONE',  ( 70.50850977562492972, 24.78216640920418712, 14.63323546125177188 ) ) ;
#3107 = CARTESIAN_POINT ( 'NONE',  ( 73.98415270207630101, 22.49973730026126262, 2.549622841827982267 ) ) ;
#3108 = CARTESIAN_POINT ( 'NONE',  ( 7.226571936585747480, 12.99999999999999822, 12.59688499536957629 ) ) ;
#3109 = CARTESIAN_POINT ( 'NONE',  ( 11.62517997175431894, 27.21607306058436038, 14.54986625566945513 ) ) ;
#3110 = CARTESIAN_POINT ( 'NONE',  ( 70.85822545388342064, 13.47707209962233854, 12.21079094010835320 ) ) ;
#3111 = CARTESIAN_POINT ( 'NONE',  ( 66.00000000000000000, 26.25028571273082534, 0.000000000000000000 ) ) ;
#3112 = DIRECTION ( 'NONE',  ( -0.000000000000000000, 0.000000000000000000, -1.000000000000000000 ) ) ;
#3113 = CARTESIAN_POINT ( 'NONE',  ( 10.31037369277619220, 25.79652163487475747, 14.67960522648628441 ) ) ;
#3114 = EDGE_CURVE ( 'NONE', #1514, #3030, #392, .T. ) ;
#3115 = VERTEX_POINT ( 'NONE', #2472 ) ;
#3116 = CARTESIAN_POINT ( 'NONE',  ( 75.88356170419226032, 20.71960830812663445, 17.03106802155754806 ) ) ;
#3117 = CARTESIAN_POINT ( 'NONE',  ( 0.6056785497194869805, 13.00000000000000000, 12.25727351618782102 ) ) ;
#3118 = PRODUCT_DEFINITION ( 'UNKNOWN', '', #2094, #507 ) ;
#3119 = CARTESIAN_POINT ( 'NONE',  ( 65.84279777936561118, 23.73842138102730814, 4.033967220790788152E-15 ) ) ;
#3120 = LINE ( 'NONE', #1584, #114 ) ;
#3121 = CARTESIAN_POINT ( 'NONE',  ( 69.19854973883620630, 26.40677004459140775, 14.70341100934592937 ) ) ;
#3122 = CARTESIAN_POINT ( 'NONE',  ( 70.92581997371819114, 24.31933078954679317, 3.414213562373096256 ) ) ;
#3123 = CARTESIAN_POINT ( 'NONE',  ( 9.999999999999996447, 23.25028571273081823, 4.336808689942017736E-15 ) ) ;
#3124 = CARTESIAN_POINT ( 'NONE',  ( 10.78522731886505959, 26.33123960023651478, 14.50569473585101932 ) ) ;
#3125 = DIRECTION ( 'NONE',  ( -1.000000000000000000, 0.000000000000000000, 0.000000000000000000 ) ) ;
#3126 = CARTESIAN_POINT ( 'NONE',  ( 74.48997487421326014, 12.99999999999999822, 6.000000000000003553 ) ) ;
#3127 = CARTESIAN_POINT ( 'NONE',  ( 9.141774546116606004, 13.47707209962234565, 5.789209059891650355 ) ) ;
#3128 = AXIS2_PLACEMENT_3D ( 'NONE', #256, #1481, #2420 ) ;
#3129 = DIRECTION ( 'NONE',  ( 0.000000000000000000, 0.000000000000000000, -1.000000000000000000 ) ) ;
#3130 = EDGE_CURVE ( 'NONE', #1335, #2336, #2068, .T. ) ;
#3132 = ORIENTED_EDGE ( 'NONE', *, *, #106, .T. ) ;
#3131 = CARTESIAN_POINT ( 'NONE',  ( 12.00667209556383597, 27.40183352364402225, 4.445363608022032231 ) ) ;
#3133 = CARTESIAN_POINT ( 'NONE',  ( 67.92099281808114597, 27.28246049859335542, 13.01102453276748783 ) ) ;
#3134 = CARTESIAN_POINT ( 'NONE',  ( 69.32684942205314371, 24.41125731435615620, 13.88366679250156999 ) ) ;
#3135 = ORIENTED_EDGE ( 'NONE', *, *, #144, .F. ) ;
#3136 = CARTESIAN_POINT ( 'NONE',  ( 78.48421006442578118, 14.92679455153061951, 4.001340208461081183 ) ) ;
#3137 = DIRECTION ( 'NONE',  ( -0.000000000000000000, 1.000000000000000000, 0.000000000000000000 ) ) ;
#3138 = CARTESIAN_POINT ( 'NONE',  ( 71.15389675778074263, 24.02513094273810168, 14.51551602391548279 ) ) ;
#3139 = ORIENTED_EDGE ( 'NONE', *, *, #78, .T. ) ;
#3140 = EDGE_CURVE ( 'NONE', #2227, #3155, #2772, .T. ) ;
#3141 = CIRCLE ( 'NONE', #1912, 29.99999999999999645 ) ;
#3142 = CARTESIAN_POINT ( 'NONE',  ( 68.66329031589809517, 26.31473617301675461, 4.346774875113776915 ) ) ;
#3143 = DIRECTION ( 'NONE',  ( 0.000000000000000000, 1.000000000000000000, 0.000000000000000000 ) ) ;
#3144 = CARTESIAN_POINT ( 'NONE',  ( 10.98647709232701075, 26.00257865443835215, 0.7923128871890899871 ) ) ;
#3145 = CARTESIAN_POINT ( 'NONE',  ( 7.353270067026103085, 23.63094052921092825, 15.46338919128348621 ) ) ;
#3146 = AXIS2_PLACEMENT_3D ( 'NONE', #2536, #113, #3440 ) ;
#3147 = CARTESIAN_POINT ( 'NONE',  ( 13.06004649259553219, 27.50475998349337203, 2.373169540622988904 ) ) ;
#3148 = CARTESIAN_POINT ( 'NONE',  ( 74.48997487421326014, 14.99999999999999822, 4.000000000000000000 ) ) ;
#3149 = CARTESIAN_POINT ( 'NONE',  ( 66.93995350740445360, 27.50475998349341111, 15.62683045937696136 ) ) ;
#3150 = CARTESIAN_POINT ( 'NONE',  ( 10.82475961233932260, 26.43486140741375934, 14.70602200576774266 ) ) ;
#3152 = ORIENTED_EDGE ( 'NONE', *, *, #2748, .F. ) ;
#3151 = CARTESIAN_POINT ( 'NONE',  ( 12.77736394390043806, 27.97790385485660636, 3.822412257132532964 ) ) ;
#3153 = CARTESIAN_POINT ( 'NONE',  ( 67.60974855068303668, 27.69434155030452160, 13.20511079485733141 ) ) ;
#3154 = EDGE_CURVE ( 'NONE', #2336, #808, #3568, .T. ) ;
#3155 = VERTEX_POINT ( 'NONE', #3185 ) ;
#3156 = CARTESIAN_POINT ( 'NONE',  ( 3.899999999999997691, 8.999999999999998224, 9.000000000000000000 ) ) ;
#3157 = TOROIDAL_SURFACE ( 'NONE', #631, 4.000000000000000000, 2.000000000000000000 ) ;
#3158 = EDGE_CURVE ( 'NONE', #13, #2301, #2897, .T. ) ;
#3159 = CARTESIAN_POINT ( 'NONE',  ( 15.08012841124577896, 4.000000000000001776, 17.99999999999998934 ) ) ;
#3160 = CARTESIAN_POINT ( 'NONE',  ( 70.61701575838894485, 24.65277960481303055, 14.61795622106077808 ) ) ;
#3161 = ORIENTED_EDGE ( 'NONE', *, *, #2929, .T. ) ;
#3162 = CARTESIAN_POINT ( 'NONE',  ( 68.38338341192601888, 25.92682684854283792, 4.822481079912504853 ) ) ;
#3163 = CARTESIAN_POINT ( 'NONE',  ( 73.96738243165657423, 14.98428464689910022, 13.99999999999999822 ) ) ;
#3164 = CARTESIAN_POINT ( 'NONE',  ( 7.137825786697240993, 19.11909406582994464, 4.336808689942017736E-15 ) ) ;
#3165 = CARTESIAN_POINT ( 'NONE',  ( 9.284456382129478769, 22.01092810664430033, 13.99999999999999822 ) ) ;
#3166 = CARTESIAN_POINT ( 'NONE',  ( 11.72461728522748281, 27.29376758203483533, 2.869032887400501330 ) ) ;
#3167 = CIRCLE ( 'NONE', #192, 8.999999999999994671 ) ;
#3168 = EDGE_CURVE ( 'NONE', #2731, #3199, #1410, .T. ) ;
#3169 = CARTESIAN_POINT ( 'NONE',  ( 74.31413473294658445, 13.11663914976256429, 4.000000000000110134 ) ) ;
#3170 = LINE ( 'NONE', #646, #300 ) ;
#3171 = DIRECTION ( 'NONE',  ( 1.445602896647339410E-16, 1.000000000000000000, 0.000000000000000000 ) ) ;
#3173 = ORIENTED_EDGE ( 'NONE', *, *, #2762, .F. ) ;
#3172 = CARTESIAN_POINT ( 'NONE',  ( 10.25244120486251376, 26.11548718309079931, 2.304986376616861676 ) ) ;
#3174 = CARTESIAN_POINT ( 'NONE',  ( 74.17148137727767221, 22.28342876985276177, 16.15614438337206948 ) ) ;
#3175 = ORIENTED_EDGE ( 'NONE', *, *, #2967, .F. ) ;
#3176 = FACE_OUTER_BOUND ( 'NONE', #3436, .T. ) ;
#3177 = CARTESIAN_POINT ( 'NONE',  ( 11.99999999999999645, 18.00000000000000000, 6.000000000000000000 ) ) ;
#3178 = VERTEX_POINT ( 'NONE', #3805 ) ;
#3179 = AXIS2_PLACEMENT_3D ( 'NONE', #1229, #2169, #18 ) ;
#3180 = SURFACE_SIDE_STYLE ('',( #1345 ) ) ;
#3181 = DIRECTION ( 'NONE',  ( -1.000000000000000000, 8.818177669548770054E-16, 0.000000000000000000 ) ) ;
#3182 = CARTESIAN_POINT ( 'NONE',  ( 8.121561099101715087, 13.12243113680084683, 12.55265254664080921 ) ) ;
#3183 =( LENGTH_UNIT ( ) NAMED_UNIT ( * ) SI_UNIT ( .MILLI., .METRE. ) );
#3184 = DIRECTION ( 'NONE',  ( 1.445602896647339410E-16, -1.000000000000000000, 0.000000000000000000 ) ) ;
#3185 = CARTESIAN_POINT ( 'NONE',  ( 73.00000000000001421, 12.99999999999998934, 12.56510869399517993 ) ) ;
#3186 = CIRCLE ( 'NONE', #1431, 3.600000000000005862 ) ;
#3187 = ORIENTED_EDGE ( 'NONE', *, *, #1820, .F. ) ;
#3188 = CARTESIAN_POINT ( 'NONE',  ( 74.48997487421326014, 12.99999999999999467, 4.000000000000000888 ) ) ;
#3189 = CARTESIAN_POINT ( 'NONE',  ( 66.38050282104093469, 28.25028571273082534, 5.065449846949795720 ) ) ;
#3190 = CARTESIAN_POINT ( 'NONE',  ( 8.493984924526746028, 15.39846025490799342, 11.99999999999999822 ) ) ;
#3192 = ORIENTED_EDGE ( 'NONE', *, *, #3455, .T. ) ;
#3191 = CARTESIAN_POINT ( 'NONE',  ( 4.397431516907653659, 21.04407127694997115, 1.765783425023327746 ) ) ;
#3193 = CARTESIAN_POINT ( 'NONE',  ( 11.54823645176479197, 26.21064327524365822, 4.728601940676265158 ) ) ;
#3194 = CARTESIAN_POINT ( 'NONE',  ( 68.06350832689631147, 26.51208510052997269, 12.50000000000006573 ) ) ;
#3195 = CARTESIAN_POINT ( 'NONE',  ( 11.09999999999999964, 15.13818239574916014, 8.999999999999996447 ) ) ;
#3196 = CYLINDRICAL_SURFACE ( 'NONE', #332, 2.000000000000000000 ) ;
#3197 = CARTESIAN_POINT ( 'NONE',  ( 11.93649167310370451, 26.51208510052996914, 12.49999999999999645 ) ) ;
#3198 = ORIENTED_EDGE ( 'NONE', *, *, #1285, .T. ) ;
#3199 = VERTEX_POINT ( 'NONE', #2334 ) ;
#3200 = DIRECTION ( 'NONE',  ( -1.000000000000000000, -1.445602896647339410E-16, -0.000000000000000000 ) ) ;
#3201 = B_SPLINE_CURVE_WITH_KNOTS ( 'NONE', 3,
 ( #1783, #799, #560, #2998 ),
 .UNSPECIFIED., .F., .F.,
 ( 4, 4 ),
 ( 6.609188306937260152E-18, 9.246094528931037536E-05 ),
 .UNSPECIFIED. ) ;
#3202 = CARTESIAN_POINT ( 'NONE',  ( 66.94003575165093878, 27.50468177728218322, 2.373193169361389465 ) ) ;
#3203 = CARTESIAN_POINT ( 'NONE',  ( 11.93649167310370451, 26.25028571273081823, 12.49999999999999645 ) ) ;
#3204 = DIRECTION ( 'NONE',  ( 0.000000000000000000, -1.000000000000000000, 0.000000000000000000 ) ) ;
#3205 = EDGE_CURVE ( 'NONE', #2923, #13, #3400, .T. ) ;
#3206 = CARTESIAN_POINT ( 'NONE',  ( 7.405049307585938045, 14.93471831844514774, 13.99999999999999822 ) ) ;
#3207 = AXIS2_PLACEMENT_3D ( 'NONE', #831, #549, #2760 ) ;
#3208 = CARTESIAN_POINT ( 'NONE',  ( 70.68344087138655141, 24.03945544290667868, 0.2155461927803783984 ) ) ;
#3209 = CARTESIAN_POINT ( 'NONE',  ( 12.65420623146137125, 26.63833894279543557, 1.284582175726733722 ) ) ;
#3210 = CARTESIAN_POINT ( 'NONE',  ( 68.93482216335941359, 25.06951618388289660, 4.306958855997184976 ) ) ;
#3211 = TOROIDAL_SURFACE ( 'NONE', #3146, 3.000000000000000000, 2.000000000000000000 ) ;
#3212 = DIRECTION ( 'NONE',  ( -1.445602896647339410E-16, -1.000000000000000000, -0.000000000000000000 ) ) ;
#3214 = ORIENTED_EDGE ( 'NONE', *, *, #963, .F. ) ;
#3213 = CARTESIAN_POINT ( 'NONE',  ( 11.16511082700651869, 26.81243773952474285, 3.400961364512348872 ) ) ;
#3215 = CARTESIAN_POINT ( 'NONE',  ( 8.831800923959045591, 24.59920613619458862, 3.043973317526566191 ) ) ;
#3216 = CARTESIAN_POINT ( 'NONE',  ( 68.86612108857423209, 25.18233158443699438, 13.64751892681810652 ) ) ;
#3217 = ADVANCED_FACE ( 'NONE', ( #165 ), #2135, .T. ) ;
#3218 = ADVANCED_FACE ( 'NONE', ( #1022 ), #643, .F. ) ;
#3219 = VERTEX_POINT ( 'NONE', #266 ) ;
#3220 = CARTESIAN_POINT ( 'NONE',  ( 8.760642129297723457, 13.31528417343489146, 5.621145775023383528 ) ) ;
#3221 = DIRECTION ( 'NONE',  ( 0.000000000000000000, 0.000000000000000000, -1.000000000000000000 ) ) ;
#3222 = CARTESIAN_POINT ( 'NONE',  ( 79.08137128234130842, 13.24273691066738401, 5.037023166310354405 ) ) ;
#3223 = VERTEX_POINT ( 'NONE', #590 ) ;
#3224 = EDGE_LOOP ( 'NONE', ( #3152, #1067, #674 ) ) ;
#3225 = LINE ( 'NONE', #2541, #1854 ) ;
#3226 = CARTESIAN_POINT ( 'NONE',  ( 5.919341347203404879, 21.03943714442879909, 14.17174607915585582 ) ) ;
#3227 = CARTESIAN_POINT ( 'NONE',  ( 4.364394984053315163, 16.04053794840069358, 16.72325149428924718 ) ) ;
#3228 = CARTESIAN_POINT ( 'NONE',  ( 66.76114588705098640, 28.21749277638280873, 4.365387780286830832 ) ) ;
#3229 = CARTESIAN_POINT ( 'NONE',  ( 13.22580885499440662, 25.46121781237213000, 0.4882031123648849502 ) ) ;
#3230 = CARTESIAN_POINT ( 'NONE',  ( 69.43296945017823418, 24.22984647166398275, 4.082057012492887438 ) ) ;
#3231 = AXIS2_PLACEMENT_3D ( 'NONE', #3093, #2798, #3125 ) ;
#3232 = CARTESIAN_POINT ( 'NONE',  ( 9.612577525418487312, 24.92823463752654334, 3.352810893161829231 ) ) ;
#3234 = EDGE_LOOP ( 'NONE', ( #500, #3962, #1672, #600 ) ) ;
#3233 = EDGE_LOOP ( 'NONE', ( #3397, #3858 ) ) ;
#3235 = CARTESIAN_POINT ( 'NONE',  ( 8.022567090390801070, 23.22603288738294225, 3.552227002733339578 ) ) ;
#3236 = CARTESIAN_POINT ( 'NONE',  ( 69.17882752081112585, 26.43055688453158680, 3.294411149443991160 ) ) ;
#3237 = VERTEX_POINT ( 'NONE', #568 ) ;
#3238 = CARTESIAN_POINT ( 'NONE',  ( 71.94295853185796830, 16.45260090991204649, 0.04756298871610532830 ) ) ;
#3239 = CARTESIAN_POINT ( 'NONE',  ( 64.96837285192391676, 23.25028571273082179, 5.000000000000004441 ) ) ;
#3240 = LINE ( 'NONE', #415, #1895 ) ;
#3241 = CIRCLE ( 'NONE', #774, 3.600000000000005862 ) ;
#3242 = EDGE_LOOP ( 'NONE', ( #3049, #913, #580, #2204, #2220, #3849 ) ) ;
#3243 = B_SPLINE_CURVE_WITH_KNOTS ( 'NONE', 3,
 ( #1339, #2205, #709, #1264, #1564, #2224, #1281, #336, #2580, #3195 ),
 .UNSPECIFIED., .F., .F.,
 ( 4, 2, 2, 2, 4 ),
 ( 0.002702409869455932399, 0.003666323646266428805, 0.004630237423076925644, 0.005594151199887422050, 0.006558064976697918456 ),
 .UNSPECIFIED. ) ;
#3244 = ORIENTED_EDGE ( 'NONE', *, *, #2665, .F. ) ;
#3245 = DIRECTION ( 'NONE',  ( 1.000000000000000000, -0.000000000000000000, -0.000000000000000000 ) ) ;
#3246 =( NAMED_UNIT ( * ) SI_UNIT ( $, .STERADIAN. ) SOLID_ANGLE_UNIT ( ) );
#3247 = CARTESIAN_POINT ( 'NONE',  ( 72.50000000000001421, 13.00000000000000000, 10.99999999999999645 ) ) ;
#3248 = CARTESIAN_POINT ( 'NONE',  ( 71.24491385178394864, 13.31345035119142572, 12.38073377862179747 ) ) ;
#3249 = CARTESIAN_POINT ( 'NONE',  ( 72.35876008919191804, 13.48215200212694498, 14.00000000000000000 ) ) ;
#3250 = CARTESIAN_POINT ( 'NONE',  ( 12.09328693760704709, 27.79345952145172305, 2.905679089516124858 ) ) ;
#3251 = DIRECTION ( 'NONE',  ( 0.000000000000000000, 0.000000000000000000, 1.000000000000000000 ) ) ;
#3252 = AXIS2_PLACEMENT_3D ( 'NONE', #3497, #2623, #2845 ) ;
#3253 = CARTESIAN_POINT ( 'NONE',  ( 8.846103242648590381, 24.02513094324857690, 3.484483976016223394 ) ) ;
#3255 = ORIENTED_EDGE ( 'NONE', *, *, #3158, .T. ) ;
#3254 = ORIENTED_EDGE ( 'NONE', *, *, #1185, .T. ) ;
#3256 = CARTESIAN_POINT ( 'NONE',  ( 11.33670968410191193, 26.31473617301675461, 4.346774875113777803 ) ) ;
#3257 = CARTESIAN_POINT ( 'NONE',  ( 70.71554374821481304, 22.01092804950800996, 13.99999999999999467 ) ) ;
#3258 = EDGE_CURVE ( 'NONE', #438, #2021, #1123, .T. ) ;
#3259 = CARTESIAN_POINT ( 'NONE',  ( 71.18699699992734509, 16.50322187173607702, 3.599890025830766426E-18 ) ) ;
#3260 = AXIS2_PLACEMENT_3D ( 'NONE', #2007, #1093, #2634 ) ;
#3261 = DIRECTION ( 'NONE',  ( 0.6183832061475640351, -0.7858767144754063017, 0.000000000000000000 ) ) ;
#3262 = CARTESIAN_POINT ( 'NONE',  ( 13.36611074769315444, 28.19823106606745000, 12.86912605782035790 ) ) ;
#3263 = ORIENTED_EDGE ( 'NONE', *, *, #2587, .T. ) ;
#3264 = ORIENTED_EDGE ( 'NONE', *, *, #2608, .T. ) ;
#3265 = CARTESIAN_POINT ( 'NONE',  ( 12.95726307908468478, 27.85688194722773758, 14.94403475594415021 ) ) ;
#3266 = CARTESIAN_POINT ( 'NONE',  ( 71.72562941533388425, 15.27234243811205161, 13.99999999999999822 ) ) ;
#3267 = UNCERTAINTY_MEASURE_WITH_UNIT (LENGTH_MEASURE( 1.000000000000000082E-05 ), #3183, 'distance_accuracy_value', 'NONE');
#3268 = CARTESIAN_POINT ( 'NONE',  ( 1.515789935574252345, 14.92679455153065504, 4.001340208461037662 ) ) ;
#3269 = DIRECTION ( 'NONE',  ( -0.000000000000000000, 1.000000000000000000, -0.000000000000000000 ) ) ;
#3270 = EDGE_CURVE ( 'NONE', #1526, #1439, #509, .T. ) ;
#3271 = CARTESIAN_POINT ( 'NONE',  ( 71.77721414035748637, 13.55070974477039059, 13.99999999999999822 ) ) ;
#3272 = CARTESIAN_POINT ( 'NONE',  ( 78.42625899264530176, 14.99999999999999822, 4.000000000000000000 ) ) ;
#3273 = CARTESIAN_POINT ( 'NONE',  ( 69.50384809260009433, 24.10774951049472037, 4.062414051295835549 ) ) ;
#3274 = DIRECTION ( 'NONE',  ( -1.000000000000000000, 0.000000000000000000, 0.000000000000000000 ) ) ;
#3276 = ORIENTED_EDGE ( 'NONE', *, *, #3345, .F. ) ;
#3275 = ORIENTED_EDGE ( 'NONE', *, *, #1161, .T. ) ;
#3277 = AXIS2_PLACEMENT_3D ( 'NONE', #814, #2993, #2679 ) ;
#3278 = CARTESIAN_POINT ( 'NONE',  ( 10.07814249722442845, 24.28167271789738280, 3.933408961544266447 ) ) ;
#3279 = CARTESIAN_POINT ( 'NONE',  ( 69.05999865640156088, 26.57114062636262375, 3.276720623951190348 ) ) ;
#3280 = EDGE_LOOP ( 'NONE', ( #154, #3905, #29, #2539 ) ) ;
#3281 = CARTESIAN_POINT ( 'NONE',  ( 7.711641139112026977, 13.04902768558237725, 5.403695699854546675 ) ) ;
#3282 = ADVANCED_FACE ( 'NONE', ( #1768 ), #1827, .T. ) ;
#3283 = CARTESIAN_POINT ( 'NONE',  ( 72.50000000000001421, 4.000000000000003553, 9.000000000000000000 ) ) ;
#3284 = FACE_OUTER_BOUND ( 'NONE', #1434, .T. ) ;
#3285 = ORIENTED_EDGE ( 'NONE', *, *, #3640, .F. ) ;
#3286 = VERTEX_POINT ( 'NONE', #3631 ) ;
#3287 = CARTESIAN_POINT ( 'NONE',  ( 12.87159411357503735, 25.24774679813276279, 17.43637388017937084 ) ) ;
#3288 = DIRECTION ( 'NONE',  ( -1.000000000000000000, 0.000000000000000000, 0.000000000000000000 ) ) ;
#3289 = EDGE_CURVE ( 'NONE', #1742, #1061, #1859, .T. ) ;
#3290 = CARTESIAN_POINT ( 'NONE',  ( 8.275297517322700358, 15.27287474726381689, 13.99999999999999467 ) ) ;
#3291 = CARTESIAN_POINT ( 'NONE',  ( 9.489974874212927958, 13.66410042484794829, 12.00000000000071765 ) ) ;
#3292 = CARTESIAN_POINT ( 'NONE',  ( 68.28005063942946151, 26.79269409308508898, 1.588007643705949157 ) ) ;
#3293 = DIRECTION ( 'NONE',  ( 1.445602896647339410E-16, 1.000000000000000000, -0.000000000000000000 ) ) ;
#3294 = CARTESIAN_POINT ( 'NONE',  ( 11.71994936057053316, 26.79269409308508543, 16.41199235629405351 ) ) ;
#3295 = CIRCLE ( 'NONE', #1592, 3.000000000000002665 ) ;
#3296 = EDGE_CURVE ( 'NONE', #2794, #2089, #3738, .T. ) ;
#3297 = CARTESIAN_POINT ( 'NONE',  ( 10.77456404207496377, 26.37412276468054273, 3.299186413154095554 ) ) ;
#3298 = ORIENTED_EDGE ( 'NONE', *, *, #591, .T. ) ;
#3299 = CARTESIAN_POINT ( 'NONE',  ( 66.56602078125541766, 25.03252535399072798, 17.69594238609972336 ) ) ;
#3300 = CARTESIAN_POINT ( 'NONE',  ( 69.82520424472738796, 25.62616847518227914, 3.323775145430196254 ) ) ;
#3301 = AXIS2_PLACEMENT_3D ( 'NONE', #612, #552, #2676 ) ;
#3302 = VERTEX_POINT ( 'NONE', #3311 ) ;
#3303 = CARTESIAN_POINT ( 'NONE',  ( 6.999999999999992895, 12.99999999999999822, 5.434891306004820954 ) ) ;
#3304 = CARTESIAN_POINT ( 'NONE',  ( 72.66645066620803561, 14.92104077475153723, 4.000000000000000888 ) ) ;
#3305 = CARTESIAN_POINT ( 'NONE',  ( 67.38032686447354536, 26.94986988071158507, 16.42139615204268210 ) ) ;
#3306 = ORIENTED_EDGE ( 'NONE', *, *, #3996, .F. ) ;
#3307 = CARTESIAN_POINT ( 'NONE',  ( 66.12701665379260874, 28.25028571273082179, 12.99999999999999822 ) ) ;
#3308 = DIRECTION ( 'NONE',  ( -0.000000000000000000, -1.000000000000000000, -0.000000000000000000 ) ) ;
#3309 =( NAMED_UNIT ( * ) SI_UNIT ( $, .STERADIAN. ) SOLID_ANGLE_UNIT ( ) );
#3310 = CARTESIAN_POINT ( 'NONE',  ( 12.89772938430218474, 27.99785848943932720, 5.251809490185453733 ) ) ;
#3311 = CARTESIAN_POINT ( 'NONE',  ( 11.93649167310370451, 26.25028571273081823, 5.500000000000002665 ) ) ;
#3312 = EDGE_CURVE ( 'NONE', #2663, #3816, #2574, .T. ) ;
#3313 = CARTESIAN_POINT ( 'NONE',  ( 67.82712892856521592, 27.58287737329652600, 4.292324408693037441 ) ) ;
#3314 = FACE_OUTER_BOUND ( 'NONE', #3998, .T. ) ;
#3315 = CARTESIAN_POINT ( 'NONE',  ( 10.15741048826450310, 25.03908423226230440, 17.64990220947054311 ) ) ;
#3316 = CARTESIAN_POINT ( 'NONE',  ( 66.12701665379258031, 28.25028571273082179, 5.000000000000004441 ) ) ;
#3317 = CARTESIAN_POINT ( 'NONE',  ( 6.032617568345591152, 14.98428464689887463, 13.99999999999999822 ) ) ;
#3318 = CIRCLE ( 'NONE', #2524, 9.000000000000000000 ) ;
#3319 = ORIENTED_EDGE ( 'NONE', *, *, #2492, .F. ) ;
#3320 = CARTESIAN_POINT ( 'NONE',  ( 71.14223514625190603, 24.03869203504749663, 3.482038248519504720 ) ) ;
#3321 = EDGE_CURVE ( 'NONE', #418, #758, #3551, .T. ) ;
#3322 = PLANE ( 'NONE',  #1949 ) ;
#3323 = CARTESIAN_POINT ( 'NONE',  ( 9.999999999999996447, 18.00000000000000000, 11.99999999999999822 ) ) ;
#3324 = CARTESIAN_POINT ( 'NONE',  ( 68.72515241136184727, 25.79101639197463669, 17.48102990217502750 ) ) ;
#3325 = ORIENTED_EDGE ( 'NONE', *, *, #3296, .T. ) ;
#3326 = CIRCLE ( 'NONE', #1772, 4.000000000000000000 ) ;
#3327 = DIRECTION ( 'NONE',  ( -1.000000000000000000, 0.000000000000000000, 0.000000000000000000 ) ) ;
#3328 = LINE ( 'NONE', #545, #2815 ) ;
#3329 = CARTESIAN_POINT ( 'NONE',  ( 8.493984924527943292, 15.39846025490994386, 4.000000000000000000 ) ) ;
#3330 = CARTESIAN_POINT ( 'NONE',  ( 73.44433835530679744, 14.93851354023233391, 13.99999999999999822 ) ) ;
#3331 = CARTESIAN_POINT ( 'NONE',  ( 74.30145341183293795, 21.57093580669393873, 0.4579161935598261013 ) ) ;
#3332 = DIRECTION ( 'NONE',  ( -0.000000000000000000, 0.000000000000000000, 1.000000000000000000 ) ) ;
#3333 = CARTESIAN_POINT ( 'NONE',  ( 12.69095272495215987, 27.49671166017979473, 15.73544325182915316 ) ) ;
#3334 = ADVANCED_FACE ( 'NONE', ( #805 ), #1809, .F. ) ;
#3335 = LINE ( 'NONE', #1218, #274 ) ;
#3336 = DIRECTION ( 'NONE',  ( -1.000000000000000000, 0.000000000000000000, -0.000000000000000000 ) ) ;
#3337 = CARTESIAN_POINT ( 'NONE',  ( 71.37915475391916686, 13.59991389547156970, 4.000000000000000000 ) ) ;
#3338 = CARTESIAN_POINT ( 'NONE',  ( 11.05736417671799288, 25.05723126857659722, 4.299821014055254409 ) ) ;
#3339 = CARTESIAN_POINT ( 'NONE',  ( 72.75922681414182591, 22.13867295754642939, 3.808189481465945381 ) ) ;
#3340 = ADVANCED_FACE ( 'NONE', ( #203 ), #1174, .T. ) ;
#3341 = CIRCLE ( 'NONE', #2876, 5.000000000000004441 ) ;
#3342 = AXIS2_PLACEMENT_3D ( 'NONE', #3982, #2734, #3964 ) ;
#3343 = AXIS2_PLACEMENT_3D ( 'NONE', #2152, #3387, #1844 ) ;
#3344 = LINE ( 'NONE', #2086, #846 ) ;
#3345 = EDGE_CURVE ( 'NONE', #3663, #430, #3167, .T. ) ;
#3346 = CARTESIAN_POINT ( 'NONE',  ( 69.01352290767300701, 26.00257865443832017, 17.20768711281092322 ) ) ;
#3347 = EDGE_LOOP ( 'NONE', ( #458, #307, #2272, #2561, #1016, #1628 ) ) ;
#3348 = CARTESIAN_POINT ( 'NONE',  ( 13.74269802785394390, 25.16109284274543612, 17.64618831509961794 ) ) ;
#3349 = DIRECTION ( 'NONE',  ( -1.000000000000000000, -1.445602896647339410E-16, 0.000000000000000000 ) ) ;
#3350 = CARTESIAN_POINT ( 'NONE',  ( 7.702074147768215084, 15.00782377109525534, 4.000000000000000888 ) ) ;
#3351 = CARTESIAN_POINT ( 'NONE',  ( 8.760642129298705783, 13.31528417343508686, 12.37885422497513055 ) ) ;
#3352 = CARTESIAN_POINT ( 'NONE',  ( 68.03008508622987449, 27.48111207932335986, 2.946377543872160221 ) ) ;
#3353 = CARTESIAN_POINT ( 'NONE',  ( 14.00375643854457941, 23.66390907354687911, 3.986442240725874838E-15 ) ) ;
#3354 = CARTESIAN_POINT ( 'NONE',  ( 13.36611074769315444, 28.19823106606745000, 12.86912605782035790 ) ) ;
#3355 = CARTESIAN_POINT ( 'NONE',  ( 68.06350832689631147, 26.25028571273082179, 12.50000000000005684 ) ) ;
#3356 = CARTESIAN_POINT ( 'NONE',  ( 5.510025125786754074, 12.99999999999999645, 13.99999999999999822 ) ) ;
#3357 = CARTESIAN_POINT ( 'NONE',  ( 72.04315515619435928, 13.09051609205646649, 5.426553401951383471 ) ) ;
#3358 = CARTESIAN_POINT ( 'NONE',  ( 10.83466514659708579, 24.68486865324520707, 4.181766083887207941 ) ) ;
#3359 = CARTESIAN_POINT ( 'NONE',  ( 71.13747252852472513, 24.04423051893048324, 3.481040825681093853 ) ) ;
#3360 = AXIS2_PLACEMENT_3D ( 'NONE', #2809, #1565, #3388 ) ;
#3361 = EDGE_CURVE ( 'NONE', #2840, #3286, #2113, .T. ) ;
#3362 = ORIENTED_EDGE ( 'NONE', *, *, #2503, .T. ) ;
#3363 = CARTESIAN_POINT ( 'NONE',  ( 1.179636511886359207, 13.62274524869540748, 13.45566650287381449 ) ) ;
#3364 = VECTOR ( 'NONE', #3269, 1000.000000000000000 ) ;
#3365 = CARTESIAN_POINT ( 'NONE',  ( 69.24732977386986477, 26.10930817833166984, 16.86298610245752272 ) ) ;
#3366 = ORIENTED_EDGE ( 'NONE', *, *, #3410, .F. ) ;
#3367 = EDGE_LOOP ( 'NONE', ( #471, #915, #69, #1015 ) ) ;
#3368 = CARTESIAN_POINT ( 'NONE',  ( 14.15720222063075973, 23.73842138102618549, 17.99999999999999645 ) ) ;
#3369 = CARTESIAN_POINT ( 'NONE',  ( 66.62440414682670564, 26.42106993478526533, 1.103286363571679196 ) ) ;
#3370 = CARTESIAN_POINT ( 'NONE',  ( -2.168404344971007290E-15, 14.99999999999998757, 4.000000000000000000 ) ) ;
#3371 = CARTESIAN_POINT ( 'NONE',  ( 8.055637686766951688, 15.15872456071453378, 13.99999999999999822 ) ) ;
#3372 = CARTESIAN_POINT ( 'NONE',  ( 67.45324160876874942, 27.89970700476616017, 3.978067631357375955 ) ) ;
#3373 = CARTESIAN_POINT ( 'NONE',  ( 14.29942358838662742, 23.25028571273081823, 0.000000000000000000 ) ) ;
#3374 = CARTESIAN_POINT ( 'NONE',  ( 12.25833665250068805, 27.69040954204475469, 14.53777741238522836 ) ) ;
#3375 = CARTESIAN_POINT ( 'NONE',  ( 10.57857979403676829, 24.24965610700855478, 13.91448332696044865 ) ) ;
#3376 = CARTESIAN_POINT ( 'NONE',  ( 6.408206710584823718, 12.99999999840251519, 5.558920587506121613 ) ) ;
#3377 = CARTESIAN_POINT ( 'NONE',  ( 71.61567103105397791, 15.33548816879537036, 4.000000000000000000 ) ) ;
#3378 = CARTESIAN_POINT ( 'NONE',  ( 9.999999999999996447, 23.25028571273081823, 4.000000000000000000 ) ) ;
#3379 = CARTESIAN_POINT ( 'NONE',  ( 69.56287697710084217, 25.95546440564689661, 3.316691026563649114 ) ) ;
#3380 = EDGE_LOOP ( 'NONE', ( #2322, #738, #649, #918, #2020 ) ) ;
#3381 = ADVANCED_FACE ( 'NONE', ( #2693 ), #1746, .T. ) ;
#3382 = CARTESIAN_POINT ( 'NONE',  ( 68.86373000311431269, 25.18624096930798473, 13.64587329997018017 ) ) ;
#3383 = CARTESIAN_POINT ( 'NONE',  ( 67.22263605609963122, 27.97790385485657438, 14.17758774286759760 ) ) ;
#3384 = ORIENTED_EDGE ( 'NONE', *, *, #1010, .F. ) ;
#3385 = VERTEX_POINT ( 'NONE', #2793 ) ;
#3386 = CARTESIAN_POINT ( 'NONE',  ( 69.06539480009620036, 14.91402771539188521, 10.08942165827800608 ) ) ;
#3387 = DIRECTION ( 'NONE',  ( -0.000000000000000000, -0.000000000000000000, 1.000000000000000000 ) ) ;
#3388 = DIRECTION ( 'NONE',  ( 0.000000000000000000, 0.000000000000000000, 1.000000000000000000 ) ) ;
#3389 = CARTESIAN_POINT ( 'NONE',  ( 71.81625751375393918, 23.25047657362386033, 14.37938483725373651 ) ) ;
#3390 = ORIENTED_EDGE ( 'NONE', *, *, #3458, .T. ) ;
#3391 = CARTESIAN_POINT ( 'NONE',  ( 69.74755879513749335, 26.11548718309080286, 2.304986376616860344 ) ) ;
#3392 = CARTESIAN_POINT ( 'NONE',  ( 80.00000000000000000, 13.00000000000000000, 9.000000000000000000 ) ) ;
#3393 = CARTESIAN_POINT ( 'NONE',  ( 11.77054372410726479, 27.37892046489562503, 14.79786455008812140 ) ) ;
#3394 = EDGE_CURVE ( 'NONE', #451, #96, #381, .T. ) ;
#3395 = CARTESIAN_POINT ( 'NONE',  ( 10.78842181250068677, 24.60723410058406557, 13.84091090752946762 ) ) ;
#3396 = CARTESIAN_POINT ( 'NONE',  ( 6.999999999999996447, 12.99999999999999822, 5.434891306004820954 ) ) ;
#3397 = ORIENTED_EDGE ( 'NONE', *, *, #1567, .T. ) ;
#3398 = CARTESIAN_POINT ( 'NONE',  ( 7.240773185329774542, 22.13867295686695869, 14.19181051855804476 ) ) ;
#3399 = PRODUCT_DEFINITION_SHAPE ( 'NONE', 'NONE',  #3118 ) ;
#3400 = B_SPLINE_CURVE_WITH_KNOTS ( 'NONE', 3,
 ( #2937, #123, #1350, #2294, #785, #2353, #3227, #2586, #1981, #1678, #3826, #762, #1726, #702, #1658, #1089, #1635, #2271 ),
 .UNSPECIFIED., .F., .F.,
 ( 4, 2, 2, 2, 2, 2, 2, 2, 4 ),
 ( 4.336808689942017255E-19, 0.002248774146627203693, 0.003373161219940807708, 0.004497548293254411723, 0.005621935366568016172, 0.006746322439881619754, 0.007870709513195224202, 0.008432903049852029029, 0.008995096586508835590 ),
 .UNSPECIFIED. ) ;
#3401 = EDGE_LOOP ( 'NONE', ( #3390, #3132, #357, #1097, #1659 ) ) ;
#3402 = CARTESIAN_POINT ( 'NONE',  ( 68.81904648300067606, 25.25898649501277404, 13.61425554783065373 ) ) ;
#3403 = AXIS2_PLACEMENT_3D ( 'NONE', #141, #74, #1306 ) ;
#3404 = ORIENTED_EDGE ( 'NONE', *, *, #290, .T. ) ;
#3405 = CARTESIAN_POINT ( 'NONE',  ( 67.62114234152140568, 25.93706013125822096, 1.103286363571230000 ) ) ;
#3406 = CIRCLE ( 'NONE', #2364, 2.000000000000000000 ) ;
#3407 = DIRECTION ( 'NONE',  ( -0.000000000000000000, -1.000000000000000000, -0.000000000000000000 ) ) ;
#3408 = VECTOR ( 'NONE', #3517, 1000.000000000000000 ) ;
#3409 = CARTESIAN_POINT ( 'NONE',  ( 70.85950905877015771, 24.36781004147468011, 14.57548618149465902 ) ) ;
#3410 = EDGE_CURVE ( 'NONE', #3219, #1914, #2256, .T. ) ;
#3411 = ADVANCED_FACE ( 'NONE', ( #2155 ), #4, .T. ) ;
#3412 = CARTESIAN_POINT ( 'NONE',  ( 71.59354381303324999, 22.93570933323903205, 3.950741700527307110 ) ) ;
#3413 = CARTESIAN_POINT ( 'NONE',  ( 11.27484758863819714, 25.79101639197467222, 0.5189700978249870422 ) ) ;
#3414 = CARTESIAN_POINT ( 'NONE',  ( 4.678424527621994677, 21.36853406954271506, 15.43736512504706049 ) ) ;
#3415 = CARTESIAN_POINT ( 'NONE',  ( 70.51002512578676829, 13.66410042484990583, 12.00000000000000178 ) ) ;
#3416 = DIRECTION ( 'NONE',  ( 0.000000000000000000, 0.000000000000000000, -1.000000000000000000 ) ) ;
#3417 = VERTEX_POINT ( 'NONE', #673 ) ;
#3418 = DIRECTION ( 'NONE',  ( 0.000000000000000000, 0.000000000000000000, -1.000000000000000000 ) ) ;
#3419 = VERTEX_POINT ( 'NONE', #1230 ) ;
#3420 = CARTESIAN_POINT ( 'NONE',  ( 71.30930716327189600, 24.76214375904499576, 15.99999999999999645 ) ) ;
#3421 = CARTESIAN_POINT ( 'NONE',  ( 13.99999999999999645, 28.25028571273081823, 11.99999999999999645 ) ) ;
#3422 = AXIS2_PLACEMENT_3D ( 'NONE', #719, #3184, #77 ) ;
#3423 =( BOUNDED_SURFACE ( )  B_SPLINE_SURFACE ( 3, 2, ( 
 ( #865, #1806, #17 ),
 ( #3965, #304, #2735 ),
 ( #1246, #2481, #2773 ),
 ( #2167, #3424, #3704 ),
 ( #3405, #1879, #3369 ),
 ( #1193, #3945, #1825 ),
 ( #2110, #565, #588 ),
 ( #620, #321, #1547 ),
 ( #939, #1211, #3119 ),
 ( #2, #3719, #1489 ) ),
 .UNSPECIFIED., .F., .F., .F. ) 
 B_SPLINE_SURFACE_WITH_KNOTS ( ( 4, 2, 2, 2, 4 ),
 ( 3, 3 ),
 ( 3.540928956613670131, 3.833793962556425239, 4.126658968499180347, 4.419523974441935010, 4.712388980384689674 ),
 ( 0.000000000000000000, 1.000000000000000000 ),
 .UNSPECIFIED. ) 
 GEOMETRIC_REPRESENTATION_ITEM ( )  RATIONAL_B_SPLINE_SURFACE ( (
 ( 1.000000000000000000, 0.9154432094488842431, 1.000000000000000000),
 ( 1.000000000000000000, 0.9227221445826214730, 1.000000000000000000),
 ( 1.000000000000000000, 0.9320439368794291024, 1.000000000000000000),
 ( 1.000000000000000000, 0.9514802602023133549, 1.000000000000000000),
 ( 1.000000000000000000, 0.9615645381480215637, 1.000000000000000000),
 ( 1.000000000000000000, 0.9792493293539048516, 1.000000000000000000),
 ( 1.000000000000000000, 0.9868265912233920023, 1.000000000000000000),
 ( 1.000000000000000000, 0.9972066293264860715, 1.000000000000000000),
 ( 1.000000000000000000, 1.000024549443685684, 1.000000000000000000),
 ( 1.000000000000000000, 1.000000000000000000, 1.000000000000000000) ) ) 
 REPRESENTATION_ITEM ( '' )  SURFACE ( )  );
#3424 = CARTESIAN_POINT ( 'NONE',  ( 67.34579376853963595, 26.63833894279591163, 1.284582175726865172 ) ) ;
#3425 = CARTESIAN_POINT ( 'NONE',  ( 11.98689336800869221, 26.77378148144937597, 5.486986338334161495 ) ) ;
#3426 = FACE_OUTER_BOUND ( 'NONE', #898, .T. ) ;
#3427 = CARTESIAN_POINT ( 'NONE',  ( 72.36132192000289365, 23.51635648325608585, 3.153712329794708058 ) ) ;
#3428 = CARTESIAN_POINT ( 'NONE',  ( 8.758802359019535189, 13.29883806713916883, 12.40090133482385504 ) ) ;
#3429 = CARTESIAN_POINT ( 'NONE',  ( 11.43040270386824098, 27.11211704647688592, 15.18120713458029947 ) ) ;
#3430 = ADVANCED_FACE ( 'NONE', ( #3426 ), #2468, .T. ) ;
#3431 = CARTESIAN_POINT ( 'NONE',  ( 11.79365723606324856, 26.16128953537300816, 12.91632362969468417 ) ) ;
#3432 = CARTESIAN_POINT ( 'NONE',  ( 73.79162016543466507, 20.88996385752315277, 4.000000000000000000 ) ) ;
#3433 = CARTESIAN_POINT ( 'NONE',  ( 9.321582233425441899, 13.56739766748738063, 5.888300958609955948 ) ) ;
#3434 = CARTESIAN_POINT ( 'NONE',  ( 9.360476848956610141, 24.62594593138905807, 14.61486245305233922 ) ) ;
#3436 = EDGE_LOOP ( 'NONE', ( #129, #2683, #1398, #1791, #2938 ) ) ;
#3435 = CARTESIAN_POINT ( 'NONE',  ( 11.43040270386824275, 27.11211704647688947, 2.818792865419702309 ) ) ;
#3437 = CARTESIAN_POINT ( 'NONE',  ( 73.98415256400321027, 22.49973741460609489, 15.45037716050635090 ) ) ;
#3438 = EDGE_CURVE ( 'NONE', #3834, #575, #2569, .T. ) ;
#3439 = CARTESIAN_POINT ( 'NONE',  ( 68.20632187575306205, 26.16128953537300106, 12.91628274097949358 ) ) ;
#3440 = DIRECTION ( 'NONE',  ( 1.000000000000000000, 0.000000000000000000, 0.000000000000000000 ) ) ;
#3441 = AXIS2_PLACEMENT_3D ( 'NONE', #3323, #1467, #2708 ) ;
#3442 = CARTESIAN_POINT ( 'NONE',  ( 9.000000000000000000, 4.000000000000002665, 9.000000000000000000 ) ) ;
#3443 =( BOUNDED_SURFACE ( )  B_SPLINE_SURFACE ( 3, 2, ( 
 ( #1661, #3250, #1114 ),
 ( #467, #2987, #169 ),
 ( #2376, #2338, #1750 ),
 ( #788, #3209, #2355 ),
 ( #489, #1729, #3596 ),
 ( #810, #3229, #446 ),
 ( #512, #2900, #125 ),
 ( #2097, #3052, #3691 ),
 ( #889, #2116, #3353 ),
 ( #3670, #905, #3988 ) ),
 .UNSPECIFIED., .F., .F., .F. ) 
 B_SPLINE_SURFACE_WITH_KNOTS ( ( 4, 2, 2, 2, 4 ),
 ( 3, 3 ),
 ( 6.682521610203463247, 6.975386616146218799, 7.268251622088973463, 7.561116628031728126, 7.853981633974482790 ),
 ( 0.000000000000000000, 1.000000000000000000 ),
 .UNSPECIFIED. ) 
 GEOMETRIC_REPRESENTATION_ITEM ( )  RATIONAL_B_SPLINE_SURFACE ( (
 ( 1.000000000000000000, 0.9154432094488843541, 1.000000000000000000),
 ( 1.000000000000000000, 0.9227221445826058188, 1.000000000000000000),
 ( 1.000000000000000000, 0.9320439368794497526, 1.000000000000000000),
 ( 1.000000000000000000, 0.9514802602022930378, 1.000000000000000000),
 ( 1.000000000000000000, 0.9615645381479690501, 1.000000000000000000),
 ( 1.000000000000000000, 0.9792493293539573651, 1.000000000000000000),
 ( 1.000000000000000000, 0.9868265912233918913, 1.000000000000000000),
 ( 1.000000000000000000, 0.9972066293264859604, 1.000000000000000000),
 ( 1.000000000000000000, 1.000024549443685684, 1.000000000000000000),
 ( 1.000000000000000000, 1.000000000000000000, 1.000000000000000000) ) ) 
 REPRESENTATION_ITEM ( '' )  SURFACE ( )  );
#3444 = CARTESIAN_POINT ( 'NONE',  ( 71.30569330521586835, 23.84835380157091578, 14.48384290363907745 ) ) ;
#3445 = ORIENTED_EDGE ( 'NONE', *, *, #132, .T. ) ;
#3446 = CARTESIAN_POINT ( 'NONE',  ( 75.32157547154037047, 21.36853407081581580, 2.562634874942823160 ) ) ;
#3447 = FACE_OUTER_BOUND ( 'NONE', #3021, .T. ) ;
#3448 = CARTESIAN_POINT ( 'NONE',  ( 7.768029059936930381, 22.19851736637351891, -0.03224697048631462032 ) ) ;
#3449 = CARTESIAN_POINT ( 'NONE',  ( 11.09674750056504600, 26.33210300145729477, 14.07823114539004017 ) ) ;
#3450 = CARTESIAN_POINT ( 'NONE',  ( 12.49785395004593802, 27.52390786647207577, 2.510332665911739980 ) ) ;
#3451 = DIRECTION ( 'NONE',  ( 0.000000000000000000, -0.000000000000000000, 1.000000000000000000 ) ) ;
#3452 = CARTESIAN_POINT ( 'NONE',  ( 7.903584904889437546, 13.07706365399481996, 5.415580994813346649 ) ) ;
#3453 = AXIS2_PLACEMENT_3D ( 'NONE', #298, #1503, #3060 ) ;
#3454 = CARTESIAN_POINT ( 'NONE',  ( 15.03162714807607436, 33.25028571273081468, 12.99999999999999822 ) ) ;
#3455 = EDGE_CURVE ( 'NONE', #2034, #3385, #136, .T. ) ;
#3457 = EDGE_LOOP ( 'NONE', ( #1482, #543, #2443, #480, #1456, #617 ) ) ;
#3456 = CARTESIAN_POINT ( 'NONE',  ( 4.131920148589281361, 20.05680131526141352, 0.2088610163828860111 ) ) ;
#3458 = EDGE_CURVE ( 'NONE', #3088, #194, #2866, .T. ) ;
#3459 = CARTESIAN_POINT ( 'NONE',  ( 69.83401766601117799, 25.80847100634348124, 14.88480955717624887 ) ) ;
#3460 = CYLINDRICAL_SURFACE ( 'NONE', #1259, 2.000000000000001776 ) ;
#3461 = EDGE_CURVE ( 'NONE', #1617, #418, #3519, .T. ) ;
#3462 = CARTESIAN_POINT ( 'NONE',  ( 40.00000000000000000, 2.000000000000002665, 0.000000000000000000 ) ) ;
#3463 = CARTESIAN_POINT ( 'NONE',  ( 0.000000000000000000, 0.000000000000000000, 13.99999999999999822 ) ) ;
#3464 = EDGE_LOOP ( 'NONE', ( #1344, #769, #1955, #1037 ) ) ;
#3465 = AXIS2_PLACEMENT_3D ( 'NONE', #1069, #2919, #3614 ) ;
#3466 = CARTESIAN_POINT ( 'NONE',  ( 68.06350832689629726, 26.25028571273082179, 5.500000000000003553 ) ) ;
#3467 = CARTESIAN_POINT ( 'NONE',  ( 74.08570451288291281, 13.21463065681086313, 14.00000000000023093 ) ) ;
#3468 = CARTESIAN_POINT ( 'NONE',  ( 1.025228192409400663, 13.37560217197540169, 4.826647903235324222 ) ) ;
#3469 = CARTESIAN_POINT ( 'NONE',  ( 7.259605600987125484, 23.52278615295851694, 16.07807219870927185 ) ) ;
#3470 = CARTESIAN_POINT ( 'NONE',  ( 7.500000000000000000, 4.000000000000003553, 9.000000000000000000 ) ) ;
#3471 = CARTESIAN_POINT ( 'NONE',  ( 7.500000000000000000, 8.999999999999998224, 11.00000000000000000 ) ) ;
#3472 = CARTESIAN_POINT ( 'NONE',  ( 11.09999999999999964, 15.13818239574916014, 8.999999999999996447 ) ) ;
#3473 = CARTESIAN_POINT ( 'NONE',  ( 10.04345094400020244, 25.46098557424935294, 14.67320503576716639 ) ) ;
#3475 = EDGE_LOOP ( 'NONE', ( #289, #3699, #3276, #3319, #1360, #3812 ) ) ;
#3474 = CARTESIAN_POINT ( 'NONE',  ( 12.25833665250068982, 27.69040954204475469, 3.462222587614772085 ) ) ;
#3476 = CARTESIAN_POINT ( 'NONE',  ( 69.65921576623132694, 26.21751970673788179, 16.10385970193428307 ) ) ;
#3477 = ADVANCED_FACE ( 'NONE', ( #2931 ), #1718, .F. ) ;
#3478 = CARTESIAN_POINT ( 'NONE',  ( 64.96837285192391676, 23.25028571273082179, 12.99999999999999822 ) ) ;
#3479 = AXIS2_PLACEMENT_3D ( 'NONE', #202, #2959, #3908 ) ;
#3480 = CARTESIAN_POINT ( 'NONE',  ( 78.48421006442575276, 14.92679455153064971, 13.99865979153896056 ) ) ;
#3481 = CARTESIAN_POINT ( 'NONE',  ( 78.54228107581569418, 14.39421533160016509, 4.089251691603076999 ) ) ;
#3482 = ORIENTED_EDGE ( 'NONE', *, *, #516, .T. ) ;
#3483 = CARTESIAN_POINT ( 'NONE',  ( 73.28180151511713802, 13.39954655450296173, 14.00000000000023093 ) ) ;
#3484 = DIRECTION ( 'NONE',  ( -1.000000000000000000, 0.000000000000000000, 0.000000000000000000 ) ) ;
#3485 = CARTESIAN_POINT ( 'NONE',  ( 11.61661658807398290, 25.92682684854283792, 13.17751892008749515 ) ) ;
#3486 = CARTESIAN_POINT ( 'NONE',  ( 7.497637523538158710, 16.41271222513683981, 0.1183281579137666351 ) ) ;
#3487 = DIRECTION ( 'NONE',  ( 0.000000000000000000, 0.000000000000000000, -1.000000000000000000 ) ) ;
#3488 = AXIS2_PLACEMENT_3D ( 'NONE', #1855, #345, #1924 ) ;
#3489 = CARTESIAN_POINT ( 'NONE',  ( 73.59179328941606002, 12.99999999840251874, 5.558920587506450239 ) ) ;
#3490 = CARTESIAN_POINT ( 'NONE',  ( 9.489974874213242373, 13.66410042484990761, 5.999999999999999112 ) ) ;
#3491 = CYLINDRICAL_SURFACE ( 'NONE', #2099, 34.99999999999999289 ) ;
#3493 = ORIENTED_EDGE ( 'NONE', *, *, #2421, .F. ) ;
#3492 = CARTESIAN_POINT ( 'NONE',  ( 5.641189810368835822, 22.06712012639179576, 1.138088393879842508 ) ) ;
#3494 = CARTESIAN_POINT ( 'NONE',  ( 67.99332790443621377, 27.40183352364399383, 13.55463639197805570 ) ) ;
#3495 = DIRECTION ( 'NONE',  ( -1.000000000000000000, 0.000000000000000000, 0.000000000000000000 ) ) ;
#3496 = EDGE_CURVE ( 'NONE', #1996, #1823, #2722, .T. ) ;
#3497 = CARTESIAN_POINT ( 'NONE',  ( 15.84999390239930150, 25.22083907159515093, 5.000000000000000000 ) ) ;
#3498 = CARTESIAN_POINT ( 'NONE',  ( 66.93995350740445360, 27.50475998349341111, 15.62683045937696136 ) ) ;
#3499 = ORIENTED_EDGE ( 'NONE', *, *, #2903, .F. ) ;
#3500 = AXIS2_PLACEMENT_3D ( 'NONE', #1095, #428, #3274 ) ;
#3501 = DIRECTION ( 'NONE',  ( 1.445602896647339410E-16, 1.000000000000000000, 0.000000000000000000 ) ) ;
#3502 = DIRECTION ( 'NONE',  ( -0.000000000000000000, -0.000000000000000000, 1.000000000000000000 ) ) ;
#3503 = CARTESIAN_POINT ( 'NONE',  ( 12.71915229284170579, 27.79807040245255934, 3.072066613271376312 ) ) ;
#3504 = CARTESIAN_POINT ( 'NONE',  ( 9.316559128548897561, 24.03945544285076252, 14.21554619278037457 ) ) ;
#3505 = DIRECTION ( 'NONE',  ( -0.4979949748426492628, 0.8671799150300180115, 0.000000000000000000 ) ) ;
#3506 = CARTESIAN_POINT ( 'NONE',  ( 7.137234616227318362, 13.43273962009733324, 13.99999999999994316 ) ) ;
#3507 = CARTESIAN_POINT ( 'NONE',  ( 72.23197125334765190, 22.19851705002864861, -0.03224699279929311990 ) ) ;
#3508 = CARTESIAN_POINT ( 'NONE',  ( 8.125123855756319458, 13.12327773615133530, 5.448007237968726102 ) ) ;
#3509 = DIRECTION ( 'NONE',  ( -1.000000000000000000, 1.445602896647339410E-16, 0.000000000000000000 ) ) ;
#3510 = EDGE_CURVE ( 'NONE', #970, #1209, #496, .T. ) ;
#3511 = ADVANCED_FACE ( 'NONE', ( #735 ), #479, .F. ) ;
#3512 = CARTESIAN_POINT ( 'NONE',  ( 8.816039876612844495, 23.99015832165756024, 3.490781748347877578 ) ) ;
#3513 = VECTOR ( 'NONE', #1464, 1000.000000000000114 ) ;
#3514 = CARTESIAN_POINT ( 'NONE',  ( 9.074180026288848566, 24.31933078955287897, 0.5857864376269086293 ) ) ;
#3515 = CARTESIAN_POINT ( 'NONE',  ( 11.36272301776835469, 26.57238365664324675, 4.142349900985807132 ) ) ;
#3516 = CARTESIAN_POINT ( 'NONE',  ( 73.41374997247918088, 20.72821695921058449, 13.71668255760492450 ) ) ;
#3517 = DIRECTION ( 'NONE',  ( 1.445602896647339410E-16, 1.000000000000000000, -0.000000000000000000 ) ) ;
#3518 = DIRECTION ( 'NONE',  ( -1.000000000000000000, 0.000000000000000000, -0.000000000000000000 ) ) ;
#3519 = LINE ( 'NONE', #3177, #791 ) ;
#3520 = ORIENTED_EDGE ( 'NONE', *, *, #2076, .F. ) ;
#3521 = CARTESIAN_POINT ( 'NONE',  ( 11.99999999999999645, 26.25028571273081823, 6.000000000000000000 ) ) ;
#3522 = DIRECTION ( 'NONE',  ( -0.000000000000000000, -0.000000000000000000, 1.000000000000000000 ) ) ;
#3523 = CARTESIAN_POINT ( 'NONE',  ( 11.17272275685494698, 25.77099178042951877, 13.64797489673566133 ) ) ;
#3524 = PLANE ( 'NONE',  #3422 ) ;
#3525 = B_SPLINE_CURVE_WITH_KNOTS ( 'NONE', 3,
 ( #618, #3117, #2185, #406, #2203, #335, #2126, #3363, #1821, #1563, #2499, #651, #1639, #3062, #3979, #1206 ),
 .UNSPECIFIED., .F., .F.,
 ( 4, 2, 2, 2, 2, 2, 2, 4 ),
 ( 0.000000000000000000, 0.0008064958127545600059, 0.001209743719131840985, 0.001612991625509121963, 0.002016239531886402942, 0.002419487438263683704, 0.002822735344640964466, 0.003225983251018245228 ),
 .UNSPECIFIED. ) ;
#3526 = TOROIDAL_SURFACE ( 'NONE', #3277, 4.000000000000000000, 2.000000000000000000 ) ;
#3527 = EDGE_CURVE ( 'NONE', #297, #2200, #3240, .T. ) ;
#3528 = CARTESIAN_POINT ( 'NONE',  ( 71.94436231323321351, 15.15872456071379304, 13.99999999999999822 ) ) ;
#3529 = DIRECTION ( 'NONE',  ( 1.000000000000000000, 0.000000000000000000, 0.000000000000000000 ) ) ;
#3530 = CARTESIAN_POINT ( 'NONE',  ( 68.20634276393238338, 26.16128953537301172, 5.083676370313945370 ) ) ;
#3531 = AXIS2_PLACEMENT_3D ( 'NONE', #3907, #1430, #1409 ) ;
#3532 = CARTESIAN_POINT ( 'NONE',  ( 8.775725156624570644, 23.94323046328080551, 3.499207429621661536 ) ) ;
#3534 = VERTEX_POINT ( 'NONE', #2624 ) ;
#3533 = ORIENTED_EDGE ( 'NONE', *, *, #825, .T. ) ;
#3535 = CARTESIAN_POINT ( 'NONE',  ( 6.970954154492752686, 22.13273498521300553, 3.690240443093582456 ) ) ;
#3536 = CARTESIAN_POINT ( 'NONE',  ( 68.45176354823523468, 26.21064327524362625, 13.27139805932377570 ) ) ;
#3537 = ORIENTED_EDGE ( 'NONE', *, *, #2914, .T. ) ;
#3538 = CARTESIAN_POINT ( 'NONE',  ( 9.172784924708528465, 13.65509077998659748, 4.000000000000000000 ) ) ;
#3539 = DIRECTION ( 'NONE',  ( 0.000000000000000000, 0.000000000000000000, -1.000000000000000000 ) ) ;
#3540 = CARTESIAN_POINT ( 'NONE',  ( 69.17698518735178936, 26.43276859111299970, 14.70580976507507387 ) ) ;
#3541 = EDGE_LOOP ( 'NONE', ( #2480, #2484, #2055, #2842, #3575, #2475 ) ) ;
#3542 = ORIENTED_EDGE ( 'NONE', *, *, #208, .T. ) ;
#3543 = PLANE ( 'NONE',  #1253 ) ;
#3544 = CARTESIAN_POINT ( 'NONE',  ( 72.79270666875672191, 14.91157091404961044, 13.99999999999999645 ) ) ;
#3545 = LINE ( 'NONE', #1088, #2252 ) ;
#3546 = CARTESIAN_POINT ( 'NONE',  ( 71.45123135302763728, 13.24083627013478193, 12.45072698741670436 ) ) ;
#3547 = CARTESIAN_POINT ( 'NONE',  ( 71.23935787070321624, 13.31528417343454862, 12.37885422497672216 ) ) ;
#3548 = CARTESIAN_POINT ( 'NONE',  ( 16.85000000000000142, 28.25028571273081823, 5.000000000000004441 ) ) ;
#3549 = DIRECTION ( 'NONE',  ( 1.445602896647339410E-16, 1.000000000000000000, -0.000000000000000000 ) ) ;
#3550 = ADVANCED_FACE ( 'NONE', ( #1081 ), #1303, .T. ) ;
#3551 = CIRCLE ( 'NONE', #372, 5.000000000000000000 ) ;
#3552 = CARTESIAN_POINT ( 'NONE',  ( 10.82197987693121100, 26.43152426739340655, 3.294311115543670621 ) ) ;
#3554 = ORIENTED_EDGE ( 'NONE', *, *, #1148, .F. ) ;
#3553 = ORIENTED_EDGE ( 'NONE', *, *, #1962, .F. ) ;
#3555 = CARTESIAN_POINT ( 'NONE',  ( 7.496353061500919956, 21.83196312123677885, 4.117029563887608212 ) ) ;
#3556 = DIRECTION ( 'NONE',  ( 0.000000000000000000, 0.000000000000000000, -1.000000000000000000 ) ) ;
#3557 = ORIENTED_EDGE ( 'NONE', *, *, #3438, .T. ) ;
#3558 = CARTESIAN_POINT ( 'NONE',  ( 76.54517431100970271, 15.83131402370801410, 1.901675674637068658 ) ) ;
#3559 = ADVANCED_FACE ( 'NONE', ( #180 ), #2042, .F. ) ;
#3560 = CARTESIAN_POINT ( 'NONE',  ( 78.48421006442575276, 14.92679455153064971, 13.99865979153896056 ) ) ;
#3561 = CARTESIAN_POINT ( 'NONE',  ( 68.89773954566619807, 26.76771086322678883, 14.73977663736229182 ) ) ;
#3562 = EDGE_LOOP ( 'NONE', ( #301, #841, #3445, #3542, #1969, #1709, #1648 ) ) ;
#3563 = ORIENTED_EDGE ( 'NONE', *, *, #1582, .F. ) ;
#3564 = CARTESIAN_POINT ( 'NONE',  ( 11.99999999999999645, 12.99999999999999822, 0.000000000000000000 ) ) ;
#3565 = CARTESIAN_POINT ( 'NONE',  ( 78.44554839223825127, 14.97548592874837681, 4.000000000000000000 ) ) ;
#3566 = APPLICATION_PROTOCOL_DEFINITION ( 'draft international standard', 'automotive_design', 1998, #2146 ) ;
#3567 = FACE_OUTER_BOUND ( 'NONE', #667, .T. ) ;
#3568 = LINE ( 'NONE', #1111, #3364 ) ;
#3569 = CARTESIAN_POINT ( 'NONE',  ( 66.50951728335667212, 28.26133452400787860, 4.256287747295299795 ) ) ;
#3570 = CYLINDRICAL_SURFACE ( 'NONE', #1199, 3.600000000000001421 ) ;
#3571 = DIRECTION ( 'NONE',  ( 0.000000000000000000, 1.000000000000000000, 0.000000000000000000 ) ) ;
#3572 = CARTESIAN_POINT ( 'NONE',  ( 8.850385672683065863, 24.03011108614879632, 3.483585828600552770 ) ) ;
#3573 =( BOUNDED_CURVE ( )  B_SPLINE_CURVE ( 3, ( #3999, #1878, #1226, #953 ),
 .UNSPECIFIED., .F., .T. ) 
 B_SPLINE_CURVE_WITH_KNOTS ( ( 4, 4 ),
 ( 1.570796326794895892, 2.735269511457937064 ),
 .UNSPECIFIED. ) 
 CURVE ( )  GEOMETRIC_REPRESENTATION_ITEM ( )  RATIONAL_B_SPLINE_CURVE ( ( 1.000000000000000000, 0.8901565684439708415, 0.8901565684439708415, 1.000000000000000000 ) ) 
 REPRESENTATION_ITEM ( '' )  );
#3574 = EDGE_CURVE ( 'NONE', #1151, #2847, #1304, .T. ) ;
#3576 = ORIENTED_EDGE ( 'NONE', *, *, #2442, .F. ) ;
#3575 = ORIENTED_EDGE ( 'NONE', *, *, #986, .F. ) ;
#3577 = CARTESIAN_POINT ( 'NONE',  ( 8.568912503629627864, 20.77157038708383752, 4.000000000000000888 ) ) ;
#3578 = CARTESIAN_POINT ( 'NONE',  ( 69.64691924520579391, 25.27068081548953415, 14.24261662020081154 ) ) ;
#3579 = STYLED_ITEM ( 'NONE', ( #2430 ), #775 ) ;
#3580 = B_SPLINE_CURVE_WITH_KNOTS ( 'NONE', 3,
 ( #3480, #994, #1651, #2930, #1302, #1057, #373, #1917, #2558, #92, #1604, #157, #755, #2910, #1994, #1383 ),
 .UNSPECIFIED., .F., .F.,
 ( 4, 2, 2, 2, 2, 2, 2, 4 ),
 ( 0.000000000000000000, 0.0004032861583271046694, 0.0008065723166542093387, 0.001613144633308423448, 0.002016430791635528443, 0.002419716949962633871, 0.002823003108289739299, 0.003226289266616844727 ),
 .UNSPECIFIED. ) ;
#3581 = EDGE_CURVE ( 'NONE', #2711, #2923, #3201, .T. ) ;
#3582 = DIRECTION ( 'NONE',  ( 1.445602896647339410E-16, 1.000000000000000000, 0.000000000000000000 ) ) ;
#3583 = CIRCLE ( 'NONE', #3768, 29.99999999999999645 ) ;
#3584 = CARTESIAN_POINT ( 'NONE',  ( 73.00000000000001421, 12.99999999999998934, 5.434891306004820066 ) ) ;
#3585 = CARTESIAN_POINT ( 'NONE',  ( 0.000000000000000000, 13.00000000000000000, 0.000000000000000000 ) ) ;
#3586 = ORIENTED_EDGE ( 'NONE', *, *, #1715, .T. ) ;
#3587 = ORIENTED_EDGE ( 'NONE', *, *, #2707, .F. ) ;
#3588 = LINE ( 'NONE', #524, #1263 ) ;
#3589 = CARTESIAN_POINT ( 'NONE',  ( 74.48997487421326014, 12.99999999999999645, 14.00000000000000000 ) ) ;
#3590 = EDGE_CURVE ( 'NONE', #2944, #1335, #2687, .T. ) ;
#3591 = UNCERTAINTY_MEASURE_WITH_UNIT (LENGTH_MEASURE( 1.000000000000000082E-05 ), #1998, 'distance_accuracy_value', 'NONE');
#3592 = DIRECTION ( 'NONE',  ( 0.000000000000000000, 0.000000000000000000, 1.000000000000000000 ) ) ;
#3593 = CARTESIAN_POINT ( 'NONE',  ( 7.500000000000000000, 13.00000000000000000, 6.999999999999999112 ) ) ;
#3594 = ORIENTED_EDGE ( 'NONE', *, *, #3361, .T. ) ;
#3595 = CARTESIAN_POINT ( 'NONE',  ( 68.43607280249824498, 25.51134673530020436, 0.3676030359042976592 ) ) ;
#3596 = CARTESIAN_POINT ( 'NONE',  ( 12.37885765847721409, 25.93706013125799714, 1.103286363571856832 ) ) ;
#3597 = CARTESIAN_POINT ( 'NONE',  ( 12.97609776139565874, 27.78666303554835082, 15.10931341042472731 ) ) ;
#3598 = AXIS2_PLACEMENT_3D ( 'NONE', #2511, #2857, #1637 ) ;
#3599 = CARTESIAN_POINT ( 'NONE',  ( 9.140490941628243604, 24.36781004193637301, 3.424513818422231015 ) ) ;
#3600 = EDGE_LOOP ( 'NONE', ( #1377, #770, #3366, #1191 ) ) ;
#3601 = CIRCLE ( 'NONE', #33, 9.000000000000000000 ) ;
#3602 = CARTESIAN_POINT ( 'NONE',  ( 8.882051824858672617, 22.47558476907968483, 4.122635511882614345 ) ) ;
#3603 = CARTESIAN_POINT ( 'NONE',  ( 68.41332859186773874, 26.74856555669951419, 13.57172446761839169 ) ) ;
#3604 = ADVANCED_FACE ( 'NONE', ( #3284 ), #1603, .T. ) ;
#3605 = LINE ( 'NONE', #2018, #1234 ) ;
#3606 = CARTESIAN_POINT ( 'NONE',  ( 71.83349153402086529, 21.64934660756468077, 18.16351401590034342 ) ) ;
#3607 = ORIENTED_EDGE ( 'NONE', *, *, #929, .F. ) ;
#3608 = CARTESIAN_POINT ( 'NONE',  ( 14.29942358838662919, 23.25028571273082179, 17.99999999999999645 ) ) ;
#3609 = FACE_OUTER_BOUND ( 'NONE', #3347, .T. ) ;
#3610 = DIRECTION ( 'NONE',  ( 0.8671799150299838166, -0.4979949748427086043, 0.000000000000000000 ) ) ;
#3611 = CARTESIAN_POINT ( 'NONE',  ( 9.000000000000000000, 5.077761108542595103, 0.000000000000000000 ) ) ;
#3612 = ORIENTED_EDGE ( 'NONE', *, *, #259, .F. ) ;
#3613 = CARTESIAN_POINT ( 'NONE',  ( 67.94519311429350239, 27.57142084392232562, 3.670710329637959290 ) ) ;
#3614 = DIRECTION ( 'NONE',  ( -1.000000000000000000, 0.000000000000000000, 0.000000000000000000 ) ) ;
#3615 = CARTESIAN_POINT ( 'NONE',  ( 6.675792088112578071, 19.65260329493394309, 18.32702806121955064 ) ) ;
#3616 = CARTESIAN_POINT ( 'NONE',  ( 10.57381046447929229, 24.24147924192059023, 13.91591976972400779 ) ) ;
#3617 = CARTESIAN_POINT ( 'NONE',  ( 70.05723502981918216, 13.95554292119604511, 11.64828011102188832 ) ) ;
#3618 = ORIENTED_EDGE ( 'NONE', *, *, #1397, .T. ) ;
#3619 = CARTESIAN_POINT ( 'NONE',  ( 10.58719830056950961, 24.26442052899432511, 4.088141938875632597 ) ) ;
#3620 = CARTESIAN_POINT ( 'NONE',  ( 14.29942358838663097, 23.25028571273081823, 18.00000000000000000 ) ) ;
#3621 = ORIENTED_EDGE ( 'NONE', *, *, #1993, .F. ) ;
#3622 = CARTESIAN_POINT ( 'NONE',  ( 72.86903910747251700, 16.38441171887022563, 0.1883313351471432862 ) ) ;
#3623 = B_SPLINE_CURVE_WITH_KNOTS ( 'NONE', 3,
 ( #3693, #2378, #853, #3654, #3054, #272, #1499, #2139, #2160, #3616, #3635, #3375, #833, #533, #3395, #3075, #294, #1520, #2075, #3010, #1460, #2699, #327, #661, #62, #1886, #3431, #26, #1272 ),
 .UNSPECIFIED., .F., .F.,
 ( 4, 2, 2, 1, 1, 1, 1, 2, 2, 2, 2, 1, 1, 1, 2, 2, 2, 4 ),
 ( 0.000000000000000000, 0.1249999999999030775, 0.1874999999998546163, 0.2187499999998303857, 0.2343749999998196998, 0.2421874999998157862, 0.2460937499998153144, 0.2480468749998167299, 0.2499999999998180900, 0.3749999999998578915, 0.4374999999998766542, 0.4687499999998870348, 0.4843749999998911981, 0.4921874999998949174, 0.4960937499998970268, 0.4999999999998990807, 0.7499999999999495959, 1.000000000000000000 ),
 .UNSPECIFIED. ) ;
#3624 = CARTESIAN_POINT ( 'NONE',  ( 78.09748658450449454, 15.22740131784617468, 14.57767894492794625 ) ) ;
#3625 = CARTESIAN_POINT ( 'NONE',  ( 68.43607280249827340, 25.51134673530016173, 17.63239696409571877 ) ) ;
#3626 = VERTEX_POINT ( 'NONE', #1120 ) ;
#3627 = EDGE_CURVE ( 'NONE', #3703, #3872, #3583, .T. ) ;
#3628 = CARTESIAN_POINT ( 'NONE',  ( 66.94782601931831323, 24.99512471425273930, 3.343359548831728988E-15 ) ) ;
#3629 = CARTESIAN_POINT ( 'NONE',  ( 9.053582007485267980, 22.83903984832771883, 13.99999999999999822 ) ) ;
#3630 = CARTESIAN_POINT ( 'NONE',  ( 7.500000000000000000, 12.99999999999999822, 9.000000000000000000 ) ) ;
#3631 = CARTESIAN_POINT ( 'NONE',  ( 9.000000000000000000, 16.51547539309071055, 0.000000000000000000 ) ) ;
#3632 = CARTESIAN_POINT ( 'NONE',  ( 71.30930716314816209, 24.76214375915215626, 1.476401224401703738 ) ) ;
#3633 = DIRECTION ( 'NONE',  ( 0.7812571428182705224, -0.6242093212980981409, 0.000000000000000000 ) ) ;
#3634 = CARTESIAN_POINT ( 'NONE',  ( 7.137825139091027893, 19.11909335518891595, 17.99999999999999645 ) ) ;
#3635 = CARTESIAN_POINT ( 'NONE',  ( 10.57667724335886916, 24.24639469672961312, 13.91505726918784447 ) ) ;
#3636 = AXIS2_PLACEMENT_3D ( 'NONE', #1953, #71, #1340 ) ;
#3637 = CARTESIAN_POINT ( 'NONE',  ( 72.74752070281211047, 13.44278760853915955, 4.000000000000107470 ) ) ;
#3638 = CARTESIAN_POINT ( 'NONE',  ( 67.16383165598543314, 26.26361804613301842, 17.02323615577538618 ) ) ;
#3639 = CARTESIAN_POINT ( 'NONE',  ( 70.45804774558384054, 24.84299918852860856, 3.360877390624155137 ) ) ;
#3640 = EDGE_CURVE ( 'NONE', #1118, #1514, #1756, .T. ) ;
#3641 = CARTESIAN_POINT ( 'NONE',  ( 64.96837285192391676, 33.25028571273082179, 130.4513783819478192 ) ) ;
#3642 = DIRECTION ( 'NONE',  ( 1.445602896647339410E-16, 1.000000000000000000, 0.000000000000000000 ) ) ;
#3643 = ORIENTED_EDGE ( 'NONE', *, *, #2579, .T. ) ;
#3644 = TOROIDAL_SURFACE ( 'NONE', #149, 10.00000000000000000, 5.000000000000000000 ) ;
#3645 = ORIENTED_EDGE ( 'NONE', *, *, #311, .F. ) ;
#3646 = CARTESIAN_POINT ( 'NONE',  ( 12.15662172985483558, 26.24795693443612876, 16.56693369881117306 ) ) ;
#3647 = CARTESIAN_POINT ( 'NONE',  ( 80.00000000000000000, 15.00000000000000000, 6.000000000000000000 ) ) ;
#3648 = CARTESIAN_POINT ( 'NONE',  ( 66.12701665379258031, 28.25028571273082179, 5.000000000000004441 ) ) ;
#3649 = DIRECTION ( 'NONE',  ( -1.000000000000000000, 0.000000000000000000, 0.000000000000000000 ) ) ;
#3650 = CARTESIAN_POINT ( 'NONE',  ( 67.22425070347023279, 28.02704834799817846, 4.584116237730982313 ) ) ;
#3651 = CARTESIAN_POINT ( 'NONE',  ( 7.079255464910086282, 14.91686481924337571, 4.000000000000000000 ) ) ;
#3652 = DIRECTION ( 'NONE',  ( 0.000000000000000000, 0.000000000000000000, 1.000000000000000000 ) ) ;
#3653 = ADVANCED_FACE ( 'NONE', ( #2441 ), #557, .F. ) ;
#3654 = CARTESIAN_POINT ( 'NONE',  ( 10.39374454917019008, 23.93073879464498432, 13.96147239258916350 ) ) ;
#3655 = CARTESIAN_POINT ( 'NONE',  ( 5.510025125786754963, 14.99999999999999822, 13.99999999999999822 ) ) ;
#3656 = ORIENTED_EDGE ( 'NONE', *, *, #3312, .T. ) ;
#3657 = CARTESIAN_POINT ( 'NONE',  ( 11.26485399015072986, 25.39369750566184436, 4.450424832962368349 ) ) ;
#3658 = DIRECTION ( 'NONE',  ( 0.6183832061475641462, -0.7858767144754063017, -0.000000000000000000 ) ) ;
#3659 = VECTOR ( 'NONE', #2940, 1000.000000000000000 ) ;
#3660 = ORIENTED_EDGE ( 'NONE', *, *, #579, .T. ) ;
#3661 = CARTESIAN_POINT ( 'NONE',  ( 69.02693257219935674, 24.91722799627922669, 13.75034331019428713 ) ) ;
#3662 = CARTESIAN_POINT ( 'NONE',  ( 66.63388925230687221, 28.19823106606745355, 12.86912605782053198 ) ) ;
#3663 = VERTEX_POINT ( 'NONE', #1204 ) ;
#3664 = DIRECTION ( 'NONE',  ( 0.6183832061475640351, 0.7858767144754063017, -0.000000000000000000 ) ) ;
#3665 = DIRECTION ( 'NONE',  ( 0.000000000000000000, 0.000000000000000000, -1.000000000000000000 ) ) ;
#3666 = CARTESIAN_POINT ( 'NONE',  ( 15.03162714807607436, 23.25028571273081823, 5.000000000000000000 ) ) ;
#3667 = CARTESIAN_POINT ( 'NONE',  ( 71.00000000000001421, 12.99999999999999822, 9.000000000000000000 ) ) ;
#3668 = B_SPLINE_CURVE_WITH_KNOTS ( 'NONE', 3,
 ( #3149, #2800, #364, #1004, #1256, #347 ),
 .UNSPECIFIED., .F., .F.,
 ( 4, 2, 4 ),
 ( 0.000000000000000000, 0.5000000000000000000, 1.000000000000000000 ),
 .UNSPECIFIED. ) ;
#3669 = CARTESIAN_POINT ( 'NONE',  ( 75.59855629849720060, 19.28672045311002847, -0.1594862074278083075 ) ) ;
#3670 = CARTESIAN_POINT ( 'NONE',  ( 14.29942358838662564, 23.25028571273082534, 3.469446951953614189E-15 ) ) ;
#3671 = CARTESIAN_POINT ( 'NONE',  ( 7.516601251083175228, 22.64179401016723858, 17.66263777745571772 ) ) ;
#3672 = CARTESIAN_POINT ( 'NONE',  ( 67.67556483535378220, 27.47937915268065723, 12.60016657880090740 ) ) ;
#3673 = CARTESIAN_POINT ( 'NONE',  ( 7.079255464910087170, 14.91686481924337571, 4.000000000000000000 ) ) ;
#3674 = CARTESIAN_POINT ( 'NONE',  ( 72.23784803372240049, 15.03168411660181825, 4.000000000000000000 ) ) ;
#3675 = CARTESIAN_POINT ( 'NONE',  ( 11.15755491297085555, 25.22096322587798412, 4.368992538505097833 ) ) ;
#3676 = CARTESIAN_POINT ( 'NONE',  ( 11.14552647517898798, 26.80056034741354054, 14.77602664173145364 ) ) ;
#3677 = EDGE_CURVE ( 'NONE', #1695, #88, #1932, .T. ) ;
#3678 = VECTOR ( 'NONE', #2270, 1000.000000000000000 ) ;
#3679 = VERTEX_POINT ( 'NONE', #577 ) ;
#3680 = CARTESIAN_POINT ( 'NONE',  ( 69.28856320854987416, 24.47633291093815089, 13.86938033624881150 ) ) ;
#3681 = AXIS2_PLACEMENT_3D ( 'NONE', #1433, #3649, #2672 ) ;
#3682 = CARTESIAN_POINT ( 'NONE',  ( 68.74364873019213462, 26.86641319788074611, 15.82595666601217133 ) ) ;
#3683 = ORIENTED_EDGE ( 'NONE', *, *, #591, .F. ) ;
#3684 = ORIENTED_EDGE ( 'NONE', *, *, #144, .T. ) ;
#3685 = EDGE_CURVE ( 'NONE', #2678, #1299, #836, .T. ) ;
#3686 = CARTESIAN_POINT ( 'NONE',  ( 68.91101673492883606, 15.12223111975512602, 9.323317821961422780 ) ) ;
#3687 = CARTESIAN_POINT ( 'NONE',  ( 61.84732624543342894, 29.34399999863947173, 130.4513783819478192 ) ) ;
#3688 = CARTESIAN_POINT ( 'NONE',  ( 11.93649167310370451, 26.25028571273081823, 5.500000000000002665 ) ) ;
#3689 = CARTESIAN_POINT ( 'NONE',  ( 72.13312150000545842, 22.87605545925788419, 14.31652371052223671 ) ) ;
#3690 = CARTESIAN_POINT ( 'NONE',  ( 72.48339874864453236, 22.64179401073453946, 0.3373622226086696041 ) ) ;
#3691 = CARTESIAN_POINT ( 'NONE',  ( 13.70815848767354694, 24.07743562850531305, 0.07198142455051105559 ) ) ;
#3692 = CARTESIAN_POINT ( 'NONE',  ( 12.00667209556383419, 27.40183352364402225, 13.55463639197796866 ) ) ;
#3693 = CARTESIAN_POINT ( 'NONE',  ( 9.999999999999996447, 23.25028571273081823, 13.99999999999999822 ) ) ;
#3694 = CARTESIAN_POINT ( 'NONE',  ( 0.000000000000000000, 0.000000000000000000, 4.000000000000000000 ) ) ;
#3695 = CARTESIAN_POINT ( 'NONE',  ( 70.51002512578826042, 13.66410042484990761, 4.000000000000000000 ) ) ;
#3696 = CARTESIAN_POINT ( 'NONE',  ( 8.869656128265416939, 24.05252074073072421, 14.52045080720581716 ) ) ;
#3697 = EDGE_CURVE ( 'NONE', #3419, #2944, #603, .T. ) ;
#3698 = CIRCLE ( 'NONE', #204, 2.000000000000001776 ) ;
#3699 = ORIENTED_EDGE ( 'NONE', *, *, #2290, .T. ) ;
#3700 = CARTESIAN_POINT ( 'NONE',  ( 90.00000000000000000, 4.000000000000002665, 18.00000000000000000 ) ) ;
#3701 = EDGE_CURVE ( 'NONE', #3679, #2625, #1043, .T. ) ;
#3702 = EDGE_CURVE ( 'NONE', #1505, #2711, #1524, .T. ) ;
#3703 = VERTEX_POINT ( 'NONE', #2704 ) ;
#3704 = CARTESIAN_POINT ( 'NONE',  ( 66.73130373898709422, 26.78797333814025805, 1.433066301189151348 ) ) ;
#3705 = CARTESIAN_POINT ( 'NONE',  ( 67.21986939340277445, 27.53792632408741170, 15.57334500920156728 ) ) ;
#3706 = CARTESIAN_POINT ( 'NONE',  ( 73.79162027789803346, 20.88996371459826662, 13.99999999999999822 ) ) ;
#3707 = CARTESIAN_POINT ( 'NONE',  ( 69.03887442160544197, 25.49373037133134190, 4.233586316943229733 ) ) ;
#3708 = CARTESIAN_POINT ( 'NONE',  ( 0.7602802186977315468, 13.09532242326895179, 5.377418095761989925 ) ) ;
#3709 = CARTESIAN_POINT ( 'NONE',  ( 9.416912849848362299, 25.37638664695007407, 15.48346675302578213 ) ) ;
#3710 = DIRECTION ( 'NONE',  ( 1.445602896647339410E-16, 1.000000000000000000, -0.000000000000000000 ) ) ;
#3711 = CARTESIAN_POINT ( 'NONE',  ( 72.86276538377282463, 13.43273962010007949, 13.99999999999999645 ) ) ;
#3712 = CARTESIAN_POINT ( 'NONE',  ( 72.92074453508989507, 14.91686481924265451, 4.000000000000000000 ) ) ;
#3713 = DIRECTION ( 'NONE',  ( -1.000000000000000000, 0.000000000000000000, 0.000000000000000000 ) ) ;
#3714 = B_SPLINE_CURVE_WITH_KNOTS ( 'NONE', 3,
 ( #3472, #1614, #383, #2216, #2254, #1274, #1557, #64, #2234, #3729, #1293, #2818, #1595, #947, #2835, #3490 ),
 .UNSPECIFIED., .F., .F.,
 ( 4, 2, 2, 2, 2, 2, 2, 4 ),
 ( 0.006558064976697918456, 0.007041085235481541263, 0.007524105494265163202, 0.008007125753048786876, 0.008490146011832408815, 0.009456186529399657897, 0.009939206788183285041, 0.01042222704696691218 ),
 .UNSPECIFIED. ) ;
#3715 = ORIENTED_EDGE ( 'NONE', *, *, #3697, .T. ) ;
#3716 = CARTESIAN_POINT ( 'NONE',  ( 69.05068175475429371, 26.68001398969744287, 15.15841979781706250 ) ) ;
#3717 = LINE ( 'NONE', #3700, #3756 ) ;
#3718 = AXIS2_PLACEMENT_3D ( 'NONE', #2031, #3529, #1436 ) ;
#3719 = CARTESIAN_POINT ( 'NONE',  ( 65.70057641161336903, 23.25028571273082889, 3.469446951953614189E-15 ) ) ;
#3720 = VECTOR ( 'NONE', #34, 1000.000000000000000 ) ;
#3721 = EDGE_CURVE ( 'NONE', #2847, #1151, #2597, .T. ) ;
#3722 = CARTESIAN_POINT ( 'NONE',  ( 70.94641806200870349, 22.83903975702316203, 13.99999999999999822 ) ) ;
#3723 = CARTESIAN_POINT ( 'NONE',  ( 69.45305311346585597, 26.09314385422874949, 14.68658814214217934 ) ) ;
#3724 = CARTESIAN_POINT ( 'NONE',  ( 68.90515018869685093, 26.59262389718302799, 3.683862674811590576 ) ) ;
#3725 = CARTESIAN_POINT ( 'NONE',  ( 11.99362728381484544, 26.66660144094638341, 1.340138230161141308 ) ) ;
#3726 = CARTESIAN_POINT ( 'NONE',  ( 4.397431129505061875, 21.04407094078548113, 16.23421659612782619 ) ) ;
#3727 = DIRECTION ( 'NONE',  ( -1.000000000000000000, 0.000000000000000000, 0.000000000000000000 ) ) ;
#3728 = CARTESIAN_POINT ( 'NONE',  ( 72.48321429954992823, 13.46901537489274503, 14.00000000000005329 ) ) ;
#3729 = CARTESIAN_POINT ( 'NONE',  ( 10.49998296643608775, 14.42341660000161596, 6.989450936385473767 ) ) ;
#3730 = DIRECTION ( 'NONE',  ( -1.000000000000000000, 0.000000000000000000, 0.000000000000000000 ) ) ;
#3731 = EDGE_CURVE ( 'NONE', #2321, #1505, #3827, .T. ) ;
#3732 = CIRCLE ( 'NONE', #2438, 3.600000000000001421 ) ;
#3734 = ORIENTED_EDGE ( 'NONE', *, *, #3697, .F. ) ;
#3733 = CARTESIAN_POINT ( 'NONE',  ( 6.015847436749228727, 22.49973741564866714, 2.549622839484595893 ) ) ;
#3735 = CARTESIAN_POINT ( 'NONE',  ( 67.67556483535382483, 27.47937915268065723, 12.60016657880102287 ) ) ;
#3736 = CARTESIAN_POINT ( 'NONE',  ( 68.61459214057340716, 25.58281438254716633, 13.44381248515904481 ) ) ;
#3737 = FACE_OUTER_BOUND ( 'NONE', #3994, .T. ) ;
#3738 = CIRCLE ( 'NONE', #2972, 3.600000000000005862 ) ;
#3739 = CARTESIAN_POINT ( 'NONE',  ( 68.00000000000000000, 12.99999999999999822, 0.000000000000000000 ) ) ;
#3740 = CARTESIAN_POINT ( 'NONE',  ( 71.14629050895720752, 24.03397628482373349, 14.51711137041296240 ) ) ;
#3741 = EDGE_CURVE ( 'NONE', #800, #1376, #470, .T. ) ;
#3742 = CARTESIAN_POINT ( 'NONE',  ( 68.41332859186769610, 26.74856555669954616, 4.428275532381658941 ) ) ;
#3743 = CARTESIAN_POINT ( 'NONE',  ( 11.51747154055639655, 27.14209566274543306, 3.023827408920785054 ) ) ;
#3744 = CARTESIAN_POINT ( 'NONE',  ( 4.670968922573486282, 18.51664121329822166, -0.5278332970197006091 ) ) ;
#3745 = CARTESIAN_POINT ( 'NONE',  ( 7.638678079664638076, 23.51635648278096369, 14.84628767017684581 ) ) ;
#3746 = CARTESIAN_POINT ( 'NONE',  ( 0.000000000000000000, 23.25028571273082179, 0.000000000000000000 ) ) ;
#3747 = CARTESIAN_POINT ( 'NONE',  ( 73.18267598861666556, 14.92769475049234806, 4.000000000000000000 ) ) ;
#3748 = CARTESIAN_POINT ( 'NONE',  ( 8.548768646972368046, 13.24083627013478548, 5.549273012583297415 ) ) ;
#3749 = EDGE_CURVE ( 'NONE', #3030, #1936, #1238, .T. ) ;
#3750 = CARTESIAN_POINT ( 'NONE',  ( 70.00000000000000000, 26.25028571273082534, 6.000000000000000000 ) ) ;
#3751 = ADVANCED_FACE ( 'NONE', ( #2512 ), #3644, .T. ) ;
#3753 = ORIENTED_EDGE ( 'NONE', *, *, #2806, .T. ) ;
#3752 = CARTESIAN_POINT ( 'NONE',  ( 12.17287107143478941, 27.58287737329652245, 4.292324408693040105 ) ) ;
#3754 = CARTESIAN_POINT ( 'NONE',  ( 68.70224323456267257, 26.96227739300077886, 14.89012288503401926 ) ) ;
#3755 = CYLINDRICAL_SURFACE ( 'NONE', #1845, 5.000000000000000888 ) ;
#3756 = VECTOR ( 'NONE', #2165, 1000.000000000000000 ) ;
#3757 = DIRECTION ( 'NONE',  ( 0.000000000000000000, -0.000000000000000000, -1.000000000000000000 ) ) ;
#3758 = CARTESIAN_POINT ( 'NONE',  ( 69.65889822919498897, 25.83533823240377458, 14.68001579111872701 ) ) ;
#3759 = ORIENTED_EDGE ( 'NONE', *, *, #331, .F. ) ;
#3760 = CARTESIAN_POINT ( 'NONE',  ( 68.01310663199130602, 26.77378148144937953, 5.486986338334160607 ) ) ;
#3761 = CARTESIAN_POINT ( 'NONE',  ( 73.44418445515563576, 14.94788796474788839, 13.99999999999999822 ) ) ;
#3762 = CARTESIAN_POINT ( 'NONE',  ( 0.5601487375369245125, 13.00000000000000178, 5.871504239573939188 ) ) ;
#3763 = CARTESIAN_POINT ( 'NONE',  ( 12.56447502841664843, 27.88052904057220616, 13.30634649307052442 ) ) ;
#3764 = B_SPLINE_CURVE_WITH_KNOTS ( 'NONE', 3,
 ( #223, #3290, #3004, #3947, #844, #827, #1411, #2715 ),
 .UNSPECIFIED., .F., .F.,
 ( 4, 2, 2, 4 ),
 ( 0.000000000000000000, 0.0007537688715183897201, 0.001130653307277583713, 0.001507537743036777489 ),
 .UNSPECIFIED. ) ;
#3765 = CARTESIAN_POINT ( 'NONE',  ( 21.27372036105705533, 25.43771428454811456, 18.00000000000000000 ) ) ;
#3766 = DIRECTION ( 'NONE',  ( -0.9991463318576658814, -0.04131110668296380378, 0.000000000000000000 ) ) ;
#3767 = CARTESIAN_POINT ( 'NONE',  ( 66.93995350740445360, 27.50475998349341111, 15.62683045937696136 ) ) ;
#3768 = AXIS2_PLACEMENT_3D ( 'NONE', #1099, #3556, #795 ) ;
#3769 = CARTESIAN_POINT ( 'NONE',  ( 9.541952254104685949, 24.84299918816943986, 14.63912260931048159 ) ) ;
#3770 = EDGE_CURVE ( 'NONE', #1028, #3888, #2928, .T. ) ;
#3772 = ORIENTED_EDGE ( 'NONE', *, *, #2881, .T. ) ;
#3771 = CARTESIAN_POINT ( 'NONE',  ( 4.401444535581384265, 19.28672126427981226, -0.1594861403184074100 ) ) ;
#3773 = CARTESIAN_POINT ( 'NONE',  ( 68.37482002824573613, 27.21607306058432485, 14.54986625566951908 ) ) ;
#3774 = CARTESIAN_POINT ( 'NONE',  ( 0.000000000000000000, 23.25028571273081823, 0.000000000000000000 ) ) ;
#3775 = DIRECTION ( 'NONE',  ( -1.000000000000000000, 0.000000000000000000, 0.000000000000000000 ) ) ;
#3776 = DIRECTION ( 'NONE',  ( -0.000000000000000000, -1.000000000000000000, -0.000000000000000000 ) ) ;
#3777 = ORIENTED_EDGE ( 'NONE', *, *, #2989, .T. ) ;
#3778 = CIRCLE ( 'NONE', #352, 4.999999999999997335 ) ;
#3779 = CARTESIAN_POINT ( 'NONE',  ( 68.06350832689629726, 26.51208510052997269, 5.500000000000003553 ) ) ;
#3780 = CARTESIAN_POINT ( 'NONE',  ( 65.70057641161338324, 23.25028571273083244, 17.99999999999999645 ) ) ;
#3781 = CARTESIAN_POINT ( 'NONE',  ( 12.69095272495216165, 27.49671166017979118, 2.264556748170849065 ) ) ;
#3782 = CARTESIAN_POINT ( 'NONE',  ( 7.331707476813572377, 20.13457604860665739, 13.63209343112800376 ) ) ;
#3783 = CARTESIAN_POINT ( 'NONE',  ( 80.00000000000000000, 13.00000000000000000, 11.99999999999999822 ) ) ;
#3784 = CARTESIAN_POINT ( 'NONE',  ( 13.06004649259553219, 27.50475998349337203, 2.373169540622988904 ) ) ;
#3785 = CARTESIAN_POINT ( 'NONE',  ( 9.999999999999996447, 18.00000000000000000, 6.000000000000000000 ) ) ;
#3786 = CARTESIAN_POINT ( 'NONE',  ( 66.12701665379258031, 28.25028571273082179, 5.000000000000004441 ) ) ;
#3787 = LINE ( 'NONE', #170, #1832 ) ;
#3788 = EDGE_CURVE ( 'NONE', #1757, #3419, #82, .T. ) ;
#3790 = ORIENTED_EDGE ( 'NONE', *, *, #2914, .F. ) ;
#3789 = CARTESIAN_POINT ( 'NONE',  ( 8.690692836861787285, 24.76214375916076094, 2.523598775598300925 ) ) ;
#3791 = CARTESIAN_POINT ( 'NONE',  ( 70.53222738366899591, 25.43511442871088590, 15.95760682825550525 ) ) ;
#3792 = VERTEX_POINT ( 'NONE', #48 ) ;
#3793 = DIRECTION ( 'NONE',  ( 1.000000000000000000, -0.000000000000000000, -0.000000000000000000 ) ) ;
#3794 = CIRCLE ( 'NONE', #1531, 2.000000000000000000 ) ;
#3795 = CARTESIAN_POINT ( 'NONE',  ( 66.21733770644149786, 25.02392650933507312, 3.795259480613396310E-15 ) ) ;
#3796 = CARTESIAN_POINT ( 'NONE',  ( 13.61949717895906176, 28.25028571273081823, 12.93455015305021050 ) ) ;
#3797 = ORIENTED_EDGE ( 'NONE', *, *, #1033, .F. ) ;
#3798 = EDGE_CURVE ( 'NONE', #2932, #1973, #2474, .T. ) ;
#3799 = ORIENTED_EDGE ( 'NONE', *, *, #1690, .F. ) ;
#3800 = CARTESIAN_POINT ( 'NONE',  ( 11.96977988808487048, 27.40243061445940143, 15.26879418134671340 ) ) ;
#3801 = CARTESIAN_POINT ( 'NONE',  ( 68.03022011191518459, 27.40243061445940143, 2.731205818653310136 ) ) ;
#3802 = CARTESIAN_POINT ( 'NONE',  ( 13.36611074769315621, 28.19823106606745000, 5.130873942179643876 ) ) ;
#3803 = CARTESIAN_POINT ( 'NONE',  ( 10.53793122147377126, 24.93920755313498816, 14.00329125569898459 ) ) ;
#3804 = CARTESIAN_POINT ( 'NONE',  ( 1.902513415495513449, 15.22740131784617468, 3.422321055072052864 ) ) ;
#3805 = CARTESIAN_POINT ( 'NONE',  ( 70.51002512578786252, 13.66410042484927700, 5.999999999999272582 ) ) ;
#3806 = CIRCLE ( 'NONE', #3488, 2.000000000000000000 ) ;
#3807 = CARTESIAN_POINT ( 'NONE',  ( 73.32420791161179352, 19.65260329606532608, -0.3270280611347874400 ) ) ;
#3808 = CARTESIAN_POINT ( 'NONE',  ( 8.755086148216051356, 13.31345035119142217, 5.619266221378202530 ) ) ;
#3809 = FACE_OUTER_BOUND ( 'NONE', #3012, .T. ) ;
#3810 = FACE_OUTER_BOUND ( 'NONE', #2637, .T. ) ;
#3812 = ORIENTED_EDGE ( 'NONE', *, *, #2881, .F. ) ;
#3811 = CARTESIAN_POINT ( 'NONE',  ( 9.416912877727838804, 25.37638667098356393, 2.516533246974399951 ) ) ;
#3813 = CARTESIAN_POINT ( 'NONE',  ( 11.30983656776326107, 25.47003621351931457, 4.473581154387216152 ) ) ;
#3814 = CARTESIAN_POINT ( 'NONE',  ( 68.90325249943499841, 26.33210300145726279, 14.07823114539007037 ) ) ;
#3815 = B_SPLINE_CURVE_WITH_KNOTS ( 'NONE', 3,
 ( #1698, #3565, #222, #2649 ),
 .UNSPECIFIED., .F., .F.,
 ( 4, 4 ),
 ( 1.734723475976807094E-18, 9.246094528932016028E-05 ),
 .UNSPECIFIED. ) ;
#3816 = VERTEX_POINT ( 'NONE', #664 ) ;
#3817 = DIRECTION ( 'NONE',  ( 0.000000000000000000, 1.000000000000000000, 0.000000000000000000 ) ) ;
#3818 = EDGE_CURVE ( 'NONE', #1720, #2078, #3326, .T. ) ;
#3819 = DIRECTION ( 'NONE',  ( 0.000000000000000000, 0.000000000000000000, 1.000000000000000000 ) ) ;
#3820 = CARTESIAN_POINT ( 'NONE',  ( 11.98689336800869043, 26.77378148144937597, 12.51301366166583939 ) ) ;
#3821 = ORIENTED_EDGE ( 'NONE', *, *, #2436, .T. ) ;
#3822 = CIRCLE ( 'NONE', #138, 5.000000000000000888 ) ;
#3823 = DIRECTION ( 'NONE',  ( 0.000000000000000000, 1.000000000000000000, 0.000000000000000000 ) ) ;
#3824 = DIRECTION ( 'NONE',  ( 1.000000000000000000, 0.000000000000000000, 0.000000000000000000 ) ) ;
#3825 = LINE ( 'NONE', #1939, #1154 ) ;
#3826 = CARTESIAN_POINT ( 'NONE',  ( 6.409047638376944356, 16.32012369757124759, 17.62703759724108821 ) ) ;
#3827 = B_SPLINE_CURVE_WITH_KNOTS ( 'NONE', 3,
 ( #3976, #2767, #3995, #3676, #2143, #1222, #2057, #1313, #630, #28, #684, #3150, #1874, #2197, #932, #2529, #3113, #365, #1295, #1275, #2802, #3096, #3473, #2181, #11, #1558, #330, #3769, #1576, #348, #315, #3434, #647, #1257, #2163, #1539, #2235, #3696, #985, #1927, #914, #2495, #3398, #1889 ),
 .UNSPECIFIED., .F., .F.,
 ( 4, 2, 2, 1, 1, 1, 1, 2, 2, 1, 1, 1, 1, 1, 2, 2, 1, 1, 1, 1, 2, 2, 2, 1, 1, 1, 1, 1, 2, 2, 4 ),
 ( 0.000000000000000000, 0.06250000000001533496, 0.09375000000002227385, 0.1093750000000261735, 0.1171875000000285327, 0.1210937500000301009, 0.1230468750000310446, 0.1240234375000310030, 0.1250000000000309475, 0.1875000000000283940, 0.2187500000000264788, 0.2343750000000253408, 0.2421875000000252576, 0.2460937500000253408, 0.2480468750000254241, 0.2500000000000254796, 0.3125000000000305311, 0.3437500000000335287, 0.3593750000000350275, 0.3671875000000358047, 0.3710937500000366929, 0.3750000000000375810, 0.4375000000000385803, 0.4687500000000395239, 0.4843750000000398570, 0.4921875000000400235, 0.4960937500000400235, 0.4980468750000399680, 0.4990234375000398015, 0.5000000000000395239, 1.000000000000000000 ),
 .UNSPECIFIED. ) ;
#3828 =( BOUNDED_SURFACE ( )  B_SPLINE_SURFACE ( 3, 2, ( 
 ( #1654, #2894, #3265 ),
 ( #1674, #140, #2603 ),
 ( #2957, #1408, #2648 ),
 ( #3646, #3001, #564 ),
 ( #285, #883, #1805 ),
 ( #3287, #3066, #201 ),
 ( #2066, #1171, #3348 ),
 ( #263, #3944, #1429 ),
 ( #2669, #2131, #3368 ),
 ( #2407, #3608, #3906 ) ),
 .UNSPECIFIED., .F., .F., .F. ) 
 B_SPLINE_SURFACE_WITH_KNOTS ( ( 4, 2, 2, 2, 4 ),
 ( 3, 3 ),
 ( 3.540928956613671019, 3.833793962556425683, 4.126658968499180347, 4.419523974441935010, 4.712388980384689674 ),
 ( 0.000000000000000000, 1.000000000000000000 ),
 .UNSPECIFIED. ) 
 GEOMETRIC_REPRESENTATION_ITEM ( )  RATIONAL_B_SPLINE_SURFACE ( (
 ( 1.000000000000000000, 0.9154432094488842431, 1.000000000000000000),
 ( 1.000000000000000000, 0.9227221445826080393, 1.000000000000000000),
 ( 1.000000000000000000, 0.9320439368794459778, 1.000000000000000000),
 ( 1.000000000000000000, 0.9514802602022962574, 1.000000000000000000),
 ( 1.000000000000000000, 0.9615645381479865916, 1.000000000000000000),
 ( 1.000000000000000000, 0.9792493293539400456, 1.000000000000000000),
 ( 1.000000000000000000, 0.9868265912234097659, 1.000000000000000000),
 ( 1.000000000000000000, 0.9972066293264680858, 1.000000000000000000),
 ( 1.000000000000000000, 1.000024549443698563, 1.000000000000000000),
 ( 1.000000000000000000, 1.000000000000000000, 1.000000000000000000) ) ) 
 REPRESENTATION_ITEM ( '' )  SURFACE ( )  );
#3829 = CARTESIAN_POINT ( 'NONE',  ( 67.02390223860433593, 27.78666303554835437, 2.890686589575270027 ) ) ;
#3830 = CARTESIAN_POINT ( 'NONE',  ( 68.00000000000000000, 12.99999999999999822, 6.000000000000000000 ) ) ;
#3831 = DIRECTION ( 'NONE',  ( 1.445602896647339410E-16, 1.000000000000000000, 0.000000000000000000 ) ) ;
#3832 = CARTESIAN_POINT ( 'NONE',  ( 9.382984241970124373, 24.65277960522368872, 3.382043778856734573 ) ) ;
#3833 = CIRCLE ( 'NONE', #3260, 10.00000000000000000 ) ;
#3835 = ORIENTED_EDGE ( 'NONE', *, *, #632, .F. ) ;
#3834 = VERTEX_POINT ( 'NONE', #2858 ) ;
#3836 = CARTESIAN_POINT ( 'NONE',  ( 10.16598233398885220, 25.80847100634349900, 3.115190442823755124 ) ) ;
#3837 = CARTESIAN_POINT ( 'NONE',  ( 68.26090674710138728, 26.67376391989289530, 13.16167540217974974 ) ) ;
#3838 = ORIENTED_EDGE ( 'NONE', *, *, #1820, .T. ) ;
#3839 = CARTESIAN_POINT ( 'NONE',  ( 72.50214602166430211, 16.41272854902447165, 0.1182910279138400522 ) ) ;
#3840 = DIRECTION ( 'NONE',  ( 1.000000000000000000, 1.927470528863120035E-16, 0.000000000000000000 ) ) ;
#3841 = CARTESIAN_POINT ( 'NONE',  ( 69.17640973778240721, 26.43345822311379933, 14.70588076295779167 ) ) ;
#3842 = ORIENTED_EDGE ( 'NONE', *, *, #132, .F. ) ;
#3843 = ORIENTED_EDGE ( 'NONE', *, *, #2983, .F. ) ;
#3844 = ADVANCED_FACE ( 'NONE', ( #83, #1005 ), #2901, .T. ) ;
#3845 = LINE ( 'NONE', #1039, #245 ) ;
#3846 = CARTESIAN_POINT ( 'NONE',  ( 79.48528137423858198, 13.00000000000000000, 6.000000000000000000 ) ) ;
#3847 = CARTESIAN_POINT ( 'NONE',  ( 8.243194088125109786, 16.46587524423234328, 0.02400799170703145011 ) ) ;
#3848 = CARTESIAN_POINT ( 'NONE',  ( 7.135403053924719963, 13.00000000757472485, 12.58409875134926281 ) ) ;
#3849 = ORIENTED_EDGE ( 'NONE', *, *, #2489, .F. ) ;
#3850 = CARTESIAN_POINT ( 'NONE',  ( 72.40701108532087460, 14.97262299801546881, 13.99999999999999822 ) ) ;
#3851 = LINE ( 'NONE', #1983, #2429 ) ;
#3852 = CARTESIAN_POINT ( 'NONE',  ( 69.02901212933831232, 24.91333594827910147, 4.250835322160469332 ) ) ;
#3853 = AXIS2_PLACEMENT_3D ( 'NONE', #1367, #998, #2247 ) ;
#3854 = CARTESIAN_POINT ( 'NONE',  ( 9.761191618949011328, 25.11000278793469320, 3.340295513698427587 ) ) ;
#3855 =( BOUNDED_SURFACE ( )  B_SPLINE_SURFACE ( 3, 2, ( 
 ( #1003, #965, #662 ),
 ( #3747, #2253, #328 ),
 ( #403, #2233, #3489 ),
 ( #1636, #2799, #2215 ),
 ( #1909, #3169, #1613 ),
 ( #3148, #3188, #3126 ) ),
 .UNSPECIFIED., .F., .F., .F. ) 
 B_SPLINE_SURFACE_WITH_KNOTS ( ( 4, 2, 4 ),
 ( 3, 3 ),
 ( 0.003845819965050921441, 0.004631293344306858933, 0.005416766723562797294 ),
 ( 0.000000000000000000, 1.000000000000000000 ),
 .UNSPECIFIED. ) 
 GEOMETRIC_REPRESENTATION_ITEM ( )  RATIONAL_B_SPLINE_SURFACE ( (
 ( 1.000000000000000000, 0.8007978355982222629, 1.000000000000000000),
 ( 1.000000000000000000, 0.7941481449856889752, 1.000000000000000000),
 ( 1.000000000000000000, 0.7813713216412586648, 1.000000000000000000),
 ( 1.000000000000000000, 0.7484296371519311153, 1.000000000000000000),
 ( 1.000000000000000000, 0.7283046896795207781, 1.000000000000000000),
 ( 1.000000000000000000, 0.7071067811865471286, 1.000000000000000000) ) ) 
 REPRESENTATION_ITEM ( '' )  SURFACE ( )  );
#3856 = EDGE_CURVE ( 'NONE', #368, #2560, #1562, .T. ) ;
#3858 = ORIENTED_EDGE ( 'NONE', *, *, #3770, .T. ) ;
#3857 = ORIENTED_EDGE ( 'NONE', *, *, #1993, .T. ) ;
#3859 = CARTESIAN_POINT ( 'NONE',  ( 11.38873635143479568, 26.83003114026974245, 3.937924926857836017 ) ) ;
#3860 = CARTESIAN_POINT ( 'NONE',  ( 69.11913504931520436, 26.50170576730786820, 3.286399659037495091 ) ) ;
#3861 = CARTESIAN_POINT ( 'NONE',  ( 74.64354205511283169, 16.19991343336897671, 0.7619736666368206457 ) ) ;
#3862 = FACE_OUTER_BOUND ( 'NONE', #1483, .T. ) ;
#3863 = DIRECTION ( 'NONE',  ( 0.000000000000000000, -1.000000000000000000, 0.000000000000000000 ) ) ;
#3864 = ORIENTED_EDGE ( 'NONE', *, *, #259, .T. ) ;
#3865 = LINE ( 'NONE', #1366, #2677 ) ;
#3866 = CARTESIAN_POINT ( 'NONE',  ( 72.50000000000001421, 13.00000000000000000, 9.000000000000000000 ) ) ;
#3867 = CIRCLE ( 'NONE', #2189, 1.999999999999998446 ) ;
#3868 = CARTESIAN_POINT ( 'NONE',  ( 13.42838468660533913, 27.93730098651321470, 14.80121051343824590 ) ) ;
#3869 = ADVANCED_FACE ( 'NONE', ( #706 ), #3491, .T. ) ;
#3870 = CARTESIAN_POINT ( 'NONE',  ( 8.222785859647620654, 13.55070974477109047, 14.00000000000000000 ) ) ;
#3871 = B_SPLINE_CURVE_WITH_KNOTS ( 'NONE', 3,
 ( #422, #1021, #2293, #3868, #1960, #1042 ),
 .UNSPECIFIED., .F., .F.,
 ( 4, 2, 4 ),
 ( 0.000000000000000000, 0.5000000000000000000, 1.000000000000000000 ),
 .UNSPECIFIED. ) ;
#3872 = VERTEX_POINT ( 'NONE', #2339 ) ;
#3873 = CARTESIAN_POINT ( 'NONE',  ( 71.43108743035396913, 21.18468953452450876, 3.826639126366271150E-15 ) ) ;
#3874 = LINE ( 'NONE', #3830, #2302 ) ;
#3875 = CARTESIAN_POINT ( 'NONE',  ( 69.75127915030780912, 23.68008667873432316, 4.013099698904969870 ) ) ;
#3876 = AXIS2_PLACEMENT_3D ( 'NONE', #444, #102, #486 ) ;
#3877 = EDGE_CURVE ( 'NONE', #2625, #3083, #3833, .T. ) ;
#3878 = CARTESIAN_POINT ( 'NONE',  ( 10.80145026123503982, 26.40677004467704947, 3.296588990645688444 ) ) ;
#3880 = ORIENTED_EDGE ( 'NONE', *, *, #1647, .F. ) ;
#3879 = EDGE_LOOP ( 'NONE', ( #2088, #3618, #996, #283, #2576, #763 ) ) ;
#3881 = CARTESIAN_POINT ( 'NONE',  ( 9.657224186249372622, 23.64608922372539368, 4.000000000000000888 ) ) ;
#3882 = CARTESIAN_POINT ( 'NONE',  ( 68.82727724314509032, 25.77099178042948324, 13.64797489673568265 ) ) ;
#3883 =( BOUNDED_SURFACE ( )  B_SPLINE_SURFACE ( 3, 2, ( 
 ( #1079, #1381, #3303 ),
 ( #3885, #2017, #2973 ),
 ( #2996, #1669, #1056 ),
 ( #838, #1125, #178 ),
 ( #1101, #754, #3281 ),
 ( #1404, #1424, #816 ),
 ( #2306, #2060, #133 ),
 ( #2327, #155, #3220 ),
 ( #520, #2664, #1759 ),
 ( #433, #3538, #1739 ),
 ( #215, #1361, #2622 ),
 ( #197, #1992, #1692 ) ),
 .UNSPECIFIED., .F., .F., .F. ) 
 B_SPLINE_SURFACE_WITH_KNOTS ( ( 4, 2, 2, 2, 2, 4 ),
 ( 3, 3 ),
 ( 0.003958145437208715131, 0.004146746403166737607, 0.004335347369124760084, 0.004712549301040805036, 0.005089751232956849988, 0.005466953164872894941 ),
 ( 0.000000000000000000, 1.000000000000000000 ),
 .UNSPECIFIED. ) 
 GEOMETRIC_REPRESENTATION_ITEM ( )  RATIONAL_B_SPLINE_SURFACE ( (
 ( 1.000000000000000000, 0.8007978355982207086, 1.000000000000000000),
 ( 1.000000000000000000, 0.8037720579221625528, 1.000000000000000000),
 ( 1.000000000000000000, 0.8056264269809726430, 1.000000000000000000),
 ( 1.000000000000000000, 0.8065775160104399211, 1.000000000000000000),
 ( 1.000000000000000000, 0.8056550989969647469, 1.000000000000000000),
 ( 1.000000000000000000, 0.7996068575214493324, 1.000000000000000000),
 ( 1.000000000000000000, 0.7913434402363911380, 1.000000000000000000),
 ( 1.000000000000000000, 0.7712422264486377133, 1.000000000000000000),
 ( 1.000000000000000000, 0.7593688034065966264, 1.000000000000000000),
 ( 1.000000000000000000, 0.7341566829612093947, 1.000000000000000000),
 ( 1.000000000000000000, 0.7207651896786055890, 1.000000000000000000),
 ( 1.000000000000000000, 0.7071067811865480168, 1.000000000000000000) ) ) 
 REPRESENTATION_ITEM ( '' )  SURFACE ( )  );
#3884 = ORIENTED_EDGE ( 'NONE', *, *, #1724, .F. ) ;
#3885 = CARTESIAN_POINT ( 'NONE',  ( 7.143561585360773236, 14.91420597768974332, 4.000000000000000000 ) ) ;
#3886 = CARTESIAN_POINT ( 'NONE',  ( 72.54855704690335472, 13.01532916466008594, 5.393397724340672994 ) ) ;
#3887 = CARTESIAN_POINT ( 'NONE',  ( 68.00637271618519719, 26.66660144094634077, 16.65986176983890843 ) ) ;
#3888 = VERTEX_POINT ( 'NONE', #2612 ) ;
#3889 = ORIENTED_EDGE ( 'NONE', *, *, #3154, .F. ) ;
#3890 = LINE ( 'NONE', #2933, #2105 ) ;
#3891 = CARTESIAN_POINT ( 'NONE',  ( 9.999999999999996447, 23.25028571273081823, 13.99999999999999822 ) ) ;
#3892 = CARTESIAN_POINT ( 'NONE',  ( 9.999999999999996447, 23.25028571273081823, 4.000000000000000000 ) ) ;
#3893 = CARTESIAN_POINT ( 'NONE',  ( 7.592988914683062696, 14.97262299801654351, 13.99999999999999822 ) ) ;
#3894 = AXIS2_PLACEMENT_3D ( 'NONE', #3641, #861, #15 ) ;
#3895 = CARTESIAN_POINT ( 'NONE',  ( 71.72336218164412003, 15.27456124576562146, 13.99999999999999822 ) ) ;
#3896 = CARTESIAN_POINT ( 'NONE',  ( 9.489974874212142808, 13.66410042484927700, 12.00000000000072831 ) ) ;
#3897 = CARTESIAN_POINT ( 'NONE',  ( 11.56392719750175857, 25.51134673530020436, 17.63239696409570456 ) ) ;
#3898 = CARTESIAN_POINT ( 'NONE',  ( 8.528316280162647089, 23.65451466063620956, 3.550450161469964172 ) ) ;
#3899 = EDGE_LOOP ( 'NONE', ( #174, #167, #1988, #3797, #159 ) ) ;
#3900 = CARTESIAN_POINT ( 'NONE',  ( 11.73909325289866068, 26.67376391989292017, 4.838324597820310657 ) ) ;
#3901 = CARTESIAN_POINT ( 'NONE',  ( 68.57644440970506139, 27.07340784034259684, 3.096644944127388666 ) ) ;
#3902 = DIRECTION ( 'NONE',  ( 0.000000000000000000, 0.000000000000000000, -1.000000000000000000 ) ) ;
#3903 = CARTESIAN_POINT ( 'NONE',  ( 78.42625899264530176, 14.99999999999999822, 13.99999999999999822 ) ) ;
#3904 = CARTESIAN_POINT ( 'NONE',  ( 66.12701665379260874, 28.25028571273082179, 13.00000000000019185 ) ) ;
#3905 = ORIENTED_EDGE ( 'NONE', *, *, #503, .F. ) ;
#3906 = CARTESIAN_POINT ( 'NONE',  ( 14.29942358838662919, 23.25028571273082534, 17.99999999999999645 ) ) ;
#3907 = CARTESIAN_POINT ( 'NONE',  ( 63.14999999999999858, 28.25028571273082179, 130.4513783819478192 ) ) ;
#3908 = DIRECTION ( 'NONE',  ( -1.000000000000000000, 0.000000000000000000, 0.000000000000000000 ) ) ;
#3909 = CARTESIAN_POINT ( 'NONE',  ( 6.999999999999996447, 18.00000000000000000, 6.000000000000000000 ) ) ;
#3910 = ORIENTED_EDGE ( 'NONE', *, *, #796, .T. ) ;
#3911 = CARTESIAN_POINT ( 'NONE',  ( 67.66092995269426069, 27.76392122294902265, 4.139285209364044427 ) ) ;
#3912 = DIRECTION ( 'NONE',  ( 0.000000000000000000, -0.000000000000000000, -1.000000000000000000 ) ) ;
#3913 = CARTESIAN_POINT ( 'NONE',  ( 5.706737708636543616, 17.05349717641796303, 17.99999999999999645 ) ) ;
#3914 = VECTOR ( 'NONE', #1815, 1000.000000000000000 ) ;
#3915 = CARTESIAN_POINT ( 'NONE',  ( 67.10227061569783302, 27.99785848943933786, 12.74819050981454360 ) ) ;
#3916 = EDGE_LOOP ( 'NONE', ( #954, #532, #1508, #2868 ) ) ;
#3917 = AXIS2_PLACEMENT_3D ( 'NONE', #3046, #637, #1228 ) ;
#3918 = DIRECTION ( 'NONE',  ( -0.000000000000000000, -0.000000000000000000, 1.000000000000000000 ) ) ;
#3919 = CARTESIAN_POINT ( 'NONE',  ( 13.78266229355849326, 25.02392650933505891, 18.00000000000000000 ) ) ;
#3920 = AXIS2_PLACEMENT_3D ( 'NONE', #821, #2427, #2979 ) ;
#3921 = EDGE_CURVE ( 'NONE', #1823, #2646, #1504, .T. ) ;
#3922 = ORIENTED_EDGE ( 'NONE', *, *, #3590, .F. ) ;
#3923 = CARTESIAN_POINT ( 'NONE',  ( 73.94597418478211637, 16.28417675857347291, 0.4875554228436494442 ) ) ;
#3924 = CARTESIAN_POINT ( 'NONE',  ( 75.94782188498830067, 15.97745854372705310, 16.52689955925774612 ) ) ;
#3925 = CARTESIAN_POINT ( 'NONE',  ( 67.02390223860439278, 27.78666303554830108, 15.10931341042484632 ) ) ;
#3926 = ORIENTED_EDGE ( 'NONE', *, *, #1559, .T. ) ;
#3927 = CARTESIAN_POINT ( 'NONE',  ( 7.500000000000000000, 4.000000000000003553, 11.00000000000000000 ) ) ;
#3928 = CARTESIAN_POINT ( 'NONE',  ( 68.00000000000000000, 28.25028571273082179, 12.99999999999999822 ) ) ;
#3929 = PRODUCT_CONTEXT ( 'NONE', #2146, 'mechanical' ) ;
#3930 = CARTESIAN_POINT ( 'NONE',  ( 71.50601507547308699, 15.39846025490928305, 6.000000000000000000 ) ) ;
#3931 = ADVANCED_FACE ( 'NONE', ( #3809, #1025 ), #2275, .F. ) ;
#3932 = CARTESIAN_POINT ( 'NONE',  ( 75.60256886966412537, 21.04407094211968143, 1.765783403932882800 ) ) ;
#3933 = DIRECTION ( 'NONE',  ( 0.6242093212980982520, 0.7812571428182706335, 0.000000000000000000 ) ) ;
#3934 = CARTESIAN_POINT ( 'NONE',  ( 9.657224186214389050, 23.64608922369509969, 17.99999999999999645 ) ) ;
#3935 = CIRCLE ( 'NONE', #1402, 3.600000000000005862 ) ;
#3936 = CARTESIAN_POINT ( 'NONE',  ( 66.30063636219099976, 28.18760960685371941, 4.086050190156447215 ) ) ;
#3937 = FACE_BOUND ( 'NONE', #1190, .T. ) ;
#3938 = ORIENTED_EDGE ( 'NONE', *, *, #1724, .T. ) ;
#3939 = CARTESIAN_POINT ( 'NONE',  ( 10.97306742781984568, 24.91722799629608787, 4.249656689816755595 ) ) ;
#3940 = CARTESIAN_POINT ( 'NONE',  ( 70.89743907656013278, 24.32371155496166892, 3.432214038497606978 ) ) ;
#3941 = CARTESIAN_POINT ( 'NONE',  ( 1.573741007354696686, 14.99999999999999645, 13.99999999999999822 ) ) ;
#3942 = CARTESIAN_POINT ( 'NONE',  ( 74.81492297449133844, 17.65586137530386068, 18.49054204770103027 ) ) ;
#3943 = ORIENTED_EDGE ( 'NONE', *, *, #2314, .F. ) ;
#3944 = CARTESIAN_POINT ( 'NONE',  ( 13.86040959127851124, 24.15436248087054949, 17.93888132160371285 ) ) ;
#3945 = CARTESIAN_POINT ( 'NONE',  ( 66.77419114500666808, 25.46121781237265225, 0.4882031123647020965 ) ) ;
#3946 =( LENGTH_UNIT ( ) NAMED_UNIT ( * ) SI_UNIT ( .MILLI., .METRE. ) );
#3947 = CARTESIAN_POINT ( 'NONE',  ( 7.705304759327570530, 15.00892317730806447, 13.99999999999999822 ) ) ;
#3948 = DIRECTION ( 'NONE',  ( -1.000000000000000000, 0.000000000000000000, 0.000000000000000000 ) ) ;
#3949 = CARTESIAN_POINT ( 'NONE',  ( 70.58308714998611322, 25.37638664699084501, 2.516533246974384852 ) ) ;
#3950 = DIRECTION ( 'NONE',  ( -0.000000000000000000, -1.000000000000000000, -0.000000000000000000 ) ) ;
#3951 = CARTESIAN_POINT ( 'NONE',  ( 8.166508137163482672, 21.64934625931451961, 18.16351403060977532 ) ) ;
#3952 = CARTESIAN_POINT ( 'NONE',  ( 66.57161531339461646, 27.93730098651323601, 3.198789486561807394 ) ) ;
#3953 = FACE_OUTER_BOUND ( 'NONE', #181, .T. ) ;
#3954 = VECTOR ( 'NONE', #879, 1000.000000000000000 ) ;
#3955 = LINE ( 'NONE', #232, #3914 ) ;
#3956 = CARTESIAN_POINT ( 'NONE',  ( 68.49082360638780642, 27.15370015299517448, 14.94403475594414132 ) ) ;
#3957 = CARTESIAN_POINT ( 'NONE',  ( 70.13352323935060895, 25.24017604948302562, 3.333927344466159237 ) ) ;
#3958 = ORIENTED_EDGE ( 'NONE', *, *, #1094, .F. ) ;
#3959 = PRESENTATION_LAYER_ASSIGNMENT (  '', '', ( #3579 ) ) ;
#3960 = CARTESIAN_POINT ( 'NONE',  ( 72.50236247646185461, 16.41271222513683981, 17.88167184208622373 ) ) ;
#3961 = CARTESIAN_POINT ( 'NONE',  ( 67.73224217714844997, 26.47036216557444277, 16.82506308939369433 ) ) ;
#3962 = ORIENTED_EDGE ( 'NONE', *, *, #1161, .F. ) ;
#3963 = VECTOR ( 'NONE', #2783, 1000.000000000000000 ) ;
#3964 = DIRECTION ( 'NONE',  ( 0.000000000000000000, 0.000000000000000000, -1.000000000000000000 ) ) ;
#3965 = CARTESIAN_POINT ( 'NONE',  ( 68.37586750398087077, 26.99288239069693773, 2.606241702720026421 ) ) ;
#3966 = DIRECTION ( 'NONE',  ( 1.445602896647339410E-16, 1.000000000000000000, 0.000000000000000000 ) ) ;
#3967 = CARTESIAN_POINT ( 'NONE',  ( 7.079255464910056084, 14.91686481924265806, 13.99999999999999822 ) ) ;
#3968 = EDGE_CURVE ( 'NONE', #3030, #2932, #2859, .T. ) ;
#3969 = CARTESIAN_POINT ( 'NONE',  ( 66.99269829526060960, 28.12227056219049359, 4.474752009008907017 ) ) ;
#3970 = DIRECTION ( 'NONE',  ( -1.000000000000000000, 0.000000000000000000, 0.000000000000000000 ) ) ;
#3971 = DIRECTION ( 'NONE',  ( -0.000000000000000000, -1.000000000000000000, -0.000000000000000000 ) ) ;
#3972 = DIRECTION ( 'NONE',  ( -0.000000000000000000, -0.000000000000000000, -1.000000000000000000 ) ) ;
#3973 = CARTESIAN_POINT ( 'NONE',  ( 5.510025125786754074, 12.99999999999999822, 11.99999999999999645 ) ) ;
#3974 = FACE_OUTER_BOUND ( 'NONE', #1365, .T. ) ;
#3975 = CARTESIAN_POINT ( 'NONE',  ( 10.71143679148471328, 24.47633291094939878, 4.130619663764360183 ) ) ;
#3976 = CARTESIAN_POINT ( 'NONE',  ( 11.51747154055640010, 27.14209566274543661, 14.97617259107921939 ) ) ;
#3977 = EDGE_CURVE ( 'NONE', #1423, #3872, #2533, .T. ) ;
#3978 = ORIENTED_EDGE ( 'NONE', *, *, #44, .F. ) ;
#3979 = CARTESIAN_POINT ( 'NONE',  ( 1.512446476687047348, 14.79012119943314651, 13.99365381999916025 ) ) ;
#3980 = CARTESIAN_POINT ( 'NONE',  ( 70.31752122429639940, 25.42138085939515690, 16.90873642232681462 ) ) ;
#3981 = ORIENTED_EDGE ( 'NONE', *, *, #806, .T. ) ;
#3982 = CARTESIAN_POINT ( 'NONE',  ( 74.48997487421326014, 14.99999999999999822, 11.99999999999999822 ) ) ;
#3983 = LINE ( 'NONE', #1863, #1135 ) ;
#3984 = CARTESIAN_POINT ( 'NONE',  ( 66.93995350740445360, 27.50475998349341111, 15.62683045937696136 ) ) ;
#3985 = CARTESIAN_POINT ( 'NONE',  ( 8.630829809806101593, 13.60111383968069099, 13.99999999999999822 ) ) ;
#3986 = ORIENTED_EDGE ( 'NONE', *, *, #2188, .F. ) ;
#3987 = CARTESIAN_POINT ( 'NONE',  ( 72.74039439865347845, 23.52278615347466229, 1.921927801310962414 ) ) ;
#3988 = CARTESIAN_POINT ( 'NONE',  ( 14.29942358838662386, 23.25028571273082179, 3.469446951953614189E-15 ) ) ;
#3989 = CARTESIAN_POINT ( 'NONE',  ( 12.50367695244449884, 27.66449927510391404, 12.64644660940672338 ) ) ;
#3990 = EDGE_CURVE ( 'NONE', #2847, #2823, #1374, .T. ) ;
#3991 = CARTESIAN_POINT ( 'NONE',  ( 70.51002512578786252, 13.66410042484927700, 5.999999999999272582 ) ) ;
#3992 = CARTESIAN_POINT ( 'NONE',  ( 5.510025125786755851, 12.99999999999999645, 4.000000000000000000 ) ) ;
#3993 = CARTESIAN_POINT ( 'NONE',  ( 72.66831479633557933, 14.92082150980649757, 4.000000000000000000 ) ) ;
#3994 = EDGE_LOOP ( 'NONE', ( #736, #2350, #2150, #3612, #493 ) ) ;
#3995 = CARTESIAN_POINT ( 'NONE',  ( 11.31930703291066465, 26.97906253694256407, 14.84394977302546614 ) ) ;
#3996 = EDGE_CURVE ( 'NONE', #2078, #779, #3787, .T. ) ;
#3997 = EDGE_CURVE ( 'NONE', #1439, #1704, #2283, .T. ) ;
#3998 = EDGE_LOOP ( 'NONE', ( #2309, #2769, #1245, #2071 ) ) ;
#3999 = CARTESIAN_POINT ( 'NONE',  ( 14.29942358838663097, 23.25028571273081823, 18.00000000000000000 ) ) ;
#4000 = AXIS2_PLACEMENT_3D ( 'NONE', #356, #2846, #2827 ) ;
#4001 = ADVANCED_FACE ( 'NONE', ( #2356 ), #2838, .T. ) ;
ENDSEC;
END-ISO-10303-21;
