# Supplementary material for: Application of 3D Printing Technology to Produce Hippocampal Customized Guide Cannulas
Source: eNeuro. 2022 Sep 27;9(5):ENEURO.0099-22.2022. doi: 10.1523/ENEURO.0099-22.2022 (PMC9522464; doi:10.1523/ENEURO.0099-22.2022)
Supplement: Figure 2-1 — *.Stl files, *.STEP files, and technical drawings. Download Figure 2-1, ZIP file. [file enu-eN-MNT-0099-22-s02.zip › STEP/Top rail support.STEP]

ISO-10303-21;
HEADER;
FILE_DESCRIPTION (( 'STEP AP214' ),
    '1' );
FILE_NAME ('Top rail support.STEP',
    '2022-07-14T14:29:40',
    ( '' ),
    ( '' ),
    'SwSTEP 2.0',
    'SolidWorks 2019',
    '' );
FILE_SCHEMA (( 'AUTOMOTIVE_DESIGN' ));
ENDSEC;

DATA;
#1 = EDGE_CURVE ( 'NONE', #1856, #129, #2424, .T. ) ;
#2 = EDGE_LOOP ( 'NONE', ( #400, #1257, #2394, #1741 ) ) ;
#3 = EDGE_CURVE ( 'NONE', #1362, #2712, #24, .T. ) ;
#4 = CARTESIAN_POINT ( 'NONE',  ( 0.000000000000000000, 0.000000000000000000, -180.0000000000000000 ) ) ;
#5 = CARTESIAN_POINT ( 'NONE',  ( 177.5113880936646638, 4.000000000000000000, -124.4400156680533485 ) ) ;
#6 = VECTOR ( 'NONE', #1575, 1000.000000000000000 ) ;
#7 = ORIENTED_EDGE ( 'NONE', *, *, #751, .T. ) ;
#8 = DIRECTION ( 'NONE',  ( -0.000000000000000000, 1.000000000000000000, -0.000000000000000000 ) ) ;
#9 = ORIENTED_EDGE ( 'NONE', *, *, #820, .F. ) ;
#10 = CARTESIAN_POINT ( 'NONE',  ( 186.2807973894841496, 4.000000000000000000, 0.000000000000000000 ) ) ;
#11 = CARTESIAN_POINT ( 'NONE',  ( 58.00000000000001421, 33.00000000000000000, -135.0000000000000000 ) ) ;
#12 = ADVANCED_FACE ( 'NONE', ( #870, #475, #2364 ), #1310, .F. ) ;
#13 = DIRECTION ( 'NONE',  ( 0.000000000000000000, 0.000000000000000000, 1.000000000000000000 ) ) ;
#14 =( LENGTH_UNIT ( ) NAMED_UNIT ( * ) SI_UNIT ( .MILLI., .METRE. ) );
#15 = VERTEX_POINT ( 'NONE', #1943 ) ;
#16 = FACE_OUTER_BOUND ( 'NONE', #1122, .T. ) ;
#17 = AXIS2_PLACEMENT_3D ( 'NONE', #2579, #50, #13 ) ;
#18 = VERTEX_POINT ( 'NONE', #1107 ) ;
#19 = DIRECTION ( 'NONE',  ( -0.000000000000000000, -1.000000000000000000, -0.000000000000000000 ) ) ;
#20 = CARTESIAN_POINT ( 'NONE',  ( 182.2166960164985881, 8.000000000000000000, 0.000000000000000000 ) ) ;
#21 = EDGE_CURVE ( 'NONE', #2558, #1275, #2149, .T. ) ;
#22 = VERTEX_POINT ( 'NONE', #264 ) ;
#23 = DIRECTION ( 'NONE',  ( 2.312964634635743450E-16, 0.000000000000000000, 1.000000000000000000 ) ) ;
#24 = LINE ( 'NONE', #1424, #2282 ) ;
#25 = PLANE ( 'NONE',  #81 ) ;
#26 = CIRCLE ( 'NONE', #1744, 4.999999999999997335 ) ;
#27 = FACE_OUTER_BOUND ( 'NONE', #2483, .T. ) ;
#28 = VECTOR ( 'NONE', #165, 1000.000000000000114 ) ;
#29 = EDGE_CURVE ( 'NONE', #2143, #1048, #2547, .T. ) ;
#30 = ORIENTED_EDGE ( 'NONE', *, *, #1161, .T. ) ;
#31 = CARTESIAN_POINT ( 'NONE',  ( -2.168404344971010051E-15, 8.000000000000001776, -129.3504770564197770 ) ) ;
#32 = PRESENTATION_STYLE_ASSIGNMENT (( #2355 ) ) ;
#33 = ORIENTED_EDGE ( 'NONE', *, *, #2575, .T. ) ;
#34 = DIRECTION ( 'NONE',  ( 0.1710878697460315179, -0.9702875252478149193, 0.1710878697460336273 ) ) ;
#35 = VERTEX_POINT ( 'NONE', #2649 ) ;
#36 = ADVANCED_FACE ( 'NONE', ( #1818 ), #1603, .T. ) ;
#37 = DIRECTION ( 'NONE',  ( -0.000000000000000000, -1.000000000000000000, 0.000000000000000000 ) ) ;
#38 = DIRECTION ( 'NONE',  ( 1.000000000000000000, -0.000000000000000000, -0.000000000000000000 ) ) ;
#39 = ORIENTED_EDGE ( 'NONE', *, *, #2188, .F. ) ;
#40 = CARTESIAN_POINT ( 'NONE',  ( 89.51138809366470639, 4.000000000000000000, 0.000000000000000000 ) ) ;
#41 = ORIENTED_EDGE ( 'NONE', *, *, #2236, .F. ) ;
#42 = VECTOR ( 'NONE', #1534, 1000.000000000000227 ) ;
#43 = VECTOR ( 'NONE', #1294, 1000.000000000000000 ) ;
#44 = DIRECTION ( 'NONE',  ( -0.000000000000000000, -1.000000000000000000, -0.000000000000000000 ) ) ;
#45 = AXIS2_PLACEMENT_3D ( 'NONE', #215, #2501, #2104 ) ;
#46 = CARTESIAN_POINT ( 'NONE',  ( 5.000000000000000000, 8.000000000000000000, -127.0000000000000000 ) ) ;
#47 = ADVANCED_FACE ( 'NONE', ( #380 ), #563, .T. ) ;
#48 = DIRECTION ( 'NONE',  ( -1.000000000000000000, 0.000000000000000000, 0.000000000000000000 ) ) ;
#49 = VERTEX_POINT ( 'NONE', #352 ) ;
#50 = DIRECTION ( 'NONE',  ( -0.000000000000000000, 1.000000000000000000, -0.000000000000000000 ) ) ;
#51 = ORIENTED_EDGE ( 'NONE', *, *, #555, .T. ) ;
#52 = CIRCLE ( 'NONE', #1593, 4.000000000000003553 ) ;
#53 = DIRECTION ( 'NONE',  ( 0.000000000000000000, 0.000000000000000000, -1.000000000000000000 ) ) ;
#54 = EDGE_LOOP ( 'NONE', ( #1404, #1401, #780, #445 ) ) ;
#55 = DIRECTION ( 'NONE',  ( -1.000000000000000000, 0.000000000000000000, 0.000000000000000000 ) ) ;
#56 = CARTESIAN_POINT ( 'NONE',  ( 200.0000000000000000, 4.000000000000000000, -155.5000000000000000 ) ) ;
#57 = ORIENTED_EDGE ( 'NONE', *, *, #1, .T. ) ;
#58 = CARTESIAN_POINT ( 'NONE',  ( 171.0526191230288759, 17.94437176180691296, -43.98124669741759618 ) ) ;
#59 =( NAMED_UNIT ( * ) PLANE_ANGLE_UNIT ( ) SI_UNIT ( $, .RADIAN. ) );
#60 = CARTESIAN_POINT ( 'NONE',  ( 186.2807973894841496, 8.000000000000000000, -10.00000000000000000 ) ) ;
#61 = DIRECTION ( 'NONE',  ( -1.000000000000000000, 0.000000000000000000, 3.469446951953562518E-15 ) ) ;
#62 = ORIENTED_EDGE ( 'NONE', *, *, #394, .F. ) ;
#63 = CARTESIAN_POINT ( 'NONE',  ( 85.51138809366467797, 4.000000000000000000, -125.9400156680533485 ) ) ;
#64 = EDGE_CURVE ( 'NONE', #1495, #18, #600, .T. ) ;
#65 = PLANE ( 'NONE',  #362 ) ;
#66 = VERTEX_POINT ( 'NONE', #2706 ) ;
#67 = AXIS2_PLACEMENT_3D ( 'NONE', #1342, #2577, #2187 ) ;
#68 = DIRECTION ( 'NONE',  ( 0.000000000000000000, 0.000000000000000000, -1.000000000000000000 ) ) ;
#69 = VERTEX_POINT ( 'NONE', #1422 ) ;
#70 = EDGE_CURVE ( 'NONE', #976, #1640, #1807, .T. ) ;
#71 = FACE_OUTER_BOUND ( 'NONE', #1692, .T. ) ;
#72 = CARTESIAN_POINT ( 'NONE',  ( 186.2557345750172431, 8.000000000000000000, -14.50000000000001243 ) ) ;
#73 = VERTEX_POINT ( 'NONE', #955 ) ;
#74 = CARTESIAN_POINT ( 'NONE',  ( 11.00000000000000711, 21.00000000000000355, -130.0000000000000000 ) ) ;
#75 = DIRECTION ( 'NONE',  ( 2.312964634635743450E-16, -0.000000000000000000, 1.000000000000000000 ) ) ;
#76 = VECTOR ( 'NONE', #1646, 1000.000000000000000 ) ;
#77 = LINE ( 'NONE', #298, #2645 ) ;
#78 = DIRECTION ( 'NONE',  ( 0.000000000000000000, 0.000000000000000000, 1.000000000000000000 ) ) ;
#79 = LINE ( 'NONE', #1127, #623 ) ;
#80 = ORIENTED_EDGE ( 'NONE', *, *, #2585, .F. ) ;
#81 = AXIS2_PLACEMENT_3D ( 'NONE', #446, #829, #843 ) ;
#82 = EDGE_CURVE ( 'NONE', #2262, #154, #1576, .T. ) ;
#83 = DIRECTION ( 'NONE',  ( 0.000000000000000000, 0.000000000000000000, 1.000000000000000000 ) ) ;
#84 = EDGE_LOOP ( 'NONE', ( #411, #217 ) ) ;
#85 = CARTESIAN_POINT ( 'NONE',  ( -2.027721703264617781E-14, 8.000000000000000000, -122.7347077452194526 ) ) ;
#86 = CARTESIAN_POINT ( 'NONE',  ( 115.0000000000000142, 4.000000000000000000, -18.50000000000001421 ) ) ;
#87 = ORIENTED_EDGE ( 'NONE', *, *, #529, .F. ) ;
#88 = CIRCLE ( 'NONE', #1314, 1.500000000000001332 ) ;
#89 = PRODUCT ( 'Top rail support', 'Top rail support', '', ( #1054 ) ) ;
#90 = DIRECTION ( 'NONE',  ( 0.000000000000000000, 0.000000000000000000, -1.000000000000000000 ) ) ;
#91 = AXIS2_PLACEMENT_3D ( 'NONE', #1793, #2704, #2477 ) ;
#92 = CARTESIAN_POINT ( 'NONE',  ( 115.0000000000000142, 8.000000000000000000, 0.000000000000000000 ) ) ;
#93 = DIRECTION ( 'NONE',  ( 1.000000000000000000, 0.000000000000000000, 0.000000000000000000 ) ) ;
#94 = ORIENTED_EDGE ( 'NONE', *, *, #1564, .F. ) ;
#95 = DIRECTION ( 'NONE',  ( -0.000000000000000000, -0.000000000000000000, 1.000000000000000000 ) ) ;
#96 = ORIENTED_EDGE ( 'NONE', *, *, #1530, .T. ) ;
#97 = CIRCLE ( 'NONE', #584, 2.750000000000009326 ) ;
#98 = DIRECTION ( 'NONE',  ( 1.000000000000000000, 0.000000000000000000, 6.938893903907150280E-15 ) ) ;
#99 = CARTESIAN_POINT ( 'NONE',  ( 186.2807973894841496, 6.063508326896315914, -15.00000000000000000 ) ) ;
#100 = VERTEX_POINT ( 'NONE', #2479 ) ;
#101 = EDGE_CURVE ( 'NONE', #505, #2410, #763, .T. ) ;
#102 = CARTESIAN_POINT ( 'NONE',  ( 15.15000000000000746, 21.00000000000000355, -170.0000000000000000 ) ) ;
#103 = CARTESIAN_POINT ( 'NONE',  ( 85.51138809366467797, 0.000000000000000000, -121.6900156680533485 ) ) ;
#104 = DIRECTION ( 'NONE',  ( 0.000000000000000000, 1.000000000000000000, 0.000000000000000000 ) ) ;
#105 = CARTESIAN_POINT ( 'NONE',  ( 85.51138809366467797, -2.000000000000000000, -47.44001566805331294 ) ) ;
#106 = EDGE_LOOP ( 'NONE', ( #2695, #795, #1369, #2047 ) ) ;
#107 = CARTESIAN_POINT ( 'NONE',  ( 89.51138809366470639, 4.000000000000000000, -120.4400156680533343 ) ) ;
#108 = VERTEX_POINT ( 'NONE', #1408 ) ;
#109 = CARTESIAN_POINT ( 'NONE',  ( 89.51138809366470639, 4.000000000000000000, -48.44001566805333425 ) ) ;
#110 = ORIENTED_EDGE ( 'NONE', *, *, #408, .T. ) ;
#111 = FACE_OUTER_BOUND ( 'NONE', #2556, .T. ) ;
#112 = VECTOR ( 'NONE', #593, 1000.000000000000000 ) ;
#113 = PLANE ( 'NONE',  #1839 ) ;
#114 = DIRECTION ( 'NONE',  ( 0.000000000000000000, 0.000000000000000000, -1.000000000000000000 ) ) ;
#115 = CARTESIAN_POINT ( 'NONE',  ( 177.5113880936646638, 3.199999999999999734, -124.4400156680533485 ) ) ;
#116 = EDGE_LOOP ( 'NONE', ( #526, #1717, #933, #1686 ) ) ;
#117 = EDGE_CURVE ( 'NONE', #2100, #1928, #742, .T. ) ;
#118 = CARTESIAN_POINT ( 'NONE',  ( 85.51138809366467797, 3.200000000000000178, -121.6900156680533485 ) ) ;
#119 = ORIENTED_EDGE ( 'NONE', *, *, #1377, .T. ) ;
#120 = ORIENTED_EDGE ( 'NONE', *, *, #546, .F. ) ;
#121 = ADVANCED_FACE ( 'NONE', ( #2688 ), #2675, .T. ) ;
#122 = CARTESIAN_POINT ( 'NONE',  ( 177.5113880936646638, 3.199999999999999734, -45.94001566805332004 ) ) ;
#123 = CARTESIAN_POINT ( 'NONE',  ( 11.00000000000000711, 21.00000000000000355, -170.0000000000000000 ) ) ;
#124 = VECTOR ( 'NONE', #2592, 1000.000000000000000 ) ;
#125 = CARTESIAN_POINT ( 'NONE',  ( 10.00000000000000000, 33.00000000000000000, -180.0000000000000000 ) ) ;
#126 = DIRECTION ( 'NONE',  ( 0.000000000000000000, 0.000000000000000000, -1.000000000000000000 ) ) ;
#127 = DIRECTION ( 'NONE',  ( 0.000000000000000000, 0.000000000000000000, 1.000000000000000000 ) ) ;
#128 = EDGE_CURVE ( 'NONE', #2588, #2726, #2663, .T. ) ;
#129 = VERTEX_POINT ( 'NONE', #1848 ) ;
#130 = VECTOR ( 'NONE', #711, 1000.000000000000000 ) ;
#131 = FACE_BOUND ( 'NONE', #2371, .T. ) ;
#132 = VERTEX_POINT ( 'NONE', #2240 ) ;
#133 = VERTEX_POINT ( 'NONE', #1642 ) ;
#134 = VECTOR ( 'NONE', #932, 1000.000000000000000 ) ;
#135 = DIRECTION ( 'NONE',  ( -1.000000000000000000, 0.000000000000000000, 0.000000000000000000 ) ) ;
#136 = CARTESIAN_POINT ( 'NONE',  ( 85.51138809366467797, 4.000000000000000000, -47.44001566805331294 ) ) ;
#137 = DIRECTION ( 'NONE',  ( -0.000000000000000000, -1.000000000000000000, 0.000000000000000000 ) ) ;
#138 = PLANE ( 'NONE',  #1090 ) ;
#139 = PLANE ( 'NONE',  #1327 ) ;
#140 = ORIENTED_EDGE ( 'NONE', *, *, #823, .T. ) ;
#141 = DIRECTION ( 'NONE',  ( -1.000000000000000000, 0.000000000000000000, -5.204170427930343975E-15 ) ) ;
#142 = ADVANCED_FACE ( 'NONE', ( #2024 ), #2493, .F. ) ;
#143 = ORIENTED_EDGE ( 'NONE', *, *, #193, .T. ) ;
#144 = ORIENTED_EDGE ( 'NONE', *, *, #2045, .T. ) ;
#145 = ADVANCED_FACE ( 'NONE', ( #2441 ), #138, .T. ) ;
#146 = DIRECTION ( 'NONE',  ( 0.000000000000000000, 0.000000000000000000, -1.000000000000000000 ) ) ;
#147 = CARTESIAN_POINT ( 'NONE',  ( -8.961256985829150904E-13, 8.000000000000000000, -129.1453235908859938 ) ) ;
#148 = EDGE_LOOP ( 'NONE', ( #2141, #469, #213, #557 ) ) ;
#149 = CARTESIAN_POINT ( 'NONE',  ( 0.000000000000000000, 8.000000000000000000, -128.7550020016016106 ) ) ;
#150 = AXIS2_PLACEMENT_3D ( 'NONE', #1104, #1760, #1336 ) ;
#151 = DIRECTION ( 'NONE',  ( 0.000000000000000000, 0.000000000000000000, -1.000000000000000000 ) ) ;
#152 = AXIS2_PLACEMENT_3D ( 'NONE', #192, #819, #794 ) ;
#153 = FACE_OUTER_BOUND ( 'NONE', #2345, .T. ) ;
#154 = VERTEX_POINT ( 'NONE', #2227 ) ;
#155 = DIRECTION ( 'NONE',  ( 0.000000000000000000, 0.000000000000000000, 1.000000000000000000 ) ) ;
#156 = ORIENTED_EDGE ( 'NONE', *, *, #1944, .T. ) ;
#157 = AXIS2_PLACEMENT_3D ( 'NONE', #2679, #2219, #2627 ) ;
#158 = ORIENTED_EDGE ( 'NONE', *, *, #1598, .T. ) ;
#159 = EDGE_CURVE ( 'NONE', #531, #792, #340, .T. ) ;
#160 = AXIS2_PLACEMENT_3D ( 'NONE', #2038, #1591, #2283 ) ;
#161 = LINE ( 'NONE', #347, #749 ) ;
#162 = LINE ( 'NONE', #2673, #2723 ) ;
#163 = ORIENTED_EDGE ( 'NONE', *, *, #2465, .F. ) ;
#164 = DIRECTION ( 'NONE',  ( -1.000000000000000000, 0.000000000000000000, 3.469446951953562518E-15 ) ) ;
#165 = DIRECTION ( 'NONE',  ( 0.1710878697460348763, 0.9702875252478148083, 0.1710878697460312403 ) ) ;
#166 = CARTESIAN_POINT ( 'NONE',  ( 2.223987022939218340E-13, 8.000000000000000000, -42.73470774522040472 ) ) ;
#167 = CIRCLE ( 'NONE', #1708, 5.000000000000004441 ) ;
#168 = CIRCLE ( 'NONE', #574, 2.750000000000002665 ) ;
#169 = DIRECTION ( 'NONE',  ( 0.000000000000000000, 0.000000000000000000, -1.000000000000000000 ) ) ;
#170 = ORIENTED_EDGE ( 'NONE', *, *, #1777, .T. ) ;
#171 = VERTEX_POINT ( 'NONE', #1191 ) ;
#172 = PRESENTATION_LAYER_ASSIGNMENT (  '', '', ( #2562 ) ) ;
#173 = ADVANCED_FACE ( 'NONE', ( #980, #2467 ), #576, .F. ) ;
#174 = DIRECTION ( 'NONE',  ( 0.000000000000000000, -1.000000000000000000, 0.000000000000000000 ) ) ;
#175 = CARTESIAN_POINT ( 'NONE',  ( 186.2807973894841496, 8.000000000000000000, -10.00000000000000000 ) ) ;
#176 = EDGE_CURVE ( 'NONE', #1048, #1904, #190, .T. ) ;
#177 = ORIENTED_EDGE ( 'NONE', *, *, #773, .T. ) ;
#178 = DIRECTION ( 'NONE',  ( 0.000000000000000000, 0.000000000000000000, 1.000000000000000000 ) ) ;
#179 = CARTESIAN_POINT ( 'NONE',  ( 79.12546342940089517, 17.53125117141657441, -41.05409100378955145 ) ) ;
#180 = CIRCLE ( 'NONE', #2103, 1.499999999999994449 ) ;
#181 = CARTESIAN_POINT ( 'NONE',  ( 85.51138809366467797, 4.000000000000000000, -124.4400156680533485 ) ) ;
#182 = FACE_OUTER_BOUND ( 'NONE', #1265, .T. ) ;
#183 = VERTEX_POINT ( 'NONE', #2080 ) ;
#184 = VERTEX_POINT ( 'NONE', #220 ) ;
#185 = DIRECTION ( 'NONE',  ( 1.000000000000000000, 0.000000000000000000, 0.000000000000000000 ) ) ;
#186 = DIRECTION ( 'NONE',  ( 0.000000000000000000, 1.000000000000000000, 0.000000000000000000 ) ) ;
#187 = VERTEX_POINT ( 'NONE', #1253 ) ;
#188 = CARTESIAN_POINT ( 'NONE',  ( 181.5113880936647490, 4.000000000000000000, -51.44001566805334136 ) ) ;
#189 = EDGE_CURVE ( 'NONE', #1225, #184, #667, .T. ) ;
#190 = LINE ( 'NONE', #1462, #1360 ) ;
#191 = DIRECTION ( 'NONE',  ( 0.000000000000000000, 0.000000000000000000, 1.000000000000000000 ) ) ;
#192 = CARTESIAN_POINT ( 'NONE',  ( 11.00000000000000711, 21.00000000000000355, -130.0000000000000000 ) ) ;
#193 = EDGE_CURVE ( 'NONE', #1305, #628, #2094, .T. ) ;
#194 = LINE ( 'NONE', #1917, #2062 ) ;
#195 = VECTOR ( 'NONE', #1843, 1000.000000000000114 ) ;
#196 = ORIENTED_EDGE ( 'NONE', *, *, #2705, .T. ) ;
#197 = VECTOR ( 'NONE', #243, 1000.000000000000000 ) ;
#198 = ORIENTED_EDGE ( 'NONE', *, *, #741, .T. ) ;
#199 = VECTOR ( 'NONE', #1556, 1000.000000000000000 ) ;
#200 = FACE_OUTER_BOUND ( 'NONE', #708, .T. ) ;
#201 = CARTESIAN_POINT ( 'NONE',  ( 0.000000000000000000, 11.00000000000000000, -135.0000000000000000 ) ) ;
#202 = ORIENTED_EDGE ( 'NONE', *, *, #908, .T. ) ;
#203 = EDGE_CURVE ( 'NONE', #2682, #2651, #2068, .T. ) ;
#204 = DIRECTION ( 'NONE',  ( 0.000000000000000000, 0.000000000000000000, -1.000000000000000000 ) ) ;
#205 = DIRECTION ( 'NONE',  ( 0.000000000000000000, -1.000000000000000000, 0.000000000000000000 ) ) ;
#206 = EDGE_CURVE ( 'NONE', #1305, #1063, #167, .T. ) ;
#207 = DIRECTION ( 'NONE',  ( -1.734723475976817350E-15, 0.000000000000000000, -1.000000000000000000 ) ) ;
#208 = CARTESIAN_POINT ( 'NONE',  ( 5.000000000000000000, 8.000000000000000000, -127.0000000000000000 ) ) ;
#209 = CARTESIAN_POINT ( 'NONE',  ( 0.000000000000000000, 8.000000000000000000, -34.50000000000000000 ) ) ;
#210 = EDGE_CURVE ( 'NONE', #1567, #1712, #532, .T. ) ;
#211 =( NAMED_UNIT ( * ) SI_UNIT ( $, .STERADIAN. ) SOLID_ANGLE_UNIT ( ) );
#212 = ORIENTED_EDGE ( 'NONE', *, *, #246, .F. ) ;
#213 = ORIENTED_EDGE ( 'NONE', *, *, #1341, .T. ) ;
#214 = VECTOR ( 'NONE', #2121, 1000.000000000000000 ) ;
#215 = CARTESIAN_POINT ( 'NONE',  ( 0.000000000000000000, 4.000000000000000000, 0.000000000000000000 ) ) ;
#216 = CARTESIAN_POINT ( 'NONE',  ( 173.5113880936646069, 8.000000000000000000, -126.1453235908871449 ) ) ;
#217 = ORIENTED_EDGE ( 'NONE', *, *, #893, .F. ) ;
#218 = FACE_OUTER_BOUND ( 'NONE', #2218, .T. ) ;
#219 = EDGE_LOOP ( 'NONE', ( #851, #1012, #156, #634 ) ) ;
#220 = CARTESIAN_POINT ( 'NONE',  ( 85.51138809366467797, 4.000000000000000000, -48.94001566805331294 ) ) ;
#221 = CYLINDRICAL_SURFACE ( 'NONE', #1268, 5.000000000000004441 ) ;
#222 = VECTOR ( 'NONE', #1719, 1000.000000000000000 ) ;
#223 = AXIS2_PLACEMENT_3D ( 'NONE', #1755, #2406, #511 ) ;
#224 = FACE_OUTER_BOUND ( 'NONE', #647, .T. ) ;
#225 = ORIENTED_EDGE ( 'NONE', *, *, #2377, .F. ) ;
#226 = ADVANCED_FACE ( 'NONE', ( #1884 ), #25, .F. ) ;
#227 = ORIENTED_EDGE ( 'NONE', *, *, #2543, .F. ) ;
#228 = DIRECTION ( 'NONE',  ( -0.000000000000000000, 1.000000000000000000, -0.000000000000000000 ) ) ;
#229 = FACE_OUTER_BOUND ( 'NONE', #1678, .T. ) ;
#230 = EDGE_LOOP ( 'NONE', ( #581, #2668, #454, #1892, #573, #1019, #2176, #1040, #2729, #754, #2469 ) ) ;
#231 = EDGE_CURVE ( 'NONE', #1335, #542, #1267, .T. ) ;
#232 = DIRECTION ( 'NONE',  ( 0.000000000000000000, 0.000000000000000000, -1.000000000000000000 ) ) ;
#233 = ORIENTED_EDGE ( 'NONE', *, *, #2116, .F. ) ;
#234 =( LENGTH_UNIT ( ) NAMED_UNIT ( * ) SI_UNIT ( .MILLI., .METRE. ) );
#235 = DIRECTION ( 'NONE',  ( 0.000000000000000000, 1.000000000000000000, 0.000000000000000000 ) ) ;
#236 = ORIENTED_EDGE ( 'NONE', *, *, #1440, .F. ) ;
#237 = DIRECTION ( 'NONE',  ( -1.000000000000000000, 0.000000000000000000, 0.000000000000000000 ) ) ;
#238 = VERTEX_POINT ( 'NONE', #1654 ) ;
#239 = PLANE ( 'NONE',  #1352 ) ;
#240 = TOROIDAL_SURFACE ( 'NONE', #291, 5.000000000000000000, 5.000000000000000000 ) ;
#241 = PRODUCT_DEFINITION ( 'UNKNOWN', '', #2247, #2676 ) ;
#242 = ORIENTED_EDGE ( 'NONE', *, *, #1237, .F. ) ;
#243 = DIRECTION ( 'NONE',  ( 0.000000000000000000, -1.000000000000000000, 0.000000000000000000 ) ) ;
#244 = LINE ( 'NONE', #1045, #989 ) ;
#245 = ORIENTED_EDGE ( 'NONE', *, *, #523, .T. ) ;
#246 = EDGE_CURVE ( 'NONE', #582, #2435, #612, .T. ) ;
#247 = CARTESIAN_POINT ( 'NONE',  ( 58.00000000000000000, 8.000000000000000000, -180.0000000000000000 ) ) ;
#248 = EDGE_LOOP ( 'NONE', ( #2666, #2742, #605, #1540, #809, #2448, #2072, #1089, #1720, #51, #2229, #2271 ) ) ;
#249 = CARTESIAN_POINT ( 'NONE',  ( 0.000000000000000000, 8.000000000000000000, -18.50000000000001421 ) ) ;
#250 = DIRECTION ( 'NONE',  ( 0.000000000000000000, 0.000000000000000000, 1.000000000000000000 ) ) ;
#251 = ORIENTED_EDGE ( 'NONE', *, *, #1953, .T. ) ;
#252 = CARTESIAN_POINT ( 'NONE',  ( 90.21669601649857384, 8.000000000000000000, -120.4400156680533343 ) ) ;
#253 =( NAMED_UNIT ( * ) PLANE_ANGLE_UNIT ( ) SI_UNIT ( $, .RADIAN. ) );
#254 = ORIENTED_EDGE ( 'NONE', *, *, #1789, .F. ) ;
#255 = CIRCLE ( 'NONE', #1580, 1.499999999999994449 ) ;
#256 = DIRECTION ( 'NONE',  ( 0.000000000000000000, 0.000000000000000000, -1.000000000000000000 ) ) ;
#257 =( BOUNDED_CURVE ( )  B_SPLINE_CURVE ( 3, ( #1806, #762, #2491, #1602 ),
 .UNSPECIFIED., .F., .T. ) 
 B_SPLINE_CURVE_WITH_KNOTS ( ( 4, 4 ),
 ( 3.141592653589793116, 4.712388980384689674 ),
 .UNSPECIFIED. ) 
 CURVE ( )  GEOMETRIC_REPRESENTATION_ITEM ( )  RATIONAL_B_SPLINE_CURVE ( ( 1.000000000000000000, 0.8047378541243649375, 0.8047378541243649375, 1.000000000000000000 ) ) 
 REPRESENTATION_ITEM ( '' )  );
#258 = AXIS2_PLACEMENT_3D ( 'NONE', #2082, #1873, #2732 ) ;
#259 = EDGE_LOOP ( 'NONE', ( #1214, #1232, #212, #9 ) ) ;
#260 = EDGE_CURVE ( 'NONE', #467, #183, #431, .T. ) ;
#261 = DIRECTION ( 'NONE',  ( -0.000000000000000000, 1.000000000000000000, -0.000000000000000000 ) ) ;
#262 = CARTESIAN_POINT ( 'NONE',  ( 63.73553517574735849, 8.379950607660115125, -189.9999999999999716 ) ) ;
#263 = ORIENTED_EDGE ( 'NONE', *, *, #1441, .T. ) ;
#264 = CARTESIAN_POINT ( 'NONE',  ( 186.2807973894841496, 8.000000000000000000, -184.9999999999999432 ) ) ;
#265 = ADVANCED_FACE ( 'NONE', ( #2518 ), #1859, .F. ) ;
#266 = FACE_BOUND ( 'NONE', #1526, .T. ) ;
#267 = CARTESIAN_POINT ( 'NONE',  ( 177.5113880936646638, 3.199999999999999734, -124.4400156680533485 ) ) ;
#268 = CYLINDRICAL_SURFACE ( 'NONE', #2671, 4.000000000000003553 ) ;
#269 = ORIENTED_EDGE ( 'NONE', *, *, #2209, .T. ) ;
#270 = LINE ( 'NONE', #1509, #381 ) ;
#271 = FACE_OUTER_BOUND ( 'NONE', #1837, .T. ) ;
#272 = EDGE_LOOP ( 'NONE', ( #1529, #2578 ) ) ;
#273 = CIRCLE ( 'NONE', #1455, 4.150000000000001243 ) ;
#274 = VECTOR ( 'NONE', #388, 1000.000000000000000 ) ;
#275 = DIRECTION ( 'NONE',  ( -1.000000000000000000, 0.000000000000000000, 0.000000000000000000 ) ) ;
#276 = ORIENTED_EDGE ( 'NONE', *, *, #2383, .F. ) ;
#277 = CARTESIAN_POINT ( 'NONE',  ( 200.0000000000000000, 4.000000000000000000, -18.50000000000001421 ) ) ;
#278 = DIRECTION ( 'NONE',  ( -1.000000000000000000, 0.000000000000000000, 0.000000000000000000 ) ) ;
#279 = ORIENTED_EDGE ( 'NONE', *, *, #2395, .T. ) ;
#280 = DIRECTION ( 'NONE',  ( -1.000000000000000000, 0.000000000000000000, 0.000000000000000000 ) ) ;
#281 = CARTESIAN_POINT ( 'NONE',  ( 181.2807973894841211, 8.000000000000000000, -190.0000000000000000 ) ) ;
#282 = EDGE_CURVE ( 'NONE', #2437, #1864, #1899, .T. ) ;
#283 = CARTESIAN_POINT ( 'NONE',  ( 173.5113880936646069, 4.000000000000000000, -120.4400156680533485 ) ) ;
#284 = CARTESIAN_POINT ( 'NONE',  ( -0.000000000000000000, 9.268528626248134117, -132.6183507405518753 ) ) ;
#285 = CARTESIAN_POINT ( 'NONE',  ( 186.2807973894841496, 4.000000000000000000, -171.5000000000000000 ) ) ;
#286 = ORIENTED_EDGE ( 'NONE', *, *, #21, .T. ) ;
#287 = LINE ( 'NONE', #920, #2593 ) ;
#288 = EDGE_CURVE ( 'NONE', #187, #1942, #1486, .T. ) ;
#289 = ORIENTED_EDGE ( 'NONE', *, *, #1577, .F. ) ;
#290 = AXIS2_PLACEMENT_3D ( 'NONE', #1939, #1531, #2179 ) ;
#291 = AXIS2_PLACEMENT_3D ( 'NONE', #2564, #670, #237 ) ;
#292 = LINE ( 'NONE', #1514, #515 ) ;
#293 = CARTESIAN_POINT ( 'NONE',  ( 186.2730700450505310, 6.678388048953276979, -14.70974844862640829 ) ) ;
#294 = ORIENTED_EDGE ( 'NONE', *, *, #82, .F. ) ;
#295 = DIRECTION ( 'NONE',  ( 0.000000000000000000, 0.000000000000000000, 1.000000000000000000 ) ) ;
#296 = CARTESIAN_POINT ( 'NONE',  ( 185.7214577321188358, 27.87649139988903713, -116.2299460295992759 ) ) ;
#297 = AXIS2_PLACEMENT_3D ( 'NONE', #330, #1620, #779 ) ;
#298 = CARTESIAN_POINT ( 'NONE',  ( -1.784684055679689708E-13, 4.000000000000000000, -51.44001566805270897 ) ) ;
#299 = DIRECTION ( 'NONE',  ( -0.000000000000000000, 1.000000000000000000, -0.000000000000000000 ) ) ;
#300 = VECTOR ( 'NONE', #898, 1000.000000000000227 ) ;
#301 = ORIENTED_EDGE ( 'NONE', *, *, #1193, .T. ) ;
#302 = CARTESIAN_POINT ( 'NONE',  ( 90.21669601649857384, 8.000000000000000000, -129.1453235908871591 ) ) ;
#303 = EDGE_CURVE ( 'NONE', #2279, #2680, #393, .T. ) ;
#304 = ORIENTED_EDGE ( 'NONE', *, *, #618, .T. ) ;
#305 = CARTESIAN_POINT ( 'NONE',  ( 186.2807973894841496, 0.000000000000000000, 0.000000000000000000 ) ) ;
#306 = CARTESIAN_POINT ( 'NONE',  ( 59.30397359864323903, 10.28572139994362189, -190.0000000000000000 ) ) ;
#307 = EDGE_LOOP ( 'NONE', ( #1730, #1715, #1906, #643 ) ) ;
#308 = VECTOR ( 'NONE', #207, 1000.000000000000000 ) ;
#309 = CIRCLE ( 'NONE', #258, 5.000000000000004441 ) ;
#310 = CYLINDRICAL_SURFACE ( 'NONE', #878, 1.500000000000001332 ) ;
#311 = DIRECTION ( 'NONE',  ( 0.000000000000000000, 0.000000000000000000, 1.000000000000000000 ) ) ;
#312 = CIRCLE ( 'NONE', #1320, 2.750000000000009326 ) ;
#313 = DIRECTION ( 'NONE',  ( 0.000000000000000000, 0.000000000000000000, 1.000000000000000000 ) ) ;
#314 = MANIFOLD_SOLID_BREP ( 'Raccordo12', #1220 ) ;
#315 = CARTESIAN_POINT ( 'NONE',  ( 10.00000000000000000, 23.00000000000000000, -180.0000000000000000 ) ) ;
#316 = MECHANICAL_DESIGN_GEOMETRIC_PRESENTATION_REPRESENTATION (  '', ( #2562 ), #401 ) ;
#317 = ORIENTED_EDGE ( 'NONE', *, *, #2416, .F. ) ;
#318 = DIRECTION ( 'NONE',  ( -0.1710878697460344877, -0.9702875252478141421, 0.1710878697460349041 ) ) ;
#319 = ORIENTED_EDGE ( 'NONE', *, *, #773, .F. ) ;
#320 = ADVANCED_FACE ( 'NONE', ( #2632 ), #1913, .F. ) ;
#321 = CIRCLE ( 'NONE', #1635, 4.150000000000001243 ) ;
#322 = CARTESIAN_POINT ( 'NONE',  ( 186.2557345750172715, 7.660619879391615150, -14.50000000000001421 ) ) ;
#323 = AXIS2_PLACEMENT_3D ( 'NONE', #918, #700, #1539 ) ;
#324 = ORIENTED_EDGE ( 'NONE', *, *, #303, .T. ) ;
#325 = DIRECTION ( 'NONE',  ( 1.000000000000000000, 0.000000000000000000, 0.000000000000000000 ) ) ;
#326 = EDGE_CURVE ( 'NONE', #1533, #2680, #1150, .T. ) ;
#327 = DIRECTION ( 'NONE',  ( 0.1710878697460380959, 0.9702875252478135870, 0.1710878697460346820 ) ) ;
#328 = DIRECTION ( 'NONE',  ( 0.000000000000000000, 0.000000000000000000, 1.000000000000000000 ) ) ;
#329 = ORIENTED_EDGE ( 'NONE', *, *, #591, .T. ) ;
#330 = CARTESIAN_POINT ( 'NONE',  ( 85.51138809366467797, 3.200000000000000178, -47.44001566805331294 ) ) ;
#331 = EDGE_CURVE ( 'NONE', #2336, #171, #2067, .T. ) ;
#332 = ORIENTED_EDGE ( 'NONE', *, *, #2243, .T. ) ;
#333 = ORIENTED_EDGE ( 'NONE', *, *, #1441, .F. ) ;
#334 = DIRECTION ( 'NONE',  ( 0.000000000000000000, 0.000000000000000000, 1.000000000000000000 ) ) ;
#335 = DIRECTION ( 'NONE',  ( -0.000000000000000000, 1.000000000000000000, -0.000000000000000000 ) ) ;
#336 = EDGE_CURVE ( 'NONE', #2716, #540, #1971, .T. ) ;
#337 = VECTOR ( 'NONE', #2661, 1000.000000000000000 ) ;
#338 = DIRECTION ( 'NONE',  ( 0.000000000000000000, -1.000000000000000000, 0.000000000000000000 ) ) ;
#339 = AXIS2_PLACEMENT_3D ( 'NONE', #1968, #19, #910 ) ;
#340 = LINE ( 'NONE', #994, #2194 ) ;
#341 = DIRECTION ( 'NONE',  ( 1.000000000000000000, 0.000000000000000000, 5.204170427930343975E-15 ) ) ;
#342 = EDGE_LOOP ( 'NONE', ( #94, #1238, #2002, #1196, #2612, #329, #1980, #430, #1364, #2275, #438, #1881, #2148, #1626, #2208, #317, #2021, #690, #1166 ) ) ;
#343 = AXIS2_PLACEMENT_3D ( 'NONE', #2533, #169, #2521 ) ;
#344 = LINE ( 'NONE', #1811, #2422 ) ;
#345 = VERTEX_POINT ( 'NONE', #2151 ) ;
#346 = ORIENTED_EDGE ( 'NONE', *, *, #1208, .T. ) ;
#347 = CARTESIAN_POINT ( 'NONE',  ( 2.260692449285187697E-13, 4.000000000000000000, -43.44001566805426506 ) ) ;
#348 = DIRECTION ( 'NONE',  ( 0.000000000000000000, -1.000000000000000000, 0.000000000000000000 ) ) ;
#349 = AXIS2_PLACEMENT_3D ( 'NONE', #1552, #1563, #1767 ) ;
#350 = FACE_OUTER_BOUND ( 'NONE', #609, .T. ) ;
#351 = ADVANCED_FACE ( 'NONE', ( #1549, #266 ), #1562, .T. ) ;
#352 = CARTESIAN_POINT ( 'NONE',  ( 172.8060801708307679, 8.000000000000000000, -129.1453235908871875 ) ) ;
#353 = UNCERTAINTY_MEASURE_WITH_UNIT (LENGTH_MEASURE( 1.000000000000000082E-05 ), #234, 'distance_accuracy_value', 'NONE');
#354 = DIRECTION ( 'NONE',  ( 0.000000000000000000, 0.000000000000000000, -1.000000000000000000 ) ) ;
#355 = VERTEX_POINT ( 'NONE', #885 ) ;
#356 = VECTOR ( 'NONE', #2674, 1000.000000000000000 ) ;
#357 = LINE ( 'NONE', #984, #1966 ) ;
#358 = ADVANCED_FACE ( 'NONE', ( #1108 ), #310, .F. ) ;
#359 = VERTEX_POINT ( 'NONE', #2605 ) ;
#360 = ORIENTED_EDGE ( 'NONE', *, *, #1896, .T. ) ;
#361 = AXIS2_PLACEMENT_3D ( 'NONE', #1482, #1277, #1651 ) ;
#362 = AXIS2_PLACEMENT_3D ( 'NONE', #590, #2455, #1834 ) ;
#363 = CARTESIAN_POINT ( 'NONE',  ( 177.5113880936646638, 0.000000000000000000, -121.6900156680533485 ) ) ;
#364 = CARTESIAN_POINT ( 'NONE',  ( 85.51138809366467797, 3.199999999999999734, -122.9400156680533485 ) ) ;
#365 = ORIENTED_EDGE ( 'NONE', *, *, #1670, .T. ) ;
#366 = DIRECTION ( 'NONE',  ( -1.000000000000000000, 0.000000000000000000, 0.000000000000000000 ) ) ;
#367 = CARTESIAN_POINT ( 'NONE',  ( 0.000000000000000000, 33.00000000000000000, 0.000000000000000000 ) ) ;
#368 = ADVANCED_FACE ( 'NONE', ( #1722 ), #2401, .T. ) ;
#369 = PLANE ( 'NONE',  #2398 ) ;
#370 = ORIENTED_EDGE ( 'NONE', *, *, #1981, .T. ) ;
#371 = AXIS2_PLACEMENT_3D ( 'NONE', #952, #760, #334 ) ;
#372 = CARTESIAN_POINT ( 'NONE',  ( 177.5113880936646638, 3.199999999999999734, -125.9400156680533485 ) ) ;
#373 = EDGE_CURVE ( 'NONE', #108, #2252, #2170, .T. ) ;
#374 = VERTEX_POINT ( 'NONE', #102 ) ;
#375 = ORIENTED_EDGE ( 'NONE', *, *, #2458, .F. ) ;
#376 = CARTESIAN_POINT ( 'NONE',  ( 0.000000000000000000, 0.000000000000000000, -10.00000000000000000 ) ) ;
#377 = FACE_BOUND ( 'NONE', #1419, .T. ) ;
#378 = ORIENTED_EDGE ( 'NONE', *, *, #260, .T. ) ;
#379 = LINE ( 'NONE', #2066, #2334 ) ;
#380 = FACE_OUTER_BOUND ( 'NONE', #2523, .T. ) ;
#381 = VECTOR ( 'NONE', #1934, 1000.000000000000000 ) ;
#382 = CARTESIAN_POINT ( 'NONE',  ( 5.000000000000000000, 8.000000000000000000, -15.00000000000000000 ) ) ;
#383 = CARTESIAN_POINT ( 'NONE',  ( 85.51138809366467797, -2.000000000000000000, -45.94001566805332004 ) ) ;
#384 = EDGE_LOOP ( 'NONE', ( #2584, #1728, #2332, #912 ) ) ;
#385 = EDGE_CURVE ( 'NONE', #345, #359, #966, .T. ) ;
#386 = VECTOR ( 'NONE', #2017, 1000.000000000000000 ) ;
#387 = VECTOR ( 'NONE', #1395, 1000.000000000000000 ) ;
#388 = DIRECTION ( 'NONE',  ( -2.312964634635743450E-16, 0.000000000000000000, -1.000000000000000000 ) ) ;
#389 = CARTESIAN_POINT ( 'NONE',  ( 85.51138809366467797, 0.000000000000000000, -47.44001566805331294 ) ) ;
#390 = ORIENTED_EDGE ( 'NONE', *, *, #1266, .T. ) ;
#391 = FACE_OUTER_BOUND ( 'NONE', #1057, .T. ) ;
#392 = VECTOR ( 'NONE', #1974, 1000.000000000000000 ) ;
#393 = LINE ( 'NONE', #855, #2692 ) ;
#394 = EDGE_CURVE ( 'NONE', #1533, #1573, #506, .T. ) ;
#395 = DIRECTION ( 'NONE',  ( 0.000000000000000000, 0.000000000000000000, 1.000000000000000000 ) ) ;
#396 = CARTESIAN_POINT ( 'NONE',  ( 177.5113880936646638, -2.000000000000000000, -48.94001566805331294 ) ) ;
#397 = AXIS2_PLACEMENT_3D ( 'NONE', #74, #2591, #2574 ) ;
#398 = ORIENTED_EDGE ( 'NONE', *, *, #507, .F. ) ;
#399 = CIRCLE ( 'NONE', #1229, 8.000000000000007105 ) ;
#400 = ORIENTED_EDGE ( 'NONE', *, *, #1266, .F. ) ;
#401 =( GEOMETRIC_REPRESENTATION_CONTEXT ( 3 ) GLOBAL_UNCERTAINTY_ASSIGNED_CONTEXT ( ( #353 ) ) GLOBAL_UNIT_ASSIGNED_CONTEXT ( ( #234, #59, #493 ) ) REPRESENTATION_CONTEXT ( 'NONE', 'WORKASPACE' ) );
#402 = DIRECTION ( 'NONE',  ( 1.000000000000000000, 0.000000000000000000, -8.260587980841948640E-17 ) ) ;
#403 = DIRECTION ( 'NONE',  ( 1.000000000000000000, 0.000000000000000000, 0.000000000000000000 ) ) ;
#404 = ORIENTED_EDGE ( 'NONE', *, *, #2408, .T. ) ;
#405 = LINE ( 'NONE', #40, #43 ) ;
#406 = CIRCLE ( 'NONE', #1941, 1.499999999999994449 ) ;
#407 = DIRECTION ( 'NONE',  ( -0.000000000000000000, -0.000000000000000000, 1.000000000000000000 ) ) ;
#408 = EDGE_CURVE ( 'NONE', #2703, #2552, #1339, .T. ) ;
#409 = LINE ( 'NONE', #2309, #2553 ) ;
#410 = PLANE ( 'NONE',  #1175 ) ;
#411 = ORIENTED_EDGE ( 'NONE', *, *, #942, .F. ) ;
#412 = ADVANCED_FACE ( 'NONE', ( #1518 ), #1296, .F. ) ;
#413 = ORIENTED_EDGE ( 'NONE', *, *, #2357, .F. ) ;
#414 = CARTESIAN_POINT ( 'NONE',  ( 115.0000000000000142, 4.000000000000000000, -18.50000000000001421 ) ) ;
#415 = DIRECTION ( 'NONE',  ( -0.9848077530122089085, -0.1736481776669262789, 0.000000000000000000 ) ) ;
#416 = ORIENTED_EDGE ( 'NONE', *, *, #1862, .F. ) ;
#417 = LINE ( 'NONE', #1047, #214 ) ;
#418 = DIRECTION ( 'NONE',  ( -0.000000000000000000, -1.000000000000000000, -0.000000000000000000 ) ) ;
#419 = AXIS2_PLACEMENT_3D ( 'NONE', #536, #1932, #48 ) ;
#420 = ADVANCED_FACE ( 'NONE', ( #1778 ), #736, .T. ) ;
#421 = CARTESIAN_POINT ( 'NONE',  ( 85.51138809366467797, -2.000000000000000000, -48.94001566805331294 ) ) ;
#422 = CARTESIAN_POINT ( 'NONE',  ( 85.51138809366467797, 0.000000000000000000, -44.69001566805330583 ) ) ;
#423 = DIRECTION ( 'NONE',  ( 0.000000000000000000, 0.000000000000000000, -1.000000000000000000 ) ) ;
#424 = VERTEX_POINT ( 'NONE', #122 ) ;
#425 = ORIENTED_EDGE ( 'NONE', *, *, #64, .T. ) ;
#426 = CIRCLE ( 'NONE', #644, 3.000000000000002665 ) ;
#427 = CARTESIAN_POINT ( 'NONE',  ( 177.5113880936646638, 0.000000000000000000, -44.69001566805330583 ) ) ;
#428 = CARTESIAN_POINT ( 'NONE',  ( 0.000000000000000000, 4.000000000000000000, -120.4400156680533485 ) ) ;
#429 = ORIENTED_EDGE ( 'NONE', *, *, #2375, .F. ) ;
#430 = ORIENTED_EDGE ( 'NONE', *, *, #546, .T. ) ;
#431 = CIRCLE ( 'NONE', #1838, 2.750000000000002665 ) ;
#432 = DIRECTION ( 'NONE',  ( 0.000000000000000000, -0.000000000000000000, 1.000000000000000000 ) ) ;
#433 = FACE_OUTER_BOUND ( 'NONE', #693, .T. ) ;
#434 = ADVANCED_FACE ( 'NONE', ( #2701 ), #1792, .F. ) ;
#435 = DIRECTION ( 'NONE',  ( 0.000000000000000000, 0.000000000000000000, -1.000000000000000000 ) ) ;
#436 = ORIENTED_EDGE ( 'NONE', *, *, #1058, .T. ) ;
#437 = ADVANCED_FACE ( 'NONE', ( #2427 ), #2439, .F. ) ;
#438 = ORIENTED_EDGE ( 'NONE', *, *, #2734, .F. ) ;
#439 = TOROIDAL_SURFACE ( 'NONE', #91, 13.00000000000000178, 3.000000000000000000 ) ;
#440 = EDGE_CURVE ( 'NONE', #2362, #1516, #161, .T. ) ;
#441 = CARTESIAN_POINT ( 'NONE',  ( 80.80608017083076788, 8.000000000000000000, -52.14532359088718749 ) ) ;
#442 = DIRECTION ( 'NONE',  ( 1.000000000000000000, 0.000000000000000000, -1.652117596168389482E-16 ) ) ;
#443 = ORIENTED_EDGE ( 'NONE', *, *, #1184, .F. ) ;
#444 = DIRECTION ( 'NONE',  ( -1.000000000000000000, 0.000000000000000000, 0.000000000000000000 ) ) ;
#445 = ORIENTED_EDGE ( 'NONE', *, *, #1384, .T. ) ;
#446 = CARTESIAN_POINT ( 'NONE',  ( -8.912316417367855400E-13, 3.999999999999940936, -128.4400156680520979 ) ) ;
#447 = DIRECTION ( 'NONE',  ( 0.000000000000000000, -1.000000000000000000, 0.000000000000000000 ) ) ;
#448 = CIRCLE ( 'NONE', #361, 2.750000000000002665 ) ;
#449 = CIRCLE ( 'NONE', #1415, 10.00000000000000888 ) ;
#450 = ORIENTED_EDGE ( 'NONE', *, *, #1689, .F. ) ;
#451 = CARTESIAN_POINT ( 'NONE',  ( 0.000000000000000000, 8.000000000000000000, -128.7550020016016106 ) ) ;
#452 = ADVANCED_FACE ( 'NONE', ( #2450 ), #771, .T. ) ;
#453 = CARTESIAN_POINT ( 'NONE',  ( 85.51138809366467797, 0.000000000000000000, -50.19001566805332715 ) ) ;
#454 = ORIENTED_EDGE ( 'NONE', *, *, #1564, .T. ) ;
#455 = CARTESIAN_POINT ( 'NONE',  ( 181.5113880936647490, 3.999999999999940936, 0.000000000000000000 ) ) ;
#456 = ADVANCED_FACE ( 'NONE', ( #2684 ), #2508, .F. ) ;
#457 = EDGE_LOOP ( 'NONE', ( #144, #140, #1097, #999 ) ) ;
#458 = CARTESIAN_POINT ( 'NONE',  ( 10.00000000000000000, 23.00000000000000000, -135.0000000000000000 ) ) ;
#459 = CARTESIAN_POINT ( 'NONE',  ( 10.00000000000000000, 33.00000000000000000, -180.0000000000000000 ) ) ;
#460 = ORIENTED_EDGE ( 'NONE', *, *, #2419, .T. ) ;
#461 = CARTESIAN_POINT ( 'NONE',  ( 89.51138809366472060, 4.000000000000000000, -46.44001566805335557 ) ) ;
#462 = ORIENTED_EDGE ( 'NONE', *, *, #631, .F. ) ;
#463 = CARTESIAN_POINT ( 'NONE',  ( 0.000000000000000000, 8.000000000000000000, -126.1453235908871449 ) ) ;
#464 = CARTESIAN_POINT ( 'NONE',  ( 186.2807973894841496, -2.000000000000000000, -185.0000000000000000 ) ) ;
#465 = VERTEX_POINT ( 'NONE', #1365 ) ;
#466 = CARTESIAN_POINT ( 'NONE',  ( 90.21669601649867332, 8.000000000000000000, -1.565010205048844924E-13 ) ) ;
#467 = VERTEX_POINT ( 'NONE', #363 ) ;
#468 = PLANE ( 'NONE',  #2545 ) ;
#469 = ORIENTED_EDGE ( 'NONE', *, *, #373, .T. ) ;
#470 = ADVANCED_FACE ( 'NONE', ( #1199 ), #1375, .F. ) ;
#471 = CYLINDRICAL_SURFACE ( 'NONE', #339, 2.750000000000009326 ) ;
#472 = DIRECTION ( 'NONE',  ( 0.000000000000000000, -0.000000000000000000, -1.000000000000000000 ) ) ;
#473 = ORIENTED_EDGE ( 'NONE', *, *, #1727, .T. ) ;
#474 = ADVANCED_FACE ( 'NONE', ( #559 ), #585, .F. ) ;
#475 = FACE_BOUND ( 'NONE', #2476, .T. ) ;
#476 = CARTESIAN_POINT ( 'NONE',  ( 115.0000000000000142, 4.000000000000000000, -14.50000000000001243 ) ) ;
#477 = DIRECTION ( 'NONE',  ( 0.000000000000000000, 0.000000000000000000, -1.000000000000000000 ) ) ;
#478 = DIRECTION ( 'NONE',  ( -0.000000000000000000, -0.000000000000000000, 1.000000000000000000 ) ) ;
#479 = ORIENTED_EDGE ( 'NONE', *, *, #1193, .F. ) ;
#480 = CARTESIAN_POINT ( 'NONE',  ( 10.00000000000000000, 23.00000000000000000, -130.0000000000000000 ) ) ;
#481 = DIRECTION ( 'NONE',  ( -0.000000000000000000, -1.000000000000000000, -0.000000000000000000 ) ) ;
#482 = ORIENTED_EDGE ( 'NONE', *, *, #1643, .T. ) ;
#483 = CARTESIAN_POINT ( 'NONE',  ( 177.5113880936646638, 3.200000000000000178, -124.4400156680533485 ) ) ;
#484 = VECTOR ( 'NONE', #977, 1000.000000000000114 ) ;
#485 = VECTOR ( 'NONE', #1488, 1000.000000000000000 ) ;
#486 = ORIENTED_EDGE ( 'NONE', *, *, #1407, .F. ) ;
#487 = CARTESIAN_POINT ( 'NONE',  ( 90.21669601649857384, 8.000000000000000000, -126.1453235908871449 ) ) ;
#488 = CARTESIAN_POINT ( 'NONE',  ( 173.5113880936646069, 4.000000000000000000, -123.4400156680533343 ) ) ;
#489 = EDGE_CURVE ( 'NONE', #1516, #983, #2474, .T. ) ;
#490 = ORIENTED_EDGE ( 'NONE', *, *, #1929, .T. ) ;
#491 = AXIS2_PLACEMENT_3D ( 'NONE', #463, #2137, #1093 ) ;
#492 = VECTOR ( 'NONE', #2078, 1000.000000000000227 ) ;
#493 =( NAMED_UNIT ( * ) SI_UNIT ( $, .STERADIAN. ) SOLID_ANGLE_UNIT ( ) );
#494 = DIRECTION ( 'NONE',  ( 0.000000000000000000, 0.000000000000000000, 1.000000000000000000 ) ) ;
#495 = EDGE_CURVE ( 'NONE', #374, #359, #1611, .T. ) ;
#496 = FACE_BOUND ( 'NONE', #84, .T. ) ;
#497 = CARTESIAN_POINT ( 'NONE',  ( 0.000000000000000000, 9.592435802786756227, -133.1097543286405198 ) ) ;
#498 = LINE ( 'NONE', #1355, #2026 ) ;
#499 = ORIENTED_EDGE ( 'NONE', *, *, #1530, .F. ) ;
#500 = AXIS2_PLACEMENT_3D ( 'NONE', #315, #1796, #727 ) ;
#501 = CARTESIAN_POINT ( 'NONE',  ( -2.637474524165965013E-13, 3.999999999999940936, -43.44001566805281556 ) ) ;
#502 = ORIENTED_EDGE ( 'NONE', *, *, #2635, .T. ) ;
#503 = CARTESIAN_POINT ( 'NONE',  ( 200.0000000000000000, 8.000000000000000000, -151.5000000000000000 ) ) ;
#504 = CARTESIAN_POINT ( 'NONE',  ( 177.5113880936646638, 0.000000000000000000, -47.44001566805331294 ) ) ;
#505 = VERTEX_POINT ( 'NONE', #2237 ) ;
#506 = LINE ( 'NONE', #1750, #130 ) ;
#507 = EDGE_CURVE ( 'NONE', #1712, #1567, #1203, .T. ) ;
#508 = DIRECTION ( 'NONE',  ( 0.000000000000000000, 0.000000000000000000, -1.000000000000000000 ) ) ;
#509 = EDGE_CURVE ( 'NONE', #100, #345, #1600, .T. ) ;
#510 = CARTESIAN_POINT ( 'NONE',  ( 177.5113880936646638, 3.199999999999999734, -47.44001566805331294 ) ) ;
#511 = DIRECTION ( 'NONE',  ( 0.000000000000000000, 0.000000000000000000, -1.000000000000000000 ) ) ;
#512 = ORIENTED_EDGE ( 'NONE', *, *, #385, .T. ) ;
#513 = DIRECTION ( 'NONE',  ( 0.9848077530122089085, -0.1736481776669262789, 0.000000000000000000 ) ) ;
#514 = VERTEX_POINT ( 'NONE', #1390 ) ;
#515 = VECTOR ( 'NONE', #1120, 1000.000000000000000 ) ;
#516 = VECTOR ( 'NONE', #772, 1000.000000000000000 ) ;
#517 = CARTESIAN_POINT ( 'NONE',  ( 0.000000000000000000, 8.000000000000000000, -180.0000000000000000 ) ) ;
#518 = CARTESIAN_POINT ( 'NONE',  ( 115.0000000000000142, 8.000000000000000000, 0.000000000000000000 ) ) ;
#519 = ORIENTED_EDGE ( 'NONE', *, *, #680, .T. ) ;
#520 = LINE ( 'NONE', #281, #2150 ) ;
#521 = VECTOR ( 'NONE', #1358, 1000.000000000000000 ) ;
#522 = CARTESIAN_POINT ( 'NONE',  ( 0.000000000000000000, 23.00000000000000000, -180.0000000000000000 ) ) ;
#523 = EDGE_CURVE ( 'NONE', #1074, #1909, #2213, .T. ) ;
#524 = CARTESIAN_POINT ( 'NONE',  ( 181.2807973894841211, 8.000000000000000000, -190.0000000000000000 ) ) ;
#525 = AXIS2_PLACEMENT_3D ( 'NONE', #1912, #418, #2691 ) ;
#526 = ORIENTED_EDGE ( 'NONE', *, *, #189, .F. ) ;
#527 = DIRECTION ( 'NONE',  ( 0.000000000000000000, 0.000000000000000000, -1.000000000000000000 ) ) ;
#528 = VERTEX_POINT ( 'NONE', #1815 ) ;
#529 = EDGE_CURVE ( 'NONE', #1510, #2279, #1997, .T. ) ;
#530 = CARTESIAN_POINT ( 'NONE',  ( 64.82018088585950011, 8.111571595665127532, -190.0000000000000284 ) ) ;
#531 = VERTEX_POINT ( 'NONE', #1402 ) ;
#532 = CIRCLE ( 'NONE', #2462, 1.500000000000001332 ) ;
#533 = DIRECTION ( 'NONE',  ( -1.000000000000000000, 0.000000000000000000, 8.260587980841947408E-17 ) ) ;
#534 = CARTESIAN_POINT ( 'NONE',  ( 177.5113880936646638, 4.000000000000000000, -45.94001566805332004 ) ) ;
#535 = ADVANCED_FACE ( 'NONE', ( #111 ), #1173, .T. ) ;
#536 = CARTESIAN_POINT ( 'NONE',  ( 57.00000000000002132, 21.00000000000001066, -130.0000000000000000 ) ) ;
#537 = EDGE_CURVE ( 'NONE', #108, #2588, #1378, .T. ) ;
#538 = EDGE_CURVE ( 'NONE', #1824, #1647, #2221, .T. ) ;
#539 = FACE_OUTER_BOUND ( 'NONE', #219, .T. ) ;
#540 = VERTEX_POINT ( 'NONE', #414 ) ;
#541 = CARTESIAN_POINT ( 'NONE',  ( 11.00000000000000711, 21.00000000000000355, -170.0000000000000000 ) ) ;
#542 = VERTEX_POINT ( 'NONE', #2089 ) ;
#543 = EDGE_CURVE ( 'NONE', #355, #796, #2063, .T. ) ;
#544 = ORIENTED_EDGE ( 'NONE', *, *, #680, .F. ) ;
#545 = EDGE_CURVE ( 'NONE', #921, #1495, #849, .T. ) ;
#546 = EDGE_CURVE ( 'NONE', #2262, #2500, #399, .T. ) ;
#547 = DIRECTION ( 'NONE',  ( 0.000000000000000000, -1.000000000000000000, 0.000000000000000000 ) ) ;
#548 = CARTESIAN_POINT ( 'NONE',  ( 68.00000000000001421, 23.00000000000000000, -135.0000000000000000 ) ) ;
#549 = CARTESIAN_POINT ( 'NONE',  ( 0.000000000000000000, 4.000000000000000000, -120.4400156680533343 ) ) ;
#550 = CARTESIAN_POINT ( 'NONE',  ( 1.356865754932775941E-13, 8.000000000000000000, -52.14532359088740066 ) ) ;
#551 = CARTESIAN_POINT ( 'NONE',  ( 181.2807973894841211, 8.000000000000000000, -10.00000000000000000 ) ) ;
#552 = ORIENTED_EDGE ( 'NONE', *, *, #1058, .F. ) ;
#553 = AXIS2_PLACEMENT_3D ( 'NONE', #963, #1650, #1017 ) ;
#554 = CYLINDRICAL_SURFACE ( 'NONE', #297, 2.750000000000009326 ) ;
#555 = EDGE_CURVE ( 'NONE', #2651, #2558, #1854, .T. ) ;
#556 = ORIENTED_EDGE ( 'NONE', *, *, #2669, .F. ) ;
#557 = ORIENTED_EDGE ( 'NONE', *, *, #128, .F. ) ;
#558 = ADVANCED_FACE ( 'NONE', ( #2714 ), #2526, .T. ) ;
#559 = FACE_OUTER_BOUND ( 'NONE', #2117, .T. ) ;
#560 = DIRECTION ( 'NONE',  ( -1.000000000000000000, 0.000000000000000000, 0.000000000000000000 ) ) ;
#561 = AXIS2_PLACEMENT_3D ( 'NONE', #136, #811, #2404 ) ;
#562 = CYLINDRICAL_SURFACE ( 'NONE', #2697, 10.00000000000000888 ) ;
#563 = PLANE ( 'NONE',  #1921 ) ;
#564 = ADVANCED_FACE ( 'NONE', ( #810, #2740, #1676 ), #1481, .T. ) ;
#565 = FACE_OUTER_BOUND ( 'NONE', #1147, .T. ) ;
#566 = EDGE_LOOP ( 'NONE', ( #1168, #2359, #842, #2569 ) ) ;
#567 = VECTOR ( 'NONE', #141, 1000.000000000000000 ) ;
#568 = LINE ( 'NONE', #1583, #386 ) ;
#569 = ORIENTED_EDGE ( 'NONE', *, *, #2310, .F. ) ;
#570 = ORIENTED_EDGE ( 'NONE', *, *, #1645, .F. ) ;
#571 = DIRECTION ( 'NONE',  ( 1.000000000000000000, -0.000000000000000000, 0.000000000000000000 ) ) ;
#572 = LINE ( 'NONE', #1200, #1520 ) ;
#573 = ORIENTED_EDGE ( 'NONE', *, *, #288, .F. ) ;
#574 = AXIS2_PLACEMENT_3D ( 'NONE', #1578, #2152, #1989 ) ;
#575 = PLANE ( 'NONE',  #1148 ) ;
#576 = PLANE ( 'NONE',  #1973 ) ;
#577 = CARTESIAN_POINT ( 'NONE',  ( 173.5113880936646069, 4.000000000000000000, 0.000000000000000000 ) ) ;
#578 = ORIENTED_EDGE ( 'NONE', *, *, #820, .T. ) ;
#579 = CIRCLE ( 'NONE', #967, 2.750000000000002665 ) ;
#580 = FACE_OUTER_BOUND ( 'NONE', #2263, .T. ) ;
#581 = ORIENTED_EDGE ( 'NONE', *, *, #813, .T. ) ;
#582 = VERTEX_POINT ( 'NONE', #607 ) ;
#583 = AXIS2_PLACEMENT_3D ( 'NONE', #663, #2347, #1088 ) ;
#584 = AXIS2_PLACEMENT_3D ( 'NONE', #1105, #1515, #2425 ) ;
#585 = CYLINDRICAL_SURFACE ( 'NONE', #2015, 3.000000000000002665 ) ;
#586 = CARTESIAN_POINT ( 'NONE',  ( 68.00000000000000000, 23.00000000000000000, -180.0000000000000000 ) ) ;
#587 = VERTEX_POINT ( 'NONE', #2304 ) ;
#588 = DIRECTION ( 'NONE',  ( 0.9848077530122082424, -0.1736481776669295818, -1.708369128474257170E-15 ) ) ;
#589 = CARTESIAN_POINT ( 'NONE',  ( 182.2166960164985881, 8.000000000000000000, 0.000000000000000000 ) ) ;
#590 = CARTESIAN_POINT ( 'NONE',  ( 0.000000000000000000, 4.000000000000000000, 0.000000000000000000 ) ) ;
#591 = EDGE_CURVE ( 'NONE', #1762, #2044, #1588, .T. ) ;
#592 = VERTEX_POINT ( 'NONE', #441 ) ;
#593 = DIRECTION ( 'NONE',  ( -0.000000000000000000, -0.000000000000000000, 1.000000000000000000 ) ) ;
#594 = ORIENTED_EDGE ( 'NONE', *, *, #1112, .T. ) ;
#595 = ORIENTED_EDGE ( 'NONE', *, *, #1001, .F. ) ;
#596 = LINE ( 'NONE', #1445, #1682 ) ;
#597 = PLANE ( 'NONE',  #2414 ) ;
#598 = ORIENTED_EDGE ( 'NONE', *, *, #373, .F. ) ;
#599 = CYLINDRICAL_SURFACE ( 'NONE', #2608, 4.000000000000003553 ) ;
#600 = LINE ( 'NONE', #1204, #868 ) ;
#601 = CIRCLE ( 'NONE', #2136, 5.000000000000000000 ) ;
#602 = PLANE ( 'NONE',  #2747 ) ;
#603 = LINE ( 'NONE', #2084, #2006 ) ;
#604 = ORIENTED_EDGE ( 'NONE', *, *, #1812, .F. ) ;
#605 = ORIENTED_EDGE ( 'NONE', *, *, #671, .F. ) ;
#606 = EDGE_CURVE ( 'NONE', #2703, #1555, #596, .T. ) ;
#607 = CARTESIAN_POINT ( 'NONE',  ( 90.21669601649858805, 8.000000000000000000, -52.14532359088716618 ) ) ;
#608 = CARTESIAN_POINT ( 'NONE',  ( 81.51138809366462112, 3.999999999999940936, 0.000000000000000000 ) ) ;
#609 = EDGE_LOOP ( 'NONE', ( #251, #1967, #569, #413 ) ) ;
#610 = CARTESIAN_POINT ( 'NONE',  ( 115.0000000000000142, 4.000000000000000000, -34.50000000000000000 ) ) ;
#611 = AXIS2_PLACEMENT_3D ( 'NONE', #2417, #313, #1152 ) ;
#612 = LINE ( 'NONE', #1282, #1617 ) ;
#613 = AXIS2_PLACEMENT_3D ( 'NONE', #1269, #2112, #191 ) ;
#614 = LINE ( 'NONE', #1464, #1878 ) ;
#615 = CARTESIAN_POINT ( 'NONE',  ( 66.30662386291805888, 8.000000000000000000, -190.0000000000000000 ) ) ;
#616 = ORIENTED_EDGE ( 'NONE', *, *, #1592, .F. ) ;
#617 = VERTEX_POINT ( 'NONE', #4 ) ;
#618 = EDGE_CURVE ( 'NONE', #1942, #1179, #52, .T. ) ;
#619 = LINE ( 'NONE', #1458, #2659 ) ;
#620 = DIRECTION ( 'NONE',  ( -1.000000000000000000, 0.000000000000000000, 0.000000000000000000 ) ) ;
#621 = ORIENTED_EDGE ( 'NONE', *, *, #2337, .F. ) ;
#622 = DIRECTION ( 'NONE',  ( 0.000000000000000000, -1.000000000000000000, 0.000000000000000000 ) ) ;
#623 = VECTOR ( 'NONE', #481, 1000.000000000000000 ) ;
#624 = DIRECTION ( 'NONE',  ( 1.000000000000000000, 0.000000000000000000, 0.000000000000000000 ) ) ;
#625 = DIRECTION ( 'NONE',  ( -0.000000000000000000, 1.000000000000000000, -0.000000000000000000 ) ) ;
#626 = DIRECTION ( 'NONE',  ( -1.000000000000000000, 0.000000000000000000, 2.312964634635743450E-16 ) ) ;
#627 = ORIENTED_EDGE ( 'NONE', *, *, #2243, .F. ) ;
#628 = VERTEX_POINT ( 'NONE', #1247 ) ;
#629 = DIRECTION ( 'NONE',  ( 0.000000000000000000, 0.000000000000000000, 1.000000000000000000 ) ) ;
#630 = DIRECTION ( 'NONE',  ( 0.000000000000000000, 0.000000000000000000, 1.000000000000000000 ) ) ;
#631 = EDGE_CURVE ( 'NONE', #1225, #2445, #406, .T. ) ;
#632 = VERTEX_POINT ( 'NONE', #1907 ) ;
#633 = CARTESIAN_POINT ( 'NONE',  ( 181.2807973894841211, 8.000000000000000000, -185.0000000000000000 ) ) ;
#634 = ORIENTED_EDGE ( 'NONE', *, *, #2363, .T. ) ;
#635 = DIRECTION ( 'NONE',  ( 0.000000000000000000, 1.000000000000000000, 0.000000000000000000 ) ) ;
#636 = DIRECTION ( 'NONE',  ( 0.000000000000000000, 0.000000000000000000, -1.000000000000000000 ) ) ;
#637 = VECTOR ( 'NONE', #880, 1000.000000000000000 ) ;
#638 = ADVANCED_FACE ( 'NONE', ( #200 ), #758, .T. ) ;
#639 = VECTOR ( 'NONE', #646, 1000.000000000000000 ) ;
#640 = CARTESIAN_POINT ( 'NONE',  ( 186.2807973894841496, 8.000000000000000000, -155.5000000000000000 ) ) ;
#641 = EDGE_LOOP ( 'NONE', ( #1851, #996, #96, #33, #196, #425, #177, #833, #7, #848, #777, #2490 ) ) ;
#642 = EDGE_CURVE ( 'NONE', #1904, #1280, #2301, .T. ) ;
#643 = ORIENTED_EDGE ( 'NONE', *, *, #231, .T. ) ;
#644 = AXIS2_PLACEMENT_3D ( 'NONE', #2551, #1758, #275 ) ;
#645 = CARTESIAN_POINT ( 'NONE',  ( 5.000000000000000000, 23.00000000000000000, -135.0000000000000000 ) ) ;
#646 = DIRECTION ( 'NONE',  ( -1.000000000000000000, 0.000000000000000000, 0.000000000000000000 ) ) ;
#647 = EDGE_LOOP ( 'NONE', ( #674, #1128 ) ) ;
#648 = AXIS2_PLACEMENT_3D ( 'NONE', #367, #775, #790 ) ;
#649 = LINE ( 'NONE', #1484, #2109 ) ;
#650 = VERTEX_POINT ( 'NONE', #427 ) ;
#651 = SURFACE_SIDE_STYLE ('',( #1077 ) ) ;
#652 = LINE ( 'NONE', #2096, #2693 ) ;
#653 = EDGE_CURVE ( 'NONE', #1063, #1171, #799, .T. ) ;
#654 = CARTESIAN_POINT ( 'NONE',  ( 0.000000000000000000, 10.28278635868700519, -134.0649748074567356 ) ) ;
#655 = CARTESIAN_POINT ( 'NONE',  ( 10.00000000000000000, 33.00000000000000000, -130.0000000000000000 ) ) ;
#656 = ORIENTED_EDGE ( 'NONE', *, *, #1172, .T. ) ;
#657 = VECTOR ( 'NONE', #2544, 1000.000000000000114 ) ;
#658 = AXIS2_PLACEMENT_3D ( 'NONE', #1914, #1901, #636 ) ;
#659 = DIRECTION ( 'NONE',  ( 0.000000000000000000, 0.000000000000000000, 1.000000000000000000 ) ) ;
#660 = AXIS2_PLACEMENT_3D ( 'NONE', #1653, #2557, #2504 ) ;
#661 = ORIENTED_EDGE ( 'NONE', *, *, #394, .T. ) ;
#662 = CARTESIAN_POINT ( 'NONE',  ( 68.00000000000001421, 33.00000000000000000, -135.0000000000000000 ) ) ;
#663 = CARTESIAN_POINT ( 'NONE',  ( 0.000000000000000000, 3.999999999999940936, -120.4400156680533343 ) ) ;
#664 = ORIENTED_EDGE ( 'NONE', *, *, #1014, .F. ) ;
#665 = CARTESIAN_POINT ( 'NONE',  ( 177.5113880936646638, 4.000000000000000000, -47.44001566805331294 ) ) ;
#666 = ORIENTED_EDGE ( 'NONE', *, *, #1001, .T. ) ;
#667 = LINE ( 'NONE', #421, #2058 ) ;
#668 = CYLINDRICAL_SURFACE ( 'NONE', #2327, 4.150000000000001243 ) ;
#669 = ORIENTED_EDGE ( 'NONE', *, *, #591, .F. ) ;
#670 = DIRECTION ( 'NONE',  ( 0.000000000000000000, 0.000000000000000000, -1.000000000000000000 ) ) ;
#671 = EDGE_CURVE ( 'NONE', #1918, #355, #619, .T. ) ;
#672 = EDGE_LOOP ( 'NONE', ( #2698, #704, #1957, #827 ) ) ;
#673 = CYLINDRICAL_SURFACE ( 'NONE', #778, 2.750000000000002665 ) ;
#674 = ORIENTED_EDGE ( 'NONE', *, *, #2683, .T. ) ;
#675 = LINE ( 'NONE', #277, #2184 ) ;
#676 = ORIENTED_EDGE ( 'NONE', *, *, #2306, .T. ) ;
#677 = VERTEX_POINT ( 'NONE', #2130 ) ;
#678 = CARTESIAN_POINT ( 'NONE',  ( 77.98598126809910980, 23.99357563658594827, -116.9146088424878229 ) ) ;
#679 = LINE ( 'NONE', #2171, #2510 ) ;
#680 = EDGE_CURVE ( 'NONE', #2163, #677, #2346, .T. ) ;
#681 = DIRECTION ( 'NONE',  ( 0.000000000000000000, -0.000000000000000000, 1.000000000000000000 ) ) ;
#682 = ORIENTED_EDGE ( 'NONE', *, *, #814, .T. ) ;
#683 = CARTESIAN_POINT ( 'NONE',  ( 0.000000000000000000, 11.00000000000000000, -135.0000000000000000 ) ) ;
#684 = APPLICATION_PROTOCOL_DEFINITION ( 'draft international standard', 'automotive_design', 1998, #2623 ) ;
#685 = EDGE_LOOP ( 'NONE', ( #1725, #1221, #1055, #1706 ) ) ;
#686 = PRODUCT_RELATED_PRODUCT_CATEGORY ( 'part', '', ( #89 ) ) ;
#687 = DIRECTION ( 'NONE',  ( 1.000000000000000000, 0.000000000000000000, -8.260587980841947408E-17 ) ) ;
#688 = AXIS2_PLACEMENT_3D ( 'NONE', #1068, #435, #1523 ) ;
#689 = VECTOR ( 'NONE', #98, 1000.000000000000000 ) ;
#690 = ORIENTED_EDGE ( 'NONE', *, *, #1701, .F. ) ;
#691 = DIRECTION ( 'NONE',  ( -1.000000000000000000, 0.000000000000000000, 0.000000000000000000 ) ) ;
#692 = CARTESIAN_POINT ( 'NONE',  ( 81.51138809366462112, 4.000000000000000000, -43.44001566805330583 ) ) ;
#693 = EDGE_LOOP ( 'NONE', ( #2266, #2509, #1117, #1869 ) ) ;
#694 = EDGE_CURVE ( 'NONE', #2362, #946, #1746, .T. ) ;
#695 = AXIS2_PLACEMENT_3D ( 'NONE', #1025, #1836, #1053 ) ;
#696 = DIRECTION ( 'NONE',  ( 0.000000000000000000, 0.000000000000000000, 1.000000000000000000 ) ) ;
#697 = LINE ( 'NONE', #1959, #1753 ) ;
#698 = DIRECTION ( 'NONE',  ( 0.000000000000000000, 0.000000000000000000, 1.000000000000000000 ) ) ;
#699 = CARTESIAN_POINT ( 'NONE',  ( 181.2807973894841211, -2.000000000000000000, -15.00000000000000000 ) ) ;
#700 = DIRECTION ( 'NONE',  ( -0.000000000000000000, -0.000000000000000000, 1.000000000000000000 ) ) ;
#701 = VERTEX_POINT ( 'NONE', #487 ) ;
#702 = FACE_OUTER_BOUND ( 'NONE', #959, .T. ) ;
#703 = CIRCLE ( 'NONE', #2202, 5.000000000000004441 ) ;
#704 = ORIENTED_EDGE ( 'NONE', *, *, #807, .T. ) ;
#705 = STYLED_ITEM ( 'NONE', ( #32 ), #1434 ) ;
#706 = CARTESIAN_POINT ( 'NONE',  ( 182.7829233628140457, 11.21123485492928396, -42.16848039890399491 ) ) ;
#707 = CARTESIAN_POINT ( 'NONE',  ( 186.2807973894841496, -2.000000000000000000, -10.00000000000000000 ) ) ;
#708 = EDGE_LOOP ( 'NONE', ( #2190, #2087, #1674, #443 ) ) ;
#709 = EDGE_CURVE ( 'NONE', #66, #2122, #1923, .T. ) ;
#710 = VECTOR ( 'NONE', #1032, 1000.000000000000114 ) ;
#711 = DIRECTION ( 'NONE',  ( 2.312964634635743450E-16, -0.000000000000000000, 1.000000000000000000 ) ) ;
#712 = DIRECTION ( 'NONE',  ( 1.000000000000000000, -0.000000000000000000, 0.000000000000000000 ) ) ;
#713 = DIRECTION ( 'NONE',  ( -0.000000000000000000, 1.000000000000000000, -0.000000000000000000 ) ) ;
#714 = LINE ( 'NONE', #466, #2003 ) ;
#715 = DIRECTION ( 'NONE',  ( 0.000000000000000000, 0.000000000000000000, 1.000000000000000000 ) ) ;
#716 = ORIENTED_EDGE ( 'NONE', *, *, #840, .F. ) ;
#717 = AXIS2_PLACEMENT_3D ( 'NONE', #608, #2105, #630 ) ;
#718 = CIRCLE ( 'NONE', #1673, 1.500000000000001332 ) ;
#719 = CARTESIAN_POINT ( 'NONE',  ( 10.00000000000000000, 28.00000000000000000, -130.0000000000000000 ) ) ;
#720 = ORIENTED_EDGE ( 'NONE', *, *, #2027, .T. ) ;
#721 = CARTESIAN_POINT ( 'NONE',  ( 172.8060801708307679, 8.000000000000000000, -52.14532359088717328 ) ) ;
#722 = DIRECTION ( 'NONE',  ( 0.000000000000000000, 0.000000000000000000, -1.000000000000000000 ) ) ;
#723 = ORIENTED_EDGE ( 'NONE', *, *, #495, .F. ) ;
#724 = ADVANCED_FACE ( 'NONE', ( #2144 ), #2601, .F. ) ;
#725 = CARTESIAN_POINT ( 'NONE',  ( 89.51138809366472060, 4.000000000000000000, -51.44001566805330583 ) ) ;
#726 = DIRECTION ( 'NONE',  ( 0.000000000000000000, 0.000000000000000000, 1.000000000000000000 ) ) ;
#727 = DIRECTION ( 'NONE',  ( 0.000000000000000000, 0.000000000000000000, -1.000000000000000000 ) ) ;
#728 = ORIENTED_EDGE ( 'NONE', *, *, #2717, .F. ) ;
#729 = ADVANCED_FACE ( 'NONE', ( #2360 ), #2396, .F. ) ;
#730 = DIRECTION ( 'NONE',  ( -0.1710878697460348485, -0.9702875252478148083, 0.1710878697460314901 ) ) ;
#731 = ORIENTED_EDGE ( 'NONE', *, *, #1886, .T. ) ;
#732 = AXIS2_PLACEMENT_3D ( 'NONE', #1656, #2311, #1255 ) ;
#733 = LINE ( 'NONE', #1982, #689 ) ;
#734 = LINE ( 'NONE', #2361, #1502 ) ;
#735 = VERTEX_POINT ( 'NONE', #2411 ) ;
#736 = PLANE ( 'NONE',  #491 ) ;
#737 = CARTESIAN_POINT ( 'NONE',  ( 85.51138809366467797, 3.199999999999999734, -45.94001566805332004 ) ) ;
#738 = VECTOR ( 'NONE', #832, 1000.000000000000000 ) ;
#739 = DIRECTION ( 'NONE',  ( -0.000000000000000000, -1.000000000000000000, -0.000000000000000000 ) ) ;
#740 = DIRECTION ( 'NONE',  ( 0.000000000000000000, 0.000000000000000000, 1.000000000000000000 ) ) ;
#741 = EDGE_CURVE ( 'NONE', #632, #735, #292, .T. ) ;
#742 = CIRCLE ( 'NONE', #1699, 5.000000000000000888 ) ;
#743 = ORIENTED_EDGE ( 'NONE', *, *, #653, .T. ) ;
#744 = DIRECTION ( 'NONE',  ( -1.000000000000000000, 0.000000000000000000, 0.000000000000000000 ) ) ;
#745 = ORIENTED_EDGE ( 'NONE', *, *, #2511, .F. ) ;
#746 = CARTESIAN_POINT ( 'NONE',  ( 186.2557345750172431, 8.000000000000000000, -14.50000000000001243 ) ) ;
#747 = VERTEX_POINT ( 'NONE', #1731 ) ;
#748 = CARTESIAN_POINT ( 'NONE',  ( 6.850000000000004974, 21.00000000000000355, -170.0000000000000000 ) ) ;
#749 = VECTOR ( 'NONE', #1417, 1000.000000000000000 ) ;
#750 = LINE ( 'NONE', #549, #356 ) ;
#751 = EDGE_CURVE ( 'NONE', #465, #2703, #1131, .T. ) ;
#752 = DIRECTION ( 'NONE',  ( 0.000000000000000000, 0.000000000000000000, 1.000000000000000000 ) ) ;
#753 = CARTESIAN_POINT ( 'NONE',  ( 63.00000000000001421, 8.000000000000000000, -127.0000000000000000 ) ) ;
#754 = ORIENTED_EDGE ( 'NONE', *, *, #29, .F. ) ;
#755 = CARTESIAN_POINT ( 'NONE',  ( 186.2807973894841496, 8.000000000000000000, -175.4999999999999432 ) ) ;
#756 = EDGE_CURVE ( 'NONE', #1685, #154, #1472, .T. ) ;
#757 = ORIENTED_EDGE ( 'NONE', *, *, #939, .F. ) ;
#758 = TOROIDAL_SURFACE ( 'NONE', #1456, 5.000000000000000000, 5.000000000000000000 ) ;
#759 = ORIENTED_EDGE ( 'NONE', *, *, #206, .T. ) ;
#760 = DIRECTION ( 'NONE',  ( -0.000000000000000000, -1.000000000000000000, -0.000000000000000000 ) ) ;
#761 = LINE ( 'NONE', #784, #195 ) ;
#762 = CARTESIAN_POINT ( 'NONE',  ( 110.9999999999999858, 5.656854249492381470, -175.5000000000000000 ) ) ;
#763 = LINE ( 'NONE', #1177, #1353 ) ;
#764 = DIRECTION ( 'NONE',  ( 1.000000000000000000, 0.000000000000000000, 0.000000000000000000 ) ) ;
#765 = ORIENTED_EDGE ( 'NONE', *, *, #807, .F. ) ;
#766 = CARTESIAN_POINT ( 'NONE',  ( 7.347880794884121511E-15, 33.00000000000000000, -130.0000000000000000 ) ) ;
#767 = ORIENTED_EDGE ( 'NONE', *, *, #2377, .T. ) ;
#768 = CIRCLE ( 'NONE', #419, 4.150000000000001243 ) ;
#769 = EDGE_CURVE ( 'NONE', #876, #617, #1290, .T. ) ;
#770 = ORIENTED_EDGE ( 'NONE', *, *, #2621, .F. ) ;
#771 = PLANE ( 'NONE',  #1799 ) ;
#772 = DIRECTION ( 'NONE',  ( -0.000000000000000000, -0.000000000000000000, 1.000000000000000000 ) ) ;
#773 = EDGE_CURVE ( 'NONE', #18, #1640, #2380, .T. ) ;
#774 = CARTESIAN_POINT ( 'NONE',  ( 0.000000000000000000, 23.00000000000000000, -180.0000000000000000 ) ) ;
#775 = DIRECTION ( 'NONE',  ( 0.000000000000000000, 1.000000000000000000, 0.000000000000000000 ) ) ;
#776 = CYLINDRICAL_SURFACE ( 'NONE', #1636, 4.150000000000001243 ) ;
#777 = ORIENTED_EDGE ( 'NONE', *, *, #1494, .T. ) ;
#778 = AXIS2_PLACEMENT_3D ( 'NONE', #483, #1527, #1698 ) ;
#779 = DIRECTION ( 'NONE',  ( 0.000000000000000000, 0.000000000000000000, -1.000000000000000000 ) ) ;
#780 = ORIENTED_EDGE ( 'NONE', *, *, #495, .T. ) ;
#781 = ORIENTED_EDGE ( 'NONE', *, *, #64, .F. ) ;
#782 = EDGE_CURVE ( 'NONE', #540, #1048, #675, .T. ) ;
#783 = CARTESIAN_POINT ( 'NONE',  ( 7.347880794884121511E-15, 11.00000000000000000, -127.0000000000000000 ) ) ;
#784 = CARTESIAN_POINT ( 'NONE',  ( 86.43647560759394821, -13.43869527916880280, -125.3651031819826045 ) ) ;
#785 = ADVANCED_FACE ( 'NONE', ( #71 ), #471, .F. ) ;
#786 = EDGE_LOOP ( 'NONE', ( #1977, #2018, #2619, #757 ) ) ;
#787 = VECTOR ( 'NONE', #2559, 1000.000000000000000 ) ;
#788 = AXIS2_PLACEMENT_3D ( 'NONE', #1312, #1751, #311 ) ;
#789 = FACE_OUTER_BOUND ( 'NONE', #1802, .T. ) ;
#790 = DIRECTION ( 'NONE',  ( 0.000000000000000000, -0.000000000000000000, 1.000000000000000000 ) ) ;
#791 = DIRECTION ( 'NONE',  ( 0.000000000000000000, -0.000000000000000000, -1.000000000000000000 ) ) ;
#792 = VERTEX_POINT ( 'NONE', #2616 ) ;
#793 = VECTOR ( 'NONE', #366, 1000.000000000000000 ) ;
#794 = DIRECTION ( 'NONE',  ( 1.000000000000000000, 0.000000000000000000, 0.000000000000000000 ) ) ;
#795 = ORIENTED_EDGE ( 'NONE', *, *, #2306, .F. ) ;
#796 = VERTEX_POINT ( 'NONE', #721 ) ;
#797 = AXIS2_PLACEMENT_3D ( 'NONE', #5, #186, #1497 ) ;
#798 = CIRCLE ( 'NONE', #935, 2.750000000000002665 ) ;
#799 = LINE ( 'NONE', #2514, #274 ) ;
#800 = FACE_OUTER_BOUND ( 'NONE', #1061, .T. ) ;
#801 = EDGE_LOOP ( 'NONE', ( #1814, #1835, #1099 ) ) ;
#802 = CARTESIAN_POINT ( 'NONE',  ( 177.5113880936646638, 3.200000000000000178, -50.19001566805332715 ) ) ;
#803 = ADVANCED_FACE ( 'NONE', ( #1496 ), #1559, .F. ) ;
#804 = CARTESIAN_POINT ( 'NONE',  ( 80.80608017083076788, 8.000000000000000000, 0.000000000000000000 ) ) ;
#805 = FACE_OUTER_BOUND ( 'NONE', #2626, .T. ) ;
#806 = LINE ( 'NONE', #1219, #1574 ) ;
#807 = EDGE_CURVE ( 'NONE', #1647, #1510, #1739, .T. ) ;
#808 = ORIENTED_EDGE ( 'NONE', *, *, #1643, .F. ) ;
#809 = ORIENTED_EDGE ( 'NONE', *, *, #1463, .T. ) ;
#810 = FACE_BOUND ( 'NONE', #1587, .T. ) ;
#811 = DIRECTION ( 'NONE',  ( 0.000000000000000000, 1.000000000000000000, 0.000000000000000000 ) ) ;
#812 = ORIENTED_EDGE ( 'NONE', *, *, #1208, .F. ) ;
#813 = EDGE_CURVE ( 'NONE', #238, #2302, #2196, .T. ) ;
#814 = EDGE_CURVE ( 'NONE', #1573, #1063, #2554, .T. ) ;
#815 = CARTESIAN_POINT ( 'NONE',  ( 86.89129495600704445, -10.85928657730323899, -123.0601088057110104 ) ) ;
#816 = CARTESIAN_POINT ( 'NONE',  ( 111.0000000000000142, 8.000000000000000000, -14.50000000000001243 ) ) ;
#817 = VECTOR ( 'NONE', #560, 1000.000000000000000 ) ;
#818 = CARTESIAN_POINT ( 'NONE',  ( 90.21669601649857384, 8.000000000000000000, 0.000000000000000000 ) ) ;
#819 = DIRECTION ( 'NONE',  ( 0.000000000000000000, 0.000000000000000000, 1.000000000000000000 ) ) ;
#820 = EDGE_CURVE ( 'NONE', #592, #582, #1087, .T. ) ;
#821 = VERTEX_POINT ( 'NONE', #2629 ) ;
#822 = CIRCLE ( 'NONE', #1830, 3.000000000000002665 ) ;
#823 = EDGE_CURVE ( 'NONE', #1748, #1278, #733, .T. ) ;
#824 = ORIENTED_EDGE ( 'NONE', *, *, #2543, .T. ) ;
#825 = DIRECTION ( 'NONE',  ( 0.000000000000000000, 0.000000000000000000, 1.000000000000000000 ) ) ;
#826 = CARTESIAN_POINT ( 'NONE',  ( 10.00000000000000000, 23.00000000000000000, -180.0000000000000000 ) ) ;
#827 = ORIENTED_EDGE ( 'NONE', *, *, #1711, .T. ) ;
#828 = LINE ( 'NONE', #841, #710 ) ;
#829 = DIRECTION ( 'NONE',  ( -6.833476513896906407E-15, -0.1736481776669329402, -0.9848077530122076872 ) ) ;
#830 = AXIS2_PLACEMENT_3D ( 'NONE', #774, #1846, #2253 ) ;
#831 = DIRECTION ( 'NONE',  ( -1.000000000000000000, 0.000000000000000000, 0.000000000000000000 ) ) ;
#832 = DIRECTION ( 'NONE',  ( 0.000000000000000000, -1.000000000000000000, 0.000000000000000000 ) ) ;
#833 = ORIENTED_EDGE ( 'NONE', *, *, #1440, .T. ) ;
#834 = CIRCLE ( 'NONE', #1056, 10.00000000000000888 ) ;
#835 = EDGE_CURVE ( 'NONE', #1335, #2716, #1785, .T. ) ;
#836 = ORIENTED_EDGE ( 'NONE', *, *, #1512, .F. ) ;
#837 = CARTESIAN_POINT ( 'NONE',  ( 89.51138809366472060, 4.000000000000000000, -46.44001566805335557 ) ) ;
#838 = LINE ( 'NONE', #428, #639 ) ;
#839 = ORIENTED_EDGE ( 'NONE', *, *, #1774, .T. ) ;
#840 = EDGE_CURVE ( 'NONE', #2563, #132, #887, .T. ) ;
#841 = CARTESIAN_POINT ( 'NONE',  ( 177.2709633926239974, -17.32161104247274963, -124.6804403690938017 ) ) ;
#842 = ORIENTED_EDGE ( 'NONE', *, *, #2073, .F. ) ;
#843 = DIRECTION ( 'NONE',  ( -1.000000000000000000, 0.000000000000000000, 6.938893903907150280E-15 ) ) ;
#844 = DIRECTION ( 'NONE',  ( 0.000000000000000000, -1.000000000000000000, -0.000000000000000000 ) ) ;
#845 = LINE ( 'NONE', #2733, #738 ) ;
#846 = ORIENTED_EDGE ( 'NONE', *, *, #2496, .T. ) ;
#847 = EDGE_CURVE ( 'NONE', #15, #2279, #1035, .T. ) ;
#848 = ORIENTED_EDGE ( 'NONE', *, *, #606, .T. ) ;
#849 = LINE ( 'NONE', #1223, #1026 ) ;
#850 = LINE ( 'NONE', #2515, #1155 ) ;
#851 = ORIENTED_EDGE ( 'NONE', *, *, #1812, .T. ) ;
#852 = EDGE_CURVE ( 'NONE', #66, #2289, #2160, .T. ) ;
#853 = CARTESIAN_POINT ( 'NONE',  ( 5.000000000000000000, 8.000000000000000000, -10.00000000000000000 ) ) ;
#854 = EDGE_LOOP ( 'NONE', ( #862, #87, #962, #808 ) ) ;
#855 = CARTESIAN_POINT ( 'NONE',  ( 58.00000000000000000, 33.00000000000000000, -190.0000000000000000 ) ) ;
#856 = CARTESIAN_POINT ( 'NONE',  ( 0.000000000000000000, 4.000000000000000000, 0.000000000000000000 ) ) ;
#857 = AXIS2_PLACEMENT_3D ( 'NONE', #826, #1677, #1291 ) ;
#858 = CARTESIAN_POINT ( 'NONE',  ( 85.51138809366467797, 3.200000000000000178, -47.44001566805331294 ) ) ;
#859 =( NAMED_UNIT ( * ) SI_UNIT ( $, .STERADIAN. ) SOLID_ANGLE_UNIT ( ) );
#860 = ORIENTED_EDGE ( 'NONE', *, *, #642, .T. ) ;
#861 = FACE_OUTER_BOUND ( 'NONE', #2, .T. ) ;
#862 = ORIENTED_EDGE ( 'NONE', *, *, #847, .T. ) ;
#863 = APPLICATION_CONTEXT ( 'automotive_design' ) ;
#864 = VECTOR ( 'NONE', #318, 1000.000000000000227 ) ;
#865 = DIRECTION ( 'NONE',  ( 0.000000000000000000, 0.000000000000000000, -1.000000000000000000 ) ) ;
#866 = DIRECTION ( 'NONE',  ( 0.000000000000000000, 0.000000000000000000, 1.000000000000000000 ) ) ;
#867 = ORIENTED_EDGE ( 'NONE', *, *, #2339, .T. ) ;
#868 = VECTOR ( 'NONE', #114, 1000.000000000000000 ) ;
#869 = LINE ( 'NONE', #2517, #2111 ) ;
#870 = FACE_BOUND ( 'NONE', #641, .T. ) ;
#871 = EDGE_CURVE ( 'NONE', #1863, #1918, #2201, .T. ) ;
#872 = CARTESIAN_POINT ( 'NONE',  ( 181.2807973894841211, 0.000000000000000000, -185.0000000000000000 ) ) ;
#873 = ORIENTED_EDGE ( 'NONE', *, *, #1103, .T. ) ;
#874 = CARTESIAN_POINT ( 'NONE',  ( 181.5113880936647490, 4.000000000000000000, 0.000000000000000000 ) ) ;
#875 = CARTESIAN_POINT ( 'NONE',  ( 0.000000000000000000, 0.000000000000000000, 0.000000000000000000 ) ) ;
#876 = VERTEX_POINT ( 'NONE', #522 ) ;
#877 = CARTESIAN_POINT ( 'NONE',  ( 173.5113880936646069, 3.999999999999940936, 0.000000000000000000 ) ) ;
#878 = AXIS2_PLACEMENT_3D ( 'NONE', #1764, #2351, #696 ) ;
#879 = ORIENTED_EDGE ( 'NONE', *, *, #606, .F. ) ;
#880 = DIRECTION ( 'NONE',  ( -1.000000000000000000, 0.000000000000000000, 1.652117596168389482E-16 ) ) ;
#881 = CYLINDRICAL_SURFACE ( 'NONE', #1890, 1.499999999999994449 ) ;
#882 = ORIENTED_EDGE ( 'NONE', *, *, #82, .T. ) ;
#883 = AXIS2_PLACEMENT_3D ( 'NONE', #1945, #1135, #2366 ) ;
#884 = DIRECTION ( 'NONE',  ( 0.000000000000000000, 0.000000000000000000, 1.000000000000000000 ) ) ;
#885 = CARTESIAN_POINT ( 'NONE',  ( 173.5113880936646069, 4.000000000000000000, -51.44001566805331294 ) ) ;
#886 = LINE ( 'NONE', #1123, #961 ) ;
#887 = LINE ( 'NONE', #2624, #1170 ) ;
#888 = EDGE_LOOP ( 'NONE', ( #254, #390, #378, #1513 ) ) ;
#889 = DIRECTION ( 'NONE',  ( -1.734723475976817350E-15, 0.000000000000000000, -1.000000000000000000 ) ) ;
#890 = SURFACE_STYLE_FILL_AREA ( #2340 ) ;
#891 = EDGE_LOOP ( 'NONE', ( #2655, #1584 ) ) ;
#892 = CARTESIAN_POINT ( 'NONE',  ( 89.51138809366470639, 3.999999999999940936, -123.4400156680533200 ) ) ;
#893 = EDGE_CURVE ( 'NONE', #528, #424, #2147, .T. ) ;
#894 = ORIENTED_EDGE ( 'NONE', *, *, #1463, .F. ) ;
#895 = DIRECTION ( 'NONE',  ( 0.9848077530122082424, -0.1736481776669295818, -1.708369128474257170E-15 ) ) ;
#896 = FACE_OUTER_BOUND ( 'NONE', #307, .T. ) ;
#897 = EDGE_LOOP ( 'NONE', ( #1372, #2356, #1994, #1106 ) ) ;
#898 = DIRECTION ( 'NONE',  ( -0.1710878697460315456, 0.9702875252478150303, 0.1710878697460331554 ) ) ;
#899 = CARTESIAN_POINT ( 'NONE',  ( 177.5113880936646638, 3.200000000000000178, -124.4400156680533485 ) ) ;
#900 = ADVANCED_FACE ( 'NONE', ( #1330, #496 ), #2216, .F. ) ;
#901 = CARTESIAN_POINT ( 'NONE',  ( 58.00000000000000000, 23.00000000000000000, -180.0000000000000000 ) ) ;
#902 = VECTOR ( 'NONE', #2393, 1000.000000000000000 ) ;
#903 = CARTESIAN_POINT ( 'NONE',  ( 89.51138809366470639, 4.000000000000000000, -123.4400156680533200 ) ) ;
#904 = CARTESIAN_POINT ( 'NONE',  ( -0.000000000000000000, 10.63917945620110928, -134.5341851386083647 ) ) ;
#905 = DIRECTION ( 'NONE',  ( 1.000000000000000000, 0.000000000000000000, -8.260587980841947408E-17 ) ) ;
#906 = EDGE_LOOP ( 'NONE', ( #2565, #57 ) ) ;
#907 = DIRECTION ( 'NONE',  ( 1.000000000000000000, 0.000000000000000000, -6.071532165918735689E-15 ) ) ;
#908 = EDGE_CURVE ( 'NONE', #1278, #1605, #1565, .T. ) ;
#909 = EDGE_LOOP ( 'NONE', ( #621, #1139 ) ) ;
#910 = DIRECTION ( 'NONE',  ( 0.000000000000000000, 0.000000000000000000, -1.000000000000000000 ) ) ;
#911 = CARTESIAN_POINT ( 'NONE',  ( 63.37569796185766080, 8.487329290823890204, -190.0000000000000284 ) ) ;
#912 = ORIENTED_EDGE ( 'NONE', *, *, #1701, .T. ) ;
#913 = AXIS2_PLACEMENT_3D ( 'NONE', #766, #527, #1606 ) ;
#914 = DIRECTION ( 'NONE',  ( 0.000000000000000000, 0.000000000000000000, 1.000000000000000000 ) ) ;
#915 = LINE ( 'NONE', #2607, #2604 ) ;
#916 = DIRECTION ( 'NONE',  ( 0.1710878697460315179, -0.9702875252478146972, 0.1710878697460349318 ) ) ;
#917 = CARTESIAN_POINT ( 'NONE',  ( 10.00000000000000000, 33.00000000000000000, -135.0000000000000000 ) ) ;
#918 = CARTESIAN_POINT ( 'NONE',  ( 11.00000000000000711, 21.00000000000000355, -170.0000000000000000 ) ) ;
#919 = ORIENTED_EDGE ( 'NONE', *, *, #489, .F. ) ;
#920 = CARTESIAN_POINT ( 'NONE',  ( 82.33242902331927837, -0.6563544975126660574, -50.61897473839864858 ) ) ;
#921 = VERTEX_POINT ( 'NONE', #283 ) ;
#922 = EDGE_CURVE ( 'NONE', #1712, #1498, #1960, .T. ) ;
#923 = PRESENTATION_LAYER_ASSIGNMENT (  '', '', ( #705 ) ) ;
#924 = DIRECTION ( 'NONE',  ( 0.1710878697460315179, 0.9702875252478149193, 0.1710878697460340991 ) ) ;
#925 = FACE_OUTER_BOUND ( 'NONE', #116, .T. ) ;
#926 = ORIENTED_EDGE ( 'NONE', *, *, #2146, .T. ) ;
#927 = CIRCLE ( 'NONE', #2020, 5.000000000000004441 ) ;
#928 = CARTESIAN_POINT ( 'NONE',  ( 58.00000000000000000, 23.00000000000000000, -180.0000000000000000 ) ) ;
#929 = EDGE_CURVE ( 'NONE', #632, #2563, #1443, .T. ) ;
#930 = DIRECTION ( 'NONE',  ( -0.000000000000000000, -1.000000000000000000, -0.000000000000000000 ) ) ;
#931 = CARTESIAN_POINT ( 'NONE',  ( 112.6568542494923975, 4.000000000000000888, -153.1568542494923690 ) ) ;
#932 = DIRECTION ( 'NONE',  ( -0.000000000000000000, -1.000000000000000000, -0.000000000000000000 ) ) ;
#933 = ORIENTED_EDGE ( 'NONE', *, *, #1303, .T. ) ;
#934 = AXIS2_PLACEMENT_3D ( 'NONE', #504, #1159, #1969 ) ;
#935 = AXIS2_PLACEMENT_3D ( 'NONE', #1532, #1350, #2381 ) ;
#936 = FACE_OUTER_BOUND ( 'NONE', #2106, .T. ) ;
#937 = ORIENTED_EDGE ( 'NONE', *, *, #1161, .F. ) ;
#938 = CARTESIAN_POINT ( 'NONE',  ( 60.62453760727243690, 9.607128495392972312, -190.0000000000000568 ) ) ;
#939 = EDGE_CURVE ( 'NONE', #2713, #355, #77, .T. ) ;
#940 = ORIENTED_EDGE ( 'NONE', *, *, #1096, .T. ) ;
#941 = DIRECTION ( 'NONE',  ( 0.000000000000000000, 0.000000000000000000, -1.000000000000000000 ) ) ;
#942 = EDGE_CURVE ( 'NONE', #424, #528, #255, .T. ) ;
#943 = CARTESIAN_POINT ( 'NONE',  ( -2.594651526762333970E-13, 8.000000000000000000, -42.73470774521895521 ) ) ;
#944 = CARTESIAN_POINT ( 'NONE',  ( 182.2166960164985881, 8.000000000000000000, -42.73470774521945259 ) ) ;
#945 = DIRECTION ( 'NONE',  ( 0.000000000000000000, 0.000000000000000000, 1.000000000000000000 ) ) ;
#946 = VERTEX_POINT ( 'NONE', #944 ) ;
#947 = DIRECTION ( 'NONE',  ( -0.000000000000000000, 1.000000000000000000, -0.000000000000000000 ) ) ;
#948 = ORIENTED_EDGE ( 'NONE', *, *, #538, .F. ) ;
#949 = VECTOR ( 'NONE', #1331, 1000.000000000000000 ) ;
#950 = CARTESIAN_POINT ( 'NONE',  ( 173.5113880936646069, 4.000000000000000000, -48.44001566805334136 ) ) ;
#951 = ORIENTED_EDGE ( 'NONE', *, *, #2097, .F. ) ;
#952 = CARTESIAN_POINT ( 'NONE',  ( 85.51138809366467797, 3.199999999999999734, -124.4400156680533485 ) ) ;
#953 = CARTESIAN_POINT ( 'NONE',  ( 10.00000000000000000, 8.000000000000000000, -180.0000000000000000 ) ) ;
#954 = EDGE_CURVE ( 'NONE', #1171, #1533, #1553, .T. ) ;
#955 = CARTESIAN_POINT ( 'NONE',  ( 0.000000000000000000, 0.000000000000000000, -15.00000000000000000 ) ) ;
#956 = DIRECTION ( 'NONE',  ( -0.1710878697460316289, 0.9702875252478154744, 0.1710878697460314624 ) ) ;
#957 = ORIENTED_EDGE ( 'NONE', *, *, #523, .F. ) ;
#958 = FACE_OUTER_BOUND ( 'NONE', #1522, .T. ) ;
#959 = EDGE_LOOP ( 'NONE', ( #2102, #2313, #1000, #276 ) ) ;
#960 = AXIS2_PLACEMENT_3D ( 'NONE', #1162, #1002, #2022 ) ;
#961 = VECTOR ( 'NONE', #494, 1000.000000000000000 ) ;
#962 = ORIENTED_EDGE ( 'NONE', *, *, #1826, .F. ) ;
#963 = CARTESIAN_POINT ( 'NONE',  ( 85.51138809366467797, 3.200000000000000178, -47.44001566805331294 ) ) ;
#964 = DIRECTION ( 'NONE',  ( -1.000000000000000000, -0.000000000000000000, -0.000000000000000000 ) ) ;
#965 = PRODUCT_DEFINITION_SHAPE ( 'NONE', 'NONE',  #241 ) ;
#966 = CIRCLE ( 'NONE', #397, 4.150000000000001243 ) ;
#967 = AXIS2_PLACEMENT_3D ( 'NONE', #1250, #1911, #2092 ) ;
#968 = CARTESIAN_POINT ( 'NONE',  ( 173.5113880936646069, 4.000000000000000000, -46.44001566805336267 ) ) ;
#969 = DIRECTION ( 'NONE',  ( 1.734723475976817547E-15, 0.000000000000000000, 1.000000000000000000 ) ) ;
#970 = CARTESIAN_POINT ( 'NONE',  ( 181.5113880936647206, 4.000000000000000000, -128.4400156680533485 ) ) ;
#971 = ORIENTED_EDGE ( 'NONE', *, *, #3, .F. ) ;
#972 = LINE ( 'NONE', #2667, #567 ) ;
#973 = ORIENTED_EDGE ( 'NONE', *, *, #1, .F. ) ;
#974 = VECTOR ( 'NONE', #905, 1000.000000000000000 ) ;
#975 = ADVANCED_FACE ( 'NONE', ( #1113 ), #1780, .T. ) ;
#976 = VERTEX_POINT ( 'NONE', #903 ) ;
#977 = DIRECTION ( 'NONE',  ( -0.1710878697460315456, 0.9702875252478151413, 0.1710878697460323228 ) ) ;
#978 = LINE ( 'NONE', #1816, #1169 ) ;
#979 = DIRECTION ( 'NONE',  ( 0.000000000000000000, 0.000000000000000000, -1.000000000000000000 ) ) ;
#980 = FACE_OUTER_BOUND ( 'NONE', #1619, .T. ) ;
#981 = UNCERTAINTY_MEASURE_WITH_UNIT (LENGTH_MEASURE( 1.000000000000000082E-05 ), #2099, 'distance_accuracy_value', 'NONE');
#982 = DIRECTION ( 'NONE',  ( 0.000000000000000000, -1.000000000000000000, 0.000000000000000000 ) ) ;
#983 = VERTEX_POINT ( 'NONE', #1521 ) ;
#984 = CARTESIAN_POINT ( 'NONE',  ( 176.1983575119775196, -26.13169374499646835, -46.12698508636604089 ) ) ;
#985 = EDGE_LOOP ( 'NONE', ( #836, #860, #1080, #1201 ) ) ;
#986 = ADVANCED_FACE ( 'NONE', ( #2156 ), #268, .F. ) ;
#987 = ORIENTED_EDGE ( 'NONE', *, *, #1953, .F. ) ;
#988 = AXIS2_PLACEMENT_3D ( 'NONE', #1322, #261, #865 ) ;
#989 = VECTOR ( 'NONE', #2539, 999.9999999999998863 ) ;
#990 = CARTESIAN_POINT ( 'NONE',  ( 0.000000000000000000, 8.000000000000000000, -171.5000000000000000 ) ) ;
#991 = FACE_OUTER_BOUND ( 'NONE', #2005, .T. ) ;
#992 = EDGE_LOOP ( 'NONE', ( #2542, #398 ) ) ;
#993 = FACE_OUTER_BOUND ( 'NONE', #566, .T. ) ;
#994 = CARTESIAN_POINT ( 'NONE',  ( 90.21669601649867332, 8.000000000000000000, -1.565010205048844924E-13 ) ) ;
#995 = DIRECTION ( 'NONE',  ( -0.9848077530122082424, 0.1736481776669295818, 0.000000000000000000 ) ) ;
#996 = ORIENTED_EDGE ( 'NONE', *, *, #1309, .T. ) ;
#997 = LINE ( 'NONE', #1850, #1086 ) ;
#998 = AXIS2_PLACEMENT_3D ( 'NONE', #1251, #205, #1883 ) ;
#999 = ORIENTED_EDGE ( 'NONE', *, *, #1494, .F. ) ;
#1000 = ORIENTED_EDGE ( 'NONE', *, *, #282, .F. ) ;
#1001 = EDGE_CURVE ( 'NONE', #735, #132, #768, .T. ) ;
#1002 = DIRECTION ( 'NONE',  ( -0.000000000000000000, 1.000000000000000000, -0.000000000000000000 ) ) ;
#1003 = CARTESIAN_POINT ( 'NONE',  ( 0.000000000000000000, 23.00000000000000000, -135.0000000000000000 ) ) ;
#1004 = VERTEX_POINT ( 'NONE', #1737 ) ;
#1005 = AXIS2_PLACEMENT_3D ( 'NONE', #1694, #1668, #250 ) ;
#1006 = CARTESIAN_POINT ( 'NONE',  ( 89.51138809366480587, 3.999999999999940936, -1.552775062933521048E-13 ) ) ;
#1007 = DIRECTION ( 'NONE',  ( -0.000000000000000000, -1.000000000000000000, -0.000000000000000000 ) ) ;
#1008 = ADVANCED_FACE ( 'NONE', ( #2566 ), #1288, .T. ) ;
#1009 = LINE ( 'NONE', #577, #1197 ) ;
#1010 = FACE_OUTER_BOUND ( 'NONE', #672, .T. ) ;
#1011 = COLOUR_RGB ( '',0.7921568627450980005, 0.8196078431372548767, 0.9333333333333333481 ) ;
#1012 = ORIENTED_EDGE ( 'NONE', *, *, #288, .T. ) ;
#1013 = EDGE_CURVE ( 'NONE', #587, #2435, #2378, .T. ) ;
#1014 = EDGE_CURVE ( 'NONE', #514, #1863, #1140, .T. ) ;
#1015 = ORIENTED_EDGE ( 'NONE', *, *, #813, .F. ) ;
#1016 = AXIS2_PLACEMENT_3D ( 'NONE', #2442, #1644, #2228 ) ;
#1017 = DIRECTION ( 'NONE',  ( 0.000000000000000000, 0.000000000000000000, -1.000000000000000000 ) ) ;
#1018 = DIRECTION ( 'NONE',  ( 0.000000000000000000, 0.000000000000000000, -1.000000000000000000 ) ) ;
#1019 = ORIENTED_EDGE ( 'NONE', *, *, #1287, .F. ) ;
#1020 = DIRECTION ( 'NONE',  ( 0.000000000000000000, 1.000000000000000000, 0.000000000000000000 ) ) ;
#1021 = ADVANCED_FACE ( 'NONE', ( #702 ), #1541, .F. ) ;
#1022 = DIRECTION ( 'NONE',  ( -2.312964634635743450E-16, 0.000000000000000000, -1.000000000000000000 ) ) ;
#1023 = DIRECTION ( 'NONE',  ( -0.000000000000000000, -0.000000000000000000, 1.000000000000000000 ) ) ;
#1024 = ADVANCED_FACE ( 'NONE', ( #1937 ), #1964, .F. ) ;
#1025 = CARTESIAN_POINT ( 'NONE',  ( 10.00000000000000000, 0.000000000000000000, -180.0000000000000000 ) ) ;
#1026 = VECTOR ( 'NONE', #2328, 1000.000000000000114 ) ;
#1027 = EDGE_LOOP ( 'NONE', ( #1397, #759, #1745, #1083 ) ) ;
#1028 = VERTEX_POINT ( 'NONE', #1334 ) ;
#1029 = DIRECTION ( 'NONE',  ( 0.000000000000000000, 0.000000000000000000, -1.000000000000000000 ) ) ;
#1030 = LINE ( 'NONE', #1868, #1414 ) ;
#1031 = ORIENTED_EDGE ( 'NONE', *, *, #509, .T. ) ;
#1032 = DIRECTION ( 'NONE',  ( -0.1710878697460314346, 0.9702875252478143642, -0.1710878697460370135 ) ) ;
#1033 = DIRECTION ( 'NONE',  ( -0.000000000000000000, 1.000000000000000000, -0.000000000000000000 ) ) ;
#1034 = CIRCLE ( 'NONE', #1865, 2.750000000000009326 ) ;
#1035 = CIRCLE ( 'NONE', #1524, 5.000000000000004441 ) ;
#1036 = FACE_OUTER_BOUND ( 'NONE', #1027, .T. ) ;
#1037 = ADVANCED_FACE ( 'NONE', ( #861 ), #673, .F. ) ;
#1038 = CYLINDRICAL_SURFACE ( 'NONE', #343, 10.00000000000000000 ) ;
#1039 =( NAMED_UNIT ( * ) PLANE_ANGLE_UNIT ( ) SI_UNIT ( $, .RADIAN. ) );
#1040 = ORIENTED_EDGE ( 'NONE', *, *, #642, .F. ) ;
#1041 = VECTOR ( 'NONE', #2598, 1000.000000000000000 ) ;
#1042 = EDGE_CURVE ( 'NONE', #592, #587, #287, .T. ) ;
#1043 = ORIENTED_EDGE ( 'NONE', *, *, #1504, .F. ) ;
#1044 = CARTESIAN_POINT ( 'NONE',  ( 5.000000000000000000, 8.000000000000000000, -135.0000000000000000 ) ) ;
#1045 = CARTESIAN_POINT ( 'NONE',  ( 90.87073654033675041, 11.70924813213662397, -45.08066722138133997 ) ) ;
#1046 = ORIENTED_EDGE ( 'NONE', *, *, #29, .T. ) ;
#1047 = CARTESIAN_POINT ( 'NONE',  ( 172.8060801708307679, 8.000000000000000000, -46.44001566805336267 ) ) ;
#1048 = VERTEX_POINT ( 'NONE', #2342 ) ;
#1049 = DIRECTION ( 'NONE',  ( -0.000000000000000000, -1.000000000000000000, -0.000000000000000000 ) ) ;
#1050 = VECTOR ( 'NONE', #75, 1000.000000000000000 ) ;
#1051 = CARTESIAN_POINT ( 'NONE',  ( 85.51138809366467797, 3.199999999999999734, -47.44001566805331294 ) ) ;
#1052 = MECHANICAL_DESIGN_GEOMETRIC_PRESENTATION_REPRESENTATION (  '', ( #705 ), #2653 ) ;
#1053 = DIRECTION ( 'NONE',  ( 0.000000000000000000, 0.000000000000000000, -1.000000000000000000 ) ) ;
#1054 = PRODUCT_CONTEXT ( 'NONE', #863, 'mechanical' ) ;
#1055 = ORIENTED_EDGE ( 'NONE', *, *, #543, .T. ) ;
#1056 = AXIS2_PLACEMENT_3D ( 'NONE', #1202, #1831, #2267 ) ;
#1057 = EDGE_LOOP ( 'NONE', ( #1829, #1609, #604, #2431 ) ) ;
#1058 = EDGE_CURVE ( 'NONE', #1762, #1063, #426, .T. ) ;
#1059 = CARTESIAN_POINT ( 'NONE',  ( 186.2807973894841496, 8.000000000000000000, -171.5000000000000000 ) ) ;
#1060 = CARTESIAN_POINT ( 'NONE',  ( 71.00000000000002842, 8.000000000000000000, -135.0000000000000000 ) ) ;
#1061 = EDGE_LOOP ( 'NONE', ( #1431, #1273, #332, #2093, #728, #170, #2459, #450, #2473, #1356, #1389, #1318 ) ) ;
#1062 = LINE ( 'NONE', #815, #492 ) ;
#1063 = VERTEX_POINT ( 'NONE', #1319 ) ;
#1064 = CIRCLE ( 'NONE', #2480, 1.500000000000001332 ) ;
#1065 = AXIS2_PLACEMENT_3D ( 'NONE', #382, #1396, #127 ) ;
#1066 = DIRECTION ( 'NONE',  ( 0.000000000000000000, -1.000000000000000000, 0.000000000000000000 ) ) ;
#1067 = DIRECTION ( 'NONE',  ( 0.000000000000000000, 1.000000000000000000, 0.000000000000000000 ) ) ;
#1068 = CARTESIAN_POINT ( 'NONE',  ( 0.000000000000000000, -2.000000000000000000, -10.00000000000000000 ) ) ;
#1069 = ORIENTED_EDGE ( 'NONE', *, *, #2710, .F. ) ;
#1070 = ORIENTED_EDGE ( 'NONE', *, *, #70, .F. ) ;
#1071 = EDGE_CURVE ( 'NONE', #2044, #1305, #822, .T. ) ;
#1072 = DIRECTION ( 'NONE',  ( 0.000000000000000000, -1.000000000000000000, 0.000000000000000000 ) ) ;
#1073 = DIRECTION ( 'NONE',  ( -0.000000000000000000, 0.000000000000000000, -1.000000000000000000 ) ) ;
#1074 = VERTEX_POINT ( 'NONE', #2582 ) ;
#1075 = CYLINDRICAL_SURFACE ( 'NONE', #2388, 10.00000000000000178 ) ;
#1076 = ORIENTED_EDGE ( 'NONE', *, *, #1749, .F. ) ;
#1077 = SURFACE_STYLE_FILL_AREA ( #2719 ) ;
#1078 = FACE_OUTER_BOUND ( 'NONE', #2157, .T. ) ;
#1079 = VECTOR ( 'NONE', #889, 1000.000000000000000 ) ;
#1080 = ORIENTED_EDGE ( 'NONE', *, *, #2664, .T. ) ;
#1081 = DIRECTION ( 'NONE',  ( -1.000000000000000000, 0.000000000000000000, 0.000000000000000000 ) ) ;
#1082 = DIRECTION ( 'NONE',  ( 0.000000000000000000, 0.000000000000000000, 1.000000000000000000 ) ) ;
#1083 = ORIENTED_EDGE ( 'NONE', *, *, #2291, .F. ) ;
#1084 = DIRECTION ( 'NONE',  ( 1.000000000000000000, 0.000000000000000000, -1.652117596168389482E-16 ) ) ;
#1085 = ORIENTED_EDGE ( 'NONE', *, *, #336, .T. ) ;
#1086 = VECTOR ( 'NONE', #1861, 1000.000000000000000 ) ;
#1087 = LINE ( 'NONE', #1718, #1866 ) ;
#1088 = DIRECTION ( 'NONE',  ( 1.000000000000000000, 0.000000000000000000, -0.000000000000000000 ) ) ;
#1089 = ORIENTED_EDGE ( 'NONE', *, *, #1293, .T. ) ;
#1090 = AXIS2_PLACEMENT_3D ( 'NONE', #550, #1380, #2254 ) ;
#1091 = DIRECTION ( 'NONE',  ( 0.000000000000000000, -1.000000000000000000, 0.000000000000000000 ) ) ;
#1092 = ORIENTED_EDGE ( 'NONE', *, *, #1329, .F. ) ;
#1093 = DIRECTION ( 'NONE',  ( -1.000000000000000000, 0.000000000000000000, 0.000000000000000000 ) ) ;
#1094 = DIRECTION ( 'NONE',  ( 0.000000000000000000, 0.000000000000000000, -1.000000000000000000 ) ) ;
#1095 = AXIS2_PLACEMENT_3D ( 'NONE', #2609, #2403, #726 ) ;
#1096 = EDGE_CURVE ( 'NONE', #184, #1948, #1393, .T. ) ;
#1097 = ORIENTED_EDGE ( 'NONE', *, *, #1657, .F. ) ;
#1098 = DIRECTION ( 'NONE',  ( 0.000000000000000000, -0.000000000000000000, -1.000000000000000000 ) ) ;
#1099 = ORIENTED_EDGE ( 'NONE', *, *, #2172, .F. ) ;
#1100 = CARTESIAN_POINT ( 'NONE',  ( 80.80608017083076788, 8.000000000000000000, -51.44001566805332715 ) ) ;
#1101 = ORIENTED_EDGE ( 'NONE', *, *, #2496, .F. ) ;
#1102 = ADVANCED_FACE ( 'NONE', ( #2358 ), #468, .F. ) ;
#1103 = EDGE_CURVE ( 'NONE', #1605, #2712, #1743, .T. ) ;
#1104 = CARTESIAN_POINT ( 'NONE',  ( 177.5113880936646638, 3.200000000000000178, -47.44001566805331294 ) ) ;
#1105 = CARTESIAN_POINT ( 'NONE',  ( 177.5113880936646638, 0.000000000000000000, -47.44001566805331294 ) ) ;
#1106 = ORIENTED_EDGE ( 'NONE', *, *, #159, .F. ) ;
#1107 = CARTESIAN_POINT ( 'NONE',  ( 172.8060801708307679, 8.000000000000000000, -122.7347077452194810 ) ) ;
#1108 = FACE_OUTER_BOUND ( 'NONE', #2077, .T. ) ;
#1109 = VECTOR ( 'NONE', #1950, 1000.000000000000000 ) ;
#1110 = CARTESIAN_POINT ( 'NONE',  ( 85.51138809366467797, 0.000000000000000000, -127.1900156680533485 ) ) ;
#1111 = AXIS2_PLACEMENT_3D ( 'NONE', #2075, #185, #825 ) ;
#1112 = EDGE_CURVE ( 'NONE', #2279, #1573, #2369, .T. ) ;
#1113 = FACE_OUTER_BOUND ( 'NONE', #106, .T. ) ;
#1114 = VERTEX_POINT ( 'NONE', #719 ) ;
#1115 = LINE ( 'NONE', #2372, #1079 ) ;
#1116 = CARTESIAN_POINT ( 'NONE',  ( 90.21669601649857384, 8.000000000000000000, -125.4400156680532916 ) ) ;
#1117 = ORIENTED_EDGE ( 'NONE', *, *, #2465, .T. ) ;
#1118 = DIRECTION ( 'NONE',  ( 1.000000000000000000, 0.000000000000000000, 0.000000000000000000 ) ) ;
#1119 = ORIENTED_EDGE ( 'NONE', *, *, #1826, .T. ) ;
#1120 = DIRECTION ( 'NONE',  ( -0.000000000000000000, -0.000000000000000000, 1.000000000000000000 ) ) ;
#1121 = DIRECTION ( 'NONE',  ( 0.000000000000000000, 0.000000000000000000, 1.000000000000000000 ) ) ;
#1122 = EDGE_LOOP ( 'NONE', ( #2486, #319, #1935, #1938 ) ) ;
#1123 = CARTESIAN_POINT ( 'NONE',  ( 115.0000000000000142, 4.000000000000000000, -151.5000000000000000 ) ) ;
#1124 = CARTESIAN_POINT ( 'NONE',  ( 58.00000000000001421, 28.00000000000000000, -135.0000000000000000 ) ) ;
#1125 = DIRECTION ( 'NONE',  ( 0.000000000000000000, -1.000000000000000000, 0.000000000000000000 ) ) ;
#1126 = EDGE_CURVE ( 'NONE', #2437, #592, #2191, .T. ) ;
#1127 = CARTESIAN_POINT ( 'NONE',  ( 186.2807973894841496, -2.000000000000000000, -15.00000000000000000 ) ) ;
#1128 = ORIENTED_EDGE ( 'NONE', *, *, #537, .T. ) ;
#1129 = CARTESIAN_POINT ( 'NONE',  ( 173.5113880936646069, 8.000000000000000000, -49.14532359088720881 ) ) ;
#1130 = VERTEX_POINT ( 'NONE', #2409 ) ;
#1131 = LINE ( 'NONE', #2586, #1822 ) ;
#1132 = CARTESIAN_POINT ( 'NONE',  ( 110.9999999999999858, 5.656854249492381470, -14.50000000000001066 ) ) ;
#1133 = ORIENTED_EDGE ( 'NONE', *, *, #2236, .T. ) ;
#1134 = CIRCLE ( 'NONE', #2681, 5.000000000000000888 ) ;
#1135 = DIRECTION ( 'NONE',  ( 0.000000000000000000, 1.000000000000000000, -0.000000000000000000 ) ) ;
#1136 = DIRECTION ( 'NONE',  ( 1.000000000000000000, 0.000000000000000000, -0.000000000000000000 ) ) ;
#1137 = CARTESIAN_POINT ( 'NONE',  ( 89.51138809366470639, 4.000000000000000000, 0.000000000000000000 ) ) ;
#1138 = FACE_OUTER_BOUND ( 'NONE', #457, .T. ) ;
#1139 = ORIENTED_EDGE ( 'NONE', *, *, #260, .F. ) ;
#1140 = LINE ( 'NONE', #1129, #2449 ) ;
#1141 = AXIS2_PLACEMENT_3D ( 'NONE', #1240, #407, #624 ) ;
#1142 = CIRCLE ( 'NONE', #349, 5.000000000000000888 ) ;
#1143 = VERTEX_POINT ( 'NONE', #302 ) ;
#1144 = ADVANCED_FACE ( 'NONE', ( #16 ), #239, .F. ) ;
#1145 = DIRECTION ( 'NONE',  ( 0.000000000000000000, 0.000000000000000000, -1.000000000000000000 ) ) ;
#1146 = CARTESIAN_POINT ( 'NONE',  ( 5.000000000000000000, 23.00000000000000000, -130.0000000000000000 ) ) ;
#1147 = EDGE_LOOP ( 'NONE', ( #937, #1289, #429, #225 ) ) ;
#1148 = AXIS2_PLACEMENT_3D ( 'NONE', #1006, #588, #1406 ) ;
#1149 = CARTESIAN_POINT ( 'NONE',  ( 10.00000000000000000, 23.00000000000000000, -180.0000000000000000 ) ) ;
#1150 = CIRCLE ( 'NONE', #2699, 10.00000000000000178 ) ;
#1151 = CYLINDRICAL_SURFACE ( 'NONE', #1661, 2.750000000000002665 ) ;
#1152 = DIRECTION ( 'NONE',  ( -1.000000000000000000, 0.000000000000000000, 0.000000000000000000 ) ) ;
#1153 = CARTESIAN_POINT ( 'NONE',  ( 78.44080061651231972, 21.41416693471976629, -131.5106031452056357 ) ) ;
#1154 = ORIENTED_EDGE ( 'NONE', *, *, #117, .F. ) ;
#1155 = VECTOR ( 'NONE', #442, 1000.000000000000000 ) ;
#1156 = AXIS2_PLACEMENT_3D ( 'NONE', #707, #2642, #1787 ) ;
#1157 = CARTESIAN_POINT ( 'NONE',  ( 172.8060801708307679, 8.000000000000000000, -45.73470774521950233 ) ) ;
#1158 = ORIENTED_EDGE ( 'NONE', *, *, #2383, .T. ) ;
#1159 = DIRECTION ( 'NONE',  ( -0.000000000000000000, -1.000000000000000000, -0.000000000000000000 ) ) ;
#1160 = ORIENTED_EDGE ( 'NONE', *, *, #189, .T. ) ;
#1161 = EDGE_CURVE ( 'NONE', #1074, #73, #1134, .T. ) ;
#1162 = CARTESIAN_POINT ( 'NONE',  ( 177.5113880936646638, -2.000000000000000000, -47.44001566805331294 ) ) ;
#1163 = FACE_OUTER_BOUND ( 'NONE', #1803, .T. ) ;
#1164 = CARTESIAN_POINT ( 'NONE',  ( 85.51138809366467797, 3.200000000000000178, -50.19001566805332715 ) ) ;
#1165 = PLANE ( 'NONE',  #1852 ) ;
#1166 = ORIENTED_EDGE ( 'NONE', *, *, #2206, .F. ) ;
#1167 = CYLINDRICAL_SURFACE ( 'NONE', #1872, 2.750000000000002665 ) ;
#1168 = ORIENTED_EDGE ( 'NONE', *, *, #1373, .F. ) ;
#1169 = VECTOR ( 'NONE', #335, 1000.000000000000000 ) ;
#1170 = VECTOR ( 'NONE', #478, 1000.000000000000000 ) ;
#1171 = VERTEX_POINT ( 'NONE', #1383 ) ;
#1172 = EDGE_CURVE ( 'NONE', #374, #100, #1258, .T. ) ;
#1173 = CYLINDRICAL_SURFACE ( 'NONE', #2447, 5.000000000000004441 ) ;
#1174 = LINE ( 'NONE', #2238, #516 ) ;
#1175 = AXIS2_PLACEMENT_3D ( 'NONE', #1874, #626, #2041 ) ;
#1176 = DIRECTION ( 'NONE',  ( -1.000000000000000000, 0.000000000000000000, 0.000000000000000000 ) ) ;
#1177 = CARTESIAN_POINT ( 'NONE',  ( 85.51138809366467797, 3.200000000000000178, -127.1900156680533485 ) ) ;
#1178 = FACE_BOUND ( 'NONE', #1607, .T. ) ;
#1179 = VERTEX_POINT ( 'NONE', #755 ) ;
#1180 = EDGE_CURVE ( 'NONE', #946, #983, #972, .T. ) ;
#1181 = CARTESIAN_POINT ( 'NONE',  ( 63.00000000000001421, 11.00000000000000000, -130.0000000000000000 ) ) ;
#1182 = EDGE_LOOP ( 'NONE', ( #1876, #1634 ) ) ;
#1183 = EDGE_LOOP ( 'NONE', ( #598, #1413, #2573, #1324 ) ) ;
#1184 = EDGE_CURVE ( 'NONE', #628, #15, #26, .T. ) ;
#1185 = ADVANCED_FACE ( 'NONE', ( #936 ), #1771, .F. ) ;
#1186 = VECTOR ( 'NONE', #1903, 1000.000000000000000 ) ;
#1187 = DIRECTION ( 'NONE',  ( 1.000000000000000000, 0.000000000000000000, 0.000000000000000000 ) ) ;
#1188 = DIRECTION ( 'NONE',  ( -0.000000000000000000, -0.000000000000000000, 1.000000000000000000 ) ) ;
#1189 = VECTOR ( 'NONE', #2662, 1000.000000000000000 ) ;
#1190 = CARTESIAN_POINT ( 'NONE',  ( -1.784684055679689708E-13, 3.999999999999940936, -51.44001566805270897 ) ) ;
#1191 = CARTESIAN_POINT ( 'NONE',  ( 177.5113880936646638, 4.000000000000000000, -48.94001566805331294 ) ) ;
#1192 = FACE_OUTER_BOUND ( 'NONE', #2540, .T. ) ;
#1193 = EDGE_CURVE ( 'NONE', #424, #2336, #344, .T. ) ;
#1194 = EDGE_LOOP ( 'NONE', ( #286, #770, #919, #158 ) ) ;
#1195 = DIRECTION ( 'NONE',  ( 0.000000000000000000, 0.000000000000000000, 1.000000000000000000 ) ) ;
#1196 = ORIENTED_EDGE ( 'NONE', *, *, #2203, .T. ) ;
#1197 = VECTOR ( 'NONE', #395, 1000.000000000000000 ) ;
#1198 = EDGE_LOOP ( 'NONE', ( #227, #2319, #1479, #1154, #41 ) ) ;
#1199 = FACE_OUTER_BOUND ( 'NONE', #1206, .T. ) ;
#1200 = CARTESIAN_POINT ( 'NONE',  ( 85.51138809366467797, 3.200000000000000178, -121.6900156680533485 ) ) ;
#1201 = ORIENTED_EDGE ( 'NONE', *, *, #835, .T. ) ;
#1202 = CARTESIAN_POINT ( 'NONE',  ( 58.00000000000000000, 11.00000000000000000, -180.0000000000000000 ) ) ;
#1203 = CIRCLE ( 'NONE', #371, 1.500000000000001332 ) ;
#1204 = CARTESIAN_POINT ( 'NONE',  ( 172.8060801708307679, 8.000000000000000000, 0.000000000000000000 ) ) ;
#1205 = CARTESIAN_POINT ( 'NONE',  ( 186.2807973894841496, 6.063508326896315914, -15.00000000000000000 ) ) ;
#1206 = EDGE_LOOP ( 'NONE', ( #1263, #1697, #301, #1733 ) ) ;
#1207 = LINE ( 'NONE', #1684, #1919 ) ;
#1208 = EDGE_CURVE ( 'NONE', #701, #1605, #2031, .T. ) ;
#1209 = ORIENTED_EDGE ( 'NONE', *, *, #1475, .F. ) ;
#1210 = ORIENTED_EDGE ( 'NONE', *, *, #176, .T. ) ;
#1211 = EDGE_CURVE ( 'NONE', #2713, #2086, #357, .T. ) ;
#1212 = CIRCLE ( 'NONE', #152, 4.150000000000001243 ) ;
#1213 = CARTESIAN_POINT ( 'NONE',  ( 177.5113880936646638, 3.200000000000000178, -127.1900156680533485 ) ) ;
#1214 = ORIENTED_EDGE ( 'NONE', *, *, #1042, .T. ) ;
#1215 = DIRECTION ( 'NONE',  ( -0.000000000000000000, -1.000000000000000000, -0.000000000000000000 ) ) ;
#1216 = DIRECTION ( 'NONE',  ( 0.9848077530122089085, 0.1736481776669262789, 0.000000000000000000 ) ) ;
#1217 = LINE ( 'NONE', #1809, #1988 ) ;
#1218 = AXIS2_PLACEMENT_3D ( 'NONE', #640, #1478, #155 ) ;
#1219 = CARTESIAN_POINT ( 'NONE',  ( -2.637474524165965013E-13, 4.000000000000000000, -43.44001566805281556 ) ) ;
#1220 = CLOSED_SHELL ( 'NONE', ( #1256, #2434, #724, #412, #1385, #1421, #2257, #2054, #2069, #2285, #142, #1858, #12, #437, #2376, #2133, #2079, #2223, #1252, #1325, #121, #265, #1616, #2181, #1675, #2689, #1344, #2485, #368, #2446, #2583, #2721, #564, #1572, #358, #470, #1489, #1226, #900, #785, #351, #1037, #173, #1185, #2114, #1144, #1790, #1660, #1742, #2030, #1965, #36, #2101, #226, #420, #1024, #2524, #1021, #729, #47, #558, #145, #2129, #803, #1102, #452, #2452, #2269, #2499, #986, #434, #320, #1875, #1392, #2273, #638, #1008, #1436, #535, #2478, #2606, #2059, #474, #456, #1412, #1910, #1505, #975, #2164 ) ) ;
#1221 = ORIENTED_EDGE ( 'NONE', *, *, #671, .T. ) ;
#1222 = EDGE_CURVE ( 'NONE', #154, #1305, #2470, .T. ) ;
#1223 = CARTESIAN_POINT ( 'NONE',  ( 167.7478631724827949, 36.68657410241292638, -114.6764907468713943 ) ) ;
#1224 = DIRECTION ( 'NONE',  ( 0.000000000000000000, 0.000000000000000000, -1.000000000000000000 ) ) ;
#1225 = VERTEX_POINT ( 'NONE', #2444 ) ;
#1226 = ADVANCED_FACE ( 'NONE', ( #1821 ), #554, .F. ) ;
#1227 = FILL_AREA_STYLE_COLOUR ( '', #1011 ) ;
#1228 = DIRECTION ( 'NONE',  ( 5.125107385422665211E-15, 0.1736481776669279165, -0.9848077530122084644 ) ) ;
#1229 = AXIS2_PLACEMENT_3D ( 'NONE', #1044, #174, #1687 ) ;
#1230 = LINE ( 'NONE', #383, #76 ) ;
#1231 = AXIS2_PLACEMENT_3D ( 'NONE', #899, #1958, #2199 ) ;
#1232 = ORIENTED_EDGE ( 'NONE', *, *, #1013, .T. ) ;
#1233 = VECTOR ( 'NONE', #924, 1000.000000000000000 ) ;
#1234 = ORIENTED_EDGE ( 'NONE', *, *, #1014, .T. ) ;
#1235 = DIRECTION ( 'NONE',  ( -1.000000000000000000, 0.000000000000000000, 0.000000000000000000 ) ) ;
#1236 = CARTESIAN_POINT ( 'NONE',  ( 0.000000000000000000, 8.000000000000000000, -190.0000000000000000 ) ) ;
#1237 = EDGE_CURVE ( 'NONE', #1275, #531, #568, .T. ) ;
#1238 = ORIENTED_EDGE ( 'NONE', *, *, #2656, .T. ) ;
#1239 = CARTESIAN_POINT ( 'NONE',  ( 177.5113880936646638, 3.200000000000000178, -124.4400156680533485 ) ) ;
#1240 = CARTESIAN_POINT ( 'NONE',  ( 11.00000000000000711, 21.00000000000000355, -170.0000000000000000 ) ) ;
#1241 = DIRECTION ( 'NONE',  ( -0.000000000000000000, -0.000000000000000000, 1.000000000000000000 ) ) ;
#1242 = CARTESIAN_POINT ( 'NONE',  ( 85.51138809366467797, 0.000000000000000000, -47.44001566805331294 ) ) ;
#1243 = VECTOR ( 'NONE', #1662, 1000.000000000000114 ) ;
#1244 = VERTEX_POINT ( 'NONE', #372 ) ;
#1245 = AXIS2_PLACEMENT_3D ( 'NONE', #501, #2177, #907 ) ;
#1246 = ORIENTED_EDGE ( 'NONE', *, *, #756, .T. ) ;
#1247 = CARTESIAN_POINT ( 'NONE',  ( 63.00000000000001421, 23.00000000000000000, -130.0000000000000000 ) ) ;
#1248 = LINE ( 'NONE', #1446, #2043 ) ;
#1249 = ORIENTED_EDGE ( 'NONE', *, *, #2408, .F. ) ;
#1250 = CARTESIAN_POINT ( 'NONE',  ( 85.51138809366467797, 3.200000000000000178, -124.4400156680533485 ) ) ;
#1251 = CARTESIAN_POINT ( 'NONE',  ( 0.000000000000000000, 8.000000000000000000, 0.000000000000000000 ) ) ;
#1252 = ADVANCED_FACE ( 'NONE', ( #131, #2457, #958 ), #2421, .F. ) ;
#1253 = CARTESIAN_POINT ( 'NONE',  ( 186.2807973894841496, 4.000000000000000000, -155.5000000000000000 ) ) ;
#1254 = DIRECTION ( 'NONE',  ( 0.000000000000000000, 1.000000000000000000, -0.000000000000000000 ) ) ;
#1255 = DIRECTION ( 'NONE',  ( 0.000000000000000000, 0.000000000000000000, 1.000000000000000000 ) ) ;
#1256 = ADVANCED_FACE ( 'NONE', ( #580 ), #1167, .F. ) ;
#1257 = ORIENTED_EDGE ( 'NONE', *, *, #2600, .F. ) ;
#1258 = CIRCLE ( 'NONE', #2192, 4.150000000000001243 ) ;
#1259 = VECTOR ( 'NONE', #2505, 1000.000000000000000 ) ;
#1260 = ORIENTED_EDGE ( 'NONE', *, *, #1126, .T. ) ;
#1261 = DIRECTION ( 'NONE',  ( -0.000000000000000000, 0.000000000000000000, 1.000000000000000000 ) ) ;
#1262 = CARTESIAN_POINT ( 'NONE',  ( 81.51138809366462112, 4.000000000000000000, -128.4400156680533485 ) ) ;
#1263 = ORIENTED_EDGE ( 'NONE', *, *, #1377, .F. ) ;
#1264 = DIRECTION ( 'NONE',  ( 2.312964634635743450E-16, -0.000000000000000000, 1.000000000000000000 ) ) ;
#1265 = EDGE_LOOP ( 'NONE', ( #2178, #119, #2581, #479 ) ) ;
#1266 = EDGE_CURVE ( 'NONE', #69, #467, #2261, .T. ) ;
#1267 = LINE ( 'NONE', #816, #787 ) ;
#1268 = AXIS2_PLACEMENT_3D ( 'NONE', #1297, #2299, #1885 ) ;
#1269 = CARTESIAN_POINT ( 'NONE',  ( 85.51138809366467797, 3.200000000000000178, -124.4400156680533485 ) ) ;
#1270 = AXIS2_PLACEMENT_3D ( 'NONE', #875, #1082, #1714 ) ;
#1271 = FACE_OUTER_BOUND ( 'NONE', #2735, .T. ) ;
#1272 = EDGE_CURVE ( 'NONE', #514, #2498, #2207, .T. ) ;
#1273 = ORIENTED_EDGE ( 'NONE', *, *, #823, .F. ) ;
#1274 = CIRCLE ( 'NONE', #2472, 4.150000000000001243 ) ;
#1275 = VERTEX_POINT ( 'NONE', #1157 ) ;
#1276 = CARTESIAN_POINT ( 'NONE',  ( 174.3324290233192642, -0.6563544975126123227, -50.61897473839864858 ) ) ;
#1277 = DIRECTION ( 'NONE',  ( 0.000000000000000000, -1.000000000000000000, 0.000000000000000000 ) ) ;
#1278 = VERTEX_POINT ( 'NONE', #2004 ) ;
#1279 = CARTESIAN_POINT ( 'NONE',  ( 71.00000000000001421, 11.00000000000000000, -190.0000000000000000 ) ) ;
#1280 = VERTEX_POINT ( 'NONE', #1993 ) ;
#1281 = CIRCLE ( 'NONE', #1370, 3.000000000000002665 ) ;
#1282 = CARTESIAN_POINT ( 'NONE',  ( 88.00568435112151633, -4.539270260815686520, -49.93431192551013709 ) ) ;
#1283 = DIRECTION ( 'NONE',  ( 0.000000000000000000, 0.000000000000000000, -1.000000000000000000 ) ) ;
#1284 = VERTEX_POINT ( 'NONE', #107 ) ;
#1285 = FACE_OUTER_BOUND ( 'NONE', #1700, .T. ) ;
#1286 = VERTEX_POINT ( 'NONE', #118 ) ;
#1287 = EDGE_CURVE ( 'NONE', #2122, #187, #2460, .T. ) ;
#1288 = CYLINDRICAL_SURFACE ( 'NONE', #1467, 5.000000000000004441 ) ;
#1289 = ORIENTED_EDGE ( 'NONE', *, *, #2165, .F. ) ;
#1290 = LINE ( 'NONE', #517, #2535 ) ;
#1291 = DIRECTION ( 'NONE',  ( -1.000000000000000000, 0.000000000000000000, 0.000000000000000000 ) ) ;
#1292 = VERTEX_POINT ( 'NONE', #1671 ) ;
#1293 = EDGE_CURVE ( 'NONE', #1864, #2682, #806, .T. ) ;
#1294 = DIRECTION ( 'NONE',  ( 0.000000000000000000, 0.000000000000000000, 1.000000000000000000 ) ) ;
#1295 = ORIENTED_EDGE ( 'NONE', *, *, #653, .F. ) ;
#1296 = CYLINDRICAL_SURFACE ( 'NONE', #2061, 2.750000000000009326 ) ;
#1297 = CARTESIAN_POINT ( 'NONE',  ( 63.00000000000001421, 33.00000000000000000, -135.0000000000000000 ) ) ;
#1298 = VECTOR ( 'NONE', #1805, 1000.000000000000000 ) ;
#1299 = ORIENTED_EDGE ( 'NONE', *, *, #2073, .T. ) ;
#1300 = LINE ( 'NONE', #252, #949 ) ;
#1301 = SURFACE_SIDE_STYLE ('',( #890 ) ) ;
#1302 = ORIENTED_EDGE ( 'NONE', *, *, #282, .T. ) ;
#1303 = EDGE_CURVE ( 'NONE', #2445, #1948, #1230, .T. ) ;
#1304 = CARTESIAN_POINT ( 'NONE',  ( 0.000000000000000000, 28.00000000000000000, -135.0000000000000000 ) ) ;
#1305 = VERTEX_POINT ( 'NONE', #2495 ) ;
#1306 = DIRECTION ( 'NONE',  ( 0.000000000000000000, 0.000000000000000000, -1.000000000000000000 ) ) ;
#1307 = DIRECTION ( 'NONE',  ( -1.000000000000000000, 0.000000000000000000, 0.000000000000000000 ) ) ;
#1308 = ORIENTED_EDGE ( 'NONE', *, *, #440, .T. ) ;
#1309 = EDGE_CURVE ( 'NONE', #2487, #49, #1207, .T. ) ;
#1310 = PLANE ( 'NONE',  #998 ) ;
#1311 = DIRECTION ( 'NONE',  ( 2.312964634635743450E-16, -0.000000000000000000, 1.000000000000000000 ) ) ;
#1312 = CARTESIAN_POINT ( 'NONE',  ( 85.51138809366467797, 0.000000000000000000, -124.4400156680533485 ) ) ;
#1313 = DIRECTION ( 'NONE',  ( 0.000000000000000000, 0.000000000000000000, 1.000000000000000000 ) ) ;
#1314 = AXIS2_PLACEMENT_3D ( 'NONE', #267, #1779, #2428 ) ;
#1315 = ORIENTED_EDGE ( 'NONE', *, *, #1841, .T. ) ;
#1316 = DIRECTION ( 'NONE',  ( 0.000000000000000000, 0.000000000000000000, -1.000000000000000000 ) ) ;
#1317 = PLANE ( 'NONE',  #2708 ) ;
#1318 = ORIENTED_EDGE ( 'NONE', *, *, #1103, .F. ) ;
#1319 = CARTESIAN_POINT ( 'NONE',  ( 68.00000000000001421, 11.00000000000000000, -135.0000000000000000 ) ) ;
#1320 = AXIS2_PLACEMENT_3D ( 'NONE', #1665, #622, #232 ) ;
#1321 = VERTEX_POINT ( 'NONE', #2056 ) ;
#1322 = CARTESIAN_POINT ( 'NONE',  ( 5.000000000000000000, 11.00000000000000000, -135.0000000000000000 ) ) ;
#1323 = CARTESIAN_POINT ( 'NONE',  ( 58.00000000000000000, 11.00000000000000000, -190.0000000000000000 ) ) ;
#1324 = ORIENTED_EDGE ( 'NONE', *, *, #1548, .T. ) ;
#1325 = ADVANCED_FACE ( 'NONE', ( #2071 ), #410, .F. ) ;
#1326 = DIRECTION ( 'NONE',  ( 1.000000000000000000, 0.000000000000000000, 0.000000000000000000 ) ) ;
#1327 = AXIS2_PLACEMENT_3D ( 'NONE', #1860, #2258, #791 ) ;
#1328 = CARTESIAN_POINT ( 'NONE',  ( 0.000000000000000000, 8.000000000000000000, -190.0000000000000000 ) ) ;
#1329 = EDGE_CURVE ( 'NONE', #1824, #154, #845, .T. ) ;
#1330 = FACE_OUTER_BOUND ( 'NONE', #906, .T. ) ;
#1331 = DIRECTION ( 'NONE',  ( 0.000000000000000000, 0.000000000000000000, 1.000000000000000000 ) ) ;
#1332 = LINE ( 'NONE', #1153, #1808 ) ;
#1333 = ORIENTED_EDGE ( 'NONE', *, *, #2621, .T. ) ;
#1334 = CARTESIAN_POINT ( 'NONE',  ( 177.5113880936646638, 4.000000000000000000, -122.9400156680533485 ) ) ;
#1335 = VERTEX_POINT ( 'NONE', #2287 ) ;
#1336 = DIRECTION ( 'NONE',  ( 0.000000000000000000, 0.000000000000000000, -1.000000000000000000 ) ) ;
#1337 = CARTESIAN_POINT ( 'NONE',  ( 85.51138809366467797, -2.000000000000000000, -47.44001566805331294 ) ) ;
#1338 = ORIENTED_EDGE ( 'NONE', *, *, #2206, .T. ) ;
#1339 = LINE ( 'NONE', #678, #42 ) ;
#1340 = LINE ( 'NONE', #1535, #1800 ) ;
#1341 = EDGE_CURVE ( 'NONE', #2252, #2726, #2280, .T. ) ;
#1342 = CARTESIAN_POINT ( 'NONE',  ( 181.2807973894841211, -2.000000000000000000, -185.0000000000000000 ) ) ;
#1343 = CARTESIAN_POINT ( 'NONE',  ( 177.5113880936646638, 3.200000000000000178, -44.69001566805330583 ) ) ;
#1344 = ADVANCED_FACE ( 'NONE', ( #1010 ), #1038, .T. ) ;
#1345 = EDGE_LOOP ( 'NONE', ( #473, #1315, #1046, #2182, #2678 ) ) ;
#1346 = CIRCLE ( 'NONE', #857, 10.00000000000000000 ) ;
#1347 = CARTESIAN_POINT ( 'NONE',  ( 1.338513041759791389E-13, 4.000000000000000000, -51.44001566805354031 ) ) ;
#1348 = ORIENTED_EDGE ( 'NONE', *, *, #1657, .T. ) ;
#1349 = DIRECTION ( 'NONE',  ( -1.734723475976817547E-15, 0.000000000000000000, -1.000000000000000000 ) ) ;
#1350 = DIRECTION ( 'NONE',  ( -0.000000000000000000, -1.000000000000000000, -0.000000000000000000 ) ) ;
#1351 = VERTEX_POINT ( 'NONE', #2300 ) ;
#1352 = AXIS2_PLACEMENT_3D ( 'NONE', #892, #1729, #1084 ) ;
#1353 = VECTOR ( 'NONE', #1007, 1000.000000000000000 ) ;
#1354 = CARTESIAN_POINT ( 'NONE',  ( 71.00000000000002842, 8.000000000000000000, -135.0000000000000000 ) ) ;
#1355 = CARTESIAN_POINT ( 'NONE',  ( 171.0526191230288759, 17.94437176180692362, -120.9812466974176033 ) ) ;
#1356 = ORIENTED_EDGE ( 'NONE', *, *, #2153, .T. ) ;
#1357 = EDGE_CURVE ( 'NONE', #792, #2682, #997, .T. ) ;
#1358 = DIRECTION ( 'NONE',  ( -0.000000000000000000, -1.000000000000000000, -0.000000000000000000 ) ) ;
#1359 = EDGE_CURVE ( 'NONE', #1863, #796, #603, .T. ) ;
#1360 = VECTOR ( 'NONE', #2745, 1000.000000000000000 ) ;
#1361 = CIRCLE ( 'NONE', #658, 13.00000000000001066 ) ;
#1362 = VERTEX_POINT ( 'NONE', #2323 ) ;
#1363 = CARTESIAN_POINT ( 'NONE',  ( 181.2807973894841211, 0.000000000000000000, -10.00000000000000000 ) ) ;
#1364 = ORIENTED_EDGE ( 'NONE', *, *, #1407, .T. ) ;
#1365 = CARTESIAN_POINT ( 'NONE',  ( 90.21669601649857384, 8.000000000000000000, -119.7347077452194668 ) ) ;
#1366 = LINE ( 'NONE', #296, #1975 ) ;
#1367 = CARTESIAN_POINT ( 'NONE',  ( 115.0000000000000142, 4.000000000000000000, -34.50000000000000000 ) ) ;
#1368 = DIRECTION ( 'NONE',  ( -6.833476513896915085E-15, 0.1736481776669262789, 0.9848077530122089085 ) ) ;
#1369 = ORIENTED_EDGE ( 'NONE', *, *, #2656, .F. ) ;
#1370 = AXIS2_PLACEMENT_3D ( 'NONE', #2709, #2123, #831 ) ;
#1371 = CARTESIAN_POINT ( 'NONE',  ( 58.00000000000000711, 23.00000000000000000, -130.0000000000000000 ) ) ;
#1372 = ORIENTED_EDGE ( 'NONE', *, *, #1695, .F. ) ;
#1373 = EDGE_CURVE ( 'NONE', #617, #2033, #1528, .T. ) ;
#1374 = EDGE_LOOP ( 'NONE', ( #2350, #2525, #2503, #1308 ) ) ;
#1375 = CYLINDRICAL_SURFACE ( 'NONE', #960, 1.499999999999994449 ) ;
#1376 = CARTESIAN_POINT ( 'NONE',  ( 58.00000000000000000, 8.000000000000000000, -190.0000000000000000 ) ) ;
#1377 = EDGE_CURVE ( 'NONE', #528, #171, #2722, .T. ) ;
#1378 = CIRCLE ( 'NONE', #553, 2.750000000000009326 ) ;
#1379 = DIRECTION ( 'NONE',  ( -1.000000000000000000, 0.000000000000000000, 0.000000000000000000 ) ) ;
#1380 = DIRECTION ( 'NONE',  ( -2.562553692711336944E-15, 0.1736481776669279165, 0.9848077530122084644 ) ) ;
#1381 = DIRECTION ( 'NONE',  ( -1.000000000000000000, -0.000000000000000000, -0.000000000000000000 ) ) ;
#1382 = ORIENTED_EDGE ( 'NONE', *, *, #2212, .T. ) ;
#1383 = CARTESIAN_POINT ( 'NONE',  ( 68.00000000000000000, 11.00000000000000000, -180.0000000000000000 ) ) ;
#1384 = EDGE_CURVE ( 'NONE', #359, #345, #1212, .T. ) ;
#1385 = ADVANCED_FACE ( 'NONE', ( #182 ), #1465, .F. ) ;
#1386 = VERTEX_POINT ( 'NONE', #615 ) ;
#1387 = VECTOR ( 'NONE', #2702, 1000.000000000000000 ) ;
#1388 = VECTOR ( 'NONE', #1145, 1000.000000000000000 ) ;
#1389 = ORIENTED_EDGE ( 'NONE', *, *, #3, .T. ) ;
#1390 = CARTESIAN_POINT ( 'NONE',  ( 90.21669601649858805, 8.000000000000000000, -49.14532359088720170 ) ) ;
#1391 = PLANE ( 'NONE',  #1823 ) ;
#1392 = ADVANCED_FACE ( 'NONE', ( #1633 ), #2098, .F. ) ;
#1393 = CIRCLE ( 'NONE', #2321, 1.499999999999994449 ) ;
#1394 = LINE ( 'NONE', #2648, #1189 ) ;
#1395 = DIRECTION ( 'NONE',  ( -0.000000000000000000, -1.000000000000000000, -0.000000000000000000 ) ) ;
#1396 = DIRECTION ( 'NONE',  ( 0.000000000000000000, 1.000000000000000000, 0.000000000000000000 ) ) ;
#1397 = ORIENTED_EDGE ( 'NONE', *, *, #193, .F. ) ;
#1398 = CARTESIAN_POINT ( 'NONE',  ( 85.51138809366467797, 3.200000000000000178, -124.4400156680533485 ) ) ;
#1399 = EDGE_LOOP ( 'NONE', ( #2014, #1922, #544, #1652 ) ) ;
#1400 = CIRCLE ( 'NONE', #1537, 10.00000000000000888 ) ;
#1401 = ORIENTED_EDGE ( 'NONE', *, *, #1172, .F. ) ;
#1402 = CARTESIAN_POINT ( 'NONE',  ( 90.21669601649860226, 8.000000000000000000, -45.73470774521949522 ) ) ;
#1403 = PLANE ( 'NONE',  #2365 ) ;
#1404 = ORIENTED_EDGE ( 'NONE', *, *, #509, .F. ) ;
#1405 = AXIS2_PLACEMENT_3D ( 'NONE', #1239, #2730, #1705 ) ;
#1406 = DIRECTION ( 'NONE',  ( -1.734723475976817547E-15, 0.000000000000000000, -1.000000000000000000 ) ) ;
#1407 = EDGE_CURVE ( 'NONE', #2500, #2040, #2484, .T. ) ;
#1408 = CARTESIAN_POINT ( 'NONE',  ( 85.51138809366467797, 3.200000000000000178, -44.69001566805330583 ) ) ;
#1409 = DIRECTION ( 'NONE',  ( 0.000000000000000000, 0.000000000000000000, -1.000000000000000000 ) ) ;
#1410 = ORIENTED_EDGE ( 'NONE', *, *, #2203, .F. ) ;
#1411 = DIRECTION ( 'NONE',  ( 0.000000000000000000, 0.000000000000000000, -1.000000000000000000 ) ) ;
#1412 = ADVANCED_FACE ( 'NONE', ( #1425 ), #1538, .F. ) ;
#1413 = ORIENTED_EDGE ( 'NONE', *, *, #2683, .F. ) ;
#1414 = VECTOR ( 'NONE', #2728, 1000.000000000000000 ) ;
#1415 = AXIS2_PLACEMENT_3D ( 'NONE', #1849, #982, #354 ) ;
#1416 = ORIENTED_EDGE ( 'NONE', *, *, #1272, .F. ) ;
#1417 = DIRECTION ( 'NONE',  ( -1.000000000000000000, 0.000000000000000000, -5.204170427930343975E-15 ) ) ;
#1418 = FACE_BOUND ( 'NONE', #1820, .T. ) ;
#1419 = EDGE_LOOP ( 'NONE', ( #1069, #1517 ) ) ;
#1420 = LINE ( 'NONE', #125, #793 ) ;
#1421 = ADVANCED_FACE ( 'NONE', ( #1271 ), #2140, .F. ) ;
#1422 = CARTESIAN_POINT ( 'NONE',  ( 177.5113880936646638, 3.200000000000000178, -121.6900156680533485 ) ) ;
#1423 = CARTESIAN_POINT ( 'NONE',  ( 182.2166960164985881, 8.000000000000000000, -52.14532359088720170 ) ) ;
#1424 = CARTESIAN_POINT ( 'NONE',  ( 173.5113880936646069, 4.000000000000000000, 0.000000000000000000 ) ) ;
#1425 = FACE_OUTER_BOUND ( 'NONE', #2407, .T. ) ;
#1426 = EDGE_CURVE ( 'NONE', #582, #514, #714, .T. ) ;
#1427 = EDGE_LOOP ( 'NONE', ( #2628, #2420 ) ) ;
#1428 = ORIENTED_EDGE ( 'NONE', *, *, #1998, .F. ) ;
#1429 = AXIS2_PLACEMENT_3D ( 'NONE', #858, #1125, #1098 ) ;
#1430 = CARTESIAN_POINT ( 'NONE',  ( 173.5113880936646069, 3.999999999999940936, 0.000000000000000000 ) ) ;
#1431 = ORIENTED_EDGE ( 'NONE', *, *, #908, .F. ) ;
#1432 = CARTESIAN_POINT ( 'NONE',  ( 0.000000000000000000, 8.000000000000000000, -155.5000000000000000 ) ) ;
#1433 = DIRECTION ( 'NONE',  ( 0.000000000000000000, 0.000000000000000000, 1.000000000000000000 ) ) ;
#1434 = ADVANCED_BREP_SHAPE_REPRESENTATION ( 'Top rail support', ( #314, #1270 ), #1490 ) ;
#1435 = FACE_OUTER_BOUND ( 'NONE', #1637, .T. ) ;
#1436 = ADVANCED_FACE ( 'NONE', ( #1285 ), #240, .T. ) ;
#1437 = DIRECTION ( 'NONE',  ( 0.000000000000000000, 0.000000000000000000, -1.000000000000000000 ) ) ;
#1438 = AXIS2_PLACEMENT_3D ( 'NONE', #1794, #2268, #1433 ) ;
#1439 = ORIENTED_EDGE ( 'NONE', *, *, #2357, .T. ) ;
#1440 = EDGE_CURVE ( 'NONE', #1640, #465, #1300, .T. ) ;
#1441 = EDGE_CURVE ( 'NONE', #1114, #1824, #601, .T. ) ;
#1442 = ORIENTED_EDGE ( 'NONE', *, *, #1211, .F. ) ;
#1443 = CIRCLE ( 'NONE', #611, 4.150000000000001243 ) ;
#1444 = CIRCLE ( 'NONE', #613, 2.750000000000002665 ) ;
#1445 = CARTESIAN_POINT ( 'NONE',  ( 80.80608017083075367, 8.000000000000000000, 0.000000000000000000 ) ) ;
#1446 = CARTESIAN_POINT ( 'NONE',  ( 167.7478631724827949, 36.68657410241296901, -131.2035405892351321 ) ) ;
#1447 = ORIENTED_EDGE ( 'NONE', *, *, #954, .F. ) ;
#1448 = CYLINDRICAL_SURFACE ( 'NONE', #1667, 3.000000000000002665 ) ;
#1449 = CARTESIAN_POINT ( 'NONE',  ( 63.00000000000001421, 11.00000000000000000, -135.0000000000000000 ) ) ;
#1450 = AXIS2_PLACEMENT_3D ( 'NONE', #2034, #2048, #2644 ) ;
#1451 = DIRECTION ( 'NONE',  ( -0.000000000000000000, 0.000000000000000000, 1.000000000000000000 ) ) ;
#1452 = AXIS2_PLACEMENT_3D ( 'NONE', #1867, #2538, #1261 ) ;
#1453 = CARTESIAN_POINT ( 'NONE',  ( 0.000000000000000000, 8.000000000000000000, 0.000000000000000000 ) ) ;
#1454 = ORIENTED_EDGE ( 'NONE', *, *, #871, .F. ) ;
#1455 = AXIS2_PLACEMENT_3D ( 'NONE', #1581, #1566, #93 ) ;
#1456 = AXIS2_PLACEMENT_3D ( 'NONE', #1469, #2277, #1235 ) ;
#1457 = ORIENTED_EDGE ( 'NONE', *, *, #2153, .F. ) ;
#1458 = CARTESIAN_POINT ( 'NONE',  ( 173.5113880936646069, 4.000000000000000000, 0.000000000000000000 ) ) ;
#1459 = DIRECTION ( 'NONE',  ( -1.000000000000000000, -0.000000000000000000, -0.000000000000000000 ) ) ;
#1460 = ORIENTED_EDGE ( 'NONE', *, *, #1071, .F. ) ;
#1461 = CARTESIAN_POINT ( 'NONE',  ( 58.00000000000000000, 23.00000000000000000, -180.0000000000000000 ) ) ;
#1462 = CARTESIAN_POINT ( 'NONE',  ( 186.2807973894841496, 4.000000000000000000, 0.000000000000000000 ) ) ;
#1463 = EDGE_CURVE ( 'NONE', #2498, #2435, #1115, .T. ) ;
#1464 = CARTESIAN_POINT ( 'NONE',  ( 200.0000000000000000, 8.000000000000000000, -175.5000000000000000 ) ) ;
#1465 = CYLINDRICAL_SURFACE ( 'NONE', #732, 1.499999999999994449 ) ;
#1466 = ORIENTED_EDGE ( 'NONE', *, *, #1373, .T. ) ;
#1467 = AXIS2_PLACEMENT_3D ( 'NONE', #1304, #1920, #1511 ) ;
#1468 = ORIENTED_EDGE ( 'NONE', *, *, #2646, .F. ) ;
#1469 = CARTESIAN_POINT ( 'NONE',  ( 58.00000000000000711, 23.00000000000000000, -135.0000000000000000 ) ) ;
#1470 = LINE ( 'NONE', #1894, #2536 ) ;
#1471 = VERTEX_POINT ( 'NONE', #1902 ) ;
#1472 = CIRCLE ( 'NONE', #988, 5.000000000000004441 ) ;
#1473 = CARTESIAN_POINT ( 'NONE',  ( 58.00000000000004263, 23.00000000000000000, -1.341519488088732187E-14 ) ) ;
#1474 = EDGE_LOOP ( 'NONE', ( #502, #2749, #365, #971 ) ) ;
#1475 = EDGE_CURVE ( 'NONE', #2362, #2713, #1949, .T. ) ;
#1476 = SURFACE_STYLE_USAGE ( .BOTH. , #651 ) ;
#1477 = DIRECTION ( 'NONE',  ( -1.000000000000000000, 0.000000000000000000, 0.000000000000000000 ) ) ;
#1478 = DIRECTION ( 'NONE',  ( 1.000000000000000000, 0.000000000000000000, 0.000000000000000000 ) ) ;
#1479 = ORIENTED_EDGE ( 'NONE', *, *, #1841, .F. ) ;
#1480 = ORIENTED_EDGE ( 'NONE', *, *, #210, .T. ) ;
#1481 = PLANE ( 'NONE',  #45 ) ;
#1482 = CARTESIAN_POINT ( 'NONE',  ( 177.5113880936646638, 3.200000000000000178, -124.4400156680533485 ) ) ;
#1483 = ORIENTED_EDGE ( 'NONE', *, *, #1303, .F. ) ;
#1484 = CARTESIAN_POINT ( 'NONE',  ( 173.5113880936646069, 8.000000000000000000, -119.7347077452194810 ) ) ;
#1485 = VERTEX_POINT ( 'NONE', #2610 ) ;
#1486 = LINE ( 'NONE', #10, #2326 ) ;
#1487 = VECTOR ( 'NONE', #235, 1000.000000000000000 ) ;
#1488 = DIRECTION ( 'NONE',  ( 0.000000000000000000, 0.000000000000000000, 1.000000000000000000 ) ) ;
#1489 = ADVANCED_FACE ( 'NONE', ( #224, #2158 ), #1961, .T. ) ;
#1490 =( GEOMETRIC_REPRESENTATION_CONTEXT ( 3 ) GLOBAL_UNCERTAINTY_ASSIGNED_CONTEXT ( ( #2025 ) ) GLOBAL_UNIT_ASSIGNED_CONTEXT ( ( #14, #1039, #859 ) ) REPRESENTATION_CONTEXT ( 'NONE', 'WORKASPACE' ) );
#1491 = CARTESIAN_POINT ( 'NONE',  ( -0.000000000000000000, 10.82038627145215592, -134.7681192870501263 ) ) ;
#1492 = ORIENTED_EDGE ( 'NONE', *, *, #2492, .T. ) ;
#1493 = CARTESIAN_POINT ( 'NONE',  ( 89.51138809366470639, 4.000000000000000000, -125.4400156680532916 ) ) ;
#1494 = EDGE_CURVE ( 'NONE', #1555, #1143, #270, .T. ) ;
#1495 = VERTEX_POINT ( 'NONE', #1726 ) ;
#1496 = FACE_OUTER_BOUND ( 'NONE', #1963, .T. ) ;
#1497 = DIRECTION ( 'NONE',  ( 0.000000000000000000, 0.000000000000000000, 1.000000000000000000 ) ) ;
#1498 = VERTEX_POINT ( 'NONE', #63 ) ;
#1499 = SPHERICAL_SURFACE ( 'NONE', #1627, 10.00000000000000000 ) ;
#1500 = ORIENTED_EDGE ( 'NONE', *, *, #782, .T. ) ;
#1501 = VECTOR ( 'NONE', #38, 1000.000000000000000 ) ;
#1502 = VECTOR ( 'NONE', #472, 1000.000000000000000 ) ;
#1503 = DIRECTION ( 'NONE',  ( 0.000000000000000000, 0.000000000000000000, 1.000000000000000000 ) ) ;
#1504 = EDGE_CURVE ( 'NONE', #2500, #1685, #1544, .T. ) ;
#1505 = ADVANCED_FACE ( 'NONE', ( #1738 ), #2595, .T. ) ;
#1506 = DIRECTION ( 'NONE',  ( 1.000000000000000000, 0.000000000000000000, 0.000000000000000000 ) ) ;
#1507 = B_SPLINE_CURVE_WITH_KNOTS ( 'NONE', 3,
 ( #1323, #2197, #306, #938, #1775, #2145, #2630, #911, #262, #530, #1747, #1940 ),
 .UNSPECIFIED., .F., .F.,
 ( 4, 2, 2, 2, 2, 4 ),
 ( -1.999999999996212910E-05, 0.002205232897866573737, 0.004430465795733110231, 0.005543082244666367418, 0.006655698693599623739, 0.008880931591466139849 ),
 .UNSPECIFIED. ) ;
#1508 = ORIENTED_EDGE ( 'NONE', *, *, #1896, .F. ) ;
#1509 = CARTESIAN_POINT ( 'NONE',  ( 89.51138809366470639, 8.000000000000000000, -129.1453235908871591 ) ) ;
#1510 = VERTEX_POINT ( 'NONE', #917 ) ;
#1511 = DIRECTION ( 'NONE',  ( 0.000000000000000000, 0.000000000000000000, 1.000000000000000000 ) ) ;
#1512 = EDGE_CURVE ( 'NONE', #1904, #2716, #1754, .T. ) ;
#1513 = ORIENTED_EDGE ( 'NONE', *, *, #1610, .F. ) ;
#1514 = CARTESIAN_POINT ( 'NONE',  ( 61.15000000000002700, 21.00000000000001066, -170.0000000000000000 ) ) ;
#1515 = DIRECTION ( 'NONE',  ( -0.000000000000000000, -1.000000000000000000, -0.000000000000000000 ) ) ;
#1516 = VERTEX_POINT ( 'NONE', #1855 ) ;
#1517 = ORIENTED_EDGE ( 'NONE', *, *, #1774, .F. ) ;
#1518 = FACE_OUTER_BOUND ( 'NONE', #148, .T. ) ;
#1519 = LINE ( 'NONE', #943, #2244 ) ;
#1520 = VECTOR ( 'NONE', #1828, 1000.000000000000000 ) ;
#1521 = CARTESIAN_POINT ( 'NONE',  ( 172.8060801708307679, 8.000000000000000000, -42.73470774521950943 ) ) ;
#1522 = EDGE_LOOP ( 'NONE', ( #1543, #2007, #143, #1759, #482, #263 ) ) ;
#1523 = DIRECTION ( 'NONE',  ( -1.000000000000000000, 0.000000000000000000, -0.000000000000000000 ) ) ;
#1524 = AXIS2_PLACEMENT_3D ( 'NONE', #1124, #2389, #1313 ) ;
#1525 = SHAPE_DEFINITION_REPRESENTATION ( #965, #1434 ) ;
#1526 = EDGE_LOOP ( 'NONE', ( #404, #2242 ) ) ;
#1527 = DIRECTION ( 'NONE',  ( -0.000000000000000000, -1.000000000000000000, -0.000000000000000000 ) ) ;
#1528 = CIRCLE ( 'NONE', #695, 10.00000000000000888 ) ;
#1529 = ORIENTED_EDGE ( 'NONE', *, *, #929, .T. ) ;
#1530 = EDGE_CURVE ( 'NONE', #49, #677, #1601, .T. ) ;
#1531 = DIRECTION ( 'NONE',  ( 8.135091087972617094E-17, -0.1736481776669278332, 0.9848077530122085754 ) ) ;
#1532 = CARTESIAN_POINT ( 'NONE',  ( 85.51138809366467797, 0.000000000000000000, -124.4400156680533485 ) ) ;
#1533 = VERTEX_POINT ( 'NONE', #586 ) ;
#1534 = DIRECTION ( 'NONE',  ( 0.1710878697460347375, -0.9702875252478141421, -0.1710878697460347375 ) ) ;
#1535 = CARTESIAN_POINT ( 'NONE',  ( 58.00000000000000000, 23.00000000000000000, -190.0000000000000000 ) ) ;
#1536 = CARTESIAN_POINT ( 'NONE',  ( 85.51138809366467797, -2.000000000000000000, -125.9400156680533485 ) ) ;
#1537 = AXIS2_PLACEMENT_3D ( 'NONE', #901, #712, #477 ) ;
#1538 = PLANE ( 'NONE',  #688 ) ;
#1539 = DIRECTION ( 'NONE',  ( 1.000000000000000000, 0.000000000000000000, 0.000000000000000000 ) ) ;
#1540 = ORIENTED_EDGE ( 'NONE', *, *, #1929, .F. ) ;
#1541 = PLANE ( 'NONE',  #1245 ) ;
#1542 = CIRCLE ( 'NONE', #1405, 2.750000000000002665 ) ;
#1543 = ORIENTED_EDGE ( 'NONE', *, *, #1329, .T. ) ;
#1544 = B_SPLINE_CURVE_WITH_KNOTS ( 'NONE', 3,
 ( #451, #31, #1713, #1916, #2390, #2354, #1696, #284, #497, #2548, #654, #904, #1491, #683 ),
 .UNSPECIFIED., .F., .F.,
 ( 4, 2, 2, 2, 2, 2, 4 ),
 ( 0.000000000000000000, 0.001759849776190038203, 0.002639774664285056329, 0.003519699552380074672, 0.005279549328570108321, 0.006159474216665127531, 0.007039399104760145007 ),
 .UNSPECIFIED. ) ;
#1545 = DIRECTION ( 'NONE',  ( 0.1710878697460379572, 0.9702875252478128099, -0.1710878697460391507 ) ) ;
#1546 = CARTESIAN_POINT ( 'NONE',  ( 10.00000000000000000, 28.00000000000000000, -135.0000000000000000 ) ) ;
#1547 = ORIENTED_EDGE ( 'NONE', *, *, #1426, .T. ) ;
#1548 = EDGE_CURVE ( 'NONE', #2726, #2252, #1034, .T. ) ;
#1549 = FACE_OUTER_BOUND ( 'NONE', #2443, .T. ) ;
#1550 = VECTOR ( 'NONE', #403, 1000.000000000000000 ) ;
#1551 = TOROIDAL_SURFACE ( 'NONE', #223, 8.000000000000000000, 3.000000000000000000 ) ;
#1552 = CARTESIAN_POINT ( 'NONE',  ( 5.000000000000000000, 8.000000000000000000, -15.00000000000000000 ) ) ;
#1553 = LINE ( 'NONE', #1947, #1925 ) ;
#1554 = DIRECTION ( 'NONE',  ( 0.000000000000000000, 0.1736481776669295818, -0.9848077530122082424 ) ) ;
#1555 = VERTEX_POINT ( 'NONE', #2475 ) ;
#1556 = DIRECTION ( 'NONE',  ( 0.000000000000000000, 0.000000000000000000, -1.000000000000000000 ) ) ;
#1557 = ORIENTED_EDGE ( 'NONE', *, *, #529, .T. ) ;
#1558 = VECTOR ( 'NONE', #571, 1000.000000000000000 ) ;
#1559 = PLANE ( 'NONE',  #2231 ) ;
#1560 = CARTESIAN_POINT ( 'NONE',  ( 186.2605290158863625, 7.328532834679522878, -14.54250119169494759 ) ) ;
#1561 = ORIENTED_EDGE ( 'NONE', *, *, #159, .T. ) ;
#1562 = PLANE ( 'NONE',  #1231 ) ;
#1563 = DIRECTION ( 'NONE',  ( -0.000000000000000000, 1.000000000000000000, -0.000000000000000000 ) ) ;
#1564 = EDGE_CURVE ( 'NONE', #22, #1179, #2023, .T. ) ;
#1565 = LINE ( 'NONE', #1137, #2288 ) ;
#1566 = DIRECTION ( 'NONE',  ( 0.000000000000000000, 0.000000000000000000, 1.000000000000000000 ) ) ;
#1567 = VERTEX_POINT ( 'NONE', #364 ) ;
#1568 = AXIS2_PLACEMENT_3D ( 'NONE', #209, #1887, #2748 ) ;
#1569 = DIRECTION ( 'NONE',  ( 1.000000000000000000, 0.000000000000000000, 0.000000000000000000 ) ) ;
#1570 = EDGE_LOOP ( 'NONE', ( #519, #499, #1915, #1457 ) ) ;
#1571 = LINE ( 'NONE', #56, #222 ) ;
#1572 = ADVANCED_FACE ( 'NONE', ( #377, #1418, #800 ), #1403, .T. ) ;
#1573 = VERTEX_POINT ( 'NONE', #548 ) ;
#1574 = VECTOR ( 'NONE', #2711, 1000.000000000000000 ) ;
#1575 = DIRECTION ( 'NONE',  ( -0.000000000000000000, -0.000000000000000000, 1.000000000000000000 ) ) ;
#1576 = CIRCLE ( 'NONE', #160, 3.000000000000002665 ) ;
#1577 = EDGE_CURVE ( 'NONE', #617, #73, #1174, .T. ) ;
#1578 = CARTESIAN_POINT ( 'NONE',  ( 177.5113880936646638, 0.000000000000000000, -124.4400156680533485 ) ) ;
#1579 = CARTESIAN_POINT ( 'NONE',  ( 115.0000000000000142, 4.000000000000000000, -155.5000000000000000 ) ) ;
#1580 = AXIS2_PLACEMENT_3D ( 'NONE', #510, #739, #328 ) ;
#1581 = CARTESIAN_POINT ( 'NONE',  ( 11.00000000000000711, 21.00000000000000355, -170.0000000000000000 ) ) ;
#1582 = ORIENTED_EDGE ( 'NONE', *, *, #2738, .T. ) ;
#1583 = CARTESIAN_POINT ( 'NONE',  ( -3.777955771074792546E-15, 8.000000000000000000, -45.73470774521948812 ) ) ;
#1584 = ORIENTED_EDGE ( 'NONE', *, *, #1096, .F. ) ;
#1585 = EDGE_CURVE ( 'NONE', #1948, #184, #2088, .T. ) ;
#1586 = LINE ( 'NONE', #109, #974 ) ;
#1587 = EDGE_LOOP ( 'NONE', ( #1599, #80 ) ) ;
#1588 = CIRCLE ( 'NONE', #1936, 8.000000000000007105 ) ;
#1589 = CARTESIAN_POINT ( 'NONE',  ( 5.000000000000000000, 33.00000000000000000, -135.0000000000000000 ) ) ;
#1590 = CARTESIAN_POINT ( 'NONE',  ( 89.51138809366472060, 4.000000000000000000, -48.44001566805333425 ) ) ;
#1591 = DIRECTION ( 'NONE',  ( 1.000000000000000000, 0.000000000000000000, 0.000000000000000000 ) ) ;
#1592 = EDGE_CURVE ( 'NONE', #1485, #35, #2251, .T. ) ;
#1593 = AXIS2_PLACEMENT_3D ( 'NONE', #1059, #2118, #629 ) ;
#1594 = CARTESIAN_POINT ( 'NONE',  ( 8.961256985829274093E-13, 8.000000000000000000, -129.1453235908877559 ) ) ;
#1595 = ORIENTED_EDGE ( 'NONE', *, *, #1670, .F. ) ;
#1596 = CARTESIAN_POINT ( 'NONE',  ( 86.52428878511661026, -12.94068200196155871, -122.4529163595052665 ) ) ;
#1597 = ORIENTED_EDGE ( 'NONE', *, *, #1126, .F. ) ;
#1598 = EDGE_CURVE ( 'NONE', #1516, #2558, #2265, .T. ) ;
#1599 = ORIENTED_EDGE ( 'NONE', *, *, #331, .F. ) ;
#1600 = LINE ( 'NONE', #748, #6 ) ;
#1601 = LINE ( 'NONE', #147, #2633 ) ;
#1602 = CARTESIAN_POINT ( 'NONE',  ( 115.0000000000000142, 4.000000000000000000, -171.5000000000000000 ) ) ;
#1603 = PLANE ( 'NONE',  #2641 ) ;
#1604 = DIRECTION ( 'NONE',  ( 0.000000000000000000, 0.000000000000000000, -1.000000000000000000 ) ) ;
#1605 = VERTEX_POINT ( 'NONE', #2064 ) ;
#1606 = DIRECTION ( 'NONE',  ( -1.000000000000000000, 0.000000000000000000, -0.000000000000000000 ) ) ;
#1607 = EDGE_LOOP ( 'NONE', ( #1786, #2124 ) ) ;
#1608 =( BOUNDED_CURVE ( )  B_SPLINE_CURVE ( 3, ( #1983, #1132, #2397, #86 ),
 .UNSPECIFIED., .F., .T. ) 
 B_SPLINE_CURVE_WITH_KNOTS ( ( 4, 4 ),
 ( 0.000000000000000000, 1.570796326794896558 ),
 .UNSPECIFIED. ) 
 CURVE ( )  GEOMETRIC_REPRESENTATION_ITEM ( )  RATIONAL_B_SPLINE_CURVE ( ( 1.000000000000000000, 0.8047378541243649375, 0.8047378541243649375, 1.000000000000000000 ) ) 
 REPRESENTATION_ITEM ( '' )  );
#1609 = ORIENTED_EDGE ( 'NONE', *, *, #1287, .T. ) ;
#1610 = EDGE_CURVE ( 'NONE', #2530, #183, #2009, .T. ) ;
#1611 = LINE ( 'NONE', #2463, #2405 ) ;
#1612 = DIRECTION ( 'NONE',  ( 0.000000000000000000, 1.000000000000000000, -0.000000000000000000 ) ) ;
#1613 = AXIS2_PLACEMENT_3D ( 'NONE', #1242, #2507, #423 ) ;
#1614 = DIRECTION ( 'NONE',  ( -3.416738256948443343E-15, -0.1736481776669279165, -0.9848077530122084644 ) ) ;
#1615 = CARTESIAN_POINT ( 'NONE',  ( 181.2807973894841211, 8.000000000000000000, -15.00000000000000000 ) ) ;
#1616 = ADVANCED_FACE ( 'NONE', ( #991 ), #1391, .T. ) ;
#1617 = VECTOR ( 'NONE', #1666, 1000.000000000000000 ) ;
#1618 = CARTESIAN_POINT ( 'NONE',  ( 0.000000000000000000, 0.000000000000000000, -190.0000000000000000 ) ) ;
#1619 = EDGE_LOOP ( 'NONE', ( #2572, #2091 ) ) ;
#1620 = DIRECTION ( 'NONE',  ( -0.000000000000000000, -1.000000000000000000, -0.000000000000000000 ) ) ;
#1621 = EDGE_LOOP ( 'NONE', ( #682, #743, #1672, #661 ) ) ;
#1622 = AXIS2_PLACEMENT_3D ( 'NONE', #856, #844, #1094 ) ;
#1623 = ORIENTED_EDGE ( 'NONE', *, *, #1512, .T. ) ;
#1624 = DIRECTION ( 'NONE',  ( 0.000000000000000000, -1.000000000000000000, 0.000000000000000000 ) ) ;
#1625 = CARTESIAN_POINT ( 'NONE',  ( 0.000000000000000000, 4.000000000000000000, 0.000000000000000000 ) ) ;
#1626 = ORIENTED_EDGE ( 'NONE', *, *, #231, .F. ) ;
#1627 = AXIS2_PLACEMENT_3D ( 'NONE', #1461, #1020, #1870 ) ;
#1628 = CYLINDRICAL_SURFACE ( 'NONE', #830, 10.00000000000000888 ) ;
#1629 = EDGE_CURVE ( 'NONE', #1004, #1028, #978, .T. ) ;
#1630 = DIRECTION ( 'NONE',  ( -0.9848077530122076872, 0.1736481776669329402, 0.000000000000000000 ) ) ;
#1631 = LINE ( 'NONE', #2677, #2256 ) ;
#1632 = EDGE_LOOP ( 'NONE', ( #2461, #781, #1721, #233 ) ) ;
#1633 = FACE_OUTER_BOUND ( 'NONE', #985, .T. ) ;
#1634 = ORIENTED_EDGE ( 'NONE', *, *, #1844, .F. ) ;
#1635 = AXIS2_PLACEMENT_3D ( 'NONE', #1924, #2076, #620 ) ;
#1636 = AXIS2_PLACEMENT_3D ( 'NONE', #2665, #1023, #764 ) ;
#1637 = EDGE_LOOP ( 'NONE', ( #2120, #269, #1015, #824, #957, #30, #289, #1466 ) ) ;
#1638 = DIRECTION ( 'NONE',  ( 0.000000000000000000, 0.000000000000000000, -1.000000000000000000 ) ) ;
#1639 = CARTESIAN_POINT ( 'NONE',  ( 85.51138809366467797, 4.000000000000000000, -122.9400156680533485 ) ) ;
#1640 = VERTEX_POINT ( 'NONE', #2035 ) ;
#1641 = CARTESIAN_POINT ( 'NONE',  ( 172.8060801708307679, 8.000000000000000000, -126.1453235908871449 ) ) ;
#1642 = CARTESIAN_POINT ( 'NONE',  ( 10.00000000000000000, 23.00000000000000000, -190.0000000000000000 ) ) ;
#1643 = EDGE_CURVE ( 'NONE', #15, #1114, #162, .T. ) ;
#1644 = DIRECTION ( 'NONE',  ( -0.000000000000000000, -1.000000000000000000, -0.000000000000000000 ) ) ;
#1645 = EDGE_CURVE ( 'NONE', #1286, #2324, #572, .T. ) ;
#1646 = DIRECTION ( 'NONE',  ( -0.000000000000000000, 1.000000000000000000, -0.000000000000000000 ) ) ;
#1647 = VERTEX_POINT ( 'NONE', #1003 ) ;
#1648 = EDGE_CURVE ( 'NONE', #796, #2086, #2451, .T. ) ;
#1649 = ORIENTED_EDGE ( 'NONE', *, *, #2561, .T. ) ;
#1650 = DIRECTION ( 'NONE',  ( 0.000000000000000000, -1.000000000000000000, 0.000000000000000000 ) ) ;
#1651 = DIRECTION ( 'NONE',  ( 0.000000000000000000, 0.000000000000000000, -1.000000000000000000 ) ) ;
#1652 = ORIENTED_EDGE ( 'NONE', *, *, #1791, .T. ) ;
#1653 = CARTESIAN_POINT ( 'NONE',  ( 177.5113880936646638, 4.000000000000000000, -124.4400156680533485 ) ) ;
#1654 = CARTESIAN_POINT ( 'NONE',  ( 186.2807973894841496, 0.000000000000000000, -15.00000000000000000 ) ) ;
#1655 = DIRECTION ( 'NONE',  ( -1.000000000000000000, -0.000000000000000000, 0.000000000000000000 ) ) ;
#1656 = CARTESIAN_POINT ( 'NONE',  ( 177.5113880936646638, -2.000000000000000000, -47.44001566805331294 ) ) ;
#1657 = EDGE_CURVE ( 'NONE', #1143, #1278, #761, .T. ) ;
#1658 = VERTEX_POINT ( 'NONE', #1639 ) ;
#1659 = ORIENTED_EDGE ( 'NONE', *, *, #507, .T. ) ;
#1660 = ADVANCED_FACE ( 'NONE', ( #2489 ), #597, .F. ) ;
#1661 = AXIS2_PLACEMENT_3D ( 'NONE', #2622, #2200, #90 ) ;
#1662 = DIRECTION ( 'NONE',  ( -0.1710878697460315456, 0.9702875252478151413, -0.1710878697460326281 ) ) ;
#1663 = LINE ( 'NONE', #216, #1550 ) ;
#1664 = EDGE_LOOP ( 'NONE', ( #2029, #1076, #1442, #1209 ) ) ;
#1665 = CARTESIAN_POINT ( 'NONE',  ( 85.51138809366467797, 3.200000000000000178, -47.44001566805331294 ) ) ;
#1666 = DIRECTION ( 'NONE',  ( -0.1710878697460345432, -0.9702875252478146972, 0.1710878697460326836 ) ) ;
#1667 = AXIS2_PLACEMENT_3D ( 'NONE', #1279, #23, #1897 ) ;
#1668 = DIRECTION ( 'NONE',  ( -0.000000000000000000, 1.000000000000000000, -0.000000000000000000 ) ) ;
#1669 = EDGE_CURVE ( 'NONE', #2060, #1386, #2305, .T. ) ;
#1670 = EDGE_CURVE ( 'NONE', #2487, #2712, #1248, .T. ) ;
#1671 = CARTESIAN_POINT ( 'NONE',  ( 177.5113880936646638, 0.000000000000000000, -50.19001566805332715 ) ) ;
#1672 = ORIENTED_EDGE ( 'NONE', *, *, #954, .T. ) ;
#1673 = AXIS2_PLACEMENT_3D ( 'NONE', #181, #2039, #2270 ) ;
#1674 = ORIENTED_EDGE ( 'NONE', *, *, #847, .F. ) ;
#1675 = ADVANCED_FACE ( 'NONE', ( #2741 ), #2329, .F. ) ;
#1676 = FACE_OUTER_BOUND ( 'NONE', #248, .T. ) ;
#1677 = DIRECTION ( 'NONE',  ( -0.000000000000000000, -0.000000000000000000, 1.000000000000000000 ) ) ;
#1678 = EDGE_LOOP ( 'NONE', ( #2135, #745, #2744, #2348 ) ) ;
#1679 = CARTESIAN_POINT ( 'NONE',  ( 89.51138809366473481, 4.000000000000000000, -43.44001566805335557 ) ) ;
#1680 = ORIENTED_EDGE ( 'NONE', *, *, #1180, .T. ) ;
#1681 = CARTESIAN_POINT ( 'NONE',  ( 177.5113880936646638, 0.000000000000000000, -124.4400156680533485 ) ) ;
#1682 = VECTOR ( 'NONE', #1029, 1000.000000000000000 ) ;
#1683 = DIRECTION ( 'NONE',  ( 0.000000000000000000, 0.000000000000000000, -1.000000000000000000 ) ) ;
#1684 = CARTESIAN_POINT ( 'NONE',  ( 172.8060801708307679, 8.000000000000000000, 0.000000000000000000 ) ) ;
#1685 = VERTEX_POINT ( 'NONE', #201 ) ;
#1686 = ORIENTED_EDGE ( 'NONE', *, *, #1585, .T. ) ;
#1687 = DIRECTION ( 'NONE',  ( 0.000000000000000000, 0.000000000000000000, -1.000000000000000000 ) ) ;
#1688 = DIRECTION ( 'NONE',  ( 0.1710878697460316011, -0.9702875252478153634, 0.1710878697460316011 ) ) ;
#1689 = EDGE_CURVE ( 'NONE', #1471, #921, #838, .T. ) ;
#1690 = ORIENTED_EDGE ( 'NONE', *, *, #2567, .T. ) ;
#1691 = CARTESIAN_POINT ( 'NONE',  ( 80.80608017083075367, 8.000000000000000000, -119.7347077452194668 ) ) ;
#1692 = EDGE_LOOP ( 'NONE', ( #2686, #951, #1770, #731 ) ) ;
#1693 = PRESENTATION_STYLE_ASSIGNMENT (( #1476 ) ) ;
#1694 = CARTESIAN_POINT ( 'NONE',  ( 177.5113880936646638, -2.000000000000000000, -124.4400156680533485 ) ) ;
#1695 = EDGE_CURVE ( 'NONE', #2651, #531, #244, .T. ) ;
#1696 = CARTESIAN_POINT ( 'NONE',  ( 0.000000000000000000, 8.843811492742583269, -131.8499409656213572 ) ) ;
#1697 = ORIENTED_EDGE ( 'NONE', *, *, #893, .T. ) ;
#1698 = DIRECTION ( 'NONE',  ( 0.000000000000000000, 0.000000000000000000, -1.000000000000000000 ) ) ;
#1699 = AXIS2_PLACEMENT_3D ( 'NONE', #1615, #1833, #151 ) ;
#1700 = EDGE_LOOP ( 'NONE', ( #1119, #765, #948, #333 ) ) ;
#1701 = EDGE_CURVE ( 'NONE', #1351, #66, #1470, .T. ) ;
#1702 = CARTESIAN_POINT ( 'NONE',  ( 89.51138809366480587, 3.999999999999940936, -1.552775062933521048E-13 ) ) ;
#1703 = PLANE ( 'NONE',  #583 ) ;
#1704 = ORIENTED_EDGE ( 'NONE', *, *, #922, .F. ) ;
#1705 = DIRECTION ( 'NONE',  ( 0.000000000000000000, 0.000000000000000000, -1.000000000000000000 ) ) ;
#1706 = ORIENTED_EDGE ( 'NONE', *, *, #1359, .F. ) ;
#1707 = CARTESIAN_POINT ( 'NONE',  ( 85.51138809366467797, 3.200000000000000178, -124.4400156680533485 ) ) ;
#1708 = AXIS2_PLACEMENT_3D ( 'NONE', #1449, #2298, #1871 ) ;
#1709 = AXIS2_PLACEMENT_3D ( 'NONE', #2352, #1930, #1451 ) ;
#1710 = LINE ( 'NONE', #2560, #485 ) ;
#1711 = EDGE_CURVE ( 'NONE', #1772, #876, #1346, .T. ) ;
#1712 = VERTEX_POINT ( 'NONE', #2316 ) ;
#1713 = CARTESIAN_POINT ( 'NONE',  ( -1.925929944387235853E-31, 8.104823004361049854, -129.9276666038190058 ) ) ;
#1714 = DIRECTION ( 'NONE',  ( 1.000000000000000000, 0.000000000000000000, 0.000000000000000000 ) ) ;
#1715 = ORIENTED_EDGE ( 'NONE', *, *, #336, .F. ) ;
#1716 = CARTESIAN_POINT ( 'NONE',  ( 63.00000000000001421, 11.00000000000000000, -127.0000000000000000 ) ) ;
#1717 = ORIENTED_EDGE ( 'NONE', *, *, #2195, .F. ) ;
#1718 = CARTESIAN_POINT ( 'NONE',  ( 89.51138809366472060, 8.000000000000000000, -52.14532359088716618 ) ) ;
#1719 = DIRECTION ( 'NONE',  ( 1.000000000000000000, 0.000000000000000000, -0.000000000000000000 ) ) ;
#1720 = ORIENTED_EDGE ( 'NONE', *, *, #203, .T. ) ;
#1721 = ORIENTED_EDGE ( 'NONE', *, *, #545, .F. ) ;
#1722 = FACE_OUTER_BOUND ( 'NONE', #2314, .T. ) ;
#1723 = PLANE ( 'NONE',  #2016 ) ;
#1724 = CARTESIAN_POINT ( 'NONE',  ( 111.0000000000000142, 8.000000000000000000, -151.5000000000000000 ) ) ;
#1725 = ORIENTED_EDGE ( 'NONE', *, *, #871, .T. ) ;
#1726 = CARTESIAN_POINT ( 'NONE',  ( 172.8060801708307679, 8.000000000000000000, -119.7347077452194810 ) ) ;
#1727 = EDGE_CURVE ( 'NONE', #542, #1928, #2502, .T. ) ;
#1728 = ORIENTED_EDGE ( 'NONE', *, *, #2363, .F. ) ;
#1729 = DIRECTION ( 'NONE',  ( 1.627018217594523419E-16, -0.1736481776669260568, 0.9848077530122087975 ) ) ;
#1730 = ORIENTED_EDGE ( 'NONE', *, *, #1797, .T. ) ;
#1731 = CARTESIAN_POINT ( 'NONE',  ( 71.00000000000001421, 8.000000000000000000, -180.0000000000000000 ) ) ;
#1732 = DIRECTION ( 'NONE',  ( 0.000000000000000000, 0.000000000000000000, -1.000000000000000000 ) ) ;
#1733 = ORIENTED_EDGE ( 'NONE', *, *, #331, .T. ) ;
#1734 = CARTESIAN_POINT ( 'NONE',  ( 85.51138809366467797, 3.200000000000000178, -44.69001566805330583 ) ) ;
#1735 = LINE ( 'NONE', #60, #124 ) ;
#1736 = AXIS2_PLACEMENT_3D ( 'NONE', #2090, #1073, #2119 ) ;
#1737 = CARTESIAN_POINT ( 'NONE',  ( 177.5113880936646638, 3.199999999999999734, -122.9400156680533485 ) ) ;
#1738 = FACE_OUTER_BOUND ( 'NONE', #1198, .T. ) ;
#1739 = CIRCLE ( 'NONE', #2590, 10.00000000000000000 ) ;
#1740 = CARTESIAN_POINT ( 'NONE',  ( 85.51138809366467797, 4.000000000000000000, -45.94001566805332004 ) ) ;
#1741 = ORIENTED_EDGE ( 'NONE', *, *, #2337, .T. ) ;
#1742 = ADVANCED_FACE ( 'NONE', ( #2527 ), #1908, .F. ) ;
#1743 = LINE ( 'NONE', #1493, #1041 ) ;
#1744 = AXIS2_PLACEMENT_3D ( 'NONE', #1371, #95, #744 ) ;
#1745 = ORIENTED_EDGE ( 'NONE', *, *, #814, .F. ) ;
#1746 = LINE ( 'NONE', #706, #1233 ) ;
#1747 = CARTESIAN_POINT ( 'NONE',  ( 65.55428501446792211, 8.000000000000001776, -190.0000000000000000 ) ) ;
#1748 = VERTEX_POINT ( 'NONE', #1262 ) ;
#1749 = EDGE_CURVE ( 'NONE', #2086, #946, #2555, .T. ) ;
#1750 = CARTESIAN_POINT ( 'NONE',  ( 68.00000000000001421, 23.00000000000000000, -130.0000000000000000 ) ) ;
#1751 = DIRECTION ( 'NONE',  ( -0.000000000000000000, -1.000000000000000000, -0.000000000000000000 ) ) ;
#1752 = CARTESIAN_POINT ( 'NONE',  ( 167.7478631724827665, 36.68657410241292638, -54.20354058923530971 ) ) ;
#1753 = VECTOR ( 'NONE', #508, 1000.000000000000000 ) ;
#1754 = LINE ( 'NONE', #2338, #817 ) ;
#1755 = CARTESIAN_POINT ( 'NONE',  ( 63.00000000000001421, 11.00000000000000000, -135.0000000000000000 ) ) ;
#1756 = ORIENTED_EDGE ( 'NONE', *, *, #538, .T. ) ;
#1757 = EDGE_CURVE ( 'NONE', #701, #2487, #1663, .T. ) ;
#1758 = DIRECTION ( 'NONE',  ( -0.000000000000000000, -0.000000000000000000, -1.000000000000000000 ) ) ;
#1759 = ORIENTED_EDGE ( 'NONE', *, *, #1184, .T. ) ;
#1760 = DIRECTION ( 'NONE',  ( -0.000000000000000000, -1.000000000000000000, -0.000000000000000000 ) ) ;
#1761 = CARTESIAN_POINT ( 'NONE',  ( 85.51138809366467797, 4.000000000000000000, -124.4400156680533485 ) ) ;
#1762 = VERTEX_POINT ( 'NONE', #1060 ) ;
#1763 = EDGE_CURVE ( 'NONE', #2563, #632, #321, .T. ) ;
#1764 = CARTESIAN_POINT ( 'NONE',  ( 85.51138809366467797, -2.000000000000000000, -124.4400156680533485 ) ) ;
#1765 = CIRCLE ( 'NONE', #934, 2.750000000000009326 ) ;
#1766 = CIRCLE ( 'NONE', #1016, 2.750000000000009326 ) ;
#1767 = DIRECTION ( 'NONE',  ( 8.673617379884033500E-16, 0.000000000000000000, -1.000000000000000000 ) ) ;
#1768 = DIRECTION ( 'NONE',  ( -1.000000000000000000, 0.000000000000000000, 0.000000000000000000 ) ) ;
#1769 = CARTESIAN_POINT ( 'NONE',  ( 10.00000000000000000, 0.000000000000000000, -190.0000000000000000 ) ) ;
#1770 = ORIENTED_EDGE ( 'NONE', *, *, #2458, .T. ) ;
#1771 = CYLINDRICAL_SURFACE ( 'NONE', #157, 2.750000000000002665 ) ;
#1772 = VERTEX_POINT ( 'NONE', #459 ) ;
#1773 = DIRECTION ( 'NONE',  ( 1.000000000000000000, 0.000000000000000000, 2.602085213965176326E-15 ) ) ;
#1774 = EDGE_CURVE ( 'NONE', #1130, #1028, #2343, .T. ) ;
#1775 = CARTESIAN_POINT ( 'NONE',  ( 61.29300800281063744, 9.285497889689450446, -189.9999999999999716 ) ) ;
#1776 = ORIENTED_EDGE ( 'NONE', *, *, #1905, .T. ) ;
#1777 = EDGE_CURVE ( 'NONE', #976, #1825, #850, .T. ) ;
#1778 = FACE_OUTER_BOUND ( 'NONE', #2330, .T. ) ;
#1779 = DIRECTION ( 'NONE',  ( -0.000000000000000000, 1.000000000000000000, -0.000000000000000000 ) ) ;
#1780 = CYLINDRICAL_SURFACE ( 'NONE', #67, 5.000000000000004441 ) ;
#1781 = CARTESIAN_POINT ( 'NONE',  ( 10.00000000000000000, 23.00000000000000000, -180.0000000000000000 ) ) ;
#1782 = EDGE_LOOP ( 'NONE', ( #2235, #1508 ) ) ;
#1783 = VECTOR ( 'NONE', #1018, 1000.000000000000000 ) ;
#1784 = CARTESIAN_POINT ( 'NONE',  ( 5.000000000000000000, 0.000000000000000000, -15.00000000000000000 ) ) ;
#1785 =( BOUNDED_CURVE ( )  B_SPLINE_CURVE ( 3, ( #2594, #2370, #2636, #1367 ),
 .UNSPECIFIED., .F., .T. ) 
 B_SPLINE_CURVE_WITH_KNOTS ( ( 4, 4 ),
 ( 3.141592653589793116, 4.712388980384689674 ),
 .UNSPECIFIED. ) 
 CURVE ( )  GEOMETRIC_REPRESENTATION_ITEM ( )  RATIONAL_B_SPLINE_CURVE ( ( 1.000000000000000000, 0.8047378541243649375, 0.8047378541243649375, 1.000000000000000000 ) ) 
 REPRESENTATION_ITEM ( '' )  );
#1786 = ORIENTED_EDGE ( 'NONE', *, *, #1548, .F. ) ;
#1787 = DIRECTION ( 'NONE',  ( -0.000000000000000000, 0.000000000000000000, 1.000000000000000000 ) ) ;
#1788 = ORIENTED_EDGE ( 'NONE', *, *, #1669, .F. ) ;
#1789 = EDGE_CURVE ( 'NONE', #69, #2530, #448, .T. ) ;
#1790 = ADVANCED_FACE ( 'NONE', ( #229 ), #1703, .F. ) ;
#1791 = EDGE_CURVE ( 'NONE', #2163, #1471, #1030, .T. ) ;
#1792 = CYLINDRICAL_SURFACE ( 'NONE', #2652, 4.000000000000003553 ) ;
#1793 = CARTESIAN_POINT ( 'NONE',  ( 58.00000000000000000, 11.00000000000000000, -180.0000000000000000 ) ) ;
#1794 = CARTESIAN_POINT ( 'NONE',  ( 186.2807973894841496, 8.000000000000000000, -18.50000000000001421 ) ) ;
#1795 = AXIS2_PLACEMENT_3D ( 'NONE', #1990, #104, #681 ) ;
#1796 = DIRECTION ( 'NONE',  ( 1.000000000000000000, -0.000000000000000000, 0.000000000000000000 ) ) ;
#1797 = EDGE_CURVE ( 'NONE', #542, #540, #1608, .T. ) ;
#1798 = ORIENTED_EDGE ( 'NONE', *, *, #631, .T. ) ;
#1799 = AXIS2_PLACEMENT_3D ( 'NONE', #2250, #1827, #533 ) ;
#1800 = VECTOR ( 'NONE', #2576, 1000.000000000000000 ) ;
#1801 = DIRECTION ( 'NONE',  ( -0.000000000000000000, -1.000000000000000000, -0.000000000000000000 ) ) ;
#1802 = EDGE_LOOP ( 'NONE', ( #2657, #2074, #39, #1410 ) ) ;
#1803 = EDGE_LOOP ( 'NONE', ( #1788, #676, #2537, #460, #1439, #2516, #1776 ) ) ;
#1804 = DIRECTION ( 'NONE',  ( 0.000000000000000000, 0.000000000000000000, -1.000000000000000000 ) ) ;
#1805 = DIRECTION ( 'NONE',  ( -0.000000000000000000, -1.000000000000000000, -0.000000000000000000 ) ) ;
#1806 = CARTESIAN_POINT ( 'NONE',  ( 111.0000000000000142, 8.000000000000000000, -175.5000000000000000 ) ) ;
#1807 = LINE ( 'NONE', #2053, #28 ) ;
#1808 = VECTOR ( 'NONE', #1962, 1000.000000000000114 ) ;
#1809 = CARTESIAN_POINT ( 'NONE',  ( 5.000000000000000000, -2.000000000000000000, -10.00000000000000000 ) ) ;
#1810 = ORIENTED_EDGE ( 'NONE', *, *, #21, .F. ) ;
#1811 = CARTESIAN_POINT ( 'NONE',  ( 177.5113880936646638, -2.000000000000000000, -45.94001566805332004 ) ) ;
#1812 = EDGE_CURVE ( 'NONE', #2289, #187, #1571, .T. ) ;
#1813 = EDGE_LOOP ( 'NONE', ( #2597, #242, #1810, #2193 ) ) ;
#1814 = ORIENTED_EDGE ( 'NONE', *, *, #2310, .T. ) ;
#1815 = CARTESIAN_POINT ( 'NONE',  ( 177.5113880936646638, 3.199999999999999734, -48.94001566805331294 ) ) ;
#1816 = CARTESIAN_POINT ( 'NONE',  ( 177.5113880936646638, -2.000000000000000000, -122.9400156680533485 ) ) ;
#1817 = CARTESIAN_POINT ( 'NONE',  ( 57.00000000000002132, 21.00000000000001066, -130.0000000000000000 ) ) ;
#1818 = FACE_OUTER_BOUND ( 'NONE', #1399, .T. ) ;
#1819 = LINE ( 'NONE', #1618, #2618 ) ;
#1820 = EDGE_LOOP ( 'NONE', ( #2512, #416 ) ) ;
#1821 = FACE_OUTER_BOUND ( 'NONE', #1183, .T. ) ;
#1822 = VECTOR ( 'NONE', #691, 1000.000000000000000 ) ;
#1823 = AXIS2_PLACEMENT_3D ( 'NONE', #123, #2049, #2464 ) ;
#1824 = VERTEX_POINT ( 'NONE', #1146 ) ;
#1825 = VERTEX_POINT ( 'NONE', #488 ) ;
#1826 = EDGE_CURVE ( 'NONE', #1114, #1510, #2707, .T. ) ;
#1827 = DIRECTION ( 'NONE',  ( 8.135091087972612163E-17, 0.1736481776669296928, 0.9848077530122082424 ) ) ;
#1828 = DIRECTION ( 'NONE',  ( -0.000000000000000000, -1.000000000000000000, -0.000000000000000000 ) ) ;
#1829 = ORIENTED_EDGE ( 'NONE', *, *, #709, .T. ) ;
#1830 = AXIS2_PLACEMENT_3D ( 'NONE', #1716, #1118, #53 ) ;
#1831 = DIRECTION ( 'NONE',  ( -0.000000000000000000, 1.000000000000000000, -0.000000000000000000 ) ) ;
#1832 = AXIS2_PLACEMENT_3D ( 'NONE', #2012, #2000, #752 ) ;
#1833 = DIRECTION ( 'NONE',  ( -0.000000000000000000, 1.000000000000000000, -0.000000000000000000 ) ) ;
#1834 = DIRECTION ( 'NONE',  ( 0.000000000000000000, -0.000000000000000000, -1.000000000000000000 ) ) ;
#1835 = ORIENTED_EDGE ( 'NONE', *, *, #326, .F. ) ;
#1836 = DIRECTION ( 'NONE',  ( 0.000000000000000000, -1.000000000000000000, 0.000000000000000000 ) ) ;
#1837 = EDGE_LOOP ( 'NONE', ( #2222, #1031, #512, #723 ) ) ;
#1838 = AXIS2_PLACEMENT_3D ( 'NONE', #1681, #1066, #2110 ) ;
#1839 = AXIS2_PLACEMENT_3D ( 'NONE', #1190, #1614, #164 ) ;
#1840 = EDGE_LOOP ( 'NONE', ( #2205, #594, #62, #2161 ) ) ;
#1841 = EDGE_CURVE ( 'NONE', #1928, #2143, #2368, .T. ) ;
#1842 = DIRECTION ( 'NONE',  ( -0.000000000000000000, -0.000000000000000000, 1.000000000000000000 ) ) ;
#1843 = DIRECTION ( 'NONE',  ( -0.1710878697460349041, -0.9702875252478149193, 0.1710878697460303244 ) ) ;
#1844 = EDGE_CURVE ( 'NONE', #650, #1292, #1765, .T. ) ;
#1845 = ORIENTED_EDGE ( 'NONE', *, *, #1042, .F. ) ;
#1846 = DIRECTION ( 'NONE',  ( 1.000000000000000000, 0.000000000000000000, 0.000000000000000000 ) ) ;
#1847 = AXIS2_PLACEMENT_3D ( 'NONE', #249, #280, #295 ) ;
#1848 = CARTESIAN_POINT ( 'NONE',  ( 177.5113880936646638, 3.200000000000000178, -50.19001566805332715 ) ) ;
#1849 = CARTESIAN_POINT ( 'NONE',  ( 58.00000000000000000, 23.00000000000000000, -180.0000000000000000 ) ) ;
#1850 = CARTESIAN_POINT ( 'NONE',  ( 90.78292336281404573, 11.21123485492918981, -42.16848039890405886 ) ) ;
#1851 = ORIENTED_EDGE ( 'NONE', *, *, #1757, .T. ) ;
#1852 = AXIS2_PLACEMENT_3D ( 'NONE', #1594, #1368, #1976 ) ;
#1853 = EDGE_LOOP ( 'NONE', ( #973, #370, #2631, #375 ) ) ;
#1854 = LINE ( 'NONE', #837, #2296 ) ;
#1855 = CARTESIAN_POINT ( 'NONE',  ( 173.5113880936646069, 4.000000000000000000, -43.44001566805336267 ) ) ;
#1856 = VERTEX_POINT ( 'NONE', #2587 ) ;
#1857 = LINE ( 'NONE', #1882, #2513 ) ;
#1858 = ADVANCED_FACE ( 'NONE', ( #925 ), #881, .F. ) ;
#1859 = CYLINDRICAL_SURFACE ( 'NONE', #1141, 4.150000000000001243 ) ;
#1860 = CARTESIAN_POINT ( 'NONE',  ( 0.000000000000000000, 0.000000000000000000, 0.000000000000000000 ) ) ;
#1861 = DIRECTION ( 'NONE',  ( -0.1710878697460351539, -0.9702875252478146972, -0.1710878697460321007 ) ) ;
#1862 = EDGE_CURVE ( 'NONE', #1498, #1658, #1064, .T. ) ;
#1863 = VERTEX_POINT ( 'NONE', #2412 ) ;
#1864 = VERTEX_POINT ( 'NONE', #692 ) ;
#1865 = AXIS2_PLACEMENT_3D ( 'NONE', #389, #348, #1224 ) ;
#1866 = VECTOR ( 'NONE', #1773, 1000.000000000000000 ) ;
#1867 = CARTESIAN_POINT ( 'NONE',  ( 172.8060801708307679, 8.000000000000000000, 0.000000000000000000 ) ) ;
#1868 = CARTESIAN_POINT ( 'NONE',  ( 181.5113880936647206, 4.000000000000000000, 0.000000000000000000 ) ) ;
#1869 = ORIENTED_EDGE ( 'NONE', *, *, #741, .F. ) ;
#1870 = DIRECTION ( 'NONE',  ( 1.000000000000000000, 0.000000000000000000, 0.000000000000000000 ) ) ;
#1871 = DIRECTION ( 'NONE',  ( 0.000000000000000000, 0.000000000000000000, -1.000000000000000000 ) ) ;
#1872 = AXIS2_PLACEMENT_3D ( 'NONE', #1398, #1801, #1411 ) ;
#1873 = DIRECTION ( 'NONE',  ( 0.000000000000000000, 1.000000000000000000, 0.000000000000000000 ) ) ;
#1874 = CARTESIAN_POINT ( 'NONE',  ( 68.00000000000000000, 33.00000000000000000, -190.0000000000000000 ) ) ;
#1875 = ADVANCED_FACE ( 'NONE', ( #896 ), #1995, .F. ) ;
#1876 = ORIENTED_EDGE ( 'NONE', *, *, #1886, .F. ) ;
#1877 = ORIENTED_EDGE ( 'NONE', *, *, #1648, .T. ) ;
#1878 = VECTOR ( 'NONE', #1477, 1000.000000000000000 ) ;
#1879 = DIRECTION ( 'NONE',  ( 0.000000000000000000, 0.000000000000000000, -1.000000000000000000 ) ) ;
#1880 = DIRECTION ( 'NONE',  ( 0.000000000000000000, 0.000000000000000000, 1.000000000000000000 ) ) ;
#1881 = ORIENTED_EDGE ( 'NONE', *, *, #117, .T. ) ;
#1882 = CARTESIAN_POINT ( 'NONE',  ( 200.0000000000000000, 8.000000000000000000, -38.50000000000000711 ) ) ;
#1883 = DIRECTION ( 'NONE',  ( 0.000000000000000000, -0.000000000000000000, -1.000000000000000000 ) ) ;
#1884 = FACE_OUTER_BOUND ( 'NONE', #1570, .T. ) ;
#1885 = DIRECTION ( 'NONE',  ( 0.000000000000000000, 0.000000000000000000, -1.000000000000000000 ) ) ;
#1886 = EDGE_CURVE ( 'NONE', #1292, #650, #97, .T. ) ;
#1887 = DIRECTION ( 'NONE',  ( 1.000000000000000000, 0.000000000000000000, 0.000000000000000000 ) ) ;
#1888 = EDGE_LOOP ( 'NONE', ( #2032, #1798 ) ) ;
#1889 = EDGE_CURVE ( 'NONE', #1647, #876, #734, .T. ) ;
#1890 = AXIS2_PLACEMENT_3D ( 'NONE', #1337, #2602, #2571 ) ;
#1891 = AXIS2_PLACEMENT_3D ( 'NONE', #105, #2430, #945 ) ;
#1892 = ORIENTED_EDGE ( 'NONE', *, *, #618, .F. ) ;
#1893 = DIRECTION ( 'NONE',  ( 0.000000000000000000, -1.000000000000000000, 0.000000000000000000 ) ) ;
#1894 = CARTESIAN_POINT ( 'NONE',  ( 111.0000000000000142, 8.000000000000000000, -175.5000000000000000 ) ) ;
#1895 = ORIENTED_EDGE ( 'NONE', *, *, #2669, .T. ) ;
#1896 = EDGE_CURVE ( 'NONE', #2324, #2410, #798, .T. ) ;
#1897 = DIRECTION ( 'NONE',  ( 1.000000000000000000, 0.000000000000000000, 0.000000000000000000 ) ) ;
#1898 = ORIENTED_EDGE ( 'NONE', *, *, #545, .T. ) ;
#1899 = LINE ( 'NONE', #179, #657 ) ;
#1900 = VECTOR ( 'NONE', #325, 1000.000000000000000 ) ;
#1901 = DIRECTION ( 'NONE',  ( 0.000000000000000000, -1.000000000000000000, 0.000000000000000000 ) ) ;
#1902 = CARTESIAN_POINT ( 'NONE',  ( 181.5113880936647206, 4.000000000000000000, -120.4400156680533485 ) ) ;
#1903 = DIRECTION ( 'NONE',  ( -0.000000000000000000, 0.000000000000000000, 1.000000000000000000 ) ) ;
#1904 = VERTEX_POINT ( 'NONE', #1956 ) ;
#1905 = EDGE_CURVE ( 'NONE', #35, #1386, #1507, .T. ) ;
#1906 = ORIENTED_EDGE ( 'NONE', *, *, #835, .F. ) ;
#1907 = CARTESIAN_POINT ( 'NONE',  ( 61.15000000000002700, 21.00000000000001066, -170.0000000000000000 ) ) ;
#1908 = PLANE ( 'NONE',  #717 ) ;
#1909 = VERTEX_POINT ( 'NONE', #1363 ) ;
#1910 = ADVANCED_FACE ( 'NONE', ( #2210 ), #2167, .F. ) ;
#1911 = DIRECTION ( 'NONE',  ( -0.000000000000000000, -1.000000000000000000, -0.000000000000000000 ) ) ;
#1912 = CARTESIAN_POINT ( 'NONE',  ( 177.5113880936646638, 3.200000000000000178, -47.44001566805331294 ) ) ;
#1913 = CYLINDRICAL_SURFACE ( 'NONE', #1847, 4.000000000000000000 ) ;
#1914 = CARTESIAN_POINT ( 'NONE',  ( 58.00000000000000000, 8.000000000000000000, -180.0000000000000000 ) ) ;
#1915 = ORIENTED_EDGE ( 'NONE', *, *, #2635, .F. ) ;
#1916 = CARTESIAN_POINT ( 'NONE',  ( -0.000000000000000000, 8.369365185710400112, -130.7747319872596279 ) ) ;
#1917 = CARTESIAN_POINT ( 'NONE',  ( 0.000000000000000000, 8.000000000000000000, -10.00000000000000000 ) ) ;
#1918 = VERTEX_POINT ( 'NONE', #950 ) ;
#1919 = VECTOR ( 'NONE', #2272, 1000.000000000000000 ) ;
#1920 = DIRECTION ( 'NONE',  ( -1.000000000000000000, 0.000000000000000000, 0.000000000000000000 ) ) ;
#1921 = AXIS2_PLACEMENT_3D ( 'NONE', #804, #1216, #2454 ) ;
#1922 = ORIENTED_EDGE ( 'NONE', *, *, #2575, .F. ) ;
#1923 = LINE ( 'NONE', #503, #2042 ) ;
#1924 = CARTESIAN_POINT ( 'NONE',  ( 57.00000000000002132, 21.00000000000001066, -170.0000000000000000 ) ) ;
#1925 = VECTOR ( 'NONE', #713, 1000.000000000000000 ) ;
#1926 = ORIENTED_EDGE ( 'NONE', *, *, #2295, .F. ) ;
#1927 = CYLINDRICAL_SURFACE ( 'NONE', #2019, 10.00000000000000888 ) ;
#1928 = VERTEX_POINT ( 'NONE', #746 ) ;
#1929 = EDGE_CURVE ( 'NONE', #2498, #1918, #1586, .T. ) ;
#1930 = DIRECTION ( 'NONE',  ( 0.9848077530122089085, 0.1736481776669262789, 0.000000000000000000 ) ) ;
#1931 = COLOUR_RGB ( '',0.7921568627450980005, 0.8196078431372548767, 0.9333333333333333481 ) ;
#1932 = DIRECTION ( 'NONE',  ( 0.000000000000000000, 0.000000000000000000, 1.000000000000000000 ) ) ;
#1933 = ORIENTED_EDGE ( 'NONE', *, *, #2276, .F. ) ;
#1934 = DIRECTION ( 'NONE',  ( 1.000000000000000000, 0.000000000000000000, 6.938893903907150280E-15 ) ) ;
#1935 = ORIENTED_EDGE ( 'NONE', *, *, #2011, .F. ) ;
#1936 = AXIS2_PLACEMENT_3D ( 'NONE', #2488, #1893, #1879 ) ;
#1937 = FACE_OUTER_BOUND ( 'NONE', #1474, .T. ) ;
#1938 = ORIENTED_EDGE ( 'NONE', *, *, #1777, .F. ) ;
#1939 = CARTESIAN_POINT ( 'NONE',  ( 89.51138809366472060, 3.999999999999940936, -46.44001566805335557 ) ) ;
#1940 = CARTESIAN_POINT ( 'NONE',  ( 66.30662386291805888, 8.000000000000000000, -190.0000000000000000 ) ) ;
#1941 = AXIS2_PLACEMENT_3D ( 'NONE', #2292, #228, #2727 ) ;
#1942 = VERTEX_POINT ( 'NONE', #285 ) ;
#1943 = CARTESIAN_POINT ( 'NONE',  ( 58.00000000000001421, 28.00000000000000000, -130.0000000000000000 ) ) ;
#1944 = EDGE_CURVE ( 'NONE', #1942, #1321, #2391, .T. ) ;
#1945 = CARTESIAN_POINT ( 'NONE',  ( 177.5113880936646638, 4.000000000000000000, -47.44001566805331294 ) ) ;
#1946 = CARTESIAN_POINT ( 'NONE',  ( 181.5113880936647490, 4.000000000000000000, -43.44001566805332004 ) ) ;
#1947 = CARTESIAN_POINT ( 'NONE',  ( 68.00000000000000000, 33.00000000000000000, -180.0000000000000000 ) ) ;
#1948 = VERTEX_POINT ( 'NONE', #1740 ) ;
#1949 = LINE ( 'NONE', #874, #2497 ) ;
#1950 = DIRECTION ( 'NONE',  ( -1.000000000000000000, 0.000000000000000000, 0.000000000000000000 ) ) ;
#1951 = EDGE_LOOP ( 'NONE', ( #556, #1249, #1970, #1992 ) ) ;
#1952 = DIRECTION ( 'NONE',  ( 0.000000000000000000, 1.000000000000000000, 0.000000000000000000 ) ) ;
#1953 = EDGE_CURVE ( 'NONE', #133, #1772, #2214, .T. ) ;
#1954 = EDGE_LOOP ( 'NONE', ( #110, #627, #2220, #879 ) ) ;
#1955 = DIRECTION ( 'NONE',  ( 1.000000000000000000, 0.000000000000000000, 0.000000000000000000 ) ) ;
#1956 = CARTESIAN_POINT ( 'NONE',  ( 186.2807973894841496, 4.000000000000000000, -34.50000000000000000 ) ) ;
#1957 = ORIENTED_EDGE ( 'NONE', *, *, #2738, .F. ) ;
#1958 = DIRECTION ( 'NONE',  ( 0.000000000000000000, -1.000000000000000000, 0.000000000000000000 ) ) ;
#1959 = CARTESIAN_POINT ( 'NONE',  ( 81.51138809366462112, 4.000000000000000000, 0.000000000000000000 ) ) ;
#1960 = LINE ( 'NONE', #1536, #392 ) ;
#1961 = PLANE ( 'NONE',  #1429 ) ;
#1962 = DIRECTION ( 'NONE',  ( 0.1710878697460348208, -0.9702875252478145862, 0.1710878697460326558 ) ) ;
#1963 = EDGE_LOOP ( 'NONE', ( #2246, #894, #1416, #2426 ) ) ;
#1964 = PLANE ( 'NONE',  #2312 ) ;
#1965 = ADVANCED_FACE ( 'NONE', ( #1138 ), #1165, .T. ) ;
#1966 = VECTOR ( 'NONE', #1978, 1000.000000000000227 ) ;
#1967 = ORIENTED_EDGE ( 'NONE', *, *, #2561, .F. ) ;
#1968 = CARTESIAN_POINT ( 'NONE',  ( 177.5113880936646638, 3.200000000000000178, -47.44001566805331294 ) ) ;
#1969 = DIRECTION ( 'NONE',  ( 0.000000000000000000, 0.000000000000000000, 1.000000000000000000 ) ) ;
#1970 = ORIENTED_EDGE ( 'NONE', *, *, #1629, .T. ) ;
#1971 = LINE ( 'NONE', #476, #2436 ) ;
#1972 = FACE_OUTER_BOUND ( 'NONE', #888, .T. ) ;
#1973 = AXIS2_PLACEMENT_3D ( 'NONE', #1707, #635, #432 ) ;
#1974 = DIRECTION ( 'NONE',  ( -0.000000000000000000, 1.000000000000000000, -0.000000000000000000 ) ) ;
#1975 = VECTOR ( 'NONE', #327, 1000.000000000000114 ) ;
#1976 = DIRECTION ( 'NONE',  ( -1.000000000000000000, 0.000000000000000000, -6.938893903907150280E-15 ) ) ;
#1977 = ORIENTED_EDGE ( 'NONE', *, *, #1211, .T. ) ;
#1978 = DIRECTION ( 'NONE',  ( 0.1710878697460315179, 0.9702875252478149193, -0.1710878697460337661 ) ) ;
#1979 = CIRCLE ( 'NONE', #2739, 5.000000000000000888 ) ;
#1980 = ORIENTED_EDGE ( 'NONE', *, *, #2286, .T. ) ;
#1981 = EDGE_CURVE ( 'NONE', #1856, #650, #2650, .T. ) ;
#1982 = CARTESIAN_POINT ( 'NONE',  ( 8.912316417367981617E-13, 4.000000000000000000, -128.4400156680539169 ) ) ;
#1983 = CARTESIAN_POINT ( 'NONE',  ( 111.0000000000000142, 8.000000000000000000, -14.50000000000001243 ) ) ;
#1984 = EDGE_LOOP ( 'NONE', ( #2139, #490, #1454, #664 ) ) ;
#1985 = DIRECTION ( 'NONE',  ( 1.000000000000000000, 0.000000000000000000, 0.000000000000000000 ) ) ;
#1986 = EDGE_CURVE ( 'NONE', #2143, #238, #79, .T. ) ;
#1987 = VECTOR ( 'NONE', #2293, 1000.000000000000000 ) ;
#1988 = VECTOR ( 'NONE', #2055, 1000.000000000000000 ) ;
#1989 = DIRECTION ( 'NONE',  ( 0.000000000000000000, 0.000000000000000000, -1.000000000000000000 ) ) ;
#1990 = CARTESIAN_POINT ( 'NONE',  ( 177.5113880936646638, 3.200000000000000178, -47.44001566805331294 ) ) ;
#1991 = FACE_OUTER_BOUND ( 'NONE', #2198, .T. ) ;
#1992 = ORIENTED_EDGE ( 'NONE', *, *, #2710, .T. ) ;
#1993 = CARTESIAN_POINT ( 'NONE',  ( 186.2807973894841496, 8.000000000000000000, -38.50000000000000000 ) ) ;
#1994 = ORIENTED_EDGE ( 'NONE', *, *, #1357, .F. ) ;
#1995 = CYLINDRICAL_SURFACE ( 'NONE', #2615, 4.000000000000003553 ) ;
#1996 = ORIENTED_EDGE ( 'NONE', *, *, #1504, .T. ) ;
#1997 = LINE ( 'NONE', #2672, #1558 ) ;
#1998 = EDGE_CURVE ( 'NONE', #1143, #701, #2217, .T. ) ;
#1999 = DIRECTION ( 'NONE',  ( 0.000000000000000000, 1.000000000000000000, 0.000000000000000000 ) ) ;
#2000 = DIRECTION ( 'NONE',  ( -0.000000000000000000, 1.000000000000000000, -0.000000000000000000 ) ) ;
#2001 = CARTESIAN_POINT ( 'NONE',  ( 0.000000000000000000, 8.000000000000000000, -119.7347077452194810 ) ) ;
#2002 = ORIENTED_EDGE ( 'NONE', *, *, #1669, .T. ) ;
#2003 = VECTOR ( 'NONE', #2125, 1000.000000000000000 ) ;
#2004 = CARTESIAN_POINT ( 'NONE',  ( 89.51138809366470639, 4.000000000000000000, -128.4400156680532916 ) ) ;
#2005 = EDGE_LOOP ( 'NONE', ( #656, #720 ) ) ;
#2006 = VECTOR ( 'NONE', #1437, 1000.000000000000000 ) ;
#2007 = ORIENTED_EDGE ( 'NONE', *, *, #1222, .T. ) ;
#2008 = DIRECTION ( 'NONE',  ( 0.000000000000000000, 0.000000000000000000, -1.000000000000000000 ) ) ;
#2009 = LINE ( 'NONE', #1213, #1298 ) ;
#2010 = DIRECTION ( 'NONE',  ( 0.000000000000000000, 0.000000000000000000, -1.000000000000000000 ) ) ;
#2011 = EDGE_CURVE ( 'NONE', #1825, #18, #498, .T. ) ;
#2012 = CARTESIAN_POINT ( 'NONE',  ( 177.5113880936646638, -2.000000000000000000, -124.4400156680533485 ) ) ;
#2013 = CYLINDRICAL_SURFACE ( 'NONE', #1065, 5.000000000000000888 ) ;
#2014 = ORIENTED_EDGE ( 'NONE', *, *, #2295, .T. ) ;
#2015 = AXIS2_PLACEMENT_3D ( 'NONE', #783, #135, #2224 ) ;
#2016 = AXIS2_PLACEMENT_3D ( 'NONE', #1328, #2215, #1136 ) ;
#2017 = DIRECTION ( 'NONE',  ( -1.000000000000000000, 0.000000000000000000, 8.260587980841948640E-17 ) ) ;
#2018 = ORIENTED_EDGE ( 'NONE', *, *, #1648, .F. ) ;
#2019 = AXIS2_PLACEMENT_3D ( 'NONE', #247, #1091, #2549 ) ;
#2020 = AXIS2_PLACEMENT_3D ( 'NONE', #633, #2743, #204 ) ;
#2021 = ORIENTED_EDGE ( 'NONE', *, *, #709, .F. ) ;
#2022 = DIRECTION ( 'NONE',  ( 0.000000000000000000, 0.000000000000000000, 1.000000000000000000 ) ) ;
#2023 = LINE ( 'NONE', #175, #2589 ) ;
#2024 = FACE_OUTER_BOUND ( 'NONE', #1951, .T. ) ;
#2025 = UNCERTAINTY_MEASURE_WITH_UNIT (LENGTH_MEASURE( 1.000000000000000082E-05 ), #14, 'distance_accuracy_value', 'NONE');
#2026 = VECTOR ( 'NONE', #956, 999.9999999999998863 ) ;
#2027 = EDGE_CURVE ( 'NONE', #100, #374, #273, .T. ) ;
#2028 = FACE_OUTER_BOUND ( 'NONE', #1374, .T. ) ;
#2029 = ORIENTED_EDGE ( 'NONE', *, *, #694, .T. ) ;
#2030 = ADVANCED_FACE ( 'NONE', ( #2189 ), #1317, .T. ) ;
#2031 = LINE ( 'NONE', #1596, #2051 ) ;
#2032 = ORIENTED_EDGE ( 'NONE', *, *, #2195, .T. ) ;
#2033 = VERTEX_POINT ( 'NONE', #1769 ) ;
#2034 = CARTESIAN_POINT ( 'NONE',  ( 0.000000000000000000, 8.000000000000000000, 0.000000000000000000 ) ) ;
#2035 = CARTESIAN_POINT ( 'NONE',  ( 90.21669601649857384, 8.000000000000000000, -122.7347077452194668 ) ) ;
#2036 = ORIENTED_EDGE ( 'NONE', *, *, #1689, .T. ) ;
#2037 = CARTESIAN_POINT ( 'NONE',  ( 81.51138809366462112, 4.000000000000000000, -120.4400156680533343 ) ) ;
#2038 = CARTESIAN_POINT ( 'NONE',  ( 5.000000000000000000, 11.00000000000000000, -127.0000000000000000 ) ) ;
#2039 = DIRECTION ( 'NONE',  ( 0.000000000000000000, 1.000000000000000000, -0.000000000000000000 ) ) ;
#2040 = VERTEX_POINT ( 'NONE', #2625 ) ;
#2041 = DIRECTION ( 'NONE',  ( 2.312964634635743450E-16, 0.000000000000000000, 1.000000000000000000 ) ) ;
#2042 = VECTOR ( 'NONE', #2166, 1000.000000000000000 ) ;
#2043 = VECTOR ( 'NONE', #1688, 1000.000000000000000 ) ;
#2044 = VERTEX_POINT ( 'NONE', #753 ) ;
#2045 = EDGE_CURVE ( 'NONE', #1555, #1748, #1332, .T. ) ;
#2046 = EDGE_CURVE ( 'NONE', #1244, #1004, #2168, .T. ) ;
#2047 = ORIENTED_EDGE ( 'NONE', *, *, #2259, .F. ) ;
#2048 = DIRECTION ( 'NONE',  ( 1.000000000000000000, -0.000000000000000000, 0.000000000000000000 ) ) ;
#2049 = DIRECTION ( 'NONE',  ( 0.000000000000000000, 0.000000000000000000, 1.000000000000000000 ) ) ;
#2050 = EDGE_LOOP ( 'NONE', ( #882, #2132, #1043, #120 ) ) ;
#2051 = VECTOR ( 'NONE', #730, 1000.000000000000114 ) ;
#2052 = DIRECTION ( 'NONE',  ( 0.000000000000000000, 0.000000000000000000, 1.000000000000000000 ) ) ;
#2053 = CARTESIAN_POINT ( 'NONE',  ( 93.80927090964139836, 28.37450467709605562, -119.1421328520767133 ) ) ;
#2054 = ADVANCED_FACE ( 'NONE', ( #271 ), #2596, .F. ) ;
#2055 = DIRECTION ( 'NONE',  ( -0.000000000000000000, -1.000000000000000000, -0.000000000000000000 ) ) ;
#2056 = CARTESIAN_POINT ( 'NONE',  ( 115.0000000000000142, 4.000000000000000000, -171.5000000000000000 ) ) ;
#2057 = ORIENTED_EDGE ( 'NONE', *, *, #2046, .F. ) ;
#2058 = VECTOR ( 'NONE', #1033, 1000.000000000000000 ) ;
#2059 = ADVANCED_FACE ( 'NONE', ( #2418 ), #1551, .F. ) ;
#2060 = VERTEX_POINT ( 'NONE', #524 ) ;
#2061 = AXIS2_PLACEMENT_3D ( 'NONE', #2386, #2183, #941 ) ;
#2062 = VECTOR ( 'NONE', #2522, 1000.000000000000000 ) ;
#2063 = LINE ( 'NONE', #1276, #1243 ) ;
#2064 = CARTESIAN_POINT ( 'NONE',  ( 89.51138809366470639, 4.000000000000000000, -125.4400156680532916 ) ) ;
#2065 = ORIENTED_EDGE ( 'NONE', *, *, #1071, .T. ) ;
#2066 = CARTESIAN_POINT ( 'NONE',  ( 182.2166960164985881, 8.000000000000000000, -120.4400156680533485 ) ) ;
#2067 = CIRCLE ( 'NONE', #883, 1.499999999999994449 ) ;
#2068 = LINE ( 'NONE', #2333, #308 ) ;
#2069 = ADVANCED_FACE ( 'NONE', ( #1991 ), #2204, .F. ) ;
#2070 = FACE_BOUND ( 'NONE', #1782, .T. ) ;
#2071 = FACE_OUTER_BOUND ( 'NONE', #1621, .T. ) ;
#2072 = ORIENTED_EDGE ( 'NONE', *, *, #2339, .F. ) ;
#2073 = EDGE_CURVE ( 'NONE', #133, #876, #2481, .T. ) ;
#2074 = ORIENTED_EDGE ( 'NONE', *, *, #2567, .F. ) ;
#2075 = CARTESIAN_POINT ( 'NONE',  ( 186.2807973894841496, 8.000000000000000000, -34.50000000000000000 ) ) ;
#2076 = DIRECTION ( 'NONE',  ( 0.000000000000000000, 0.000000000000000000, 1.000000000000000000 ) ) ;
#2077 = EDGE_LOOP ( 'NONE', ( #1704, #1659, #846, #926 ) ) ;
#2078 = DIRECTION ( 'NONE',  ( -0.1710878697460347375, -0.9702875252478141421, -0.1710878697460347375 ) ) ;
#2079 = ADVANCED_FACE ( 'NONE', ( #539 ), #65, .F. ) ;
#2080 = CARTESIAN_POINT ( 'NONE',  ( 177.5113880936646638, 0.000000000000000000, -127.1900156680533485 ) ) ;
#2081 = AXIS2_PLACEMENT_3D ( 'NONE', #645, #1072, #1638 ) ;
#2082 = CARTESIAN_POINT ( 'NONE',  ( 63.00000000000001421, 23.00000000000000000, -135.0000000000000000 ) ) ;
#2083 = EDGE_CURVE ( 'NONE', #821, #2033, #1819, .T. ) ;
#2084 = CARTESIAN_POINT ( 'NONE',  ( 172.8060801708307679, 8.000000000000000000, -51.44001566805331294 ) ) ;
#2085 = LINE ( 'NONE', #655, #1186 ) ;
#2086 = VERTEX_POINT ( 'NONE', #1423 ) ;
#2087 = ORIENTED_EDGE ( 'NONE', *, *, #1112, .F. ) ;
#2088 = CIRCLE ( 'NONE', #561, 1.499999999999994449 ) ;
#2089 = CARTESIAN_POINT ( 'NONE',  ( 111.0000000000000142, 8.000000000000000000, -14.50000000000001243 ) ) ;
#2090 = CARTESIAN_POINT ( 'NONE',  ( 57.00000000000002132, 21.00000000000001066, -170.0000000000000000 ) ) ;
#2091 = ORIENTED_EDGE ( 'NONE', *, *, #2276, .T. ) ;
#2092 = DIRECTION ( 'NONE',  ( 0.000000000000000000, 0.000000000000000000, 1.000000000000000000 ) ) ;
#2093 = ORIENTED_EDGE ( 'NONE', *, *, #2511, .T. ) ;
#2094 = LINE ( 'NONE', #2731, #1259 ) ;
#2095 = VECTOR ( 'NONE', #1569, 1000.000000000000000 ) ;
#2096 = CARTESIAN_POINT ( 'NONE',  ( 0.000000000000000000, 8.000000000000000000, -135.0000000000000000 ) ) ;
#2097 = EDGE_CURVE ( 'NONE', #129, #1856, #1766, .T. ) ;
#2098 = CYLINDRICAL_SURFACE ( 'NONE', #1568, 4.000000000000003553 ) ;
#2099 =( LENGTH_UNIT ( ) NAMED_UNIT ( * ) SI_UNIT ( .MILLI., .METRE. ) );
#2100 = VERTEX_POINT ( 'NONE', #551 ) ;
#2101 = ADVANCED_FACE ( 'NONE', ( #153 ), #369, .T. ) ;
#2102 = ORIENTED_EDGE ( 'NONE', *, *, #1357, .T. ) ;
#2103 = AXIS2_PLACEMENT_3D ( 'NONE', #1051, #625, #1283 ) ;
#2104 = DIRECTION ( 'NONE',  ( 0.000000000000000000, 0.000000000000000000, 1.000000000000000000 ) ) ;
#2105 = DIRECTION ( 'NONE',  ( -0.9848077530122082424, -0.1736481776669295818, 0.000000000000000000 ) ) ;
#2106 = EDGE_LOOP ( 'NONE', ( #570, #1468, #2115, #279 ) ) ;
#2107 = DIRECTION ( 'NONE',  ( 1.000000000000000000, 0.000000000000000000, -2.312964634635743450E-16 ) ) ;
#2108 = ORIENTED_EDGE ( 'NONE', *, *, #1629, .F. ) ;
#2109 = VECTOR ( 'NONE', #444, 1000.000000000000000 ) ;
#2110 = DIRECTION ( 'NONE',  ( 0.000000000000000000, 0.000000000000000000, -1.000000000000000000 ) ) ;
#2111 = VECTOR ( 'NONE', #8, 1000.000000000000000 ) ;
#2112 = DIRECTION ( 'NONE',  ( -0.000000000000000000, -1.000000000000000000, -0.000000000000000000 ) ) ;
#2113 = DIRECTION ( 'NONE',  ( -0.000000000000000000, -0.000000000000000000, 1.000000000000000000 ) ) ;
#2114 = ADVANCED_FACE ( 'NONE', ( #805 ), #2468, .T. ) ;
#2115 = ORIENTED_EDGE ( 'NONE', *, *, #101, .T. ) ;
#2116 = EDGE_CURVE ( 'NONE', #1825, #921, #1009, .T. ) ;
#2117 = EDGE_LOOP ( 'NONE', ( #2065, #2126, #294, #2128 ) ) ;
#2118 = DIRECTION ( 'NONE',  ( 1.000000000000000000, 0.000000000000000000, 0.000000000000000000 ) ) ;
#2119 = DIRECTION ( 'NONE',  ( -1.000000000000000000, 0.000000000000000000, 0.000000000000000000 ) ) ;
#2120 = ORIENTED_EDGE ( 'NONE', *, *, #2083, .F. ) ;
#2121 = DIRECTION ( 'NONE',  ( 0.000000000000000000, 0.000000000000000000, -1.000000000000000000 ) ) ;
#2122 = VERTEX_POINT ( 'NONE', #2494 ) ;
#2123 = DIRECTION ( 'NONE',  ( -0.000000000000000000, -0.000000000000000000, -1.000000000000000000 ) ) ;
#2124 = ORIENTED_EDGE ( 'NONE', *, *, #1341, .F. ) ;
#2125 = DIRECTION ( 'NONE',  ( 1.734723475976817547E-15, 0.000000000000000000, 1.000000000000000000 ) ) ;
#2126 = ORIENTED_EDGE ( 'NONE', *, *, #1222, .F. ) ;
#2127 = DIRECTION ( 'NONE',  ( -1.000000000000000000, 0.000000000000000000, 0.000000000000000000 ) ) ;
#2128 = ORIENTED_EDGE ( 'NONE', *, *, #2286, .F. ) ;
#2129 = ADVANCED_FACE ( 'NONE', ( #2028 ), #602, .T. ) ;
#2130 = CARTESIAN_POINT ( 'NONE',  ( 182.2166960164985881, 8.000000000000000000, -129.1453235908872443 ) ) ;
#2131 = CARTESIAN_POINT ( 'NONE',  ( 200.0000000000000000, 8.000000000000000000, -14.50000000000001243 ) ) ;
#2132 = ORIENTED_EDGE ( 'NONE', *, *, #756, .F. ) ;
#2133 = ADVANCED_FACE ( 'NONE', ( #1435, #2690, #2284, #2070, #1178 ), #139, .T. ) ;
#2134 = FACE_OUTER_BOUND ( 'NONE', #2724, .T. ) ;
#2135 = ORIENTED_EDGE ( 'NONE', *, *, #2700, .T. ) ;
#2136 = AXIS2_PLACEMENT_3D ( 'NONE', #480, #2113, #1081 ) ;
#2137 = DIRECTION ( 'NONE',  ( 0.000000000000000000, 0.1736481776669262789, 0.9848077530122089085 ) ) ;
#2138 = PLANE ( 'NONE',  #1709 ) ;
#2139 = ORIENTED_EDGE ( 'NONE', *, *, #1272, .T. ) ;
#2140 = CYLINDRICAL_SURFACE ( 'NONE', #17, 1.500000000000001332 ) ;
#2141 = ORIENTED_EDGE ( 'NONE', *, *, #537, .F. ) ;
#2142 = DIRECTION ( 'NONE',  ( -0.9848077530122089085, -0.1736481776669262789, 0.000000000000000000 ) ) ;
#2143 = VERTEX_POINT ( 'NONE', #1205 ) ;
#2144 = FACE_OUTER_BOUND ( 'NONE', #1853, .T. ) ;
#2145 = CARTESIAN_POINT ( 'NONE',  ( 62.32192572949472975, 8.859602714228019593, -189.9999999999999432 ) ) ;
#2146 = EDGE_CURVE ( 'NONE', #1658, #1498, #718, .T. ) ;
#2147 = CIRCLE ( 'NONE', #1095, 1.499999999999994449 ) ;
#2148 = ORIENTED_EDGE ( 'NONE', *, *, #1727, .F. ) ;
#2149 = LINE ( 'NONE', #58, #300 ) ;
#2150 = VECTOR ( 'NONE', #930, 1000.000000000000000 ) ;
#2151 = CARTESIAN_POINT ( 'NONE',  ( 6.850000000000004974, 21.00000000000000355, -130.0000000000000000 ) ) ;
#2152 = DIRECTION ( 'NONE',  ( 0.000000000000000000, -1.000000000000000000, 0.000000000000000000 ) ) ;
#2153 = EDGE_CURVE ( 'NONE', #2163, #1362, #1631, .T. ) ;
#2154 = VECTOR ( 'NONE', #44, 1000.000000000000000 ) ;
#2155 = AXIS2_PLACEMENT_3D ( 'NONE', #665, #2331, #2318 ) ;
#2156 = FACE_OUTER_BOUND ( 'NONE', #384, .T. ) ;
#2157 = EDGE_LOOP ( 'NONE', ( #2057, #1895, #839, #2108 ) ) ;
#2158 = FACE_BOUND ( 'NONE', #1888, .T. ) ;
#2159 = DIRECTION ( 'NONE',  ( 1.000000000000000000, 0.000000000000000000, 0.000000000000000000 ) ) ;
#2160 =( BOUNDED_CURVE ( )  B_SPLINE_CURVE ( 3, ( #1724, #2173, #931, #1579 ),
 .UNSPECIFIED., .F., .T. ) 
 B_SPLINE_CURVE_WITH_KNOTS ( ( 4, 4 ),
 ( 3.141592653589793116, 4.712388980384689674 ),
 .UNSPECIFIED. ) 
 CURVE ( )  GEOMETRIC_REPRESENTATION_ITEM ( )  RATIONAL_B_SPLINE_CURVE ( ( 1.000000000000000000, 0.8047378541243649375, 0.8047378541243649375, 1.000000000000000000 ) ) 
 REPRESENTATION_ITEM ( '' )  );
#2161 = ORIENTED_EDGE ( 'NONE', *, *, #326, .T. ) ;
#2162 = CARTESIAN_POINT ( 'NONE',  ( 85.51138809366467797, 4.000000000000000000, -47.44001566805331294 ) ) ;
#2163 = VERTEX_POINT ( 'NONE', #970 ) ;
#2164 = ADVANCED_FACE ( 'NONE', ( #565 ), #2013, .T. ) ;
#2165 = EDGE_CURVE ( 'NONE', #2640, #1074, #1217, .T. ) ;
#2166 = DIRECTION ( 'NONE',  ( 1.000000000000000000, -0.000000000000000000, -0.000000000000000000 ) ) ;
#2167 = PLANE ( 'NONE',  #1156 ) ;
#2168 = CIRCLE ( 'NONE', #2520, 1.500000000000001332 ) ;
#2169 = ORIENTED_EDGE ( 'NONE', *, *, #1237, .T. ) ;
#2170 = LINE ( 'NONE', #1734, #2154 ) ;
#2171 = CARTESIAN_POINT ( 'NONE',  ( 0.000000000000000000, 8.000000000000000000, -15.00000000000000000 ) ) ;
#2172 = EDGE_CURVE ( 'NONE', #1485, #1533, #449, .T. ) ;
#2173 = CARTESIAN_POINT ( 'NONE',  ( 110.9999999999999858, 5.656854249492381470, -151.5000000000000000 ) ) ;
#2174 = DIRECTION ( 'NONE',  ( 0.000000000000000000, 1.000000000000000000, 0.000000000000000000 ) ) ;
#2175 = DIRECTION ( 'NONE',  ( 0.000000000000000000, 0.000000000000000000, -1.000000000000000000 ) ) ;
#2176 = ORIENTED_EDGE ( 'NONE', *, *, #2416, .T. ) ;
#2177 = DIRECTION ( 'NONE',  ( 5.979291949659777526E-15, -0.1736481776669279165, 0.9848077530122084644 ) ) ;
#2178 = ORIENTED_EDGE ( 'NONE', *, *, #942, .T. ) ;
#2179 = DIRECTION ( 'NONE',  ( 1.000000000000000000, 0.000000000000000000, -8.260587980841948640E-17 ) ) ;
#2180 = CARTESIAN_POINT ( 'NONE',  ( 186.2807973894841496, 6.360455472136480992, -14.83570409311157690 ) ) ;
#2181 = ADVANCED_FACE ( 'NONE', ( #1192 ), #776, .F. ) ;
#2182 = ORIENTED_EDGE ( 'NONE', *, *, #782, .F. ) ;
#2183 = DIRECTION ( 'NONE',  ( -0.000000000000000000, -1.000000000000000000, -0.000000000000000000 ) ) ;
#2184 = VECTOR ( 'NONE', #1955, 1000.000000000000000 ) ;
#2185 = VECTOR ( 'NONE', #1459, 1000.000000000000000 ) ;
#2186 = CARTESIAN_POINT ( 'NONE',  ( 182.2166960164985881, 8.000000000000000000, -119.7347077452194810 ) ) ;
#2187 = DIRECTION ( 'NONE',  ( 0.000000000000000000, 0.000000000000000000, 1.000000000000000000 ) ) ;
#2188 = EDGE_CURVE ( 'NONE', #747, #1171, #1281, .T. ) ;
#2189 = FACE_OUTER_BOUND ( 'NONE', #2471, .T. ) ;
#2190 = ORIENTED_EDGE ( 'NONE', *, *, #2291, .T. ) ;
#2191 = LINE ( 'NONE', #1100, #199 ) ;
#2192 = AXIS2_PLACEMENT_3D ( 'NONE', #541, #1195, #2639 ) ;
#2193 = ORIENTED_EDGE ( 'NONE', *, *, #555, .F. ) ;
#2194 = VECTOR ( 'NONE', #969, 1000.000000000000000 ) ;
#2195 = EDGE_CURVE ( 'NONE', #2445, #1225, #180, .T. ) ;
#2196 = LINE ( 'NONE', #305, #1388 ) ;
#2197 = CARTESIAN_POINT ( 'NONE',  ( 58.65055303613820570, 10.64367802102752414, -190.0000000000000000 ) ) ;
#2198 = EDGE_LOOP ( 'NONE', ( #462, #1160, #940, #1483 ) ) ;
#2199 = DIRECTION ( 'NONE',  ( 0.000000000000000000, -0.000000000000000000, -1.000000000000000000 ) ) ;
#2200 = DIRECTION ( 'NONE',  ( -0.000000000000000000, -1.000000000000000000, -0.000000000000000000 ) ) ;
#2201 = LINE ( 'NONE', #1752, #2725 ) ;
#2202 = AXIS2_PLACEMENT_3D ( 'NONE', #872, #447, #1683 ) ;
#2203 = EDGE_CURVE ( 'NONE', #1386, #747, #1361, .T. ) ;
#2204 = CYLINDRICAL_SURFACE ( 'NONE', #1891, 1.499999999999994449 ) ;
#2205 = ORIENTED_EDGE ( 'NONE', *, *, #303, .F. ) ;
#2206 = EDGE_CURVE ( 'NONE', #1179, #1351, #614, .T. ) ;
#2207 = LINE ( 'NONE', #2654, #864 ) ;
#2208 = ORIENTED_EDGE ( 'NONE', *, *, #2664, .F. ) ;
#2209 = EDGE_CURVE ( 'NONE', #821, #2302, #703, .T. ) ;
#2210 = FACE_OUTER_BOUND ( 'NONE', #230, .T. ) ;
#2211 = ORIENTED_EDGE ( 'NONE', *, *, #1577, .T. ) ;
#2212 = EDGE_CURVE ( 'NONE', #1685, #1647, #652, .T. ) ;
#2213 = LINE ( 'NONE', #376, #1900 ) ;
#2214 = CIRCLE ( 'NONE', #500, 10.00000000000000888 ) ;
#2215 = DIRECTION ( 'NONE',  ( 0.000000000000000000, 0.000000000000000000, 1.000000000000000000 ) ) ;
#2216 = PLANE ( 'NONE',  #1795 ) ;
#2217 = LINE ( 'NONE', #1116, #2658 ) ;
#2218 = EDGE_LOOP ( 'NONE', ( #2325, #1295, #552, #2413 ) ) ;
#2219 = DIRECTION ( 'NONE',  ( -0.000000000000000000, -1.000000000000000000, -0.000000000000000000 ) ) ;
#2220 = ORIENTED_EDGE ( 'NONE', *, *, #2045, .F. ) ;
#2221 = CIRCLE ( 'NONE', #2081, 5.000000000000004441 ) ;
#2222 = ORIENTED_EDGE ( 'NONE', *, *, #2027, .F. ) ;
#2223 = ADVANCED_FACE ( 'NONE', ( #27 ), #2322, .F. ) ;
#2224 = DIRECTION ( 'NONE',  ( 0.000000000000000000, 0.000000000000000000, 1.000000000000000000 ) ) ;
#2225 = CARTESIAN_POINT ( 'NONE',  ( 173.5113880936646069, 4.000000000000000000, 0.000000000000000000 ) ) ;
#2226 = CARTESIAN_POINT ( 'NONE',  ( 177.5113880936646638, 3.200000000000000178, -127.1900156680533485 ) ) ;
#2227 = CARTESIAN_POINT ( 'NONE',  ( 5.000000000000000000, 11.00000000000000000, -130.0000000000000000 ) ) ;
#2228 = DIRECTION ( 'NONE',  ( 0.000000000000000000, 0.000000000000000000, 1.000000000000000000 ) ) ;
#2229 = ORIENTED_EDGE ( 'NONE', *, *, #1598, .F. ) ;
#2230 = VECTOR ( 'NONE', #2694, 1000.000000000000000 ) ;
#2231 = AXIS2_PLACEMENT_3D ( 'NONE', #1702, #895, #1349 ) ;
#2232 = DIRECTION ( 'NONE',  ( 0.000000000000000000, 0.000000000000000000, -1.000000000000000000 ) ) ;
#2233 = ORIENTED_EDGE ( 'NONE', *, *, #101, .F. ) ;
#2234 = AXIS2_PLACEMENT_3D ( 'NONE', #2613, #256, #2127 ) ;
#2235 = ORIENTED_EDGE ( 'NONE', *, *, #2395, .F. ) ;
#2236 = EDGE_CURVE ( 'NONE', #1909, #2100, #409, .T. ) ;
#2237 = CARTESIAN_POINT ( 'NONE',  ( 85.51138809366467797, 3.200000000000000178, -127.1900156680533485 ) ) ;
#2238 = CARTESIAN_POINT ( 'NONE',  ( 0.000000000000000000, 0.000000000000000000, 0.000000000000000000 ) ) ;
#2239 = CARTESIAN_POINT ( 'NONE',  ( 52.85000000000002274, 21.00000000000001066, -170.0000000000000000 ) ) ;
#2240 = CARTESIAN_POINT ( 'NONE',  ( 52.85000000000002274, 21.00000000000001066, -130.0000000000000000 ) ) ;
#2241 = DIRECTION ( 'NONE',  ( -0.9848077530122082424, 0.1736481776669295818, 0.000000000000000000 ) ) ;
#2242 = ORIENTED_EDGE ( 'NONE', *, *, #2046, .T. ) ;
#2243 = EDGE_CURVE ( 'NONE', #1748, #2552, #1710, .T. ) ;
#2244 = VECTOR ( 'NONE', #2415, 1000.000000000000000 ) ;
#2245 = CARTESIAN_POINT ( 'NONE',  ( 177.5113880936646638, 3.200000000000000178, -121.6900156680533485 ) ) ;
#2246 = ORIENTED_EDGE ( 'NONE', *, *, #246, .T. ) ;
#2247 = PRODUCT_DEFINITION_FORMATION_WITH_SPECIFIED_SOURCE ( 'ANY', '', #89, .NOT_KNOWN. ) ;
#2248 = CIRCLE ( 'NONE', #2155, 1.499999999999994449 ) ;
#2249 = ORIENTED_EDGE ( 'NONE', *, *, #1711, .F. ) ;
#2250 = CARTESIAN_POINT ( 'NONE',  ( -4.059692693694710330E-15, 8.000000000000000000, -49.14532359088719460 ) ) ;
#2251 = LINE ( 'NONE', #1376, #1387 ) ;
#2252 = VERTEX_POINT ( 'NONE', #422 ) ;
#2253 = DIRECTION ( 'NONE',  ( 0.000000000000000000, 0.000000000000000000, -1.000000000000000000 ) ) ;
#2254 = DIRECTION ( 'NONE',  ( -1.000000000000000000, 0.000000000000000000, -2.602085213965176326E-15 ) ) ;
#2255 = AXIS2_PLACEMENT_3D ( 'NONE', #1546, #278, #1121 ) ;
#2256 = VECTOR ( 'NONE', #2482, 1000.000000000000000 ) ;
#2257 = ADVANCED_FACE ( 'NONE', ( #433 ), #668, .F. ) ;
#2258 = DIRECTION ( 'NONE',  ( 0.000000000000000000, -1.000000000000000000, 0.000000000000000000 ) ) ;
#2259 = EDGE_CURVE ( 'NONE', #2302, #22, #2746, .T. ) ;
#2260 = ORIENTED_EDGE ( 'NONE', *, *, #769, .T. ) ;
#2261 = LINE ( 'NONE', #2245, #521 ) ;
#2262 = VERTEX_POINT ( 'NONE', #208 ) ;
#2263 = EDGE_LOOP ( 'NONE', ( #1933, #2341, #360, #2233 ) ) ;
#2264 = CARTESIAN_POINT ( 'NONE',  ( 167.7478631724827949, 36.68657410241276295, -37.67649074687151511 ) ) ;
#2265 = LINE ( 'NONE', #2225, #1783 ) ;
#2266 = ORIENTED_EDGE ( 'NONE', *, *, #1763, .F. ) ;
#2267 = DIRECTION ( 'NONE',  ( 0.000000000000000000, 0.000000000000000000, -1.000000000000000000 ) ) ;
#2268 = DIRECTION ( 'NONE',  ( 1.000000000000000000, 0.000000000000000000, 0.000000000000000000 ) ) ;
#2269 = ADVANCED_FACE ( 'NONE', ( #2546 ), #2138, .T. ) ;
#2270 = DIRECTION ( 'NONE',  ( 0.000000000000000000, 0.000000000000000000, -1.000000000000000000 ) ) ;
#2271 = ORIENTED_EDGE ( 'NONE', *, *, #440, .F. ) ;
#2272 = DIRECTION ( 'NONE',  ( 0.000000000000000000, 0.000000000000000000, -1.000000000000000000 ) ) ;
#2273 = ADVANCED_FACE ( 'NONE', ( #1036 ), #221, .T. ) ;
#2274 = AXIS2_PLACEMENT_3D ( 'NONE', #699, #2174, #78 ) ;
#2275 = ORIENTED_EDGE ( 'NONE', *, *, #2375, .T. ) ;
#2276 = EDGE_CURVE ( 'NONE', #1286, #505, #1444, .T. ) ;
#2277 = DIRECTION ( 'NONE',  ( 0.000000000000000000, 0.000000000000000000, -1.000000000000000000 ) ) ;
#2278 = DIRECTION ( 'NONE',  ( 1.000000000000000000, 0.000000000000000000, -6.938893903907150280E-15 ) ) ;
#2279 = VERTEX_POINT ( 'NONE', #11 ) ;
#2280 = CIRCLE ( 'NONE', #1613, 2.750000000000009326 ) ;
#2281 = DIRECTION ( 'NONE',  ( 0.000000000000000000, 0.000000000000000000, 1.000000000000000000 ) ) ;
#2282 = VECTOR ( 'NONE', #884, 1000.000000000000000 ) ;
#2283 = DIRECTION ( 'NONE',  ( 0.000000000000000000, 0.000000000000000000, -1.000000000000000000 ) ) ;
#2284 = FACE_BOUND ( 'NONE', #909, .T. ) ;
#2285 = ADVANCED_FACE ( 'NONE', ( #1078 ), #2519, .F. ) ;
#2286 = EDGE_CURVE ( 'NONE', #2044, #2262, #2335, .T. ) ;
#2287 = CARTESIAN_POINT ( 'NONE',  ( 111.0000000000000142, 8.000000000000000000, -38.50000000000000711 ) ) ;
#2288 = VECTOR ( 'NONE', #698, 1000.000000000000000 ) ;
#2289 = VERTEX_POINT ( 'NONE', #2506 ) ;
#2290 = ORIENTED_EDGE ( 'NONE', *, *, #1789, .T. ) ;
#2291 = EDGE_CURVE ( 'NONE', #628, #1573, #309, .T. ) ;
#2292 = CARTESIAN_POINT ( 'NONE',  ( 85.51138809366467797, 3.199999999999999734, -47.44001566805331294 ) ) ;
#2293 = DIRECTION ( 'NONE',  ( 0.000000000000000000, 0.000000000000000000, 1.000000000000000000 ) ) ;
#2294 = ORIENTED_EDGE ( 'NONE', *, *, #2734, .T. ) ;
#2295 = EDGE_CURVE ( 'NONE', #1471, #2423, #1366, .T. ) ;
#2296 = VECTOR ( 'NONE', #402, 1000.000000000000000 ) ;
#2297 = CARTESIAN_POINT ( 'NONE',  ( 173.5113880936646069, 4.000000000000000000, -125.4400156680532916 ) ) ;
#2298 = DIRECTION ( 'NONE',  ( -0.000000000000000000, 1.000000000000000000, -0.000000000000000000 ) ) ;
#2299 = DIRECTION ( 'NONE',  ( 0.000000000000000000, -1.000000000000000000, 0.000000000000000000 ) ) ;
#2300 = CARTESIAN_POINT ( 'NONE',  ( 111.0000000000000142, 8.000000000000000000, -175.5000000000000000 ) ) ;
#2301 = CIRCLE ( 'NONE', #1111, 4.000000000000000000 ) ;
#2302 = VERTEX_POINT ( 'NONE', #2387 ) ;
#2303 = ORIENTED_EDGE ( 'NONE', *, *, #1889, .T. ) ;
#2304 = CARTESIAN_POINT ( 'NONE',  ( 81.51138809366462112, 4.000000000000000000, -51.44001566805332715 ) ) ;
#2305 = LINE ( 'NONE', #1236, #2185 ) ;
#2306 = EDGE_CURVE ( 'NONE', #2060, #821, #520, .T. ) ;
#2307 = ORIENTED_EDGE ( 'NONE', *, *, #929, .F. ) ;
#2308 = CARTESIAN_POINT ( 'NONE',  ( 85.51138809366467797, 3.200000000000000178, -50.19001566805332715 ) ) ;
#2309 = CARTESIAN_POINT ( 'NONE',  ( 181.2807973894841211, -2.000000000000000000, -10.00000000000000000 ) ) ;
#2310 = EDGE_CURVE ( 'NONE', #1485, #2680, #1400, .T. ) ;
#2311 = DIRECTION ( 'NONE',  ( -0.000000000000000000, 1.000000000000000000, -0.000000000000000000 ) ) ;
#2312 = AXIS2_PLACEMENT_3D ( 'NONE', #877, #2142, #83 ) ;
#2313 = ORIENTED_EDGE ( 'NONE', *, *, #1293, .F. ) ;
#2314 = EDGE_LOOP ( 'NONE', ( #1299, #2249, #987 ) ) ;
#2315 = DIRECTION ( 'NONE',  ( 0.000000000000000000, 0.000000000000000000, -1.000000000000000000 ) ) ;
#2316 = CARTESIAN_POINT ( 'NONE',  ( 85.51138809366467797, 3.199999999999999734, -125.9400156680533485 ) ) ;
#2317 = EDGE_LOOP ( 'NONE', ( #2211, #767, #486, #1996, #1382, #2303, #2260 ) ) ;
#2318 = DIRECTION ( 'NONE',  ( 0.000000000000000000, 0.000000000000000000, -1.000000000000000000 ) ) ;
#2319 = ORIENTED_EDGE ( 'NONE', *, *, #1986, .F. ) ;
#2320 = CARTESIAN_POINT ( 'NONE',  ( 85.51138809366467797, 3.199999999999999734, -124.4400156680533485 ) ) ;
#2321 = AXIS2_PLACEMENT_3D ( 'NONE', #2162, #1952, #659 ) ;
#2322 = PLANE ( 'NONE',  #1622 ) ;
#2323 = CARTESIAN_POINT ( 'NONE',  ( 173.5113880936646069, 4.000000000000000000, -128.4400156680532916 ) ) ;
#2324 = VERTEX_POINT ( 'NONE', #103 ) ;
#2325 = ORIENTED_EDGE ( 'NONE', *, *, #2188, .T. ) ;
#2326 = VECTOR ( 'NONE', #2531, 1000.000000000000000 ) ;
#2327 = AXIS2_PLACEMENT_3D ( 'NONE', #2532, #1241, #1506 ) ;
#2328 = DIRECTION ( 'NONE',  ( -0.1710878697460314901, 0.9702875252478148083, 0.1710878697460348485 ) ) ;
#2329 = PLANE ( 'NONE',  #1736 ) ;
#2330 = EDGE_LOOP ( 'NONE', ( #346, #873, #1595, #2603 ) ) ;
#2331 = DIRECTION ( 'NONE',  ( 0.000000000000000000, 1.000000000000000000, -0.000000000000000000 ) ) ;
#2332 = ORIENTED_EDGE ( 'NONE', *, *, #2492, .F. ) ;
#2333 = CARTESIAN_POINT ( 'NONE',  ( 89.51138809366480587, 4.000000000000000000, -1.552775062933521048E-13 ) ) ;
#2334 = VECTOR ( 'NONE', #178, 1000.000000000000000 ) ;
#2335 = LINE ( 'NONE', #46, #2647 ) ;
#2336 = VERTEX_POINT ( 'NONE', #534 ) ;
#2337 = EDGE_CURVE ( 'NONE', #183, #467, #168, .T. ) ;
#2338 = CARTESIAN_POINT ( 'NONE',  ( 111.0000000000000142, 4.000000000000000000, -34.50000000000000000 ) ) ;
#2339 = EDGE_CURVE ( 'NONE', #1864, #587, #697, .T. ) ;
#2340 = FILL_AREA_STYLE ('',( #2580 ) ) ;
#2341 = ORIENTED_EDGE ( 'NONE', *, *, #1645, .T. ) ;
#2342 = CARTESIAN_POINT ( 'NONE',  ( 186.2807973894841496, 4.000000000000000000, -18.50000000000001421 ) ) ;
#2343 = CIRCLE ( 'NONE', #797, 1.500000000000001332 ) ;
#2344 = AXIS2_PLACEMENT_3D ( 'NONE', #1781, #2637, #740 ) ;
#2345 = EDGE_LOOP ( 'NONE', ( #1348, #202, #812, #1428 ) ) ;
#2346 = LINE ( 'NONE', #2570, #2438 ) ;
#2347 = DIRECTION ( 'NONE',  ( 0.000000000000000000, -0.1736481776669295818, 0.9848077530122082424 ) ) ;
#2348 = ORIENTED_EDGE ( 'NONE', *, *, #751, .F. ) ;
#2349 = FACE_OUTER_BOUND ( 'NONE', #801, .T. ) ;
#2350 = ORIENTED_EDGE ( 'NONE', *, *, #489, .T. ) ;
#2351 = DIRECTION ( 'NONE',  ( -0.000000000000000000, 1.000000000000000000, -0.000000000000000000 ) ) ;
#2352 = CARTESIAN_POINT ( 'NONE',  ( 172.8060801708307679, 8.000000000000000000, 0.000000000000000000 ) ) ;
#2353 = ORIENTED_EDGE ( 'NONE', *, *, #2705, .F. ) ;
#2354 = CARTESIAN_POINT ( 'NONE',  ( -0.000000000000000000, 8.712315999986493864, -131.5884296112384675 ) ) ;
#2355 = SURFACE_STYLE_USAGE ( .BOTH. , #1301 ) ;
#2356 = ORIENTED_EDGE ( 'NONE', *, *, #203, .F. ) ;
#2357 = EDGE_CURVE ( 'NONE', #133, #1485, #1340, .T. ) ;
#2358 = FACE_OUTER_BOUND ( 'NONE', #1664, .T. ) ;
#2359 = ORIENTED_EDGE ( 'NONE', *, *, #769, .F. ) ;
#2360 = FACE_OUTER_BOUND ( 'NONE', #1813, .T. ) ;
#2361 = CARTESIAN_POINT ( 'NONE',  ( 0.000000000000000000, 23.00000000000000000, -190.0000000000000000 ) ) ;
#2362 = VERTEX_POINT ( 'NONE', #1946 ) ;
#2363 = EDGE_CURVE ( 'NONE', #1321, #2289, #886, .T. ) ;
#2364 = FACE_OUTER_BOUND ( 'NONE', #342, .T. ) ;
#2365 = AXIS2_PLACEMENT_3D ( 'NONE', #1625, #1612, #2715 ) ;
#2366 = DIRECTION ( 'NONE',  ( 0.000000000000000000, 0.000000000000000000, -1.000000000000000000 ) ) ;
#2367 = LINE ( 'NONE', #1354, #1050 ) ;
#2368 = B_SPLINE_CURVE_WITH_KNOTS ( 'NONE', 3,
 ( #72, #322, #1560, #293, #2180, #99 ),
 .UNSPECIFIED., .F., .F.,
 ( 4, 2, 4 ),
 ( 0.000000000000000000, 0.001003636907016098321, 0.002007273814032196641 ),
 .UNSPECIFIED. ) ;
#2369 = CIRCLE ( 'NONE', #2234, 10.00000000000000178 ) ;
#2370 = CARTESIAN_POINT ( 'NONE',  ( 110.9999999999999858, 5.656854249492381470, -38.50000000000000000 ) ) ;
#2371 = EDGE_LOOP ( 'NONE', ( #595, #163 ) ) ;
#2372 = CARTESIAN_POINT ( 'NONE',  ( 89.51138809366480587, 4.000000000000000000, -1.552775062933521048E-13 ) ) ;
#2373 = APPLICATION_PROTOCOL_DEFINITION ( 'draft international standard', 'automotive_design', 1998, #863 ) ;
#2374 = ORIENTED_EDGE ( 'NONE', *, *, #206, .F. ) ;
#2375 = EDGE_CURVE ( 'NONE', #2040, #2640, #1142, .T. ) ;
#2376 = ADVANCED_FACE ( 'NONE', ( #1163 ), #1723, .F. ) ;
#2377 = EDGE_CURVE ( 'NONE', #73, #2040, #679, .T. ) ;
#2378 = LINE ( 'NONE', #1347, #902 ) ;
#2379 = ORIENTED_EDGE ( 'NONE', *, *, #1749, .T. ) ;
#2380 = LINE ( 'NONE', #85, #637 ) ;
#2381 = DIRECTION ( 'NONE',  ( 0.000000000000000000, 0.000000000000000000, 1.000000000000000000 ) ) ;
#2382 = EDGE_LOOP ( 'NONE', ( #436, #2374, #1460, #669 ) ) ;
#2383 = EDGE_CURVE ( 'NONE', #792, #2437, #1519, .T. ) ;
#2384 = AXIS2_PLACEMENT_3D ( 'NONE', #2660, #1624, #146 ) ;
#2385 = VECTOR ( 'NONE', #1215, 1000.000000000000000 ) ;
#2386 = CARTESIAN_POINT ( 'NONE',  ( 85.51138809366467797, 3.200000000000000178, -47.44001566805331294 ) ) ;
#2387 = CARTESIAN_POINT ( 'NONE',  ( 186.2807973894841496, 0.000000000000000000, -185.0000000000000000 ) ) ;
#2388 = AXIS2_PLACEMENT_3D ( 'NONE', #1473, #1264, #2107 ) ;
#2389 = DIRECTION ( 'NONE',  ( -1.000000000000000000, 0.000000000000000000, 0.000000000000000000 ) ) ;
#2390 = CARTESIAN_POINT ( 'NONE',  ( 0.000000000000000000, 8.475333562329739223, -131.0515345825226632 ) ) ;
#2391 = LINE ( 'NONE', #2611, #1109 ) ;
#2392 = EDGE_LOOP ( 'NONE', ( #1582, #1557, #324, #1649 ) ) ;
#2393 = DIRECTION ( 'NONE',  ( 1.000000000000000000, 0.000000000000000000, 2.602085213965176326E-15 ) ) ;
#2394 = ORIENTED_EDGE ( 'NONE', *, *, #1610, .T. ) ;
#2395 = EDGE_CURVE ( 'NONE', #2410, #2324, #2736, .T. ) ;
#2396 = PLANE ( 'NONE',  #290 ) ;
#2397 = CARTESIAN_POINT ( 'NONE',  ( 112.6568542494923975, 4.000000000000000888, -16.15685424949239390 ) ) ;
#2398 = AXIS2_PLACEMENT_3D ( 'NONE', #2720, #995, #1604 ) ;
#2399 = ORIENTED_EDGE ( 'NONE', *, *, #2172, .T. ) ;
#2400 = EDGE_CURVE ( 'NONE', #747, #1762, #2367, .T. ) ;
#2401 = SPHERICAL_SURFACE ( 'NONE', #2432, 10.00000000000000000 ) ;
#2402 = DIRECTION ( 'NONE',  ( -0.000000000000000000, 1.000000000000000000, -0.000000000000000000 ) ) ;
#2403 = DIRECTION ( 'NONE',  ( -0.000000000000000000, -1.000000000000000000, -0.000000000000000000 ) ) ;
#2404 = DIRECTION ( 'NONE',  ( 0.000000000000000000, 0.000000000000000000, 1.000000000000000000 ) ) ;
#2405 = VECTOR ( 'NONE', #1842, 1000.000000000000000 ) ;
#2406 = DIRECTION ( 'NONE',  ( 0.000000000000000000, -1.000000000000000000, 0.000000000000000000 ) ) ;
#2407 = EDGE_LOOP ( 'NONE', ( #2294, #2638, #245, #1133 ) ) ;
#2408 = EDGE_CURVE ( 'NONE', #1004, #1244, #88, .T. ) ;
#2409 = CARTESIAN_POINT ( 'NONE',  ( 177.5113880936646638, 4.000000000000000000, -125.9400156680533485 ) ) ;
#2410 = VERTEX_POINT ( 'NONE', #1110 ) ;
#2411 = CARTESIAN_POINT ( 'NONE',  ( 61.15000000000002700, 21.00000000000001066, -130.0000000000000000 ) ) ;
#2412 = CARTESIAN_POINT ( 'NONE',  ( 172.8060801708307679, 8.000000000000000000, -49.14532359088720881 ) ) ;
#2413 = ORIENTED_EDGE ( 'NONE', *, *, #2400, .F. ) ;
#2414 = AXIS2_PLACEMENT_3D ( 'NONE', #1430, #415, #866 ) ;
#2415 = DIRECTION ( 'NONE',  ( -1.000000000000000000, 0.000000000000000000, 6.071532165918735689E-15 ) ) ;
#2416 = EDGE_CURVE ( 'NONE', #2122, #1280, #1735, .T. ) ;
#2417 = CARTESIAN_POINT ( 'NONE',  ( 57.00000000000002132, 21.00000000000001066, -170.0000000000000000 ) ) ;
#2418 = FACE_OUTER_BOUND ( 'NONE', #2382, .T. ) ;
#2419 = EDGE_CURVE ( 'NONE', #2033, #133, #915, .T. ) ;
#2420 = ORIENTED_EDGE ( 'NONE', *, *, #385, .F. ) ;
#2421 = PLANE ( 'NONE',  #913 ) ;
#2422 = VECTOR ( 'NONE', #947, 1000.000000000000000 ) ;
#2423 = VERTEX_POINT ( 'NONE', #2186 ) ;
#2424 = CIRCLE ( 'NONE', #525, 2.750000000000009326 ) ;
#2425 = DIRECTION ( 'NONE',  ( 0.000000000000000000, 0.000000000000000000, 1.000000000000000000 ) ) ;
#2426 = ORIENTED_EDGE ( 'NONE', *, *, #1426, .F. ) ;
#2427 = FACE_OUTER_BOUND ( 'NONE', #2317, .T. ) ;
#2428 = DIRECTION ( 'NONE',  ( 0.000000000000000000, 0.000000000000000000, -1.000000000000000000 ) ) ;
#2429 = DIRECTION ( 'NONE',  ( 0.000000000000000000, 0.000000000000000000, -1.000000000000000000 ) ) ;
#2430 = DIRECTION ( 'NONE',  ( -0.000000000000000000, 1.000000000000000000, -0.000000000000000000 ) ) ;
#2431 = ORIENTED_EDGE ( 'NONE', *, *, #852, .F. ) ;
#2432 = AXIS2_PLACEMENT_3D ( 'NONE', #1149, #2620, #1985 ) ;
#2433 = DIRECTION ( 'NONE',  ( 0.000000000000000000, -1.000000000000000000, 0.000000000000000000 ) ) ;
#2434 = ADVANCED_FACE ( 'NONE', ( #1972 ), #1151, .F. ) ;
#2435 = VERTEX_POINT ( 'NONE', #725 ) ;
#2436 = VECTOR ( 'NONE', #914, 1000.000000000000000 ) ;
#2437 = VERTEX_POINT ( 'NONE', #2634 ) ;
#2438 = VECTOR ( 'NONE', #1545, 1000.000000000000114 ) ;
#2439 = PLANE ( 'NONE',  #1450 ) ;
#2440 = LINE ( 'NONE', #802, #2385 ) ;
#2441 = FACE_OUTER_BOUND ( 'NONE', #259, .T. ) ;
#2442 = CARTESIAN_POINT ( 'NONE',  ( 177.5113880936646638, 3.200000000000000178, -47.44001566805331294 ) ) ;
#2443 = EDGE_LOOP ( 'NONE', ( #2643, #2290 ) ) ;
#2444 = CARTESIAN_POINT ( 'NONE',  ( 85.51138809366467797, 3.199999999999999734, -48.94001566805331294 ) ) ;
#2445 = VERTEX_POINT ( 'NONE', #737 ) ;
#2446 = ADVANCED_FACE ( 'NONE', ( #350 ), #1628, .T. ) ;
#2447 = AXIS2_PLACEMENT_3D ( 'NONE', #1589, #547, #2008 ) ;
#2448 = ORIENTED_EDGE ( 'NONE', *, *, #1013, .F. ) ;
#2449 = VECTOR ( 'NONE', #687, 1000.000000000000000 ) ;
#2450 = FACE_OUTER_BOUND ( 'NONE', #1984, .T. ) ;
#2451 = LINE ( 'NONE', #2685, #337 ) ;
#2452 = ADVANCED_FACE ( 'NONE', ( #2687 ), #113, .F. ) ;
#2453 = CARTESIAN_POINT ( 'NONE',  ( 181.2807973894841211, 0.000000000000000000, -15.00000000000000000 ) ) ;
#2454 = DIRECTION ( 'NONE',  ( -0.000000000000000000, 0.000000000000000000, 1.000000000000000000 ) ) ;
#2455 = DIRECTION ( 'NONE',  ( 0.000000000000000000, -1.000000000000000000, 0.000000000000000000 ) ) ;
#2456 = ORIENTED_EDGE ( 'NONE', *, *, #1944, .F. ) ;
#2457 = FACE_BOUND ( 'NONE', #1427, .T. ) ;
#2458 = EDGE_CURVE ( 'NONE', #129, #1292, #2440, .T. ) ;
#2459 = ORIENTED_EDGE ( 'NONE', *, *, #2116, .T. ) ;
#2460 = CIRCLE ( 'NONE', #1218, 4.000000000000003553 ) ;
#2461 = ORIENTED_EDGE ( 'NONE', *, *, #2011, .T. ) ;
#2462 = AXIS2_PLACEMENT_3D ( 'NONE', #2320, #1049, #1503 ) ;
#2463 = CARTESIAN_POINT ( 'NONE',  ( 15.15000000000000746, 21.00000000000000355, -170.0000000000000000 ) ) ;
#2464 = DIRECTION ( 'NONE',  ( 1.000000000000000000, 0.000000000000000000, -0.000000000000000000 ) ) ;
#2465 = EDGE_CURVE ( 'NONE', #132, #735, #1274, .T. ) ;
#2466 = FACE_OUTER_BOUND ( 'NONE', #897, .T. ) ;
#2467 = FACE_BOUND ( 'NONE', #992, .T. ) ;
#2468 = PLANE ( 'NONE',  #2568 ) ;
#2469 = ORIENTED_EDGE ( 'NONE', *, *, #1986, .T. ) ;
#2470 = LINE ( 'NONE', #1181, #2095 ) ;
#2471 = EDGE_LOOP ( 'NONE', ( #1898, #2353, #1926, #2036 ) ) ;
#2472 = AXIS2_PLACEMENT_3D ( 'NONE', #1817, #2281, #1176 ) ;
#2473 = ORIENTED_EDGE ( 'NONE', *, *, #1791, .F. ) ;
#2474 = LINE ( 'NONE', #2264, #484 ) ;
#2475 = CARTESIAN_POINT ( 'NONE',  ( 80.80608017083075367, 8.000000000000000000, -129.1453235908872159 ) ) ;
#2476 = EDGE_LOOP ( 'NONE', ( #1234, #2550, #1877, #2379, #1680, #1333, #2169, #1561, #1158, #1260, #578, #1547 ) ) ;
#2477 = DIRECTION ( 'NONE',  ( 0.000000000000000000, 0.000000000000000000, -1.000000000000000000 ) ) ;
#2478 = ADVANCED_FACE ( 'NONE', ( #789 ), #439, .F. ) ;
#2479 = CARTESIAN_POINT ( 'NONE',  ( 6.850000000000004974, 21.00000000000000355, -170.0000000000000000 ) ) ;
#2480 = AXIS2_PLACEMENT_3D ( 'NONE', #1761, #2617, #722 ) ;
#2481 = CIRCLE ( 'NONE', #2344, 10.00000000000000888 ) ;
#2482 = DIRECTION ( 'NONE',  ( -1.000000000000000000, 0.000000000000000000, 6.938893903907150280E-15 ) ) ;
#2483 = EDGE_LOOP ( 'NONE', ( #1500, #1210, #1623, #1085 ) ) ;
#2484 = LINE ( 'NONE', #1453, #112 ) ;
#2485 = ADVANCED_FACE ( 'NONE', ( #993 ), #562, .T. ) ;
#2486 = ORIENTED_EDGE ( 'NONE', *, *, #70, .T. ) ;
#2487 = VERTEX_POINT ( 'NONE', #1641 ) ;
#2488 = CARTESIAN_POINT ( 'NONE',  ( 63.00000000000001421, 8.000000000000000000, -135.0000000000000000 ) ) ;
#2489 = FACE_OUTER_BOUND ( 'NONE', #1632, .T. ) ;
#2490 = ORIENTED_EDGE ( 'NONE', *, *, #1998, .T. ) ;
#2491 = CARTESIAN_POINT ( 'NONE',  ( 112.6568542494923975, 4.000000000000000888, -173.8431457505075741 ) ) ;
#2492 = EDGE_CURVE ( 'NONE', #1351, #1321, #257, .T. ) ;
#2493 = CYLINDRICAL_SURFACE ( 'NONE', #1832, 1.500000000000001332 ) ;
#2494 = CARTESIAN_POINT ( 'NONE',  ( 186.2807973894841496, 8.000000000000000000, -151.4999999999999432 ) ) ;
#2495 = CARTESIAN_POINT ( 'NONE',  ( 63.00000000000001421, 11.00000000000000000, -130.0000000000000000 ) ) ;
#2496 = EDGE_CURVE ( 'NONE', #1567, #1658, #1394, .T. ) ;
#2497 = VECTOR ( 'NONE', #1316, 1000.000000000000000 ) ;
#2498 = VERTEX_POINT ( 'NONE', #1590 ) ;
#2499 = ADVANCED_FACE ( 'NONE', ( #391 ), #599, .F. ) ;
#2500 = VERTEX_POINT ( 'NONE', #149 ) ;
#2501 = DIRECTION ( 'NONE',  ( 0.000000000000000000, 1.000000000000000000, -0.000000000000000000 ) ) ;
#2502 = LINE ( 'NONE', #2131, #1501 ) ;
#2503 = ORIENTED_EDGE ( 'NONE', *, *, #694, .F. ) ;
#2504 = DIRECTION ( 'NONE',  ( 0.000000000000000000, 0.000000000000000000, 1.000000000000000000 ) ) ;
#2505 = DIRECTION ( 'NONE',  ( -0.000000000000000000, 1.000000000000000000, -0.000000000000000000 ) ) ;
#2506 = CARTESIAN_POINT ( 'NONE',  ( 115.0000000000000142, 4.000000000000000000, -155.5000000000000000 ) ) ;
#2507 = DIRECTION ( 'NONE',  ( 0.000000000000000000, -1.000000000000000000, 0.000000000000000000 ) ) ;
#2508 = TOROIDAL_SURFACE ( 'NONE', #2384, 8.000000000000000000, 3.000000000000000000 ) ;
#2509 = ORIENTED_EDGE ( 'NONE', *, *, #840, .T. ) ;
#2510 = VECTOR ( 'NONE', #1999, 1000.000000000000000 ) ;
#2511 = EDGE_CURVE ( 'NONE', #2552, #1284, #750, .T. ) ;
#2512 = ORIENTED_EDGE ( 'NONE', *, *, #2146, .F. ) ;
#2513 = VECTOR ( 'NONE', #2541, 1000.000000000000000 ) ;
#2514 = CARTESIAN_POINT ( 'NONE',  ( 68.00000000000000000, 11.00000000000000000, -180.0000000000000000 ) ) ;
#2515 = CARTESIAN_POINT ( 'NONE',  ( 89.51138809366470639, 4.000000000000000000, -123.4400156680533200 ) ) ;
#2516 = ORIENTED_EDGE ( 'NONE', *, *, #1592, .T. ) ;
#2517 = CARTESIAN_POINT ( 'NONE',  ( 177.5113880936646638, -2.000000000000000000, -125.9400156680533485 ) ) ;
#2518 = FACE_OUTER_BOUND ( 'NONE', #54, .T. ) ;
#2519 = CYLINDRICAL_SURFACE ( 'NONE', #1005, 1.500000000000001332 ) ;
#2520 = AXIS2_PLACEMENT_3D ( 'NONE', #115, #299, #2175 ) ;
#2521 = DIRECTION ( 'NONE',  ( -1.000000000000000000, 0.000000000000000000, 0.000000000000000000 ) ) ;
#2522 = DIRECTION ( 'NONE',  ( -1.000000000000000000, -0.000000000000000000, -0.000000000000000000 ) ) ;
#2523 = EDGE_LOOP ( 'NONE', ( #1302, #867, #1845, #1597 ) ) ;
#2524 = ADVANCED_FACE ( 'NONE', ( #2466 ), #575, .F. ) ;
#2525 = ORIENTED_EDGE ( 'NONE', *, *, #1180, .F. ) ;
#2526 = PLANE ( 'NONE',  #1452 ) ;
#2527 = FACE_OUTER_BOUND ( 'NONE', #1954, .T. ) ;
#2528 = ORIENTED_EDGE ( 'NONE', *, *, #1862, .T. ) ;
#2529 = FACE_OUTER_BOUND ( 'NONE', #1840, .T. ) ;
#2530 = VERTEX_POINT ( 'NONE', #2226 ) ;
#2531 = DIRECTION ( 'NONE',  ( 0.000000000000000000, 0.000000000000000000, -1.000000000000000000 ) ) ;
#2532 = CARTESIAN_POINT ( 'NONE',  ( 57.00000000000002132, 21.00000000000001066, -170.0000000000000000 ) ) ;
#2533 = CARTESIAN_POINT ( 'NONE',  ( 10.00000000000000000, 23.00000000000000000, 0.000000000000000000 ) ) ;
#2534 = ORIENTED_EDGE ( 'NONE', *, *, #922, .T. ) ;
#2535 = VECTOR ( 'NONE', #37, 1000.000000000000000 ) ;
#2536 = VECTOR ( 'NONE', #1880, 1000.000000000000000 ) ;
#2537 = ORIENTED_EDGE ( 'NONE', *, *, #2083, .T. ) ;
#2538 = DIRECTION ( 'NONE',  ( 0.9848077530122089085, 0.1736481776669262789, 0.000000000000000000 ) ) ;
#2539 = DIRECTION ( 'NONE',  ( 0.1710878697460351539, 0.9702875252478144752, 0.1710878697460330167 ) ) ;
#2540 = EDGE_LOOP ( 'NONE', ( #716, #2307, #198, #666 ) ) ;
#2541 = DIRECTION ( 'NONE',  ( -1.000000000000000000, 0.000000000000000000, 0.000000000000000000 ) ) ;
#2542 = ORIENTED_EDGE ( 'NONE', *, *, #210, .F. ) ;
#2543 = EDGE_CURVE ( 'NONE', #238, #1909, #1979, .T. ) ;
#2544 = DIRECTION ( 'NONE',  ( 0.1710878697460314901, -0.9702875252478148083, -0.1710878697460342379 ) ) ;
#2545 = AXIS2_PLACEMENT_3D ( 'NONE', #455, #513, #68 ) ;
#2546 = FACE_OUTER_BOUND ( 'NONE', #685, .T. ) ;
#2547 = CIRCLE ( 'NONE', #1438, 4.000000000000000000 ) ;
#2548 = CARTESIAN_POINT ( 'NONE',  ( -0.000000000000000000, 10.10682036524397809, -133.8286994010741751 ) ) ;
#2549 = DIRECTION ( 'NONE',  ( 0.000000000000000000, 0.000000000000000000, -1.000000000000000000 ) ) ;
#2550 = ORIENTED_EDGE ( 'NONE', *, *, #1359, .T. ) ;
#2551 = CARTESIAN_POINT ( 'NONE',  ( 71.00000000000002842, 11.00000000000000000, -135.0000000000000000 ) ) ;
#2552 = VERTEX_POINT ( 'NONE', #2037 ) ;
#2553 = VECTOR ( 'NONE', #1067, 1000.000000000000000 ) ;
#2554 = LINE ( 'NONE', #662, #197 ) ;
#2555 = LINE ( 'NONE', #20, #1987 ) ;
#2556 = EDGE_LOOP ( 'NONE', ( #2614, #1246, #1092, #1756 ) ) ;
#2557 = DIRECTION ( 'NONE',  ( 0.000000000000000000, 1.000000000000000000, 0.000000000000000000 ) ) ;
#2558 = VERTEX_POINT ( 'NONE', #968 ) ;
#2559 = DIRECTION ( 'NONE',  ( -0.000000000000000000, -0.000000000000000000, 1.000000000000000000 ) ) ;
#2560 = CARTESIAN_POINT ( 'NONE',  ( 81.51138809366462112, 4.000000000000000000, 0.000000000000000000 ) ) ;
#2561 = EDGE_CURVE ( 'NONE', #2680, #1772, #1420, .T. ) ;
#2562 = STYLED_ITEM ( 'NONE', ( #1693 ), #314 ) ;
#2563 = VERTEX_POINT ( 'NONE', #2239 ) ;
#2564 = CARTESIAN_POINT ( 'NONE',  ( 10.00000000000000000, 23.00000000000000000, -135.0000000000000000 ) ) ;
#2565 = ORIENTED_EDGE ( 'NONE', *, *, #2097, .T. ) ;
#2566 = FACE_OUTER_BOUND ( 'NONE', #854, .T. ) ;
#2567 = EDGE_CURVE ( 'NONE', #1171, #35, #834, .T. ) ;
#2568 = AXIS2_PLACEMENT_3D ( 'NONE', #818, #2241, #1409 ) ;
#2569 = ORIENTED_EDGE ( 'NONE', *, *, #2419, .F. ) ;
#2570 = CARTESIAN_POINT ( 'NONE',  ( 176.1983575119770364, -26.13169374499774733, -123.1269850863656643 ) ) ;
#2571 = DIRECTION ( 'NONE',  ( 0.000000000000000000, 0.000000000000000000, 1.000000000000000000 ) ) ;
#2572 = ORIENTED_EDGE ( 'NONE', *, *, #2646, .T. ) ;
#2573 = ORIENTED_EDGE ( 'NONE', *, *, #128, .T. ) ;
#2574 = DIRECTION ( 'NONE',  ( 1.000000000000000000, 0.000000000000000000, 0.000000000000000000 ) ) ;
#2575 = EDGE_CURVE ( 'NONE', #677, #2423, #379, .T. ) ;
#2576 = DIRECTION ( 'NONE',  ( 1.000000000000000000, -0.000000000000000000, -0.000000000000000000 ) ) ;
#2577 = DIRECTION ( 'NONE',  ( 0.000000000000000000, 1.000000000000000000, 0.000000000000000000 ) ) ;
#2578 = ORIENTED_EDGE ( 'NONE', *, *, #1763, .T. ) ;
#2579 = CARTESIAN_POINT ( 'NONE',  ( 85.51138809366467797, -2.000000000000000000, -124.4400156680533485 ) ) ;
#2580 = FILL_AREA_STYLE_COLOUR ( '', #1931 ) ;
#2581 = ORIENTED_EDGE ( 'NONE', *, *, #2585, .T. ) ;
#2582 = CARTESIAN_POINT ( 'NONE',  ( 5.000000000000000000, 0.000000000000000000, -10.00000000000000000 ) ) ;
#2583 = ADVANCED_FACE ( 'NONE', ( #2349 ), #1499, .T. ) ;
#2584 = ORIENTED_EDGE ( 'NONE', *, *, #852, .T. ) ;
#2585 = EDGE_CURVE ( 'NONE', #171, #2336, #2248, .T. ) ;
#2586 = CARTESIAN_POINT ( 'NONE',  ( 0.000000000000000000, 8.000000000000000000, -119.7347077452194668 ) ) ;
#2587 = CARTESIAN_POINT ( 'NONE',  ( 177.5113880936646638, 3.200000000000000178, -44.69001566805330583 ) ) ;
#2588 = VERTEX_POINT ( 'NONE', #2308 ) ;
#2589 = VECTOR ( 'NONE', #1188, 1000.000000000000000 ) ;
#2590 = AXIS2_PLACEMENT_3D ( 'NONE', #458, #1306, #55 ) ;
#2591 = DIRECTION ( 'NONE',  ( 0.000000000000000000, 0.000000000000000000, 1.000000000000000000 ) ) ;
#2592 = DIRECTION ( 'NONE',  ( -0.000000000000000000, -0.000000000000000000, 1.000000000000000000 ) ) ;
#2593 = VECTOR ( 'NONE', #34, 1000.000000000000227 ) ;
#2594 = CARTESIAN_POINT ( 'NONE',  ( 111.0000000000000142, 8.000000000000000000, -38.50000000000000711 ) ) ;
#2595 = CYLINDRICAL_SURFACE ( 'NONE', #2274, 5.000000000000000888 ) ;
#2596 = CYLINDRICAL_SURFACE ( 'NONE', #323, 4.150000000000001243 ) ;
#2597 = ORIENTED_EDGE ( 'NONE', *, *, #1695, .T. ) ;
#2598 = DIRECTION ( 'NONE',  ( 1.000000000000000000, 0.000000000000000000, 0.000000000000000000 ) ) ;
#2599 = ORIENTED_EDGE ( 'NONE', *, *, #2700, .F. ) ;
#2600 = EDGE_CURVE ( 'NONE', #2530, #69, #1542, .T. ) ;
#2601 = CYLINDRICAL_SURFACE ( 'NONE', #150, 2.750000000000009326 ) ;
#2602 = DIRECTION ( 'NONE',  ( -0.000000000000000000, 1.000000000000000000, -0.000000000000000000 ) ) ;
#2603 = ORIENTED_EDGE ( 'NONE', *, *, #1757, .F. ) ;
#2604 = VECTOR ( 'NONE', #2402, 1000.000000000000000 ) ;
#2605 = CARTESIAN_POINT ( 'NONE',  ( 15.15000000000000746, 21.00000000000000355, -130.0000000000000000 ) ) ;
#2606 = ADVANCED_FACE ( 'NONE', ( #218 ), #1448, .F. ) ;
#2607 = CARTESIAN_POINT ( 'NONE',  ( 10.00000000000000000, 8.000000000000000000, -190.0000000000000000 ) ) ;
#2608 = AXIS2_PLACEMENT_3D ( 'NONE', #1432, #1379, #2052 ) ;
#2609 = CARTESIAN_POINT ( 'NONE',  ( 177.5113880936646638, 3.199999999999999734, -47.44001566805331294 ) ) ;
#2610 = CARTESIAN_POINT ( 'NONE',  ( 58.00000000000000000, 23.00000000000000000, -190.0000000000000000 ) ) ;
#2611 = CARTESIAN_POINT ( 'NONE',  ( 111.0000000000000142, 4.000000000000000000, -171.5000000000000000 ) ) ;
#2612 = ORIENTED_EDGE ( 'NONE', *, *, #2400, .T. ) ;
#2613 = CARTESIAN_POINT ( 'NONE',  ( 58.00000000000000711, 23.00000000000000000, -135.0000000000000000 ) ) ;
#2614 = ORIENTED_EDGE ( 'NONE', *, *, #2212, .F. ) ;
#2615 = AXIS2_PLACEMENT_3D ( 'NONE', #518, #1732, #1307 ) ;
#2616 = CARTESIAN_POINT ( 'NONE',  ( 90.21669601649860226, 8.000000000000000000, -42.73470774521950233 ) ) ;
#2617 = DIRECTION ( 'NONE',  ( 0.000000000000000000, 1.000000000000000000, -0.000000000000000000 ) ) ;
#2618 = VECTOR ( 'NONE', #1381, 1000.000000000000000 ) ;
#2619 = ORIENTED_EDGE ( 'NONE', *, *, #543, .F. ) ;
#2620 = DIRECTION ( 'NONE',  ( 0.000000000000000000, 1.000000000000000000, 0.000000000000000000 ) ) ;
#2621 = EDGE_CURVE ( 'NONE', #983, #1275, #417, .T. ) ;
#2622 = CARTESIAN_POINT ( 'NONE',  ( 177.5113880936646638, 3.200000000000000178, -124.4400156680533485 ) ) ;
#2623 = APPLICATION_CONTEXT ( 'automotive_design' ) ;
#2624 = CARTESIAN_POINT ( 'NONE',  ( 52.85000000000002274, 21.00000000000001066, -170.0000000000000000 ) ) ;
#2625 = CARTESIAN_POINT ( 'NONE',  ( 0.000000000000000000, 8.000000000000000000, -15.00000000000000000 ) ) ;
#2626 = EDGE_LOOP ( 'NONE', ( #2599, #236, #1070, #2737 ) ) ;
#2627 = DIRECTION ( 'NONE',  ( 0.000000000000000000, 0.000000000000000000, -1.000000000000000000 ) ) ;
#2628 = ORIENTED_EDGE ( 'NONE', *, *, #1384, .F. ) ;
#2629 = CARTESIAN_POINT ( 'NONE',  ( 181.2807973894841211, 0.000000000000000000, -190.0000000000000000 ) ) ;
#2630 = CARTESIAN_POINT ( 'NONE',  ( 62.66928674632615781, 8.727105392204492773, -190.0000000000000000 ) ) ;
#2631 = ORIENTED_EDGE ( 'NONE', *, *, #1844, .T. ) ;
#2632 = FACE_OUTER_BOUND ( 'NONE', #1345, .T. ) ;
#2633 = VECTOR ( 'NONE', #2278, 1000.000000000000000 ) ;
#2634 = CARTESIAN_POINT ( 'NONE',  ( 80.80608017083076788, 8.000000000000000000, -42.73470774521943838 ) ) ;
#2635 = EDGE_CURVE ( 'NONE', #1362, #49, #828, .T. ) ;
#2636 = CARTESIAN_POINT ( 'NONE',  ( 112.6568542494923975, 4.000000000000000888, -36.84314575050762386 ) ) ;
#2637 = DIRECTION ( 'NONE',  ( 0.000000000000000000, 1.000000000000000000, 0.000000000000000000 ) ) ;
#2638 = ORIENTED_EDGE ( 'NONE', *, *, #2165, .T. ) ;
#2639 = DIRECTION ( 'NONE',  ( 1.000000000000000000, 0.000000000000000000, 0.000000000000000000 ) ) ;
#2640 = VERTEX_POINT ( 'NONE', #853 ) ;
#2641 = AXIS2_PLACEMENT_3D ( 'NONE', #589, #1630, #126 ) ;
#2642 = DIRECTION ( 'NONE',  ( -1.000000000000000000, 0.000000000000000000, -0.000000000000000000 ) ) ;
#2643 = ORIENTED_EDGE ( 'NONE', *, *, #2600, .T. ) ;
#2644 = DIRECTION ( 'NONE',  ( 0.000000000000000000, 0.000000000000000000, -1.000000000000000000 ) ) ;
#2645 = VECTOR ( 'NONE', #61, 1000.000000000000000 ) ;
#2646 = EDGE_CURVE ( 'NONE', #505, #1286, #579, .T. ) ;
#2647 = VECTOR ( 'NONE', #1655, 1000.000000000000000 ) ;
#2648 = CARTESIAN_POINT ( 'NONE',  ( 85.51138809366467797, -2.000000000000000000, -122.9400156680533485 ) ) ;
#2649 = CARTESIAN_POINT ( 'NONE',  ( 58.00000000000000000, 11.00000000000000000, -190.0000000000000000 ) ) ;
#2650 = LINE ( 'NONE', #1343, #134 ) ;
#2651 = VERTEX_POINT ( 'NONE', #461 ) ;
#2652 = AXIS2_PLACEMENT_3D ( 'NONE', #990, #1187, #1804 ) ;
#2653 =( GEOMETRIC_REPRESENTATION_CONTEXT ( 3 ) GLOBAL_UNCERTAINTY_ASSIGNED_CONTEXT ( ( #981 ) ) GLOBAL_UNIT_ASSIGNED_CONTEXT ( ( #2099, #253, #211 ) ) REPRESENTATION_CONTEXT ( 'NONE', 'WORKASPACE' ) );
#2654 = CARTESIAN_POINT ( 'NONE',  ( 88.09349752864422101, -4.041256983608399800, -47.02212510303283466 ) ) ;
#2655 = ORIENTED_EDGE ( 'NONE', *, *, #1585, .F. ) ;
#2656 = EDGE_CURVE ( 'NONE', #22, #2060, #927, .T. ) ;
#2657 = ORIENTED_EDGE ( 'NONE', *, *, #1905, .F. ) ;
#2658 = VECTOR ( 'NONE', #715, 1000.000000000000000 ) ;
#2659 = VECTOR ( 'NONE', #2315, 1000.000000000000000 ) ;
#2660 = CARTESIAN_POINT ( 'NONE',  ( 5.000000000000000000, 11.00000000000000000, -135.0000000000000000 ) ) ;
#2661 = DIRECTION ( 'NONE',  ( 1.000000000000000000, 0.000000000000000000, -3.469446951953562518E-15 ) ) ;
#2662 = DIRECTION ( 'NONE',  ( -0.000000000000000000, 1.000000000000000000, -0.000000000000000000 ) ) ;
#2663 = LINE ( 'NONE', #1164, #387 ) ;
#2664 = EDGE_CURVE ( 'NONE', #1280, #1335, #1857, .T. ) ;
#2665 = CARTESIAN_POINT ( 'NONE',  ( 57.00000000000002132, 21.00000000000001066, -170.0000000000000000 ) ) ;
#2666 = ORIENTED_EDGE ( 'NONE', *, *, #1475, .T. ) ;
#2667 = CARTESIAN_POINT ( 'NONE',  ( 173.5113880936646069, 8.000000000000000000, -42.73470774521950233 ) ) ;
#2668 = ORIENTED_EDGE ( 'NONE', *, *, #2259, .T. ) ;
#2669 = EDGE_CURVE ( 'NONE', #1244, #1130, #869, .T. ) ;
#2670 = EDGE_LOOP ( 'NONE', ( #2456, #304, #1338, #1492 ) ) ;
#2671 = AXIS2_PLACEMENT_3D ( 'NONE', #92, #2429, #1768 ) ;
#2672 = CARTESIAN_POINT ( 'NONE',  ( 58.00000000000001421, 33.00000000000000000, -135.0000000000000000 ) ) ;
#2673 = CARTESIAN_POINT ( 'NONE',  ( 10.00000000000000000, 28.00000000000000000, -130.0000000000000000 ) ) ;
#2674 = DIRECTION ( 'NONE',  ( 1.000000000000000000, -0.000000000000000000, 0.000000000000000000 ) ) ;
#2675 = PLANE ( 'NONE',  #648 ) ;
#2676 = PRODUCT_DEFINITION_CONTEXT ( 'detailed design', #2623, 'design' ) ;
#2677 = CARTESIAN_POINT ( 'NONE',  ( -8.912316417367855400E-13, 4.000000000000000000, -128.4400156680520979 ) ) ;
#2678 = ORIENTED_EDGE ( 'NONE', *, *, #1797, .F. ) ;
#2679 = CARTESIAN_POINT ( 'NONE',  ( 85.51138809366467797, 3.200000000000000178, -124.4400156680533485 ) ) ;
#2680 = VERTEX_POINT ( 'NONE', #2718 ) ;
#2681 = AXIS2_PLACEMENT_3D ( 'NONE', #1784, #2433, #2232 ) ;
#2682 = VERTEX_POINT ( 'NONE', #1679 ) ;
#2683 = EDGE_CURVE ( 'NONE', #2588, #108, #312, .T. ) ;
#2684 = FACE_OUTER_BOUND ( 'NONE', #2050, .T. ) ;
#2685 = CARTESIAN_POINT ( 'NONE',  ( -1.809154339910336198E-13, 8.000000000000000000, -52.14532359088656932 ) ) ;
#2686 = ORIENTED_EDGE ( 'NONE', *, *, #1981, .F. ) ;
#2687 = FACE_OUTER_BOUND ( 'NONE', #786, .T. ) ;
#2688 = FACE_OUTER_BOUND ( 'NONE', #2392, .T. ) ;
#2689 = ADVANCED_FACE ( 'NONE', ( #2529 ), #1075, .T. ) ;
#2690 = FACE_BOUND ( 'NONE', #1182, .T. ) ;
#2691 = DIRECTION ( 'NONE',  ( 0.000000000000000000, 0.000000000000000000, 1.000000000000000000 ) ) ;
#2692 = VECTOR ( 'NONE', #1022, 1000.000000000000000 ) ;
#2693 = VECTOR ( 'NONE', #1254, 1000.000000000000000 ) ;
#2694 = DIRECTION ( 'NONE',  ( -0.000000000000000000, 1.000000000000000000, -0.000000000000000000 ) ) ;
#2695 = ORIENTED_EDGE ( 'NONE', *, *, #2209, .F. ) ;
#2696 = CIRCLE ( 'NONE', #660, 1.500000000000001332 ) ;
#2697 = AXIS2_PLACEMENT_3D ( 'NONE', #953, #137, #979 ) ;
#2698 = ORIENTED_EDGE ( 'NONE', *, *, #1889, .F. ) ;
#2699 = AXIS2_PLACEMENT_3D ( 'NONE', #928, #1311, #1326 ) ;
#2700 = EDGE_CURVE ( 'NONE', #465, #1284, #1062, .T. ) ;
#2701 = FACE_OUTER_BOUND ( 'NONE', #2670, .T. ) ;
#2702 = DIRECTION ( 'NONE',  ( 0.000000000000000000, -1.000000000000000000, 0.000000000000000000 ) ) ;
#2703 = VERTEX_POINT ( 'NONE', #1691 ) ;
#2704 = DIRECTION ( 'NONE',  ( 0.000000000000000000, -1.000000000000000000, 0.000000000000000000 ) ) ;
#2705 = EDGE_CURVE ( 'NONE', #2423, #1495, #649, .T. ) ;
#2706 = CARTESIAN_POINT ( 'NONE',  ( 111.0000000000000142, 8.000000000000000000, -151.5000000000000000 ) ) ;
#2707 = CIRCLE ( 'NONE', #2255, 5.000000000000004441 ) ;
#2708 = AXIS2_PLACEMENT_3D ( 'NONE', #2001, #1554, #2159 ) ;
#2709 = CARTESIAN_POINT ( 'NONE',  ( 71.00000000000001421, 11.00000000000000000, -180.0000000000000000 ) ) ;
#2710 = EDGE_CURVE ( 'NONE', #1028, #1130, #2696, .T. ) ;
#2711 = DIRECTION ( 'NONE',  ( 1.000000000000000000, 0.000000000000000000, -6.071532165918735689E-15 ) ) ;
#2712 = VERTEX_POINT ( 'NONE', #2297 ) ;
#2713 = VERTEX_POINT ( 'NONE', #188 ) ;
#2714 = FACE_OUTER_BOUND ( 'NONE', #1194, .T. ) ;
#2715 = DIRECTION ( 'NONE',  ( 0.000000000000000000, 0.000000000000000000, 1.000000000000000000 ) ) ;
#2716 = VERTEX_POINT ( 'NONE', #610 ) ;
#2717 = EDGE_CURVE ( 'NONE', #976, #1284, #405, .T. ) ;
#2718 = CARTESIAN_POINT ( 'NONE',  ( 58.00000000000000000, 33.00000000000000000, -180.0000000000000000 ) ) ;
#2719 = FILL_AREA_STYLE ('',( #1227 ) ) ;
#2720 = CARTESIAN_POINT ( 'NONE',  ( 90.21669601649857384, 8.000000000000000000, 0.000000000000000000 ) ) ;
#2721 = ADVANCED_FACE ( 'NONE', ( #2134 ), #1927, .T. ) ;
#2722 = LINE ( 'NONE', #396, #2230 ) ;
#2723 = VECTOR ( 'NONE', #964, 1000.000000000000000 ) ;
#2724 = EDGE_LOOP ( 'NONE', ( #1447, #1690, #616, #2399 ) ) ;
#2725 = VECTOR ( 'NONE', #916, 1000.000000000000227 ) ;
#2726 = VERTEX_POINT ( 'NONE', #453 ) ;
#2727 = DIRECTION ( 'NONE',  ( 0.000000000000000000, 0.000000000000000000, -1.000000000000000000 ) ) ;
#2728 = DIRECTION ( 'NONE',  ( 0.000000000000000000, 0.000000000000000000, 1.000000000000000000 ) ) ;
#2729 = ORIENTED_EDGE ( 'NONE', *, *, #176, .F. ) ;
#2730 = DIRECTION ( 'NONE',  ( 0.000000000000000000, -1.000000000000000000, 0.000000000000000000 ) ) ;
#2731 = CARTESIAN_POINT ( 'NONE',  ( 63.00000000000001421, 33.00000000000000000, -130.0000000000000000 ) ) ;
#2732 = DIRECTION ( 'NONE',  ( 0.000000000000000000, 0.000000000000000000, 1.000000000000000000 ) ) ;
#2733 = CARTESIAN_POINT ( 'NONE',  ( 5.000000000000000000, 33.00000000000000000, -130.0000000000000000 ) ) ;
#2734 = EDGE_CURVE ( 'NONE', #2100, #2640, #194, .T. ) ;
#2735 = EDGE_LOOP ( 'NONE', ( #1480, #2534, #2528, #1101 ) ) ;
#2736 = CIRCLE ( 'NONE', #788, 2.750000000000002665 ) ;
#2737 = ORIENTED_EDGE ( 'NONE', *, *, #2717, .T. ) ;
#2738 = EDGE_CURVE ( 'NONE', #1772, #1510, #2085, .T. ) ;
#2739 = AXIS2_PLACEMENT_3D ( 'NONE', #2453, #338, #2010 ) ;
#2740 = FACE_BOUND ( 'NONE', #891, .T. ) ;
#2741 = FACE_OUTER_BOUND ( 'NONE', #272, .T. ) ;
#2742 = ORIENTED_EDGE ( 'NONE', *, *, #939, .T. ) ;
#2743 = DIRECTION ( 'NONE',  ( -0.000000000000000000, 1.000000000000000000, -0.000000000000000000 ) ) ;
#2744 = ORIENTED_EDGE ( 'NONE', *, *, #408, .F. ) ;
#2745 = DIRECTION ( 'NONE',  ( 0.000000000000000000, 0.000000000000000000, -1.000000000000000000 ) ) ;
#2746 = LINE ( 'NONE', #464, #1487 ) ;
#2747 = AXIS2_PLACEMENT_3D ( 'NONE', #166, #1228, #341 ) ;
#2748 = DIRECTION ( 'NONE',  ( 0.000000000000000000, 0.000000000000000000, -1.000000000000000000 ) ) ;
#2749 = ORIENTED_EDGE ( 'NONE', *, *, #1309, .F. ) ;
ENDSEC;
END-ISO-10303-21;
